# Supplementary material for: COVIDrugNet: a network-based web tool to investigate the drugs currently in clinical trial to contrast COVID-19
Source: Sci Rep. 2021 Sep 30;11:19426. doi: 10.1038/s41598-021-98812-0 (PMC8484553; doi:10.1038/s41598-021-98812-0)
Supplement: Supplementary file 2 — Supplementary Information 2. [file 41598_2021_98812_MOESM2_ESM.zip]

Archive with 38 entries (33 files):
- graphs/
- graphs/virus_host_interactome/
- graphs/virus_host_interactome/virus_host_interactome.tsv
- graphs/virus_host_interactome/virus_host_interactome.multiline_adjlist
- graphs/virus_host_interactome/virus_host_interactome.graphml
- graphs/virus_host_interactome/virus_host_interactome.gpickle
- graphs/virus_host_interactome/virus_host_interactome.gexf
- graphs/virus_host_interactome/virus_host_interactome.edgelist
- graphs/virus_host_interactome/virus_host_interactome.cyjs
- graphs/virus_host_interactome/virus_host_interactome.adjlist
- graphs/target_projection/
- graphs/target_projection/target_projection.graphml
- graphs/target_projection/target_projection.edgelist
- graphs/target_projection/target_projection.gpickle
- graphs/target_projection/target_projection.cyjs
- graphs/target_projection/target_projection.tsv
- graphs/target_projection/target_projection.adjlist
- graphs/target_projection/target_projection.gexf
- graphs/target_projection/target_projection.multiline_adjlist
- graphs/drug_target/
- graphs/drug_target/drug_target.cyjs
- graphs/drug_target/drug_target.tsv
- graphs/drug_target/drug_target.multiline_adjlist
- graphs/drug_target/drug_target.adjlist
- graphs/drug_target/drug_target.gpickle
- graphs/drug_target/drug_target.gexf
- graphs/drug_target/drug_target.graphml
- graphs/drug_target/.~lock.drug_target.adjlist#
- graphs/drug_target/drug_target.edgelist
- graphs/drug_projection/
- graphs/drug_projection/drug_projection.cyjs
- graphs/drug_projection/drug_projection.adjlist
- graphs/drug_projection/drug_projection.edgelist
- graphs/drug_projection/drug_projection.tsv
- graphs/drug_projection/drug_projection.multiline_adjlist
- graphs/drug_projection/drug_projection.graphml
- graphs/drug_projection/drug_projection.gpickle
- graphs/drug_projection/drug_projection.gexf
