# Supplementary material for: COVIDrugNet: a network-based web tool to investigate the drugs currently in clinical trial to contrast COVID-19
Source: Sci Rep. 2021 Sep 30;11:19426. doi: 10.1038/s41598-021-98812-0 (PMC8484553; doi:10.1038/s41598-021-98812-0)
Supplement: Supplementary file 2 — Supplementary Information 2. [file 41598_2021_98812_MOESM2_ESM.zip › graphs/target_projection/target_projection.graphml]

<?xml version='1.0' encoding='utf-8'?>
<graphml xmlns="http://graphml.graphdrawing.org/xmlns" xmlns:xsi="http://www.w3.org/2001/XMLSchema-instance" xsi:schemaLocation="http://graphml.graphdrawing.org/xmlns http://graphml.graphdrawing.org/xmlns/1.0/graphml.xsd"><key id="d23" for="edge" attr.name="weight" attr.type="int"/>
<key id="d22" for="node" attr.name="Clustering Coefficient" attr.type="int"/>
<key id="d21" for="node" attr.name="line_color" attr.type="string"/>
<key id="d20" for="node" attr.name="fill_color" attr.type="string"/>
<key id="d19" for="node" attr.name="VoteRank Score" attr.type="int"/>
<key id="d18" for="node" attr.name="Clustering Coefficient" attr.type="double"/>
<key id="d17" for="node" attr.name="Eigenvector Centrality" attr.type="double"/>
<key id="d16" for="node" attr.name="Betweenness Centrality" attr.type="double"/>
<key id="d15" for="node" attr.name="Closeness Centrality" attr.type="double"/>
<key id="d14" for="node" attr.name="Degree" attr.type="int"/>
<key id="d13" for="node" attr.name="kind" attr.type="string"/>
<key id="d12" for="node" attr.name="structure" attr.type="string"/>
<key id="d11" for="node" attr.name="Name" attr.type="string"/>
<key id="d10" for="node" attr.name="drugbank_url" attr.type="string"/>
<key id="d9" for="node" attr.name="Drugs" attr.type="string"/>
<key id="d8" for="node" attr.name="Diseases" attr.type="string"/>
<key id="d7" for="node" attr.name="STRING Interaction Partners" attr.type="string"/>
<key id="d6" for="node" attr.name="Cellular Location" attr.type="string"/>
<key id="d5" for="node" attr.name="Protein Family" attr.type="string"/>
<key id="d4" for="node" attr.name="Protein Class" attr.type="string"/>
<key id="d3" for="node" attr.name="Organism" attr.type="string"/>
<key id="d2" for="node" attr.name="PDBID" attr.type="string"/>
<key id="d1" for="node" attr.name="ID" attr.type="string"/>
<key id="d0" for="node" attr.name="Gene" attr.type="string"/>
<graph edgedefault="undirected"><node id="Folate receptor gamma">
  <data key="d0">FOLR3</data>
  <data key="d1">P41439</data>
  <data key="d2">5IZQ</data>
  <data key="d3">Humans</data>
  <data key="d4">Membrane receptor</data>
  <data key="d5">Not Available</data>
  <data key="d6">Secreted</data>
  <data key="d7"></data>
  <data key="d8"></data>
  <data key="d9">Folic acid, Vintafolide</data>
  <data key="d10">https://www.drugbank.ca/polypeptides/P41439</data>
  <data key="d11">Folate receptor gamma</data>
  <data key="d12">https://cdn.rcsb.org/images/structures/iz/5izq/5izq_assembly-1.jpeg</data>
  <data key="d13">Target</data>
  <data key="d14">2</data>
  <data key="d15">0.001702127659574468</data>
  <data key="d16">0.0</data>
  <data key="d17">4.2040455068204133e-38</data>
  <data key="d18">1.0</data>
  <data key="d19">147</data>
  <data key="d20">#12EAEA</data>
  <data key="d21">#0EBEBE</data>
</node>
<node id="Folate receptor beta">
  <data key="d0">FOLR2</data>
  <data key="d1">P14207</data>
  <data key="d2">Not Available</data>
  <data key="d3">Humans</data>
  <data key="d4">Membrane receptor</data>
  <data key="d5">Not Available</data>
  <data key="d6">Cell membrane</data>
  <data key="d7"></data>
  <data key="d8">Neural Tube Defects, Malignant Neoplasms, Neoplasms, Primary malignant neoplasm, Adenocarcinoma, Neurodegenerative Disorders, Autoimmune Diseases, Colorectal Neoplasms, Movement Disorders, Vascular Diseases, Inflammatory disease of the central nervous system, Lung Diseases, Interstitial, Hematologic Neoplasms, Pervasive Development Disorder, Mitochondrial Diseases, Inflammatory disorder, Mammary Neoplasms</data>
  <data key="d9">Folic acid, Vintafolide, Methotrexate</data>
  <data key="d10">https://www.drugbank.ca/polypeptides/P14207</data>
  <data key="d11">Folate receptor beta</data>
  <data key="d12">https://cdn.rcsb.org/images/structures/ot/not available/not available_model-1.jpeg</data>
  <data key="d13">Target</data>
  <data key="d14">2</data>
  <data key="d15">0.001702127659574468</data>
  <data key="d16">0.0</data>
  <data key="d17">4.2040455068204133e-38</data>
  <data key="d18">1.0</data>
  <data key="d19">79</data>
  <data key="d20">#12EAEA</data>
  <data key="d21">#0EBEBE</data>
</node>
<node id="Folate receptor alpha">
  <data key="d0">FOLR1</data>
  <data key="d1">P15328</data>
  <data key="d2">Not Available</data>
  <data key="d3">Humans</data>
  <data key="d4">Membrane receptor</data>
  <data key="d5">Not Available</data>
  <data key="d6">Cell membrane</data>
  <data key="d7"></data>
  <data key="d8">Neural Tube Defects, Intellectual Disability, Congenital Abnormality, Movement Disorders, Colonic Neoplasms, Congenital Heart Defects, Psychomotor Disorders, Craniofacial Abnormalities, Developmental Psychomotor Disorders, Brain Diseases, Metabolic, Inherited, Brain Diseases, Metabolic, Inborn, Central Nervous System Inborn Metabolic Diseases, Adenocarcinoma, Malignant Neoplasms, Primary malignant neoplasm, Adenoma, Neurodegenerative Disorders, Mammary Neoplasms, Carcinoma, Developmental Disabilities, Stomach Neoplasms, Autoimmune Diseases, Brain Diseases, Cognition Disorders, Colorectal Neoplasms, Immunologic Deficiency Syndromes, Liver neoplasms, Metabolic Diseases, Periodontal Diseases, Peripheral Neuropathy, Skin lesion, Encephalopathies, Congenital defects, Neurologic Symptoms, Pervasive Development Disorder, Mitochondrial Diseases, Peripheral Nervous System Diseases</data>
  <data key="d9">Vintafolide, Farletuzumab, Methotrexate, Folic acid</data>
  <data key="d10">https://www.drugbank.ca/polypeptides/P15328</data>
  <data key="d11">Folate receptor alpha</data>
  <data key="d12">https://cdn.rcsb.org/images/structures/ot/not available/not available_model-1.jpeg</data>
  <data key="d13">Target</data>
  <data key="d14">2</data>
  <data key="d15">0.001702127659574468</data>
  <data key="d16">0.0</data>
  <data key="d17">4.2040455068204133e-38</data>
  <data key="d18">1.0</data>
  <data key="d19">0</data>
  <data key="d20">#12EAEA</data>
  <data key="d21">#0EBEBE</data>
</node>
<node id="Glutamate--cysteine ligase regulatory subunit">
  <data key="d0">GCLM</data>
  <data key="d1">P48507</data>
  <data key="d2">1MZR</data>
  <data key="d3">Humans</data>
  <data key="d4">Not Available</data>
  <data key="d5">Not Available</data>
  <data key="d6">Not Available</data>
  <data key="d7">GCLC, GSS</data>
  <data key="d8">Neoplasms, Malignant Neoplasms, Primary malignant neoplasm, Congenital Abnormality, Adenoma, Carcinoma, Chronic granulomatous disease, Liver diseases, Lung Neoplasms</data>
  <data key="d9">Cysteine, Glutamic acid</data>
  <data key="d10">https://www.drugbank.ca/polypeptides/P48507</data>
  <data key="d11">Glutamate--cysteine ligase regulatory subunit</data>
  <data key="d12">https://cdn.rcsb.org/images/structures/mz/1mzr/1mzr_assembly-1.jpeg</data>
  <data key="d13">Target</data>
  <data key="d14">12</data>
  <data key="d15">0.2509459901800327</data>
  <data key="d16">0.0</data>
  <data key="d17">6.865320865353976e-07</data>
  <data key="d18">1.0</data>
  <data key="d19">369</data>
  <data key="d20">#12EAEA</data>
  <data key="d21">#0EBEBE</data>
</node>
<node id="Glutamate--cysteine ligase catalytic subunit">
  <data key="d0">GCLC</data>
  <data key="d1">P48506</data>
  <data key="d2">3IG5</data>
  <data key="d3">Humans</data>
  <data key="d4">Enzyme</data>
  <data key="d5">Ligase</data>
  <data key="d6">Cytoplasmic</data>
  <data key="d7">GCLM, GSS</data>
  <data key="d8">Hypertensive disease, Lung Neoplasms, Amino Acid Metabolism, Inborn Errors, Coronary Vessel Anomalies, Enzymopathy, Malignant Neoplasms, Primary malignant neoplasm, Diabetes Mellitus, Neural Tube Defects, Cerebrovascular accident, Congenital Abnormality, Adenoma, Mental disorders, Metabolic Bone Disorder, Carcinoma, Cardiovascular Diseases, Colonic Neoplasms, Colorectal Neoplasms, Chronic granulomatous disease, Kidney Diseases, Lung diseases, Disorder of the genitourinary system, Caffeine related disorders, Complications of Diabetes Mellitus, Hematologic Neoplasms, Neuropathy, Sarcoma, Malignant neoplasm of soft tissue</data>
  <data key="d9">Cysteine, Glutamic acid, Vitamin E, alpha-Tocopherol succinate, D-alpha-Tocopherol acetate</data>
  <data key="d10">https://www.drugbank.ca/polypeptides/P48506</data>
  <data key="d11">Glutamate--cysteine ligase catalytic subunit</data>
  <data key="d12">https://cdn.rcsb.org/images/structures/ig/3ig5/3ig5_assembly-1.jpeg</data>
  <data key="d13">Target</data>
  <data key="d14">12</data>
  <data key="d15">0.2509459901800327</data>
  <data key="d16">0.0</data>
  <data key="d17">6.865320865353976e-07</data>
  <data key="d18">1.0</data>
  <data key="d19">351</data>
  <data key="d20">#12EAEA</data>
  <data key="d21">#0EBEBE</data>
</node>
<node id="Aspartate aminotransferase, cytoplasmic">
  <data key="d0">GOT1</data>
  <data key="d1">P17174</data>
  <data key="d2">Not Available</data>
  <data key="d3">Humans</data>
  <data key="d4">Enzyme</data>
  <data key="d5">Transferase</data>
  <data key="d6">Cytoplasm</data>
  <data key="d7">MDH1, GPT2, GLUD1, GLUD2, GPT, ALDH4A1, MDH2, PC, CAD</data>
  <data key="d8">Cardiomyopathies, Primary, Myocardial Diseases, Secondary, Cardiomyopathies, Peripheral Arterial Diseases, Neoplasms, Neuroendocrine Tumors, MYELODYSPLASTIC SYNDROME, Malignant Neoplasms, Periodontal Diseases, Primary malignant neoplasm</data>
  <data key="d9">Pyridoxal phosphate, Aspartic acid, Cysteine, Glutamic acid, Maleic acid, Copper, Adapalene</data>
  <data key="d10">https://www.drugbank.ca/polypeptides/P17174</data>
  <data key="d11">Aspartate aminotransferase, cytoplasmic</data>
  <data key="d12">https://cdn.rcsb.org/images/structures/ot/not available/not available_model-1.jpeg</data>
  <data key="d13">Target</data>
  <data key="d14">12</data>
  <data key="d15">0.2509459901800327</data>
  <data key="d16">0.0</data>
  <data key="d17">6.865320865353976e-07</data>
  <data key="d18">1.0</data>
  <data key="d19">327</data>
  <data key="d20">#12EAEA</data>
  <data key="d21">#0EBEBE</data>
</node>
<node id="Aspartate aminotransferase, mitochondrial">
  <data key="d0">GOT2</data>
  <data key="d1">P00505</data>
  <data key="d2">Not Available</data>
  <data key="d3">Humans</data>
  <data key="d4">Enzyme</data>
  <data key="d5">Transferase</data>
  <data key="d6">Mitochondrion matrix</data>
  <data key="d7">MDH2, GLUD1, MDH1, GLUD2, GPT2, ASNS, GPT, IDH2, IDH1</data>
  <data key="d8">Intellectual Disability, Neurodegenerative Disorders, Degenerative disorder, Neoplasms, Diabetes Mellitus, Malignant Neoplasms, Cardiovascular Diseases, Primary malignant neoplasm, Carcinoma, Chronic Kidney Diseases, Adenocarcinoma, Disorder of eye, Hypertensive disease, Immunologic Deficiency Syndromes, Lymphoma, Metabolic Diseases, Respiratory Tract Infections, Substance Use Disorders, Encephalopathies</data>
  <data key="d9">Aspartic acid, 4'-Deoxy-4'-Acetylyamino-Pyridoxal-5'-Phosphate, Pyridoxal phosphate, Glutamic acid, Cysteine</data>
  <data key="d10">https://www.drugbank.ca/polypeptides/P00505</data>
  <data key="d11">Aspartate aminotransferase, mitochondrial</data>
  <data key="d12">https://cdn.rcsb.org/images/structures/ot/not available/not available_model-1.jpeg</data>
  <data key="d13">Target</data>
  <data key="d14">12</data>
  <data key="d15">0.2509459901800327</data>
  <data key="d16">0.0</data>
  <data key="d17">6.865320865353976e-07</data>
  <data key="d18">1.0</data>
  <data key="d19">302</data>
  <data key="d20">#12EAEA</data>
  <data key="d21">#0EBEBE</data>
</node>
<node id="Cystathionine gamma-lyase">
  <data key="d0">CTH</data>
  <data key="d1">P32929</data>
  <data key="d2">Not Available</data>
  <data key="d3">Humans</data>
  <data key="d4">Enzyme</data>
  <data key="d5">Lyase</data>
  <data key="d6">Cytoplasm</data>
  <data key="d7">CBSL, MPST, ENSG00000160200, TST, MTR, BHMT, DLD, AHCY, TXNRD1, BCAT1</data>
  <data key="d8">Cardiovascular Diseases, Hypertensive disease, Neoplasms, Malignant Neoplasms, Carcinoma, Lung diseases, Vascular Diseases, Lipid Metabolism Disorders</data>
  <data key="d9">Pyridoxal phosphate, Cysteine, L-2-amino-3-butynoic acid, 2-[(3-Hydroxy-2-Methyl-5-Phosphonooxymethyl-Pyridin-4-Ylmethyl)-Imino]-5-Phosphono-Pent-3-Enoic Acid, Carboxymethylthio-3-(3-Chlorophenyl)-1,2,4-Oxadiazol</data>
  <data key="d10">https://www.drugbank.ca/polypeptides/P32929</data>
  <data key="d11">Cystathionine gamma-lyase</data>
  <data key="d12">https://cdn.rcsb.org/images/structures/ot/not available/not available_model-1.jpeg</data>
  <data key="d13">Target</data>
  <data key="d14">12</data>
  <data key="d15">0.2509459901800327</data>
  <data key="d16">0.0</data>
  <data key="d17">6.865320865353976e-07</data>
  <data key="d18">1.0</data>
  <data key="d19">278</data>
  <data key="d20">#12EAEA</data>
  <data key="d21">#0EBEBE</data>
</node>
<node id="Cystathionine beta-synthase">
  <data key="d0">CBS</data>
  <data key="d1">P35520</data>
  <data key="d2">Not Available</data>
  <data key="d3">Humans</data>
  <data key="d4">Enzyme</data>
  <data key="d5">Not Available</data>
  <data key="d6">Cytoplasm</data>
  <data key="d7">CTH</data>
  <data key="d8">Hypertensive disease, Cerebrovascular accident, Intellectual Disability, Neoplasms, Vascular Diseases, Inborn Errors of Metabolism, Malignant Neoplasms, Arterial Occlusive Diseases, Neurodegenerative Disorders, Primary malignant neoplasm, Congenital Heart Defects, Lung Neoplasms, Congenital heart disease, Congenital Abnormality, Adenocarcinoma, Carcinoma, Cognition Disorders, Colonic Neoplasms, Connective Tissue Diseases, Demyelinating Diseases, Diabetes Mellitus, Heart Diseases, Immunologic Deficiency Syndromes, Inflammatory Bowel Diseases, Liver neoplasms, Lung diseases, Metabolic Diseases, Monosomy, Mycoses, Malignant neoplasm of mouth, Deformity, Arteriopathic disease, Chronic Kidney Diseases, Peripheral Arterial Diseases</data>
  <data key="d9">Pyridoxal phosphate, Serine, Cysteine, Ademetionine</data>
  <data key="d10">https://www.drugbank.ca/polypeptides/P35520</data>
  <data key="d11">Cystathionine beta-synthase</data>
  <data key="d12">https://cdn.rcsb.org/images/structures/ot/not available/not available_model-1.jpeg</data>
  <data key="d13">Target</data>
  <data key="d14">18</data>
  <data key="d15">0.25136032037845873</data>
  <data key="d16">0.008960092790604952</data>
  <data key="d17">6.865772395043765e-07</data>
  <data key="d18">0.5294117647058824</data>
  <data key="d19">450</data>
  <data key="d20">#12EAEA</data>
  <data key="d21">#0EBEBE</data>
</node>
<node id="Cysteine--tRNA ligase, cytoplasmic">
  <data key="d0">CARS</data>
  <data key="d1">P49589</data>
  <data key="d2">1U0B</data>
  <data key="d3">Humans</data>
  <data key="d4">Enzyme</data>
  <data key="d5">Ligase</data>
  <data key="d6">Cytoplasm</data>
  <data key="d7">EEF1G, YARS, LARS, MARS, EPRS, IARS</data>
  <data key="d8"></data>
  <data key="d9">Cysteine</data>
  <data key="d10">https://www.drugbank.ca/polypeptides/P49589</data>
  <data key="d11">Cysteine--tRNA ligase, cytoplasmic</data>
  <data key="d12">https://cdn.rcsb.org/images/structures/u0/1u0b/1u0b_assembly-1.jpeg</data>
  <data key="d13">Target</data>
  <data key="d14">12</data>
  <data key="d15">0.2509459901800327</data>
  <data key="d16">0.0</data>
  <data key="d17">6.865320865353976e-07</data>
  <data key="d18">1.0</data>
  <data key="d19">245</data>
  <data key="d20">#12EAEA</data>
  <data key="d21">#0EBEBE</data>
</node>
<node id="Methylated-DNA--protein-cysteine methyltransferase">
  <data key="d0">MGMT</data>
  <data key="d1">P16455</data>
  <data key="d2">Not Available</data>
  <data key="d3">Humans</data>
  <data key="d4">Enzyme</data>
  <data key="d5">Not Available</data>
  <data key="d6">Nucleus</data>
  <data key="d7"></data>
  <data key="d8">Brain Neoplasms, Mouth Neoplasms, Precancerous Conditions, Neoplasms, Intracranial, Mammary Neoplasms, Adenoma, Carcinoma, Colorectal Neoplasms, Lung Neoplasms, Neuroendocrine Tumors, Skin Neoplasms, B-Cell Lymphomas, MYELODYSPLASTIC SYNDROME, Neoplasms, Neuroepithelial, Endometrial Neoplasms, Liver diseases, Neural Tube Defects, Viral hepatitis, Benign Neoplasm, Gastrointestinal Stromal Tumors, Congenital Abnormality, Congenital chromosomal disease, Colonic Neoplasms, Gastrointestinal Neoplasms, Hepatitis, HIV Infections, Inflammatory Bowel Diseases, Nervous System Neoplasms, Prostatic Neoplasms, Rectal Neoplasms, Testicular Neoplasms, Urologic Diseases, Central Nervous System Neoplasms, Choroid Plexus Neoplasms, Disease due to Papilloma virus, Hepatitis viral infections, Infection, Intellectual Disability</data>
  <data key="d9">S-Methylcysteine, S-Benzylcysteine, Cysteine, Zinc, Dinitrochlorobenzene, Zinc acetate, Zinc chloride, Zinc sulfate, unspecified form</data>
  <data key="d10">https://www.drugbank.ca/polypeptides/P16455</data>
  <data key="d11">Methylated-DNA--protein-cysteine methyltransferase</data>
  <data key="d12">https://cdn.rcsb.org/images/structures/ot/not available/not available_model-1.jpeg</data>
  <data key="d13">Target</data>
  <data key="d14">12</data>
  <data key="d15">0.2509459901800327</data>
  <data key="d16">0.0</data>
  <data key="d17">6.865320865353976e-07</data>
  <data key="d18">1.0</data>
  <data key="d19">211</data>
  <data key="d20">#12EAEA</data>
  <data key="d21">#0EBEBE</data>
</node>
<node id="Glutathione synthetase">
  <data key="d0">GSS</data>
  <data key="d1">P48637</data>
  <data key="d2">Not Available</data>
  <data key="d3">Humans</data>
  <data key="d4">Not Available</data>
  <data key="d5">Not Available</data>
  <data key="d6">Not Available</data>
  <data key="d7">GCLC, GSR, GCLM, GPX1, GPX5, GPX4</data>
  <data key="d8">Enzymopathy, Carcinoma, Mouth Diseases, Prion Diseases, Adenocarcinoma, Central Nervous System Infection, Deglutition Disorders, Immunologic Deficiency Syndromes, Lung Neoplasms, Tracheal Diseases, B-Cell Lymphomas, Neurologic Symptoms, Neurodegenerative Disorders</data>
  <data key="d9">Glycine, Glutathione, gamma-Glutamylcysteine, Phosphoaminophosphonic Acid-Adenylate Ester, Cysteine, Acetylcysteine, Copper</data>
  <data key="d10">https://www.drugbank.ca/polypeptides/P48637</data>
  <data key="d11">Glutathione synthetase</data>
  <data key="d12">https://cdn.rcsb.org/images/structures/ot/not available/not available_model-1.jpeg</data>
  <data key="d13">Target</data>
  <data key="d14">61</data>
  <data key="d15">0.3483765843841797</data>
  <data key="d16">0.03184142861696018</data>
  <data key="d17">0.00020119788393845863</data>
  <data key="d18">0.4819672131147541</data>
  <data key="d19">587</data>
  <data key="d20">#12EAEA</data>
  <data key="d21">#0EBEBE</data>
</node>
<node id="Probable cysteine--tRNA ligase, mitochondrial">
  <data key="d0">CARS2</data>
  <data key="d1">Q9HA77</data>
  <data key="d2">1U0B</data>
  <data key="d3">Humans</data>
  <data key="d4">Not Available</data>
  <data key="d5">Not Available</data>
  <data key="d6">Mitochondrion matrix</data>
  <data key="d7">YARS, EPRS</data>
  <data key="d8">Movement Disorders</data>
  <data key="d9">Cysteine</data>
  <data key="d10">https://www.drugbank.ca/polypeptides/Q9HA77</data>
  <data key="d11">Probable cysteine--tRNA ligase, mitochondrial</data>
  <data key="d12">https://cdn.rcsb.org/images/structures/u0/1u0b/1u0b_assembly-1.jpeg</data>
  <data key="d13">Target</data>
  <data key="d14">12</data>
  <data key="d15">0.2509459901800327</data>
  <data key="d16">0.0</data>
  <data key="d17">6.865320865353976e-07</data>
  <data key="d18">1.0</data>
  <data key="d19">167</data>
  <data key="d20">#12EAEA</data>
  <data key="d21">#0EBEBE</data>
</node>
<node id="Cysteine sulfinic acid decarboxylase">
  <data key="d0">CSAD</data>
  <data key="d1">Q9Y600</data>
  <data key="d2">Not Available</data>
  <data key="d3">Humans</data>
  <data key="d4">Not Available</data>
  <data key="d5">Not Available</data>
  <data key="d6">Not Available</data>
  <data key="d7">CDO1, ADO</data>
  <data key="d8">Malignant Neoplasms, Migraine Disorders, Primary malignant neoplasm</data>
  <data key="d9">Pyridoxal phosphate, Cysteine</data>
  <data key="d10">https://www.drugbank.ca/polypeptides/Q9Y600</data>
  <data key="d11">Cysteine sulfinic acid decarboxylase</data>
  <data key="d12">https://cdn.rcsb.org/images/structures/ot/not available/not available_model-1.jpeg</data>
  <data key="d13">Target</data>
  <data key="d14">12</data>
  <data key="d15">0.2509459901800327</data>
  <data key="d16">0.0</data>
  <data key="d17">6.865320865353976e-07</data>
  <data key="d18">1.0</data>
  <data key="d19">108</data>
  <data key="d20">#12EAEA</data>
  <data key="d21">#0EBEBE</data>
</node>
<node id="Cysteine desulfurase, mitochondrial">
  <data key="d0">NFS1</data>
  <data key="d1">Q9Y697</data>
  <data key="d2">6NZU</data>
  <data key="d3">Humans</data>
  <data key="d4">Not Available</data>
  <data key="d5">Not Available</data>
  <data key="d6">Mitochondrion</data>
  <data key="d7">ISCU, LYRM4, FXN, MOCS3, MPST, HSCB, TST</data>
  <data key="d8">Adenocarcinoma, Lung Neoplasms</data>
  <data key="d9">Pyridoxal phosphate, Alanine, Cysteine</data>
  <data key="d10">https://www.drugbank.ca/polypeptides/Q9Y697</data>
  <data key="d11">Cysteine desulfurase, mitochondrial</data>
  <data key="d12">https://cdn.rcsb.org/images/structures/nz/6nzu/6nzu_assembly-1.jpeg</data>
  <data key="d13">Target</data>
  <data key="d14">12</data>
  <data key="d15">0.2509459901800327</data>
  <data key="d16">0.0</data>
  <data key="d17">6.865320865353976e-07</data>
  <data key="d18">1.0</data>
  <data key="d19">24</data>
  <data key="d20">#12EAEA</data>
  <data key="d21">#0EBEBE</data>
</node>
<node id="Cysteine dioxygenase type 1">
  <data key="d0">CDO1</data>
  <data key="d1">Q16878</data>
  <data key="d2">Not Available</data>
  <data key="d3">Humans</data>
  <data key="d4">Not Available</data>
  <data key="d5">Not Available</data>
  <data key="d6">Not Available</data>
  <data key="d7">CSAD, GADL1</data>
  <data key="d8">Hypertensive disease, Malignant Neoplasms, Primary malignant neoplasm, Adenoma, Gall Bladder Diseases, Liver diseases, Lymphoma, Mycosis Fungoides</data>
  <data key="d9">NADH, Cysteine, Carbocisteine</data>
  <data key="d10">https://www.drugbank.ca/polypeptides/Q16878</data>
  <data key="d11">Cysteine dioxygenase type 1</data>
  <data key="d12">https://cdn.rcsb.org/images/structures/ot/not available/not available_model-1.jpeg</data>
  <data key="d13">Target</data>
  <data key="d14">12</data>
  <data key="d15">0.2509459901800327</data>
  <data key="d16">0.0</data>
  <data key="d17">6.865320865353976e-07</data>
  <data key="d18">1.0</data>
  <data key="d19">0</data>
  <data key="d20">#12EAEA</data>
  <data key="d21">#0EBEBE</data>
</node>
<node id="Peptidyl-prolyl cis-trans isomerase FKBP1A">
  <data key="d0">FKBP1A</data>
  <data key="d1">P62942</data>
  <data key="d2">6I1S</data>
  <data key="d3">Humans</data>
  <data key="d4">Enzyme</data>
  <data key="d5">Isomerase</data>
  <data key="d6">Cytoplasm</data>
  <data key="d7">MTOR, TGFBR1, PPP3R1, ACVR1, RYR1, PPP3CA, ACVRL1, PIN1, PPP3CB</data>
  <data key="d8">Parkinsonian Disorders, Esophageal Neoplasms, Neoplasms, Malignant Neoplasms, Dermatologic disorders, Primary malignant neoplasm, Autoimmune Diseases, Lymphoma, Stomach Diseases, Mammary Neoplasms</data>
  <data key="d9">Tacrolimus, {3-[3-(3,4-Dimethoxy-Phenyl)-1-(1-{1-[2-(3,4,5-Trimethoxy-Phenyl)-Butyryl]-Piperidin-2yl}-Vinyloxy)-Propyl]-Phenoxy}-Acetic Acid, Methyl Methylsulfinylmethyl Sulfide, FKB-001, L-709,587, 4-hydroxybutan-2-one, Sirolimus, Pimecrolimus, GPI-1485, Heptyl glucoside, Gpi-1046, Myristic acid, (21S)-1AZA-4,4-DIMETHYL-6,19-DIOXA-2,3,7,20-TETRAOXOBICYCLO[19.4.0] PENTACOSANE, (3R)-4-(p-toluenesulfonyl)-1,4-thiazane-3-carboxylicacid-L-phenylalanine ethyl ester, Dorsomorphin, (3r)-4-(P-Toluenesulfonyl)-1,4-Thiazane-3-Carboxylicacid-L-Leucine</data>
  <data key="d10">https://www.drugbank.ca/polypeptides/P62942</data>
  <data key="d11">Peptidyl-prolyl cis-trans isomerase FKBP1A</data>
  <data key="d12">https://cdn.rcsb.org/images/structures/i1/6i1s/6i1s_assembly-1.jpeg</data>
  <data key="d13">Target</data>
  <data key="d14">2</data>
  <data key="d15">0.2614319989282539</data>
  <data key="d16">0.0</data>
  <data key="d17">0.0001901596790343388</data>
  <data key="d18">1.0</data>
  <data key="d19">0</data>
  <data key="d20">#12EAEA</data>
  <data key="d21">#0EBEBE</data>
</node>
<node id="Angiotensin-converting enzyme">
  <data key="d0">ACE</data>
  <data key="d1">P12821</data>
  <data key="d2">5AM8</data>
  <data key="d3">Humans</data>
  <data key="d4">Enzyme</data>
  <data key="d5">Protease</data>
  <data key="d6">Secreted</data>
  <data key="d7">AGT, REN, KNG1</data>
  <data key="d8">Meningococcal Infections, Stomach Neoplasms, Lung Neoplasms, Prostatic Neoplasms, Adenocarcinoma, Drug Allergy, Infant, Premature, Diseases, Respiratory Tract Diseases, Staphylococcal Infections, Vascular Diseases, Autoimmune Diseases, Mental disorders, Renal glomerular disease, Inflammatory Bowel Diseases, Respiration Disorders, Carcinoma, Liver diseases, Urinary tract infection, Virus Diseases, Malignant neoplasm of mouth, Disease of capillaries, Renal vascular disorder, Complications of Diabetes Mellitus, Anxiety Disorders, Hepatitis, Malabsorption Syndrome, Metabolic Diseases, nervous system disorder, Neuromuscular Diseases, Peripheral Neuropathy, Respiratory Syncytial Virus Infections, Urologic Diseases, Uterine Fibroids, Lipid Metabolism Disorders, Congenital defects, Arteriopathic disease, Mammary Neoplasms, Secondary Neoplasm, Peripheral Nervous System Diseases, Bacterial Infections, Bone neoplasms, Carotid Artery Diseases, CNS disorder, Congenital chromosomal disease, Colorectal Neoplasms, Connective Tissue Diseases, Diabetic Neuropathies, Drug abuse, Esophageal Neoplasms, Congenital Heart Defects, Heart valve disease, HIV Infections, Infection of kidney, Intestinal Diseases, Polycystic Kidney Diseases, Alcoholic Liver Diseases, Lymphoma, Diseases of mitral valve, Myopathy, Musculoskeletal Diseases, Mycoplasma Infections, Myeloproliferative disease, Disorder of the optic nerve, Periodontal Diseases, Pleural effusion disorder, Myocardial Diseases, Secondary, Dermatologic disorders, Skin lesion, Encephalopathies, Atrophic condition of skin, Congenital heart disease, Caffeine related disorders, Diabetic Polyneuropathies, Complement deficiency disease, Chronic liver disease, Hematologic Neoplasms, Cardiac defects, Schizophrenia and related disorders, Sleep Disorders, Spondylarthropathies, Autonomic nervous system disorders, MYELODYSPLASTIC SYNDROME, Nutrition Disorders</data>
  <data key="d9">Perindopril, Rescinnamine, Epicaptopril, N-acetyl-alpha-D-glucosamine, Fosinopril, Benazepril, Captopril, Enalapril, Lisinopril, Moexipril, Quinapril, Ramipril, Trandolapril, Omapatrilat, Spirapril, Cilazapril, Candoxatril, Temocapril, Enalaprilat, Zofenopril, Cilazaprilat</data>
  <data key="d10">https://www.drugbank.ca/polypeptides/P12821</data>
  <data key="d11">Angiotensin-converting enzyme</data>
  <data key="d12">https://cdn.rcsb.org/images/structures/am/5am8/5am8_assembly-1.jpeg</data>
  <data key="d13">Target</data>
  <data key="d14">6</data>
  <data key="d15">0.2672449983192859</data>
  <data key="d16">0.002999746275689587</data>
  <data key="d17">5.381548338394141e-06</data>
  <data key="d18">0.4</data>
  <data key="d19">259</data>
  <data key="d20">#12EAEA</data>
  <data key="d21">#0EBEBE</data>
</node>
<node id="Ornithine decarboxylase">
  <data key="d0">ODC1</data>
  <data key="d1">P11926</data>
  <data key="d2">4ZGY</data>
  <data key="d3">Humans</data>
  <data key="d4">Enzyme</data>
  <data key="d5">Lyase</data>
  <data key="d6">Not Available</data>
  <data key="d7">OAZ1, SRM, OAZ2, SAT1, OAT, OAZ3, ARG2, AGMAT, ARG1, AOC1</data>
  <data key="d8">Colorectal Neoplasms, Colonic Neoplasms, Skin Neoplasms, HIV Infections, Intellectual Disability, Malignant Neoplasms, Primary malignant neoplasm, Adenoma, Liver neoplasms, Prostatic Neoplasms, Esophageal Neoplasms, Lymphoma, Adenocarcinoma, Bacterial Infections, Brain Diseases, Colonic Diseases, Cytomegalovirus Infections, Diabetes Mellitus, Enterovirus Infections, Herpes Simplex Infections, Hypertensive disease, Inflammatory Bowel Diseases, Lung Neoplasms, Myeloproliferative disease, Stomach Diseases, Neuroendocrine Tumors, Mammary Neoplasms, Neurodevelopmental Disorders, Secondary Neoplasm</data>
  <data key="d9">Pyridoxal phosphate, Putrescine, Pyridoxine phosphate, N-Pyridoxyl-Glycine-5-Monophosphate, L-Eflornithine, N(6)-(pyridoxal phosphate)-L-lysine, Geneticin, Spermine, Eflornithine</data>
  <data key="d10">https://www.drugbank.ca/polypeptides/P11926</data>
  <data key="d11">Ornithine decarboxylase</data>
  <data key="d12">https://cdn.rcsb.org/images/structures/zg/4zgy/4zgy_assembly-1.jpeg</data>
  <data key="d13">Target</data>
  <data key="d14">0</data>
  <data key="d15">0.0</data>
  <data key="d16">0.0</data>
  <data key="d17">1.0851376285419985e-46</data>
  <data key="d22">0</data>
  <data key="d19">0</data>
  <data key="d20">#12EAEA</data>
  <data key="d21">#0EBEBE</data>
</node>
<node id="Coagulation factor X">
  <data key="d0">F10</data>
  <data key="d1">P00742</data>
  <data key="d2">1P0S</data>
  <data key="d3">Humans</data>
  <data key="d4">Enzyme</data>
  <data key="d5">Protease</data>
  <data key="d6">Secreted</data>
  <data key="d7">SERPINC1, F3, F5, TFPI, F8, SERPIND1, F7, THBD, GGCX, SERPINA5</data>
  <data key="d8">Blood Coagulation Disorders, Cerebrovascular accident, Mammary Neoplasms, Chronic Kidney Diseases, Diabetes Mellitus, Hepatitis, Liver diseases, Viral hepatitis, Coagulation factor deficiency syndrome, Blood Coagulation Disorders, Inherited, Peripheral Arterial Diseases, Infection, Heart valve disease, Hypertensive disease, Kidney Diseases, Lymphoma, Vascular Diseases, Virus Diseases, B-Cell Lymphomas, Adult Solid Neoplasm, Adenoviral infections, Arteriopathic disease</data>
  <data key="d9">Antihemophilic factor, human recombinant, Coagulation Factor IX (Recombinant), Coagulation factor VIIa Recombinant Human, Heparin, Enoxaparin, SSR-126517E, gamma-carboxy-L-glutamic acid, 4-[(5-CHLOROINDOL-2-YL)SULFONYL]-2-(2-METHYLPROPYL)-1-[[5-(PYRIDIN-4-YL)PYRIMIDIN-2-YL]CARBONYL]PIPERAZINE, LY-517717, Rivaroxaban, Lanoteplase, Idraparinux, rNAPc2, Apixaban, Otamixaban, Eribaxaban, (2R)-2-(5-CHLORO-2-THIENYL)-N-{(3S)-1-[(1S)-1-METHYL-2-MORPHOLIN-4-YL-2-OXOETHYL]-2-OXOPYRROLIDIN-3-YL}PROPENE-1-SULFONAMIDE, THIENO[3,2-B]PYRIDINE-2-SULFONIC ACID [1-(1-AMINO-ISOQUINOLIN-7-YLMETHYL)-2-OXO-PYRROLDIN-3-YL]-AMIDE, 2-(5-CHLORO-2-THIENYL)-N-{(3S)-1-[(1S)-1-METHYL-2-MORPHOLIN-4-YL-2-OXOETHYL]-2-OXOPYRROLIDIN-3-YL}ETHANESULFONAMIDE, GW-813893, 2-({4-[(5-CHLORO-1H-INDOL-2-YL)SULFONYL]PIPERAZIN-1-YL}CARBONYL)THIENO[3,2-B]PYRIDINE 4-OXIDE, N-((1R,2S)-2-(5-CHLORO-1H-INDOLE-2-CARBOXAMIDO)CYCLOHEXYL)-5-METHYL-4,5,6,7-TETRAHYDROTHIAZOLO[5,4-C]PYRIDINE-2-CARBOXAMIDE, N-((1R,2R)-2-(5-CHLORO-1H-INDOLE-2-CARBOXAMIDO)CYCLOHEXYL)-5-METHYL-4,5,6,7-TETRAHYDROTHIAZOLO[5,4-C]PYRIDINE-2-CARBOXAMIDE, N-(2-(((5-CHLORO-2-PYRIDINYL)AMINO)SULFONYL)PHENYL)-4-(2-OXO-1(2H)-PYRIDINYL)BENZAMIDE, 5-(5-CHLORO-2-THIENYL)-N-{(3S)-1-[(1S)-1-METHYL-2-MORPHOLIN-4-YL-2-OXOETHYL]-2-OXOPYRROLIDIN-3-YL}-1H-1,2,4-TRIAZOLE-3-SULFONAMIDE, 5-CHLORO-N-{(3S)-1-[(1S)-1-METHYL-2-MORPHOLIN-4-YL-2-OXOETHYL]-2-OXOPYRROLIDIN-3-YL}-1-BENZOTHIOPHENE-2-SULFONAMIDE, 6-CHLORO-N-{(3S)-1-[(1S)-1-METHYL-2-MORPHOLIN-4-YL-2-OXOETHYL]-2-OXOPYRROLIDIN-3-YL}-1-BENZOTHIOPHENE-2-SULFONAMIDE, 6-CHLORO-N-{(3S)-1-[(1S)-1-METHYL-2-(4-MORPHOLINYL)-2-OXO ETHYL]-2-OXO-3-PYRROLIDINYL}-2-NAPHTHALENESULFONAMIDE, 5-Chloro-N-{(3S)-1-[(2S)-1-(4-morpholinyl)-1-oxo-2-propanyl]-2-oxo-3-pyrrolidinyl}-1H-indole-2-sulfonamide, 5-chloro-N-[(3R)-1-(2-{[2-fluoro-4-(2-oxopyridin-1(2H)-yl)phenyl]amino}-2-oxoethyl)pyrrolidin-3-yl]thiophene-2-carboxamide, 5-Chloro-thiophene-2-carboxylic acid ((3S,4S)-1-{[2-fluoro-4-(2-oxo-2H-pyridin-1-yl)-phenylcarbamoyl]-methyl}-4-hydroxy-pyrrolidin-3-yl)-amide, N-(1-ISOPROPYLPIPERIDIN-4-YL)-1-(3-METHOXYBENZYL)-1H-INDOLE-2-CARBOXAMIDE, 1-{2-[(4-CHLOROPHENYL)AMINO]-2-OXOETHYL}-N-(1-ISOPROPYLPIPERIDIN-4-YL)-1H-INDOLE-2-CARBOXAMIDE, 5-CHLORO-THIOPHENE-2-CARBOXYLIC ACID ((3S,4S)-4-FLUORO- 1-{[2-FLUORO-4-(2-OXO-2H-PYRIDIN-1-YL)-PHENYLCARBAMOYL]-METHYL}-PYRROLIDIN-3-YL)-AMIDE, 5-CHLORO-N-(2-(4-(2-OXOPYRIDIN-1(2H)-YL)BENZAMIDO)ETHYL)THIOPHENE-2-CARBOXAMIDE, 5-CHLORO-N-((1R,2S)-2-(4-(2-OXOPYRIDIN-1(2H)-YL)BENZAMIDO) CYCLOPENTYL)THIOPHENE-2-CARBOXAMIDE, THIENO[3,2-B]PYRIDINE-2-SULFONIC ACID [2-OXO-1-(1H-PYRROLO[2,3-C]PYRIDIN-2-YLMETHYL)-PYRROLIDIN-3-YL]-AMIDE, 3-({4-[(6-CHLORO-1-BENZOTHIEN-2-YL)SULFONYL]-2-OXOPIPERAZIN-1-YL}METHYL)BENZENECARBOXIMIDAMIDE, 4-{[(E)-2-(5-CHLOROTHIEN-2-YL)VINYL]SULFONYL}-1-(1H-PYRROLO[3,2-C]PYRIDIN-2-YLMETHYL)PIPERAZIN-2-ONE, 4-({4-[(6-CHLORO-1-BENZOTHIEN-2-YL)SULFONYL]-2-OXOPIPERAZIN-1-YL}METHYL)BENZENECARBOXIMIDAMIDE, 4-[[(1E)-2-(4-CHLOROPHENYL)ETHENYL]SULFONYL]-1-[[1-(4-PYRIDINYL)-4-PIPERIDINYL]METHYL]PIPERAZINONE, 1-[[(1E)-2-(4-CHLOROPHENYL)ETHENYL]SULFONYL]-4-[[1-(4-PYRIDINYL)-4-PIPERIDINYL]METHYL]PIPERAZINE, Fondaparinux, Edoxaban, Coagulation factor VII human, Antithrombin Alfa, Nafamostat, Coagulation Factor IX Human, Prothrombin, Protein S human, Anti-inhibitor coagulant complex, Betrixaban, Emicizumab, Antihemophilic factor human, Nonacog beta pegol, Turoctocog alfa, Bemiparin, Kappadione, Lonoctocog alfa, Moroctocog alfa, Albutrepenonacog alfa, Protamine sulfate, Turoctocog alfa pegol</data>
  <data key="d10">https://www.drugbank.ca/polypeptides/P00742</data>
  <data key="d11">Coagulation factor X</data>
  <data key="d12">https://cdn.rcsb.org/images/structures/p0/1p0s/1p0s_assembly-1.jpeg</data>
  <data key="d13">Target</data>
  <data key="d14">17</data>
  <data key="d15">0.27789577251454795</data>
  <data key="d16">0.0058745501860818375</data>
  <data key="d17">0.0003888814249659917</data>
  <data key="d18">0.49264705882352944</data>
  <data key="d19">422</data>
  <data key="d20">#12EAEA</data>
  <data key="d21">#0EBEBE</data>
</node>
<node id="Microsomal glutathione S-transferase 3">
  <data key="d0">MGST3</data>
  <data key="d1">O14880</data>
  <data key="d2">4JRZ</data>
  <data key="d3">Humans</data>
  <data key="d4">Enzyme</data>
  <data key="d5">Not Available</data>
  <data key="d6">Endoplasmic reticulum membrane</data>
  <data key="d7"></data>
  <data key="d8">Neurodegenerative Disorders</data>
  <data key="d9">Glutathione</data>
  <data key="d10">https://www.drugbank.ca/polypeptides/O14880</data>
  <data key="d11">Microsomal glutathione S-transferase 3</data>
  <data key="d12">https://cdn.rcsb.org/images/structures/jr/4jrz/4jrz_assembly-1.jpeg</data>
  <data key="d13">Target</data>
  <data key="d14">40</data>
  <data key="d15">0.30166558925208686</data>
  <data key="d16">0.0</data>
  <data key="d17">7.928179826874011e-06</data>
  <data key="d18">1.0</data>
  <data key="d19">514</data>
  <data key="d20">#12EAEA</data>
  <data key="d21">#0EBEBE</data>
</node>
<node id="Hematopoietic prostaglandin D synthase">
  <data key="d0">HPGDS</data>
  <data key="d1">O60760</data>
  <data key="d2">Not Available</data>
  <data key="d3">Humans</data>
  <data key="d4">Enzyme</data>
  <data key="d5">Transferase</data>
  <data key="d6">Cytoplasm</data>
  <data key="d7">GSR, PTGS2</data>
  <data key="d8">Liver diseases, Mood Disorders, Psychotic Disorders, Neoplasms, Testicular Neoplasms, Malignant neoplasm of mouth, Diabetes Mellitus, Adenocarcinoma, Inflammatory Bowel Diseases, Brain Neoplasms, Hypertensive disease, Carcinoma, Esophageal Neoplasms, Cardiovascular Diseases, Lung diseases, Alcoholic Liver Diseases, Prostatic Neoplasms, Neuropathy, Bone neoplasms, Colorectal Neoplasms, Drug Eruptions, Laryngeal Diseases, Lymphoma, Parasitic Diseases, Respiration Disorders, Skin lesion, Skin Neoplasms, B-Cell Lymphomas, Dyslipidemias, Arteriopathic disease, Venoocclusive disease, Chronic Kidney Diseases, Secondary Neoplasm, Adenoma, Anxiety Disorders, Autoimmune Diseases, Mental disorders, Cerebrovascular Disorders, Esophageal Diseases, Congenital Heart Defects, Heart Diseases, HIV Infections, Intestinal Diseases, Intestinal Neoplasms, Liver neoplasms, Lung Neoplasms, Myopathy, nervous system disorder, Occupational Diseases, Pituitary Diseases, Precancerous Conditions, Respiratory Syncytial Virus Infections, Retinal Diseases, Signs and Symptoms, Respiratory, Cerebrovascular accident, Temporomandibular Joint Disorders, Thalassemia, Uterine Fibroids, Encephalopathies, Epstein-Barr Virus Infections, Lung Diseases, Interstitial, Neoplasms, Neuroepithelial, Parkinsonian Disorders, Hematologic Neoplasms, Neurodegenerative Disorders, Cardiomyopathies, Polyomavirus Infections, Eosinophilic disorder, Drug Dependence, Neurodevelopmental Disorders</data>
  <data key="d9">2-(2f-Benzothiazolyl)-5-Styryl-3-(4f-Phthalhydrazidyl)Tetrazolium Chloride, Glutathione, 3-phenyl-5-(1H-pyrazol-3-yl)isoxazole, PHENYL-5-(1H-PYRAZOL-3-YL)-1,3-THIAZOLE, Tranilast, 4-{[4-(4-fluoro-3-methylphenyl)-1,3-thiazol-2-yl]amino}-2-hydroxybenzoic acid, 4-(BENZHYDRYLOXY)-1-[3-(1H-TETRAAZOL-5-YL)PROPYL]PIPERIDINE, Nocodazole, 3-(4-nitrophenyl)-1H-pyrazole, 1-PHENYL-1H-PYRAZOLE-4-CARBOXYLIC ACID, Tretinoin, Glutathione disulfide</data>
  <data key="d10">https://www.drugbank.ca/polypeptides/O60760</data>
  <data key="d11">Hematopoietic prostaglandin D synthase</data>
  <data key="d12">https://cdn.rcsb.org/images/structures/ot/not available/not available_model-1.jpeg</data>
  <data key="d13">Target</data>
  <data key="d14">57</data>
  <data key="d15">0.3054994663061268</data>
  <data key="d16">0.019403675380364957</data>
  <data key="d17">7.946352031963874e-06</data>
  <data key="d18">0.5739348370927319</data>
  <data key="d19">579</data>
  <data key="d20">#12EAEA</data>
  <data key="d21">#0EBEBE</data>
</node>
<node id="Glutathione S-transferase A1">
  <data key="d0">GSTA1</data>
  <data key="d1">P08263</data>
  <data key="d2">Not Available</data>
  <data key="d3">Humans</data>
  <data key="d4">Enzyme</data>
  <data key="d5">Not Available</data>
  <data key="d6">Cytoplasm</data>
  <data key="d7">GSTA2</data>
  <data key="d8">Prostatic Neoplasms, Drug toxicity, Psychotic Disorders, Adverse reaction to drug, Neoplasms, Mammary Neoplasms, Adenocarcinoma, Adenoma, Hemoglobinopathies, Hypertensive disease, Liver diseases, Liver neoplasms, Cerebrovascular accident, Malignant neoplasm of mouth</data>
  <data key="d9">S-Hydroxycysteine, Glutathione sulfonic acid, Glutathione, 2-Hydroxyethyl Disulfide, N-(4-Aminobutanoyl)-S-(4-methoxybenzyl)-L-cysteinylglycine, S-benzylglutathione, S-Hexylglutathione, Busulfan, Azathioprine, Hypericin, Curcumin, Glutathione disulfide</data>
  <data key="d10">https://www.drugbank.ca/polypeptides/P08263</data>
  <data key="d11">Glutathione S-transferase A1</data>
  <data key="d12">https://cdn.rcsb.org/images/structures/ot/not available/not available_model-1.jpeg</data>
  <data key="d13">Target</data>
  <data key="d14">40</data>
  <data key="d15">0.30166558925208686</data>
  <data key="d16">0.0</data>
  <data key="d17">7.928179826874011e-06</data>
  <data key="d18">1.0</data>
  <data key="d19">510</data>
  <data key="d20">#12EAEA</data>
  <data key="d21">#0EBEBE</data>
</node>
<node id="Glutathione S-transferase A2">
  <data key="d0">GSTA2</data>
  <data key="d1">P09210</data>
  <data key="d2">Not Available</data>
  <data key="d3">Humans</data>
  <data key="d4">Enzyme</data>
  <data key="d5">Transferase</data>
  <data key="d6">Cytoplasm</data>
  <data key="d7">GSTA1, GSTA5, NFE2L2</data>
  <data key="d8"></data>
  <data key="d9">Chloroquine, Glutathione, Vitamin E, Clofibrate, Etacrynic acid, Busulfan, Azathioprine, alpha-Tocopherol succinate, D-alpha-Tocopherol acetate, Glutathione disulfide</data>
  <data key="d10">https://www.drugbank.ca/polypeptides/P09210</data>
  <data key="d11">Glutathione S-transferase A2</data>
  <data key="d12">https://cdn.rcsb.org/images/structures/ot/not available/not available_model-1.jpeg</data>
  <data key="d13">Target</data>
  <data key="d14">45</data>
  <data key="d15">0.3048876516206005</data>
  <data key="d16">0.0018934466630164703</data>
  <data key="d17">8.607717327937561e-06</data>
  <data key="d18">0.803030303030303</data>
  <data key="d19">547</data>
  <data key="d20">#12EAEA</data>
  <data key="d21">#0EBEBE</data>
</node>
<node id="Microsomal glutathione S-transferase 1">
  <data key="d0">MGST1</data>
  <data key="d1">P10620</data>
  <data key="d2">2H8A</data>
  <data key="d3">Humans</data>
  <data key="d4">Enzyme</data>
  <data key="d5">Transferase</data>
  <data key="d6">Microsome</data>
  <data key="d7"></data>
  <data key="d8">Degenerative Diseases, Central Nervous System, Neurodegenerative Disorders, Degenerative Diseases, Spinal Cord, Neoplasms, Congenital Heart Defects, Lung Neoplasms, Lymphoma</data>
  <data key="d9">Glutathione, Glutathione disulfide</data>
  <data key="d10">https://www.drugbank.ca/polypeptides/P10620</data>
  <data key="d11">Microsomal glutathione S-transferase 1</data>
  <data key="d12">https://cdn.rcsb.org/images/structures/h8/2h8a/2h8a_assembly-1.jpeg</data>
  <data key="d13">Target</data>
  <data key="d14">40</data>
  <data key="d15">0.30166558925208686</data>
  <data key="d16">0.0</data>
  <data key="d17">7.928179826874011e-06</data>
  <data key="d18">1.0</data>
  <data key="d19">506</data>
  <data key="d20">#12EAEA</data>
  <data key="d21">#0EBEBE</data>
</node>
<node id="S-formylglutathione hydrolase">
  <data key="d0">ESD</data>
  <data key="d1">P10768</data>
  <data key="d2">Not Available</data>
  <data key="d3">Humans</data>
  <data key="d4">Enzyme</data>
  <data key="d5">Hydrolase</data>
  <data key="d6">Cytoplasm</data>
  <data key="d7">ADH5</data>
  <data key="d8">Neoplasms, Adenoma, Mental disorders, Diabetes Mellitus, Monosomy, Cerebrovascular accident, Migraine Disorders, Sarcoma, Malignant neoplasm of soft tissue</data>
  <data key="d9">Glutathione</data>
  <data key="d10">https://www.drugbank.ca/polypeptides/P10768</data>
  <data key="d11">S-formylglutathione hydrolase</data>
  <data key="d12">https://cdn.rcsb.org/images/structures/ot/not available/not available_model-1.jpeg</data>
  <data key="d13">Target</data>
  <data key="d14">40</data>
  <data key="d15">0.30166558925208686</data>
  <data key="d16">0.0</data>
  <data key="d17">7.928179826874011e-06</data>
  <data key="d18">1.0</data>
  <data key="d19">501</data>
  <data key="d20">#12EAEA</data>
  <data key="d21">#0EBEBE</data>
</node>
<node id="Gamma-glutamyltranspeptidase 1">
  <data key="d0">GGT1</data>
  <data key="d1">P19440</data>
  <data key="d2">Not Available</data>
  <data key="d3">Humans</data>
  <data key="d4">Enzyme</data>
  <data key="d5">Not Available</data>
  <data key="d6">Cell membrane</data>
  <data key="d7">GGCT, GSR</data>
  <data key="d8">Liver diseases, Carcinoma, Prostatic Neoplasms, Alcohol-Related Disorders, Alcohol-Induced Disorders, Neoplasms, Protein measurement, Malignant Neoplasms, Primary malignant neoplasm, Hepatitis, Hypertensive disease, Liver neoplasms, Adenocarcinoma, Dyslipidemias, Tauopathies, Cardiovascular Diseases, Congenital chromosomal disease, Inflammatory Bowel Diseases, Lymphoma, Cerebrovascular accident, Virus Diseases, B-Cell Lymphomas, Mitochondrial Diseases, Gestational Trophoblastic Neoplasms, MYELODYSPLASTIC SYNDROME</data>
  <data key="d9">Glutathione</data>
  <data key="d10">https://www.drugbank.ca/polypeptides/P19440</data>
  <data key="d11">Gamma-glutamyltranspeptidase 1</data>
  <data key="d12">https://cdn.rcsb.org/images/structures/ot/not available/not available_model-1.jpeg</data>
  <data key="d13">Target</data>
  <data key="d14">40</data>
  <data key="d15">0.30166558925208686</data>
  <data key="d16">0.0</data>
  <data key="d17">7.928179826874011e-06</data>
  <data key="d18">1.0</data>
  <data key="d19">496</data>
  <data key="d20">#12EAEA</data>
  <data key="d21">#0EBEBE</data>
</node>
<node id="Glutathione S-transferase Mu 2">
  <data key="d0">GSTM2</data>
  <data key="d1">P28161</data>
  <data key="d2">3GTU</data>
  <data key="d3">Humans</data>
  <data key="d4">Enzyme</data>
  <data key="d5">Transferase</data>
  <data key="d6">Cytoplasm</data>
  <data key="d7">GSTM3, GSTM4, GSTM1, GSTM5</data>
  <data key="d8">Neurodegenerative Disorders, Degenerative Diseases, Central Nervous System, Degenerative Diseases, Spinal Cord, Hypertensive disease, Malignant Neoplasms, Primary malignant neoplasm, Congenital chromosomal disease, Malignant neoplasm of mouth, Inflammatory Bowel Diseases, Esophageal Neoplasms, Virus Diseases, Lung diseases, Pancreatic Diseases, Signs and Symptoms, Respiratory, Cerebrovascular accident, Encephalopathies, Migraine Disorders, Alcohol-Induced Disorders, Venoocclusive disease, Chronic Kidney Diseases</data>
  <data key="d9">S-(2,4-dinitrophenyl)glutathione, Glutathione disulfide, Glutathione, S-Methyl glutathione</data>
  <data key="d10">https://www.drugbank.ca/polypeptides/P28161</data>
  <data key="d11">Glutathione S-transferase Mu 2</data>
  <data key="d12">https://cdn.rcsb.org/images/structures/gt/3gtu/3gtu_assembly-1.jpeg</data>
  <data key="d13">Target</data>
  <data key="d14">40</data>
  <data key="d15">0.30166558925208686</data>
  <data key="d16">0.0</data>
  <data key="d17">7.928179826874011e-06</data>
  <data key="d18">1.0</data>
  <data key="d19">488</data>
  <data key="d20">#12EAEA</data>
  <data key="d21">#0EBEBE</data>
</node>
<node id="Glutaredoxin-1">
  <data key="d0">GLRX</data>
  <data key="d1">P35754</data>
  <data key="d2">Not Available</data>
  <data key="d3">Humans</data>
  <data key="d4">Not Available</data>
  <data key="d5">Not Available</data>
  <data key="d6">Cytoplasm</data>
  <data key="d7">RRM1</data>
  <data key="d8">Neoplasms, Diabetes Mellitus, Lung diseases, Bacterial Infections, Malignant Neoplasms, Respiratory Tract Infections, Lung Diseases, Interstitial, Dyslipidemias, Neurodegenerative Disorders, Inflammatory disorder, Primary malignant neoplasm, Chronic Kidney Diseases</data>
  <data key="d9">Glutathione</data>
  <data key="d10">https://www.drugbank.ca/polypeptides/P35754</data>
  <data key="d11">Glutaredoxin-1</data>
  <data key="d12">https://cdn.rcsb.org/images/structures/ot/not available/not available_model-1.jpeg</data>
  <data key="d13">Target</data>
  <data key="d14">40</data>
  <data key="d15">0.30166558925208686</data>
  <data key="d16">0.0</data>
  <data key="d17">7.928179826874011e-06</data>
  <data key="d18">1.0</data>
  <data key="d19">483</data>
  <data key="d20">#12EAEA</data>
  <data key="d21">#0EBEBE</data>
</node>
<node id="Phospholipid hydroperoxide glutathione peroxidase, mitochondrial">
  <data key="d0">GPX4</data>
  <data key="d1">P36969</data>
  <data key="d2">Not Available</data>
  <data key="d3">Humans</data>
  <data key="d4">Enzyme</data>
  <data key="d5">Oxidoreductase</data>
  <data key="d6">Mitochondrion</data>
  <data key="d7">GSR, GRSF1, GSS</data>
  <data key="d8">Mammary Neoplasms, Colorectal Neoplasms, Malignant Neoplasms, Primary malignant neoplasm, Neoplasms, B-Cell Lymphomas, Complications of Diabetes Mellitus, Adenocarcinoma, Anxiety Disorders, Diabetes Mellitus, Kidney Diseases, Lung Neoplasms, Lymphoma, nervous system disorder, Cerebrovascular accident, Thyroid Diseases, Virus Diseases, Peripheral Arterial Diseases</data>
  <data key="d9">Glutathione, Glutathione disulfide, Benzoyl peroxide</data>
  <data key="d10">https://www.drugbank.ca/polypeptides/P36969</data>
  <data key="d11">Phospholipid hydroperoxide glutathione peroxidase, mitochondrial</data>
  <data key="d12">https://cdn.rcsb.org/images/structures/ot/not available/not available_model-1.jpeg</data>
  <data key="d13">Target</data>
  <data key="d14">40</data>
  <data key="d15">0.30166558925208686</data>
  <data key="d16">0.0</data>
  <data key="d17">7.928179826874011e-06</data>
  <data key="d18">1.0</data>
  <data key="d19">480</data>
  <data key="d20">#12EAEA</data>
  <data key="d21">#0EBEBE</data>
</node>
<node id="Glutathione S-transferase Mu 5">
  <data key="d0">GSTM5</data>
  <data key="d1">P46439</data>
  <data key="d2">1GTU</data>
  <data key="d3">Humans</data>
  <data key="d4">Enzyme</data>
  <data key="d5">Transferase</data>
  <data key="d6">Cytoplasm</data>
  <data key="d7">GSTM4, GSTM2</data>
  <data key="d8">Colonic Neoplasms, Degenerative Diseases, Central Nervous System, Neurodegenerative Disorders, Degenerative Diseases, Spinal Cord, Hypertensive disease, Psychotic Disorders</data>
  <data key="d9">Glutathione, Glutathione disulfide</data>
  <data key="d10">https://www.drugbank.ca/polypeptides/P46439</data>
  <data key="d11">Glutathione S-transferase Mu 5</data>
  <data key="d12">https://cdn.rcsb.org/images/structures/gt/1gtu/1gtu_assembly-1.jpeg</data>
  <data key="d13">Target</data>
  <data key="d14">40</data>
  <data key="d15">0.30166558925208686</data>
  <data key="d16">0.0</data>
  <data key="d17">7.928179826874011e-06</data>
  <data key="d18">1.0</data>
  <data key="d19">472</data>
  <data key="d20">#12EAEA</data>
  <data key="d21">#0EBEBE</data>
</node>
<node id="Glutathione peroxidase 6">
  <data key="d0">GPX6</data>
  <data key="d1">P59796</data>
  <data key="d2">Not Available</data>
  <data key="d3">Humans</data>
  <data key="d4">Not Available</data>
  <data key="d5">Not Available</data>
  <data key="d6">Secreted</data>
  <data key="d7">SOD1, SOD2, SOD3</data>
  <data key="d8"></data>
  <data key="d9">Glutathione, Glutathione disulfide, Benzoyl peroxide</data>
  <data key="d10">https://www.drugbank.ca/polypeptides/P59796</data>
  <data key="d11">Glutathione peroxidase 6</data>
  <data key="d12">https://cdn.rcsb.org/images/structures/ot/not available/not available_model-1.jpeg</data>
  <data key="d13">Target</data>
  <data key="d14">40</data>
  <data key="d15">0.30166558925208686</data>
  <data key="d16">0.0</data>
  <data key="d17">7.928179826874011e-06</data>
  <data key="d18">1.0</data>
  <data key="d19">465</data>
  <data key="d20">#12EAEA</data>
  <data key="d21">#0EBEBE</data>
</node>
<node id="Hydroxyacylglutathione hydrolase, mitochondrial">
  <data key="d0">HAGH</data>
  <data key="d1">Q16775</data>
  <data key="d2">Not Available</data>
  <data key="d3">Humans</data>
  <data key="d4">Enzyme</data>
  <data key="d5">Hydrolase</data>
  <data key="d6">Mitochondrion matrix</data>
  <data key="d7">GLO1</data>
  <data key="d8">Neoplasms, Adenocarcinoma, Carcinoma, Prostatic Neoplasms</data>
  <data key="d9">S-(N-hydroxy-N-bromophenylcarbamoyl)glutathione, Glutathione</data>
  <data key="d10">https://www.drugbank.ca/polypeptides/Q16775</data>
  <data key="d11">Hydroxyacylglutathione hydrolase, mitochondrial</data>
  <data key="d12">https://cdn.rcsb.org/images/structures/ot/not available/not available_model-1.jpeg</data>
  <data key="d13">Target</data>
  <data key="d14">40</data>
  <data key="d15">0.30166558925208686</data>
  <data key="d16">0.0</data>
  <data key="d17">7.928179826874011e-06</data>
  <data key="d18">1.0</data>
  <data key="d19">458</data>
  <data key="d20">#12EAEA</data>
  <data key="d21">#0EBEBE</data>
</node>
<node id="Glutathione peroxidase">
  <data key="d0">GPX1</data>
  <data key="d1">Q6NSD4</data>
  <data key="d2">1GP1</data>
  <data key="d3">Humans</data>
  <data key="d4">Not Available</data>
  <data key="d5">Not Available</data>
  <data key="d6">Not Available</data>
  <data key="d7">SOD2, GSR, SOD1, SOD3, GSS</data>
  <data key="d8">Hypertensive disease, Cardiovascular Diseases, Lung Neoplasms, Mammary Neoplasms, Cardiomyopathy, Dilated, Head and Neck Neoplasms, Head Neoplasms, Neck Neoplasms, Upper Aerodigestive Tract Neoplasms, Diabetes Mellitus, Inflammatory Bowel Diseases, Lung diseases, Cerebrovascular accident, Adenocarcinoma, Adenoma, Autoimmune Diseases, Bone Diseases, Diabetic Neuropathies, Liver neoplasms, Lymphoma, Metabolic Diseases, Myeloproliferative disease, nervous system disorder, Peripheral Neuropathy, Prostatic Diseases, Prostatic Neoplasms, Peripheral Vascular Diseases, Prolapse of female genital organs, Dyslipidemias, Disorder of skeletal system, Complications of Diabetes Mellitus, Mitochondrial Diseases, Drug Dependence, Chronic Kidney Diseases, Peripheral Nervous System Diseases</data>
  <data key="d9">Glutathione</data>
  <data key="d10">https://www.drugbank.ca/polypeptides/Q6NSD4</data>
  <data key="d11">Glutathione peroxidase</data>
  <data key="d12">https://cdn.rcsb.org/images/structures/gp/1gp1/1gp1_assembly-1.jpeg</data>
  <data key="d13">Target</data>
  <data key="d14">40</data>
  <data key="d15">0.30166558925208686</data>
  <data key="d16">0.0</data>
  <data key="d17">7.928179826874011e-06</data>
  <data key="d18">1.0</data>
  <data key="d19">447</data>
  <data key="d20">#12EAEA</data>
  <data key="d21">#0EBEBE</data>
</node>
<node id="Glutathione peroxidase 7">
  <data key="d0">GPX7</data>
  <data key="d1">Q96SL4</data>
  <data key="d2">Not Available</data>
  <data key="d3">Humans</data>
  <data key="d4">Not Available</data>
  <data key="d5">Not Available</data>
  <data key="d6">Secreted</data>
  <data key="d7">GSR, SOD2, SOD1, P4HB, SOD3</data>
  <data key="d8">Malignant Neoplasms, Primary malignant neoplasm, Mammary Neoplasms</data>
  <data key="d9">Glutathione, Glutathione disulfide, Benzoyl peroxide</data>
  <data key="d10">https://www.drugbank.ca/polypeptides/Q96SL4</data>
  <data key="d11">Glutathione peroxidase 7</data>
  <data key="d12">https://cdn.rcsb.org/images/structures/ot/not available/not available_model-1.jpeg</data>
  <data key="d13">Target</data>
  <data key="d14">40</data>
  <data key="d15">0.30166558925208686</data>
  <data key="d16">0.0</data>
  <data key="d17">7.928179826874011e-06</data>
  <data key="d18">1.0</data>
  <data key="d19">441</data>
  <data key="d20">#12EAEA</data>
  <data key="d21">#0EBEBE</data>
</node>
<node id="Microsomal glutathione S-transferase 2">
  <data key="d0">MGST2</data>
  <data key="d1">Q99735</data>
  <data key="d2">Not Available</data>
  <data key="d3">Humans</data>
  <data key="d4">Enzyme</data>
  <data key="d5">Transferase</data>
  <data key="d6">Endoplasmic reticulum membrane</data>
  <data key="d7"></data>
  <data key="d8"></data>
  <data key="d9">Glutathione, Busulfan</data>
  <data key="d10">https://www.drugbank.ca/polypeptides/Q99735</data>
  <data key="d11">Microsomal glutathione S-transferase 2</data>
  <data key="d12">https://cdn.rcsb.org/images/structures/ot/not available/not available_model-1.jpeg</data>
  <data key="d13">Target</data>
  <data key="d14">40</data>
  <data key="d15">0.30166558925208686</data>
  <data key="d16">0.0</data>
  <data key="d17">7.928179826874011e-06</data>
  <data key="d18">1.0</data>
  <data key="d19">432</data>
  <data key="d20">#12EAEA</data>
  <data key="d21">#0EBEBE</data>
</node>
<node id="Glutathione S-transferase omega-2">
  <data key="d0">GSTO2</data>
  <data key="d1">Q9H4Y5</data>
  <data key="d2">Not Available</data>
  <data key="d3">Humans</data>
  <data key="d4">Enzyme</data>
  <data key="d5">Not Available</data>
  <data key="d6">Not Available</data>
  <data key="d7"></data>
  <data key="d8">Neoplasms, Neurodegenerative Disorders, Congenital chromosomal disease, Hypertensive disease, Skin lesion, Cerebrovascular accident</data>
  <data key="d9">Glutathione</data>
  <data key="d10">https://www.drugbank.ca/polypeptides/Q9H4Y5</data>
  <data key="d11">Glutathione S-transferase omega-2</data>
  <data key="d12">https://cdn.rcsb.org/images/structures/ot/not available/not available_model-1.jpeg</data>
  <data key="d13">Target</data>
  <data key="d14">40</data>
  <data key="d15">0.30166558925208686</data>
  <data key="d16">0.0</data>
  <data key="d17">7.928179826874011e-06</data>
  <data key="d18">1.0</data>
  <data key="d19">421</data>
  <data key="d20">#12EAEA</data>
  <data key="d21">#0EBEBE</data>
</node>
<node id="Glutaredoxin-2, mitochondrial">
  <data key="d0">GLRX2</data>
  <data key="d1">Q9NS18</data>
  <data key="d2">Not Available</data>
  <data key="d3">Humans</data>
  <data key="d4">Not Available</data>
  <data key="d5">Not Available</data>
  <data key="d6">Mitochondrion</data>
  <data key="d7"></data>
  <data key="d8"></data>
  <data key="d9">Glutathione</data>
  <data key="d10">https://www.drugbank.ca/polypeptides/Q9NS18</data>
  <data key="d11">Glutaredoxin-2, mitochondrial</data>
  <data key="d12">https://cdn.rcsb.org/images/structures/ot/not available/not available_model-1.jpeg</data>
  <data key="d13">Target</data>
  <data key="d14">40</data>
  <data key="d15">0.30166558925208686</data>
  <data key="d16">0.0</data>
  <data key="d17">7.928179826874011e-06</data>
  <data key="d18">1.0</data>
  <data key="d19">411</data>
  <data key="d20">#12EAEA</data>
  <data key="d21">#0EBEBE</data>
</node>
<node id="Lactoylglutathione lyase">
  <data key="d0">GLO1</data>
  <data key="d1">Q04760</data>
  <data key="d2">Not Available</data>
  <data key="d3">Humans</data>
  <data key="d4">Enzyme</data>
  <data key="d5">Lyase</data>
  <data key="d6">Not Available</data>
  <data key="d7">HAGH, GRHPR</data>
  <data key="d8"></data>
  <data key="d9">Glutathione, S-P-Nitrobenzyloxycarbonylglutathione, S-(N-hydroxy-N-iodophenylcarbamoyl)glutathione, Mercaptoethanol, S-benzylglutathione, S-Hexylglutathione, Indomethacin, methyl 4-(2,3-dihydroxy-5-methylphenoxy)-2-hydroxy-6-methylbenzoate</data>
  <data key="d10">https://www.drugbank.ca/polypeptides/Q04760</data>
  <data key="d11">Lactoylglutathione lyase</data>
  <data key="d12">https://cdn.rcsb.org/images/structures/ot/not available/not available_model-1.jpeg</data>
  <data key="d13">Target</data>
  <data key="d14">49</data>
  <data key="d15">0.36004864180343676</data>
  <data key="d16">0.00788306971398389</data>
  <data key="d17">0.00022401451068719232</data>
  <data key="d18">0.6998299319727891</data>
  <data key="d19">537</data>
  <data key="d20">#12EAEA</data>
  <data key="d21">#0EBEBE</data>
</node>
<node id="Leukotriene C4 synthase">
  <data key="d0">LTC4S</data>
  <data key="d1">Q16873</data>
  <data key="d2">Not Available</data>
  <data key="d3">Humans</data>
  <data key="d4">Enzyme</data>
  <data key="d5">Lyase</data>
  <data key="d6">Nucleus outer membrane</data>
  <data key="d7">ALOX5, LTA4H</data>
  <data key="d8">Drug Allergy, Peripheral Neuropathy, Cardiovascular Diseases, Cerebrovascular accident, Cerebrovascular Disorders, Colorectal Neoplasms, Respiration Disorders, Respiratory Tract Diseases, Lung Diseases, Obstructive</data>
  <data key="d9">Glutathione, Azelastine</data>
  <data key="d10">https://www.drugbank.ca/polypeptides/Q16873</data>
  <data key="d11">Leukotriene C4 synthase</data>
  <data key="d12">https://cdn.rcsb.org/images/structures/ot/not available/not available_model-1.jpeg</data>
  <data key="d13">Target</data>
  <data key="d14">40</data>
  <data key="d15">0.30166558925208686</data>
  <data key="d16">0.0</data>
  <data key="d17">7.928179826874011e-06</data>
  <data key="d18">1.0</data>
  <data key="d19">398</data>
  <data key="d20">#12EAEA</data>
  <data key="d21">#0EBEBE</data>
</node>
<node id="Glutathione reductase, mitochondrial">
  <data key="d0">GSR</data>
  <data key="d1">P00390</data>
  <data key="d2">Not Available</data>
  <data key="d3">Humans</data>
  <data key="d4">Enzyme</data>
  <data key="d5">Oxidoreductase</data>
  <data key="d6">Mitochondrion</data>
  <data key="d7">CAT, GPX1, GPX2, GPX4, GSS, GPX3, TXN, GPX7, HPGDS, G6PD</data>
  <data key="d8">Parkinsonian Disorders, Degenerative Diseases, Central Nervous System, Enzymopathy, Neurodegenerative Disorders, Degenerative Diseases, Spinal Cord, Diabetes Mellitus, Adenocarcinoma, Hematological Disease, Hepatitis, Hypertensive disease, Anxiety Disorders, Congenital chromosomal disease, Esophageal Neoplasms, Hemoglobinopathies, Malabsorption Syndrome, Periodontal Diseases, Cerebrovascular accident, Thalassemia, Malignant neoplasm of mouth, Hantavirus Infections, Mammary Neoplasms, Chronic Kidney Diseases</data>
  <data key="d9">Carmustine, NADH, Glutathione, 3,6-dihydroxy-xanthene-9-propionic acid, 3-sulfino-L-alanine, Glutathionylspermidine disulfide, 3-(Prop-2-Ene-1-Sulfinyl)-Propene-1-Thiol, Flavin adenine dinucleotide, Glutathione disulfide, 3-nitro-L-tyrosine, 2-(2-PHENYL-3-PYRIDIN-2-YL-4,5,6,7-TETRAHYDRO-2H-ISOPHOSPHINDOL-1-YL)PYRIDINE, 6-(3-METHYL-1,4-DIOXO-1,4-DIHYDRONAPHTHALEN-2-YL)HEXANOIC ACID, Coenzyme M, Selenium, Copper, Thimerosal, Cannabidiol, Nabiximols, Medical Cannabis</data>
  <data key="d10">https://www.drugbank.ca/polypeptides/P00390</data>
  <data key="d11">Glutathione reductase, mitochondrial</data>
  <data key="d12">https://cdn.rcsb.org/images/structures/ot/not available/not available_model-1.jpeg</data>
  <data key="d13">Target</data>
  <data key="d14">82</data>
  <data key="d15">0.34275549878248374</data>
  <data key="d16">0.011121300652373852</data>
  <data key="d17">4.0010064959574623e-05</data>
  <data key="d18">0.5079795242396868</data>
  <data key="d19">614</data>
  <data key="d20">#12EAEA</data>
  <data key="d21">#0EBEBE</data>
</node>
<node id="Glutathione S-transferase Mu 1">
  <data key="d0">GSTM1</data>
  <data key="d1">P09488</data>
  <data key="d2">Not Available</data>
  <data key="d3">Humans</data>
  <data key="d4">Enzyme</data>
  <data key="d5">Transferase</data>
  <data key="d6">Cytoplasm</data>
  <data key="d7">CYP1A1, GSTM2</data>
  <data key="d8">Lung Neoplasms, Colorectal Neoplasms, Prostatic Neoplasms, Autosome Abnormalities, Chromosome Aberrations, Drug Allergy, Liver neoplasms, Dermatologic disorders, Amphetamine-Related Disorders, Degenerative Diseases, Central Nervous System, Degenerative Diseases, Spinal Cord, Adenocarcinoma, Esophageal Neoplasms, Mammary Neoplasms, Inflammatory Bowel Diseases, Stomach Neoplasms, Alcoholic Liver Diseases, Lung diseases, Chronic Kidney Diseases, Kidney Diseases, Mouth Neoplasms, Skin lesion, Cerebrovascular accident, Virus Diseases, Congenital Abnormality, Anxiety Disorders, Cardiovascular Diseases, Colonic Neoplasms, Drug Eruptions, Diabetic Neuropathies, Drug abuse, Hematological Disease, HIV Infections, Liver diseases, Temporomandibular Joint Disorders, Encephalopathies, Hematologic Neoplasms, Abdominal Neoplasms, Autoimmune Diseases, Bone neoplasms, Disorder of eye, Head and Neck Neoplasms, Hemoglobinopathies, Immunologic Deficiency Syndromes, Intestinal Neoplasms, Laryngeal Diseases, Neoplasms, Vascular Tissue, Nephrotic Syndrome, Occupational Diseases, Disorder of the optic nerve, Pancreatic Diseases, Peripheral Neuropathy, Pharyngeal Neoplasms, Psychotic Disorders, Rectal Neoplasms, Respiration Disorders, Respiratory Tract Diseases, Retinal Diseases, Signs and Symptoms, Respiratory, Skin Neoplasms, Testicular Neoplasms, Thyroid Diseases, Tracheal Diseases, B-Cell Lymphomas, Lower respiratory tract infection, Migraine Disorders, Lung Diseases, Interstitial, Squamous Cell Neoplasms, Congenital defects, Alcohol-Induced Disorders, Acute respiratory disease, Neuropathy, Mood Disorders, Deficiency of transferase</data>
  <data key="d9">Glutathione, (9R,10R)-9-(S-glutathionyl)-10-hydroxy-9,10-dihydrophenanthrene, Zinc trihydroxide, S-(2,4-dinitrophenyl)glutathione, 5-fluorotryptophan, (9S,10S)-9-(S-glutathionyl)-10-hydroxy-9,10-dihydrophenanthrene, Busulfan, Cisplatin, Carboplatin, Oxaliplatin, Azathioprine, Curcumin, Acetaminophen, Isosorbide mononitrate, Chloroquine, Glutathione disulfide</data>
  <data key="d10">https://www.drugbank.ca/polypeptides/P09488</data>
  <data key="d11">Glutathione S-transferase Mu 1</data>
  <data key="d12">https://cdn.rcsb.org/images/structures/ot/not available/not available_model-1.jpeg</data>
  <data key="d13">Target</data>
  <data key="d14">45</data>
  <data key="d15">0.3048876516206005</data>
  <data key="d16">0.0018934466630164703</data>
  <data key="d17">8.607717327937561e-06</data>
  <data key="d18">0.803030303030303</data>
  <data key="d19">545</data>
  <data key="d20">#12EAEA</data>
  <data key="d21">#0EBEBE</data>
</node>
<node id="Glutathione S-transferase kappa 1">
  <data key="d0">GSTK1</data>
  <data key="d1">Q9Y2Q3</data>
  <data key="d2">Not Available</data>
  <data key="d3">Humans</data>
  <data key="d4">Enzyme</data>
  <data key="d5">Transferase</data>
  <data key="d6">Peroxisome</data>
  <data key="d7"></data>
  <data key="d8">Prostatic Neoplasms, Carcinoma, Adenocarcinoma, MYELODYSPLASTIC SYNDROME, Cardiovascular Diseases, Diabetes Mellitus, Brain Neoplasms, Inflammatory Bowel Diseases, Congenital Abnormality, Adenoma, Esophageal Neoplasms, Lung Neoplasms, Chronic Kidney Diseases, Colorectal Neoplasms, Hepatitis, Laryngeal Diseases, Lymphoma, Respiration Disorders, Venoocclusive disease, Secondary Neoplasm, Tumors of Adrenal Cortex, Mental disorders, Colonic Neoplasms, Drug Eruptions, Heart Diseases, HIV Infections, Kidney Diseases, Liver diseases, Alcoholic Liver Diseases, Liver neoplasms, Lung diseases, Myopathy, Neck Neoplasms, Disorder of the optic nerve, Peripheral Neuropathy, Pituitary Diseases, Psychotic Disorders, Respiratory Tract Diseases, Retroviridae Infections, Dermatologic disorders, Skin Neoplasms, Virus Diseases, Epstein-Barr Virus Infections, Neoplasms, Neuroepithelial, Dyslipidemias, Parkinsonian Disorders, Hematologic Neoplasms, Cardiomyopathies, Polyomavirus Infections, Monoclonal Gammapathies, Sarcoma, Mammary Neoplasms, Sarcoma of soft tissue, Peripheral Nervous System Diseases</data>
  <data key="d9">Glutathione, GLUTATHIONE SULFINATE</data>
  <data key="d10">https://www.drugbank.ca/polypeptides/Q9Y2Q3</data>
  <data key="d11">Glutathione S-transferase kappa 1</data>
  <data key="d12">https://cdn.rcsb.org/images/structures/ot/not available/not available_model-1.jpeg</data>
  <data key="d13">Target</data>
  <data key="d14">40</data>
  <data key="d15">0.30166558925208686</data>
  <data key="d16">0.0</data>
  <data key="d17">7.928179826874011e-06</data>
  <data key="d18">1.0</data>
  <data key="d19">385</data>
  <data key="d20">#12EAEA</data>
  <data key="d21">#0EBEBE</data>
</node>
<node id="Glutathione S-transferase A3">
  <data key="d0">GSTA3</data>
  <data key="d1">Q16772</data>
  <data key="d2">Not Available</data>
  <data key="d3">Humans</data>
  <data key="d4">Enzyme</data>
  <data key="d5">Transferase</data>
  <data key="d6">Cytoplasm</data>
  <data key="d7"></data>
  <data key="d8"></data>
  <data key="d9">Glutathione, 4-S-Glutathionyl-5-pentyl-tetrahydro-furan-2-ol</data>
  <data key="d10">https://www.drugbank.ca/polypeptides/Q16772</data>
  <data key="d11">Glutathione S-transferase A3</data>
  <data key="d12">https://cdn.rcsb.org/images/structures/ot/not available/not available_model-1.jpeg</data>
  <data key="d13">Target</data>
  <data key="d14">40</data>
  <data key="d15">0.30166558925208686</data>
  <data key="d16">0.0</data>
  <data key="d17">7.928179826874011e-06</data>
  <data key="d18">1.0</data>
  <data key="d19">372</data>
  <data key="d20">#12EAEA</data>
  <data key="d21">#0EBEBE</data>
</node>
<node id="Glutathione S-transferase Mu 3">
  <data key="d0">GSTM3</data>
  <data key="d1">P21266</data>
  <data key="d2">3GTU</data>
  <data key="d3">Humans</data>
  <data key="d4">Enzyme</data>
  <data key="d5">Transferase</data>
  <data key="d6">Cytoplasm</data>
  <data key="d7">GSTM2, GSTM4</data>
  <data key="d8">Colorectal Neoplasms, Prostatic Neoplasms, Neoplasms, Malignant neoplasm of mouth, Adenocarcinoma, Esophageal Neoplasms, Hypertensive disease, Secondary Neoplasm, Disorder of eye, Laryngeal Diseases, Mouth Neoplasms, Mammary Neoplasms</data>
  <data key="d9">Glutathione, Vitamin E, alpha-Tocopherol succinate, D-alpha-Tocopherol acetate, Glutathione disulfide</data>
  <data key="d10">https://www.drugbank.ca/polypeptides/P21266</data>
  <data key="d11">Glutathione S-transferase Mu 3</data>
  <data key="d12">https://cdn.rcsb.org/images/structures/gt/3gtu/3gtu_assembly-1.jpeg</data>
  <data key="d13">Target</data>
  <data key="d14">40</data>
  <data key="d15">0.30166558925208686</data>
  <data key="d16">0.0</data>
  <data key="d17">7.928179826874011e-06</data>
  <data key="d18">1.0</data>
  <data key="d19">359</data>
  <data key="d20">#12EAEA</data>
  <data key="d21">#0EBEBE</data>
</node>
<node id="Glutathione S-transferase A4">
  <data key="d0">GSTA4</data>
  <data key="d1">O15217</data>
  <data key="d2">Not Available</data>
  <data key="d3">Humans</data>
  <data key="d4">Enzyme</data>
  <data key="d5">Transferase</data>
  <data key="d6">Cytoplasm</data>
  <data key="d7"></data>
  <data key="d8">Precancerous Conditions, Carcinoma, Neoplasms, Adenoma, Diabetes Mellitus, Alcoholic Liver Diseases, Lung Neoplasms, Skin Neoplasms, B-Cell Lymphomas</data>
  <data key="d9">Glutathione</data>
  <data key="d10">https://www.drugbank.ca/polypeptides/O15217</data>
  <data key="d11">Glutathione S-transferase A4</data>
  <data key="d12">https://cdn.rcsb.org/images/structures/ot/not available/not available_model-1.jpeg</data>
  <data key="d13">Target</data>
  <data key="d14">40</data>
  <data key="d15">0.30166558925208686</data>
  <data key="d16">0.0</data>
  <data key="d17">7.928179826874011e-06</data>
  <data key="d18">1.0</data>
  <data key="d19">341</data>
  <data key="d20">#12EAEA</data>
  <data key="d21">#0EBEBE</data>
</node>
<node id="Glutathione S-transferase Mu 4">
  <data key="d0">GSTM4</data>
  <data key="d1">Q03013</data>
  <data key="d2">Not Available</data>
  <data key="d3">Humans</data>
  <data key="d4">Enzyme</data>
  <data key="d5">Transferase</data>
  <data key="d6">Cytoplasm</data>
  <data key="d7">GSTM2, GSTM5, GSTM3</data>
  <data key="d8">Degenerative Diseases, Central Nervous System, Neurodegenerative Disorders, Degenerative Diseases, Spinal Cord, Lung Neoplasms, Neoplasms</data>
  <data key="d9">Glutathione, Glutathione sulfonic acid, S-octylglutathione, gamma-Glutamyl[S-(2-iodobenzyl)cysteinyl]glycine, S-Hexylglutathione, 1-Hydroxy-2-S-glutathionyl-3-para-nitrophenoxy-propane, Glutathione disulfide</data>
  <data key="d10">https://www.drugbank.ca/polypeptides/Q03013</data>
  <data key="d11">Glutathione S-transferase Mu 4</data>
  <data key="d12">https://cdn.rcsb.org/images/structures/ot/not available/not available_model-1.jpeg</data>
  <data key="d13">Target</data>
  <data key="d14">40</data>
  <data key="d15">0.30166558925208686</data>
  <data key="d16">0.0</data>
  <data key="d17">7.928179826874011e-06</data>
  <data key="d18">1.0</data>
  <data key="d19">321</data>
  <data key="d20">#12EAEA</data>
  <data key="d21">#0EBEBE</data>
</node>
<node id="Glutathione S-transferase A5">
  <data key="d0">GSTA5</data>
  <data key="d1">Q7RTV2</data>
  <data key="d2">2R3X</data>
  <data key="d3">Humans</data>
  <data key="d4">Enzyme</data>
  <data key="d5">Transferase</data>
  <data key="d6">Cytoplasm</data>
  <data key="d7">GSTA2</data>
  <data key="d8">Hypertensive disease</data>
  <data key="d9">Glutathione</data>
  <data key="d10">https://www.drugbank.ca/polypeptides/Q7RTV2</data>
  <data key="d11">Glutathione S-transferase A5</data>
  <data key="d12">https://cdn.rcsb.org/images/structures/r3/2r3x/2r3x_assembly-1.jpeg</data>
  <data key="d13">Target</data>
  <data key="d14">40</data>
  <data key="d15">0.30166558925208686</data>
  <data key="d16">0.0</data>
  <data key="d17">7.928179826874011e-06</data>
  <data key="d18">1.0</data>
  <data key="d19">300</data>
  <data key="d20">#12EAEA</data>
  <data key="d21">#0EBEBE</data>
</node>
<node id="Glutathione S-transferase P">
  <data key="d0">GSTP1</data>
  <data key="d1">P09211</data>
  <data key="d2">Not Available</data>
  <data key="d3">Humans</data>
  <data key="d4">Enzyme</data>
  <data key="d5">Transferase</data>
  <data key="d6">Cytoplasm</data>
  <data key="d7">PRDX6</data>
  <data key="d8">Lung Neoplasms, Prostatic Neoplasms, Mammary Neoplasms, Hypertensive disease, Carotid Artery Diseases, Kidney Diseases, Psychotic Disorders, Stomach Neoplasms, Peripheral Nervous System Diseases, Autosome Abnormalities, Chromosome Aberrations, Drug Allergy, Precancerous Conditions, Vestibular Diseases, Amphetamine-Related Disorders, External Carotid Artery Diseases, Internal Carotid Artery Diseases, Sarcoma, Esophageal Neoplasms, Colorectal Neoplasms, Lung diseases, Diabetes Mellitus, Liver diseases, Lymphoma, Skin lesion, Secondary Neoplasm, Congenital Abnormality, Drug Eruptions, Laryngeal Diseases, Peripheral Neuropathy, Signs and Symptoms, Respiratory, B-Cell Lymphomas, MYELODYSPLASTIC SYNDROME, Infection, Adenoma, Anxiety Disorders, Mental disorders, Urinary Bladder Diseases, Colonic Neoplasms, Deglutition Disorders, Drug abuse, Endometrial Neoplasms, Disorder of eye, Gingival Diseases, Head and Neck Neoplasms, Congenital Heart Defects, Hepatitis, Alcoholic Liver Diseases, Mouth Neoplasms, Myeloproliferative disease, Nephrotic Syndrome, Occupational Diseases, Periodontal Diseases, Pituitary Neoplasms, Prostatic Diseases, Respiration Disorders, Respiratory Tract Infections, Testicular Neoplasms, Congenital heart disease, Neurofibromatoses, Deformity, Hematologic Neoplasms, Neurodegenerative Disorders, Disorder of macula of retina, Drug Dependence, Neoplasms, Intracranial, Neurodevelopmental Disorders, Chronic Kidney Diseases</data>
  <data key="d9">Clomipramine, Glutathione, (9R,10R)-9-(S-glutathionyl)-10-hydroxy-9,10-dihydrophenanthrene, S-Hydroxycysteine, Cibacron Blue, 2-(N-morpholino)ethanesulfonic acid, S-Hexylglutathione, Glutathione sulfonic acid, S-(4-nitrobenzyl)glutathione, Canfosfamide, Ezatiostat, S-NONYL-CYSTEINE, S-(4-BROMOBENZYL)CYSTEINE, Vitamin E, Chlorambucil, Busulfan, Etoposide, Cisplatin, Carboplatin, Oxaliplatin, Deoxycholic acid, Exisulind, Hypericin, Clozapine, Troglitazone, Dinitrochlorobenzene, Curcumin, Etacrynic acid, alpha-Tocopherol succinate, D-alpha-Tocopherol acetate, Curcumin sulfate, Acetaminophen, Glutathione disulfide</data>
  <data key="d10">https://www.drugbank.ca/polypeptides/P09211</data>
  <data key="d11">Glutathione S-transferase P</data>
  <data key="d12">https://cdn.rcsb.org/images/structures/ot/not available/not available_model-1.jpeg</data>
  <data key="d13">Target</data>
  <data key="d14">44</data>
  <data key="d15">0.31639882378085177</data>
  <data key="d16">0.0019992695304651277</data>
  <data key="d17">1.4340366147396128e-05</data>
  <data key="d18">0.8340380549682875</data>
  <data key="d19">527</data>
  <data key="d20">#12EAEA</data>
  <data key="d21">#0EBEBE</data>
</node>
<node id="Glutathione S-transferase omega-1">
  <data key="d0">GSTO1</data>
  <data key="d1">P78417</data>
  <data key="d2">Not Available</data>
  <data key="d3">Humans</data>
  <data key="d4">Enzyme</data>
  <data key="d5">Not Available</data>
  <data key="d6">Cytoplasm</data>
  <data key="d7"></data>
  <data key="d8">Neurodegenerative Disorders, Precancerous Conditions, Prostatic Neoplasms, Dermatologic disorders, Benign Neoplasm, Degenerative Diseases, Central Nervous System, Degenerative Diseases, Spinal Cord, Cerebrovascular accident, B-Cell Lymphomas, Autoimmune Diseases, Brain Neoplasms, Carcinoma, Cerebrovascular Disorders, HTLV-II Infections, Hypertensive disease, Inflammatory Bowel Diseases, nervous system disorder, Skin lesion, Caffeine related disorders, Inflammatory disorder, Mammary Neoplasms</data>
  <data key="d9">Glutathione, Vitamin E, alpha-Tocopherol succinate, D-alpha-Tocopherol acetate</data>
  <data key="d10">https://www.drugbank.ca/polypeptides/P78417</data>
  <data key="d11">Glutathione S-transferase omega-1</data>
  <data key="d12">https://cdn.rcsb.org/images/structures/ot/not available/not available_model-1.jpeg</data>
  <data key="d13">Target</data>
  <data key="d14">40</data>
  <data key="d15">0.30166558925208686</data>
  <data key="d16">0.0</data>
  <data key="d17">7.928179826874011e-06</data>
  <data key="d18">1.0</data>
  <data key="d19">284</data>
  <data key="d20">#12EAEA</data>
  <data key="d21">#0EBEBE</data>
</node>
<node id="Glutathione peroxidase 1">
  <data key="d0">GPX1</data>
  <data key="d1">P07203</data>
  <data key="d2">Not Available</data>
  <data key="d3">Humans</data>
  <data key="d4">Enzyme</data>
  <data key="d5">Oxidoreductase</data>
  <data key="d6">Cytoplasm</data>
  <data key="d7">SOD2, GSR, SOD1, SOD3, GSS</data>
  <data key="d8">Hypertensive disease, Cardiovascular Diseases, Lung Neoplasms, Mammary Neoplasms, Cardiomyopathy, Dilated, Head and Neck Neoplasms, Head Neoplasms, Neck Neoplasms, Upper Aerodigestive Tract Neoplasms, Diabetes Mellitus, Inflammatory Bowel Diseases, Lung diseases, Cerebrovascular accident, Adenocarcinoma, Adenoma, Autoimmune Diseases, Bone Diseases, Diabetic Neuropathies, Liver neoplasms, Lymphoma, Metabolic Diseases, Myeloproliferative disease, nervous system disorder, Peripheral Neuropathy, Prostatic Diseases, Prostatic Neoplasms, Peripheral Vascular Diseases, Prolapse of female genital organs, Dyslipidemias, Disorder of skeletal system, Complications of Diabetes Mellitus, Mitochondrial Diseases, Drug Dependence, Chronic Kidney Diseases, Peripheral Nervous System Diseases</data>
  <data key="d9">Glutathione, Polaprezinc, Thimerosal, Selenious acid, Hydrogen peroxide, Cannabidiol, Nabiximols, Medical Cannabis, Glutathione disulfide, Benzoyl peroxide</data>
  <data key="d10">https://www.drugbank.ca/polypeptides/P07203</data>
  <data key="d11">Glutathione peroxidase 1</data>
  <data key="d12">https://cdn.rcsb.org/images/structures/ot/not available/not available_model-1.jpeg</data>
  <data key="d13">Target</data>
  <data key="d14">82</data>
  <data key="d15">0.34275549878248374</data>
  <data key="d16">0.011121300652373852</data>
  <data key="d17">4.0010064959574623e-05</data>
  <data key="d18">0.5079795242396868</data>
  <data key="d19">609</data>
  <data key="d20">#12EAEA</data>
  <data key="d21">#0EBEBE</data>
</node>
<node id="Glutathione peroxidase 2">
  <data key="d0">GPX2</data>
  <data key="d1">P18283</data>
  <data key="d2">Not Available</data>
  <data key="d3">Humans</data>
  <data key="d4">Not Available</data>
  <data key="d5">Not Available</data>
  <data key="d6">Cytoplasm</data>
  <data key="d7">GSR, SOD2, SOD1, SOD3</data>
  <data key="d8">Liver neoplasms, Mammary Neoplasms, Neoplasms, Malignant Neoplasms, Primary malignant neoplasm, Carcinoma, Inflammatory Bowel Diseases, Adenoma, Colonic Neoplasms, Colorectal Neoplasms</data>
  <data key="d9">Glutathione, Glutathione disulfide, Benzoyl peroxide</data>
  <data key="d10">https://www.drugbank.ca/polypeptides/P18283</data>
  <data key="d11">Glutathione peroxidase 2</data>
  <data key="d12">https://cdn.rcsb.org/images/structures/ot/not available/not available_model-1.jpeg</data>
  <data key="d13">Target</data>
  <data key="d14">40</data>
  <data key="d15">0.30166558925208686</data>
  <data key="d16">0.0</data>
  <data key="d17">7.928179826874011e-06</data>
  <data key="d18">1.0</data>
  <data key="d19">263</data>
  <data key="d20">#12EAEA</data>
  <data key="d21">#0EBEBE</data>
</node>
<node id="Glutathione S-transferase theta-1">
  <data key="d0">GSTT1</data>
  <data key="d1">P30711</data>
  <data key="d2">Not Available</data>
  <data key="d3">Humans</data>
  <data key="d4">Enzyme</data>
  <data key="d5">Transferase</data>
  <data key="d6">Cytoplasm</data>
  <data key="d7"></data>
  <data key="d8">Lung Neoplasms, Prostatic Neoplasms, Carcinoma, Autosome Abnormalities, Chromosome Aberrations, Skin Neoplasms, Benign Neoplasm, Amphetamine-Related Disorders, Mammary Neoplasms, Adenocarcinoma, Inflammatory Bowel Diseases, Stomach Neoplasms, Colorectal Neoplasms, Cardiovascular Diseases, Colonic Neoplasms, Lymphoma, Chronic Kidney Diseases, Congenital Abnormality, Drug Eruptions, HIV Infections, Laryngeal Diseases, Alcoholic Liver Diseases, Psychotic Disorders, Skin lesion, Congenital defects, Adenoma, Anxiety Disorders, Autoimmune Diseases, Carotid Artery Diseases, Cervix Diseases, Colonic Diseases, Drug abuse, Disorder of eye, Hematological Disease, Immunologic Deficiency Syndromes, Intestinal Neoplasms, Kidney Diseases, Liver neoplasms, Lung diseases, Mouth Neoplasms, Myeloproliferative disease, Nephrotic Syndrome, Occupational Diseases, Disorder of the optic nerve, Peripheral Neuropathy, Rectal Neoplasms, Respiration Disorders, Respiratory Tract Diseases, Retinal Diseases, Cerebrovascular accident, Temporomandibular Joint Disorders, Thyroid Diseases, Uterine Fibroids, Virus Diseases, B-Cell Lymphomas, Congenital heart disease, Gastrointestinal Stromal Tumors, Chronic liver disease, Hematopoietic Neoplasms, Hematologic Neoplasms, Mood Disorders, Arteriopathic disease, Peripheral Nervous System Diseases</data>
  <data key="d9">Glutathione, Etoposide, Cisplatin, Carboplatin, Oxaliplatin, Polaprezinc, Glutathione disulfide</data>
  <data key="d10">https://www.drugbank.ca/polypeptides/P30711</data>
  <data key="d11">Glutathione S-transferase theta-1</data>
  <data key="d12">https://cdn.rcsb.org/images/structures/ot/not available/not available_model-1.jpeg</data>
  <data key="d13">Target</data>
  <data key="d14">40</data>
  <data key="d15">0.30166558925208686</data>
  <data key="d16">0.0</data>
  <data key="d17">7.928179826874011e-06</data>
  <data key="d18">1.0</data>
  <data key="d19">236</data>
  <data key="d20">#12EAEA</data>
  <data key="d21">#0EBEBE</data>
</node>
<node id="Maleylacetoacetate isomerase">
  <data key="d0">GSTZ1</data>
  <data key="d1">O43708</data>
  <data key="d2">Not Available</data>
  <data key="d3">Humans</data>
  <data key="d4">Enzyme</data>
  <data key="d5">Not Available</data>
  <data key="d6">Cytoplasm</data>
  <data key="d7">HGD, FAH</data>
  <data key="d8">Vestibular Diseases, Neoplasms, Liver neoplasms, Cerebrovascular accident</data>
  <data key="d9">Glutathione, 1,4-Dithiothreitol, Dichloroacetic acid, Glycerin</data>
  <data key="d10">https://www.drugbank.ca/polypeptides/O43708</data>
  <data key="d11">Maleylacetoacetate isomerase</data>
  <data key="d12">https://cdn.rcsb.org/images/structures/ot/not available/not available_model-1.jpeg</data>
  <data key="d13">Target</data>
  <data key="d14">40</data>
  <data key="d15">0.30166558925208686</data>
  <data key="d16">0.0</data>
  <data key="d17">7.928179826874011e-06</data>
  <data key="d18">1.0</data>
  <data key="d19">205</data>
  <data key="d20">#12EAEA</data>
  <data key="d21">#0EBEBE</data>
</node>
<node id="Epididymal secretory glutathione peroxidase">
  <data key="d0">GPX5</data>
  <data key="d1">O75715</data>
  <data key="d2">Not Available</data>
  <data key="d3">Humans</data>
  <data key="d4">Not Available</data>
  <data key="d5">Not Available</data>
  <data key="d6">Secreted</data>
  <data key="d7">SOD1, SOD2, SOD3, GSS</data>
  <data key="d8"></data>
  <data key="d9">Glutathione, Glutathione disulfide, Benzoyl peroxide</data>
  <data key="d10">https://www.drugbank.ca/polypeptides/O75715</data>
  <data key="d11">Epididymal secretory glutathione peroxidase</data>
  <data key="d12">https://cdn.rcsb.org/images/structures/ot/not available/not available_model-1.jpeg</data>
  <data key="d13">Target</data>
  <data key="d14">40</data>
  <data key="d15">0.30166558925208686</data>
  <data key="d16">0.0</data>
  <data key="d17">7.928179826874011e-06</data>
  <data key="d18">1.0</data>
  <data key="d19">169</data>
  <data key="d20">#12EAEA</data>
  <data key="d21">#0EBEBE</data>
</node>
<node id="Glutathione peroxidase 3">
  <data key="d0">GPX3</data>
  <data key="d1">P22352</data>
  <data key="d2">Not Available</data>
  <data key="d3">Humans</data>
  <data key="d4">Not Available</data>
  <data key="d5">Not Available</data>
  <data key="d6">Secreted</data>
  <data key="d7">GSR, SOD2, SOD1, SOD3</data>
  <data key="d8">Neoplasms, Adenocarcinoma, Liver neoplasms, Lung Neoplasms, Prostatic Neoplasms, Benign Neoplasm, Degenerative Diseases, Central Nervous System, Neurodegenerative Disorders, Degenerative Diseases, Spinal Cord, Lung diseases, Carcinoma, Kidney Diseases, Secondary Neoplasm, Cardiovascular Diseases, Cerebrovascular accident, MYELODYSPLASTIC SYNDROME, Diabetes Mellitus, Heart Diseases, HIV Infections, Hypertensive disease, Metabolic Diseases, Disorder of macula of retina, Arteriopathic disease, Cardiomyopathies, Chronic Kidney Diseases</data>
  <data key="d9">Glutathione, Glutathione disulfide, Benzoyl peroxide</data>
  <data key="d10">https://www.drugbank.ca/polypeptides/P22352</data>
  <data key="d11">Glutathione peroxidase 3</data>
  <data key="d12">https://cdn.rcsb.org/images/structures/ot/not available/not available_model-1.jpeg</data>
  <data key="d13">Target</data>
  <data key="d14">40</data>
  <data key="d15">0.30166558925208686</data>
  <data key="d16">0.0</data>
  <data key="d17">7.928179826874011e-06</data>
  <data key="d18">1.0</data>
  <data key="d19">149</data>
  <data key="d20">#12EAEA</data>
  <data key="d21">#0EBEBE</data>
</node>
<node id="Aldose reductase">
  <data key="d0">AKR1B1</data>
  <data key="d1">P15121</data>
  <data key="d2">Not Available</data>
  <data key="d3">Humans</data>
  <data key="d4">Enzyme</data>
  <data key="d5">Oxidoreductase</data>
  <data key="d6">Cytoplasm</data>
  <data key="d7">SORD, DHDH, SPR, DHFR</data>
  <data key="d8">Complications of Diabetes Mellitus, Diabetic Neuropathies, Endometrial Neoplasms, Hypersensitivity, Liver neoplasms, Malignant Neoplasms, Diabetes Mellitus, Kidney Diseases, Neoplasms, Retinal Diseases, Primary malignant neoplasm, Neuropathy, Adenoma, Cardiovascular Diseases, Disorder of eye, Hypertensive disease, Peripheral Neuropathy, Peripheral Nervous System Diseases, Tumors of Adrenal Cortex, Carcinoma, Colonic Neoplasms, Herpes Simplex Infections, Intestinal Diseases, Liver diseases, Alcoholic Liver Diseases, Myopathy, Disorder of the optic nerve, Cerebrovascular accident, Uterine Fibroids, Vascular Diseases, Benign Neoplasm, Malignant neoplasm of mouth, Renal glomerular disease, Congenital Disorders of Glycosylation, Cardiomyopathies, Mammary Neoplasms, Chronic Kidney Diseases</data>
  <data key="d9">NADH, Sulindac, Inhibitor Idd 384, alpha-D-glucose 6-phosphate, Alrestatin, Fidarestat, (S,R)-fidarestat, N-Acetylalanine, Sorbinil, IDD552, Cacodylic acid, Nicotinamide adenine dinucleotide phosphate, Citric acid, Tolrestat, Ranirestat, Pimagedine, Zenarestat, QR-333, (2-{[(4-BROMO-2-FLUOROBENZYL)AMINO]CARBONYL}-5-CHLOROPHENOXY)ACETIC ACID, (5-CHLORO-2-{[(3-NITROBENZYL)AMINO]CARBONYL}PHENOXY)ACETIC ACID, Lidorestat, {3-[(5-CHLORO-1,3-BENZOTHIAZOL-2-YL)METHYL]-2,4-DIOXO-3,4-DIHYDROPYRIMIDIN-1(2H)-YL}ACETIC ACID, 3-[5-(3-nitrophenyl)thiophen-2-yl]propanoic acid, CP-744809, (R)-minalrestat, 4-[3-(3-NITROPHENYL)-1,2,4-OXADIAZOL-5-YL]BUTANOIC ACID, {4-[(CARBOXYMETHOXY)CARBONYL]-3,3-DIOXIDO-1-OXONAPHTHO[1,2-D]ISOTHIAZOL-2(1H)-YL}ACETIC ACID, 2-(CARBOXYMETHYL)-1-OXO-1,2-DIHYDRONAPHTHO[1,2-D]ISOTHIAZOLE-4-CARBOXYLIC ACID 3,3-DIOXIDE, IDD594, {[5-(5-nitro-2-furyl)-1,3,4-oxadiazol-2-yl]thio}acetic acid, 2-(3-((4,5,7-trifluorobenzo[d]thiazol-2-yl)methyl)-1H-pyrrolo[2,3-b]pyridin-1-yl)acetic acid, Zopolrestat, Glutathione, Exisulind, Brexanolone, Fenofibrate, Gavorestat, Lumateperone</data>
  <data key="d10">https://www.drugbank.ca/polypeptides/P15121</data>
  <data key="d11">Aldose reductase</data>
  <data key="d12">https://cdn.rcsb.org/images/structures/ot/not available/not available_model-1.jpeg</data>
  <data key="d13">Target</data>
  <data key="d14">40</data>
  <data key="d15">0.30166558925208686</data>
  <data key="d16">0.0</data>
  <data key="d17">7.928179826874011e-06</data>
  <data key="d18">1.0</data>
  <data key="d19">89</data>
  <data key="d20">#12EAEA</data>
  <data key="d21">#0EBEBE</data>
</node>
<node id="Matrix metalloproteinase-9">
  <data key="d0">MMP9</data>
  <data key="d1">P14780</data>
  <data key="d2">Not Available</data>
  <data key="d3">Humans</data>
  <data key="d4">Enzyme</data>
  <data key="d5">Protease</data>
  <data key="d6">Secreted</data>
  <data key="d7">TIMP1, TIMP2, PLG, VEGFA, CD44, CXCL1, CDH1, STAT3, SRC, MMP10</data>
  <data key="d8">Hypertensive disease, Colonic Neoplasms, Prostatic Neoplasms, Liver diseases, Bone neoplasms, Retinal Diseases, Skin Neoplasms, Aortic Diseases, Colorectal Neoplasms, Diabetic Neuropathies, Kidney Diseases, Diabetic Polyneuropathies, Lung diseases, Delirium, Dementia, Amnestic, Cognitive Disorders, Alcoholic Liver Diseases, Mycoplasma Infections, Adenocarcinoma, Diabetes Mellitus, Lung Neoplasms, B-Cell Lymphomas, Inflammatory Bowel Diseases, Malignant neoplasm of mouth, Autoimmune Diseases, Lymphoma, Adenoma, Brain Neoplasms, Stomach Neoplasms, Chronic Kidney Diseases, Heart Diseases, Vascular Diseases, MYELODYSPLASTIC SYNDROME, Infection, CNS disorder, Esophageal Neoplasms, Periodontal Diseases, Virus Diseases, Endometrial Neoplasms, Liver neoplasms, Mouth Neoplasms, Myopathy, Peripheral Neuropathy, Sarcoma, Neoplasms, Intracranial, Airway Obstruction, Anxiety Disorders, Bacterial Infections, Brain Diseases, Cardiomyopathy, Dilated, Carotid Artery Diseases, Cerebrovascular Disorders, Giant Cell Tumors, nervous system disorder, Skin lesion, Spinal Cord Neoplasms, Peripheral Vascular Diseases, Meningitis, Bacterial, Benign Neoplasm, Gastrointestinal Stromal Tumors, Adult Solid Neoplasm, Neuropathy, Neurodegenerative Disorders, Oropharyngeal disorders, Malignant neoplasm of soft tissue, Peripheral Nervous System Diseases, Acquired Immunodeficiency Syndrome, Arterial Occlusive Diseases, Mental disorders, Blood Coagulation Disorders, Breast Diseases, Cervix Diseases, Congenital chromosomal disease, Cognition Disorders, Eating Disorders, Hepatitis, Herpes Simplex Infections, HTLV-I Infections, Immunologic Deficiency Syndromes, Arthropathy, Diseases of mitral valve, Mycobacterium Infections, Mycosis Fungoides, Myeloproliferative disease, Neuromuscular Diseases, Opportunistic Infections, Parasitic Diseases, Pituitary Neoplasms, Pleural effusion disorder, Prostatic Diseases, Psychotic Disorders, Refractive Errors, Respiratory Syncytial Virus Infections, Respiratory Tract Infections, Dermatologic disorders, Spinal Cord Diseases, Temporomandibular Joint Disorders, Urinary tract infection, Viral hepatitis, Ureaplasma Infections, Epstein-Barr Virus Infections, Migraine Disorders, Disease of mucous membrane, Inflammatory disease of the central nervous system, Lung Diseases, Interstitial, Amyloid Neuropathies, Familial, Pelvic Inflammatory Disease, Dyslipidemias, Hantavirus Infections, Chronic disease of respiratory system, Chronic liver disease, Complications of Diabetes Mellitus, Hematologic Neoplasms, Congenital neurologic anomalies, Obstetric disorders, Muscular Dystrophies, Limb-Girdle, Genital infection, Lower respiratory tract infection viral, Arteriopathic disease, Cardiomyopathies, Arteriovenous Malformations, Cerebral, Drug Dependence, Peripheral Arterial Diseases, Sex Differentiation Disorders, Neurocognitive Disorders, Diverticular Diseases, Sarcoma of soft tissue</data>
  <data key="d9">Marimastat, Minocycline, 2-Amino-N,3,3-Trimethylbutanamide, 2-{[Formyl(Hydroxy)Amino]Methyl}-4-Methylpentanoic Acid, AE-941, PG-530742, Endostatin, Captopril, 5-(4-PHENOXYPHENYL)-5-(4-PYRIMIDIN-2-YLPIPERAZIN-1-YL)PYRIMIDINE-2,4,6(2H,3H)-TRIONE, (2R)-2-AMINO-3,3,3-TRIFLUORO-N-HYDROXY-2-{[(4-PHENOXYPHENYL)SULFONYL]METHYL}PROPANAMIDE, (3R)-4,4-DIFLUORO-3-[(4-METHOXYPHENYL)SULFONYL]BUTANOIC ACID, Glutathione, Zinc, Zinc acetate, Zinc chloride, Zinc sulfate, unspecified form</data>
  <data key="d10">https://www.drugbank.ca/polypeptides/P14780</data>
  <data key="d11">Matrix metalloproteinase-9</data>
  <data key="d12">https://cdn.rcsb.org/images/structures/ot/not available/not available_model-1.jpeg</data>
  <data key="d13">Target</data>
  <data key="d14">66</data>
  <data key="d15">0.38219389299385736</data>
  <data key="d16">0.052854663387640756</data>
  <data key="d17">0.0016201270614246998</data>
  <data key="d18">0.47412587412587415</data>
  <data key="d19">573</data>
  <data key="d20">#12EAEA</data>
  <data key="d21">#0EBEBE</data>
</node>
<node id="Cytochrome P450 3A4">
  <data key="d0">CYP3A4</data>
  <data key="d1">P08684</data>
  <data key="d2">Not Available</data>
  <data key="d3">Humans</data>
  <data key="d4">Enzyme</data>
  <data key="d5">Cytochrome P450</data>
  <data key="d6">Endoplasmic reticulum membrane</data>
  <data key="d7">UGT1A1, CYP2C9, UGT2B7, FMO3, FMO1, NR1I2, UGT1A8, EPHX1, CES1, UGT1A6</data>
  <data key="d8">Mammary Neoplasms, Prostatic Neoplasms, Neoplasms, Protein measurement, Caffeine related disorders, Diabetes Mellitus, Liver neoplasms, Myopathy, Liver diseases, Chronic Kidney Diseases, Cardiovascular Diseases, Drug abuse, HIV Infections, Inflammatory Bowel Diseases, Kidney Diseases, Lung Neoplasms, Chronic liver disease, Adenocarcinoma, CNS disorder, Connective Tissue Diseases, Endometrial Neoplasms, Hepatitis, Lymphoma, Movement Disorders, Myeloproliferative disease, Nephrotic Syndrome, Peripheral Neuropathy, Disorders of Porphyrin Metabolism, Reoviridae Infections, Thalassemia, Upper Respiratory Infections, Gastrointestinal Stromal Tumors, Deformity of limb, Neuropathy, Sarcoma, Drug Dependence, Secondary Neoplasm, MYELODYSPLASTIC SYNDROME, Malignant neoplasm of soft tissue, Peripheral Nervous System Diseases</data>
  <data key="d9">Pradefovir mesylate, Flunisolide, Cevimeline, Bortezomib, Fluconazole, Dofetilide, Pantoprazole, Eletriptan, Nelfinavir, Indinavir, Lovastatin, Reboxetine, Nevirapine, Ranolazine, Ziprasidone, Isradipine, Disopyramide, Conjugated estrogens, Etonogestrel, Bupivacaine, Bexarotene, Vindesine, Gefitinib, Dihydroergotamine, Fluorometholone, Terfenadine, Diltiazem, Alfuzosin, Vinorelbine, Grepafloxacin, Mirtazapine, Amlodipine, Nimodipine, Sorafenib, Nisoldipine, Eszopiclone, Alprazolam, Zolpidem, Betamethasone, Loratadine, Quinine, Dronabinol, Montelukast, Buspirone, Darifenacin, Albendazole, Lercanidipine, Erlotinib, Rofecoxib, Toremifene, Vincristine, Bosentan, Vinblastine, Voriconazole, Fluticasone propionate, Ethosuximide, Medroxyprogesterone acetate, Cisapride, Rifabutin, Imatinib, Nicardipine, Testosterone, Efavirenz, Prednisone, Clofibrate, Astemizole, Simvastatin, Aprepitant, Galantamine, Tamoxifen, Losartan, Midazolam, Ergotamine, Eplerenone, Amprenavir, Delavirdine, Nateglinide, Esomeprazole, Hydrocortisone, Zileuton, Modafinil, Dolasetron, Clopidogrel, Irinotecan, Hydrocortamate, Etoposide, Roxithromycin, Alfentanil, Fentanyl, Tadalafil, Diazepam, Mifepristone, Loperamide, Donepezil, Prednisolone, Vardenafil, Tacrolimus, Conivaptan, Sirolimus, Granisetron, Triazolam, Ondansetron, Tiagabine, Cocaine, Zonisamide, Paricalcitol, Tinidazole, Almotriptan, Buprenorphine, Tipranavir, Salmeterol, Hydrocodone, Methylprednisolone, Zaleplon, Telithromycin, Ethinylestradiol, Exemestane, Doxorubicin, Levobupivacaine, Letrozole, Busulfan, Cinacalcet, Felodipine, Ketoconazole, Rifampicin, Nitrendipine, Oxybutynin, Clonazepam, Atazanavir, Atorvastatin, Pimozide, Sibutramine, Chlorpheniramine, Nifedipine, Rabeprazole, Pioglitazone, Nefazodone, Cilostazol, Itraconazole, Escitalopram, Domperidone, Clindamycin, Bromocriptine, Lomustine, Clarithromycin, Estazolam, Finasteride, Halofantrine, Budesonide, Quetiapine, Levacetylmethadol, Paclitaxel, Saquinavir, Dexamethasone, Aripiprazole, Dasatinib, Retapamulin, Sitagliptin, Lapatinib, Darunavir, Sunitinib, Posaconazole, Mibefradil, Troglitazone, Lopinavir, Pranlukast, Ciclesonide, Alosetron, Maraviroc, Tiotropium, Solifenacin, Metyrapone, Palonosetron, Dexloxiglumide, Calanolide A, Valdecoxib, Sertindole, Plitidepsin, Tesmilifene, Methadone, Rifalazil, Azimilide, Erythromycin, Etoricoxib, Carbamazepine, Rimonabant, Udenafil, Temsirolimus, Avasimibe, Capravirine, Vicriviroc, Laquinimod, Fluvastatin, Sildenafil, Cabergoline, Lisuride, Pergolide, Rotigotine, Cerivastatin, Clotrimazole, Risperidone, Omeprazole, Selegiline, Halothane, Ifosfamide, Miconazole, Meloxicam, Quinidine, Trazodone, Fluvoxamine, Amitriptyline, Nortriptyline, Citalopram, Cyclobenzaprine, Fluoxetine, Sertraline, Mianserin, Antipyrine, Amiodarone, Dapsone, Cyclophosphamide, Trabectedin, Phenprocoumon, Warfarin, Venlafaxine, Terbinafine, Azelastine, Cyclosporine, Verapamil, Estradiol, Progesterone, Caffeine, Codeine, Dextromethorphan, Docetaxel, Haloperidol, Lidocaine, Propranolol, Cimetidine, Chloramphenicol, Ciprofloxacin, Norfloxacin, Ambrisentan, Armodafinil, Benzphetamine, Bisoprolol, Calcitriol, Chloroquine, Clobazam, Clorazepic acid, Digitoxin, Dronedarone, Estrone sulfate, Etravirine, Everolimus, Felbamate, Fesoterodine, Flurazepam, Flutamide, Guanfacine, Ixabepilone, Lansoprazole, Levonorgestrel, Mefloquine, Nilotinib, Nilvadipine, Oxycodone, Pazopanib, Pipotiazine, Praziquantel, Primaquine, Dextropropoxyphene, Repaglinide, Rivaroxaban, Romidepsin, Silodosin, Tamsulosin, Teniposide, Tetracycline, Theophylline, Tolterodine, Tolvaptan, Tramadol, Trimethoprim, Zopiclone, Aminoglutethimide, Fosphenytoin, Nafcillin, Oxcarbazepine, Pentobarbital, Phenobarbital, Phenytoin, Primidone, Rifapentine, Colchicine, Ergometrine, Ketamine, Methylergometrine, Saxagliptin, Sufentanil, Bicalutamide, Desipramine, Metronidazole, Sitaxentan, Aminophenazone, Clozapine, Promazine, Carvedilol, Zafirlukast, Diclofenac, Celecoxib, Glyburide, Sulfinpyrazone, Seratrodast, Ketobemidone, Clomipramine, Estrone, Imipramine, Adinazolam, Temazepam, Vanoxerine, Cholecalciferol, Oxymorphone, Orphenadrine, Cabazitaxel, Resveratrol, Desvenlafaxine, Artemether, Lumefantrine, Acetazolamide, Ambroxol, Aminophylline, Argatroban, Arsenic trioxide, Azatadine, Azithromycin, Bezafibrate, Bifonazole, Brinzolamide, Caspofungin, Chlorpromazine, Chlorzoxazone, Clofazimine, Clomethiazole, Clotiazepam, Cytarabine, Danazol, Daunorubicin, Dimethyl sulfoxide, Disulfiram, Doxycycline, Econazole, Epinastine, Epinephrine, Estramustine, Ethanol, Ethylmorphine, Flucloxacillin, Flunitrazepam, Fulvestrant, Hydralazine, Imiquimod, Irbesartan, Ivermectin, Quinacrine, Mequitazine, Metamizole, Methaqualone, Methoxyflurane, Methyltestosterone, Mexiletine, Mitoxantrone, Morphine, Naloxone, Nicotinamide, Nicotine, Nitrazepam, Olopatadine, Acetaminophen, Perhexiline, Perphenazine, Meperidine, Phenacetin, Phenelzine, Phenylbutazone, Pilocarpine, Prazepam, Probenecid, Propafenone, Quazepam, Raloxifene, Ranitidine, Rifaximin, Ropivacaine, Rutin, Salbutamol, Sevoflurane, Sulfadiazine, Sulfamethoxazole, Tasosartan, Methimazole, Thiotepa, Tioconazole, Topiramate, Trimethadione, Troleandomycin, Valproic acid, Yohimbine, Zidovudine, Zomepirac, Cortisone acetate, Paramethasone, Ketazolam, Tofisopam, Paramethadione, Tretinoin, Ramelteon, Iloperidone, Acenocoumarol, Vilazodone, Diethylstilbestrol, Clonidine, Ezetimibe, Griseofulvin, Indapamide, Telaprevir, Ivacaftor, Casopitant, Banoxantrone, Indacaterol, Ticagrelor, Capsaicin, Noscapine, Cefradine, Chenodeoxycholic acid, Chlorphenesin, Clevidipine, Dalfopristin, Deferasirox, Dicloxacillin, Indisulam, Orlistat, Oxiconazole, Pegvisomant, Pinacidil, Quinupristin, Pimecrolimus, Aldesleukin, Apixaban, Lomitapide, Vismodegib, Triamcinolone, Rilpivirine, Prasugrel, Asenapine, Nitric Oxide, Ulipristal, Lurasidone, Brentuximab vedotin, Lorcaserin, Vandetanib, Boceprevir, Cabozantinib, Ruxolitinib, Abiraterone, Vemurafenib, Linagliptin, Perampanel, Crizotinib, Axitinib, Mirabegron, Avanafil, Regorafenib, Enzalutamide, Tofacitinib, Bosutinib, Ponatinib, Bedaquiline, Rufinamide, Fluticasone furoate, Canagliflozin, Alogliptin, Ospemifene, Pomalidomide, Trametinib, Dabrafenib, Trastuzumab emtansine, Taurochenodeoxycholic acid, Doxepin, Mycophenolate mofetil, Levomilnacipran, Macitentan, Luliconazole, Dapagliflozin, Eliglustat, Apremilast, Naloxegol, Ibrutinib, Isoniazid, Olaparib, Lenvatinib, Palbociclib, Idelalisib, Vortioxetine, Vilanterol, Ivabradine, Aliskiren, Elvitegravir, Cariprazine, Parecoxib, Brexpiprazole, Rolapitant, Flibanserin, Daclatasvir, Sonidegib, Isavuconazonium, Panobinostat, Cobimetinib, Ixazomib, Osimertinib, Selexipag, Eslicarbazepine acetate, Hydroxyprogesterone caproate, Riociguat, Dasabuvir, Paritaprevir, Synthetic Conjugated Estrogens, A, Synthetic Conjugated Estrogens, B, Norgestrel, Venetoclax, Lumacaftor, St. John's Wort, Esterified estrogens, Norgestimate, Oritavancin, Fosaprepitant, Mitotane, Glycerol phenylbutyrate, Netupitant, Cobicistat, Rucaparib, Deflazacort, Icotinib, Safinamide, Deutetrabenazine, Dexchlorpheniramine maleate, Velpatasvir, Brivaracetam, Valbenazine, Odanacatib, Dexlansoprazole, Simeprevir, Grazoprevir, Delafloxacin, Topiroxostat, Perospirone, Stiripentol, Etizolam, Rupatadine, Imidafenacin, Glutathione, Manidipine, Dienogest, Neratinib, Voxilaprevir, Enasidenib, Oxymetholone, Ritonavir, Midostaurin, Elbasvir, Copanlisib, Sarilumab, Abemaciclib, Brigatinib, Baricitinib, Macimorelin, Blonanserin, Lacidipine, Cannabidiol, Testosterone cypionate, Testosterone enanthate, Testosterone undecanoate, Estradiol acetate, Estradiol benzoate, Estradiol cypionate, Estradiol dienanthate, Estradiol valerate, Piperaquine, Testosterone propionate, Lorpiprazole, Bictegravir, Apalutamide, Zotepine, Azelnidipine, Benidipine, Efonidipine, Pitolisant, Isavuconazole, Levamlodipine, Tezacaftor, Opium, Tocopherol, alpha-Tocopherol acetate, Asunaprevir, Black cohosh, Propiverine, Nabiximols, Medical Cannabis, Vinflunine, Tocofersolan, Delamanid, Bioallethrin, Fosnetupitant, Fostamatinib, Ergoloid mesylate, Dihydro-alpha-ergocryptine, Ipecac, Peppermint oil, Midecamycin, Oxetacaine, Curcumin, Danoprevir, Tianeptine, Mestranol, Lysergic acid diethylamide, Methysergide, Terguride, Aripiprazole lauroxil, Encorafenib, Letermovir, Hydrocortisone aceponate, Hydrocortisone acetate, Hydrocortisone butyrate, Hydrocortisone cypionate, Hydrocortisone phosphate, Hydrocortisone probutate, Hydrocortisone valerate, Ivosidenib, 3,5-diiodothyropropionic acid, 5-androstenedione, Alclometasone, Aldosterone, Amcinonide, Androstenedione, Beclomethasone dipropionate, Clobetasol, Clobetasol propionate, Clobetasone, Corticosterone, Corticotropin, Cyproterone acetate, Nomegestrol, Nomegestrol acetate, Desogestrel, Desonide, Desoxycorticosterone acetate, Desoxycorticosterone pivalate, Dexamethasone isonicotinate, Difluocortolone, Difluprednate, Dydrogesterone, Equilenin, Equilin, Etynodiol, Ethynodiol diacetate, Fludrocortisone, Flumethasone, Fluocinolone acetonide, Fluocinonide, Fluocortolone, Fluprednidene, Fluprednisolone, Flurandrenolide, Fluticasone, Formestane, Gestodene, Gestrinone, Halcinonide, HE3286, Hydrocortisone succinate, Hydroxyprogesterone, Liotrix, Loteprednol etabonate, Lynestrenol, Medrogestone, Medrysone, Megestrol acetate, Melengestrol, Meprednisone, Mometasone, Mometasone furoate, Norelgestromin, Norethynodrel, Prednicarbate, Prednylidene, Pregnenolone, Promegestone, Rimexolone, Atovaquone, Rifamycin, Chlormadinone, Demegestone, Quingestanol, (S)-Warfarin, Diphenadione, Ethyl biscoumacetate, Barbital, Thiamylal, Aranidipine, Barnidipine, Bencyclane, Bepridil, Agmatine, Carboxyamidotriazole, Caroverine, Cilnidipine, Cinnarizine, Cyclandelate, Darodipine, Dexniguldipine, Dexverapamil, Dotarizine, Emopamil, Eperisone, Fendiline, Fish oil, Flunarizine, Fluspirilene, Gallopamil, Lidoflazine, Lomerizine, Levomenthol, Naftopidil, Niguldipine, Niludipine, Nimesulide, Nylidrin, Otilonium, Penfluridol, Pinaverium, Prenylamine, Terodiline, Tetrahydropalmatine, Tetrandrine, Tolfenamic acid, Tranilast, Trimebutine, Seletracetam, Vinpocetine, WIN 55212-2, 6-Deoxyerythronolide B, AVE9633, Brefeldin A, Bryostatin 1, Candicidin, Carbomycin, Cethromycin, Coltuximab ravtansine, Dirithromycin, Doramectin, Epofolate, Epothilone D, Eprinomectin, Flurithromycin, GPI-1485, Kitasamycin, KOS-1584, Lorvotuzumab mertansine, Miocamycin, Mirvetuximab Soravtansine, Mitemcinal, Oleandomycin, Patupilone, Ridaforolimus, Rokitamycin, Sagopilone, Selamectin, Solithromycin, Tildipirosin, Gemfibrozil, Lanreotide, Octreotide, Pasireotide, Somatostatin, Vapreotide, Balaglitazone, Ciglitazone, Lobeglitazone, Netoglitazone, Rivoglitazone, Rosiglitazone, Ceritinib, Lestaurtinib, Saracatinib, Acalabrutinib, Paliperidone, Genistein, Dovitinib, (R)-warfarin, 6-O-benzylguanine, Segesterone acetate, Methotrexate, Dapoxetine, Indalpine, Paroxetine, Zimelidine, Milnacipran, Fusidic acid, Ribociclib, Nintedanib, Fluprednidene acetate, Fluprednisolone acetate, Roflumilast, Suvorexant, Tasimelteon, Vorapaxar, Zuclopenthixol, Dihydroergocryptine, Dihydroergocornine, Dihydroergocristine, Lacosamide, Eravacycline, Remacemide, Fidaxomicin, Ebastine, Siltuximab, Tocilizumab, Doravirine, Duvelisib, Baloxavir marboxil, Lorazepam, 9-aminocamptothecin, Methylprednisone, Nebivolol, Dacomitinib, Gilteritinib, Larotrectinib, 1,2-Benzodiazepine, Brotizolam, Vitamin D, Aprobarbital, Doxazosin, 7-ethyl-10-hydroxycamptothecin, Prucalopride, Glasdegib, Piperine, Phentermine, Triclabendazole, Metoprolol, Esketamine, Vitamin E, Siponimod, Erdafitinib, Tenofovir alafenamide, Isotretinoin, Alpelisib, Polatuzumab vedotin, Bimatoprost, Selinexor, Betamethasone phosphate, Clocortolone acetate, Cloprednol, Cortisone, Cortivazol, Halometasone, Melengestrol acetate, Methylprednisolone hemisuccinate, Prednisolone hemisuccinate, Prednisolone phosphate, Prednisone acetate, Ditiocarb, Seproxetine, Niacin, Levocetirizine, Butyrfentanyl, Pexidartinib, Dihydrocodeine, Pretomanid, Drospirenone, Hydroxychloroquine, Entrectinib, Fedratinib, Lefamulin, Istradefylline, Fosamprenavir, Ibuprofen, Mexazolam, Olanzapine, Propacetamol, Metoclopramide, Tenapanor, Curcumin sulfate, Edetate disodium anhydrous, Anastrozole, Eslicarbazepine, Trifarotene, Elexacaftor, Prednisolone acetate, Hydroxyzine, Echinacea, Lesinurad, Zanubrutinib, Ginkgo biloba, Glecaprevir, Voxelotor, Norethisterone, Cenobamate, Enfortumab vedotin, Trastuzumab deruxtecan, Lemborexant, Darolutamide, Lumateperone, Upadacitinib, Ubrogepant, Avapritinib, Tazemetostat, Rimegepant, Umifenovir, Osilodrostat, Norethindrone enanthate, Methylene blue, Ozanimod, Edetate calcium disodium anhydrous, Selumetinib, Pemigatinib, Remdesivir, Capmatinib, Selpercatinib, Ripretinib, Apomorphine, Lurbinectedin, Dexamethasone acetate, Fenfluramine, Belinostat, Fostemsavir, Abametapir, Risdiplam, Oliceridine, Clascoterone, Pralsetinib, Lonafarnib, Berotralstat, Tirbanibulin, Vibegron, Chlordiazepoxide, Tranylcypromine, Menadione, Levoketoconazole, Duloxetine, Voclosporin, Tepotinib, Scopolamine, Ethambutol, Umbralisib, Casimersen, Pyridostigmine, Tivozanib, Ponesimod, Diosmin, Pimavanserin, Glycopyrronium, Estetrol, Loncastuximab tesirine, Infigratinib, Ibrexafungerp, Samidorphan, Finerenone, Belumosudil, Thiopental, Dolutegravir, Rhein, Diacerein, Myrrh, Naldemedine, Pibrentasvir, Moxisylyte, Omega-3-carboxylic acids, Ambroxol acefyllinate, Mirodenafil, Elagolix, Foretinib, Lorlatinib, Mebendazole, Loxoprofen, Tucatinib, Remoxipride, Relugolix, Ursodeoxycholic acid, Sotorasib</data>
  <data key="d10">https://www.drugbank.ca/polypeptides/P08684</data>
  <data key="d11">Cytochrome P450 3A4</data>
  <data key="d12">https://cdn.rcsb.org/images/structures/ot/not available/not available_model-1.jpeg</data>
  <data key="d13">Target</data>
  <data key="d14">40</data>
  <data key="d15">0.30166558925208686</data>
  <data key="d16">0.0</data>
  <data key="d17">7.928179826874011e-06</data>
  <data key="d18">1.0</data>
  <data key="d19">3</data>
  <data key="d20">#12EAEA</data>
  <data key="d21">#0EBEBE</data>
</node>
<node id="Probable glutathione peroxidase 8">
  <data key="d0">GPX8</data>
  <data key="d1">Q8TED1</data>
  <data key="d2">Not Available</data>
  <data key="d3">Humans</data>
  <data key="d4">Not Available</data>
  <data key="d5">Not Available</data>
  <data key="d6">Membrane</data>
  <data key="d7">SOD1, SOD2, SOD3, ERO1L</data>
  <data key="d8"></data>
  <data key="d9">Glutathione, Glutathione disulfide, Benzoyl peroxide</data>
  <data key="d10">https://www.drugbank.ca/polypeptides/Q8TED1</data>
  <data key="d11">Probable glutathione peroxidase 8</data>
  <data key="d12">https://cdn.rcsb.org/images/structures/ot/not available/not available_model-1.jpeg</data>
  <data key="d13">Target</data>
  <data key="d14">40</data>
  <data key="d15">0.30166558925208686</data>
  <data key="d16">0.0</data>
  <data key="d17">7.928179826874011e-06</data>
  <data key="d18">1.0</data>
  <data key="d19">0</data>
  <data key="d20">#12EAEA</data>
  <data key="d21">#0EBEBE</data>
</node>
<node id="Histamine H1 receptor">
  <data key="d0">HRH1</data>
  <data key="d1">P35367</data>
  <data key="d2">7DFL</data>
  <data key="d3">Humans</data>
  <data key="d4">Membrane receptor</data>
  <data key="d5">Family A G protein-coupled receptor</data>
  <data key="d6">Cell membrane</data>
  <data key="d7">TAC1</data>
  <data key="d8">Neoplasms, Autoimmune Diseases, Malignant Neoplasms, Cardiovascular Diseases, Colonic Neoplasms, Diabetes Mellitus, Parasitic Diseases, Psychotic Disorders, Primary malignant neoplasm, Mammary Neoplasms, Malignant neoplasm of soft tissue</data>
  <data key="d9">Clemastine, Cetirizine, Terfenadine, Buclizine, Doxylamine, Dexbrompheniramine, Triprolidine, Loratadine, Hydroxyzine, Cinnarizine, Astemizole, Histamine, Azatadine, Meclizine, Carbinoxamine, Olopatadine, Tripelennamine, Brompheniramine, Methdilazine, Maprotiline, Fexofenadine, Desloratadine, Azelastine, Dimenhydrinate, Mequitazine, Diphenhydramine, Emedastine, Chlorpheniramine, Diphenylpyraline, Cyclizine, Bromodiphenhydramine, Alimemazine, Ziprasidone, Olanzapine, Clozapine, Promazine, Trazodone, Benzquinamide, Propiomazine, Ketotifen, Promethazine, Levocabastine, Doxepin, Desipramine, Orphenadrine, Methotrimeprazine, Phenindamine, Pheniramine, Clofedanol, Flunarizine, Aceprometazine, Chlorprothixene, Mirtazapine, Quetiapine, Cyproheptadine, Bepotastine, Epinastine, Mianserin, Tesmilifene, HY10275, SO-101, OBE101, Epicept NP-1, Asenapine, Ocaperidone, Benzatropine, Paliperidone, Aripiprazole, Amitriptyline, Imipramine, Nortriptyline, Escitalopram, Trimipramine, Tolazoline, Alcaftadine, Antazoline, Chloropyramine, Dimetindene, Isothipendyl, Betahistine, Mepyramine, Chlorpromazine, Iloperidone, Citalopram, Zuclopenthixol, Chlorcyclizine, Loxapine, Amoxapine, Butriptyline, Esmirtazapine, Levocetirizine, Cariprazine, Bilastine, Acrivastine, Dexchlorpheniramine maleate, Perospirone, Dosulepin, Rupatadine, Lorpiprazole, Lamotrigine, Pizotifen, Thonzylamine, Aripiprazole lauroxil, Prochlorperazine, Haloperidol, Paroxetine, Risperidone</data>
  <data key="d10">https://www.drugbank.ca/polypeptides/P35367</data>
  <data key="d11">Histamine H1 receptor</data>
  <data key="d12">https://cdn.rcsb.org/images/structures/df/7dfl/7dfl_assembly-1.jpeg</data>
  <data key="d13">Target</data>
  <data key="d14">33</data>
  <data key="d15">0.3023645826730616</data>
  <data key="d16">0.0015764706316014694</data>
  <data key="d17">7.77343470651956e-06</data>
  <data key="d18">0.8598484848484849</data>
  <data key="d19">319</data>
  <data key="d20">#12EAEA</data>
  <data key="d21">#0EBEBE</data>
</node>
<node id="Muscarinic acetylcholine receptor M2">
  <data key="d0">CHRM2</data>
  <data key="d1">P08172</data>
  <data key="d2">6U1N</data>
  <data key="d3">Humans</data>
  <data key="d4">Membrane receptor</data>
  <data key="d5">Family A G protein-coupled receptor</data>
  <data key="d6">Cell membrane</data>
  <data key="d7">GNG2, GRM8, TAS2R16</data>
  <data key="d8">Mood Disorders, Diabetic Neuropathies, Drug abuse, Drug Use Disorders, Substance Use Disorders, Substance-Related Disorders, Diabetic Polyneuropathies, Mental disorders, Cardiomyopathy, Dilated, Hypertensive disease</data>
  <data key="d9">Atropine, Homatropine methylbromide, Cryptenamine, Diphenidol, Ipratropium, Olanzapine, Oxyphencyclimine, Procyclidine, Carbamoylcholine, Hyoscyamine, Gallamine triethiodide, Tridihexethyl, Triflupromazine, Anisotropine methylbromide, Rocuronium, Benzquinamide, Tolterodine, Promethazine, Doxacurium, Flavoxate, Desipramine, Mivacurium, Methotrimeprazine, Oxybutynin, Pilocarpine, Metocurine, ALKS 27, Nicardipine, Quetiapine, Tiotropium, Ziprasidone, Clozapine, Darifenacin, Cocaine, Pipecuronium, Pancuronium, Disopyramide, Profenamine, Chlorprothixene, Doxepin, Imipramine, Cyproheptadine, Brompheniramine, Tropicamide, Dicyclomine, Scopolamine, Trihexyphenidyl, Solifenacin, Succinylcholine, Maprotiline, Methscopolamine bromide, Dimetindene, Fesoterodine, Bethanechol, Aclidinium, Loxapine, Terfenadine, Glycopyrronium, Umeclidinium, Diphenhydramine, Hexocyclium, Butylscopolamine, Dosulepin, Imidafenacin, Acetylcholine, Homatropine, Pizotifen, Propiverine, Thonzylamine, Rapacuronium, Rociverine, Trimebutine, Aripiprazole lauroxil, Aripiprazole, Methantheline, Methacholine, Metixene, Doxylamine, Propiomazine, Amoxapine, Trimipramine, Meperidine, Cinnarizine, Ketamine, Etoperidone, Revefenacin, Amitriptyline, Paroxetine, Nortriptyline</data>
  <data key="d10">https://www.drugbank.ca/polypeptides/P08172</data>
  <data key="d11">Muscarinic acetylcholine receptor M2</data>
  <data key="d12">https://cdn.rcsb.org/images/structures/u1/6u1n/6u1n_assembly-1.jpeg</data>
  <data key="d13">Target</data>
  <data key="d14">36</data>
  <data key="d15">0.27806496324362834</data>
  <data key="d16">4.1397923357028767e-05</data>
  <data key="d17">2.0385398401955275e-06</data>
  <data key="d18">0.8269841269841269</data>
  <data key="d19">415</data>
  <data key="d20">#12EAEA</data>
  <data key="d21">#0EBEBE</data>
</node>
<node id="Nonstructural protein 5A">
  <data key="d0">NS5A</data>
  <data key="d1">Q5L478</data>
  <data key="d2">4CL1</data>
  <data key="d3">Hepatitis C Virus</data>
  <data key="d4">Not Available</data>
  <data key="d5">Not Available</data>
  <data key="d6">Not Available</data>
  <data key="d7"></data>
  <data key="d8">Hepatitis C Virus</data>
  <data key="d9">Daclatasvir, Ledipasvir, Ombitasvir, Elbasvir, Velpatasvir, Pibrentasvir</data>
  <data key="d10">https://www.drugbank.ca/polypeptides/Q5L478</data>
  <data key="d11">Nonstructural protein 5A</data>
  <data key="d12">https://cdn.rcsb.org/images/structures/cl/4cl1/4cl1_assembly-1.jpeg</data>
  <data key="d13">Target</data>
  <data key="d14">0</data>
  <data key="d15">0.0</data>
  <data key="d16">0.0</data>
  <data key="d17">1.0851376285419985e-46</data>
  <data key="d22">0</data>
  <data key="d19">0</data>
  <data key="d20">#12EAEA</data>
  <data key="d21">#0EBEBE</data>
</node>
<node id="Mineralocorticoid receptor">
  <data key="d0">NR3C2</data>
  <data key="d1">P08235</data>
  <data key="d2">2A3I</data>
  <data key="d3">Humans</data>
  <data key="d4">Transcription factor</data>
  <data key="d5">Nuclear receptor</data>
  <data key="d6">Cytoplasm</data>
  <data key="d7">HSP90AA1, FKBP4, FKBP5, UBE2I</data>
  <data key="d8">Cardiomyopathy, Dilated, Hypertensive disease, Cardiovascular Diseases, Diabetes Mellitus, Kidney Diseases, Chronic Kidney Diseases, Neoplasms, Malignant Neoplasms, Vascular Diseases, Primary malignant neoplasm, Anxiety Disorders, Cerebrovascular accident, Mental disorders, Urinary tract infection, Mood Disorders, Autoimmune Diseases, Cardiomyopathies, CNS disorder, Congenital chromosomal disease, Colorectal Neoplasms, Eating Disorders, Escherichia coli Infections, Hepatitis, Herpes Simplex Infections, Liver diseases, Metabolic Diseases, orbit (eye disorders), Dermatologic disorders, Atrophic condition of skin, Caffeine related disorders, Dyslipidemias, Renal vascular disorder, Complications of Diabetes Mellitus, Osteoporotic Fractures, Pervasive Development Disorder, Mammary Neoplasms</data>
  <data key="d9">Fludrocortisone, Eplerenone, Desoxycorticosterone pivalate, Spironolactone, Aldosterone, Corticosterone, Felodipine, Nimodipine, Drospirenone, Progesterone, Fluticasone propionate, Stanolone, Metribolone, Testosterone, Testosterone cypionate, Testosterone enanthate, Testosterone undecanoate, Stanolone acetate, Desoxycorticosterone acetate, Fluticasone, Fluticasone furoate, Clobetasol propionate, Finerenone</data>
  <data key="d10">https://www.drugbank.ca/polypeptides/P08235</data>
  <data key="d11">Mineralocorticoid receptor</data>
  <data key="d12">https://cdn.rcsb.org/images/structures/a3/2a3i/2a3i_assembly-1.jpeg</data>
  <data key="d13">Target</data>
  <data key="d14">40</data>
  <data key="d15">0.3072463519190445</data>
  <data key="d16">0.00014544430028991725</data>
  <data key="d17">3.943296332029212e-05</data>
  <data key="d18">0.8551282051282051</data>
  <data key="d19">391</data>
  <data key="d20">#12EAEA</data>
  <data key="d21">#0EBEBE</data>
</node>
<node id="Androgen receptor">
  <data key="d0">AR</data>
  <data key="d1">P10275</data>
  <data key="d2">Not Available</data>
  <data key="d3">Humans</data>
  <data key="d4">Transcription factor</data>
  <data key="d5">Nuclear receptor</data>
  <data key="d6">Nucleus</data>
  <data key="d7">NCOA2, NCOA4, KLK3, KDM1A, FOXA1, SRC, FKBP5, HSP90AA1, NCOA1, KLK2</data>
  <data key="d8">Prostatic Neoplasms, Hypertensive disease, Mammary Neoplasms, Mood Disorders, Genital Diseases, Male, Breast Neoplasms, Male, Deglutition Disorders, Neuromuscular Diseases, Neurodegenerative Disorders, 46, XY Disorders of Sex Development, Secondary Neoplasm, Uterine Fibroids, Congenital Abnormality, Diabetes Mellitus, Disorders of Sex Development, Congenital chromosomal disease, Liver neoplasms, nervous system disorder, Cerebrovascular accident, Endometrial Neoplasms, Degenerative disorder, Autoimmune Diseases, Esophageal Neoplasms, Myopathy, Dermatologic disorders, Testicular Neoplasms, Dyslipidemias, Intellectual Disability, Adenoma, Mental disorders, Bone Diseases, Hematological Disease, Immunologic Deficiency Syndromes, Acquired Immunodeficiency Syndrome, Blood Coagulation Disorders, Cardiomyopathy, Dilated, Cardiovascular Diseases, Cognition Disorders, Drug Eruptions, Drug abuse, Endocardial Cushion Defects, Endocrine System Diseases, Epispadias, Psychosexual identity disorder, Giant Cell Tumors, Chronic granulomatous disease, Head and Neck Neoplasms, Herpes Simplex Infections, Lung Neoplasms, Lymphoma, Metabolic Diseases, Myeloproliferative disease, Parathyroid Neoplasms, Periodontal Diseases, Pituitary Diseases, Spinal Diseases, Stomach Neoplasms, Urinary tract infection, B-Cell Lymphomas, Malignant neoplasm of mouth, Neurofibromatoses, Neurologic Symptoms, Disorder of male reproductive system, Hematopoietic Neoplasms, Neuropathy, Osteoporotic Fractures, Pervasive Development Disorder, X-Linked Combined Immunodeficiency Diseases, Eosinophilic disorder, Metastatic Carcinoma, Drug Dependence, Peripheral Arterial Diseases, Congenital abnormality of vein, MYELODYSPLASTIC SYNDROME</data>
  <data key="d9">Flutamide, Oxandrolone, Testosterone, Nandrolone phenpropionate, Bicalutamide, Drostanolone, Fluoxymesterone, Nilutamide, 1-Testosterone, Boldenone, Cyproterone acetate, Calusterone, LGD2941, Stanolone, Oxymetholone, Drospirenone, Danazol, Tetrahydrogestrinone, (R)-Bicalutamide, (2S)-N-(4-cyano-3-iodophenyl)-3-(4-cyanophenoxy)-2-hydroxy-2-methylpropanamide, BMS-564929, S-23, 4-{[(1R,2S)-1,2-dihydroxy-2-methyl-3-(4-nitrophenoxy)propyl]amino}-2-(trifluoromethyl)benzonitrile, (2S)-2-hydroxy-2-methyl-N-[4-nitro-3-(trifluoromethyl)phenyl]-3-(pentafluorophenoxy)propanamide, Andarine, (R)-3-BROMO-2-HYDROXY-2-METHYL-N-[4-NITRO-3-(TRIFLUOROMETHYL)PHENYL]PROPANAMIDE, (5S,8R,9S,10S,13R,14S,17S)-13-{2-[(3,5-DIFLUOROBENZYL)OXY]ETHYL}-17-HYDROXY-10-METHYLHEXADECAHYDRO-3H-CYCLOPENTA[A]PHENANTHREN-3-ONE, S-3-(4-FLUOROPHENOXY)-2-HYDROXY-2-METHYL-N-[4-NITRO-3-(TRIFLUOROMETHYL)PHENYL]PROPANAMIDE, Flufenamic acid, (3AALPHA,4ALPHA,7ALPHA,7AALPHA)- 3A,4,7,7A-TETRAHYDRO-2-(4-NITRO-1-NAPHTHALENYL)-4,7-ETHANO-1H-ISOINDOLE-1,3(2H)-DIONE, 1-TERT-BUTYL-3-(2,5-DIMETHYLBENZYL)-1H-PYRAZOLO[3,4-D]PYRIMIDIN-4-AMINE, 4-[(7R,7AS)-7-HYDROXY-1,3-DIOXOTETRAHYDRO-1H-PYRROLO[1,2-C]IMIDAZOL-2(3H)-YL]-1-NAPHTHONITRILE, 2-chloro-4-{[(1R,3Z,7S,7aS)-7-hydroxy-1-(trifluoromethyl)tetrahydro-1H-pyrrolo[1,2-c][1,3]oxazol-3-ylidene]amino}-3-methylbenzonitrile, LGD-2226, Metribolone, 3-[(4-AMINO-1-TERT-BUTYL-1H-PYRAZOLO[3,4-D]PYRIMIDIN-3-YL)METHYL]PHENOL, Nandrolone decanoate, Testosterone propionate, Methyltestosterone, Levonorgestrel, Spironolactone, Ulipristal, Enzalutamide, Ketoconazole, Norgestrel, Prasterone, Esculin, Estrone, Mibolerone, Tamoxifen, Oxybenzone, Enzacamene, Homosalate, Diethylstilbestrol, Norelgestromin, Norgestimate, Acetophenazine, Fluphenazine, Periciazine, Phenothiazine, Eugenol, Norethynodrel, Progesterone, Triclosan, Mitotane, Dienogest, Ligandrol, Testosterone cypionate, Testosterone enanthate, Testosterone undecanoate, Stanolone acetate, Apalutamide, Gestrinone, Dimethylcurcumin, Segesterone acetate, Boldenone undecylenate, Stanozolol, Echinacoside, Norethisterone, Darolutamide, Ketodarolutamide, Clascoterone</data>
  <data key="d10">https://www.drugbank.ca/polypeptides/P10275</data>
  <data key="d11">Androgen receptor</data>
  <data key="d12">https://cdn.rcsb.org/images/structures/ot/not available/not available_model-1.jpeg</data>
  <data key="d13">Target</data>
  <data key="d14">53</data>
  <data key="d15">0.37436205092431113</data>
  <data key="d16">0.005695620638024194</data>
  <data key="d17">0.0010083767094124427</data>
  <data key="d18">0.5776487663280117</data>
  <data key="d19">492</data>
  <data key="d20">#12EAEA</data>
  <data key="d21">#0EBEBE</data>
</node>
<node id="Progesterone receptor">
  <data key="d0">PGR</data>
  <data key="d1">P06401</data>
  <data key="d2">4OAR</data>
  <data key="d3">Humans</data>
  <data key="d4">Transcription factor</data>
  <data key="d5">Nuclear receptor</data>
  <data key="d6">Nucleus</data>
  <data key="d7">HSP90AA1, FKBP4, EP300, SRC, ESR1, FKBP5, NCOA3, FOXA1, NCOR1, GATA3</data>
  <data key="d8">Endometrial Neoplasms, Secondary Neoplasm, Migraine Disorders, Brain Neoplasms, B-Cell Lymphomas, Neuroendocrine Tumors, Congenital Abnormality, Adenoma, CNS disorder, Colorectal Neoplasms, Psychosexual identity disorder, Meningeal Neoplasms, Monosomy, Disorder of the optic nerve, Peripheral Neuropathy, Prostatic Neoplasms, Salivary Gland Neoplasms, Uterine Diseases, Atrophic condition of skin, Prolapse of female genital organs, Neurofibromatoses, Pelvic Inflammatory Disease, Deformity, Sarcoma, Metastatic Carcinoma, Malignant neoplasm of soft tissue, Peripheral Nervous System Diseases</data>
  <data key="d9">Desogestrel, Megestrol acetate, Levonorgestrel, Dydrogesterone, Progesterone, Medroxyprogesterone acetate, Norethisterone, Mifepristone, Norgestimate, Etonogestrel, Ethynodiol diacetate, Drospirenone, Metribolone, Telapristone acetate, Tanaproget, Asoprisnil, Danazol, Allylestrenol, Fluticasone propionate, Norelgestromin, Ulipristal, Spironolactone, Hydroxyprogesterone caproate, Norgestrel, Lindane, Mitotane, Phthalic Acid, Mometasone, Enzacamene, Homosalate, Oxybenzone, Gestodene, Dienogest, Medrogestone, Gestrinone, Demegestone, Mometasone furoate, Segesterone acetate, Fluticasone, Fluticasone furoate, Darolutamide</data>
  <data key="d10">https://www.drugbank.ca/polypeptides/P06401</data>
  <data key="d11">Progesterone receptor</data>
  <data key="d12">https://cdn.rcsb.org/images/structures/oa/4oar/4oar_assembly-1.jpeg</data>
  <data key="d13">Target</data>
  <data key="d14">41</data>
  <data key="d15">0.3286949997320328</data>
  <data key="d16">0.002187999570349619</data>
  <data key="d17">3.9576563204310034e-05</data>
  <data key="d18">0.8146341463414634</data>
  <data key="d19">402</data>
  <data key="d20">#12EAEA</data>
  <data key="d21">#0EBEBE</data>
</node>
<node id="Glucocorticoid receptor">
  <data key="d0">NR3C1</data>
  <data key="d1">P04150</data>
  <data key="d2">1M2Z</data>
  <data key="d3">Humans</data>
  <data key="d4">Transcription factor</data>
  <data key="d5">Nuclear receptor</data>
  <data key="d6">Cytoplasm</data>
  <data key="d7">NCOA2, FKBP5, NCOA1, NCOR1, JUN, HSP90AA1, FKBP4, EP300, CREBBP, PPARGC1A</data>
  <data key="d8">Psychotic Disorders, Prostatic Neoplasms, Cerebrovascular accident, Lung Diseases, Obstructive, Drug toxicity, Schizophreniform Disorders, Adverse reaction to drug, Cocaine-Related Disorders, Glucose Metabolism Disorders, 46, XX Disorders of Sex Development, Lung diseases, Anxiety Disorders, Mental disorders, Malignant Neoplasms, Cardiovascular Diseases, Drug abuse, Primary malignant neoplasm, Autoimmune Diseases, Inflammatory Bowel Diseases, Nephrotic Syndrome, Inflammatory disorder, Mammary Neoplasms, Carcinoma, Eating Disorders, Metabolic Diseases, Dyslipidemias, Hematologic Neoplasms, HIV Infections, Respiratory Syncytial Virus Infections, Neurodegenerative Disorders, Secondary Neoplasm, Congenital Abnormality, Adenocarcinoma, Cognition Disorders, Herpes Simplex Infections, Virus Diseases, B-Cell Lymphomas, Acquired Immunodeficiency Syndrome, Adrenal Gland Neoplasms, Pneumonia, Bacterial, Esophageal Neoplasms, Hair Diseases, Hepatitis, Herpesviridae Infections, Immune System Diseases, Liver neoplasms, Lung Neoplasms, Lymphoma, Personality Disorders, Pleural effusion disorder, Respiration Disorders, Respiratory Tract Diseases, Respiratory Tract Infections, Dermatologic disorders, Stomach Diseases, Stress Disorders, Traumatic, Substance Use Disorders, Tracheal Diseases, Uterine Fibroids, Vascular Diseases, Atrophic condition of skin, Congenital defects, Caffeine related disorders, Renal glomerular disease, Adult Solid Neoplasm, Sleep Disorders, Eosinophilic disorder</data>
  <data key="d9">Amcinonide, Betamethasone, Prednisone, Mometasone, Methylprednisolone, Budesonide, Dexamethasone, Hydrocortisone, Hydrocortamate, Loteprednol etabonate, Fluticasone propionate, Mifepristone, Hexane-1,6-Diol, Flunisolide, Flumethasone, ORG-34517, Ciclesonide, Megestrol acetate, Prednicarbate, Prednisolone, Fluoxymesterone, Fluocinolone acetonide, Flurandrenolide, Beclomethasone dipropionate, Fludrocortisone, Triamcinolone, Clobetasol propionate, Clocortolone, Desoximetasone, Rimexolone, Ulobetasol, Medrysone, Alclometasone, Desonide, Diflorasone, Fluocinonide, Paramethasone, Difluprednate, Cortisone acetate, Fluorometholone, Ulipristal, Fluticasone furoate, Spironolactone, Clobetasone, Aldosterone, Cortivazol, Onapristone, Progesterone, Tixocortol, Difluocortolone, Gestrinone, Mometasone furoate, Hydrocortisone aceponate, Hydrocortisone acetate, Hydrocortisone butyrate, Hydrocortisone cypionate, Hydrocortisone phosphate, Hydrocortisone probutate, Hydrocortisone valerate, Segesterone acetate, Fluticasone, Deflazacort, Levonorgestrel, Drospirenone, Prednisolone acetate, Norethisterone, Prednisolone phosphate, Betamethasone phosphate, Dexamethasone acetate</data>
  <data key="d10">https://www.drugbank.ca/polypeptides/P04150</data>
  <data key="d11">Glucocorticoid receptor</data>
  <data key="d12">https://cdn.rcsb.org/images/structures/m2/1m2z/1m2z_assembly-1.jpeg</data>
  <data key="d13">Target</data>
  <data key="d14">43</data>
  <data key="d15">0.31143655105875184</data>
  <data key="d16">0.0008104833069175653</data>
  <data key="d17">4.485224899078664e-05</data>
  <data key="d18">0.7452934662236987</data>
  <data key="d19">453</data>
  <data key="d20">#12EAEA</data>
  <data key="d21">#0EBEBE</data>
</node>
<node id="Cytochrome P450 11B2, mitochondrial">
  <data key="d0">CYP11B2</data>
  <data key="d1">P19099</data>
  <data key="d2">7M8I</data>
  <data key="d3">Humans</data>
  <data key="d4">Enzyme</data>
  <data key="d5">Cytochrome P450</data>
  <data key="d6">Mitochondrion membrane</data>
  <data key="d7">HSD3B2, HSD3B1, HSD17B6, HSD11B2, HSD17B3</data>
  <data key="d8">Prostatic Neoplasms, Cardiovascular Diseases, Neoplasms, Cerebrovascular accident, Adrenal Gland Neoplasms, Diabetes Mellitus, Atrial Septal Defects, Chronic Kidney Diseases, Adenocarcinoma, Malignant Neoplasms, Metabolic Diseases, Dyslipidemias, Primary malignant neoplasm</data>
  <data key="d9">Metyrapone, Aldosterone, Eplerenone, Etomidate, Hydrocortisone, Mibefradil, Torcetrapib, Spironolactone, Hydrocortisone acetate, Hydrocortisone butyrate, Hydrocortisone probutate, Hydrocortisone valerate, Hydrocortisone succinate, Osilodrostat</data>
  <data key="d10">https://www.drugbank.ca/polypeptides/P19099</data>
  <data key="d11">Cytochrome P450 11B2, mitochondrial</data>
  <data key="d12">https://cdn.rcsb.org/images/structures/m8/7m8i/7m8i_assembly-1.jpeg</data>
  <data key="d13">Target</data>
  <data key="d14">36</data>
  <data key="d15">0.29551711557920385</data>
  <data key="d16">0.0</data>
  <data key="d17">2.2026207352130965e-05</data>
  <data key="d18">1.0</data>
  <data key="d19">379</data>
  <data key="d20">#12EAEA</data>
  <data key="d21">#0EBEBE</data>
</node>
<node id="Steroid 17-alpha-hydroxylase/17,20 lyase">
  <data key="d0">CYP17A1</data>
  <data key="d1">P05093</data>
  <data key="d2">Not Available</data>
  <data key="d3">Humans</data>
  <data key="d4">Enzyme</data>
  <data key="d5">Cytochrome P450</data>
  <data key="d6">Membrane</data>
  <data key="d7">HSD3B1, HSD3B2, HSD17B6, HSD17B3, SRD5A2, SRD5A1, AKR1C3, HSD17B2, CYP11A1, CYP11B1</data>
  <data key="d8">Mammary Neoplasms, Prostatic Neoplasms, Psychosexual Disorders, Hypertensive disease, Colorectal Neoplasms, Adenoma, Endometrial Neoplasms, Congenital Abnormality, Adenocarcinoma, Adrenal Gland Neoplasms, Anxiety Disorders, Brain Neoplasms, Breast Diseases, Carcinoma, Colonic Neoplasms, Hereditary Nonpolyposis Colorectal Neoplasms, Endocrine System Diseases, Gall Bladder Diseases, Herpes zoster disease, Liver diseases, Liver neoplasms, Lymphoma, Peripheral Neuropathy, Prostatic Diseases, Disorders of Sex Development, B-Cell Lymphomas, Malignant neoplasm of mouth, Spondylarthropathies, Peripheral Nervous System Diseases</data>
  <data key="d9">NADH, Progesterone, Abiraterone, Aldosterone, Aminophenazone, Stanolone, Dexamethasone, Ketoconazole, Spironolactone, Clomifene, Cannabidiol, Nabiximols, Medical Cannabis, Prasterone, Dexamethasone acetate, Levoketoconazole</data>
  <data key="d10">https://www.drugbank.ca/polypeptides/P05093</data>
  <data key="d11">Steroid 17-alpha-hydroxylase/17,20 lyase</data>
  <data key="d12">https://cdn.rcsb.org/images/structures/ot/not available/not available_model-1.jpeg</data>
  <data key="d13">Target</data>
  <data key="d14">80</data>
  <data key="d15">0.3384377192498404</data>
  <data key="d16">0.0024212952019890014</data>
  <data key="d17">7.097479448441421e-05</data>
  <data key="d18">0.5142405063291139</data>
  <data key="d19">600</data>
  <data key="d20">#12EAEA</data>
  <data key="d21">#0EBEBE</data>
</node>
<node id="3-oxo-5-alpha-steroid 4-dehydrogenase 1">
  <data key="d0">SRD5A1</data>
  <data key="d1">P18405</data>
  <data key="d2">7BW1</data>
  <data key="d3">Humans</data>
  <data key="d4">Enzyme</data>
  <data key="d5">Oxidoreductase</data>
  <data key="d6">Microsome membrane</data>
  <data key="d7">SRD5A3, HSD17B3, AKR1C3, CYP17A1, HSD3B2, HSD3B1, HSD17B6, AKR1C1, CYP19A1, AKR1C2</data>
  <data key="d8">Prostatic Neoplasms, Malignant Neoplasms, Neoplasms, Primary malignant neoplasm, Anxiety Disorders, Peripheral Vascular Diseases</data>
  <data key="d9">Dutasteride, Finasteride, Levonorgestrel, Oxymetholone, Norgestrel, Spironolactone, Testosterone cypionate, Testosterone enanthate, Testosterone propionate, Testosterone undecanoate, Norethisterone</data>
  <data key="d10">https://www.drugbank.ca/polypeptides/P18405</data>
  <data key="d11">3-oxo-5-alpha-steroid 4-dehydrogenase 1</data>
  <data key="d12">https://cdn.rcsb.org/images/structures/bw/7bw1/7bw1_assembly-1.jpeg</data>
  <data key="d13">Target</data>
  <data key="d14">37</data>
  <data key="d15">0.29561275218618743</data>
  <data key="d16">0.0007495741056218061</data>
  <data key="d17">2.2026682334422947e-05</data>
  <data key="d18">0.9474474474474475</data>
  <data key="d19">436</data>
  <data key="d20">#12EAEA</data>
  <data key="d21">#0EBEBE</data>
</node>
<node id="3-oxo-5-alpha-steroid 4-dehydrogenase 2">
  <data key="d0">SRD5A2</data>
  <data key="d1">P31213</data>
  <data key="d2">Not Available</data>
  <data key="d3">Humans</data>
  <data key="d4">Enzyme</data>
  <data key="d5">Oxidoreductase</data>
  <data key="d6">Microsome membrane</data>
  <data key="d7">HSD17B3, CYP17A1, HSD3B2, AKR1C3, HSD3B1, CYP19A1, HSD17B6, AKR1D1, AKR1C2, HSD17B2</data>
  <data key="d8">Prostatic Neoplasms, Endometrial Neoplasms, Diabetes Mellitus, Sex Differentiation Disorders, Malignant Neoplasms, Prostatic Diseases, Disorders of Sex Development, Primary malignant neoplasm, Liver diseases, Benign Neoplasm, Secondary Neoplasm</data>
  <data key="d9">Azelaic acid, Dutasteride, Finasteride, Hydrocortisone, Spironolactone, Testosterone cypionate, Testosterone enanthate, Testosterone propionate, Testosterone undecanoate, Norethisterone</data>
  <data key="d10">https://www.drugbank.ca/polypeptides/P31213</data>
  <data key="d11">3-oxo-5-alpha-steroid 4-dehydrogenase 2</data>
  <data key="d12">https://cdn.rcsb.org/images/structures/ot/not available/not available_model-1.jpeg</data>
  <data key="d13">Target</data>
  <data key="d14">37</data>
  <data key="d15">0.29561275218618743</data>
  <data key="d16">0.0007495741056218061</data>
  <data key="d17">2.2026682334422947e-05</data>
  <data key="d18">0.9474474474474475</data>
  <data key="d19">426</data>
  <data key="d20">#12EAEA</data>
  <data key="d21">#0EBEBE</data>
</node>
<node id="Polyprenol reductase">
  <data key="d0">SRD5A3</data>
  <data key="d1">Q9H8P0</data>
  <data key="d2">7C83</data>
  <data key="d3">Humans</data>
  <data key="d4">Enzyme</data>
  <data key="d5">Oxidoreductase</data>
  <data key="d6">Endoplasmic reticulum membrane</data>
  <data key="d7">DOLK, SRD5A1, HSD17B3</data>
  <data key="d8">Congenital Disorders of Glycosylation, Intellectual Disability, Congenital Abnormality, Eye Abnormalities, Disorder of eye, Prostatic Neoplasms, Retinal Dystrophies</data>
  <data key="d9">Spironolactone, Testosterone cypionate, Testosterone enanthate, Testosterone propionate, Testosterone undecanoate, Norethisterone</data>
  <data key="d10">https://www.drugbank.ca/polypeptides/Q9H8P0</data>
  <data key="d11">Polyprenol reductase</data>
  <data key="d12">https://cdn.rcsb.org/images/structures/c8/7c83/7c83_assembly-1.jpeg</data>
  <data key="d13">Target</data>
  <data key="d14">36</data>
  <data key="d15">0.29551711557920385</data>
  <data key="d16">0.0</data>
  <data key="d17">2.2026207352130965e-05</data>
  <data key="d18">1.0</data>
  <data key="d19">364</data>
  <data key="d20">#12EAEA</data>
  <data key="d21">#0EBEBE</data>
</node>
<node id="Sex hormone-binding globulin">
  <data key="d0">SHBG</data>
  <data key="d1">P04278</data>
  <data key="d2">Not Available</data>
  <data key="d3">Humans</data>
  <data key="d4">Secreted protein</data>
  <data key="d5">Not Available</data>
  <data key="d6">Secreted</data>
  <data key="d7"></data>
  <data key="d8">Cardiomyopathy, Dilated, Prostatic Neoplasms, Diabetes Mellitus, Cerebrovascular accident, Chronic Kidney Diseases, Malignant Neoplasms, Primary malignant neoplasm, Metabolic Diseases, Mammary Neoplasms, Peripheral Arterial Diseases, Adenocarcinoma, Autoimmune Diseases, Liver diseases, Uterine Fibroids, Caffeine related disorders, Eating Disorders, Endocrine System Diseases, Endometrial Neoplasms, Disorder of eye, Heart Diseases, Inflammatory Bowel Diseases, Kidney Diseases, Language Disorders, Liver neoplasms, Lymphoma, Psychotic Disorders, Peripheral Vascular Diseases, Disorder of endocrine ovary, Dyslipidemias, Osteoporotic Fractures, Autonomic nervous system disorders, Cerebral Small Vessel Diseases</data>
  <data key="d9">Drostanolone, Fluoxymesterone, Hydrocortisone, Estradiol, Danazol, Stanolone, 5-Alpha-Androstane-3-Beta,17beta-Diol, 5alpha-androstane-3beta,17alpha-diol, Mitotane, 2-Methoxyestradiol, Oxymetholone, Testosterone, Estrone sulfate, Methyltestosterone, Norethisterone, Spironolactone, Levonorgestrel, Zinc, 4'-Hydroxyflavanone, Afimoxifene, Clomifene, Dienestrol, Diethylstilbestrol, Dioxybenzone, Equol, Estriol, Estrone, Genistein, Hesperetin, Masoprocol, Naringenin, Norethynodrel, Phenolphthalein, Progesterone, Quercetin, Tamoxifen, Toremifene, Zeranol, Medrogestone, Testosterone cypionate, Testosterone enanthate, Testosterone undecanoate, Stanolone acetate, Estradiol acetate, Estradiol benzoate, Estradiol cypionate, Estradiol dienanthate, Estradiol valerate, Testosterone propionate, Gestrinone, Zinc acetate, Zinc chloride, Hydrocortisone aceponate, Hydrocortisone acetate, Hydrocortisone butyrate, Hydrocortisone cypionate, Hydrocortisone phosphate, Hydrocortisone probutate, Hydrocortisone valerate, Estriol tripropionate, Conjugated estrogens, Etonogestrel, Desogestrel, Ketoconazole, Norgestimate, Ethinylestradiol, Zinc sulfate, unspecified form, Fluoroestradiol F-18, Daptomycin, Nandrolone decanoate</data>
  <data key="d10">https://www.drugbank.ca/polypeptides/P04278</data>
  <data key="d11">Sex hormone-binding globulin</data>
  <data key="d12">https://cdn.rcsb.org/images/structures/ot/not available/not available_model-1.jpeg</data>
  <data key="d13">Target</data>
  <data key="d14">85</data>
  <data key="d15">0.3847697574790729</data>
  <data key="d16">0.010722772708723393</data>
  <data key="d17">0.002214909026283514</data>
  <data key="d18">0.3568627450980392</data>
  <data key="d19">603</data>
  <data key="d20">#12EAEA</data>
  <data key="d21">#0EBEBE</data>
</node>
<node id="Voltage-dependent calcium channel gamma-1 subunit">
  <data key="d0">CACNG1</data>
  <data key="d1">Q06432</data>
  <data key="d2">7JPL</data>
  <data key="d3">Humans</data>
  <data key="d4">Auxiliary transport protein</data>
  <data key="d5">Calcium channel auxiliary subunit gamma family</data>
  <data key="d6">Membrane</data>
  <data key="d7">CACNB1, CACNA2D1, CACNA2D2, CACNA2D3, CACNA2D4, CACNA1D, CACNB4, CACNA1S, CACNA1F, CACNB2</data>
  <data key="d8"></data>
  <data key="d9">Diltiazem, Lercanidipine, Ibutilide, Fluspirilene, Ethanol, Spironolactone, Butamben, Bioallethrin, Ergocalciferol, Enflurane</data>
  <data key="d10">https://www.drugbank.ca/polypeptides/Q06432</data>
  <data key="d11">Voltage-dependent calcium channel gamma-1 subunit</data>
  <data key="d12">https://cdn.rcsb.org/images/structures/jp/7jpl/7jpl_assembly-1.jpeg</data>
  <data key="d13">Target</data>
  <data key="d14">36</data>
  <data key="d15">0.29551711557920385</data>
  <data key="d16">0.0</data>
  <data key="d17">2.2026207352130965e-05</data>
  <data key="d18">1.0</data>
  <data key="d19">347</data>
  <data key="d20">#12EAEA</data>
  <data key="d21">#0EBEBE</data>
</node>
<node id="Voltage-dependent calcium channel gamma-2 subunit">
  <data key="d0">CACNG2</data>
  <data key="d1">Q9Y698</data>
  <data key="d2">6TNO</data>
  <data key="d3">Humans</data>
  <data key="d4">Auxiliary transport protein</data>
  <data key="d5">Calcium channel auxiliary subunit gamma family</data>
  <data key="d6">Membrane</data>
  <data key="d7">GRIA1, GRIA4, DLG4, GRIA2, DLG1, LGI1, GRIA3, ADAM22, CACNB1, AKAP5</data>
  <data key="d8">Brain Diseases, Malignant Neoplasms, Neurodegenerative Disorders, Primary malignant neoplasm</data>
  <data key="d9">Ethanol, Spironolactone, Butamben, Bioallethrin, Ergocalciferol, Enflurane</data>
  <data key="d10">https://www.drugbank.ca/polypeptides/Q9Y698</data>
  <data key="d11">Voltage-dependent calcium channel gamma-2 subunit</data>
  <data key="d12">https://cdn.rcsb.org/images/structures/tn/6tno/6tno_assembly-1.jpeg</data>
  <data key="d13">Target</data>
  <data key="d14">36</data>
  <data key="d15">0.29551711557920385</data>
  <data key="d16">0.0</data>
  <data key="d17">2.2026207352130965e-05</data>
  <data key="d18">1.0</data>
  <data key="d19">331</data>
  <data key="d20">#12EAEA</data>
  <data key="d21">#0EBEBE</data>
</node>
<node id="Voltage-dependent calcium channel gamma-3 subunit">
  <data key="d0">CACNG3</data>
  <data key="d1">O60359</data>
  <data key="d2">7OCE</data>
  <data key="d3">Humans</data>
  <data key="d4">Auxiliary transport protein</data>
  <data key="d5">Calcium channel auxiliary subunit gamma family</data>
  <data key="d6">Membrane</data>
  <data key="d7">CACNB1, CACNA2D1, CACNB3, CAMK2A</data>
  <data key="d8"></data>
  <data key="d9">Spironolactone, Butamben, Bioallethrin, Ergocalciferol, Enflurane</data>
  <data key="d10">https://www.drugbank.ca/polypeptides/O60359</data>
  <data key="d11">Voltage-dependent calcium channel gamma-3 subunit</data>
  <data key="d12">https://cdn.rcsb.org/images/structures/oc/7oce/7oce_assembly-1.jpeg</data>
  <data key="d13">Target</data>
  <data key="d14">36</data>
  <data key="d15">0.29551711557920385</data>
  <data key="d16">0.0</data>
  <data key="d17">2.2026207352130965e-05</data>
  <data key="d18">1.0</data>
  <data key="d19">311</data>
  <data key="d20">#12EAEA</data>
  <data key="d21">#0EBEBE</data>
</node>
<node id="Voltage-dependent calcium channel gamma-4 subunit">
  <data key="d0">CACNG4</data>
  <data key="d1">Q9UBN1</data>
  <data key="d2">7OCF</data>
  <data key="d3">Humans</data>
  <data key="d4">Auxiliary transport protein</data>
  <data key="d5">Calcium channel auxiliary subunit gamma family</data>
  <data key="d6">Cell membrane</data>
  <data key="d7">CACNB1, CACNA1D, CACNA2D1</data>
  <data key="d8"></data>
  <data key="d9">Spironolactone, Butamben, Bioallethrin, Ergocalciferol, Enflurane</data>
  <data key="d10">https://www.drugbank.ca/polypeptides/Q9UBN1</data>
  <data key="d11">Voltage-dependent calcium channel gamma-4 subunit</data>
  <data key="d12">https://cdn.rcsb.org/images/structures/oc/7ocf/7ocf_assembly-1.jpeg</data>
  <data key="d13">Target</data>
  <data key="d14">36</data>
  <data key="d15">0.29551711557920385</data>
  <data key="d16">0.0</data>
  <data key="d17">2.2026207352130965e-05</data>
  <data key="d18">1.0</data>
  <data key="d19">291</data>
  <data key="d20">#12EAEA</data>
  <data key="d21">#0EBEBE</data>
</node>
<node id="Voltage-dependent calcium channel gamma-5 subunit">
  <data key="d0">CACNG5</data>
  <data key="d1">Q9UF02</data>
  <data key="d2">7OCF</data>
  <data key="d3">Humans</data>
  <data key="d4">Auxiliary transport protein</data>
  <data key="d5">Calcium channel auxiliary subunit gamma family</data>
  <data key="d6">Membrane</data>
  <data key="d7">CACNB1, CACNA1D, CACNA2D1</data>
  <data key="d8"></data>
  <data key="d9">Spironolactone, Butamben, Bioallethrin, Ergocalciferol, Enflurane</data>
  <data key="d10">https://www.drugbank.ca/polypeptides/Q9UF02</data>
  <data key="d11">Voltage-dependent calcium channel gamma-5 subunit</data>
  <data key="d12">https://cdn.rcsb.org/images/structures/oc/7ocf/7ocf_assembly-1.jpeg</data>
  <data key="d13">Target</data>
  <data key="d14">36</data>
  <data key="d15">0.29551711557920385</data>
  <data key="d16">0.0</data>
  <data key="d17">2.2026207352130965e-05</data>
  <data key="d18">1.0</data>
  <data key="d19">268</data>
  <data key="d20">#12EAEA</data>
  <data key="d21">#0EBEBE</data>
</node>
<node id="Voltage-dependent calcium channel gamma-6 subunit">
  <data key="d0">CACNG6</data>
  <data key="d1">Q9BXT2</data>
  <data key="d2">5GJV</data>
  <data key="d3">Humans</data>
  <data key="d4">Auxiliary transport protein</data>
  <data key="d5">Calcium channel auxiliary subunit gamma family</data>
  <data key="d6">Membrane</data>
  <data key="d7"></data>
  <data key="d8"></data>
  <data key="d9">Spironolactone, Butamben, Bioallethrin, Ergocalciferol, Enflurane</data>
  <data key="d10">https://www.drugbank.ca/polypeptides/Q9BXT2</data>
  <data key="d11">Voltage-dependent calcium channel gamma-6 subunit</data>
  <data key="d12">https://cdn.rcsb.org/images/structures/gj/5gjv/5gjv_assembly-1.jpeg</data>
  <data key="d13">Target</data>
  <data key="d14">36</data>
  <data key="d15">0.29551711557920385</data>
  <data key="d16">0.0</data>
  <data key="d17">2.2026207352130965e-05</data>
  <data key="d18">1.0</data>
  <data key="d19">242</data>
  <data key="d20">#12EAEA</data>
  <data key="d21">#0EBEBE</data>
</node>
<node id="Voltage-dependent calcium channel gamma-7 subunit">
  <data key="d0">CACNG7</data>
  <data key="d1">P62955</data>
  <data key="d2">7OCF</data>
  <data key="d3">Humans</data>
  <data key="d4">Auxiliary transport protein</data>
  <data key="d5">Calcium channel auxiliary subunit gamma family</data>
  <data key="d6">Membrane</data>
  <data key="d7">CACNB1, CACNA1D, CACNA2D1</data>
  <data key="d8"></data>
  <data key="d9">Spironolactone, Butamben, Bioallethrin, Ergocalciferol, Enflurane</data>
  <data key="d10">https://www.drugbank.ca/polypeptides/P62955</data>
  <data key="d11">Voltage-dependent calcium channel gamma-7 subunit</data>
  <data key="d12">https://cdn.rcsb.org/images/structures/oc/7ocf/7ocf_assembly-1.jpeg</data>
  <data key="d13">Target</data>
  <data key="d14">36</data>
  <data key="d15">0.29551711557920385</data>
  <data key="d16">0.0</data>
  <data key="d17">2.2026207352130965e-05</data>
  <data key="d18">1.0</data>
  <data key="d19">209</data>
  <data key="d20">#12EAEA</data>
  <data key="d21">#0EBEBE</data>
</node>
<node id="Voltage-dependent calcium channel gamma-8 subunit">
  <data key="d0">CACNG8</data>
  <data key="d1">Q8WXS5</data>
  <data key="d2">7OCA</data>
  <data key="d3">Humans</data>
  <data key="d4">Auxiliary transport protein</data>
  <data key="d5">Calcium channel auxiliary subunit gamma family</data>
  <data key="d6">Membrane</data>
  <data key="d7">CACNB1, CACNA1D, GRIA1, CACNA2D1</data>
  <data key="d8">Cardiomyopathies</data>
  <data key="d9">Spironolactone, Butamben, Bioallethrin, Ergocalciferol, Enflurane</data>
  <data key="d10">https://www.drugbank.ca/polypeptides/Q8WXS5</data>
  <data key="d11">Voltage-dependent calcium channel gamma-8 subunit</data>
  <data key="d12">https://cdn.rcsb.org/images/structures/oc/7oca/7oca_assembly-1.jpeg</data>
  <data key="d13">Target</data>
  <data key="d14">36</data>
  <data key="d15">0.29551711557920385</data>
  <data key="d16">0.0</data>
  <data key="d17">2.2026207352130965e-05</data>
  <data key="d18">1.0</data>
  <data key="d19">182</data>
  <data key="d20">#12EAEA</data>
  <data key="d21">#0EBEBE</data>
</node>
<node id="Voltage-dependent calcium channel subunit alpha-2/delta-1">
  <data key="d0">CACNA2D1</data>
  <data key="d1">P54289</data>
  <data key="d2">7MIX</data>
  <data key="d3">Humans</data>
  <data key="d4">Auxiliary transport protein</data>
  <data key="d5">Calcium channel auxiliary subunit alpha2delta family</data>
  <data key="d6">Membrane</data>
  <data key="d7">CACNB1, CACNG1, CACNB2, CACNA1D, CACNA1C, CACNB3, CACNB4, CACNA1S, CACNA1F, CACNG3</data>
  <data key="d8">Colonic Neoplasms, Hypertensive disease, Malignant Neoplasms, Primary malignant neoplasm, Intellectual Disability</data>
  <data key="d9">Isradipine, Felodipine, Ibutilide, Gabapentin, Gabapentin enacarbil, Nisoldipine, Nitrendipine, Nicardipine, Nilvadipine, Cyclandelate, Pregabalin, Spironolactone, Butamben, Bioallethrin, Ergocalciferol, Enflurane</data>
  <data key="d10">https://www.drugbank.ca/polypeptides/P54289</data>
  <data key="d11">Voltage-dependent calcium channel subunit alpha-2/delta-1</data>
  <data key="d12">https://cdn.rcsb.org/images/structures/mi/7mix/7mix_assembly-1.jpeg</data>
  <data key="d13">Target</data>
  <data key="d14">36</data>
  <data key="d15">0.29551711557920385</data>
  <data key="d16">0.0</data>
  <data key="d17">2.2026207352130965e-05</data>
  <data key="d18">1.0</data>
  <data key="d19">150</data>
  <data key="d20">#12EAEA</data>
  <data key="d21">#0EBEBE</data>
</node>
<node id="Voltage-dependent calcium channel subunit alpha-2/delta-2">
  <data key="d0">CACNA2D2</data>
  <data key="d1">Q9NY47</data>
  <data key="d2">7JPK</data>
  <data key="d3">Humans</data>
  <data key="d4">Auxiliary transport protein</data>
  <data key="d5">Calcium channel auxiliary subunit alpha2delta family</data>
  <data key="d6">Membrane</data>
  <data key="d7">CACNG1, CACNB1, CACNB2, CACNB4, CACNA1A, CACNB3, CACNA1S, CACNA1C, CACNA1D, CACNA1F</data>
  <data key="d8">Neoplasms, Brain Neoplasms, Malignant Neoplasms, Lung Neoplasms, nervous system disorder, Primary malignant neoplasm</data>
  <data key="d9">Gabapentin, Gabapentin enacarbil, Felodipine, Isradipine, Nitrendipine, Bepridil, Spironolactone, Butamben, Bioallethrin, Ergocalciferol, Enflurane</data>
  <data key="d10">https://www.drugbank.ca/polypeptides/Q9NY47</data>
  <data key="d11">Voltage-dependent calcium channel subunit alpha-2/delta-2</data>
  <data key="d12">https://cdn.rcsb.org/images/structures/jp/7jpk/7jpk_assembly-1.jpeg</data>
  <data key="d13">Target</data>
  <data key="d14">36</data>
  <data key="d15">0.29551711557920385</data>
  <data key="d16">0.0</data>
  <data key="d17">2.2026207352130965e-05</data>
  <data key="d18">1.0</data>
  <data key="d19">91</data>
  <data key="d20">#12EAEA</data>
  <data key="d21">#0EBEBE</data>
</node>
<node id="Voltage-dependent calcium channel subunit alpha-2/delta-3">
  <data key="d0">CACNA2D3</data>
  <data key="d1">Q8IZS8</data>
  <data key="d2">7JPK</data>
  <data key="d3">Humans</data>
  <data key="d4">Auxiliary transport protein</data>
  <data key="d5">Calcium channel auxiliary subunit alpha2delta family</data>
  <data key="d6">Membrane</data>
  <data key="d7">CACNG1, CACNB1, CACNB4, CACNA1A, CACNB3, CACNB2, CACNA1E, CACNA1D, CACNA1C</data>
  <data key="d8">Neurodevelopmental Disorders, Neoplasms, Malignant Neoplasms, Carcinoma, Primary malignant neoplasm</data>
  <data key="d9">Amlodipine, Nilvadipine, Spironolactone, Butamben, Bioallethrin, Ergocalciferol, Enflurane</data>
  <data key="d10">https://www.drugbank.ca/polypeptides/Q8IZS8</data>
  <data key="d11">Voltage-dependent calcium channel subunit alpha-2/delta-3</data>
  <data key="d12">https://cdn.rcsb.org/images/structures/jp/7jpk/7jpk_assembly-1.jpeg</data>
  <data key="d13">Target</data>
  <data key="d14">39</data>
  <data key="d15">0.2975385681613417</data>
  <data key="d16">0.0002602803824782295</data>
  <data key="d17">2.2056828844245326e-05</data>
  <data key="d18">0.8704453441295547</data>
  <data key="d19">468</data>
  <data key="d20">#12EAEA</data>
  <data key="d21">#0EBEBE</data>
</node>
<node id="Voltage-dependent calcium channel subunit alpha-2/delta-4">
  <data key="d0">CACNA2D4</data>
  <data key="d1">Q7Z3S7</data>
  <data key="d2">7JPK</data>
  <data key="d3">Humans</data>
  <data key="d4">Auxiliary transport protein</data>
  <data key="d5">Calcium channel auxiliary subunit alpha2delta family</data>
  <data key="d6">Membrane</data>
  <data key="d7">CACNG1, CACNB3, CACNB1, CACNA1F, CACNB4, CACNB2, CACNA1C, CACNA1S, CACNA1D</data>
  <data key="d8">Mental disorders, HIV Infections</data>
  <data key="d9">Spironolactone, Butamben, Bioallethrin, Ergocalciferol, Enflurane</data>
  <data key="d10">https://www.drugbank.ca/polypeptides/Q7Z3S7</data>
  <data key="d11">Voltage-dependent calcium channel subunit alpha-2/delta-4</data>
  <data key="d12">https://cdn.rcsb.org/images/structures/jp/7jpk/7jpk_assembly-1.jpeg</data>
  <data key="d13">Target</data>
  <data key="d14">36</data>
  <data key="d15">0.29551711557920385</data>
  <data key="d16">0.0</data>
  <data key="d17">2.2026207352130965e-05</data>
  <data key="d18">1.0</data>
  <data key="d19">4</data>
  <data key="d20">#12EAEA</data>
  <data key="d21">#0EBEBE</data>
</node>
<node id="Voltage-dependent L-type calcium channel subunit alpha-1C">
  <data key="d0">CACNA1C</data>
  <data key="d1">Q13936</data>
  <data key="d2">3G43</data>
  <data key="d3">Humans</data>
  <data key="d4">Ion channel</data>
  <data key="d5">Voltage-gated ion channel</data>
  <data key="d6">Membrane</data>
  <data key="d7">CACNB2, CALM1, CACNB1, CALM3, CACNA2D1, CACNB3, CALM2, CACNB4, CACNA2D4, CACNA2D2</data>
  <data key="d8">Psychotic Disorders, Mood Disorders, Anxiety Disorders, Hypertensive disease, Immunologic Deficiency Syndromes, Stress Disorders, Traumatic, Limb Deformities, Congenital, Mental disorders, Child Development Disorders, Pervasive, Cognition Disorders, Neurodevelopmental Disorders, Neoplasms, Pervasive Development Disorder, Congenital Abnormality, Brain Diseases, Congenital Heart Defects, Atrial Septal Defects, Neck Neoplasms, Cerebrovascular accident, Caffeine related disorders, Hypertrophic disorder of skin, unspecified, Sleep Disorders, Infection</data>
  <data key="d9">Nicardipine, Ibutilide, Mibefradil, Isradipine, Verapamil, Dronedarone, Clevidipine, Amlodipine, Felodipine, Nifedipine, Nimodipine, Nisoldipine, Nitrendipine, Cinnarizine, Nilvadipine, Calcium, Ethanol, Barnidipine, Aranidipine, Efonidipine, Levamlodipine, Isavuconazole, Propiverine, Diltiazem, Spironolactone, Butamben, Bioallethrin, Ergocalciferol, Enflurane, Drotaverine, Calcium citrate, Calcium Phosphate, Trimebutine, Manidipine, Lacidipine, Benidipine, Cilnidipine, Levomenthol, Calcium phosphate dihydrate, Phenytoin, Magnesium sulfate, Amiodarone, Fish oil, Ranolazine, Topiramate, Miconazole</data>
  <data key="d10">https://www.drugbank.ca/polypeptides/Q13936</data>
  <data key="d11">Voltage-dependent L-type calcium channel subunit alpha-1C</data>
  <data key="d12">https://cdn.rcsb.org/images/structures/g4/3g43/3g43_assembly-1.jpeg</data>
  <data key="d13">Target</data>
  <data key="d14">61</data>
  <data key="d15">0.3197211775482391</data>
  <data key="d16">0.001445260995571904</data>
  <data key="d17">3.0686204729597605e-05</data>
  <data key="d18">0.5021857923497268</data>
  <data key="d19">567</data>
  <data key="d20">#12EAEA</data>
  <data key="d21">#0EBEBE</data>
</node>
<node id="Voltage-dependent L-type calcium channel subunit alpha-1D">
  <data key="d0">CACNA1D</data>
  <data key="d1">Q01668</data>
  <data key="d2">3LV3</data>
  <data key="d3">Humans</data>
  <data key="d4">Ion channel</data>
  <data key="d5">Voltage-gated ion channel</data>
  <data key="d6">Membrane</data>
  <data key="d7">CACNB1, CACNB2, CACNA2D1, CACNG1, CACNB3, STX1A, CACNB4, CACNA2D2, CACNA2D3, CACNG7</data>
  <data key="d8">Adenoma, Mood Disorders, Hypertensive disease, Cardiovascular Diseases, Movement Disorders, Refractive Errors, Neoplasms, Pervasive Development Disorder, Mental disorders, Malignant Neoplasms, CNS disorder, nervous system disorder, Neuromuscular Diseases, Primary malignant neoplasm, Neurodevelopmental Disorders</data>
  <data key="d9">Dronedarone, Clevidipine, Isradipine, Nitrendipine, Nifedipine, Felodipine, Nimodipine, Nisoldipine, Nicardipine, Cinnarizine, Mibefradil, Nilvadipine, Ethanol, Aranidipine, Levamlodipine, Spironolactone, Butamben, Bioallethrin, Ergocalciferol, Enflurane, Drotaverine, Calcium citrate, Calcium Phosphate, Trimebutine, Manidipine, Lacidipine, Benidipine, Cilnidipine, Levomenthol, Calcium phosphate dihydrate, Phenytoin, Magnesium sulfate, Amiodarone, Fish oil, Ranolazine, Topiramate, Miconazole</data>
  <data key="d10">https://www.drugbank.ca/polypeptides/Q01668</data>
  <data key="d11">Voltage-dependent L-type calcium channel subunit alpha-1D</data>
  <data key="d12">https://cdn.rcsb.org/images/structures/lv/3lv3/3lv3_assembly-1.jpeg</data>
  <data key="d13">Target</data>
  <data key="d14">53</data>
  <data key="d15">0.3181621052787597</data>
  <data key="d16">0.0005731929299366811</data>
  <data key="d17">3.053013966662296e-05</data>
  <data key="d18">0.6240928882438317</data>
  <data key="d19">542</data>
  <data key="d20">#12EAEA</data>
  <data key="d21">#0EBEBE</data>
</node>
<node id="Voltage-dependent L-type calcium channel subunit alpha-1F">
  <data key="d0">CACNA1F</data>
  <data key="d1">O60840</data>
  <data key="d2">6JP5</data>
  <data key="d3">Humans</data>
  <data key="d4">Ion channel</data>
  <data key="d5">Voltage-gated ion channel</data>
  <data key="d6">Membrane</data>
  <data key="d7">CACNB1, CACNB2, CACNA2D4, CACNA2D1, CACNB4, CACNG1, CACNA2D2, CACNB3</data>
  <data key="d8">Disorder of eye, Retinal Dystrophies, Malignant Neoplasms, nervous system disorder, Primary malignant neoplasm</data>
  <data key="d9">Dronedarone, Clevidipine, Nimodipine, Cinnarizine, Mibefradil, Aranidipine, Spironolactone, Butamben, Bioallethrin, Ergocalciferol, Enflurane, Drotaverine, Calcium citrate, Calcium Phosphate, Trimebutine, Manidipine, Lacidipine, Benidipine, Cilnidipine, Levomenthol, Calcium phosphate dihydrate, Phenytoin, Magnesium sulfate, Amiodarone, Fish oil, Ranolazine, Topiramate, Miconazole</data>
  <data key="d10">https://www.drugbank.ca/polypeptides/O60840</data>
  <data key="d11">Voltage-dependent L-type calcium channel subunit alpha-1F</data>
  <data key="d12">https://cdn.rcsb.org/images/structures/jp/6jp5/6jp5_assembly-1.jpeg</data>
  <data key="d13">Target</data>
  <data key="d14">51</data>
  <data key="d15">0.3136824877250409</data>
  <data key="d16">0.0003858367591784775</data>
  <data key="d17">3.0393935632817982e-05</data>
  <data key="d18">0.6619607843137255</data>
  <data key="d19">526</data>
  <data key="d20">#12EAEA</data>
  <data key="d21">#0EBEBE</data>
</node>
<node id="Voltage-dependent L-type calcium channel subunit alpha-1S">
  <data key="d0">CACNA1S</data>
  <data key="d1">Q13698</data>
  <data key="d2">2VAY</data>
  <data key="d3">Humans</data>
  <data key="d4">Ion channel</data>
  <data key="d5">Voltage-gated ion channel</data>
  <data key="d6">Membrane</data>
  <data key="d7">CACNB1, CACNB2, RYR1, CACNA2D1, CACNB4, CACNG1, CACNA2D2, CACNA2D4, CACNB3</data>
  <data key="d8">Congenital myopathy (disorder), Liver neoplasms, Myopathy, Metabolic myopathy</data>
  <data key="d9">Dronedarone, Clevidipine, Isradipine, Felodipine, Nifedipine, Nimodipine, Nisoldipine, Nitrendipine, Cinnarizine, Mibefradil, Nilvadipine, Ethanol, Pinaverium, Aranidipine, Spironolactone, Butamben, Bioallethrin, Ergocalciferol, Enflurane, Drotaverine, Calcium citrate, Calcium Phosphate, Trimebutine, Manidipine, Lacidipine, Benidipine, Cilnidipine, Levomenthol, Calcium phosphate dihydrate, Phenytoin, Magnesium sulfate, Amiodarone, Fish oil, Ranolazine, Topiramate, Miconazole</data>
  <data key="d10">https://www.drugbank.ca/polypeptides/Q13698</data>
  <data key="d11">Voltage-dependent L-type calcium channel subunit alpha-1S</data>
  <data key="d12">https://cdn.rcsb.org/images/structures/va/2vay/2vay_assembly-1.jpeg</data>
  <data key="d13">Target</data>
  <data key="d14">53</data>
  <data key="d15">0.3181621052787597</data>
  <data key="d16">0.0005731929299366811</data>
  <data key="d17">3.053013966662296e-05</data>
  <data key="d18">0.6240928882438317</data>
  <data key="d19">539</data>
  <data key="d20">#12EAEA</data>
  <data key="d21">#0EBEBE</data>
</node>
<node id="Voltage-dependent L-type calcium channel subunit beta-1">
  <data key="d0">CACNB1</data>
  <data key="d1">Q02641</data>
  <data key="d2">7MIX</data>
  <data key="d3">Humans</data>
  <data key="d4">Auxiliary transport protein</data>
  <data key="d5">Calcium channel auxiliary subunit beta family</data>
  <data key="d6">Cell membrane</data>
  <data key="d7">CACNA2D1, CACNG1, CACNA1D, CACNA1C, CACNA1S, CACNA2D2, CACNA1F, CACNA2D3, CACNA2D4, CACNA1E</data>
  <data key="d8"></data>
  <data key="d9">Ibutilide, Mibefradil, Dronedarone, Amlodipine, Nimodipine, Ethanol, Azelnidipine, Spironolactone, Butamben, Bioallethrin, Ergocalciferol, Enflurane, Drotaverine, Calcium citrate, Calcium Phosphate, Trimebutine, Manidipine, Lacidipine, Benidipine, Cilnidipine, Levomenthol, Calcium phosphate dihydrate, Phenytoin, Magnesium sulfate, Amiodarone, Fish oil, Ranolazine, Topiramate, Miconazole</data>
  <data key="d10">https://www.drugbank.ca/polypeptides/Q02641</data>
  <data key="d11">Voltage-dependent L-type calcium channel subunit beta-1</data>
  <data key="d12">https://cdn.rcsb.org/images/structures/mi/7mix/7mix_assembly-1.jpeg</data>
  <data key="d13">Target</data>
  <data key="d14">54</data>
  <data key="d15">0.3140059828997316</data>
  <data key="d16">0.0008491625581504624</data>
  <data key="d17">3.042455712493233e-05</data>
  <data key="d18">0.6009783368273934</data>
  <data key="d19">551</data>
  <data key="d20">#12EAEA</data>
  <data key="d21">#0EBEBE</data>
</node>
<node id="Voltage-dependent L-type calcium channel subunit beta-2">
  <data key="d0">CACNB2</data>
  <data key="d1">Q08289</data>
  <data key="d2">7MIX</data>
  <data key="d3">Humans</data>
  <data key="d4">Auxiliary transport protein</data>
  <data key="d5">Calcium channel auxiliary subunit beta family</data>
  <data key="d6">Cell membrane</data>
  <data key="d7">CACNA1C, CACNA2D1, CACNA1D, CACNA1S, CACNA1F, CACNA2D2, CACNA1A, CACNA2D4, CACNA1E, CACNA2D3</data>
  <data key="d8">Hypertensive disease, Cardiovascular Diseases, Child Development Disorders, Pervasive, Diverticular Diseases, Mental disorders</data>
  <data key="d9">Dronedarone, Felodipine, Isradipine, Nifedipine, Nimodipine, Nisoldipine, Nitrendipine, Nicardipine, Mibefradil, Nilvadipine, Spironolactone, Butamben, Bioallethrin, Ergocalciferol, Enflurane, Drotaverine, Calcium citrate, Calcium Phosphate, Trimebutine, Manidipine, Lacidipine, Benidipine, Cilnidipine, Levomenthol, Calcium phosphate dihydrate, Phenytoin, Magnesium sulfate, Amiodarone, Fish oil, Ranolazine, Topiramate, Miconazole</data>
  <data key="d10">https://www.drugbank.ca/polypeptides/Q08289</data>
  <data key="d11">Voltage-dependent L-type calcium channel subunit beta-2</data>
  <data key="d12">https://cdn.rcsb.org/images/structures/mi/7mix/7mix_assembly-1.jpeg</data>
  <data key="d13">Target</data>
  <data key="d14">53</data>
  <data key="d15">0.3181621052787597</data>
  <data key="d16">0.0005731929299366811</data>
  <data key="d17">3.053013966662296e-05</data>
  <data key="d18">0.6240928882438317</data>
  <data key="d19">533</data>
  <data key="d20">#12EAEA</data>
  <data key="d21">#0EBEBE</data>
</node>
<node id="Voltage-dependent L-type calcium channel subunit beta-3">
  <data key="d0">CACNB3</data>
  <data key="d1">P54284</data>
  <data key="d2">7MIX</data>
  <data key="d3">Humans</data>
  <data key="d4">Auxiliary transport protein</data>
  <data key="d5">Calcium channel auxiliary subunit beta family</data>
  <data key="d6">Not Available</data>
  <data key="d7">CACNA1B, CACNA2D4, CACNA1A, CACNA2D1, CACNA1C, CACNA1E, CACNA1D, CACNA2D2, CACNA2D3, CACNA1S</data>
  <data key="d8">Neoplasms</data>
  <data key="d9">Dronedarone, Nimodipine, Mibefradil, Spironolactone, Butamben, Bioallethrin, Ergocalciferol, Enflurane, Drotaverine, Calcium citrate, Calcium Phosphate, Trimebutine, Manidipine, Lacidipine, Benidipine, Cilnidipine, Levomenthol, Calcium phosphate dihydrate, Phenytoin, Magnesium sulfate, Amiodarone, Fish oil, Ranolazine, Topiramate, Miconazole</data>
  <data key="d10">https://www.drugbank.ca/polypeptides/P54284</data>
  <data key="d11">Voltage-dependent L-type calcium channel subunit beta-3</data>
  <data key="d12">https://cdn.rcsb.org/images/structures/mi/7mix/7mix_assembly-1.jpeg</data>
  <data key="d13">Target</data>
  <data key="d14">51</data>
  <data key="d15">0.3136824877250409</data>
  <data key="d16">0.0003858367591784775</data>
  <data key="d17">3.0393935632817982e-05</data>
  <data key="d18">0.6619607843137255</data>
  <data key="d19">519</data>
  <data key="d20">#12EAEA</data>
  <data key="d21">#0EBEBE</data>
</node>
<node id="Voltage-dependent L-type calcium channel subunit beta-4">
  <data key="d0">CACNB4</data>
  <data key="d1">O00305</data>
  <data key="d2">Not Available</data>
  <data key="d3">Humans</data>
  <data key="d4">Auxiliary transport protein</data>
  <data key="d5">Calcium channel auxiliary subunit beta family</data>
  <data key="d6">Not Available</data>
  <data key="d7">CACNA1A, CACNA2D2, CACNA2D1, CACNA2D4, CACNG1, CACNA1S, CACNA2D3, CACNA1C, CACNA1F, CACNA1D</data>
  <data key="d8">nervous system disorder, Intellectual Disability</data>
  <data key="d9">Dronedarone, Nimodipine, Mibefradil, Spironolactone, Butamben, Bioallethrin, Ergocalciferol, Enflurane, Drotaverine, Calcium citrate, Calcium Phosphate, Trimebutine, Manidipine, Lacidipine, Benidipine, Cilnidipine, Levomenthol, Calcium phosphate dihydrate, Phenytoin, Magnesium sulfate, Amiodarone, Fish oil, Ranolazine, Topiramate, Miconazole</data>
  <data key="d10">https://www.drugbank.ca/polypeptides/O00305</data>
  <data key="d11">Voltage-dependent L-type calcium channel subunit beta-4</data>
  <data key="d12">https://cdn.rcsb.org/images/structures/ot/not available/not available_model-1.jpeg</data>
  <data key="d13">Target</data>
  <data key="d14">51</data>
  <data key="d15">0.3136824877250409</data>
  <data key="d16">0.0003858367591784775</data>
  <data key="d17">3.0393935632817982e-05</data>
  <data key="d18">0.6619607843137255</data>
  <data key="d19">523</data>
  <data key="d20">#12EAEA</data>
  <data key="d21">#0EBEBE</data>
</node>
<node id="Voltage-dependent N-type calcium channel subunit alpha-1B">
  <data key="d0">CACNA1B</data>
  <data key="d1">Q00975</data>
  <data key="d2">7MIX</data>
  <data key="d3">Humans</data>
  <data key="d4">Ion channel</data>
  <data key="d5">Voltage-gated ion channel</data>
  <data key="d6">Membrane</data>
  <data key="d7">CACNB3, CACNA2D2</data>
  <data key="d8">Intellectual Disability, Movement Disorders, Peripheral Nervous System Diseases, Neoplasms, Dystonia Disorders</data>
  <data key="d9">Contulakin-G, Amlodipine, Verapamil, Levetiracetam, Agmatine, Seletracetam, Benidipine, Cilnidipine, Ziconotide, Spironolactone, Butamben, Bioallethrin, Ergocalciferol, Enflurane, Gabapentin</data>
  <data key="d10">https://www.drugbank.ca/polypeptides/Q00975</data>
  <data key="d11">Voltage-dependent N-type calcium channel subunit alpha-1B</data>
  <data key="d12">https://cdn.rcsb.org/images/structures/mi/7mix/7mix_assembly-1.jpeg</data>
  <data key="d13">Target</data>
  <data key="d14">45</data>
  <data key="d15">0.30336878254909305</data>
  <data key="d16">0.0005378966894846222</data>
  <data key="d17">2.5503784033856162e-05</data>
  <data key="d18">0.706060606060606</data>
  <data key="d19">507</data>
  <data key="d20">#12EAEA</data>
  <data key="d21">#0EBEBE</data>
</node>
<node id="Voltage-dependent P/Q-type calcium channel subunit alpha-1A">
  <data key="d0">CACNA1A</data>
  <data key="d1">O00555</data>
  <data key="d2">3BXK</data>
  <data key="d3">Humans</data>
  <data key="d4">Ion channel</data>
  <data key="d5">Voltage-gated ion channel</data>
  <data key="d6">Membrane</data>
  <data key="d7">CACNB4, CACNB3, CACNB2, CACNA2D2, CACNA2D3</data>
  <data key="d8">Encephalopathies, Intellectual Disability, Deglutition Disorders, Multiple congenital anomalies, Movement Disorders, nervous system disorder, Dystonia Disorders, Cerebellar Diseases, Neurodegenerative Disorders, Ocular Motility Disorders, Phenylketonurias, Neurodevelopmental Disorders, Diabetes Mellitus, Hypertensive disease, Lung Neoplasms, Neoplasms, Olivopontocerebellar Atrophies, Skin lesion, Spinocerebellar Degeneration, Cerebrovascular accident, Motor Disorders, Neurologic Symptoms, Parkinsonian Disorders, Mitochondrial Diseases, Degenerative disorder, MYELODYSPLASTIC SYNDROME</data>
  <data key="d9">Loperamide, Bepridil, Dotarizine, Verapamil, Ziconotide, Spironolactone, Butamben, Bioallethrin, Ergocalciferol, Enflurane, Calcium citrate, Calcium Phosphate, Calcium phosphate dihydrate, Drotaverine, Trimebutine, Manidipine, Lacidipine, Benidipine, Cilnidipine, Levomenthol, Phenytoin, Magnesium sulfate</data>
  <data key="d10">https://www.drugbank.ca/polypeptides/O00555</data>
  <data key="d11">Voltage-dependent P/Q-type calcium channel subunit alpha-1A</data>
  <data key="d12">https://cdn.rcsb.org/images/structures/bx/3bxk/3bxk_assembly-1.jpeg</data>
  <data key="d13">Target</data>
  <data key="d14">46</data>
  <data key="d15">0.30427828256339745</data>
  <data key="d16">0.0002906689173762208</data>
  <data key="d17">2.5913778097025946e-05</data>
  <data key="d18">0.7120772946859903</data>
  <data key="d19">498</data>
  <data key="d20">#12EAEA</data>
  <data key="d21">#0EBEBE</data>
</node>
<node id="Voltage-dependent R-type calcium channel subunit alpha-1E">
  <data key="d0">CACNA1E</data>
  <data key="d1">Q15878</data>
  <data key="d2">3BXL</data>
  <data key="d3">Humans</data>
  <data key="d4">Ion channel</data>
  <data key="d5">Voltage-gated ion channel</data>
  <data key="d6">Membrane</data>
  <data key="d7">CACNB3, CACNB1, CACNB2, CACNB4, CACNA2D3, CACNA2D2</data>
  <data key="d8">Congenital contracture, Intellectual Disability, Developmental Disabilities, Diabetes Mellitus, Neoplasms, Migraine Disorders, Neurodevelopmental Disorders</data>
  <data key="d9">Calcium citrate, Calcium Phosphate, Calcium phosphate dihydrate, Topiramate, Lamotrigine, Spironolactone, Butamben, Bioallethrin, Ergocalciferol, Enflurane</data>
  <data key="d10">https://www.drugbank.ca/polypeptides/Q15878</data>
  <data key="d11">Voltage-dependent R-type calcium channel subunit alpha-1E</data>
  <data key="d12">https://cdn.rcsb.org/images/structures/bx/3bxl/3bxl_assembly-1.jpeg</data>
  <data key="d13">Target</data>
  <data key="d14">36</data>
  <data key="d15">0.29551711557920385</data>
  <data key="d16">0.0</data>
  <data key="d17">2.2026207352130965e-05</data>
  <data key="d18">1.0</data>
  <data key="d19">0</data>
  <data key="d20">#12EAEA</data>
  <data key="d21">#0EBEBE</data>
</node>
<node id="Voltage-dependent T-type calcium channel subunit alpha-1G">
  <data key="d0">CACNA1G</data>
  <data key="d1">O43497</data>
  <data key="d2">Not Available</data>
  <data key="d3">Humans</data>
  <data key="d4">Ion channel</data>
  <data key="d5">Voltage-gated ion channel</data>
  <data key="d6">Membrane</data>
  <data key="d7"></data>
  <data key="d8">Intellectual Disability, Adenoma, Malignant Neoplasms, Gastrointestinal Diseases, Neoplasms, Pervasive Development Disorder, Neurodegenerative Disorders, Primary malignant neoplasm</data>
  <data key="d9">Trimethadione, Ethosuximide, Zonisamide, Mibefradil, Flunarizine, Verapamil, Cinnarizine, Methsuximide, Cannabidiol, Nabiximols, Medical Cannabis, Spironolactone, Butamben, Bioallethrin, Ergocalciferol, Enflurane, Nifedipine, Calcium citrate, Calcium Phosphate, Trimebutine, Manidipine, Benidipine, Calcium phosphate dihydrate</data>
  <data key="d10">https://www.drugbank.ca/polypeptides/O43497</data>
  <data key="d11">Voltage-dependent T-type calcium channel subunit alpha-1G</data>
  <data key="d12">https://cdn.rcsb.org/images/structures/ot/not available/not available_model-1.jpeg</data>
  <data key="d13">Target</data>
  <data key="d14">84</data>
  <data key="d15">0.339949164218578</data>
  <data key="d16">0.0031225202865193245</data>
  <data key="d17">5.7151197739668886e-05</data>
  <data key="d18">0.47619047619047616</data>
  <data key="d19">617</data>
  <data key="d20">#12EAEA</data>
  <data key="d21">#0EBEBE</data>
</node>
<node id="Voltage-dependent T-type calcium channel subunit alpha-1H">
  <data key="d0">CACNA1H</data>
  <data key="d1">O95180</data>
  <data key="d2">6KZP</data>
  <data key="d3">Humans</data>
  <data key="d4">Ion channel</data>
  <data key="d5">Voltage-gated ion channel</data>
  <data key="d6">Membrane</data>
  <data key="d7"></data>
  <data key="d8">Drug toxicity, Adverse reaction to drug, Peripheral Nervous System Diseases, Hypertensive disease, Malignant Neoplasms, Primary malignant neoplasm, Adenoma, Prostatic Neoplasms, Mammary Neoplasms</data>
  <data key="d9">Mibefradil, Flunarizine, Felodipine, Isradipine, Nitrendipine, Bepridil, Cinnarizine, Zonisamide, Cannabidiol, Nabiximols, Medical Cannabis, Verapamil, Spironolactone, Butamben, Bioallethrin, Ergocalciferol, Enflurane, Nifedipine, Calcium citrate, Calcium Phosphate, Trimebutine, Manidipine, Benidipine, Calcium phosphate dihydrate</data>
  <data key="d10">https://www.drugbank.ca/polypeptides/O95180</data>
  <data key="d11">Voltage-dependent T-type calcium channel subunit alpha-1H</data>
  <data key="d12">https://cdn.rcsb.org/images/structures/kz/6kzp/6kzp_assembly-1.jpeg</data>
  <data key="d13">Target</data>
  <data key="d14">84</data>
  <data key="d15">0.339949164218578</data>
  <data key="d16">0.0031225202865193245</data>
  <data key="d17">5.7151197739668886e-05</data>
  <data key="d18">0.47619047619047616</data>
  <data key="d19">612</data>
  <data key="d20">#12EAEA</data>
  <data key="d21">#0EBEBE</data>
</node>
<node id="Voltage-dependent T-type calcium channel subunit alpha-1I">
  <data key="d0">CACNA1I</data>
  <data key="d1">Q9P0X4</data>
  <data key="d2">6KZP</data>
  <data key="d3">Humans</data>
  <data key="d4">Ion channel</data>
  <data key="d5">Voltage-gated ion channel</data>
  <data key="d6">Membrane</data>
  <data key="d7"></data>
  <data key="d8">Child Development Disorders, Pervasive, Brain Neoplasms, Malignant Neoplasms, Primary malignant neoplasm</data>
  <data key="d9">Paramethadione, Flunarizine, Amiodarone, Zonisamide, Cinnarizine, Mibefradil, Strontium chloride Sr-89, Cannabidiol, Efonidipine, Nylidrin, Nabiximols, Medical Cannabis, Amlodipine, Spironolactone, Butamben, Bioallethrin, Ergocalciferol, Enflurane, Nifedipine, Calcium citrate, Calcium Phosphate, Trimebutine, Manidipine, Benidipine, Calcium phosphate dihydrate</data>
  <data key="d10">https://www.drugbank.ca/polypeptides/Q9P0X4</data>
  <data key="d11">Voltage-dependent T-type calcium channel subunit alpha-1I</data>
  <data key="d12">https://cdn.rcsb.org/images/structures/kz/6kzp/6kzp_assembly-1.jpeg</data>
  <data key="d13">Target</data>
  <data key="d14">91</data>
  <data key="d15">0.34083709114004446</data>
  <data key="d16">0.00482629460503161</data>
  <data key="d17">5.948769781113107e-05</data>
  <data key="d18">0.4288156288156288</data>
  <data key="d19">632</data>
  <data key="d20">#12EAEA</data>
  <data key="d21">#0EBEBE</data>
</node>
<node id="Nuclear receptor subfamily 1 group I member 2">
  <data key="d0">NR1I2</data>
  <data key="d1">O75469</data>
  <data key="d2">4J5X</data>
  <data key="d3">Humans</data>
  <data key="d4">Transcription factor</data>
  <data key="d5">Nuclear receptor</data>
  <data key="d6">Nucleus</data>
  <data key="d7">CYP3A4, NCOA1</data>
  <data key="d8">Diabetes Mellitus, Adenocarcinoma, Esophageal Neoplasms, Malignant Neoplasms, Neoplasms, Primary malignant neoplasm, Cardiovascular Diseases, Hypertensive disease, Liver diseases, Cerebrovascular accident, Autoimmune Diseases, Bacterial Infections, Congenital chromosomal disease, Immune System Diseases, Lung diseases, Periodontal Diseases, Prostatic Neoplasms, Dermatologic disorders, Virus Diseases, Polyendocrinopathies, Autoimmune, Dyslipidemias, Secondary Neoplasm, MYELODYSPLASTIC SYNDROME, Anxiety Disorders, Blood Coagulation Disorders, Bone Marrow Diseases, CNS disorder, Shigella Infections, Endometrial Neoplasms, Enterobacteriaceae Infections, Gastrointestinal Diseases, Gastrointestinal Neoplasms, Hepatitis, Intestinal Diseases, Alcoholic Liver Diseases, Lymphoma, Neoplasms, Vascular Tissue, nervous system disorder, orbit (eye disorders), Peripheral Neuropathy, Psychotic Disorders, Respiratory Tract Infections, Retinal Diseases, Skin Neoplasms, Spinal Cord Diseases, Vascular Diseases, Disease of mucous membrane, Lipid Metabolism Disorders, Caffeine related disorders, Hematologic Neoplasms, Neurodegenerative Disorders, Autonomic nervous system disorders, Drug Dependence, Chronic Kidney Diseases, Peripheral Arterial Diseases, Intellectual Disability, Peripheral Nervous System Diseases</data>
  <data key="d9">Estradiol, Ethinylestradiol, Hyperforin, SR12813, Vitamin E, Rifampicin, Rifaximin, TO-901317, Erlotinib, Rilpivirine, Paclitaxel, Docetaxel, Prasterone, Myrrh, Carbamazepine, Sulfinpyrazone, Phenobarbital, Phenytoin, Ritonavir, Clotrimazole, Ethotoin, Mephenytoin, Methylphenobarbital, Pentobarbital, Troleandomycin, Afimoxifene, Dexamethasone, Diethylstilbestrol, Genistein, Lindane, Mifepristone, Pregnenolone, Spironolactone, Triclosan, Tamoxifen, Chenodeoxycholic acid, Econazole, Miconazole, Oxiconazole, Ketoconazole, Cyclophosphamide, Flutamide, Ifosfamide, Bezafibrate, Clonazepam, Fenofibrate, Warfarin, Hexestrol, Phenolphthalein, Resveratrol, Permethrin, Pyrethrum extract, Nifedipine, Piperine, Quercetin, Estradiol acetate, Estradiol benzoate, Estradiol cypionate, Estradiol dienanthate, Estradiol valerate, Fenofibric acid, alpha-Tocopherol succinate, D-alpha-Tocopherol acetate, Dovitinib, Dexamethasone acetate</data>
  <data key="d10">https://www.drugbank.ca/polypeptides/O75469</data>
  <data key="d11">Nuclear receptor subfamily 1 group I member 2</data>
  <data key="d12">https://cdn.rcsb.org/images/structures/j5/4j5x/4j5x_assembly-1.jpeg</data>
  <data key="d13">Target</data>
  <data key="d14">118</data>
  <data key="d15">0.40742346309336264</data>
  <data key="d16">0.02967092198512789</data>
  <data key="d17">0.002457524984058312</data>
  <data key="d18">0.24004056207446037</data>
  <data key="d19">648</data>
  <data key="d20">#12EAEA</data>
  <data key="d21">#0EBEBE</data>
</node>
<node id="Myelin P2 protein">
  <data key="d0">PMP2</data>
  <data key="d1">P02689</data>
  <data key="d2">Not Available</data>
  <data key="d3">Humans</data>
  <data key="d4">Not Available</data>
  <data key="d5">Not Available</data>
  <data key="d6">Cytoplasm</data>
  <data key="d7"></data>
  <data key="d8">Peripheral Neuropathy, Neuropathy, Peripheral Nervous System Diseases, Malignant Neoplasms</data>
  <data key="d9">S-Hydroxycysteine, Palmitic Acid, Oleic Acid, Dodecyldimethylamine N-oxide</data>
  <data key="d10">https://www.drugbank.ca/polypeptides/P02689</data>
  <data key="d11">Myelin P2 protein</data>
  <data key="d12">https://cdn.rcsb.org/images/structures/ot/not available/not available_model-1.jpeg</data>
  <data key="d13">Target</data>
  <data key="d14">4</data>
  <data key="d15">0.29380617698788003</data>
  <data key="d16">0.0</data>
  <data key="d17">4.445966540022738e-06</data>
  <data key="d18">1.0</data>
  <data key="d19">0</data>
  <data key="d20">#12EAEA</data>
  <data key="d21">#0EBEBE</data>
</node>
<node id="Peroxisome proliferator-activated receptor alpha">
  <data key="d0">PPARA</data>
  <data key="d1">Q07869</data>
  <data key="d2">3SP6</data>
  <data key="d3">Humans</data>
  <data key="d4">Transcription factor</data>
  <data key="d5">Nuclear receptor</data>
  <data key="d6">Nucleus</data>
  <data key="d7">PPARGC1A, NCOA1, NCOR2, FABP1, NCOR1, ACADM, DUT, ACOX1, CPT1A, HMGCS2</data>
  <data key="d8">Liver neoplasms, Hypertensive disease, Carcinoma, Kidney Diseases, Myopathy, Prostatic Neoplasms, Drug toxicity, Adverse reaction to drug, Benign Neoplasm, Metabolic Diseases, Lipid Metabolism Disorders, Liver diseases, Cardiomyopathies, Neurodegenerative Disorders, Mammary Neoplasms, Alcoholic Liver Diseases, Chronic Kidney Diseases, Cardiomyopathy, Dilated, Hepatitis, Retinal Diseases, Dermatologic disorders, Cerebrovascular accident, Malignant neoplasm of mouth, Adenocarcinoma, Arterial Occlusive Diseases, Autoimmune Diseases, Bacterial Infections, CNS disorder, Cognition Disorders, Colorectal Neoplasms, Eating Disorders, Disorder of eye, Heart Diseases, Immunologic Deficiency Syndromes, Inflammatory Bowel Diseases, Intestinal Diseases, Polycystic Kidney Diseases, Lung diseases, Lung Neoplasms, Mycobacterium Infections, Neoplasms, Vascular Tissue, nervous system disorder, Pituitary Neoplasms, Vascular Diseases, B-Cell Lymphomas, Lysosomal Storage Diseases, Encephalopathies, Urea Cycle Disorders, Inborn, Neoplasms, Neuroepithelial, Complications of Diabetes Mellitus, Sleep Disorders, Glucose Metabolism Disorders, Infection</data>
  <data key="d9">Fenofibrate, Bezafibrate, Clofibrate, Gemfibrozil, N,N-Bis(3-(D-gluconamido)propyl)deoxycholamide, Reglitazar, Elafibranor, Muraglitazar, Ertiprotafib, Ragaglitazar, Tesaglitazar, GW-590735, Indeglitazar, Aleglitazar, Indomethacin, Prasterone, Omega-3 fatty acids, Doconexent, Soybean oil, Myrrh, Icosapent, Lauric acid, Myristic acid, Palmitic Acid, Stearic acid, Arachidonic Acid, Oleic Acid, alpha-Linolenic acid, Clinofibrate, Rosiglitazone, Troglitazone, Leukotriene B4, Ciprofibrate, Caprylic acid, Cardarine, Phthalic Acid, Resveratrol, Valproic acid, Fenoprofen, Flufenamic acid, Ibuprofen, Fenofibric acid, Fish oil, Isoflavone, Dexibuprofen, Amiodarone</data>
  <data key="d10">https://www.drugbank.ca/polypeptides/Q07869</data>
  <data key="d11">Peroxisome proliferator-activated receptor alpha</data>
  <data key="d12">https://cdn.rcsb.org/images/structures/sp/3sp6/3sp6_assembly-1.jpeg</data>
  <data key="d13">Target</data>
  <data key="d14">88</data>
  <data key="d15">0.418434908041832</data>
  <data key="d16">0.029357654568893086</data>
  <data key="d17">0.000654526884615483</data>
  <data key="d18">0.21891327063740856</data>
  <data key="d19">620</data>
  <data key="d20">#12EAEA</data>
  <data key="d21">#0EBEBE</data>
</node>
<node id="Peroxisome proliferator-activated receptor delta">
  <data key="d0">PPARD</data>
  <data key="d1">Q03181</data>
  <data key="d2">Not Available</data>
  <data key="d3">Humans</data>
  <data key="d4">Transcription factor</data>
  <data key="d5">Nuclear receptor</data>
  <data key="d6">Nucleus</data>
  <data key="d7">CREBBP, RXRA</data>
  <data key="d8">Alcoholic Liver Diseases, Cardiomyopathies, Primary, Myocardial Diseases, Secondary, Skin Neoplasms, Cardiomyopathies, Peripheral Nervous System Diseases, Malignant Neoplasms, Metabolic Diseases, Neoplasms, Primary malignant neoplasm, Diabetes Mellitus, Dyslipidemias, Cardiovascular Diseases, Colonic Neoplasms, Vascular Diseases, Adenocarcinoma, Adenoma, Hypertensive disease, Mammary Neoplasms, Autoimmune Diseases, Brain Diseases, Brain Neoplasms, Colorectal Neoplasms, Demyelinating Diseases, Liver diseases, Lung Neoplasms, Rectal Neoplasms, Dermatologic disorders, Peripheral Vascular Diseases, Neurofibromatoses, Caffeine related disorders, Neurodegenerative Disorders, Fatty acid oxidation defects, Secondary Neoplasm</data>
  <data key="d9">Treprostinil, Sulindac, Heptyl glucoside, Icosapent, cis-Vaccenic acid, KD3010, Elafibranor, Bezafibrate, (2S)-2-{3-[({[2-fluoro-4-(trifluoromethyl)phenyl]carbonyl}amino)methyl]-4-methoxybenzyl}butanoic acid, 2-({[3-(3,4-dihydroisoquinolin-2(1H)-ylsulfonyl)phenyl]carbonyl}amino)benzoic acid, Indeglitazar, {4-[3-(4-acetyl-3-hydroxy-2-propylphenoxy)propoxy]phenoxy}acetic acid, Glycerin, Clinofibrate, Rosiglitazone, Troglitazone, alpha-Linolenic acid, Oleic Acid, Cardarine, Phthalic Acid, Valproic acid, Fenofibric acid, Fish oil</data>
  <data key="d10">https://www.drugbank.ca/polypeptides/Q03181</data>
  <data key="d11">Peroxisome proliferator-activated receptor delta</data>
  <data key="d12">https://cdn.rcsb.org/images/structures/ot/not available/not available_model-1.jpeg</data>
  <data key="d13">Target</data>
  <data key="d14">34</data>
  <data key="d15">0.30859574468085105</data>
  <data key="d16">0.001068661913405029</data>
  <data key="d17">2.9168830478599632e-05</data>
  <data key="d18">0.5062388591800356</data>
  <data key="d19">504</data>
  <data key="d20">#12EAEA</data>
  <data key="d21">#0EBEBE</data>
</node>
<node id="Retinoic acid receptor RXR-alpha">
  <data key="d0">RXRA</data>
  <data key="d1">P19793</data>
  <data key="d2">4NQA</data>
  <data key="d3">Humans</data>
  <data key="d4">Transcription factor</data>
  <data key="d5">Nuclear receptor</data>
  <data key="d6">Nucleus</data>
  <data key="d7">RARA, NCOA1, NCOR2, PPARG, NCOA2, THRB, NR1H4, CREBBP, NCOR1, MED1</data>
  <data key="d8">Prostatic Neoplasms, Neoplasms, Malignant Neoplasms, Primary malignant neoplasm, Virus Diseases, Dyslipidemias, Adenoma, Carcinoma, Cognition Disorders, Colorectal Neoplasms, Lung Neoplasms, Uterine Fibroids, Chronic liver disease, Neurodegenerative Disorders, Mammary Neoplasms</data>
  <data key="d9">Acitretin, Alitretinoin, Etretinate, EVT-101, Etodolac, Bexarotene, 3,20-Pregnanedione, 2-chloro-5-nitro-N-phenylbenzamide, 1-BENZYL-3-(4-METHOXYPHENYLAMINO)-4-PHENYLPYRROLE-2,5-DIONE, 2-[(2,4-DICHLOROBENZOYL)AMINO]-5-(PYRIMIDIN-2-YLOXY)BENZOIC ACID, Tributyltin, Doconexent, Arachidonic Acid, alpha-Linolenic acid, Oleic Acid, Tretinoin, Alfacalcidol, Bezafibrate, Phthalic Acid, Rosiglitazone, Adapalene</data>
  <data key="d10">https://www.drugbank.ca/polypeptides/P19793</data>
  <data key="d11">Retinoic acid receptor RXR-alpha</data>
  <data key="d12">https://cdn.rcsb.org/images/structures/nq/4nqa/4nqa_assembly-1.jpeg</data>
  <data key="d13">Target</data>
  <data key="d14">28</data>
  <data key="d15">0.3072463519190445</data>
  <data key="d16">0.02319059931733747</data>
  <data key="d17">4.835692177499801e-06</data>
  <data key="d18">0.48677248677248675</data>
  <data key="d19">478</data>
  <data key="d20">#12EAEA</data>
  <data key="d21">#0EBEBE</data>
</node>
<node id="Peroxisome proliferator-activated receptor gamma">
  <data key="d0">PPARG</data>
  <data key="d1">P37231</data>
  <data key="d2">3E00</data>
  <data key="d3">Humans</data>
  <data key="d4">Transcription factor</data>
  <data key="d5">Nuclear receptor</data>
  <data key="d6">Nucleus</data>
  <data key="d7">PPARGC1A, NCOA1, CREBBP, NCOA2, RXRA, ADIPOQ, LEP, FABP4, EP300, CEBPB</data>
  <data key="d8">Hypertensive disease, Metabolic Diseases, Dyslipidemias, Colorectal Neoplasms, Liver neoplasms, Stomach Neoplasms, Chronobiology Disorders, Mood Disorders, Polycystic Kidney Diseases, Kidney Diseases, Immunologic Deficiency Syndromes, Lung Neoplasms, B-Cell Lymphomas, Neurodegenerative Disorders, Mammary Neoplasms, Chronic Kidney Diseases, Adenoma, Prostatic Neoplasms, Esophageal Neoplasms, Vascular Diseases, Secondary Neoplasm, Congenital Abnormality, Autoimmune Diseases, Lymphoma, Brain Diseases, Lung diseases, nervous system disorder, Lipid Metabolism Disorders, Bone Diseases, Brain Neoplasms, Demyelinating Diseases, Chronic granulomatous disease, HIV Infections, Liver diseases, Pituitary Neoplasms, Respiratory Syncytial Virus Infections, Retinal Diseases, Uterine Fibroids, Virus Diseases, Peripheral Vascular Diseases, Oropharyngeal disorders, Granulomatous disorder, Cardiomyopathies, Tumors of Adrenal Cortex, Anxiety Disorders, Bacterial Infections, Cardiomyopathy, Dilated, Carotid Artery Diseases, CNS disorder, Connective Tissue Diseases, Digestive System Disorders, Endometrial Neoplasms, Gastrointestinal Diseases, Hepatitis, Immune System Diseases, Intestinal Neoplasms, Arthropathy, Alcoholic Liver Diseases, Musculoskeletal Diseases, Myeloproliferative disease, Nematode infections, Neoplasms, Vascular Tissue, Periodontal Diseases, Psychotic Disorders, Rectal Neoplasms, Salivary Gland Neoplasms, Dermatologic disorders, Skin Diseases, Infectious, Polyendocrinopathies, Autoimmune, Malignant neoplasm of mouth, Disorder of endocrine ovary, Caffeine related disorders, Acute infectious disease, Adult Solid Neoplasm, Hematopoietic Neoplasms, Hematologic Neoplasms, Neuropathy, Pervasive Development Disorder, Viral respiratory infection, Arteriopathic disease, Glucose Metabolism Disorders, Sarcoma, Chronic metabolic disorder, Inflammatory disorder, Drug Dependence, Infection, Malignant neoplasm of soft tissue</data>
  <data key="d9">Troglitazone, Rosiglitazone, Pioglitazone, Icosapent, Reglitazar, 2-{5-[3-(6-BENZOYL-1-PROPYLNAPHTHALEN-2-YLOXY)PROPOXY]INDOL-1-YL}ETHANOIC ACID, Elafibranor, AMG-131, CLX-0921, Arhalofenate, Naveglitazar, Muraglitazar, Ertiprotafib, Ragaglitazar, Tesaglitazar, Indomethacin, Nateglinide, Repaglinide, Mitiglinide, Glipizide, Telmisartan, Balsalazide, Bezafibrate, (2S)-3-(1-{[2-(2-CHLOROPHENYL)-5-METHYL-1,3-OXAZOL-4-YL]METHYL}-1H-INDOL-5-YL)-2-ETHOXYPROPANOIC ACID, (9Z,11E,13S)-13-hydroxyoctadeca-9,11-dienoic acid, 2-{5-[3-(7-PROPYL-3-TRIFLUOROMETHYLBENZO[D]ISOXAZOL-6-YLOXY)PROPOXY]INDOL-1-YL}ETHANOIC ACID, (4S,5E,7Z,10Z,13Z,16Z,19Z)-4-hydroxydocosa-5,7,10,13,16,19-hexaenoic acid, (5R,6E,8Z,11Z,14Z,17Z)-5-hydroxyicosa-6,8,11,14,17-pentaenoic acid, (8E,10S,12Z)-10-hydroxy-6-oxooctadeca-8,12-dienoic acid, (8R,9Z,12Z)-8-hydroxy-6-oxooctadeca-9,12-dienoic acid, 9(S)-HODE, difluoro(5-{2-[(5-octyl-1H-pyrrol-2-yl-kappaN)methylidene]-2H-pyrrol-5-yl-kappaN}pentanoato)boron, (2S)-2-ETHOXY-3-{4-[2-(10H-PHENOXAZIN-10-YL)ETHOXY]PHENYL}PROPANOIC ACID, 3-(5-methoxy-1H-indol-3-yl)propanoic acid, Indeglitazar, (2S)-2-(4-ethylphenoxy)-3-phenylpropanoic acid, 2-chloro-5-nitro-N-phenylbenzamide, (2S)-2-(biphenyl-4-yloxy)-3-phenylpropanoic acid, 3-[5-(2-nitropent-1-en-1-yl)furan-2-yl]benzoic acid, 2-[(2,4-DICHLOROBENZOYL)AMINO]-5-(PYRIMIDIN-2-YLOXY)BENZOIC ACID, (5E,14E)-11-oxoprosta-5,9,12,14-tetraen-1-oic acid, 3-FLUORO-N-[1-(4-FLUOROPHENYL)-3-(2-THIENYL)-1H-PYRAZOL-5-YL]BENZENESULFONAMIDE, (S)-3-(4-(2-Carbazol-9-Yl-Ethoxy)-Phenyl)-2-Ethoxy-Propionic Acid, (2S)-2-(4-chlorophenoxy)-3-phenylpropanoic acid, Mesalazine, Sulfasalazine, Ibuprofen, Aleglitazar, Dexibuprofen, Omega-3 fatty acids, Doconexent, Lobeglitazone, Clinofibrate, Ciglitazone, Curcumin, alpha-Linolenic acid, Phthalic Acid, Resveratrol, Amiodarone, Valproic acid, Capric acid, Oleic Acid, Triclosan, Fenoprofen, Flufenamic acid, Cannabidiol, Fenofibric acid, Nabiximols, Medical Cannabis, Fish oil, Darglitazone, Isoflavone, Curcumin sulfate, Clofazimine</data>
  <data key="d10">https://www.drugbank.ca/polypeptides/P37231</data>
  <data key="d11">Peroxisome proliferator-activated receptor gamma</data>
  <data key="d12">https://cdn.rcsb.org/images/structures/e0/3e00/3e00_assembly-1.jpeg</data>
  <data key="d13">Target</data>
  <data key="d14">132</data>
  <data key="d15">0.4333222980338326</data>
  <data key="d16">0.05134470062690528</data>
  <data key="d17">0.0006632625815074388</data>
  <data key="d18">0.2099236641221374</data>
  <data key="d19">674</data>
  <data key="d20">#12EAEA</data>
  <data key="d21">#0EBEBE</data>
</node>
<node id="Histamine H2 receptor">
  <data key="d0">HRH2</data>
  <data key="d1">P25021</data>
  <data key="d2">6E67</data>
  <data key="d3">Humans</data>
  <data key="d4">Membrane receptor</data>
  <data key="d5">Family A G protein-coupled receptor</data>
  <data key="d6">Cell membrane</data>
  <data key="d7"></data>
  <data key="d8">Colonic Neoplasms, Autoimmune Diseases, Cardiomyopathy, Dilated, Gastrointestinal Diseases</data>
  <data key="d9">Betazole, Cimetidine, Nizatidine, Ranitidine, Famotidine, Histamine, Doxepin, Epinastine, HZT-501, Asenapine, Methantheline, Metiamide, Roxatidine acetate, Loxapine, Amitriptyline, Tolazoline, Promethazine, Olopatadine, Azelastine, Aripiprazole, Cyproheptadine</data>
  <data key="d10">https://www.drugbank.ca/polypeptides/P25021</data>
  <data key="d11">Histamine H2 receptor</data>
  <data key="d12">https://cdn.rcsb.org/images/structures/e6/6e67/6e67_assembly-1.jpeg</data>
  <data key="d13">Target</data>
  <data key="d14">0</data>
  <data key="d15">0.0</data>
  <data key="d16">0.0</data>
  <data key="d17">1.0851376285419985e-46</data>
  <data key="d22">0</data>
  <data key="d19">0</data>
  <data key="d20">#12EAEA</data>
  <data key="d21">#0EBEBE</data>
</node>
<node id="Tyrosine-protein kinase SYK">
  <data key="d0">SYK</data>
  <data key="d1">P43405</data>
  <data key="d2">1A81</data>
  <data key="d3">Humans</data>
  <data key="d4">Enzyme</data>
  <data key="d5">Kinase</data>
  <data key="d6">Cell membrane</data>
  <data key="d7">VAV1, PLCG1, BLNK, LCP2, CBL, PLCG2, LAT, FCER1G, CLEC7A, TYROBP</data>
  <data key="d8">Malignant Neoplasms, Neoplasms, Autoimmune Diseases, Primary malignant neoplasm, Mammary Neoplasms, Lymphoma, B-Cell Lymphomas, Hematologic Neoplasms, Secondary Neoplasm, Carcinoma, Immune System Diseases, Hematopoietic Neoplasms, Tauopathies, Cytomegalovirus Infections, Inflammatory Bowel Diseases, Liver diseases, Lung Neoplasms, Lymphoproliferative Disorders, Myeloproliferative disease, Periodontal Diseases, Dermatologic disorders, Virus Diseases, Neurodegenerative Disorders, Inflammatory disorder, MYELODYSPLASTIC SYNDROME, Infection</data>
  <data key="d9">Staurosporine, N-(2-hydroxy-1,1-dimethylethyl)-1-methyl-3-(1H-pyrrolo[2,3-b]pyridin-2-yl)-1H-indole-5-carboxamide, Tamatinib, 2-{2-[(3,5-dimethylphenyl)amino]pyrimidin-4-yl}-N-[(1S)-2-hydroxy-1-methylethyl]-4-methyl-1,3-thiazole-5-carboxamide, 2-{[(1R,2S)-2-aminocyclohexyl]amino}-4-[(3-methylphenyl)amino]pyrimidine-5-carboxamide, Ellagic acid, Fostamatinib</data>
  <data key="d10">https://www.drugbank.ca/polypeptides/P43405</data>
  <data key="d11">Tyrosine-protein kinase SYK</data>
  <data key="d12">https://cdn.rcsb.org/images/structures/a8/1a81/1a81_assembly-1.jpeg</data>
  <data key="d13">Target</data>
  <data key="d14">304</data>
  <data key="d15">0.3675828588552592</data>
  <data key="d16">0.0</data>
  <data key="d17">0.05724119158746501</data>
  <data key="d18">1.0</data>
  <data key="d19">710</data>
  <data key="d20">#12EAEA</data>
  <data key="d21">#0EBEBE</data>
</node>
<node id="Adenosine receptor A3">
  <data key="d0">ADORA3</data>
  <data key="d1">P0DMS8</data>
  <data key="d2">5UEN</data>
  <data key="d3">Humans</data>
  <data key="d4">Membrane receptor</data>
  <data key="d5">Family A G protein-coupled receptor</data>
  <data key="d6">Cell membrane</data>
  <data key="d7">P2RY12, P2RY13, P2RY4, P2RY14, ADRA2A, OPRL1, CNR1, OPRM1, OPRD1</data>
  <data key="d8">Inflammatory Bowel Diseases, Mammary Neoplasms, Malignant Neoplasms, Colonic Neoplasms, Colorectal Neoplasms, Immune System Diseases, Neoplasms, Primary malignant neoplasm</data>
  <data key="d9">Aminophylline, Adenosine, Piclidenoson, Enprofylline, Fostamatinib, Caffeine</data>
  <data key="d10">https://www.drugbank.ca/polypeptides/P0DMS8</data>
  <data key="d11">Adenosine receptor A3</data>
  <data key="d12">https://cdn.rcsb.org/images/structures/ue/5uen/5uen_assembly-1.jpeg</data>
  <data key="d13">Target</data>
  <data key="d14">304</data>
  <data key="d15">0.3675828588552592</data>
  <data key="d16">0.0</data>
  <data key="d17">0.05724119158746501</data>
  <data key="d18">1.0</data>
  <data key="d19">708</data>
  <data key="d20">#12EAEA</data>
  <data key="d21">#0EBEBE</data>
</node>
<node id="Vesicle monoamine transporter type 2">
  <data key="d0">VMAT2</data>
  <data key="d1">Q99870</data>
  <data key="d2">Not Available</data>
  <data key="d3">Humans</data>
  <data key="d4">Not Available</data>
  <data key="d5">Not Available</data>
  <data key="d6">Not Available</data>
  <data key="d7">SLC6A3</data>
  <data key="d8"></data>
  <data key="d9">Amphetamine, Valbenazine, Rauwolfia serpentina root, Fostamatinib</data>
  <data key="d10">https://www.drugbank.ca/polypeptides/Q99870</data>
  <data key="d11">Vesicle monoamine transporter type 2</data>
  <data key="d12">https://cdn.rcsb.org/images/structures/ot/not available/not available_model-1.jpeg</data>
  <data key="d13">Target</data>
  <data key="d14">304</data>
  <data key="d15">0.3675828588552592</data>
  <data key="d16">0.0</data>
  <data key="d17">0.05724119158746501</data>
  <data key="d18">1.0</data>
  <data key="d19">706</data>
  <data key="d20">#12EAEA</data>
  <data key="d21">#0EBEBE</data>
</node>
<node id="Fatty-acid amide hydrolase 1">
  <data key="d0">FAAH</data>
  <data key="d1">O00519</data>
  <data key="d2">2WJ1</data>
  <data key="d3">Humans</data>
  <data key="d4">Enzyme</data>
  <data key="d5">Hydrolase</data>
  <data key="d6">Endomembrane system</data>
  <data key="d7">NAPEPLD, CNR1</data>
  <data key="d8">Drug Use Disorders, Pregnancy Complications, Substance-Related Disorders, Anxiety Disorders, Hypertensive disease, Mental disorders, Neoplasms, Malignant Neoplasms, Migraine Disorders, Primary malignant neoplasm, nervous system disorder, Adenocarcinoma, Cardiovascular Diseases, Gastrointestinal Diseases, Metabolic Diseases, Peripheral Neuropathy, Neurologic Symptoms, Dyslipidemias, Neuropathy, Neurodegenerative Disorders, Cardiomyopathies, Peripheral Nervous System Diseases</data>
  <data key="d9">Methoxy arachidonyl fluorophosphonate, Thiopental, Propofol, 1-Dodecanol, 4-(quinolin-3-ylmethyl)piperidine-1-carboxylic acid, 4-(3-{[5-(trifluoromethyl)pyridin-2-yl]oxy}benzyl)piperidine-1-carboxylic acid, Cannabidiol, Fostamatinib, Medical Cannabis, Nabiximols, Acetaminophen</data>
  <data key="d10">https://www.drugbank.ca/polypeptides/O00519</data>
  <data key="d11">Fatty-acid amide hydrolase 1</data>
  <data key="d12">https://cdn.rcsb.org/images/structures/wj/2wj1/2wj1_assembly-1.jpeg</data>
  <data key="d13">Target</data>
  <data key="d14">304</data>
  <data key="d15">0.3675828588552592</data>
  <data key="d16">0.0</data>
  <data key="d17">0.05724119158746501</data>
  <data key="d18">1.0</data>
  <data key="d19">704</data>
  <data key="d20">#12EAEA</data>
  <data key="d21">#0EBEBE</data>
</node>
<node id="Equilibrative nucleoside transporter 1">
  <data key="d0">SLC29A1</data>
  <data key="d1">Q99808</data>
  <data key="d2">Not Available</data>
  <data key="d3">Humans</data>
  <data key="d4">Transporter</data>
  <data key="d5">Electrochemical transporter</data>
  <data key="d6">Basolateral cell membrane</data>
  <data key="d7"></data>
  <data key="d8">Alcohol-Related Disorders, Alcohol-Induced Disorders, Neoplasms, Malignant Neoplasms, Primary malignant neoplasm, Hypertensive disease, Cardiovascular Diseases, Herpes Simplex Infections, Inflammatory Bowel Diseases, Lung diseases, Lung Neoplasms, Respiration Disorders, Respiratory Tract Diseases, Sleep Disorders, MYELODYSPLASTIC SYNDROME</data>
  <data key="d9">Troglitazone, Cytarabine, Fludarabine, Gemcitabine, Ribavirin, Pemetrexed, Uridine, Zalcitabine, Didanosine, Fluorouracil, Mercaptopurine, Ethanol, Cannabidiol, Tegafur-uracil, Nabiximols, Medical Cannabis, Fostamatinib, Trifluridine, Adenosine</data>
  <data key="d10">https://www.drugbank.ca/polypeptides/Q99808</data>
  <data key="d11">Equilibrative nucleoside transporter 1</data>
  <data key="d12">https://cdn.rcsb.org/images/structures/ot/not available/not available_model-1.jpeg</data>
  <data key="d13">Target</data>
  <data key="d14">304</data>
  <data key="d15">0.3675828588552592</data>
  <data key="d16">0.0</data>
  <data key="d17">0.05724119158746501</data>
  <data key="d18">1.0</data>
  <data key="d19">702</data>
  <data key="d20">#12EAEA</data>
  <data key="d21">#0EBEBE</data>
</node>
<node id="UDP-glucuronosyltransferase 1-1">
  <data key="d0">UGT1A1</data>
  <data key="d1">P22309</data>
  <data key="d2">5GL5</data>
  <data key="d3">Humans</data>
  <data key="d4">Enzyme</data>
  <data key="d5">Transferase</data>
  <data key="d6">Microsome</data>
  <data key="d7">UGT1A8, UGT1A9, UGT1A7, UGT1A6, UGT1A3, UGT1A4, UGT1A10, CYP3A4</data>
  <data key="d8">Malignant Neoplasms, Drug toxicity, Adverse reaction to drug, Primary malignant neoplasm, Colorectal Neoplasms, Mammary Neoplasms, Colonic Neoplasms, Esophageal Neoplasms, Hemoglobinopathies, Hepatitis, Thalassemia, Secondary Neoplasm, Adenoma, Carcinoma, Cerebrovascular Disorders, Congenital chromosomal disease, Endometrial Neoplasms, Gall Bladder Diseases, HIV Infections, Inflammatory Bowel Diseases, Metabolic Diseases, Respiration Disorders, Respiratory Tract Diseases, Caffeine related disorders, Chronic liver disease, Pervasive Development Disorder, Sarcoma, Neurodevelopmental Disorders, Malignant neoplasm of soft tissue</data>
  <data key="d9">Mycophenolate mofetil, Mycophenolic acid, Abacavir, Adenine, Troglitazone, Irinotecan, Estradiol, Propofol, Ezetimibe, Rifampicin, Losartan, Flurbiprofen, Indomethacin, Suprofen, Gavestinel, Nilotinib, Eltrombopag, Morphine, Indacaterol, Muraglitazar, Naltrexone, Raltegravir, Ezogabine, Testosterone propionate, Pazopanib, Axitinib, Regorafenib, Acetaminophen, Atorvastatin, Lovastatin, Simvastatin, Flunitrazepam, Erlotinib, Etoposide, Fluvastatin, Sorafenib, Dolutegravir, Elvitegravir, Dasabuvir, Belinostat, Delafloxacin, Enasidenib, Pibrentasvir, Glecaprevir, Letermovir, Rucaparib, Ertugliflozin, Estradiol acetate, Estradiol benzoate, Estradiol cypionate, Estradiol dienanthate, Estradiol valerate, Bictegravir, Fostamatinib, Ketoconazole, Indinavir, Carbamazepine, Phenytoin, Phenobarbital, Tipranavir, Nelfinavir, Efavirenz, Tiagabine, Valproic acid, Zonisamide, Carvedilol, Alvocidib, Furosemide, Gemfibrozil, Glipizide, Levothyroxine, Metronidazole, Naloxone, Raloxifene, Tramadol, Zidovudine, Silibinin, Sodium aurothiomalate, Ethinylestradiol, Cerivastatin, Fulvestrant, Ketoprofen, Binimetinib, Atazanavir, Tecovirimat, Migalastat, Fusidic acid, Propacetamol, Deferasirox, Eslicarbazepine, Dexibuprofen, Eslicarbazepine acetate, Dacomitinib, Probenecid, Minoxidil, Liothyronine, Desogestrel, Labetalol, Pexidartinib, Paritaprevir, Nintedanib, Loratadine, Lumateperone, Ubrogepant, Norgestimate, Selumetinib, Sacituzumab govitecan, Vericiguat, Ombitasvir, Cabotegravir, Febuxostat, Ponesimod, Nandrolone decanoate, Belumosudil, Lamotrigine, Ritonavir, Curcumin sulfate, Primidone, Apomorphine, Fostemsavir, Terbutaline, Pindolol, Ibrexafungerp</data>
  <data key="d10">https://www.drugbank.ca/polypeptides/P22309</data>
  <data key="d11">UDP-glucuronosyltransferase 1-1</data>
  <data key="d12">https://cdn.rcsb.org/images/structures/gl/5gl5/5gl5_assembly-1.jpeg</data>
  <data key="d13">Target</data>
  <data key="d14">304</data>
  <data key="d15">0.3675828588552592</data>
  <data key="d16">0.0</data>
  <data key="d17">0.05724119158746501</data>
  <data key="d18">1.0</data>
  <data key="d19">700</data>
  <data key="d20">#12EAEA</data>
  <data key="d21">#0EBEBE</data>
</node>
<node id="cGMP-specific 3',5'-cyclic phosphodiesterase">
  <data key="d0">PDE5A</data>
  <data key="d1">O76074</data>
  <data key="d2">3JWR</data>
  <data key="d3">Humans</data>
  <data key="d4">Enzyme</data>
  <data key="d5">Phosphodiesterase</data>
  <data key="d6">Cytoplasmic</data>
  <data key="d7">PDE6G</data>
  <data key="d8">Cerebrovascular accident, Hypertensive disease, Malignant Neoplasms, Cardiovascular Diseases, Primary malignant neoplasm, Diabetes Mellitus, Heart Diseases, Carcinoma, Colonic Neoplasms, Metabolic Diseases, Sexual Dysfunction, Cardiomyopathies, Mammary Neoplasms, Adenocarcinoma, Cognition Disorders, Liver neoplasms, Lung diseases, Nephrotic Syndrome, nervous system disorder, Vascular Diseases, Chronic Kidney Diseases</data>
  <data key="d9">Sildenafil, Vardenafil, Dipyridamole, Guanosine-5'-Monophosphate, gamma-Glutamyl[S-(2-iodobenzyl)cysteinyl]glycine, Theophylline, Tadalafil, OSI-461, Avanafil, Exisulind, Udenafil, 3-isobutyl-1-methyl-7H-xanthine, 5-ethoxy-4-(1-methyl-7-oxo-3-propyl-6,7-dihydro-1H-pyrazolo[4,3-d]pyrimidin-5-yl)thiophene-2-sulfonamide, Molsidomine, Fostamatinib, Caffeine, Trapidil</data>
  <data key="d10">https://www.drugbank.ca/polypeptides/O76074</data>
  <data key="d11">cGMP-specific 3',5'-cyclic phosphodiesterase</data>
  <data key="d12">https://cdn.rcsb.org/images/structures/jw/3jwr/3jwr_assembly-1.jpeg</data>
  <data key="d13">Target</data>
  <data key="d14">311</data>
  <data key="d15">0.40961587634767677</data>
  <data key="d16">0.014395044681432196</data>
  <data key="d17">0.05724710285470588</data>
  <data key="d18">0.9556892438543719</data>
  <data key="d19">728</data>
  <data key="d20">#12EAEA</data>
  <data key="d21">#0EBEBE</data>
</node>
<node id="Arachidonate 5-lipoxygenase">
  <data key="d0">ALOX5</data>
  <data key="d1">P09917</data>
  <data key="d2">Not Available</data>
  <data key="d3">Humans</data>
  <data key="d4">Enzyme</data>
  <data key="d5">Oxidoreductase</data>
  <data key="d6">Cytoplasm</data>
  <data key="d7">ALOX5AP, LTC4S, LTA4H, PTGS2, PTGS1, COTL1</data>
  <data key="d8">Colonic Neoplasms, Adenoma, Prostatic Neoplasms, Adenocarcinoma, Drug Eruptions, Stomach Neoplasms, Hypertensive disease, Nephrotic Syndrome, Cardiovascular Diseases, Cerebrovascular accident, Tauopathies, Brain Neoplasms, Liver neoplasms, Periodontal Diseases, Neurodegenerative Disorders, Mammary Neoplasms, Secondary Neoplasm, Carcinoma, Cytomegalovirus Infections, Diabetes Mellitus, Bacterial Infections, Brain Diseases, Carotid Artery Diseases, Central Nervous System Infection, Colorectal Neoplasms, Esophageal Neoplasms, Immunologic Deficiency Syndromes, Immune System Diseases, Inflammatory Bowel Diseases, Kidney Diseases, Polycystic Kidney Diseases, Myeloproliferative disease, Respiration Disorders, Respiratory Tract Diseases, Retinal Diseases, Skin lesion, Testicular Neoplasms, Vascular Diseases, Virus Diseases, B-Cell Lymphomas, Malignant neoplasm of mouth, Lung Diseases, Interstitial, Chronic Kidney Diseases, MYELODYSPLASTIC SYNDROME, Infection</data>
  <data key="d9">Diethylcarbamazine, Montelukast, Zileuton, Meclofenamic acid, Minocycline, Hyperforin, Licofelone, Vitamin E, Masoprocol, MLN-977, Balsalazide, Mesalazine, Sulfasalazine, Aminosalicylic acid, Rhein, Diacerein, Omega-3 fatty acids, Omega-6 fatty acids, Resveratrol, Cannabidiol, Morniflumate, alpha-Tocopherol succinate, D-alpha-Tocopherol acetate, Nabiximols, Medical Cannabis, Fostamatinib, Diclofenac</data>
  <data key="d10">https://www.drugbank.ca/polypeptides/P09917</data>
  <data key="d11">Arachidonate 5-lipoxygenase</data>
  <data key="d12">https://cdn.rcsb.org/images/structures/ot/not available/not available_model-1.jpeg</data>
  <data key="d13">Target</data>
  <data key="d14">352</data>
  <data key="d15">0.4629718217208916</data>
  <data key="d16">0.03997000942450516</data>
  <data key="d17">0.057443905189964506</data>
  <data key="d18">0.7566692566692567</data>
  <data key="d19">759</data>
  <data key="d20">#12EAEA</data>
  <data key="d21">#0EBEBE</data>
</node>
<node id="Cathepsin S">
  <data key="d0">CTSS</data>
  <data key="d1">P25774</data>
  <data key="d2">Not Available</data>
  <data key="d3">Humans</data>
  <data key="d4">Enzyme</data>
  <data key="d5">Protease</data>
  <data key="d6">Lysosome</data>
  <data key="d7">CD74, TLR7, B2M, CST3, CTSD, LYZ</data>
  <data key="d8">Malignant Neoplasms, Neoplasms, Primary malignant neoplasm, Cardiovascular Diseases, Lung diseases, Chronic Kidney Diseases, Secondary Neoplasm, Autoimmune Diseases, CNS disorder, Liver diseases, Metabolic Diseases, Periodontal Diseases, Peripheral Neuropathy, Vascular Diseases, Tauopathies, Peripheral Nervous System Diseases</data>
  <data key="d9">Morpholine-4-Carboxylic Acid [1s-(2-Benzyloxy-1r-Cyano-Ethylcarbamoyl)-3-Methyl-Butyl]Amide, Morpholine-4-Carboxylic Acid (1-(3-Benzenesulfonyl-1-Phenethylallylcarbamoyl)-3-Methylbutyl)-Amide, Morpholine-4-Carboxylic Acid [1-(2-Benzylsulfanyl-1-Formyl-Ethylcarbamoyl)-2-Phenyl-Ethyl]-Amide, N-[1-(AMINOMETHYL)CYCLOPROPYL]-3-(MORPHOLIN-4-YLSULFONYL)-N~2~-[(1S)-2,2,2-TRIFLUORO-1-(4-FLUOROPHENYL)ETHYL]-L-ALANINAMIDE, N-(1-CYANOCYCLOPROPYL)-3-({[(2S)-5-OXOPYRROLIDIN-2-YL]METHYL}SULFONYL)-N~2~-[(1S)-2,2,2-TRIFLUORO-1-(4-FLUOROPHENYL)ETHYL]-L-ALANINAMIDE, N-[1-(AMINOMETHYL)CYCLOPROPYL]-3-(BENZYLSULFONYL)-N~2~-[(1S)-2,2,2-TRIFLUORO-1-(4-HYDROXYPHENYL)ETHYL]-L-ALANINAMIDE, N~2~-1,3-BENZOXAZOL-2-YL-3-CYCLOHEXYL-N-{2-[(4-METHOXYPHENYL)AMINO]ETHYL}-L-ALANINAMIDE, N-[(1S)-1-{1-[(1R,3E)-1-ACETYLPENT-3-EN-1-YL]-1H-1,2,3-TRIAZOL-4-YL}-1,2-DIMETHYLPROPYL]BENZAMIDE, (1R)-2-[(CYANOMETHYL)AMINO]-1-({[2-(DIFLUOROMETHOXY)BENZYL]SULFONYL}METHYL)-2-OXOETHYL MORPHOLINE-4-CARBOXYLATE, 2-[(2',3',4'-TRIFLUOROBIPHENYL-2-YL)OXY]ETHANOL, N-[(1S)-2-[(4-cyano-1-methylpiperidin-4-yl)amino]-1-(cyclohexylmethyl)-2-oxoethyl]morpholine-4-carboxamide, N-[(1S)-2-{[(1R)-2-(benzyloxy)-1-cyano-1-methylethyl]amino}-1-(cyclohexylmethyl)-2-oxoethyl]morpholine-4-carboxamide, Fostamatinib</data>
  <data key="d10">https://www.drugbank.ca/polypeptides/P25774</data>
  <data key="d11">Cathepsin S</data>
  <data key="d12">https://cdn.rcsb.org/images/structures/ot/not available/not available_model-1.jpeg</data>
  <data key="d13">Target</data>
  <data key="d14">304</data>
  <data key="d15">0.3675828588552592</data>
  <data key="d16">0.0</data>
  <data key="d17">0.05724119158746501</data>
  <data key="d18">1.0</data>
  <data key="d19">698</data>
  <data key="d20">#12EAEA</data>
  <data key="d21">#0EBEBE</data>
</node>
<node id="Cathepsin L1">
  <data key="d0">CTSL</data>
  <data key="d1">P07711</data>
  <data key="d2">2NQD</data>
  <data key="d3">Humans</data>
  <data key="d4">Enzyme</data>
  <data key="d5">Protease</data>
  <data key="d6">Lysosome</data>
  <data key="d7">CD74, SERPINB13, COL18A1, CSTA</data>
  <data key="d8">Stomach Neoplasms, Nephrotic Syndrome, Liver neoplasms, Neoplasms, Mammary Neoplasms, Brain Neoplasms, Carcinoma, Diabetes Mellitus, Hypertensive disease, Kidney Diseases, Cerebrovascular accident, Vascular Diseases, Gastrointestinal Stromal Tumors, Adenocarcinoma, Bone neoplasms, Cardiomyopathy, Dilated, Cardiovascular Diseases, Colorectal Neoplasms, Esophageal Neoplasms, Liver diseases, Lung Neoplasms, Metabolic Diseases, Mycoplasma Infections, Pituitary Neoplasms, Precancerous Conditions, Thyroid Diseases, Uterine Fibroids, Virus Diseases, Benign Neoplasm, Disorder of tendon, Malignant neoplasm of mouth, Congenital anomaly of the bladder, Neuropathy, Cardiomyopathies, Chronic Kidney Diseases, Secondary Neoplasm</data>
  <data key="d9">L-cysteic acid, Felbinac, Fostamatinib, Trastuzumab deruxtecan</data>
  <data key="d10">https://www.drugbank.ca/polypeptides/P07711</data>
  <data key="d11">Cathepsin L1</data>
  <data key="d12">https://cdn.rcsb.org/images/structures/nq/2nqd/2nqd_assembly-1.jpeg</data>
  <data key="d13">Target</data>
  <data key="d14">304</data>
  <data key="d15">0.3675828588552592</data>
  <data key="d16">0.0</data>
  <data key="d17">0.05724119158746501</data>
  <data key="d18">1.0</data>
  <data key="d19">696</data>
  <data key="d20">#12EAEA</data>
  <data key="d21">#0EBEBE</data>
</node>
<node id="Tyrosine-protein kinase ABL1">
  <data key="d0">ABL1</data>
  <data key="d1">P00519</data>
  <data key="d2">Not Available</data>
  <data key="d3">Humans</data>
  <data key="d4">Enzyme</data>
  <data key="d5">Kinase</data>
  <data key="d6">Cytoplasm</data>
  <data key="d7">ABI2, ABI1, CRK, TP73, ATM, RAD51, RIN1, YAP1, MDM2, CTNNB1</data>
  <data key="d8">Mammary Neoplasms, Bone Diseases, Developmental, Esophageal Neoplasms, Congenital Heart Defects, Precancerous Conditions, Adenocarcinoma, Liver neoplasms, Congenital musculoskeletal anomalies, Congenital heart disease, Atrial Septal Defects, Hematopoietic Neoplasms, Hematologic Neoplasms, MYELODYSPLASTIC SYNDROME, Hematological Disease, Gastrointestinal Stromal Tumors, Immunologic Deficiency Syndromes, Myelodysplastic-Myeloproliferative Diseases, Bacterial Infections, Lung Neoplasms, Lymphoproliferative Disorders, B-Cell Lymphomas, Eosinophilic disorder, Infection, Sarcoma, Chronic Kidney Diseases, Malignant neoplasm of soft tissue, Congenital Abnormality, Autoimmune Diseases, Pneumonia, Bacterial, Cardiovascular Diseases, Colorectal Neoplasms, Disorder of eye, Virus Diseases, Parkinsonian Disorders, Congenital abnormality of vein, Secondary Neoplasm</data>
  <data key="d9">ATP, Imatinib, Dasatinib, Nilotinib, XL228, 2-{[(6-OXO-1,6-DIHYDROPYRIDIN-3-YL)METHYL]AMINO}-N-[4-PROPYL-3-(TRIFLUOROMETHYL)PHENYL]BENZAMIDE, 1-[4-(PYRIDIN-4-YLOXY)PHENYL]-3-[3-(TRIFLUOROMETHYL)PHENYL]UREA, Myristic acid, PD-166326, 5-[3-(2-METHOXYPHENYL)-1H-PYRROLO[2,3-B]PYRIDIN-5-YL]-N,N-DIMETHYLPYRIDINE-3-CARBOXAMIDE, N-[4-Methyl-3-[[4-(3-Pyridinyl)-2-Pyrimidinyl]Amino]Phenyl]-3-Pyridinecarboxamide, 2-amino-5-[3-(1-ethyl-1H-pyrazol-5-yl)-1H-pyrrolo[2,3-b]pyridin-5-yl]-N,N-dimethylbenzamide, Regorafenib, Bosutinib, Ponatinib, Radotinib, Brigatinib, Magnesium gluconate, Fostamatinib, Umbralisib</data>
  <data key="d10">https://www.drugbank.ca/polypeptides/P00519</data>
  <data key="d11">Tyrosine-protein kinase ABL1</data>
  <data key="d12">https://cdn.rcsb.org/images/structures/ot/not available/not available_model-1.jpeg</data>
  <data key="d13">Target</data>
  <data key="d14">306</data>
  <data key="d15">0.3678789384838176</data>
  <data key="d16">0.0004258425977227027</data>
  <data key="d17">0.05724986072221364</data>
  <data key="d18">0.9872281152898318</data>
  <data key="d19">723</data>
  <data key="d20">#12EAEA</data>
  <data key="d21">#0EBEBE</data>
</node>
<node id="Calcium-dependent protein kinase 1">
  <data key="d0">CPK1</data>
  <data key="d1">P62344</data>
  <data key="d2">3Q5I</data>
  <data key="d3">Plasmodium falciparum (isolate 3D7)</data>
  <data key="d4">Enzyme</data>
  <data key="d5">Kinase</data>
  <data key="d6">Membrane</data>
  <data key="d7"></data>
  <data key="d8">Plasmodium falciparum (isolate 3D7)</data>
  <data key="d9">Fostamatinib</data>
  <data key="d10">https://www.drugbank.ca/polypeptides/P62344</data>
  <data key="d11">Calcium-dependent protein kinase 1</data>
  <data key="d12">https://cdn.rcsb.org/images/structures/q5/3q5i/3q5i_assembly-1.jpeg</data>
  <data key="d13">Target</data>
  <data key="d14">304</data>
  <data key="d15">0.3675828588552592</data>
  <data key="d16">0.0</data>
  <data key="d17">0.05724119158746501</data>
  <data key="d18">1.0</data>
  <data key="d19">693</data>
  <data key="d20">#12EAEA</data>
  <data key="d21">#0EBEBE</data>
</node>
<node id="Serine/threonine-protein kinase PknB">
  <data key="d0">pknB</data>
  <data key="d1">P9WI81</data>
  <data key="d2">6I2P</data>
  <data key="d3">Mycobacterium tuberculosis (strain ATCC 25618 / H37Rv)</data>
  <data key="d4">Enzyme</data>
  <data key="d5">Kinase</data>
  <data key="d6">Cell membrane</data>
  <data key="d7"></data>
  <data key="d8">Mycobacterium tuberculosis (strain ATCC 25618 / H37Rv)</data>
  <data key="d9">Adenosine 5'-[gamma-thio]triphosphate, Adenosine-5'-[Beta, Gamma-Methylene]Triphosphate, Fostamatinib</data>
  <data key="d10">https://www.drugbank.ca/polypeptides/P9WI81</data>
  <data key="d11">Serine/threonine-protein kinase PknB</data>
  <data key="d12">https://cdn.rcsb.org/images/structures/i2/6i2p/6i2p_assembly-1.jpeg</data>
  <data key="d13">Target</data>
  <data key="d14">304</data>
  <data key="d15">0.3675828588552592</data>
  <data key="d16">0.0</data>
  <data key="d17">0.05724119158746501</data>
  <data key="d18">1.0</data>
  <data key="d19">691</data>
  <data key="d20">#12EAEA</data>
  <data key="d21">#0EBEBE</data>
</node>
<node id="Ribosomal protein S6 kinase alpha-6">
  <data key="d0">RPS6KA6</data>
  <data key="d1">Q9UK32</data>
  <data key="d2">Not Available</data>
  <data key="d3">Humans</data>
  <data key="d4">Enzyme</data>
  <data key="d5">Kinase</data>
  <data key="d6">Cytoplasm</data>
  <data key="d7">MAPK1, MAPK3</data>
  <data key="d8">Neoplasms, Malignant Neoplasms, Primary malignant neoplasm, Mammary Neoplasms, Adenoma, Carcinoma, Diabetes Mellitus, Streptococcal Infections, Benign Neoplasm, Neuropathy</data>
  <data key="d9">Fostamatinib</data>
  <data key="d10">https://www.drugbank.ca/polypeptides/Q9UK32</data>
  <data key="d11">Ribosomal protein S6 kinase alpha-6</data>
  <data key="d12">https://cdn.rcsb.org/images/structures/ot/not available/not available_model-1.jpeg</data>
  <data key="d13">Target</data>
  <data key="d14">304</data>
  <data key="d15">0.3675828588552592</data>
  <data key="d16">0.0</data>
  <data key="d17">0.05724119158746501</data>
  <data key="d18">1.0</data>
  <data key="d19">689</data>
  <data key="d20">#12EAEA</data>
  <data key="d21">#0EBEBE</data>
</node>
<node id="Non-receptor tyrosine-protein kinase TYK2">
  <data key="d0">TYK2</data>
  <data key="d1">P29597</data>
  <data key="d2">4PO6</data>
  <data key="d3">Humans</data>
  <data key="d4">Enzyme</data>
  <data key="d5">Kinase</data>
  <data key="d6">Not Available</data>
  <data key="d7">IFNAR1, STAT2, STAT1, STAT3, IFNAR2, IL10RB, IL12RB1, IRF9, STAT4, SOCS1</data>
  <data key="d8">Cocaine-Related Disorders, Autoimmune Diseases, Inflammatory Bowel Diseases, Immunologic Deficiency Syndromes, Malignant Neoplasms, Mycobacterium Infections, Primary malignant neoplasm, Lymphoma, Diabetes Mellitus, Myeloproliferative disease, Gastrointestinal Stromal Tumors, Primary immune deficiency disorder, Pneumonia, Bacterial, Immune System Diseases, Lymphoproliferative Disorders, Prostatic Neoplasms, Virus Diseases, Cardiomyopathies, Sarcoma, Malignant neoplasm of soft tissue</data>
  <data key="d9">2-tert-butyl-9-fluoro-1,6-dihydrobenzo[h]imidazo[4,5-f]isoquinolin-7-one, Tofacitinib, Fostamatinib, Ruxolitinib</data>
  <data key="d10">https://www.drugbank.ca/polypeptides/P29597</data>
  <data key="d11">Non-receptor tyrosine-protein kinase TYK2</data>
  <data key="d12">https://cdn.rcsb.org/images/structures/po/4po6/4po6_assembly-1.jpeg</data>
  <data key="d13">Target</data>
  <data key="d14">304</data>
  <data key="d15">0.3675828588552592</data>
  <data key="d16">0.0</data>
  <data key="d17">0.05724119158746501</data>
  <data key="d18">1.0</data>
  <data key="d19">687</data>
  <data key="d20">#12EAEA</data>
  <data key="d21">#0EBEBE</data>
</node>
<node id="Atypical kinase COQ8A, mitochondrial">
  <data key="d0">COQ8A</data>
  <data key="d1">Q8NI60</data>
  <data key="d2">Not Available</data>
  <data key="d3">Humans</data>
  <data key="d4">Enzyme</data>
  <data key="d5">Kinase</data>
  <data key="d6">Mitochondrion</data>
  <data key="d7">COQ9, COQ3, COQ5</data>
  <data key="d8">Dystonia Disorders, Mental disorders, Encephalopathies, Intellectual Disability</data>
  <data key="d9">Fostamatinib</data>
  <data key="d10">https://www.drugbank.ca/polypeptides/Q8NI60</data>
  <data key="d11">Atypical kinase COQ8A, mitochondrial</data>
  <data key="d12">https://cdn.rcsb.org/images/structures/ot/not available/not available_model-1.jpeg</data>
  <data key="d13">Target</data>
  <data key="d14">304</data>
  <data key="d15">0.3675828588552592</data>
  <data key="d16">0.0</data>
  <data key="d17">0.05724119158746501</data>
  <data key="d18">1.0</data>
  <data key="d19">685</data>
  <data key="d20">#12EAEA</data>
  <data key="d21">#0EBEBE</data>
</node>
<node id="Tyrosine-protein kinase JAK1">
  <data key="d0">JAK1</data>
  <data key="d1">P23458</data>
  <data key="d2">5L04</data>
  <data key="d3">Humans</data>
  <data key="d4">Enzyme</data>
  <data key="d5">Kinase</data>
  <data key="d6">Endomembrane system</data>
  <data key="d7">STAT1, STAT3, STAT5B, STAT5A, IL10RA, IFNLR1, STAT2, STAT6, PTPN11, PTPN2</data>
  <data key="d8">Prostatic Neoplasms, Autoimmune Diseases, Multiple congenital anomalies, Malignant Neoplasms, Neoplasms, Primary malignant neoplasm, B-Cell Lymphomas, Adenocarcinoma, Immunologic Deficiency Syndromes, Hematologic Neoplasms, Bone Diseases, Colorectal Neoplasms, Diabetes Mellitus, Esophageal Neoplasms, HIV Infections, Inflammatory Bowel Diseases, Lung diseases, Lung Neoplasms, Lymphoma, Mycobacterium Infections, Soft Tissue Neoplasms, Virus Diseases, Primary immune deficiency disorder, X-Linked Combined Immunodeficiency Diseases, MYELODYSPLASTIC SYNDROME, Infection</data>
  <data key="d9">2-tert-butyl-9-fluoro-1,6-dihydrobenzo[h]imidazo[4,5-f]isoquinolin-7-one, Ruxolitinib, Tofacitinib, Myricetin, Baricitinib, Fostamatinib, Fedratinib, Upadacitinib, Pralsetinib, Filgotinib</data>
  <data key="d10">https://www.drugbank.ca/polypeptides/P23458</data>
  <data key="d11">Tyrosine-protein kinase JAK1</data>
  <data key="d12">https://cdn.rcsb.org/images/structures/l0/5l04/5l04_assembly-1.jpeg</data>
  <data key="d13">Target</data>
  <data key="d14">304</data>
  <data key="d15">0.3675828588552592</data>
  <data key="d16">0.0</data>
  <data key="d17">0.05724119158746501</data>
  <data key="d18">1.0</data>
  <data key="d19">682</data>
  <data key="d20">#12EAEA</data>
  <data key="d21">#0EBEBE</data>
</node>
<node id="Hepatocyte growth factor receptor">
  <data key="d0">MET</data>
  <data key="d1">P08581</data>
  <data key="d2">Not Available</data>
  <data key="d3">Humans</data>
  <data key="d4">Enzyme</data>
  <data key="d5">Kinase</data>
  <data key="d6">Membrane</data>
  <data key="d7">HGF, CDH1, CBL, STAT3, CTNNB1, GRB2, SH3KBP1, HRAS, KRAS, INPPL1</data>
  <data key="d8">Stomach Neoplasms, Lung Neoplasms, Esophageal Neoplasms, Prostatic Neoplasms, Cognition Disorders, Liver neoplasms, Endometrial Neoplasms, Colorectal Neoplasms, Sarcoma, Malignant neoplasm of soft tissue, Brain Neoplasms, Pervasive Development Disorder, Diabetes Mellitus, Lymphoma, Gastrointestinal Stromal Tumors, Mammary Neoplasms, Adenoma, Immunologic Deficiency Syndromes, Neurodevelopmental Disorders, Sarcoma of soft tissue, Bone neoplasms, Cardiovascular Diseases, Substance Use Disorders, Malignant neoplasm of mouth, Drug Dependence, MYELODYSPLASTIC SYNDROME, Bacterial Infections, Carotid Artery Diseases, Congenital chromosomal disease, Colonic Neoplasms, Demyelinating Diseases, Giant Cell Tumors, Head and Neck Neoplasms, Heart Diseases, Hypertensive disease, Liver diseases, Lymphoproliferative Disorders, Oropharyngeal Neoplasms, Pleural effusion disorder, Precancerous Conditions, Skin lesion, Soft Tissue Neoplasms, Cerebrovascular accident, B-Cell Lymphomas, Benign Neoplasm, Mitochondrial Myopathies, Neuroendocrine Tumors, Perivascular Epithelioid Cell Neoplasms, Bone Sarcoma</data>
  <data key="d9">K-252a, Amuvatinib, Tivantinib, SGX-523, 1-(4-fluorophenyl)-N-[3-fluoro-4-(1H-pyrrolo[2,3-b]pyridin-4-yloxy)phenyl]-2-oxo-1,2-dihydropyridine-3-carboxamide, N-({4-[(2-aminopyridin-4-yl)oxy]-3-fluorophenyl}carbamoyl)-2-(4-fluorophenyl)acetamide, 2-(4-fluorophenyl)-N-{[3-fluoro-4-(1H-pyrrolo[2,3-b]pyridin-4-yloxy)phenyl]carbamoyl}acetamide, N-(3-chlorophenyl)-N-methyl-2-oxo-3-[(3,4,5-trimethyl-1H-pyrrol-2-yl)methyl]-2H-indole-5-sulfonamide, 3-[3-(4-methylpiperazin-1-yl)-7-(trifluoromethyl)quinoxalin-5-yl]phenol, 1-[(2-NITROPHENYL)SULFONYL]-1H-PYRROLO[3,2-B]PYRIDINE-6-CARBOXAMIDE, Cabozantinib, Crizotinib, Brigatinib, Fostamatinib, AMG-208, Capmatinib, Tepotinib, Tivozanib, Amivantamab</data>
  <data key="d10">https://www.drugbank.ca/polypeptides/P08581</data>
  <data key="d11">Hepatocyte growth factor receptor</data>
  <data key="d12">https://cdn.rcsb.org/images/structures/ot/not available/not available_model-1.jpeg</data>
  <data key="d13">Target</data>
  <data key="d14">304</data>
  <data key="d15">0.3675828588552592</data>
  <data key="d16">0.0</data>
  <data key="d17">0.05724119158746501</data>
  <data key="d18">1.0</data>
  <data key="d19">680</data>
  <data key="d20">#12EAEA</data>
  <data key="d21">#0EBEBE</data>
</node>
<node id="Serine/threonine-protein kinase NIM1">
  <data key="d0">NIM1K</data>
  <data key="d1">Q8IY84</data>
  <data key="d2">2WZJ</data>
  <data key="d3">Humans</data>
  <data key="d4">Enzyme</data>
  <data key="d5">Kinase</data>
  <data key="d6">Not Available</data>
  <data key="d7"></data>
  <data key="d8"></data>
  <data key="d9">Fostamatinib</data>
  <data key="d10">https://www.drugbank.ca/polypeptides/Q8IY84</data>
  <data key="d11">Serine/threonine-protein kinase NIM1</data>
  <data key="d12">https://cdn.rcsb.org/images/structures/wz/2wzj/2wzj_assembly-1.jpeg</data>
  <data key="d13">Target</data>
  <data key="d14">304</data>
  <data key="d15">0.3675828588552592</data>
  <data key="d16">0.0</data>
  <data key="d17">0.05724119158746501</data>
  <data key="d18">1.0</data>
  <data key="d19">678</data>
  <data key="d20">#12EAEA</data>
  <data key="d21">#0EBEBE</data>
</node>
<node id="Serine/threonine-protein kinase 26">
  <data key="d0">STK26</data>
  <data key="d1">Q9P289</data>
  <data key="d2">4FZD</data>
  <data key="d3">Humans</data>
  <data key="d4">Enzyme</data>
  <data key="d5">Kinase</data>
  <data key="d6">Cytoplasm</data>
  <data key="d7">CAB39, PDCD10, EZR, STRN, STRIP1, STRIP2, MOB4, STRN4</data>
  <data key="d8">Neoplasms, Malignant Neoplasms, Primary malignant neoplasm, Prostatic Neoplasms</data>
  <data key="d9">2-[4-[4-[(5-cyclopropyl-1H-pyrazol-3-yl)amino]quinazolin-2-yl]iminocyclohexa-2,5-dien-1-yl]acetonitrile, Fostamatinib</data>
  <data key="d10">https://www.drugbank.ca/polypeptides/Q9P289</data>
  <data key="d11">Serine/threonine-protein kinase 26</data>
  <data key="d12">https://cdn.rcsb.org/images/structures/fz/4fzd/4fzd_assembly-1.jpeg</data>
  <data key="d13">Target</data>
  <data key="d14">304</data>
  <data key="d15">0.3675828588552592</data>
  <data key="d16">0.0</data>
  <data key="d17">0.05724119158746501</data>
  <data key="d18">1.0</data>
  <data key="d19">676</data>
  <data key="d20">#12EAEA</data>
  <data key="d21">#0EBEBE</data>
</node>
<node id="cAMP-dependent protein kinase catalytic subunit alpha">
  <data key="d0">PRKACA</data>
  <data key="d1">P17612</data>
  <data key="d2">3AMA</data>
  <data key="d3">Humans</data>
  <data key="d4">Enzyme</data>
  <data key="d5">Kinase</data>
  <data key="d6">Cytoplasm</data>
  <data key="d7">PRKAR1A, PRKAR2B, PRKAR2A, PRKAR1B, PKIA, GPR161, PRKACB, BRAF, PDE4B, FOXO1</data>
  <data key="d8">Adrenal Gland Neoplasms, Hypertensive disease, Neoplasms, Mammary Neoplasms, Malignant Neoplasms, Liver diseases, Liver neoplasms, Neural Tube Defects, Pituitary Diseases, Prostatic Neoplasms, Primary malignant neoplasm</data>
  <data key="d9">Pentanal, Balanol Analog 2, 3-[(3-sec-butyl-4-hydroxybenzoyl)amino]azepan-4-yl 4-(2-hydroxy-5-methoxybenzoyl)benzoate, Balanol, S,S-(2-Hydroxyethyl)Thiocysteine, Phosphonothreonine, Dexfosfoserine, (2S)-1-(3H-Indol-3-yl)-3-{[5-(6-isoquinolinyl)-3-pyridinyl]oxy}-2-propanamine, (2S)-1-{[5-(1H-Indazol-5-yl)-3-pyridinyl]oxy}-3-(7aH-indol-3-yl)-2-propanamine, (1S)-2-(1H-INDOL-3-YL)-1-[({5-[(E)-2-PYRIDIN-4-YLVINYL]PYRIDIN-3-YL}OXY)METHYL]ETHYLAMINE, (2S)-1-(6H-INDOL-3-YL)-3-{[5-(7H-PYRAZOLO[3,4-C]PYRIDIN-5-YL)PYRIDIN-3-YL]OXY}PROPAN-2-AMINE, (1S)-1-(1H-INDOL-3-YLMETHYL)-2-(2-PYRIDIN-4-YL-[1,7]NAPHTYRIDIN-5-YLOXY)-EHYLAMINE, N-[(1S)-2-AMINO-1-(2,4-DICHLOROBENZYL)ETHYL]-5-[2-(METHYLAMINO)PYRIMIDIN-4-YL]THIOPHENE-2-CARBOXAMIDE, Balanol Analog 1, 3-(1H-indol-3-yl)-4-{1-[2-(1-methylpyrrolidin-2-yl)ethyl]-1H-indol-3-yl}-1H-pyrrole-2,5-dione, (4R,2S)-5'-(4-(4-CHLOROBENZYLOXY)PYRROLIDIN-2-YLMETHANESULFONYL)ISOQUINOLINE, N-METHYL-1-[4-(9H-PURIN-6-YL)PHENYL]METHANAMINE, (S)-1-PHENYL-1-[4-(9H-PURIN-6-YL)PHENYL]METHANAMINE, 6-{4-[4-(4-CHLOROPHENYL)PIPERIDIN-4-YL]PHENYL}-9H-PURINE, (2R)-2-(4-chlorophenyl)-2-[4-(1H-pyrazol-4-yl)phenyl]ethanamine, (2S)-2-(4-chlorophenyl)-2-[4-(1H-pyrazol-4-yl)phenyl]ethanamine, 4-(4-CHLOROPHENYL)-4-[4-(1H-PYRAZOL-4-YL)PHENYL]PIPERIDINE, (2R)-2-(4-CHLOROPHENYL)-2-PHENYLETHANAMINE, (S)-2-METHYL-1-[(4-METHYL-5-ISOQUINOLINE)SULFONYL]-HOMOPIPERAZINE, Hydroxyfasudil, ISOQUINOLINE-5-SULFONIC ACID (2-(2-(4-CHLOROBENZYLOXY)ETHYLAMINO)ETHYL)AMIDE, H-89, 5-(2-methylpiperazine-1-sulfonyl)isoquinoline, N-[2-(METHYLAMINO)ETHYL]-5-ISOQUINOLINESULFONAMIDE, 2-[4-(3-METHYL-1H-PYRAZOL-4-YL)PHENYL]ETHANAMINE, (2S)-1-(1H-INDOL-3-YL)-3-{[5-(3-METHYL-1H-INDAZOL-5-YL)PYRIDIN-3-YL]OXY}PROPAN-2-AMINE, 3-pyridin-4-yl-1H-indazole, 5-benzyl-1,3-thiazol-2-amine, 1-[4-(4-chlorophenyl)-1-(7H-pyrrolo[2,3-d]pyrimidin-4-yl)piperidin-4-yl]methanamine, 1-[4-(4-chlorobenzyl)-1-(7H-pyrrolo[2,3-d]pyrimidin-4-yl)piperidin-4-yl]methanamine, 4-(4-chlorobenzyl)-1-(7H-pyrrolo[2,3-d]pyrimidin-4-yl)piperidin-4-aminium, Fasudil, Myristic acid, A-674563, 3-PYRIDIN-4-YL-2,4-DIHYDRO-INDENO[1,2-.C.] PYRAZOLE, 3,5-Diiodotyrosine, Y-27632, Ellagic acid, Fostamatinib</data>
  <data key="d10">https://www.drugbank.ca/polypeptides/P17612</data>
  <data key="d11">cAMP-dependent protein kinase catalytic subunit alpha</data>
  <data key="d12">https://cdn.rcsb.org/images/structures/am/3ama/3ama_assembly-1.jpeg</data>
  <data key="d13">Target</data>
  <data key="d14">304</data>
  <data key="d15">0.3675828588552592</data>
  <data key="d16">0.0</data>
  <data key="d17">0.05724119158746501</data>
  <data key="d18">1.0</data>
  <data key="d19">673</data>
  <data key="d20">#12EAEA</data>
  <data key="d21">#0EBEBE</data>
</node>
<node id="Serine/threonine-protein kinase 24">
  <data key="d0">STK24</data>
  <data key="d1">Q9Y6E0</data>
  <data key="d2">4O27</data>
  <data key="d3">Humans</data>
  <data key="d4">Enzyme</data>
  <data key="d5">Kinase</data>
  <data key="d6">Cytoplasm</data>
  <data key="d7">PDCD10, CAB39, STRN</data>
  <data key="d8">Hypertensive disease, Neoplasms, Malignant Neoplasms, Inflammatory disorder, Mammary Neoplasms</data>
  <data key="d9">Fostamatinib</data>
  <data key="d10">https://www.drugbank.ca/polypeptides/Q9Y6E0</data>
  <data key="d11">Serine/threonine-protein kinase 24</data>
  <data key="d12">https://cdn.rcsb.org/images/structures/o2/4o27/4o27_assembly-1.jpeg</data>
  <data key="d13">Target</data>
  <data key="d14">304</data>
  <data key="d15">0.3675828588552592</data>
  <data key="d16">0.0</data>
  <data key="d17">0.05724119158746501</data>
  <data key="d18">1.0</data>
  <data key="d19">670</data>
  <data key="d20">#12EAEA</data>
  <data key="d21">#0EBEBE</data>
</node>
<node id="Serine/threonine-protein kinase 3">
  <data key="d0">STK3</data>
  <data key="d1">Q13188</data>
  <data key="d2">4LGD</data>
  <data key="d3">Humans</data>
  <data key="d4">Enzyme</data>
  <data key="d5">Kinase</data>
  <data key="d6">Cytoplasm</data>
  <data key="d7">MOB1A, SAV1, MOB1B, RASSF1, PPP2CA, PPP2R1A, PPP2R1B, YAP1, LATS1, RASSF6</data>
  <data key="d8">Hypertensive disease, Neoplasms, Autoimmune Diseases, Malignant Neoplasms, Sarcoma, Primary malignant neoplasm, Mammary Neoplasms, Secondary Neoplasm, Malignant neoplasm of soft tissue, Sarcoma of soft tissue</data>
  <data key="d9">Fostamatinib</data>
  <data key="d10">https://www.drugbank.ca/polypeptides/Q13188</data>
  <data key="d11">Serine/threonine-protein kinase 3</data>
  <data key="d12">https://cdn.rcsb.org/images/structures/lg/4lgd/4lgd_assembly-1.jpeg</data>
  <data key="d13">Target</data>
  <data key="d14">304</data>
  <data key="d15">0.3675828588552592</data>
  <data key="d16">0.0</data>
  <data key="d17">0.05724119158746501</data>
  <data key="d18">1.0</data>
  <data key="d19">668</data>
  <data key="d20">#12EAEA</data>
  <data key="d21">#0EBEBE</data>
</node>
<node id="Tyrosine-protein kinase Tec">
  <data key="d0">TEC</data>
  <data key="d1">P42680</data>
  <data key="d2">Not Available</data>
  <data key="d3">Humans</data>
  <data key="d4">Enzyme</data>
  <data key="d5">Kinase</data>
  <data key="d6">Cytoplasm</data>
  <data key="d7">DOK1, VAV1, PLCG1, PLCG2, GRB2</data>
  <data key="d8">Neoplasms, Autoimmune Diseases, Malignant Neoplasms, Hepatitis, Soft Tissue Neoplasms, Virus Diseases, Gastrointestinal Stromal Tumors, Primary malignant neoplasm, MYELODYSPLASTIC SYNDROME</data>
  <data key="d9">Fostamatinib, Zanubrutinib</data>
  <data key="d10">https://www.drugbank.ca/polypeptides/P42680</data>
  <data key="d11">Tyrosine-protein kinase Tec</data>
  <data key="d12">https://cdn.rcsb.org/images/structures/ot/not available/not available_model-1.jpeg</data>
  <data key="d13">Target</data>
  <data key="d14">304</data>
  <data key="d15">0.3675828588552592</data>
  <data key="d16">0.0</data>
  <data key="d17">0.05724119158746501</data>
  <data key="d18">1.0</data>
  <data key="d19">666</data>
  <data key="d20">#12EAEA</data>
  <data key="d21">#0EBEBE</data>
</node>
<node id="Serine/threonine-protein kinase 33">
  <data key="d0">STK33</data>
  <data key="d1">Q9BYT3</data>
  <data key="d2">2BDW</data>
  <data key="d3">Humans</data>
  <data key="d4">Enzyme</data>
  <data key="d5">Kinase</data>
  <data key="d6">Cytoplasm</data>
  <data key="d7"></data>
  <data key="d8">Malignant Neoplasms, Neoplasms, Primary malignant neoplasm, Carcinoma, nervous system disorder, Secondary Neoplasm</data>
  <data key="d9">Fostamatinib</data>
  <data key="d10">https://www.drugbank.ca/polypeptides/Q9BYT3</data>
  <data key="d11">Serine/threonine-protein kinase 33</data>
  <data key="d12">https://cdn.rcsb.org/images/structures/bd/2bdw/2bdw_assembly-1.jpeg</data>
  <data key="d13">Target</data>
  <data key="d14">304</data>
  <data key="d15">0.3675828588552592</data>
  <data key="d16">0.0</data>
  <data key="d17">0.05724119158746501</data>
  <data key="d18">1.0</data>
  <data key="d19">664</data>
  <data key="d20">#12EAEA</data>
  <data key="d21">#0EBEBE</data>
</node>
<node id="Serine/threonine-protein kinase 35">
  <data key="d0">STK35</data>
  <data key="d1">Q8TDR2</data>
  <data key="d2">Not Available</data>
  <data key="d3">Humans</data>
  <data key="d4">Enzyme</data>
  <data key="d5">Kinase</data>
  <data key="d6">Nucleus</data>
  <data key="d7">PDLIM1</data>
  <data key="d8">Neoplasms</data>
  <data key="d9">Fostamatinib</data>
  <data key="d10">https://www.drugbank.ca/polypeptides/Q8TDR2</data>
  <data key="d11">Serine/threonine-protein kinase 35</data>
  <data key="d12">https://cdn.rcsb.org/images/structures/ot/not available/not available_model-1.jpeg</data>
  <data key="d13">Target</data>
  <data key="d14">304</data>
  <data key="d15">0.3675828588552592</data>
  <data key="d16">0.0</data>
  <data key="d17">0.05724119158746501</data>
  <data key="d18">1.0</data>
  <data key="d19">662</data>
  <data key="d20">#12EAEA</data>
  <data key="d21">#0EBEBE</data>
</node>
<node id="Serine/threonine-protein kinase 36">
  <data key="d0">STK36</data>
  <data key="d1">Q9NRP7</data>
  <data key="d2">3E3P</data>
  <data key="d3">Humans</data>
  <data key="d4">Enzyme</data>
  <data key="d5">Kinase</data>
  <data key="d6">Cytoplasm</data>
  <data key="d7">SUFU, GLI2, GLI1</data>
  <data key="d8">Gastrointestinal Stromal Tumors, Malignant Neoplasms, Primary malignant neoplasm</data>
  <data key="d9">Fostamatinib</data>
  <data key="d10">https://www.drugbank.ca/polypeptides/Q9NRP7</data>
  <data key="d11">Serine/threonine-protein kinase 36</data>
  <data key="d12">https://cdn.rcsb.org/images/structures/e3/3e3p/3e3p_assembly-1.jpeg</data>
  <data key="d13">Target</data>
  <data key="d14">304</data>
  <data key="d15">0.3675828588552592</data>
  <data key="d16">0.0</data>
  <data key="d17">0.05724119158746501</data>
  <data key="d18">1.0</data>
  <data key="d19">659</data>
  <data key="d20">#12EAEA</data>
  <data key="d21">#0EBEBE</data>
</node>
<node id="Serine/threonine-protein kinase 38">
  <data key="d0">STK38</data>
  <data key="d1">Q15208</data>
  <data key="d2">1PSB</data>
  <data key="d3">Humans</data>
  <data key="d4">Enzyme</data>
  <data key="d5">Kinase</data>
  <data key="d6">Nucleus</data>
  <data key="d7"></data>
  <data key="d8">Malignant Neoplasms, Primary malignant neoplasm, Autoimmune Diseases, Bacterial Infections, Diabetes Mellitus, Lymphoma, Retinal Diseases, Virus Diseases, B-Cell Lymphomas, Caffeine related disorders, Cardiomyopathies</data>
  <data key="d9">Fostamatinib</data>
  <data key="d10">https://www.drugbank.ca/polypeptides/Q15208</data>
  <data key="d11">Serine/threonine-protein kinase 38</data>
  <data key="d12">https://cdn.rcsb.org/images/structures/ps/1psb/1psb_model-1.jpeg</data>
  <data key="d13">Target</data>
  <data key="d14">304</data>
  <data key="d15">0.3675828588552592</data>
  <data key="d16">0.0</data>
  <data key="d17">0.05724119158746501</data>
  <data key="d18">1.0</data>
  <data key="d19">657</data>
  <data key="d20">#12EAEA</data>
  <data key="d21">#0EBEBE</data>
</node>
<node id="Serine/threonine-protein kinase 38-like">
  <data key="d0">STK38L</data>
  <data key="d1">Q9Y2H1</data>
  <data key="d2">5XQZ</data>
  <data key="d3">Humans</data>
  <data key="d4">Enzyme</data>
  <data key="d5">Kinase</data>
  <data key="d6">Cytoplasm</data>
  <data key="d7">MOB1A, MOB1B</data>
  <data key="d8">Neoplasms, Malignant Neoplasms, Primary malignant neoplasm</data>
  <data key="d9">Fostamatinib</data>
  <data key="d10">https://www.drugbank.ca/polypeptides/Q9Y2H1</data>
  <data key="d11">Serine/threonine-protein kinase 38-like</data>
  <data key="d12">https://cdn.rcsb.org/images/structures/xq/5xqz/5xqz_assembly-1.jpeg</data>
  <data key="d13">Target</data>
  <data key="d14">304</data>
  <data key="d15">0.3675828588552592</data>
  <data key="d16">0.0</data>
  <data key="d17">0.05724119158746501</data>
  <data key="d18">1.0</data>
  <data key="d19">655</data>
  <data key="d20">#12EAEA</data>
  <data key="d21">#0EBEBE</data>
</node>
<node id="STE20/SPS1-related proline-alanine-rich protein kinase">
  <data key="d0">STK39</data>
  <data key="d1">Q9UEW8</data>
  <data key="d2">5DBX</data>
  <data key="d3">Humans</data>
  <data key="d4">Enzyme</data>
  <data key="d5">Kinase</data>
  <data key="d6">Cytoplasm</data>
  <data key="d7"></data>
  <data key="d8">Malignant Neoplasms, Neoplasms, Primary malignant neoplasm, B-Cell Lymphomas</data>
  <data key="d9">Fostamatinib</data>
  <data key="d10">https://www.drugbank.ca/polypeptides/Q9UEW8</data>
  <data key="d11">STE20/SPS1-related proline-alanine-rich protein kinase</data>
  <data key="d12">https://cdn.rcsb.org/images/structures/db/5dbx/5dbx_assembly-1.jpeg</data>
  <data key="d13">Target</data>
  <data key="d14">304</data>
  <data key="d15">0.3675828588552592</data>
  <data key="d16">0.0</data>
  <data key="d17">0.05724119158746501</data>
  <data key="d18">1.0</data>
  <data key="d19">652</data>
  <data key="d20">#12EAEA</data>
  <data key="d21">#0EBEBE</data>
</node>
<node id="Serine/threonine-protein kinase TAO1">
  <data key="d0">TAOK1</data>
  <data key="d1">Q7L7X3</data>
  <data key="d2">1U5Q</data>
  <data key="d3">Humans</data>
  <data key="d4">Enzyme</data>
  <data key="d5">Kinase</data>
  <data key="d6">Cytoplasm</data>
  <data key="d7">MAP2K3</data>
  <data key="d8">Intellectual Disability, Autoimmune Diseases, Malignant Neoplasms, Inflammatory Bowel Diseases, Neurodegenerative Disorders, Neurodevelopmental Disorders</data>
  <data key="d9">Fostamatinib</data>
  <data key="d10">https://www.drugbank.ca/polypeptides/Q7L7X3</data>
  <data key="d11">Serine/threonine-protein kinase TAO1</data>
  <data key="d12">https://cdn.rcsb.org/images/structures/u5/1u5q/1u5q_assembly-1.jpeg</data>
  <data key="d13">Target</data>
  <data key="d14">304</data>
  <data key="d15">0.3675828588552592</data>
  <data key="d16">0.0</data>
  <data key="d17">0.05724119158746501</data>
  <data key="d18">1.0</data>
  <data key="d19">649</data>
  <data key="d20">#12EAEA</data>
  <data key="d21">#0EBEBE</data>
</node>
<node id="Serine/threonine-protein kinase TAO2">
  <data key="d0">TAOK2</data>
  <data key="d1">Q9UL54</data>
  <data key="d2">1U5Q</data>
  <data key="d3">Humans</data>
  <data key="d4">Enzyme</data>
  <data key="d5">Kinase</data>
  <data key="d6">Cytoplasmic vesicle membrane</data>
  <data key="d7">MAP2K3, MAP2K6</data>
  <data key="d8">Psychotic Disorders, Malignant Neoplasms, Neoplasms, Primary malignant neoplasm, Anxiety Disorders, Primary immune deficiency disorder, Pervasive Development Disorder, Neurodevelopmental Disorders</data>
  <data key="d9">Dexfosfoserine, Fostamatinib</data>
  <data key="d10">https://www.drugbank.ca/polypeptides/Q9UL54</data>
  <data key="d11">Serine/threonine-protein kinase TAO2</data>
  <data key="d12">https://cdn.rcsb.org/images/structures/u5/1u5q/1u5q_assembly-1.jpeg</data>
  <data key="d13">Target</data>
  <data key="d14">304</data>
  <data key="d15">0.3675828588552592</data>
  <data key="d16">0.0</data>
  <data key="d17">0.05724119158746501</data>
  <data key="d18">1.0</data>
  <data key="d19">646</data>
  <data key="d20">#12EAEA</data>
  <data key="d21">#0EBEBE</data>
</node>
<node id="Serine/threonine-protein kinase TAO3">
  <data key="d0">TAOK3</data>
  <data key="d1">Q9H2K8</data>
  <data key="d2">Not Available</data>
  <data key="d3">Humans</data>
  <data key="d4">Enzyme</data>
  <data key="d5">Kinase</data>
  <data key="d6">Cytoplasm</data>
  <data key="d7"></data>
  <data key="d8">Malignant Neoplasms, Primary malignant neoplasm, Hypertensive disease</data>
  <data key="d9">Fostamatinib</data>
  <data key="d10">https://www.drugbank.ca/polypeptides/Q9H2K8</data>
  <data key="d11">Serine/threonine-protein kinase TAO3</data>
  <data key="d12">https://cdn.rcsb.org/images/structures/ot/not available/not available_model-1.jpeg</data>
  <data key="d13">Target</data>
  <data key="d14">304</data>
  <data key="d15">0.3675828588552592</data>
  <data key="d16">0.0</data>
  <data key="d17">0.05724119158746501</data>
  <data key="d18">1.0</data>
  <data key="d19">644</data>
  <data key="d20">#12EAEA</data>
  <data key="d21">#0EBEBE</data>
</node>
<node id="Serine/threonine-protein kinase TBK1">
  <data key="d0">TBK1</data>
  <data key="d1">Q9UHD2</data>
  <data key="d2">6NT9</data>
  <data key="d3">Humans</data>
  <data key="d4">Enzyme</data>
  <data key="d5">Kinase</data>
  <data key="d6">Cytoplasm</data>
  <data key="d7">AZI2, TRAF3, IRF3, MAVS, TRAF6, TANK, OPTN, TLR3, TICAM1, DDX58</data>
  <data key="d8">Language Disorders, Malignant Neoplasms, Virus Diseases, Primary malignant neoplasm, Neoplasms, Autoimmune Diseases, Neurodegenerative Disorders, Diabetes Mellitus, Herpes Simplex Infections, Infection, Bacterial Infections, Cerebellar Diseases, Developmental Disabilities, Eye Infection, Lung Neoplasms, Metabolic Diseases, Mycobacterium Infections</data>
  <data key="d9">Fostamatinib</data>
  <data key="d10">https://www.drugbank.ca/polypeptides/Q9UHD2</data>
  <data key="d11">Serine/threonine-protein kinase TBK1</data>
  <data key="d12">https://cdn.rcsb.org/images/structures/nt/6nt9/6nt9_assembly-1.jpeg</data>
  <data key="d13">Target</data>
  <data key="d14">304</data>
  <data key="d15">0.3675828588552592</data>
  <data key="d16">0.0</data>
  <data key="d17">0.05724119158746501</data>
  <data key="d18">1.0</data>
  <data key="d19">642</data>
  <data key="d20">#12EAEA</data>
  <data key="d21">#0EBEBE</data>
</node>
<node id="Angiopoietin-1 receptor">
  <data key="d0">TEK</data>
  <data key="d1">Q02763</data>
  <data key="d2">4K0V</data>
  <data key="d3">Humans</data>
  <data key="d4">Enzyme</data>
  <data key="d5">Kinase</data>
  <data key="d6">Cell membrane</data>
  <data key="d7">ANGPT2, ANGPT1, ANGPT4, VEGFA, GRB14, GRB2, DOK2, PTPN11, SHC1, TNIP2</data>
  <data key="d8">Congenital abnormality of vein, Liver neoplasms, Malignant Neoplasms, Neoplasms, Primary malignant neoplasm, Secondary Neoplasm, Diabetes Mellitus, Vascular Diseases, Neuroendocrine Tumors, Congenital Abnormality, Brain Neoplasms, Congenital Heart Defects, Myeloproliferative disease, Prostatic Neoplasms, Stomach Neoplasms, Sarcoma, Congenital vascular anomaly, MYELODYSPLASTIC SYNDROME, Malignant neoplasm of soft tissue, Carcinoma, Hematological Disease, Hypertensive disease, Inflammatory Bowel Diseases, Lung diseases, Neoplasms, Vascular Tissue, Retinal Diseases, Skin lesion, B-Cell Lymphomas, Disease of capillaries, Gastrointestinal Stromal Tumors, Hantavirus Infections, Deformity, Complications of Diabetes Mellitus, Cardiac defects, Adenoviral infections, Infectious Lung Disorder, Peripheral Arterial Diseases</data>
  <data key="d9">N-{4-METHYL-3-[(3-PYRIMIDIN-4-YLPYRIDIN-2-YL)AMINO]PHENYL}-3-(TRIFLUOROMETHYL)BENZAMIDE, Vandetanib, Regorafenib, Ponatinib, Ampicillin, Fostamatinib, Ripretinib, Tivozanib</data>
  <data key="d10">https://www.drugbank.ca/polypeptides/Q02763</data>
  <data key="d11">Angiopoietin-1 receptor</data>
  <data key="d12">https://cdn.rcsb.org/images/structures/k0/4k0v/4k0v_assembly-1.jpeg</data>
  <data key="d13">Target</data>
  <data key="d14">304</data>
  <data key="d15">0.3675828588552592</data>
  <data key="d16">0.0</data>
  <data key="d17">0.05724119158746501</data>
  <data key="d18">1.0</data>
  <data key="d19">639</data>
  <data key="d20">#12EAEA</data>
  <data key="d21">#0EBEBE</data>
</node>
<node id="Dual specificity testis-specific protein kinase 1">
  <data key="d0">TESK1</data>
  <data key="d1">Q15569</data>
  <data key="d2">7ATS</data>
  <data key="d3">Humans</data>
  <data key="d4">Enzyme</data>
  <data key="d5">Kinase</data>
  <data key="d6">Not Available</data>
  <data key="d7">PARVA</data>
  <data key="d8"></data>
  <data key="d9">Fostamatinib</data>
  <data key="d10">https://www.drugbank.ca/polypeptides/Q15569</data>
  <data key="d11">Dual specificity testis-specific protein kinase 1</data>
  <data key="d12">https://cdn.rcsb.org/images/structures/at/7ats/7ats_assembly-1.jpeg</data>
  <data key="d13">Target</data>
  <data key="d14">304</data>
  <data key="d15">0.3675828588552592</data>
  <data key="d16">0.0</data>
  <data key="d17">0.05724119158746501</data>
  <data key="d18">1.0</data>
  <data key="d19">637</data>
  <data key="d20">#12EAEA</data>
  <data key="d21">#0EBEBE</data>
</node>
<node id="TGF-beta receptor type-1">
  <data key="d0">TGFBR1</data>
  <data key="d1">P36897</data>
  <data key="d2">1B6C</data>
  <data key="d3">Humans</data>
  <data key="d4">Enzyme</data>
  <data key="d5">Kinase</data>
  <data key="d6">Cell membrane</data>
  <data key="d7">TGFB3, FKBP1A, SMAD2, TGFB1, SMAD3, TGFBR2, SMAD4, SMAD7, ENG, TGFB2</data>
  <data key="d8">Colorectal Neoplasms, Skin Neoplasms, Congenital anomaly of cartilage, Kidney Diseases, Osteochondrodysplasias, Hypertensive disease, Intellectual Disability, Respiratory Tract Diseases, Connective Tissue Diseases, Mammary Neoplasms, Adenocarcinoma, Lung Neoplasms, Stomach Neoplasms, Secondary Neoplasm, MYELODYSPLASTIC SYNDROME, Adenoma, Aortic Diseases, Bacterial Infections, Cardiovascular Diseases, Colonic Neoplasms, Diabetes Mellitus, Esophageal Neoplasms, Congenital Heart Defects, Liver diseases, Lymphoma, Neck Neoplasms, Cerebrovascular accident, Testicular Neoplasms, Vascular Diseases, Virus Diseases, Malignant neoplasm of mouth, Lung Diseases, Interstitial, Hematologic Neoplasms, Arteriopathic disease</data>
  <data key="d9">Naphthyridine Inhibitor, N-[4-(5-fluoro-6-methylpyridin-2-yl)-5-quinoxalin-6-yl-1H-imidazol-2-yl]acetamide, 3-(4-Fluorophenyl)-2-(6-Methylpyridin-2-Yl)-5,6-Dihydro-4h-Pyrrolo[1,2-B]Pyrazole, 2-(6-methylpyridin-2-yl)-N-pyridin-4-ylquinazolin-4-amine, 4-(3-Pyridin-2-Yl-1h-Pyrazol-4-Yl)Quinoline, N-1H-indazol-5-yl-2-(6-methylpyridin-2-yl)quinazolin-4-amine, Fostamatinib</data>
  <data key="d10">https://www.drugbank.ca/polypeptides/P36897</data>
  <data key="d11">TGF-beta receptor type-1</data>
  <data key="d12">https://cdn.rcsb.org/images/structures/b6/1b6c/1b6c_assembly-1.jpeg</data>
  <data key="d13">Target</data>
  <data key="d14">304</data>
  <data key="d15">0.3675828588552592</data>
  <data key="d16">0.0</data>
  <data key="d17">0.05724119158746501</data>
  <data key="d18">1.0</data>
  <data key="d19">634</data>
  <data key="d20">#12EAEA</data>
  <data key="d21">#0EBEBE</data>
</node>
<node id="TGF-beta receptor type-2">
  <data key="d0">TGFBR2</data>
  <data key="d1">P37173</data>
  <data key="d2">3KFD</data>
  <data key="d3">Humans</data>
  <data key="d4">Enzyme</data>
  <data key="d5">Kinase</data>
  <data key="d6">Cell membrane</data>
  <data key="d7">TGFB3, TGFB1, TGFBR1, SMAD4, TGFB2, SMAD3, TGFBR3, SMAD7, SMAD2, ENG</data>
  <data key="d8">Prostatic Neoplasms, Esophageal Neoplasms, Carcinoma, Mammary Neoplasms, Colonic Neoplasms, Hereditary Nonpolyposis Colorectal Neoplasms, Bone Diseases, Bone neoplasms, Brain Neoplasms, Eye Abnormalities, Lung Neoplasms, Gastrointestinal Stromal Tumors, Craniofacial Abnormalities, Neoplasms, Intracranial, Kidney Diseases, Liver neoplasms, Connective Tissue Diseases, Hypertensive disease, Malignant Neoplasms, Primary malignant neoplasm, Secondary Neoplasm, Adenocarcinoma, Colorectal Neoplasms, Adenoma, Ventricular Septal Defects, Immunologic Deficiency Syndromes, Malignant neoplasm of mouth, Congenital Abnormality, Aortic Diseases, Autoimmune Diseases, Bacterial Infections, Cardiovascular Diseases, Diabetes Mellitus, Gastrointestinal Diseases, Congenital Heart Defects, Atrial Septal Defects, Inflammatory Bowel Diseases, Intestinal Neoplasms, nervous system disorder, Skin lesion, Stomach Neoplasms, Vascular Diseases, B-Cell Lymphomas, Congenital musculoskeletal anomalies, Dyslipidemias, Inflammatory disorder, Chronic Kidney Diseases, Intellectual Disability</data>
  <data key="d9">Foreskin fibroblast (neonatal), Foreskin keratinocyte (neonatal), Fostamatinib</data>
  <data key="d10">https://www.drugbank.ca/polypeptides/P37173</data>
  <data key="d11">TGF-beta receptor type-2</data>
  <data key="d12">https://cdn.rcsb.org/images/structures/kf/3kfd/3kfd_assembly-1.jpeg</data>
  <data key="d13">Target</data>
  <data key="d14">304</data>
  <data key="d15">0.3675828588552592</data>
  <data key="d16">0.0</data>
  <data key="d17">0.05724119158746501</data>
  <data key="d18">1.0</data>
  <data key="d19">631</data>
  <data key="d20">#12EAEA</data>
  <data key="d21">#0EBEBE</data>
</node>
<node id="Tyrosine-protein kinase receptor Tie-1">
  <data key="d0">TIE1</data>
  <data key="d1">P35590</data>
  <data key="d2">Not Available</data>
  <data key="d3">Humans</data>
  <data key="d4">Enzyme</data>
  <data key="d5">Kinase</data>
  <data key="d6">Cell membrane</data>
  <data key="d7"></data>
  <data key="d8">Neoplasms, Malignant Neoplasms, Primary malignant neoplasm, Adenoma, Colonic Neoplasms, Diabetes Mellitus, Gastrointestinal Stromal Tumors, Mammary Neoplasms, MYELODYSPLASTIC SYNDROME</data>
  <data key="d9">Fostamatinib</data>
  <data key="d10">https://www.drugbank.ca/polypeptides/P35590</data>
  <data key="d11">Tyrosine-protein kinase receptor Tie-1</data>
  <data key="d12">https://cdn.rcsb.org/images/structures/ot/not available/not available_model-1.jpeg</data>
  <data key="d13">Target</data>
  <data key="d14">304</data>
  <data key="d15">0.3675828588552592</data>
  <data key="d16">0.0</data>
  <data key="d17">0.05724119158746501</data>
  <data key="d18">1.0</data>
  <data key="d19">627</data>
  <data key="d20">#12EAEA</data>
  <data key="d21">#0EBEBE</data>
</node>
<node id="Serine/threonine-protein kinase tousled-like 1">
  <data key="d0">TLK1</data>
  <data key="d1">Q9UKI8</data>
  <data key="d2">5O0Y</data>
  <data key="d3">Humans</data>
  <data key="d4">Enzyme</data>
  <data key="d5">Kinase</data>
  <data key="d6">Nucleus</data>
  <data key="d7">ASF1B, ASF1A</data>
  <data key="d8">Malignant Neoplasms, Neoplasms, B-Cell Lymphomas, Primary malignant neoplasm, Mammary Neoplasms, Neurodevelopmental Disorders, Intellectual Disability</data>
  <data key="d9">Fostamatinib</data>
  <data key="d10">https://www.drugbank.ca/polypeptides/Q9UKI8</data>
  <data key="d11">Serine/threonine-protein kinase tousled-like 1</data>
  <data key="d12">https://cdn.rcsb.org/images/structures/o0/5o0y/5o0y_assembly-1.jpeg</data>
  <data key="d13">Target</data>
  <data key="d14">304</data>
  <data key="d15">0.3675828588552592</data>
  <data key="d16">0.0</data>
  <data key="d17">0.05724119158746501</data>
  <data key="d18">1.0</data>
  <data key="d19">624</data>
  <data key="d20">#12EAEA</data>
  <data key="d21">#0EBEBE</data>
</node>
<node id="Serine/threonine-protein kinase tousled-like 2">
  <data key="d0">TLK2</data>
  <data key="d1">Q86UE8</data>
  <data key="d2">Not Available</data>
  <data key="d3">Humans</data>
  <data key="d4">Enzyme</data>
  <data key="d5">Kinase</data>
  <data key="d6">Nucleus</data>
  <data key="d7">ASF1B, ASF1A</data>
  <data key="d8">Intellectual Disability, Malignant Neoplasms, Primary malignant neoplasm, Neurodevelopmental Disorders, Liver neoplasms, Lung Neoplasms, Neoplasms, Mammary Neoplasms</data>
  <data key="d9">Fostamatinib</data>
  <data key="d10">https://www.drugbank.ca/polypeptides/Q86UE8</data>
  <data key="d11">Serine/threonine-protein kinase tousled-like 2</data>
  <data key="d12">https://cdn.rcsb.org/images/structures/ot/not available/not available_model-1.jpeg</data>
  <data key="d13">Target</data>
  <data key="d14">304</data>
  <data key="d15">0.3675828588552592</data>
  <data key="d16">0.0</data>
  <data key="d17">0.05724119158746501</data>
  <data key="d18">1.0</data>
  <data key="d19">622</data>
  <data key="d20">#12EAEA</data>
  <data key="d21">#0EBEBE</data>
</node>
<node id="TRAF2 and NCK-interacting protein kinase">
  <data key="d0">TNIK</data>
  <data key="d1">Q9UKE5</data>
  <data key="d2">Not Available</data>
  <data key="d3">Humans</data>
  <data key="d4">Enzyme</data>
  <data key="d5">Kinase</data>
  <data key="d6">Nucleus</data>
  <data key="d7">CTNNB1, TRAF2</data>
  <data key="d8">Dermatologic disorders, Intellectual Disability, Peripheral Arterial Diseases, Neoplasms, Immunologic Deficiency Syndromes, nervous system disorder</data>
  <data key="d9">Fostamatinib</data>
  <data key="d10">https://www.drugbank.ca/polypeptides/Q9UKE5</data>
  <data key="d11">TRAF2 and NCK-interacting protein kinase</data>
  <data key="d12">https://cdn.rcsb.org/images/structures/ot/not available/not available_model-1.jpeg</data>
  <data key="d13">Target</data>
  <data key="d14">304</data>
  <data key="d15">0.3675828588552592</data>
  <data key="d16">0.0</data>
  <data key="d17">0.05724119158746501</data>
  <data key="d18">1.0</data>
  <data key="d19">618</data>
  <data key="d20">#12EAEA</data>
  <data key="d21">#0EBEBE</data>
</node>
<node id="Non-receptor tyrosine-protein kinase TNK1">
  <data key="d0">TNK1</data>
  <data key="d1">Q13470</data>
  <data key="d2">4HZS</data>
  <data key="d3">Humans</data>
  <data key="d4">Enzyme</data>
  <data key="d5">Kinase</data>
  <data key="d6">Cytoplasm</data>
  <data key="d7"></data>
  <data key="d8">Inflammatory Bowel Diseases, Neoplasms</data>
  <data key="d9">Fostamatinib</data>
  <data key="d10">https://www.drugbank.ca/polypeptides/Q13470</data>
  <data key="d11">Non-receptor tyrosine-protein kinase TNK1</data>
  <data key="d12">https://cdn.rcsb.org/images/structures/hz/4hzs/4hzs_assembly-1.jpeg</data>
  <data key="d13">Target</data>
  <data key="d14">304</data>
  <data key="d15">0.3675828588552592</data>
  <data key="d16">0.0</data>
  <data key="d17">0.05724119158746501</data>
  <data key="d18">1.0</data>
  <data key="d19">615</data>
  <data key="d20">#12EAEA</data>
  <data key="d21">#0EBEBE</data>
</node>
<node id="Activated CDC42 kinase 1">
  <data key="d0">TNK2</data>
  <data key="d1">Q07912</data>
  <data key="d2">1CF4</data>
  <data key="d3">Humans</data>
  <data key="d4">Enzyme</data>
  <data key="d5">Kinase</data>
  <data key="d6">Cell membrane</data>
  <data key="d7">CDC42, BCAR1</data>
  <data key="d8">Liver neoplasms, Precancerous Conditions, Neoplasms, Malignant Neoplasms, Primary malignant neoplasm, Prostatic Neoplasms, Stomach Neoplasms, Virus Diseases, Mammary Neoplasms, Secondary Neoplasm</data>
  <data key="d9">ATP, Debromohymenialdisine, Fostamatinib, Entrectinib</data>
  <data key="d10">https://www.drugbank.ca/polypeptides/Q07912</data>
  <data key="d11">Activated CDC42 kinase 1</data>
  <data key="d12">https://cdn.rcsb.org/images/structures/cf/1cf4/1cf4_model-1.jpeg</data>
  <data key="d13">Target</data>
  <data key="d14">304</data>
  <data key="d15">0.3675828588552592</data>
  <data key="d16">0.0</data>
  <data key="d17">0.05724119158746501</data>
  <data key="d18">1.0</data>
  <data key="d19">611</data>
  <data key="d20">#12EAEA</data>
  <data key="d21">#0EBEBE</data>
</node>
<node id="Serine/threonine-protein kinase TNNI3K">
  <data key="d0">TNNI3K</data>
  <data key="d1">Q59H18</data>
  <data key="d2">Not Available</data>
  <data key="d3">Humans</data>
  <data key="d4">Enzyme</data>
  <data key="d5">Kinase</data>
  <data key="d6">Nucleus</data>
  <data key="d7"></data>
  <data key="d8">Anorectal Malformations, Cardiomyopathy, Dilated, Heart Diseases, Cardiomyopathies, Adenovirus Infections, Cardiovascular Diseases, Cognition Disorders, Neoplasms</data>
  <data key="d9">Fostamatinib</data>
  <data key="d10">https://www.drugbank.ca/polypeptides/Q59H18</data>
  <data key="d11">Serine/threonine-protein kinase TNNI3K</data>
  <data key="d12">https://cdn.rcsb.org/images/structures/ot/not available/not available_model-1.jpeg</data>
  <data key="d13">Target</data>
  <data key="d14">304</data>
  <data key="d15">0.3675828588552592</data>
  <data key="d16">0.0</data>
  <data key="d17">0.05724119158746501</data>
  <data key="d18">1.0</data>
  <data key="d19">607</data>
  <data key="d20">#12EAEA</data>
  <data key="d21">#0EBEBE</data>
</node>
<node id="Testis-specific serine/threonine-protein kinase 1">
  <data key="d0">TSSK1B</data>
  <data key="d1">Q9BXA7</data>
  <data key="d2">5LI1</data>
  <data key="d3">Humans</data>
  <data key="d4">Enzyme</data>
  <data key="d5">Kinase</data>
  <data key="d6">Cytoplasm</data>
  <data key="d7"></data>
  <data key="d8">Autoimmune Diseases, Anxiety Disorders, Cardiomyopathies</data>
  <data key="d9">Fostamatinib</data>
  <data key="d10">https://www.drugbank.ca/polypeptides/Q9BXA7</data>
  <data key="d11">Testis-specific serine/threonine-protein kinase 1</data>
  <data key="d12">https://cdn.rcsb.org/images/structures/li/5li1/5li1_assembly-1.jpeg</data>
  <data key="d13">Target</data>
  <data key="d14">304</data>
  <data key="d15">0.3675828588552592</data>
  <data key="d16">0.0</data>
  <data key="d17">0.05724119158746501</data>
  <data key="d18">1.0</data>
  <data key="d19">605</data>
  <data key="d20">#12EAEA</data>
  <data key="d21">#0EBEBE</data>
</node>
<node id="Dual specificity protein kinase TTK">
  <data key="d0">TTK</data>
  <data key="d1">P33981</data>
  <data key="d2">Not Available</data>
  <data key="d3">Humans</data>
  <data key="d4">Enzyme</data>
  <data key="d5">Kinase</data>
  <data key="d6">Not Available</data>
  <data key="d7">MAD2L1, BUB1, CDC20, NDC80, BUB1B, CDK1, KIF11, NCAPG, CENPE, MAD1L1</data>
  <data key="d8">Lysosomal Storage Diseases, Esophageal Neoplasms, Inborn Errors of Metabolism, Brain Diseases, Lung diseases, Lymphoma, nervous system disorder, Niemann-Pick Diseases, Lesion of brain, Neurologic Symptoms, Congenital neurologic anomalies, Cardiomyopathies, Mammary Neoplasms</data>
  <data key="d9">Pyrazolanthrone, Fostamatinib, BOS172722</data>
  <data key="d10">https://www.drugbank.ca/polypeptides/P33981</data>
  <data key="d11">Dual specificity protein kinase TTK</data>
  <data key="d12">https://cdn.rcsb.org/images/structures/ot/not available/not available_model-1.jpeg</data>
  <data key="d13">Target</data>
  <data key="d14">304</data>
  <data key="d15">0.3675828588552592</data>
  <data key="d16">0.0</data>
  <data key="d17">0.05724119158746501</data>
  <data key="d18">1.0</data>
  <data key="d19">602</data>
  <data key="d20">#12EAEA</data>
  <data key="d21">#0EBEBE</data>
</node>
<node id="Tyrosine-protein kinase TXK">
  <data key="d0">TXK</data>
  <data key="d1">P42681</data>
  <data key="d2">Not Available</data>
  <data key="d3">Humans</data>
  <data key="d4">Enzyme</data>
  <data key="d5">Kinase</data>
  <data key="d6">Cytoplasm</data>
  <data key="d7">LCP2</data>
  <data key="d8">Inflammatory Bowel Diseases, Dermatologic disorders</data>
  <data key="d9">Fostamatinib, Zanubrutinib</data>
  <data key="d10">https://www.drugbank.ca/polypeptides/P42681</data>
  <data key="d11">Tyrosine-protein kinase TXK</data>
  <data key="d12">https://cdn.rcsb.org/images/structures/ot/not available/not available_model-1.jpeg</data>
  <data key="d13">Target</data>
  <data key="d14">304</data>
  <data key="d15">0.3675828588552592</data>
  <data key="d16">0.0</data>
  <data key="d17">0.05724119158746501</data>
  <data key="d18">1.0</data>
  <data key="d19">598</data>
  <data key="d20">#12EAEA</data>
  <data key="d21">#0EBEBE</data>
</node>
<node id="Tyrosine-protein kinase receptor TYRO3">
  <data key="d0">TYRO3</data>
  <data key="d1">Q06418</data>
  <data key="d2">Not Available</data>
  <data key="d3">Humans</data>
  <data key="d4">Enzyme</data>
  <data key="d5">Kinase</data>
  <data key="d6">Cell membrane</data>
  <data key="d7"></data>
  <data key="d8">Malignant Neoplasms, Neoplasms, Primary malignant neoplasm, Autoimmune Diseases, Lung Neoplasms, Adenocarcinoma, Hepatitis, Herpes Simplex Infections, Liver neoplasms, Lymphoma, Virus Diseases, Renal glomerular disease, Sarcoma, Chronic Kidney Diseases, Secondary Neoplasm, Malignant neoplasm of soft tissue</data>
  <data key="d9">Fostamatinib</data>
  <data key="d10">https://www.drugbank.ca/polypeptides/Q06418</data>
  <data key="d11">Tyrosine-protein kinase receptor TYRO3</data>
  <data key="d12">https://cdn.rcsb.org/images/structures/ot/not available/not available_model-1.jpeg</data>
  <data key="d13">Target</data>
  <data key="d14">304</data>
  <data key="d15">0.3675828588552592</data>
  <data key="d16">0.0</data>
  <data key="d17">0.05724119158746501</data>
  <data key="d18">1.0</data>
  <data key="d19">594</data>
  <data key="d20">#12EAEA</data>
  <data key="d21">#0EBEBE</data>
</node>
<node id="Serine/threonine-protein kinase ULK1">
  <data key="d0">ULK1</data>
  <data key="d1">O75385</data>
  <data key="d2">Not Available</data>
  <data key="d3">Humans</data>
  <data key="d4">Enzyme</data>
  <data key="d5">Kinase</data>
  <data key="d6">Cytoplasm</data>
  <data key="d7">RB1CC1, ATG101, ATG13, MTOR, BECN1, PIK3C3, ATG14, MAP1LC3A, PIK3R4, RPTOR</data>
  <data key="d8">Inflammatory disease of mucous membrane, Malignant Neoplasms, Primary malignant neoplasm, Inflammatory Bowel Diseases, Kidney Diseases, Bacterial Infections, Ventricular Septal Defects, HIV Infections, Myeloproliferative disease, nervous system disorder, Central Nervous System Neoplasms, Sarcoma, Mammary Neoplasms, Secondary Neoplasm, Malignant neoplasm of soft tissue</data>
  <data key="d9">Fostamatinib</data>
  <data key="d10">https://www.drugbank.ca/polypeptides/O75385</data>
  <data key="d11">Serine/threonine-protein kinase ULK1</data>
  <data key="d12">https://cdn.rcsb.org/images/structures/ot/not available/not available_model-1.jpeg</data>
  <data key="d13">Target</data>
  <data key="d14">304</data>
  <data key="d15">0.3675828588552592</data>
  <data key="d16">0.0</data>
  <data key="d17">0.05724119158746501</data>
  <data key="d18">1.0</data>
  <data key="d19">591</data>
  <data key="d20">#12EAEA</data>
  <data key="d21">#0EBEBE</data>
</node>
<node id="Serine/threonine-protein kinase ULK2">
  <data key="d0">ULK2</data>
  <data key="d1">Q8IYT8</data>
  <data key="d2">Not Available</data>
  <data key="d3">Humans</data>
  <data key="d4">Enzyme</data>
  <data key="d5">Kinase</data>
  <data key="d6">Cytoplasmic vesicle membrane</data>
  <data key="d7">ATG13, RB1CC1, ATG101, MTOR, BECN1, ATG14, RPTOR</data>
  <data key="d8">Malignant Neoplasms, Primary malignant neoplasm, Myopathy</data>
  <data key="d9">Fostamatinib</data>
  <data key="d10">https://www.drugbank.ca/polypeptides/Q8IYT8</data>
  <data key="d11">Serine/threonine-protein kinase ULK2</data>
  <data key="d12">https://cdn.rcsb.org/images/structures/ot/not available/not available_model-1.jpeg</data>
  <data key="d13">Target</data>
  <data key="d14">304</data>
  <data key="d15">0.3675828588552592</data>
  <data key="d16">0.0</data>
  <data key="d17">0.05724119158746501</data>
  <data key="d18">1.0</data>
  <data key="d19">585</data>
  <data key="d20">#12EAEA</data>
  <data key="d21">#0EBEBE</data>
</node>
<node id="Serine/threonine-protein kinase ULK3">
  <data key="d0">ULK3</data>
  <data key="d1">Q6PHR2</data>
  <data key="d2">4WZX</data>
  <data key="d3">Humans</data>
  <data key="d4">Enzyme</data>
  <data key="d5">Kinase</data>
  <data key="d6">Cytoplasm</data>
  <data key="d7">GLI1, GLI2, IST1, GLI3</data>
  <data key="d8">Hypertensive disease, Malignant Neoplasms, Neoplasms, Primary malignant neoplasm</data>
  <data key="d9">Fostamatinib</data>
  <data key="d10">https://www.drugbank.ca/polypeptides/Q6PHR2</data>
  <data key="d11">Serine/threonine-protein kinase ULK3</data>
  <data key="d12">https://cdn.rcsb.org/images/structures/wz/4wzx/4wzx_assembly-1.jpeg</data>
  <data key="d13">Target</data>
  <data key="d14">304</data>
  <data key="d15">0.3675828588552592</data>
  <data key="d16">0.0</data>
  <data key="d17">0.05724119158746501</data>
  <data key="d18">1.0</data>
  <data key="d19">581</data>
  <data key="d20">#12EAEA</data>
  <data key="d21">#0EBEBE</data>
</node>
<node id="Wee1-like protein kinase">
  <data key="d0">WEE1</data>
  <data key="d1">P30291</data>
  <data key="d2">Not Available</data>
  <data key="d3">Humans</data>
  <data key="d4">Enzyme</data>
  <data key="d5">Kinase</data>
  <data key="d6">Nucleus</data>
  <data key="d7">CDK1, CDC25C, CCNB1, CDC25A, CCNA2, CDK2, PLK1, CCNE1, CCNE2, CHEK1</data>
  <data key="d8">Malignant Neoplasms, Neoplasms, Primary malignant neoplasm, Lymphoma, Giant Cell Tumors, HIV Infections, B-Cell Lymphomas, Malignant neoplasm of mouth, Gastrointestinal Stromal Tumors, Hematologic Neoplasms, Sarcoma, Mammary Neoplasms, Neoplasms, Intracranial, Secondary Neoplasm, Malignant neoplasm of soft tissue</data>
  <data key="d9">9-HYDROXY-4-PHENYL-6H-PYRROLO[3,4-C]CARBAZOLE-1,3-DIONE, 9-HYDROXY-6-(3-HYDROXYPROPYL)-4-(2-METHOXYPHENYL)PYRROLO[3,4-C]CARBAZOLE-1,3(2H,6H)-DIONE, N-[4-(2-CHLOROPHENYL)-1,3-DIOXO-1,2,3,6-TETRAHYDROPYRROLO[3,4-C]CARBAZOL-9-YL]FORMAMIDE, 4-(2-chlorophenyl)-8-(2-hydroxyethyl)-6-methylpyrrolo[3,4-e]indole-1,3(2H,6H)-dione, 3-(9-HYDROXY-1,3-DIOXO-4-PHENYL-2,3-DIHYDROPYRROLO[3,4-C]CARBAZOL-6(1H)-YL)PROPANOIC ACID, 8-bromo-4-(2-chlorophenyl)-N-(2-hydroxyethyl)-6-methyl-1,3-dioxo-1,2,3,6-tetrahydropyrrolo[3,4-e]indole-7-carboxamide, MK-1775, Fostamatinib</data>
  <data key="d10">https://www.drugbank.ca/polypeptides/P30291</data>
  <data key="d11">Wee1-like protein kinase</data>
  <data key="d12">https://cdn.rcsb.org/images/structures/ot/not available/not available_model-1.jpeg</data>
  <data key="d13">Target</data>
  <data key="d14">304</data>
  <data key="d15">0.3675828588552592</data>
  <data key="d16">0.0</data>
  <data key="d17">0.05724119158746501</data>
  <data key="d18">1.0</data>
  <data key="d19">576</data>
  <data key="d20">#12EAEA</data>
  <data key="d21">#0EBEBE</data>
</node>
<node id="Tyrosine-protein kinase Yes">
  <data key="d0">YES1</data>
  <data key="d1">P07947</data>
  <data key="d2">Not Available</data>
  <data key="d3">Humans</data>
  <data key="d4">Enzyme</data>
  <data key="d5">Kinase</data>
  <data key="d6">Cell membrane</data>
  <data key="d7">CTNND1, FYN, SRC, CDH1, YAP1, FGR, PTK2, EGFR, HRAS, PXN</data>
  <data key="d8">Ventricular Septal Defects, Cardiovascular Diseases, Hypertensive disease, Neoplasms, Malignant Neoplasms, Primary malignant neoplasm, Adenocarcinoma, Carcinoma, Colorectal Neoplasms, Diabetes Mellitus, Esophageal Neoplasms, Stomach Neoplasms, B-Cell Lymphomas, Sarcoma, Mammary Neoplasms, Malignant neoplasm of soft tissue</data>
  <data key="d9">Dasatinib, Fostamatinib</data>
  <data key="d10">https://www.drugbank.ca/polypeptides/P07947</data>
  <data key="d11">Tyrosine-protein kinase Yes</data>
  <data key="d12">https://cdn.rcsb.org/images/structures/ot/not available/not available_model-1.jpeg</data>
  <data key="d13">Target</data>
  <data key="d14">304</data>
  <data key="d15">0.3675828588552592</data>
  <data key="d16">0.0</data>
  <data key="d17">0.05724119158746501</data>
  <data key="d18">1.0</data>
  <data key="d19">572</data>
  <data key="d20">#12EAEA</data>
  <data key="d21">#0EBEBE</data>
</node>
<node id="Mitogen-activated protein kinase kinase kinase 19">
  <data key="d0">MAP3K19</data>
  <data key="d1">Q56UN5</data>
  <data key="d2">4LGD</data>
  <data key="d3">Humans</data>
  <data key="d4">Enzyme</data>
  <data key="d5">Kinase</data>
  <data key="d6">Not Available</data>
  <data key="d7"></data>
  <data key="d8">B-Cell Lymphomas, Lymphoma, Virus Diseases, Hematopoietic Neoplasms</data>
  <data key="d9">Fostamatinib</data>
  <data key="d10">https://www.drugbank.ca/polypeptides/Q56UN5</data>
  <data key="d11">Mitogen-activated protein kinase kinase kinase 19</data>
  <data key="d12">https://cdn.rcsb.org/images/structures/lg/4lgd/4lgd_assembly-1.jpeg</data>
  <data key="d13">Target</data>
  <data key="d14">304</data>
  <data key="d15">0.3675828588552592</data>
  <data key="d16">0.0</data>
  <data key="d17">0.05724119158746501</data>
  <data key="d18">1.0</data>
  <data key="d19">568</data>
  <data key="d20">#12EAEA</data>
  <data key="d21">#0EBEBE</data>
</node>
<node id="Mitogen-activated protein kinase kinase kinase MLT">
  <data key="d0">ZAK</data>
  <data key="d1">Q9NYL2</data>
  <data key="d2">Not Available</data>
  <data key="d3">Humans</data>
  <data key="d4">Enzyme</data>
  <data key="d5">Kinase</data>
  <data key="d6">Cytoplasm</data>
  <data key="d7">PKN1</data>
  <data key="d8"></data>
  <data key="d9">Dasatinib, Fostamatinib</data>
  <data key="d10">https://www.drugbank.ca/polypeptides/Q9NYL2</data>
  <data key="d11">Mitogen-activated protein kinase kinase kinase MLT</data>
  <data key="d12">https://cdn.rcsb.org/images/structures/ot/not available/not available_model-1.jpeg</data>
  <data key="d13">Target</data>
  <data key="d14">304</data>
  <data key="d15">0.3675828588552592</data>
  <data key="d16">0.0</data>
  <data key="d17">0.05724119158746501</data>
  <data key="d18">1.0</data>
  <data key="d19">564</data>
  <data key="d20">#12EAEA</data>
  <data key="d21">#0EBEBE</data>
</node>
<node id="Tyrosine-protein kinase ZAP-70">
  <data key="d0">ZAP70</data>
  <data key="d1">P43403</data>
  <data key="d2">2OQ1</data>
  <data key="d3">Humans</data>
  <data key="d4">Enzyme</data>
  <data key="d5">Kinase</data>
  <data key="d6">Cytoplasm</data>
  <data key="d7">LCP2, CBL, CD247, VAV1, LAT, CBLB, CD3E, PLCG1, GRAP2, PTPN22</data>
  <data key="d8">Immunologic Deficiency Syndromes, Lymphoma, Lymphoproliferative Disorders, Autoimmune Diseases, Malignant Neoplasms, Neoplasms, Sexually Transmitted Diseases, Primary malignant neoplasm, Hematological Disease, Mycoplasma Infections, Prostatic Neoplasms, Respiratory Tract Infections, Dermatologic disorders, Virus Diseases, Epstein-Barr Virus Infections, Sarcoma, Eosinophilic disorder, Malignant neoplasm of soft tissue</data>
  <data key="d9">Staurosporine, Fostamatinib</data>
  <data key="d10">https://www.drugbank.ca/polypeptides/P43403</data>
  <data key="d11">Tyrosine-protein kinase ZAP-70</data>
  <data key="d12">https://cdn.rcsb.org/images/structures/oq/2oq1/2oq1_assembly-1.jpeg</data>
  <data key="d13">Target</data>
  <data key="d14">304</data>
  <data key="d15">0.3675828588552592</data>
  <data key="d16">0.0</data>
  <data key="d17">0.05724119158746501</data>
  <data key="d18">1.0</data>
  <data key="d19">562</data>
  <data key="d20">#12EAEA</data>
  <data key="d21">#0EBEBE</data>
</node>
<node id="AP2-associated protein kinase 1">
  <data key="d0">AAK1</data>
  <data key="d1">Q2M2I8</data>
  <data key="d2">Not Available</data>
  <data key="d3">Humans</data>
  <data key="d4">Enzyme</data>
  <data key="d5">Kinase</data>
  <data key="d6">Cell membrane</data>
  <data key="d7">REPS1, AP2M1, AP2S1, AP2B1, EPS15, AP2A1, CLTB, CLTC, EPS15L1, FCHO1</data>
  <data key="d8">Diabetes Mellitus</data>
  <data key="d9">Fostamatinib</data>
  <data key="d10">https://www.drugbank.ca/polypeptides/Q2M2I8</data>
  <data key="d11">AP2-associated protein kinase 1</data>
  <data key="d12">https://cdn.rcsb.org/images/structures/ot/not available/not available_model-1.jpeg</data>
  <data key="d13">Target</data>
  <data key="d14">304</data>
  <data key="d15">0.3675828588552592</data>
  <data key="d16">0.0</data>
  <data key="d17">0.05724119158746501</data>
  <data key="d18">1.0</data>
  <data key="d19">557</data>
  <data key="d20">#12EAEA</data>
  <data key="d21">#0EBEBE</data>
</node>
<node id="Abelson tyrosine-protein kinase 2">
  <data key="d0">ABL2</data>
  <data key="d1">P42684</data>
  <data key="d2">3ULR</data>
  <data key="d3">Humans</data>
  <data key="d4">Enzyme</data>
  <data key="d5">Kinase</data>
  <data key="d6">Cytoplasm</data>
  <data key="d7">CRK, NCK1, CRKL, PSMA7</data>
  <data key="d8">Malignant Neoplasms, Neoplasms, Primary malignant neoplasm, Diabetes Mellitus, Liver neoplasms, B-Cell Lymphomas, Cardiomyopathies, Sarcoma, Malignant neoplasm of soft tissue</data>
  <data key="d9">ATP, Dasatinib, XL228, K-00546, Fostamatinib</data>
  <data key="d10">https://www.drugbank.ca/polypeptides/P42684</data>
  <data key="d11">Abelson tyrosine-protein kinase 2</data>
  <data key="d12">https://cdn.rcsb.org/images/structures/ul/3ulr/3ulr_assembly-1.jpeg</data>
  <data key="d13">Target</data>
  <data key="d14">304</data>
  <data key="d15">0.3675828588552592</data>
  <data key="d16">0.0</data>
  <data key="d17">0.05724119158746501</data>
  <data key="d18">1.0</data>
  <data key="d19">553</data>
  <data key="d20">#12EAEA</data>
  <data key="d21">#0EBEBE</data>
</node>
<node id="Activin receptor type-1">
  <data key="d0">ACVR1</data>
  <data key="d1">Q04771</data>
  <data key="d2">6I1S</data>
  <data key="d3">Humans</data>
  <data key="d4">Enzyme</data>
  <data key="d5">Kinase</data>
  <data key="d6">Membrane</data>
  <data key="d7">BMP7, FKBP1A, SMAD9, BMPR2, BMP2, BMP4, SMAD5, ACVR2A, SMAD1, INHBA</data>
  <data key="d8">Mammary Neoplasms, Multiple congenital anomalies, Neoplasms, Congenital Abnormality, Malignant Neoplasms, Primary malignant neoplasm, Myeloproliferative disease, Congenital Heart Defects, Deformity, Carcinoma, Developmental Disabilities, Endocardial Cushion Defects, Arthropathy, Osteochondrodysplasias</data>
  <data key="d9">ATP, Dorsomorphin, Fostamatinib</data>
  <data key="d10">https://www.drugbank.ca/polypeptides/Q04771</data>
  <data key="d11">Activin receptor type-1</data>
  <data key="d12">https://cdn.rcsb.org/images/structures/i1/6i1s/6i1s_assembly-1.jpeg</data>
  <data key="d13">Target</data>
  <data key="d14">304</data>
  <data key="d15">0.3675828588552592</data>
  <data key="d16">0.0</data>
  <data key="d17">0.05724119158746501</data>
  <data key="d18">1.0</data>
  <data key="d19">548</data>
  <data key="d20">#12EAEA</data>
  <data key="d21">#0EBEBE</data>
</node>
<node id="Activin receptor type-1B">
  <data key="d0">ACVR1B</data>
  <data key="d1">P36896</data>
  <data key="d2">1IAS</data>
  <data key="d3">Humans</data>
  <data key="d4">Enzyme</data>
  <data key="d5">Kinase</data>
  <data key="d6">Cell membrane</data>
  <data key="d7">SMAD2, SMAD4, SMAD3, ACVR2B, ACVR2A, TDGF1, INHBB, INHBA, NODAL, LEFTY1</data>
  <data key="d8">Adenocarcinoma, Immunologic Deficiency Syndromes</data>
  <data key="d9">ATP, Fostamatinib</data>
  <data key="d10">https://www.drugbank.ca/polypeptides/P36896</data>
  <data key="d11">Activin receptor type-1B</data>
  <data key="d12">https://cdn.rcsb.org/images/structures/ia/1ias/1ias_assembly-1.jpeg</data>
  <data key="d13">Target</data>
  <data key="d14">304</data>
  <data key="d15">0.3675828588552592</data>
  <data key="d16">0.0</data>
  <data key="d17">0.05724119158746501</data>
  <data key="d18">1.0</data>
  <data key="d19">541</data>
  <data key="d20">#12EAEA</data>
  <data key="d21">#0EBEBE</data>
</node>
<node id="Atypical kinase COQ8B, mitochondrial">
  <data key="d0">COQ8B</data>
  <data key="d1">Q96D53</data>
  <data key="d2">4PED</data>
  <data key="d3">Humans</data>
  <data key="d4">Enzyme</data>
  <data key="d5">Kinase</data>
  <data key="d6">Mitochondrion membrane</data>
  <data key="d7">COQ9, COQ6</data>
  <data key="d8">Nephrotic Syndrome, Kidney Diseases, Renal glomerular disease, Chronic Kidney Diseases</data>
  <data key="d9">Fostamatinib</data>
  <data key="d10">https://www.drugbank.ca/polypeptides/Q96D53</data>
  <data key="d11">Atypical kinase COQ8B, mitochondrial</data>
  <data key="d12">https://cdn.rcsb.org/images/structures/pe/4ped/4ped_assembly-1.jpeg</data>
  <data key="d13">Target</data>
  <data key="d14">304</data>
  <data key="d15">0.3675828588552592</data>
  <data key="d16">0.0</data>
  <data key="d17">0.05724119158746501</data>
  <data key="d18">1.0</data>
  <data key="d19">535</data>
  <data key="d20">#12EAEA</data>
  <data key="d21">#0EBEBE</data>
</node>
<node id="ALK tyrosine kinase receptor">
  <data key="d0">ALK</data>
  <data key="d1">Q9UM73</data>
  <data key="d2">2KUP</data>
  <data key="d3">Humans</data>
  <data key="d4">Enzyme</data>
  <data key="d5">Kinase</data>
  <data key="d6">Cell membrane</data>
  <data key="d7">EML4, FRS3, PIK3CA</data>
  <data key="d8">Brain Neoplasms, Mammary Neoplasms, Neoplasms, Intracranial, Carcinoma, Congenital chromosomal disease, Lung Neoplasms, B-Cell Lymphomas, Lymphoproliferative Disorders, Pleural effusion disorder, CNS disorder, Soft Tissue Neoplasms, Uterine Fibroids, Immunologic Deficiency Syndromes, Monosomy, Drug Dependence, Brain Diseases, Gastrointestinal Neoplasms, Hematological Disease, Infratentorial Neoplasms, Intestinal Diseases, Liver neoplasms, Lung diseases, Myeloproliferative disease, Neoplasms, Vascular Tissue, Retroviridae Infections, Dermatologic disorders, Thoracic Diseases, Virus Diseases, Central Nervous System Neoplasms, Gram-Positive Bacterial Infections, Encephalopathies, Epstein-Barr Virus Infections, Neuroendocrine Tumors, Lesion of brain, Adult Solid Neoplasm, Vascular Neoplasms, Hematopoietic Neoplasms, MYELODYSPLASTIC SYNDROME</data>
  <data key="d9">ATP, Crizotinib, Ceritinib, Alectinib, Brigatinib, Fostamatinib, Lorlatinib, Gilteritinib</data>
  <data key="d10">https://www.drugbank.ca/polypeptides/Q9UM73</data>
  <data key="d11">ALK tyrosine kinase receptor</data>
  <data key="d12">https://cdn.rcsb.org/images/structures/ku/2kup/2kup_assembly-1.jpeg</data>
  <data key="d13">Target</data>
  <data key="d14">304</data>
  <data key="d15">0.3675828588552592</data>
  <data key="d16">0.0</data>
  <data key="d17">0.05724119158746501</data>
  <data key="d18">1.0</data>
  <data key="d19">529</data>
  <data key="d20">#12EAEA</data>
  <data key="d21">#0EBEBE</data>
</node>
<node id="Ankyrin repeat and protein kinase domain-containing protein 1">
  <data key="d0">ANKK1</data>
  <data key="d1">Q8NFD2</data>
  <data key="d2">5Y4D</data>
  <data key="d3">Humans</data>
  <data key="d4">Enzyme</data>
  <data key="d5">Kinase</data>
  <data key="d6">Not Available</data>
  <data key="d7"></data>
  <data key="d8">Language Disorders, Acquired Language Disorders, Anxiety Disorders, Mental disorders, Drug Dependence, Malignant Neoplasms, Disruptive, Impulse Control, and Conduct Disorders, nervous system disorder, Temporomandibular Joint Disorders, Migraine Disorders, Primary malignant neoplasm</data>
  <data key="d9">Fostamatinib</data>
  <data key="d10">https://www.drugbank.ca/polypeptides/Q8NFD2</data>
  <data key="d11">Ankyrin repeat and protein kinase domain-containing protein 1</data>
  <data key="d12">https://cdn.rcsb.org/images/structures/y4/5y4d/5y4d_assembly-1.jpeg</data>
  <data key="d13">Target</data>
  <data key="d14">304</data>
  <data key="d15">0.3675828588552592</data>
  <data key="d16">0.0</data>
  <data key="d17">0.05724119158746501</data>
  <data key="d18">1.0</data>
  <data key="d19">522</data>
  <data key="d20">#12EAEA</data>
  <data key="d21">#0EBEBE</data>
</node>
<node id="Aurora kinase A">
  <data key="d0">AURKA</data>
  <data key="d1">O14965</data>
  <data key="d2">5L8K</data>
  <data key="d3">Humans</data>
  <data key="d4">Enzyme</data>
  <data key="d5">Kinase</data>
  <data key="d6">Cytoplasm</data>
  <data key="d7">CDK1, DLGAP5, CDC20, CCNB2, TPX2, TACC3, UBE2C, PLK1, CENPA, BIRC5</data>
  <data key="d8">Mammary Neoplasms, Colorectal Neoplasms, Prostatic Neoplasms, Peripheral Nervous System Diseases, Adenocarcinoma, Carcinoma, Esophageal Neoplasms, Gastrointestinal Stromal Tumors, Secondary Neoplasm, Congenital chromosomal disease, Colonic Neoplasms, Lung Neoplasms, Stomach Neoplasms, Skin Neoplasms, Malignant neoplasm of mouth, Sarcoma, MYELODYSPLASTIC SYNDROME, Adenoma, Autoimmune Diseases, Brain Neoplasms, Hereditary Nonpolyposis Colorectal Neoplasms, Gastrointestinal Neoplasms, Liver neoplasms, Lymphoma, Myeloproliferative disease, Precancerous Conditions, Refractive Errors, Retroviridae Infections, Uterine Neoplasms, B-Cell Lymphomas, Central Nervous System Neoplasms, Neurofibromatoses, Malignant neoplasm of soft tissue</data>
  <data key="d9">Phosphonothreonine, Alisertib, CYC116, AT9283, SNS-314, MLN8054, Cenisertib, Enzastaurin, 4-(4-METHYLPIPERAZIN-1-YL)-N-[5-(2-THIENYLACETYL)-1,5-DIHYDROPYRROLO[3,4-C]PYRAZOL-3-YL]BENZAMIDE, AKI-001, 1-{5-[2-(thieno[3,2-d]pyrimidin-4-ylamino)ethyl]-1,3-thiazol-2-yl}-3-[3-(trifluoromethyl)phenyl]urea, 1-(5-{2-[(1-methyl-1H-pyrazolo[4,3-d]pyrimidin-7-yl)amino]ethyl}-1,3-thiazol-2-yl)-3-[3-(trifluoromethyl)phenyl]urea, N-{3-[(4-{[3-(TRIFLUOROMETHYL)PHENYL]AMINO}PYRIMIDIN-2-YL)AMINO]PHENYL}CYCLOPROPANECARBOXAMIDE, N-butyl-3-{[6-(9H-purin-6-ylamino)hexanoyl]amino}benzamide, 2-(1H-pyrazol-3-yl)-1H-benzimidazole, N-[3-(1H-BENZIMIDAZOL-2-YL)-1H-PYRAZOL-4-YL]BENZAMIDE, Fostamatinib</data>
  <data key="d10">https://www.drugbank.ca/polypeptides/O14965</data>
  <data key="d11">Aurora kinase A</data>
  <data key="d12">https://cdn.rcsb.org/images/structures/l8/5l8k/5l8k_assembly-1.jpeg</data>
  <data key="d13">Target</data>
  <data key="d14">304</data>
  <data key="d15">0.3675828588552592</data>
  <data key="d16">0.0</data>
  <data key="d17">0.05724119158746501</data>
  <data key="d18">1.0</data>
  <data key="d19">517</data>
  <data key="d20">#12EAEA</data>
  <data key="d21">#0EBEBE</data>
</node>
<node id="Aurora kinase B">
  <data key="d0">AURKB</data>
  <data key="d1">Q96GD4</data>
  <data key="d2">4AF3</data>
  <data key="d3">Humans</data>
  <data key="d4">Enzyme</data>
  <data key="d5">Kinase</data>
  <data key="d6">Nucleus</data>
  <data key="d7">NDC80, CDCA8, KIF20A, CDC20, CCNB2, INCENP, BUB1B, BUB1, KIF2C, CDK1</data>
  <data key="d8">Stomach Neoplasms, Primary malignant neoplasm, MYELODYSPLASTIC SYNDROME, Adenocarcinoma, Tumors of Adrenal Cortex, Congenital chromosomal disease, Endometrial Neoplasms, Esophageal Neoplasms, Lung Neoplasms, Lymphoma, Sarcoma, Mammary Neoplasms</data>
  <data key="d9">Hesperidin, AT9283, Enzastaurin, Reversine, Fostamatinib</data>
  <data key="d10">https://www.drugbank.ca/polypeptides/Q96GD4</data>
  <data key="d11">Aurora kinase B</data>
  <data key="d12">https://cdn.rcsb.org/images/structures/af/4af3/4af3_assembly-1.jpeg</data>
  <data key="d13">Target</data>
  <data key="d14">304</data>
  <data key="d15">0.3675828588552592</data>
  <data key="d16">0.0</data>
  <data key="d17">0.05724119158746501</data>
  <data key="d18">1.0</data>
  <data key="d19">509</data>
  <data key="d20">#12EAEA</data>
  <data key="d21">#0EBEBE</data>
</node>
<node id="Aurora kinase C">
  <data key="d0">AURKC</data>
  <data key="d1">Q9UQB9</data>
  <data key="d2">6GR9</data>
  <data key="d3">Humans</data>
  <data key="d4">Enzyme</data>
  <data key="d5">Kinase</data>
  <data key="d6">Nucleus</data>
  <data key="d7">INCENP, CDCA8, BIRC5</data>
  <data key="d8">Neoplasms, Malignant Neoplasms, Primary malignant neoplasm, Adenocarcinoma, Mammary Neoplasms</data>
  <data key="d9">SNS-314, Fostamatinib</data>
  <data key="d10">https://www.drugbank.ca/polypeptides/Q9UQB9</data>
  <data key="d11">Aurora kinase C</data>
  <data key="d12">https://cdn.rcsb.org/images/structures/gr/6gr9/6gr9_assembly-1.jpeg</data>
  <data key="d13">Target</data>
  <data key="d14">304</data>
  <data key="d15">0.3675828588552592</data>
  <data key="d16">0.0</data>
  <data key="d17">0.05724119158746501</data>
  <data key="d18">1.0</data>
  <data key="d19">502</data>
  <data key="d20">#12EAEA</data>
  <data key="d21">#0EBEBE</data>
</node>
<node id="Tyrosine-protein kinase receptor UFO">
  <data key="d0">AXL</data>
  <data key="d1">P30530</data>
  <data key="d2">2C5D</data>
  <data key="d3">Humans</data>
  <data key="d4">Enzyme</data>
  <data key="d5">Kinase</data>
  <data key="d6">Cell membrane</data>
  <data key="d7">GAS6</data>
  <data key="d8">Malignant Neoplasms, Primary malignant neoplasm, Secondary Neoplasm, Gastrointestinal Stromal Tumors, Adenocarcinoma, Brain Neoplasms, Carcinoma, Esophageal Neoplasms, Congenital Abnormality, Autoimmune Diseases, Cardiomyopathy, Dilated, Lung Neoplasms, Lymphoma, Refractive Errors, Skin Neoplasms, Vascular Diseases, Virus Diseases, Congenital defects, Hematopoietic Neoplasms, Hematologic Neoplasms, MYELODYSPLASTIC SYNDROME</data>
  <data key="d9">Fostamatinib, Gilteritinib</data>
  <data key="d10">https://www.drugbank.ca/polypeptides/P30530</data>
  <data key="d11">Tyrosine-protein kinase receptor UFO</data>
  <data key="d12">https://cdn.rcsb.org/images/structures/c5/2c5d/2c5d_assembly-1.jpeg</data>
  <data key="d13">Target</data>
  <data key="d14">304</data>
  <data key="d15">0.3675828588552592</data>
  <data key="d16">0.0</data>
  <data key="d17">0.05724119158746501</data>
  <data key="d18">1.0</data>
  <data key="d19">494</data>
  <data key="d20">#12EAEA</data>
  <data key="d21">#0EBEBE</data>
</node>
<node id="Tyrosine-protein kinase Blk">
  <data key="d0">BLK</data>
  <data key="d1">P51451</data>
  <data key="d2">1Y57</data>
  <data key="d3">Humans</data>
  <data key="d4">Enzyme</data>
  <data key="d5">Kinase</data>
  <data key="d6">Cell membrane</data>
  <data key="d7">CD79A, CD79B, CBL, EGFR, BLNK</data>
  <data key="d8">Diabetes Mellitus, Autoimmune Diseases, Neoplasms, Lung Diseases, Interstitial, Malignant Neoplasms, Hematologic Neoplasms</data>
  <data key="d9">Fostamatinib, Zanubrutinib</data>
  <data key="d10">https://www.drugbank.ca/polypeptides/P51451</data>
  <data key="d11">Tyrosine-protein kinase Blk</data>
  <data key="d12">https://cdn.rcsb.org/images/structures/y5/1y57/1y57_assembly-1.jpeg</data>
  <data key="d13">Target</data>
  <data key="d14">304</data>
  <data key="d15">0.3675828588552592</data>
  <data key="d16">0.0</data>
  <data key="d17">0.05724119158746501</data>
  <data key="d18">1.0</data>
  <data key="d19">486</data>
  <data key="d20">#12EAEA</data>
  <data key="d21">#0EBEBE</data>
</node>
<node id="BMP-2-inducible protein kinase">
  <data key="d0">BMP2K</data>
  <data key="d1">Q9NSY1</data>
  <data key="d2">Not Available</data>
  <data key="d3">Humans</data>
  <data key="d4">Enzyme</data>
  <data key="d5">Kinase</data>
  <data key="d6">Nucleus</data>
  <data key="d7">REPS1</data>
  <data key="d8"></data>
  <data key="d9">Fostamatinib</data>
  <data key="d10">https://www.drugbank.ca/polypeptides/Q9NSY1</data>
  <data key="d11">BMP-2-inducible protein kinase</data>
  <data key="d12">https://cdn.rcsb.org/images/structures/ot/not available/not available_model-1.jpeg</data>
  <data key="d13">Target</data>
  <data key="d14">304</data>
  <data key="d15">0.3675828588552592</data>
  <data key="d16">0.0</data>
  <data key="d17">0.05724119158746501</data>
  <data key="d18">1.0</data>
  <data key="d19">477</data>
  <data key="d20">#12EAEA</data>
  <data key="d21">#0EBEBE</data>
</node>
<node id="Bone morphogenetic protein receptor type-1B">
  <data key="d0">BMPR1B</data>
  <data key="d1">O00238</data>
  <data key="d2">3MDY</data>
  <data key="d3">Humans</data>
  <data key="d4">Enzyme</data>
  <data key="d5">Kinase</data>
  <data key="d6">Cell membrane</data>
  <data key="d7">BMP4, BMP2, BMP7, SMAD9, BMP6, SMAD6, SMAD7, SMAD4, ACVR2A, SMAD5</data>
  <data key="d8">Diverticular Diseases, Prostatic Neoplasms, Bone Diseases, Developmental, Eye Abnormalities, Craniofacial Abnormalities, Malignant Neoplasms, Neoplasms, Primary malignant neoplasm, Congenital Abnormality, Immunologic Deficiency Syndromes, Limb Deformities, Congenital, Deformity</data>
  <data key="d9">Fostamatinib</data>
  <data key="d10">https://www.drugbank.ca/polypeptides/O00238</data>
  <data key="d11">Bone morphogenetic protein receptor type-1B</data>
  <data key="d12">https://cdn.rcsb.org/images/structures/md/3mdy/3mdy_assembly-1.jpeg</data>
  <data key="d13">Target</data>
  <data key="d14">304</data>
  <data key="d15">0.3675828588552592</data>
  <data key="d16">0.0</data>
  <data key="d17">0.05724119158746501</data>
  <data key="d18">1.0</data>
  <data key="d19">464</data>
  <data key="d20">#12EAEA</data>
  <data key="d21">#0EBEBE</data>
</node>
<node id="Bone morphogenetic protein receptor type-2">
  <data key="d0">BMPR2</data>
  <data key="d1">Q13873</data>
  <data key="d2">Not Available</data>
  <data key="d3">Humans</data>
  <data key="d4">Enzyme</data>
  <data key="d5">Kinase</data>
  <data key="d6">Cell membrane</data>
  <data key="d7">BMP7, BMP2, ACVR1, GDF2, BMP4, BMP6, SMAD4, SMAD6, SMAD9, SMAD5</data>
  <data key="d8">Mammary Neoplasms, Hypertensive disease, Neoplasms, Congenital heart disease, Malignant Neoplasms, Diabetes Mellitus, Prostatic Neoplasms, Primary malignant neoplasm, Connective Tissue Diseases, Demyelinating Diseases, Heart Diseases, Heart Septal Defects, Atrial Septal Defects, HIV Infections, Metabolic Diseases, Secondary Neoplasm</data>
  <data key="d9">Dibotermin alfa, Fostamatinib</data>
  <data key="d10">https://www.drugbank.ca/polypeptides/Q13873</data>
  <data key="d11">Bone morphogenetic protein receptor type-2</data>
  <data key="d12">https://cdn.rcsb.org/images/structures/ot/not available/not available_model-1.jpeg</data>
  <data key="d13">Target</data>
  <data key="d14">304</data>
  <data key="d15">0.3675828588552592</data>
  <data key="d16">0.0</data>
  <data key="d17">0.05724119158746501</data>
  <data key="d18">1.0</data>
  <data key="d19">451</data>
  <data key="d20">#12EAEA</data>
  <data key="d21">#0EBEBE</data>
</node>
<node id="Cytoplasmic tyrosine-protein kinase BMX">
  <data key="d0">BMX</data>
  <data key="d1">P51813</data>
  <data key="d2">Not Available</data>
  <data key="d3">Humans</data>
  <data key="d4">Enzyme</data>
  <data key="d5">Kinase</data>
  <data key="d6">Cytoplasm</data>
  <data key="d7">RUFY1</data>
  <data key="d8">Malignant Neoplasms, Neoplasms, Primary malignant neoplasm, Prostatic Neoplasms, Mammary Neoplasms</data>
  <data key="d9">Fostamatinib, Zanubrutinib</data>
  <data key="d10">https://www.drugbank.ca/polypeptides/P51813</data>
  <data key="d11">Cytoplasmic tyrosine-protein kinase BMX</data>
  <data key="d12">https://cdn.rcsb.org/images/structures/ot/not available/not available_model-1.jpeg</data>
  <data key="d13">Target</data>
  <data key="d14">304</data>
  <data key="d15">0.3675828588552592</data>
  <data key="d16">0.0</data>
  <data key="d17">0.05724119158746501</data>
  <data key="d18">1.0</data>
  <data key="d19">437</data>
  <data key="d20">#12EAEA</data>
  <data key="d21">#0EBEBE</data>
</node>
<node id="Serine/threonine-protein kinase B-raf">
  <data key="d0">BRAF</data>
  <data key="d1">P15056</data>
  <data key="d2">6NYB</data>
  <data key="d3">Humans</data>
  <data key="d4">Enzyme</data>
  <data key="d5">Kinase</data>
  <data key="d6">Nucleus</data>
  <data key="d7">MAP2K1, HRAS, KRAS, NRAS, MAP2K2, PRKCA, RAP1A, RAP1B, YWHAB, YWHAZ</data>
  <data key="d8">Lung Neoplasms, Brain Neoplasms, Gastrointestinal Stromal Tumors, Liver neoplasms, Prostatic Neoplasms, Stomach Neoplasms, Mandibular Neoplasms, Retinal Diseases, Mammary Neoplasms, Multiple congenital anomalies, Endocardial Cushion Defects, Movement Disorders, Central Nervous System Neoplasms, Arteriovenous Malformations, Cerebral, Sarcoma, Malignant neoplasm of soft tissue, Rectal Neoplasms, Benign Neoplasm, Thyroid Diseases, B-Cell Lymphomas, Nevi and Melanomas, Lymphoproliferative Disorders, Congenital Abnormality, CNS disorder, Cerebellar Neoplasms, Infratentorial Neoplasms, Neck Neoplasms, Nephrotic Syndrome, Odontogenic Tumors, orbit (eye disorders), Dermatologic disorders, Soft Tissue Neoplasms, Neoplasms, Neuroepithelial, Neurodegenerative Disorders, Metastatic Carcinoma, Neoplasms, Intracranial, ADENOMAS AND ADENOCARCINOMAS, Adjustment Disorders, Anus Neoplasms, Autoimmune Diseases, Developmental Disabilities, Cognition Disorders, Hereditary Nonpolyposis Colorectal Neoplasms, Conjunctival Neoplasms, Cytomegalovirus Infections, Endometrial Neoplasms, Eye Neoplasms, Genital Neoplasms, Female, Giant Cell Tumors, Head and Neck Neoplasms, Congenital Heart Defects, Heart Diseases, Hypertensive disease, Immunologic Deficiency Syndromes, Inflammatory Bowel Diseases, Kidney Diseases, Lung diseases, Monosomy, Neoplastic Syndromes, Hereditary, Nervous System Neoplasms, Oropharyngeal Neoplasms, Pituitary Neoplasms, Precancerous Conditions, Salivary Gland Neoplasms, Skin Diseases, Genetic, Supratentorial Neoplasms, Encephalopathies, Congenital heart disease, Malignant neoplasm of mouth, Lichenoid Eruptions, Lesion of brain, Neurologic Symptoms, Hantavirus Infections, Adult Solid Neoplasm, Deformity, Oropharyngeal disorders, Secondary malignant neoplasm of soft tissues, Eosinophilic disorder, Drug Dependence, Neurodevelopmental Disorders, Congenital vascular anomaly, Thymus Neoplasms</data>
  <data key="d9">Sorafenib, XL281, RAF-265, PLX-4720, N-{2,4-difluoro-3-[(5-pyridin-3-yl-1H-pyrrolo[2,3-b]pyridin-3-yl)carbonyl]phenyl}ethanesulfonamide, (1E)-5-(1-piperidin-4-yl-3-pyridin-4-yl-1H-pyrazol-4-yl)-2,3-dihydro-1H-inden-1-one oxime, Vemurafenib, Regorafenib, Dabrafenib, Fostamatinib, Encorafenib, Ripretinib</data>
  <data key="d10">https://www.drugbank.ca/polypeptides/P15056</data>
  <data key="d11">Serine/threonine-protein kinase B-raf</data>
  <data key="d12">https://cdn.rcsb.org/images/structures/ny/6nyb/6nyb_assembly-1.jpeg</data>
  <data key="d13">Target</data>
  <data key="d14">304</data>
  <data key="d15">0.3675828588552592</data>
  <data key="d16">0.0</data>
  <data key="d17">0.05724119158746501</data>
  <data key="d18">1.0</data>
  <data key="d19">417</data>
  <data key="d20">#12EAEA</data>
  <data key="d21">#0EBEBE</data>
</node>
<node id="Tyrosine-protein kinase BTK">
  <data key="d0">BTK</data>
  <data key="d1">Q06187</data>
  <data key="d2">Not Available</data>
  <data key="d3">Humans</data>
  <data key="d4">Enzyme</data>
  <data key="d5">Kinase</data>
  <data key="d6">Cytoplasm</data>
  <data key="d7">SH3BP5, BLNK, PLCG2, WAS, CD19, LCP2, PIK3AP1, VAV1, IBTK, CD79B</data>
  <data key="d8">Neoplasms, Immunologic Deficiency Syndromes, Autoimmune Diseases, B-Cell Lymphomas, Hematologic Neoplasms, Primary malignant neoplasm, Mammary Neoplasms, Bacterial Infections, Primary immune deficiency disorder, X-Linked Combined Immunodeficiency Diseases, Immune System Diseases, Kidney Diseases, Humoral immune defect, Adenocarcinoma, Adenoma, Bone Diseases, Brain Diseases, Cerebrovascular Disorders, Herpes Simplex Infections, Prostatic Neoplasms, Skin lesion, Virus Diseases, Hematopoietic Neoplasms, Chronic Kidney Diseases, MYELODYSPLASTIC SYNDROME</data>
  <data key="d9">Inositol 1,3,4,5-Tetrakisphosphate, XL418, Ibrutinib, Dasatinib, Acalabrutinib, Fostamatinib, Zanubrutinib, Abivertinib</data>
  <data key="d10">https://www.drugbank.ca/polypeptides/Q06187</data>
  <data key="d11">Tyrosine-protein kinase BTK</data>
  <data key="d12">https://cdn.rcsb.org/images/structures/ot/not available/not available_model-1.jpeg</data>
  <data key="d13">Target</data>
  <data key="d14">304</data>
  <data key="d15">0.3675828588552592</data>
  <data key="d16">0.0</data>
  <data key="d17">0.05724119158746501</data>
  <data key="d18">1.0</data>
  <data key="d19">400</data>
  <data key="d20">#12EAEA</data>
  <data key="d21">#0EBEBE</data>
</node>
<node id="Calcium/calmodulin-dependent protein kinase type 1">
  <data key="d0">CAMK1</data>
  <data key="d1">Q14012</data>
  <data key="d2">Not Available</data>
  <data key="d3">Humans</data>
  <data key="d4">Enzyme</data>
  <data key="d5">Kinase</data>
  <data key="d6">Cytoplasm</data>
  <data key="d7">CALM1, CALM3</data>
  <data key="d8">Neoplasms</data>
  <data key="d9">Fostamatinib</data>
  <data key="d10">https://www.drugbank.ca/polypeptides/Q14012</data>
  <data key="d11">Calcium/calmodulin-dependent protein kinase type 1</data>
  <data key="d12">https://cdn.rcsb.org/images/structures/ot/not available/not available_model-1.jpeg</data>
  <data key="d13">Target</data>
  <data key="d14">304</data>
  <data key="d15">0.3675828588552592</data>
  <data key="d16">0.0</data>
  <data key="d17">0.05724119158746501</data>
  <data key="d18">1.0</data>
  <data key="d19">373</data>
  <data key="d20">#12EAEA</data>
  <data key="d21">#0EBEBE</data>
</node>
<node id="Calcium/calmodulin-dependent protein kinase type 1D">
  <data key="d0">CAMK1D</data>
  <data key="d1">Q8IU85</data>
  <data key="d2">Not Available</data>
  <data key="d3">Humans</data>
  <data key="d4">Enzyme</data>
  <data key="d5">Kinase</data>
  <data key="d6">Cytoplasm</data>
  <data key="d7">CALM1</data>
  <data key="d8">Diabetes Mellitus, Malignant Neoplasms, Carcinoma, Neoplasms, Primary malignant neoplasm</data>
  <data key="d9">N-(5-METHYL-1H-PYRAZOL-3-YL)-2-PHENYLQUINAZOLIN-4-AMINE, Fostamatinib</data>
  <data key="d10">https://www.drugbank.ca/polypeptides/Q8IU85</data>
  <data key="d11">Calcium/calmodulin-dependent protein kinase type 1D</data>
  <data key="d12">https://cdn.rcsb.org/images/structures/ot/not available/not available_model-1.jpeg</data>
  <data key="d13">Target</data>
  <data key="d14">304</data>
  <data key="d15">0.3675828588552592</data>
  <data key="d16">0.0</data>
  <data key="d17">0.05724119158746501</data>
  <data key="d18">1.0</data>
  <data key="d19">345</data>
  <data key="d20">#12EAEA</data>
  <data key="d21">#0EBEBE</data>
</node>
<node id="Calcium/calmodulin-dependent protein kinase type 1G">
  <data key="d0">CAMK1G</data>
  <data key="d1">Q96NX5</data>
  <data key="d2">Not Available</data>
  <data key="d3">Humans</data>
  <data key="d4">Enzyme</data>
  <data key="d5">Kinase</data>
  <data key="d6">Cytoplasm</data>
  <data key="d7"></data>
  <data key="d8"></data>
  <data key="d9">SU-11652, Fostamatinib</data>
  <data key="d10">https://www.drugbank.ca/polypeptides/Q96NX5</data>
  <data key="d11">Calcium/calmodulin-dependent protein kinase type 1G</data>
  <data key="d12">https://cdn.rcsb.org/images/structures/ot/not available/not available_model-1.jpeg</data>
  <data key="d13">Target</data>
  <data key="d14">304</data>
  <data key="d15">0.3675828588552592</data>
  <data key="d16">0.0</data>
  <data key="d17">0.05724119158746501</data>
  <data key="d18">1.0</data>
  <data key="d19">314</data>
  <data key="d20">#12EAEA</data>
  <data key="d21">#0EBEBE</data>
</node>
<node id="Calcium/calmodulin-dependent protein kinase type II subunit alpha">
  <data key="d0">CAMK2A</data>
  <data key="d1">Q9UQM7</data>
  <data key="d2">Not Available</data>
  <data key="d3">Humans</data>
  <data key="d4">Enzyme</data>
  <data key="d5">Kinase</data>
  <data key="d6">Cell junction</data>
  <data key="d7">CAMK2B, CAMK2D, CAMK2G, GRIN2B, GRIN1, GRIN2A, GRIA1, CALM1, DLG1, DLG4</data>
  <data key="d8">Intellectual Disability, Cocaine-Related Disorders, Ventricular Septal Defects, Inflammatory Bowel Diseases, Movement Disorders, Urogenital Abnormalities, Congenital digestive system anomalies, Hypertensive disease</data>
  <data key="d9">Hexatantalum Dodecabromide, 1,4-Dithiothreitol, (2Z,3E)-2,3'-biindole-2',3(1H,1'H)-dione 3-{O-[(3R)-3,4-dihydroxybutyl]oxime}, Fostamatinib</data>
  <data key="d10">https://www.drugbank.ca/polypeptides/Q9UQM7</data>
  <data key="d11">Calcium/calmodulin-dependent protein kinase type II subunit alpha</data>
  <data key="d12">https://cdn.rcsb.org/images/structures/ot/not available/not available_model-1.jpeg</data>
  <data key="d13">Target</data>
  <data key="d14">304</data>
  <data key="d15">0.3675828588552592</data>
  <data key="d16">0.0</data>
  <data key="d17">0.05724119158746501</data>
  <data key="d18">1.0</data>
  <data key="d19">271</data>
  <data key="d20">#12EAEA</data>
  <data key="d21">#0EBEBE</data>
</node>
<node id="Calcium/calmodulin-dependent protein kinase type II subunit beta">
  <data key="d0">CAMK2B</data>
  <data key="d1">Q13554</data>
  <data key="d2">Not Available</data>
  <data key="d3">Humans</data>
  <data key="d4">Enzyme</data>
  <data key="d5">Kinase</data>
  <data key="d6">Cytoplasm</data>
  <data key="d7">CAMK2D, CAMK2A, CAMK2G, CALM1, GRIN2A, GRIN1, CALM3, GRIN2B, GRIA2</data>
  <data key="d8">Intellectual Disability, Cannabis-Related Disorder, Cocaine-Related Disorders, Movement Disorders, Congenital digestive system anomalies, Malignant Neoplasms, Drug abuse, Neoplasms, nervous system disorder, Primary malignant neoplasm, Mammary Neoplasms</data>
  <data key="d9">[4-({4-[(5-cyclopropyl-1H-pyrazol-3-yl)amino]-6-(methylamino)pyrimidin-2-yl}amino)phenyl]acetonitrile, Fostamatinib</data>
  <data key="d10">https://www.drugbank.ca/polypeptides/Q13554</data>
  <data key="d11">Calcium/calmodulin-dependent protein kinase type II subunit beta</data>
  <data key="d12">https://cdn.rcsb.org/images/structures/ot/not available/not available_model-1.jpeg</data>
  <data key="d13">Target</data>
  <data key="d14">304</data>
  <data key="d15">0.3675828588552592</data>
  <data key="d16">0.0</data>
  <data key="d17">0.05724119158746501</data>
  <data key="d18">1.0</data>
  <data key="d19">220</data>
  <data key="d20">#12EAEA</data>
  <data key="d21">#0EBEBE</data>
</node>
<node id="Calcium/calmodulin-dependent protein kinase type II subunit delta">
  <data key="d0">CAMK2D</data>
  <data key="d1">Q13557</data>
  <data key="d2">2WEL</data>
  <data key="d3">Humans</data>
  <data key="d4">Enzyme</data>
  <data key="d5">Kinase</data>
  <data key="d6">Cell membrane</data>
  <data key="d7">CAMK2B, CAMK2A, CALM1, CALM3, CALM2, CAMK2G, GRIN2B, RYR2, GRIN2A</data>
  <data key="d8">Heart Diseases</data>
  <data key="d9">2-[4-[4-[(5-cyclopropyl-1H-pyrazol-3-yl)amino]quinazolin-2-yl]iminocyclohexa-2,5-dien-1-yl]acetonitrile, (3Z)-N,N-DIMETHYL-2-OXO-3-(4,5,6,7-TETRAHYDRO-1H-INDOL-2-YLMETHYLIDENE)-2,3-DIHYDRO-1H-INDOLE-5-SULFONAMIDE, Fostamatinib</data>
  <data key="d10">https://www.drugbank.ca/polypeptides/Q13557</data>
  <data key="d11">Calcium/calmodulin-dependent protein kinase type II subunit delta</data>
  <data key="d12">https://cdn.rcsb.org/images/structures/we/2wel/2wel_assembly-1.jpeg</data>
  <data key="d13">Target</data>
  <data key="d14">304</data>
  <data key="d15">0.3675828588552592</data>
  <data key="d16">0.0</data>
  <data key="d17">0.05724119158746501</data>
  <data key="d18">1.0</data>
  <data key="d19">152</data>
  <data key="d20">#12EAEA</data>
  <data key="d21">#0EBEBE</data>
</node>
<node id="Calcium/calmodulin-dependent protein kinase type II subunit gamma">
  <data key="d0">CAMK2G</data>
  <data key="d1">Q13555</data>
  <data key="d2">Not Available</data>
  <data key="d3">Humans</data>
  <data key="d4">Enzyme</data>
  <data key="d5">Kinase</data>
  <data key="d6">Sarcoplasmic reticulum membrane</data>
  <data key="d7">CAMK2B, CAMK2A, GRIN2B, GRIN1, GRIN2A, CAMK2D, GRIA1, DLG4</data>
  <data key="d8">Anxiety Disorders, Malignant Neoplasms, Primary malignant neoplasm, Mammary Neoplasms, Intellectual Disability</data>
  <data key="d9">1-tert-butyl-3-(3-methylbenzyl)-1H-pyrazolo[3,4-d]pyrimidin-4-amine, Bosutinib, Fostamatinib</data>
  <data key="d10">https://www.drugbank.ca/polypeptides/Q13555</data>
  <data key="d11">Calcium/calmodulin-dependent protein kinase type II subunit gamma</data>
  <data key="d12">https://cdn.rcsb.org/images/structures/ot/not available/not available_model-1.jpeg</data>
  <data key="d13">Target</data>
  <data key="d14">304</data>
  <data key="d15">0.3675828588552592</data>
  <data key="d16">0.0</data>
  <data key="d17">0.05724119158746501</data>
  <data key="d18">1.0</data>
  <data key="d19">9</data>
  <data key="d20">#12EAEA</data>
  <data key="d21">#0EBEBE</data>
</node>
<node id="Calcium/calmodulin-dependent protein kinase kinase 1">
  <data key="d0">CAMKK1</data>
  <data key="d1">Q8N5S9</data>
  <data key="d2">Not Available</data>
  <data key="d3">Humans</data>
  <data key="d4">Enzyme</data>
  <data key="d5">Kinase</data>
  <data key="d6">Cytoplasm</data>
  <data key="d7">CALM1, CAMK4</data>
  <data key="d8">nervous system disorder</data>
  <data key="d9">Fostamatinib</data>
  <data key="d10">https://www.drugbank.ca/polypeptides/Q8N5S9</data>
  <data key="d11">Calcium/calmodulin-dependent protein kinase kinase 1</data>
  <data key="d12">https://cdn.rcsb.org/images/structures/ot/not available/not available_model-1.jpeg</data>
  <data key="d13">Target</data>
  <data key="d14">304</data>
  <data key="d15">0.3675828588552592</data>
  <data key="d16">0.0</data>
  <data key="d17">0.05724119158746501</data>
  <data key="d18">1.0</data>
  <data key="d19">0</data>
  <data key="d20">#12EAEA</data>
  <data key="d21">#0EBEBE</data>
</node>
<node id="Calcium/calmodulin-dependent protein kinase kinase 2">
  <data key="d0">CAMKK2</data>
  <data key="d1">Q96RR4</data>
  <data key="d2">6EWW</data>
  <data key="d3">Humans</data>
  <data key="d4">Enzyme</data>
  <data key="d5">Kinase</data>
  <data key="d6">Nucleus</data>
  <data key="d7">CALM1, CAMK4</data>
  <data key="d8">Prostatic Neoplasms, Neoplasms, Malignant Neoplasms, Primary malignant neoplasm, Anxiety Disorders, Behavior Disorders, Brain Neoplasms, Mycobacterium Infections, Secondary Neoplasm</data>
  <data key="d9">Fostamatinib</data>
  <data key="d10">https://www.drugbank.ca/polypeptides/Q96RR4</data>
  <data key="d11">Calcium/calmodulin-dependent protein kinase kinase 2</data>
  <data key="d12">https://cdn.rcsb.org/images/structures/ew/6eww/6eww_assembly-1.jpeg</data>
  <data key="d13">Target</data>
  <data key="d14">304</data>
  <data key="d15">0.3675828588552592</data>
  <data key="d16">0.0</data>
  <data key="d17">0.05724119158746501</data>
  <data key="d18">1.0</data>
  <data key="d19">0</data>
  <data key="d20">#12EAEA</data>
  <data key="d21">#0EBEBE</data>
</node>
<node id="Peripheral plasma membrane protein CASK">
  <data key="d0">CASK</data>
  <data key="d1">O14936</data>
  <data key="d2">6KMH</data>
  <data key="d3">Humans</data>
  <data key="d4">Enzyme</data>
  <data key="d5">Not Available</data>
  <data key="d6">Nucleus</data>
  <data key="d7">LIN7A, LIN7B, APBA1, LIN7C, PPFIA2, NRXN1, NRXN2, NRXN3, PPFIA3, EPB41</data>
  <data key="d8">Carcinoma, Neurodevelopmental Disorders, Cerebellar Diseases, Anorectal Malformations, Intellectual Disability, Multiple congenital anomalies, Movement Disorders, Neoplasms, Congenital anomaly of brain, Congenital Abnormality, Retinal Diseases, Congenital anomaly of face, Deformity, Pervasive Development Disorder</data>
  <data key="d9">Formic acid, Fostamatinib</data>
  <data key="d10">https://www.drugbank.ca/polypeptides/O14936</data>
  <data key="d11">Peripheral plasma membrane protein CASK</data>
  <data key="d12">https://cdn.rcsb.org/images/structures/km/6kmh/6kmh_assembly-1.jpeg</data>
  <data key="d13">Target</data>
  <data key="d14">304</data>
  <data key="d15">0.3675828588552592</data>
  <data key="d16">0.0</data>
  <data key="d17">0.05724119158746501</data>
  <data key="d18">1.0</data>
  <data key="d19">0</data>
  <data key="d20">#12EAEA</data>
  <data key="d21">#0EBEBE</data>
</node>
<node id="Kappa-casein">
  <data key="d0">CSN3</data>
  <data key="d1">P07498</data>
  <data key="d2">Not Available</data>
  <data key="d3">Humans</data>
  <data key="d4">Secreted protein</data>
  <data key="d5">Not Available</data>
  <data key="d6">Secreted</data>
  <data key="d7"></data>
  <data key="d8">Carcinoma, Neoplasms, Cardiovascular Diseases</data>
  <data key="d9">Fostamatinib</data>
  <data key="d10">https://www.drugbank.ca/polypeptides/P07498</data>
  <data key="d11">Kappa-casein</data>
  <data key="d12">https://cdn.rcsb.org/images/structures/ot/not available/not available_model-1.jpeg</data>
  <data key="d13">Target</data>
  <data key="d14">304</data>
  <data key="d15">0.3675828588552592</data>
  <data key="d16">0.0</data>
  <data key="d17">0.05724119158746501</data>
  <data key="d18">1.0</data>
  <data key="d19">0</data>
  <data key="d20">#12EAEA</data>
  <data key="d21">#0EBEBE</data>
</node>
<node id="Cyclin-dependent kinase 1">
  <data key="d0">CDK1</data>
  <data key="d1">P06493</data>
  <data key="d2">4YC3</data>
  <data key="d3">Humans</data>
  <data key="d4">Enzyme</data>
  <data key="d5">Kinase</data>
  <data key="d6">Nucleus</data>
  <data key="d7">NDC80, NCAPG, CDC20, CCNA2, AURKA, CCNB2, BUB1B, CKS1B, CCNB1, MAD2L1</data>
  <data key="d8">Liver neoplasms, Malignant Neoplasms, Primary malignant neoplasm, Carcinoma, Herpes Simplex Infections, Prostatic Neoplasms, B-Cell Lymphomas, Colorectal Neoplasms, Lymphoma, Virus Diseases, Mammary Neoplasms, Adenocarcinoma, Adenoma, Enterovirus Infections, Hepatitis, HIV Infections, Malignant neoplasm of mouth, Caffeine related disorders, Gastrointestinal Stromal Tumors, Neurodegenerative Disorders, Infectious Lung Disorder, Neoplasms, Intracranial, Secondary Neoplasm</data>
  <data key="d9">Alsterpaullone, Alvocidib, Hymenialdisine, Indirubin-3'-monoxime, Olomoucine, SU9516, AT-7519, Seliciclib, Fostamatinib, Avotaciclib</data>
  <data key="d10">https://www.drugbank.ca/polypeptides/P06493</data>
  <data key="d11">Cyclin-dependent kinase 1</data>
  <data key="d12">https://cdn.rcsb.org/images/structures/yc/4yc3/4yc3_assembly-1.jpeg</data>
  <data key="d13">Target</data>
  <data key="d14">304</data>
  <data key="d15">0.3675828588552592</data>
  <data key="d16">0.0</data>
  <data key="d17">0.05724119158746501</data>
  <data key="d18">1.0</data>
  <data key="d19">0</data>
  <data key="d20">#12EAEA</data>
  <data key="d21">#0EBEBE</data>
</node>
<node id="Serine/threonine-protein kinase MRCK gamma">
  <data key="d0">CDC42BPG</data>
  <data key="d1">Q6DT37</data>
  <data key="d2">5WNH</data>
  <data key="d3">Humans</data>
  <data key="d4">Enzyme</data>
  <data key="d5">Kinase</data>
  <data key="d6">Cytoplasm</data>
  <data key="d7"></data>
  <data key="d8"></data>
  <data key="d9">Fostamatinib</data>
  <data key="d10">https://www.drugbank.ca/polypeptides/Q6DT37</data>
  <data key="d11">Serine/threonine-protein kinase MRCK gamma</data>
  <data key="d12">https://cdn.rcsb.org/images/structures/wn/5wnh/5wnh_assembly-1.jpeg</data>
  <data key="d13">Target</data>
  <data key="d14">304</data>
  <data key="d15">0.3675828588552592</data>
  <data key="d16">0.0</data>
  <data key="d17">0.05724119158746501</data>
  <data key="d18">1.0</data>
  <data key="d19">0</data>
  <data key="d20">#12EAEA</data>
  <data key="d21">#0EBEBE</data>
</node>
<node id="Cyclin-dependent kinase 4">
  <data key="d0">CDK4</data>
  <data key="d1">P11802</data>
  <data key="d2">2W9Z</data>
  <data key="d3">Humans</data>
  <data key="d4">Enzyme</data>
  <data key="d5">Kinase</data>
  <data key="d6">Cytoplasm</data>
  <data key="d7">CDKN2A, CCNA2, CCNE1, CCND3, RB1, CDKN1A, CCND2, CCND1, CDKN2B, CDKN1B</data>
  <data key="d8">Carcinoma, Stomach Neoplasms, Lymphoma, Neoplasms, Intracranial, Brain Stem Neoplasms, Pontine Tumors, Mammary Neoplasms, Sarcoma, Malignant neoplasm of soft tissue, B-Cell Lymphomas, Sarcoma of soft tissue, Soft Tissue Neoplasms, Adenoma, Diabetes Mellitus, Esophageal Neoplasms, Malignant neoplasm of mouth, Neuroendocrine Tumors, Gastrointestinal Stromal Tumors, Secondary Neoplasm, Adenocarcinoma, Hematologic Neoplasms, Tumors of Adrenal Cortex, Bone neoplasms, Colorectal Neoplasms, Intestinal Neoplasms, Kidney Diseases, Liver diseases, Liver neoplasms, Lung Neoplasms, Mouth Neoplasms, Neoplasms, Vascular Tissue, Prostatic Neoplasms, Skin Neoplasms, Testicular Neoplasms, Central Nervous System Neoplasms, Neurofibromatoses, Vascular Neoplasms, Hematopoietic Neoplasms</data>
  <data key="d9">Alvocidib, Purvalanol, Palbociclib, Ribociclib, Abemaciclib, Fostamatinib, Trilaciclib</data>
  <data key="d10">https://www.drugbank.ca/polypeptides/P11802</data>
  <data key="d11">Cyclin-dependent kinase 4</data>
  <data key="d12">https://cdn.rcsb.org/images/structures/w9/2w9z/2w9z_assembly-1.jpeg</data>
  <data key="d13">Target</data>
  <data key="d14">304</data>
  <data key="d15">0.3675828588552592</data>
  <data key="d16">0.0</data>
  <data key="d17">0.05724119158746501</data>
  <data key="d18">1.0</data>
  <data key="d19">0</data>
  <data key="d20">#12EAEA</data>
  <data key="d21">#0EBEBE</data>
</node>
<node id="Cyclin-dependent kinase-like 1">
  <data key="d0">CDKL1</data>
  <data key="d1">Q00532</data>
  <data key="d2">Not Available</data>
  <data key="d3">Humans</data>
  <data key="d4">Enzyme</data>
  <data key="d5">Kinase</data>
  <data key="d6">Cytoplasm</data>
  <data key="d7"></data>
  <data key="d8">Malignant Neoplasms, Carcinoma, Neoplasms</data>
  <data key="d9">Fostamatinib</data>
  <data key="d10">https://www.drugbank.ca/polypeptides/Q00532</data>
  <data key="d11">Cyclin-dependent kinase-like 1</data>
  <data key="d12">https://cdn.rcsb.org/images/structures/ot/not available/not available_model-1.jpeg</data>
  <data key="d13">Target</data>
  <data key="d14">304</data>
  <data key="d15">0.3675828588552592</data>
  <data key="d16">0.0</data>
  <data key="d17">0.05724119158746501</data>
  <data key="d18">1.0</data>
  <data key="d19">0</data>
  <data key="d20">#12EAEA</data>
  <data key="d21">#0EBEBE</data>
</node>
<node id="Cyclin-dependent kinase-like 2">
  <data key="d0">CDKL2</data>
  <data key="d1">Q92772</data>
  <data key="d2">Not Available</data>
  <data key="d3">Humans</data>
  <data key="d4">Enzyme</data>
  <data key="d5">Kinase</data>
  <data key="d6">Cytoplasm</data>
  <data key="d7"></data>
  <data key="d8">Neoplasms, Cognition Disorders</data>
  <data key="d9">Fostamatinib</data>
  <data key="d10">https://www.drugbank.ca/polypeptides/Q92772</data>
  <data key="d11">Cyclin-dependent kinase-like 2</data>
  <data key="d12">https://cdn.rcsb.org/images/structures/ot/not available/not available_model-1.jpeg</data>
  <data key="d13">Target</data>
  <data key="d14">304</data>
  <data key="d15">0.3675828588552592</data>
  <data key="d16">0.0</data>
  <data key="d17">0.05724119158746501</data>
  <data key="d18">1.0</data>
  <data key="d19">0</data>
  <data key="d20">#12EAEA</data>
  <data key="d21">#0EBEBE</data>
</node>
<node id="Serine/threonine-protein kinase Chk1">
  <data key="d0">CHEK1</data>
  <data key="d1">O14757</data>
  <data key="d2">7AKO</data>
  <data key="d3">Humans</data>
  <data key="d4">Enzyme</data>
  <data key="d5">Kinase</data>
  <data key="d6">Nucleus</data>
  <data key="d7">RAD51, ATM, CDC25A, ATR, CDC45, CDC25C, TOPBP1, EXO1, CLSPN, CDC6</data>
  <data key="d8">Mammary Neoplasms, Lymphoma, Carcinoma, Congenital chromosomal disease, Prostatic Neoplasms, B-Cell Lymphomas, Hematologic Neoplasms, Adenovirus Infections, Brain Neoplasms, Colonic Neoplasms, Colorectal Neoplasms, Immunologic Deficiency Syndromes, Lung Neoplasms, Precancerous Conditions, Stomach Neoplasms, Virus Diseases, Epstein-Barr Virus Infections, Sarcoma, Secondary Neoplasm, Sarcoma of soft tissue</data>
  <data key="d9">XL844, Enzastaurin, CHIR-124, N-{5-[4-(4-METHYLPIPERAZIN-1-YL)PHENYL]-1H-PYRROLO[2,3-B]PYRIDIN-3-YL}NICOTINAMIDE, 3-(5-{[4-(AMINOMETHYL)PIPERIDIN-1-YL]METHYL}-1H-INDOL-2-YL)QUINOLIN-2(1H)-ONE, 2,2'-{[9-(HYDROXYIMINO)-9H-FLUORENE-2,7-DIYL]BIS(OXY)}DIACETIC ACID, (2S)-1-AMINO-3-[(5-NITROQUINOLIN-8-YL)AMINO]PROPAN-2-OL, 2-(cyclohexylamino)benzoic acid, 3-(5-{[4-(AMINOMETHYL)PIPERIDIN-1-YL]METHYL}-1H-INDOL-2-YL)-1H-INDAZOLE-6-CARBONITRILE, (3Z)-6-(4-HYDROXY-3-METHOXYPHENYL)-3-(1H-PYRROL-2-YLMETHYLENE)-1,3-DIHYDRO-2H-INDOL-2-ONE, 5-ETHYL-3-METHYL-1,5-DIHYDRO-4H-PYRAZOLO[4,3-C]QUINOLIN-4-ONE, (5-{3-[5-(PIPERIDIN-1-YLMETHYL)-1H-INDOL-2-YL]-1H-INDAZOL-6-YL}-2H-1,2,3-TRIAZOL-4-YL)METHANOL, 1-(5-CHLORO-2-METHOXYPHENYL)-3-{6-[2-(DIMETHYLAMINO)-1-METHYLETHOXY]PYRAZIN-2-YL}UREA, (3-ENDO)-8-METHYL-8-AZABICYCLO[3.2.1]OCT-3-YL 1H-PYRROLO[2,3-B]PYRIDINE-3-CARBOXYLATE, 18-CHLORO-11,12,13,14-TETRAHYDRO-1H,10H-8,4-(AZENO)-9,15,1,3,6-BENZODIOXATRIAZACYCLOHEPTADECIN-2-ONE, 1-(5-CHLORO-2,4-DIMETHOXYPHENYL)-3-(5-CYANOPYRAZIN-2-YL)UREA, 4-(6-{[(4-METHYLCYCLOHEXYL)AMINO]METHYL}-1,4-DIHYDROINDENO[1,2-C]PYRAZOL-3-YL)BENZOIC ACID, 4-[3-(1H-BENZIMIDAZOL-2-YL)-1H-INDAZOL-6-YL]-2-METHOXYPHENOL, (2R)-1-[(5,6-DIPHENYL-7H-PYRROLO[2,3-D]PYRIMIDIN-4-YL)AMINO]PROPAN-2-OL, (2R)-3-{[(4Z)-5,6-DIPHENYL-6,7-DIHYDRO-4H-PYRROLO[2,3-D]PYRIMIDIN-4-YLIDENE]AMINO}PROPANE-1,2-DIOL, N-(5,6-DIPHENYLFURO[2,3-D]PYRIMIDIN-4-YL)GLYCINE, (5,6-DIPHENYL-FURO[2,3-D]PYRIMIDIN-4-YLAMINO)-ACETIC, 3-AMINO-3-BENZYL-[4.3.0]BICYCLO-1,6-DIAZANONAN-2-ONE, 3-(1H-BENZIMIDAZOL-2-YL)-1H-INDAZOLE, 2-[5,6-BIS-(4-METHOXY-PHENYL)-FURO[2,3-D]PYRIMIDIN-4-YLAMINO]-ETHANOL, 2-[(5,6-DIPHENYLFURO[2,3-D]PYRIMIDIN-4-YL)AMINO]ETHANOL, REL-(9R,12S)-9,10,11,12-TETRAHYDRO-9,12-EPOXY-1H-DIINDOLO[1,2,3-FG:3',2',1'-KL]PYRROLO[3,4-I][1,6]BENZODIAZOCINE-1,3(2H)-DIONE, 1-[(2S)-4-(5-phenyl-1H-pyrazolo[3,4-b]pyridin-4-yl)morpholin-2-yl]methanamine, N-(4-OXO-5,6,7,8-TETRAHYDRO-4H-[1,3]THIAZOLO[5,4-C]AZEPIN-2-YL)ACETAMIDE, 5,6,7,8-TETRAHYDRO[1]BENZOTHIENO[2,3-D]PYRIMIDIN-4(3H)-ONE, [4-amino-2-(tert-butylamino)-1,3-thiazol-5-yl](phenyl)methanone, 2-(methylsulfanyl)-5-(thiophen-2-ylmethyl)-1H-imidazol-4-ol, 6-MORPHOLIN-4-YL-9H-PURINE, 1-[(2S)-4-(5-BROMO-1H-PYRAZOLO[3,4-B]PYRIDIN-4-YL)MORPHOLIN-2-YL]METHANAMINE, Fostamatinib</data>
  <data key="d10">https://www.drugbank.ca/polypeptides/O14757</data>
  <data key="d11">Serine/threonine-protein kinase Chk1</data>
  <data key="d12">https://cdn.rcsb.org/images/structures/ak/7ako/7ako_assembly-1.jpeg</data>
  <data key="d13">Target</data>
  <data key="d14">304</data>
  <data key="d15">0.3675828588552592</data>
  <data key="d16">0.0</data>
  <data key="d17">0.05724119158746501</data>
  <data key="d18">1.0</data>
  <data key="d19">0</data>
  <data key="d20">#12EAEA</data>
  <data key="d21">#0EBEBE</data>
</node>
<node id="Serine/threonine-protein kinase Chk2">
  <data key="d0">CHEK2</data>
  <data key="d1">O96017</data>
  <data key="d2">3VA4</data>
  <data key="d3">Humans</data>
  <data key="d4">Enzyme</data>
  <data key="d5">Kinase</data>
  <data key="d6">Nucleus</data>
  <data key="d7">ATM, ATR, TP53BP1, TP53, CDC25C, CDC25A, BRCA1, MDC1, NBN, H2AFX</data>
  <data key="d8">Colorectal Neoplasms, Prostatic Neoplasms, Lung Neoplasms, Breast Neoplasms, Male, Hereditary Nonpolyposis Colorectal Neoplasms, Stomach Neoplasms, Squamous Cell Neoplasms, Lymphoma, Colonic Neoplasms, Sarcoma, Multiple congenital anomalies, Neoplastic Syndromes, Hereditary, Carcinoma, Congenital chromosomal disease, Liver neoplasms, Congenital Abnormality, Adenocarcinoma, Adenoma, Brain Neoplasms, Endometrial Neoplasms, Hypertensive disease, Kidney Diseases, Lymphoproliferative Disorders, Virus Diseases, Gastrointestinal Stromal Tumors, Endometrial Diseases, Malignant neoplasm of soft tissue</data>
  <data key="d9">XL844, Enzastaurin, Fostamatinib</data>
  <data key="d10">https://www.drugbank.ca/polypeptides/O96017</data>
  <data key="d11">Serine/threonine-protein kinase Chk2</data>
  <data key="d12">https://cdn.rcsb.org/images/structures/va/3va4/3va4_assembly-1.jpeg</data>
  <data key="d13">Target</data>
  <data key="d14">304</data>
  <data key="d15">0.3675828588552592</data>
  <data key="d16">0.0</data>
  <data key="d17">0.05724119158746501</data>
  <data key="d18">1.0</data>
  <data key="d19">0</data>
  <data key="d20">#12EAEA</data>
  <data key="d21">#0EBEBE</data>
</node>
<node id="Citron Rho-interacting kinase">
  <data key="d0">CIT</data>
  <data key="d1">O14578</data>
  <data key="d2">4AW2</data>
  <data key="d3">Humans</data>
  <data key="d4">Enzyme</data>
  <data key="d5">Kinase</data>
  <data key="d6">Cytoplasm</data>
  <data key="d7">KIF14, RHOA, RHOC, RHOB</data>
  <data key="d8">Inflammatory Bowel Diseases, Parkinsonian Disorders, Neoplasms, Liver diseases, Neurodegenerative Disorders</data>
  <data key="d9">Fostamatinib</data>
  <data key="d10">https://www.drugbank.ca/polypeptides/O14578</data>
  <data key="d11">Citron Rho-interacting kinase</data>
  <data key="d12">https://cdn.rcsb.org/images/structures/aw/4aw2/4aw2_assembly-1.jpeg</data>
  <data key="d13">Target</data>
  <data key="d14">304</data>
  <data key="d15">0.3675828588552592</data>
  <data key="d16">0.0</data>
  <data key="d17">0.05724119158746501</data>
  <data key="d18">1.0</data>
  <data key="d19">0</data>
  <data key="d20">#12EAEA</data>
  <data key="d21">#0EBEBE</data>
</node>
<node id="Dual specificity protein kinase CLK1">
  <data key="d0">CLK1</data>
  <data key="d1">P49759</data>
  <data key="d2">Not Available</data>
  <data key="d3">Humans</data>
  <data key="d4">Enzyme</data>
  <data key="d5">Kinase</data>
  <data key="d6">Nucleus</data>
  <data key="d7">SRSF1, CLK4</data>
  <data key="d8">Malignant Neoplasms, Primary malignant neoplasm, Virus Diseases, Neurodegenerative Disorders</data>
  <data key="d9">Debromohymenialdisine, CHGN111, ethyl 3-[(E)-2-amino-1-cyanoethenyl]-6,7-dichloro-1-methyl-1H-indole-2-carboxylate, Fostamatinib</data>
  <data key="d10">https://www.drugbank.ca/polypeptides/P49759</data>
  <data key="d11">Dual specificity protein kinase CLK1</data>
  <data key="d12">https://cdn.rcsb.org/images/structures/ot/not available/not available_model-1.jpeg</data>
  <data key="d13">Target</data>
  <data key="d14">304</data>
  <data key="d15">0.3675828588552592</data>
  <data key="d16">0.0</data>
  <data key="d17">0.05724119158746501</data>
  <data key="d18">1.0</data>
  <data key="d19">0</data>
  <data key="d20">#12EAEA</data>
  <data key="d21">#0EBEBE</data>
</node>
<node id="Dual specificity protein kinase CLK2">
  <data key="d0">CLK2</data>
  <data key="d1">P49760</data>
  <data key="d2">Not Available</data>
  <data key="d3">Humans</data>
  <data key="d4">Enzyme</data>
  <data key="d5">Kinase</data>
  <data key="d6">Nucleus</data>
  <data key="d7"></data>
  <data key="d8">Diabetes Mellitus, Neoplasms, Mammary Neoplasms, Intellectual Disability</data>
  <data key="d9">Fostamatinib</data>
  <data key="d10">https://www.drugbank.ca/polypeptides/P49760</data>
  <data key="d11">Dual specificity protein kinase CLK2</data>
  <data key="d12">https://cdn.rcsb.org/images/structures/ot/not available/not available_model-1.jpeg</data>
  <data key="d13">Target</data>
  <data key="d14">304</data>
  <data key="d15">0.3675828588552592</data>
  <data key="d16">0.0</data>
  <data key="d17">0.05724119158746501</data>
  <data key="d18">1.0</data>
  <data key="d19">0</data>
  <data key="d20">#12EAEA</data>
  <data key="d21">#0EBEBE</data>
</node>
<node id="Dual specificity protein kinase CLK3">
  <data key="d0">CLK3</data>
  <data key="d1">P49761</data>
  <data key="d2">Not Available</data>
  <data key="d3">Humans</data>
  <data key="d4">Enzyme</data>
  <data key="d5">Kinase</data>
  <data key="d6">Nucleus</data>
  <data key="d7"></data>
  <data key="d8"></data>
  <data key="d9">K-00546, ethyl 3-[(E)-2-amino-1-cyanoethenyl]-6,7-dichloro-1-methyl-1H-indole-2-carboxylate, Fostamatinib</data>
  <data key="d10">https://www.drugbank.ca/polypeptides/P49761</data>
  <data key="d11">Dual specificity protein kinase CLK3</data>
  <data key="d12">https://cdn.rcsb.org/images/structures/ot/not available/not available_model-1.jpeg</data>
  <data key="d13">Target</data>
  <data key="d14">304</data>
  <data key="d15">0.3675828588552592</data>
  <data key="d16">0.0</data>
  <data key="d17">0.05724119158746501</data>
  <data key="d18">1.0</data>
  <data key="d19">0</data>
  <data key="d20">#12EAEA</data>
  <data key="d21">#0EBEBE</data>
</node>
<node id="Dual specificity protein kinase CLK4">
  <data key="d0">CLK4</data>
  <data key="d1">Q9HAZ1</data>
  <data key="d2">Not Available</data>
  <data key="d3">Humans</data>
  <data key="d4">Enzyme</data>
  <data key="d5">Kinase</data>
  <data key="d6">Nucleus</data>
  <data key="d7">CLK1</data>
  <data key="d8"></data>
  <data key="d9">Fostamatinib</data>
  <data key="d10">https://www.drugbank.ca/polypeptides/Q9HAZ1</data>
  <data key="d11">Dual specificity protein kinase CLK4</data>
  <data key="d12">https://cdn.rcsb.org/images/structures/ot/not available/not available_model-1.jpeg</data>
  <data key="d13">Target</data>
  <data key="d14">304</data>
  <data key="d15">0.3675828588552592</data>
  <data key="d16">0.0</data>
  <data key="d17">0.05724119158746501</data>
  <data key="d18">1.0</data>
  <data key="d19">0</data>
  <data key="d20">#12EAEA</data>
  <data key="d21">#0EBEBE</data>
</node>
<node id="Macrophage colony-stimulating factor 1 receptor">
  <data key="d0">CSF1R</data>
  <data key="d1">P07333</data>
  <data key="d2">Not Available</data>
  <data key="d3">Humans</data>
  <data key="d4">Enzyme</data>
  <data key="d5">Kinase</data>
  <data key="d6">Cell membrane</data>
  <data key="d7">CSF1, IL34, SPI1, CBL, TYROBP, HRAS</data>
  <data key="d8">Malignant Neoplasms, Leukoencephalopathy, Hematologic Neoplasms, MYELODYSPLASTIC SYNDROME, Mammary Neoplasms, Benign Neoplasm, Multiple congenital anomalies, Movement Disorders, Myeloproliferative disease, Primary malignant neoplasm, Lymphoma, nervous system disorder, Neurodegenerative Disorders, Sarcoma, Malignant neoplasm of soft tissue, Adenocarcinoma, Carcinoma, CNS disorder, Osteochondrodysplasias, Cerebrovascular accident, Viral Encephalitis, Congenital anomaly of brain, Anxiety Disorders, Mental disorders, Bone Diseases, Cytomegalovirus Infections, Diabetes Mellitus, HIV Infections, Immunologic Deficiency Syndromes, Inflammatory Bowel Diseases, Lung diseases, Monosomy, Myopathy, Peripheral Neuropathy, Prostatic Neoplasms, Retroviridae Infections, Urinary tract infection, Lentivirus Infections, B-Cell Lymphomas, Encephalopathies, Prion Diseases, Hematopoietic Neoplasms, Sleep Disorders, Tauopathies, Inflammatory disorder, Chronic Kidney Diseases, Secondary Neoplasm, Peripheral Nervous System Diseases</data>
  <data key="d9">Sunitinib, Imatinib, Linifanib, 5-CYANO-FURAN-2-CARBOXYLIC ACID [5-HYDROXYMETHYL-2-(4-METHYL-PIPERIDIN-1-YL)-PHENYL]-AMIDE, 6-CHLORO-3-(3-METHYLISOXAZOL-5-YL)-4-PHENYLQUINOLIN-2(1H)-ONE, Fostamatinib, Erdafitinib, Pexidartinib</data>
  <data key="d10">https://www.drugbank.ca/polypeptides/P07333</data>
  <data key="d11">Macrophage colony-stimulating factor 1 receptor</data>
  <data key="d12">https://cdn.rcsb.org/images/structures/ot/not available/not available_model-1.jpeg</data>
  <data key="d13">Target</data>
  <data key="d14">306</data>
  <data key="d15">0.3678789384838176</data>
  <data key="d16">0.0004258425977227027</data>
  <data key="d17">0.05724986072221364</data>
  <data key="d18">0.9872281152898318</data>
  <data key="d19">720</data>
  <data key="d20">#12EAEA</data>
  <data key="d21">#0EBEBE</data>
</node>
<node id="Tyrosine-protein kinase CSK">
  <data key="d0">CSK</data>
  <data key="d1">P41240</data>
  <data key="d2">3D7T</data>
  <data key="d3">Humans</data>
  <data key="d4">Enzyme</data>
  <data key="d5">Kinase</data>
  <data key="d6">Cytoplasm</data>
  <data key="d7">PAG1, PTPN22, EGFR, PXN, DOK1, SHC1, BCAR1, FN1, SRC, CD247</data>
  <data key="d8">Liver neoplasms, Neoplasms, Autoimmune Diseases, Malignant Neoplasms, Primary malignant neoplasm, Colorectal Neoplasms, Mammary Neoplasms, Bone neoplasms, Carcinoma, Colonic Neoplasms, Diabetes Mellitus, Lens Diseases, Precancerous Conditions, Prostatic Neoplasms, Virus Diseases, Sarcoma, Malignant neoplasm of soft tissue</data>
  <data key="d9">Staurosporine, TG-100801, Dasatinib, Fostamatinib</data>
  <data key="d10">https://www.drugbank.ca/polypeptides/P41240</data>
  <data key="d11">Tyrosine-protein kinase CSK</data>
  <data key="d12">https://cdn.rcsb.org/images/structures/d7/3d7t/3d7t_assembly-1.jpeg</data>
  <data key="d13">Target</data>
  <data key="d14">304</data>
  <data key="d15">0.3675828588552592</data>
  <data key="d16">0.0</data>
  <data key="d17">0.05724119158746501</data>
  <data key="d18">1.0</data>
  <data key="d19">0</data>
  <data key="d20">#12EAEA</data>
  <data key="d21">#0EBEBE</data>
</node>
<node id="Casein kinase I isoform alpha">
  <data key="d0">CSNK1A1</data>
  <data key="d1">P48729</data>
  <data key="d2">5FQD</data>
  <data key="d3">Humans</data>
  <data key="d4">Enzyme</data>
  <data key="d5">Kinase</data>
  <data key="d6">Cytoplasm</data>
  <data key="d7">CTNNB1, AXIN1, APC, BTRC, GLI3, NFATC3, GSK3B, TP53, YWHAZ, PPP2CA</data>
  <data key="d8">Craniofacial Abnormalities, Esophageal Neoplasms, MYELODYSPLASTIC SYNDROME, Neoplasms, Malignant Neoplasms, Colonic Neoplasms, Hematologic Neoplasms, Primary malignant neoplasm, Mammary Neoplasms</data>
  <data key="d9">Fostamatinib</data>
  <data key="d10">https://www.drugbank.ca/polypeptides/P48729</data>
  <data key="d11">Casein kinase I isoform alpha</data>
  <data key="d12">https://cdn.rcsb.org/images/structures/fq/5fqd/5fqd_assembly-1.jpeg</data>
  <data key="d13">Target</data>
  <data key="d14">304</data>
  <data key="d15">0.3675828588552592</data>
  <data key="d16">0.0</data>
  <data key="d17">0.05724119158746501</data>
  <data key="d18">1.0</data>
  <data key="d19">0</data>
  <data key="d20">#12EAEA</data>
  <data key="d21">#0EBEBE</data>
</node>
<node id="Casein kinase II subunit alpha">
  <data key="d0">CSNK2A1</data>
  <data key="d1">P68400</data>
  <data key="d2">1JWH</data>
  <data key="d3">Humans</data>
  <data key="d4">Enzyme</data>
  <data key="d5">Kinase</data>
  <data key="d6">Nucleus</data>
  <data key="d7">CSNK2B, SUPT16H, SSRP1, CSNK2A2, DVL1, PTEN, TP53, PCGF5, JUN</data>
  <data key="d8">Skin Neoplasms, Intellectual Disability, Neoplasms, Malignant Neoplasms, Primary malignant neoplasm, Developmental Disabilities, Lymphoma, Adult Solid Neoplasm, Hematologic Neoplasms, Mammary Neoplasms</data>
  <data key="d9">Benzamidine, Phosphoaminophosphonic Acid-Adenylate Ester, Tetrabromo-2-Benzotriazole, Resveratrol, S-METHYL-4,5,6,7-TETRABROMO-BENZIMIDAZOLE, Emodin, 3,8-DIBROMO-7-HYDROXY-4-METHYL-2H-CHROMEN-2-ONE, 1,8-Di-Hydroxy-4-Nitro-Anthraquinone, (5-hydroxyindolo[1,2-a]quinazolin-7-yl)acetic acid, DIMETHYL-(4,5,6,7-TETRABROMO-1H-BENZOIMIDAZOL-2-YL)-AMINE, N1,N2-ETHYLENE-2-METHYLAMINO-4,5,6,7-TETRABROMO-BENZIMIDAZOLE, 1,8-Di-Hydroxy-4-Nitro-Xanthen-9-One, 5,8-Di-Amino-1,4-Dihydroxy-Anthraquinone, 19-(cyclopropylamino)-4,6,7,15-tetrahydro-5H-16,1-(azenometheno)-10,14-(metheno)pyrazolo[4,3-o][1,3,9]triazacyclohexadecin-8(9H)-one, N,N'-DIPHENYLPYRAZOLO[1,5-A][1,3,5]TRIAZINE-2,4-DIAMINE, 4-(2-(1H-IMIDAZOL-4-YL)ETHYLAMINO)-2-(PHENYLAMINO)PYRAZOLO[1,5-A][1,3,5]TRIAZINE-8-CARBONITRILE, 2-(CYCLOHEXYLMETHYLAMINO)-4-(PHENYLAMINO)PYRAZOLO[1,5-A][1,3,5]TRIAZINE-8-CARBONITRILE, 2-(4-CHLOROBENZYLAMINO)-4-(PHENYLAMINO)PYRAZOLO[1,5-A][1,3,5]TRIAZINE-8-CARBONITRILE, 2-(4-ETHYLPIPERAZIN-1-YL)-4-(PHENYLAMINO)PYRAZOLO[1,5-A][1,3,5]TRIAZINE-8-CARBONITRILE, N-(3-(8-CYANO-4-(PHENYLAMINO)PYRAZOLO[1,5-A][1,3,5]TRIAZIN-2-YLAMINO)PHENYL)ACETAMIDE, Dichlororibofuranosylbenzimidazole, Quinalizarin, Ellagic acid, ATP, Quercetin, Fostamatinib</data>
  <data key="d10">https://www.drugbank.ca/polypeptides/P68400</data>
  <data key="d11">Casein kinase II subunit alpha</data>
  <data key="d12">https://cdn.rcsb.org/images/structures/jw/1jwh/1jwh_assembly-1.jpeg</data>
  <data key="d13">Target</data>
  <data key="d14">347</data>
  <data key="d15">0.44952923437761766</data>
  <data key="d16">0.029057001884317764</data>
  <data key="d17">0.05739262797548132</data>
  <data key="d18">0.7792973630291017</data>
  <data key="d19">758</data>
  <data key="d20">#12EAEA</data>
  <data key="d21">#0EBEBE</data>
</node>
<node id="Casein kinase II subunit alpha'">
  <data key="d0">CSNK2A2</data>
  <data key="d1">P19784</data>
  <data key="d2">Not Available</data>
  <data key="d3">Humans</data>
  <data key="d4">Enzyme</data>
  <data key="d5">Kinase</data>
  <data key="d6">Not Available</data>
  <data key="d7">CSNK2B, CSNK2A1, PTEN, PCGF5, RING1, AUTS2, TP53, SSRP1, SUPT16H, RYBP</data>
  <data key="d8">Skin Neoplasms, Malignant Neoplasms, Neoplasms, Primary malignant neoplasm, Adenocarcinoma, Lymphoma, Brain Neoplasms, Cardiomyopathies, Mammary Neoplasms, Secondary Neoplasm</data>
  <data key="d9">[1-(6-{6-[(1-methylethyl)amino]-1H-indazol-1-yl}pyrazin-2-yl)-1H-pyrrol-3-yl]acetic acid, Fostamatinib</data>
  <data key="d10">https://www.drugbank.ca/polypeptides/P19784</data>
  <data key="d11">Casein kinase II subunit alpha'</data>
  <data key="d12">https://cdn.rcsb.org/images/structures/ot/not available/not available_model-1.jpeg</data>
  <data key="d13">Target</data>
  <data key="d14">304</data>
  <data key="d15">0.3675828588552592</data>
  <data key="d16">0.0</data>
  <data key="d17">0.05724119158746501</data>
  <data key="d18">1.0</data>
  <data key="d19">0</data>
  <data key="d20">#12EAEA</data>
  <data key="d21">#0EBEBE</data>
</node>
<node id="Death-associated protein kinase 1">
  <data key="d0">DAPK1</data>
  <data key="d1">P53355</data>
  <data key="d2">2X0G</data>
  <data key="d3">Humans</data>
  <data key="d4">Enzyme</data>
  <data key="d5">Kinase</data>
  <data key="d6">Cytoplasm</data>
  <data key="d7">CALM1, CALM3, BECN1, CALM2, UNC5B</data>
  <data key="d8">MYELODYSPLASTIC SYNDROME, Lung Neoplasms, Salivary Gland Neoplasms, Brain Neoplasms, Conjunctival Diseases, Respiratory Tract Diseases, Neoplasms, Intracranial, Peripheral Nervous System Diseases, Malignant Neoplasms, Primary malignant neoplasm, Lymphoma, Cerebrovascular accident, Carcinoma, nervous system disorder, Benign Neoplasm, Epstein-Barr Virus Infections, Neurodegenerative Disorders, Cervix Diseases, Congenital chromosomal disease, Diabetes Mellitus, Esophageal Neoplasms, Lymphoproliferative Disorders, Mouth Neoplasms, Skin lesion, Stomach Neoplasms, Uterine Fibroids, Malignant neoplasm of mouth, Sex Differentiation Disorders</data>
  <data key="d9">5,6-Dihydro-Benzo[H]Cinnolin-3-Ylamine, Phosphoaminophosphonic Acid-Adenylate Ester, 6-(3-AMINOPROPYL)-4,9-DIMETHYLPYRROLO[3,4-C]CARBAZOLE-1,3(2H,6H)-DIONE, Fostamatinib</data>
  <data key="d10">https://www.drugbank.ca/polypeptides/P53355</data>
  <data key="d11">Death-associated protein kinase 1</data>
  <data key="d12">https://cdn.rcsb.org/images/structures/x0/2x0g/2x0g_assembly-1.jpeg</data>
  <data key="d13">Target</data>
  <data key="d14">304</data>
  <data key="d15">0.3675828588552592</data>
  <data key="d16">0.0</data>
  <data key="d17">0.05724119158746501</data>
  <data key="d18">1.0</data>
  <data key="d19">0</data>
  <data key="d20">#12EAEA</data>
  <data key="d21">#0EBEBE</data>
</node>
<node id="Death-associated protein kinase 2">
  <data key="d0">DAPK2</data>
  <data key="d1">Q9UIK4</data>
  <data key="d2">6PAW</data>
  <data key="d3">Humans</data>
  <data key="d4">Enzyme</data>
  <data key="d5">Kinase</data>
  <data key="d6">Cytoplasm</data>
  <data key="d7">CALM2, CALM1, CALM3</data>
  <data key="d8">Neoplasms, Neurodegenerative Disorders, Malignant Neoplasms, Hypertensive disease, Primary malignant neoplasm, Diabetes Mellitus, Cardiomyopathies, Cardiomyopathy, Dilated, Cardiovascular Diseases, Developmental Disabilities, nervous system disorder, Stomach Neoplasms, Vascular Diseases, B-Cell Lymphomas</data>
  <data key="d9">Fostamatinib</data>
  <data key="d10">https://www.drugbank.ca/polypeptides/Q9UIK4</data>
  <data key="d11">Death-associated protein kinase 2</data>
  <data key="d12">https://cdn.rcsb.org/images/structures/pa/6paw/6paw_assembly-1.jpeg</data>
  <data key="d13">Target</data>
  <data key="d14">304</data>
  <data key="d15">0.3675828588552592</data>
  <data key="d16">0.0</data>
  <data key="d17">0.05724119158746501</data>
  <data key="d18">1.0</data>
  <data key="d19">0</data>
  <data key="d20">#12EAEA</data>
  <data key="d21">#0EBEBE</data>
</node>
<node id="Death-associated protein kinase 3">
  <data key="d0">DAPK3</data>
  <data key="d1">O43293</data>
  <data key="d2">Not Available</data>
  <data key="d3">Humans</data>
  <data key="d4">Enzyme</data>
  <data key="d5">Kinase</data>
  <data key="d6">Nucleus</data>
  <data key="d7"></data>
  <data key="d8">Malignant Neoplasms, Primary malignant neoplasm, Hypertensive disease, Cardiovascular Diseases, Mental disorders, Diabetes Mellitus, Intestinal Diseases, Neural Tube Defects, Psychotic Disorders, Urinary tract infection, Soft Tissue Infection, Peripheral Arterial Diseases, MYELODYSPLASTIC SYNDROME</data>
  <data key="d9">4-(6-{[(1R)-1-(hydroxymethyl)propyl]amino}imidazo[1,2-b]pyridazin-3-yl)benzoic acid, (4R)-7,8-dichloro-1',9-dimethyl-1-oxo-1,2,4,9-tetrahydrospiro[beta-carboline-3,4'-piperidine]-4-carbonitrile, 2-tert-butyl-9-fluoro-1,6-dihydrobenzo[h]imidazo[4,5-f]isoquinolin-7-one, Fostamatinib</data>
  <data key="d10">https://www.drugbank.ca/polypeptides/O43293</data>
  <data key="d11">Death-associated protein kinase 3</data>
  <data key="d12">https://cdn.rcsb.org/images/structures/ot/not available/not available_model-1.jpeg</data>
  <data key="d13">Target</data>
  <data key="d14">304</data>
  <data key="d15">0.3675828588552592</data>
  <data key="d16">0.0</data>
  <data key="d17">0.05724119158746501</data>
  <data key="d18">1.0</data>
  <data key="d19">0</data>
  <data key="d20">#12EAEA</data>
  <data key="d21">#0EBEBE</data>
</node>
<node id="Serine/threonine-protein kinase DCLK1">
  <data key="d0">DCLK1</data>
  <data key="d1">O15075</data>
  <data key="d2">Not Available</data>
  <data key="d3">Humans</data>
  <data key="d4">Enzyme</data>
  <data key="d5">Kinase</data>
  <data key="d6">Not Available</data>
  <data key="d7"></data>
  <data key="d8">Colorectal Neoplasms, Adenocarcinoma, Carcinoma, Intestinal Neoplasms, Liver diseases, Mental disorders, Cardiovascular Diseases, Colonic Neoplasms, Esophageal Neoplasms, Gastrointestinal Neoplasms, Hepatitis, Liver neoplasms, Neuroendocrine Tumors</data>
  <data key="d9">Fostamatinib</data>
  <data key="d10">https://www.drugbank.ca/polypeptides/O15075</data>
  <data key="d11">Serine/threonine-protein kinase DCLK1</data>
  <data key="d12">https://cdn.rcsb.org/images/structures/ot/not available/not available_model-1.jpeg</data>
  <data key="d13">Target</data>
  <data key="d14">304</data>
  <data key="d15">0.3675828588552592</data>
  <data key="d16">0.0</data>
  <data key="d17">0.05724119158746501</data>
  <data key="d18">1.0</data>
  <data key="d19">0</data>
  <data key="d20">#12EAEA</data>
  <data key="d21">#0EBEBE</data>
</node>
<node id="Serine/threonine-protein kinase DCLK2">
  <data key="d0">DCLK2</data>
  <data key="d1">Q8N568</data>
  <data key="d2">6KYQ</data>
  <data key="d3">Humans</data>
  <data key="d4">Enzyme</data>
  <data key="d5">Kinase</data>
  <data key="d6">Cytoplasm</data>
  <data key="d7"></data>
  <data key="d8">Mood Disorders</data>
  <data key="d9">Fostamatinib</data>
  <data key="d10">https://www.drugbank.ca/polypeptides/Q8N568</data>
  <data key="d11">Serine/threonine-protein kinase DCLK2</data>
  <data key="d12">https://cdn.rcsb.org/images/structures/ky/6kyq/6kyq_assembly-1.jpeg</data>
  <data key="d13">Target</data>
  <data key="d14">304</data>
  <data key="d15">0.3675828588552592</data>
  <data key="d16">0.0</data>
  <data key="d17">0.05724119158746501</data>
  <data key="d18">1.0</data>
  <data key="d19">0</data>
  <data key="d20">#12EAEA</data>
  <data key="d21">#0EBEBE</data>
</node>
<node id="Serine/threonine-protein kinase DCLK3">
  <data key="d0">DCLK3</data>
  <data key="d1">Q9C098</data>
  <data key="d2">6KYQ</data>
  <data key="d3">Humans</data>
  <data key="d4">Enzyme</data>
  <data key="d5">Kinase</data>
  <data key="d6">Cytoplasm</data>
  <data key="d7"></data>
  <data key="d8">Neoplasms, Malignant Neoplasms, Primary malignant neoplasm, Immune System Diseases, Neoplasms, Vascular Tissue, Staphylococcal Infections, Cerebrovascular accident, Migraine Disorders</data>
  <data key="d9">Fostamatinib</data>
  <data key="d10">https://www.drugbank.ca/polypeptides/Q9C098</data>
  <data key="d11">Serine/threonine-protein kinase DCLK3</data>
  <data key="d12">https://cdn.rcsb.org/images/structures/ky/6kyq/6kyq_assembly-1.jpeg</data>
  <data key="d13">Target</data>
  <data key="d14">304</data>
  <data key="d15">0.3675828588552592</data>
  <data key="d16">0.0</data>
  <data key="d17">0.05724119158746501</data>
  <data key="d18">1.0</data>
  <data key="d19">0</data>
  <data key="d20">#12EAEA</data>
  <data key="d21">#0EBEBE</data>
</node>
<node id="Epithelial discoidin domain-containing receptor 1">
  <data key="d0">DDR1</data>
  <data key="d1">Q08345</data>
  <data key="d2">Not Available</data>
  <data key="d3">Humans</data>
  <data key="d4">Enzyme</data>
  <data key="d5">Kinase</data>
  <data key="d6">Cell membrane</data>
  <data key="d7"></data>
  <data key="d8">Lung Neoplasms, Adenocarcinoma, Prostatic Neoplasms, Acquired Immunodeficiency Syndrome, Child Development Disorders, Pervasive, Kidney Diseases, Mammary Neoplasms, Hypertensive disease, Chronic Kidney Diseases, Carcinoma, Autoimmune Diseases, Mental disorders, Brain Neoplasms, Cardiomyopathy, Dilated, Collagen Diseases, Diabetes Mellitus, Endometrial Neoplasms, Liver neoplasms, Lung diseases, Lymphoma, Pituitary Neoplasms, Stomach Neoplasms, Central Nervous System Neoplasms, Malignant neoplasm of mouth, Renal glomerular disease</data>
  <data key="d9">Imatinib, Fostamatinib, Pralsetinib</data>
  <data key="d10">https://www.drugbank.ca/polypeptides/Q08345</data>
  <data key="d11">Epithelial discoidin domain-containing receptor 1</data>
  <data key="d12">https://cdn.rcsb.org/images/structures/ot/not available/not available_model-1.jpeg</data>
  <data key="d13">Target</data>
  <data key="d14">306</data>
  <data key="d15">0.3678789384838176</data>
  <data key="d16">0.0004258425977227027</data>
  <data key="d17">0.05724986072221364</data>
  <data key="d18">0.9872281152898318</data>
  <data key="d19">719</data>
  <data key="d20">#12EAEA</data>
  <data key="d21">#0EBEBE</data>
</node>
<node id="Discoidin domain-containing receptor 2">
  <data key="d0">DDR2</data>
  <data key="d1">Q16832</data>
  <data key="d2">Not Available</data>
  <data key="d3">Humans</data>
  <data key="d4">Enzyme</data>
  <data key="d5">Kinase</data>
  <data key="d6">Cell membrane</data>
  <data key="d7"></data>
  <data key="d8">Malignant Neoplasms, Primary malignant neoplasm, Secondary Neoplasm, Adenocarcinoma, Carcinoma, Liver neoplasms, Osteoporotic Fractures</data>
  <data key="d9">Regorafenib, Fostamatinib</data>
  <data key="d10">https://www.drugbank.ca/polypeptides/Q16832</data>
  <data key="d11">Discoidin domain-containing receptor 2</data>
  <data key="d12">https://cdn.rcsb.org/images/structures/ot/not available/not available_model-1.jpeg</data>
  <data key="d13">Target</data>
  <data key="d14">304</data>
  <data key="d15">0.3675828588552592</data>
  <data key="d16">0.0</data>
  <data key="d17">0.05724119158746501</data>
  <data key="d18">1.0</data>
  <data key="d19">0</data>
  <data key="d20">#12EAEA</data>
  <data key="d21">#0EBEBE</data>
</node>
<node id="Dual specificity tyrosine-phosphorylation-regulated kinase 1A">
  <data key="d0">DYRK1A</data>
  <data key="d1">Q13627</data>
  <data key="d2">2WO6</data>
  <data key="d3">Humans</data>
  <data key="d4">Enzyme</data>
  <data key="d5">Kinase</data>
  <data key="d6">Nucleus speckle</data>
  <data key="d7">DCAF7, LIN52</data>
  <data key="d8">Neurodevelopmental Disorders, Multiple congenital anomalies, Cognition Disorders, Intellectual Disability, Malignant Neoplasms, Neoplasms, Neurodegenerative Disorders, Primary malignant neoplasm, Diabetes Mellitus, nervous system disorder, Developmental Disabilities, Congenital Abnormality, Anxiety Disorders, Mental disorders, HIV Infections, Cerebrovascular accident, Congenital ear anomaly NOS (disorder), Craniofacial Abnormalities, Tauopathies</data>
  <data key="d9">N-(5-{[(2S)-4-amino-2-(3-chlorophenyl)butanoyl]amino}-1H-indazol-3-yl)benzamide, Fostamatinib</data>
  <data key="d10">https://www.drugbank.ca/polypeptides/Q13627</data>
  <data key="d11">Dual specificity tyrosine-phosphorylation-regulated kinase 1A</data>
  <data key="d12">https://cdn.rcsb.org/images/structures/wo/2wo6/2wo6_assembly-1.jpeg</data>
  <data key="d13">Target</data>
  <data key="d14">304</data>
  <data key="d15">0.3675828588552592</data>
  <data key="d16">0.0</data>
  <data key="d17">0.05724119158746501</data>
  <data key="d18">1.0</data>
  <data key="d19">0</data>
  <data key="d20">#12EAEA</data>
  <data key="d21">#0EBEBE</data>
</node>
<node id="Dual specificity tyrosine-phosphorylation-regulated kinase 1B">
  <data key="d0">DYRK1B</data>
  <data key="d1">Q9Y463</data>
  <data key="d2">3ANQ</data>
  <data key="d3">Humans</data>
  <data key="d4">Enzyme</data>
  <data key="d5">Kinase</data>
  <data key="d6">Nucleus</data>
  <data key="d7">DCAF7, PCBD2</data>
  <data key="d8">Primary malignant neoplasm, Neoplasms, Adenocarcinoma, Carcinoma</data>
  <data key="d9">Fostamatinib</data>
  <data key="d10">https://www.drugbank.ca/polypeptides/Q9Y463</data>
  <data key="d11">Dual specificity tyrosine-phosphorylation-regulated kinase 1B</data>
  <data key="d12">https://cdn.rcsb.org/images/structures/an/3anq/3anq_assembly-1.jpeg</data>
  <data key="d13">Target</data>
  <data key="d14">304</data>
  <data key="d15">0.3675828588552592</data>
  <data key="d16">0.0</data>
  <data key="d17">0.05724119158746501</data>
  <data key="d18">1.0</data>
  <data key="d19">0</data>
  <data key="d20">#12EAEA</data>
  <data key="d21">#0EBEBE</data>
</node>
<node id="Epidermal growth factor receptor">
  <data key="d0">EGFR</data>
  <data key="d1">P00533</data>
  <data key="d2">3NJP</data>
  <data key="d3">Humans</data>
  <data key="d4">Enzyme</data>
  <data key="d5">Kinase</data>
  <data key="d6">Cell membrane</data>
  <data key="d7">GRB2, EGF, CBL, EREG, TGFA, SHC1, HRAS, STAT3, KRAS, PTPN11</data>
  <data key="d8">Esophageal Neoplasms, Cardiomyopathy, Dilated, Prostatic Neoplasms, Colonic Neoplasms, Stomach Neoplasms, Neck Neoplasms, Hypertensive disease, Rectal Neoplasms, Bile Duct Neoplasms, Head Neoplasms, Nasopharyngeal Neoplasms, Craniofacial Abnormalities, Upper Aerodigestive Tract Neoplasms, Parkinsonian Disorders, Central Nervous System Neoplasms, Adenoma, Malignant neoplasm of mouth, Lung Diseases, Interstitial, Gastrointestinal Stromal Tumors, Chronic Kidney Diseases, Diabetes Mellitus, Liver neoplasms, Neoplasms, Intracranial, Kidney Diseases, Virus Diseases, Neuroendocrine Tumors, Lesion of brain, Herpes Simplex Infections, Laryngeal Diseases, Monosomy, Skin Neoplasms, Soft Tissue Neoplasms, Benign Neoplasm, Oropharyngeal disorders, Infection, Bone neoplasms, Congenital chromosomal disease, Cytomegalovirus Infections, Gastrointestinal Neoplasms, Dermatologic disorders, Skin lesion, Neurofibromatoses, Sarcoma of soft tissue, Heart Diseases, Immunologic Deficiency Syndromes, Inflammatory Bowel Diseases, Lymphoma, Precancerous Conditions, Uterine Fibroids, Hematologic Neoplasms, Cardiomyopathies, Autoimmune Diseases, Bacterial Infections, CNS disorder, Hematological Disease, Intestinal Neoplasms, Mouth Neoplasms, Mycoplasma Infections, Peripheral Neuropathy, Signs and Symptoms, Respiratory, Uterine Neoplasms, Neurologic Symptoms, Neurodegenerative Disorders, Congenital Abnormality, Adenovirus Infections, Bone Diseases, Breast Diseases, Cardiovascular Diseases, Cestode Infections, Developmental Disabilities, Demyelinating Diseases, Drug Eruptions, Shigella Infections, Ear Neoplasms, Endocardial Cushion Defects, Endometrial Neoplasms, Congenital Heart Defects, Ventricular Septal Defects, Herpes zoster disease, HIV Infections, Immune System Diseases, Polycystic Kidney Diseases, Liver diseases, Meningococcal Infections, Myeloproliferative disease, Hereditary Motor and Sensory Neuropathies, Occupational Diseases, Disorder of the optic nerve, Parathyroid Neoplasms, Periodontal Diseases, Peripheral Nervous System Neoplasms, Peritoneal Diseases, Pituitary Neoplasms, Prostatic Diseases, Respiratory Syncytial Virus Infections, Retroviridae Infections, Skin Diseases, Infectious, Splenic Neoplasms, Staphylococcal Infections, Temporomandibular Joint Disorders, Tracheal Diseases, Urinary tract infection, Meningitis, Bacterial, Epstein-Barr Virus Infections, Congenital heart disease, Malignant neoplasm of fallopian tube, Prion Diseases, Lichenoid Eruptions, Nerve Sheath Tumors, Coronavirus Infections, Caffeine related disorders, Adult Solid Neoplasm, Deformity, Secondary malignant neoplasm of soft tissues, Viral respiratory infection, Gestational Trophoblastic Neoplasms, Disorder of skull, Inflammatory disorder, Metastatic Carcinoma, Drug Dependence, Thymus Neoplasms, Intellectual Disability</data>
  <data key="d9">Cetuximab, Gefitinib, Erlotinib, Lapatinib, Panitumumab, Lidocaine, Alvocidib, IGN311, Vandetanib, Rindopepimut, Matuzumab, Canertinib, Varlitinib, AV-412, Pelitinib, S-{3-[(4-ANILINOQUINAZOLIN-6-YL)AMINO]-3-OXOPROPYL}-L-CYSTEINE, PD-168393, Afatinib, Necitumumab, Osimertinib, Icotinib, Olmutinib, Zalutumumab, Depatuxizumab mafodotin, Neratinib, Brigatinib, Foreskin keratinocyte (neonatal), Fostamatinib, Dacomitinib, Zanubrutinib, Abivertinib, Amivantamab</data>
  <data key="d10">https://www.drugbank.ca/polypeptides/P00533</data>
  <data key="d11">Epidermal growth factor receptor</data>
  <data key="d12">https://cdn.rcsb.org/images/structures/nj/3njp/3njp_assembly-1.jpeg</data>
  <data key="d13">Target</data>
  <data key="d14">310</data>
  <data key="d15">0.3810777656467748</data>
  <data key="d16">0.014221477981385611</data>
  <data key="d17">0.057247119106922956</data>
  <data key="d18">0.9619793297839023</data>
  <data key="d19">726</data>
  <data key="d20">#12EAEA</data>
  <data key="d21">#0EBEBE</data>
</node>
<node id="Eukaryotic translation initiation factor 2-alpha kinase 1">
  <data key="d0">EIF2AK1</data>
  <data key="d1">Q9BQI3</data>
  <data key="d2">3QD2</data>
  <data key="d3">Humans</data>
  <data key="d4">Enzyme</data>
  <data key="d5">Kinase</data>
  <data key="d6">Cytoplasm</data>
  <data key="d7">EIF2S1</data>
  <data key="d8">Malignant Neoplasms, Hemoglobinopathies, Primary malignant neoplasm, Neoplasms, Psychotic Disorders, Dermatologic disorders</data>
  <data key="d9">Fostamatinib</data>
  <data key="d10">https://www.drugbank.ca/polypeptides/Q9BQI3</data>
  <data key="d11">Eukaryotic translation initiation factor 2-alpha kinase 1</data>
  <data key="d12">https://cdn.rcsb.org/images/structures/qd/3qd2/3qd2_assembly-1.jpeg</data>
  <data key="d13">Target</data>
  <data key="d14">304</data>
  <data key="d15">0.3675828588552592</data>
  <data key="d16">0.0</data>
  <data key="d17">0.05724119158746501</data>
  <data key="d18">1.0</data>
  <data key="d19">0</data>
  <data key="d20">#12EAEA</data>
  <data key="d21">#0EBEBE</data>
</node>
<node id="Interferon-induced, double-stranded RNA-activated protein kinase">
  <data key="d0">EIF2AK2</data>
  <data key="d1">P19525</data>
  <data key="d2">2A19</data>
  <data key="d3">Humans</data>
  <data key="d4">Enzyme</data>
  <data key="d5">Kinase</data>
  <data key="d6">Cytoplasm</data>
  <data key="d7">MAP3K7, TAB2, STAT1, MX1, PRKRA, EIF2S1, IFIT1, ISG15, HERC5, DDX58</data>
  <data key="d8">Prostatic Neoplasms, Malignant Neoplasms, Virus Diseases, Primary malignant neoplasm, Infection, Neurodegenerative Disorders, Herpes Simplex Infections, Lesion of brain, Autoimmune Diseases, Cardiovascular Diseases, Cytomegalovirus Infections, Esophageal Neoplasms, Foot-and-Mouth Disease, HIV Infections, Inflammatory Bowel Diseases, Liver neoplasms, Lymphoproliferative Disorders, nervous system disorder, Respiratory Syncytial Virus Infections, Skin lesion, Hantavirus Infections, Hematologic Neoplasms, Peripheral Arterial Diseases, MYELODYSPLASTIC SYNDROME</data>
  <data key="d9">Fostamatinib, Indomethacin</data>
  <data key="d10">https://www.drugbank.ca/polypeptides/P19525</data>
  <data key="d11">Interferon-induced, double-stranded RNA-activated protein kinase</data>
  <data key="d12">https://cdn.rcsb.org/images/structures/a1/2a19/2a19_assembly-1.jpeg</data>
  <data key="d13">Target</data>
  <data key="d14">313</data>
  <data key="d15">0.40293048268871595</data>
  <data key="d16">0.017155553115754698</data>
  <data key="d17">0.05727028051726597</data>
  <data key="d18">0.9446628983370198</data>
  <data key="d19">729</data>
  <data key="d20">#12EAEA</data>
  <data key="d21">#0EBEBE</data>
</node>
<node id="eIF-2-alpha kinase GCN2">
  <data key="d0">EIF2AK4</data>
  <data key="d1">Q9P2K8</data>
  <data key="d2">Not Available</data>
  <data key="d3">Humans</data>
  <data key="d4">Enzyme</data>
  <data key="d5">Kinase</data>
  <data key="d6">Cytoplasm</data>
  <data key="d7">EIF2S1, GCN1L1, ATF4, EIF2S3</data>
  <data key="d8">Amino Acid Metabolism, Inborn Errors, Hair Diseases, Immune System Diseases, Myopathy, Malignant Neoplasms, Hypertensive disease, Primary malignant neoplasm, Virus Diseases, Bacterial Infections, Brain Neoplasms, HIV Infections, Immunologic Deficiency Syndromes, Metabolic Diseases, Chronic Kidney Diseases, Blood Vessel Tumors</data>
  <data key="d9">Fostamatinib</data>
  <data key="d10">https://www.drugbank.ca/polypeptides/Q9P2K8</data>
  <data key="d11">eIF-2-alpha kinase GCN2</data>
  <data key="d12">https://cdn.rcsb.org/images/structures/ot/not available/not available_model-1.jpeg</data>
  <data key="d13">Target</data>
  <data key="d14">304</data>
  <data key="d15">0.3675828588552592</data>
  <data key="d16">0.0</data>
  <data key="d17">0.05724119158746501</data>
  <data key="d18">1.0</data>
  <data key="d19">0</data>
  <data key="d20">#12EAEA</data>
  <data key="d21">#0EBEBE</data>
</node>
<node id="Ephrin type-A receptor 1">
  <data key="d0">EPHA1</data>
  <data key="d1">P21709</data>
  <data key="d2">3KKA</data>
  <data key="d3">Humans</data>
  <data key="d4">Enzyme</data>
  <data key="d5">Kinase</data>
  <data key="d6">Cell membrane</data>
  <data key="d7">EFNB1, EFNA1, EFNA5, EFNB3, EFNA3, EFNA2, EFNB2, EFNA4, EPHA2, NGEF</data>
  <data key="d8">Colorectal Neoplasms, Carcinoma, Skin Neoplasms, Blood Coagulation Disorders, Cardiovascular Diseases, Hepatitis, Liver neoplasms, B-Cell Lymphomas, Hematologic Neoplasms, Neurodegenerative Disorders</data>
  <data key="d9">Fostamatinib</data>
  <data key="d10">https://www.drugbank.ca/polypeptides/P21709</data>
  <data key="d11">Ephrin type-A receptor 1</data>
  <data key="d12">https://cdn.rcsb.org/images/structures/kk/3kka/3kka_assembly-1.jpeg</data>
  <data key="d13">Target</data>
  <data key="d14">304</data>
  <data key="d15">0.3675828588552592</data>
  <data key="d16">0.0</data>
  <data key="d17">0.05724119158746501</data>
  <data key="d18">1.0</data>
  <data key="d19">0</data>
  <data key="d20">#12EAEA</data>
  <data key="d21">#0EBEBE</data>
</node>
<node id="Ephrin type-A receptor 2">
  <data key="d0">EPHA2</data>
  <data key="d1">P29317</data>
  <data key="d2">2X11</data>
  <data key="d3">Humans</data>
  <data key="d4">Enzyme</data>
  <data key="d5">Kinase</data>
  <data key="d6">Cell membrane</data>
  <data key="d7">EFNA1, EFNA5, EFNA2, EFNA4, EFNB1, EFNA3, EFNB3, EFNB2, EPHA1, CDH1</data>
  <data key="d8">Malignant Neoplasms, Benign Neoplasm, Primary malignant neoplasm, Secondary Neoplasm, Carcinoma, Mammary Neoplasms, Colorectal Neoplasms, Lung Neoplasms, Epstein-Barr Virus Infections, Adenocarcinoma, Adenoma, Esophageal Neoplasms, Herpes Simplex Infections, Liver neoplasms, Parasitic Diseases, Precancerous Conditions, Prostatic Neoplasms, Skin Neoplasms, Staphylococcal Infections, Stomach Neoplasms, Central Nervous System Neoplasms, Oropharyngeal disorders</data>
  <data key="d9">Dasatinib, Phosphoaminophosphonic Acid-Adenylate Ester, Regorafenib, Fostamatinib</data>
  <data key="d10">https://www.drugbank.ca/polypeptides/P29317</data>
  <data key="d11">Ephrin type-A receptor 2</data>
  <data key="d12">https://cdn.rcsb.org/images/structures/x1/2x11/2x11_assembly-1.jpeg</data>
  <data key="d13">Target</data>
  <data key="d14">304</data>
  <data key="d15">0.3675828588552592</data>
  <data key="d16">0.0</data>
  <data key="d17">0.05724119158746501</data>
  <data key="d18">1.0</data>
  <data key="d19">0</data>
  <data key="d20">#12EAEA</data>
  <data key="d21">#0EBEBE</data>
</node>
<node id="Ephrin type-A receptor 3">
  <data key="d0">EPHA3</data>
  <data key="d1">P29320</data>
  <data key="d2">4L0P</data>
  <data key="d3">Humans</data>
  <data key="d4">Enzyme</data>
  <data key="d5">Kinase</data>
  <data key="d6">Cell membrane</data>
  <data key="d7">EFNA5, EFNB2, EFNB1, EFNA1, EFNA2, EFNA3, EFNA4, EFNB3, CRK, RHOA</data>
  <data key="d8">Neoplasms, Secondary Neoplasm, Hematologic Neoplasms, Adenocarcinoma, Mental disorders, Esophageal Neoplasms, Herpes Simplex Infections, Hypertensive disease, Polycystic Kidney Diseases, Lung Neoplasms, Prostatic Neoplasms, Respiratory Syncytial Virus Infections, Adult Solid Neoplasm, Hematopoietic Neoplasms, Monoclonal Gammapathies, Mammary Neoplasms, MYELODYSPLASTIC SYNDROME</data>
  <data key="d9">Fostamatinib</data>
  <data key="d10">https://www.drugbank.ca/polypeptides/P29320</data>
  <data key="d11">Ephrin type-A receptor 3</data>
  <data key="d12">https://cdn.rcsb.org/images/structures/l0/4l0p/4l0p_assembly-1.jpeg</data>
  <data key="d13">Target</data>
  <data key="d14">304</data>
  <data key="d15">0.3675828588552592</data>
  <data key="d16">0.0</data>
  <data key="d17">0.05724119158746501</data>
  <data key="d18">1.0</data>
  <data key="d19">0</data>
  <data key="d20">#12EAEA</data>
  <data key="d21">#0EBEBE</data>
</node>
<node id="Ephrin type-A receptor 4">
  <data key="d0">EPHA4</data>
  <data key="d1">P54764</data>
  <data key="d2">4M4R</data>
  <data key="d3">Humans</data>
  <data key="d4">Enzyme</data>
  <data key="d5">Kinase</data>
  <data key="d6">Cell membrane</data>
  <data key="d7">EFNA2, EFNA5, EFNB2, EFNB1, EFNB3, EFNA3, EFNA1, EFNA4, NGEF, ARHGEF15</data>
  <data key="d8">Neurotoxicity Syndromes, Malignant Neoplasms, Neoplasms, Primary malignant neoplasm, nervous system disorder, Congenital Abnormality, Adenocarcinoma, Carcinoma, Cognition Disorders, Colorectal Neoplasms, Hypertensive disease, Lymphoma, Dermatologic disorders, Skin lesion, Staphylococcal Infections, Cerebrovascular accident, Epstein-Barr Virus Infections</data>
  <data key="d9">Fostamatinib</data>
  <data key="d10">https://www.drugbank.ca/polypeptides/P54764</data>
  <data key="d11">Ephrin type-A receptor 4</data>
  <data key="d12">https://cdn.rcsb.org/images/structures/m4/4m4r/4m4r_assembly-1.jpeg</data>
  <data key="d13">Target</data>
  <data key="d14">304</data>
  <data key="d15">0.3675828588552592</data>
  <data key="d16">0.0</data>
  <data key="d17">0.05724119158746501</data>
  <data key="d18">1.0</data>
  <data key="d19">0</data>
  <data key="d20">#12EAEA</data>
  <data key="d21">#0EBEBE</data>
</node>
<node id="Ephrin type-A receptor 5">
  <data key="d0">EPHA5</data>
  <data key="d1">P54756</data>
  <data key="d2">Not Available</data>
  <data key="d3">Humans</data>
  <data key="d4">Enzyme</data>
  <data key="d5">Kinase</data>
  <data key="d6">Cell membrane</data>
  <data key="d7">EFNB2, EFNA5, EFNA3, EFNA1, EFNA2, EFNA4, EFNB1, EFNB3</data>
  <data key="d8">Colorectal Neoplasms, Dermatologic disorders, Neoplasms, Malignant Neoplasms, Carcinoma, Neuropathy, Primary malignant neoplasm, Anxiety Disorders, B-Cell Lymphomas, Pervasive Development Disorder, Mammary Neoplasms</data>
  <data key="d9">Dasatinib, Fostamatinib</data>
  <data key="d10">https://www.drugbank.ca/polypeptides/P54756</data>
  <data key="d11">Ephrin type-A receptor 5</data>
  <data key="d12">https://cdn.rcsb.org/images/structures/ot/not available/not available_model-1.jpeg</data>
  <data key="d13">Target</data>
  <data key="d14">304</data>
  <data key="d15">0.3675828588552592</data>
  <data key="d16">0.0</data>
  <data key="d17">0.05724119158746501</data>
  <data key="d18">1.0</data>
  <data key="d19">0</data>
  <data key="d20">#12EAEA</data>
  <data key="d21">#0EBEBE</data>
</node>
<node id="Ephrin type-A receptor 6">
  <data key="d0">EPHA6</data>
  <data key="d1">Q9UF33</data>
  <data key="d2">4M4R</data>
  <data key="d3">Humans</data>
  <data key="d4">Enzyme</data>
  <data key="d5">Kinase</data>
  <data key="d6">Membrane</data>
  <data key="d7">EFNA1, EFNA4, EFNB1, EFNB3, EFNA5, EFNA3, EFNA2, EFNB2</data>
  <data key="d8">Malignant Neoplasms, Hypertensive disease, Neoplasms, Neuropathy, Primary malignant neoplasm, Intellectual Disability</data>
  <data key="d9">Fostamatinib</data>
  <data key="d10">https://www.drugbank.ca/polypeptides/Q9UF33</data>
  <data key="d11">Ephrin type-A receptor 6</data>
  <data key="d12">https://cdn.rcsb.org/images/structures/m4/4m4r/4m4r_assembly-1.jpeg</data>
  <data key="d13">Target</data>
  <data key="d14">304</data>
  <data key="d15">0.3675828588552592</data>
  <data key="d16">0.0</data>
  <data key="d17">0.05724119158746501</data>
  <data key="d18">1.0</data>
  <data key="d19">0</data>
  <data key="d20">#12EAEA</data>
  <data key="d21">#0EBEBE</data>
</node>
<node id="Ephrin type-A receptor 7">
  <data key="d0">EPHA7</data>
  <data key="d1">Q15375</data>
  <data key="d2">Not Available</data>
  <data key="d3">Humans</data>
  <data key="d4">Enzyme</data>
  <data key="d5">Kinase</data>
  <data key="d6">Cell membrane</data>
  <data key="d7">EFNA5, EFNB2, EFNA1, EFNA2, EFNA4, EFNA3, EFNB1, EFNB3</data>
  <data key="d8">Drug toxicity, Adverse reaction to drug, Neoplasms, Malignant Neoplasms, Lymphoma, Primary malignant neoplasm, B-Cell Lymphomas, Congenital Abnormality, Carcinoma, Prostatic Neoplasms</data>
  <data key="d9">5-[(2-methyl-5-{[3-(trifluoromethyl)phenyl]carbamoyl}phenyl)amino]pyridine-3-carboxamide, Fostamatinib</data>
  <data key="d10">https://www.drugbank.ca/polypeptides/Q15375</data>
  <data key="d11">Ephrin type-A receptor 7</data>
  <data key="d12">https://cdn.rcsb.org/images/structures/ot/not available/not available_model-1.jpeg</data>
  <data key="d13">Target</data>
  <data key="d14">304</data>
  <data key="d15">0.3675828588552592</data>
  <data key="d16">0.0</data>
  <data key="d17">0.05724119158746501</data>
  <data key="d18">1.0</data>
  <data key="d19">0</data>
  <data key="d20">#12EAEA</data>
  <data key="d21">#0EBEBE</data>
</node>
<node id="Ephrin type-A receptor 8">
  <data key="d0">EPHA8</data>
  <data key="d1">P29322</data>
  <data key="d2">Not Available</data>
  <data key="d3">Humans</data>
  <data key="d4">Enzyme</data>
  <data key="d5">Kinase</data>
  <data key="d6">Cell membrane</data>
  <data key="d7">EFNA1, EFNA5, EFNA4, EFNB1, EFNB3, EFNA3, EFNA2, EFNB2</data>
  <data key="d8">Neoplasms, Malignant Neoplasms, Primary malignant neoplasm, Secondary Neoplasm, Gastrointestinal Neoplasms, Parasitic Diseases</data>
  <data key="d9">Fostamatinib</data>
  <data key="d10">https://www.drugbank.ca/polypeptides/P29322</data>
  <data key="d11">Ephrin type-A receptor 8</data>
  <data key="d12">https://cdn.rcsb.org/images/structures/ot/not available/not available_model-1.jpeg</data>
  <data key="d13">Target</data>
  <data key="d14">304</data>
  <data key="d15">0.3675828588552592</data>
  <data key="d16">0.0</data>
  <data key="d17">0.05724119158746501</data>
  <data key="d18">1.0</data>
  <data key="d19">0</data>
  <data key="d20">#12EAEA</data>
  <data key="d21">#0EBEBE</data>
</node>
<node id="Ephrin type-B receptor 1">
  <data key="d0">EPHB1</data>
  <data key="d1">P54762</data>
  <data key="d2">Not Available</data>
  <data key="d3">Humans</data>
  <data key="d4">Enzyme</data>
  <data key="d5">Kinase</data>
  <data key="d6">Cell membrane</data>
  <data key="d7">EFNA5, EFNB2, EFNB1, EFNA1, EFNB3, EFNA2, EFNA3, EFNA4, NCK1, GRB7</data>
  <data key="d8">Neoplasms, Neuroendocrine Tumors, Diabetes Mellitus, Carcinoma, Hypertensive disease, Autonomic nervous system disorders, Adenoma, Anxiety Disorders, Autoimmune Diseases, Bacterial Infections, Brain Neoplasms, Colorectal Neoplasms, Inflammatory Bowel Diseases, Lung diseases, Lung Neoplasms, Movement Disorders, nervous system disorder, Gastrointestinal Stromal Tumors, Parkinsonian Disorders</data>
  <data key="d9">Fostamatinib</data>
  <data key="d10">https://www.drugbank.ca/polypeptides/P54762</data>
  <data key="d11">Ephrin type-B receptor 1</data>
  <data key="d12">https://cdn.rcsb.org/images/structures/ot/not available/not available_model-1.jpeg</data>
  <data key="d13">Target</data>
  <data key="d14">304</data>
  <data key="d15">0.3675828588552592</data>
  <data key="d16">0.0</data>
  <data key="d17">0.05724119158746501</data>
  <data key="d18">1.0</data>
  <data key="d19">0</data>
  <data key="d20">#12EAEA</data>
  <data key="d21">#0EBEBE</data>
</node>
<node id="Ephrin type-B receptor 2">
  <data key="d0">EPHB2</data>
  <data key="d1">P29323</data>
  <data key="d2">Not Available</data>
  <data key="d3">Humans</data>
  <data key="d4">Enzyme</data>
  <data key="d5">Kinase</data>
  <data key="d6">Cell membrane</data>
  <data key="d7">EFNA5, EFNB2, EFNB1, EFNB3, EFNA3, EFNA1, EFNA2, EFNA4, TIAM1, ITSN1</data>
  <data key="d8">Colorectal Neoplasms, Central Nervous System Neoplasms, Malignant Neoplasms, Carcinoma, Primary malignant neoplasm, Adenocarcinoma, Secondary Neoplasm, Virus Diseases, Adenoma, Esophageal Neoplasms, Lymphoma, Neurodegenerative Disorders, Immunologic Deficiency Syndromes, Liver neoplasms, Mammary Neoplasms, Diabetes Mellitus, Prostatic Neoplasms, Skin lesion, Malignant neoplasm of mouth, Lymphatic Abnormalities, Autoimmune Diseases, Mental disorders, Brain Neoplasms, Congenital chromosomal disease, Endocardial Cushion Defects, Enterovirus Infections, Hypertensive disease, Immune System Diseases, Reoviridae Infections, Stomach Neoplasms, Caffeine related disorders, Sarcoma, Drug Dependence, Malignant neoplasm of soft tissue, Anxiety Disorders, Blood Coagulation Disorders, Developmental Disabilities, Colonic Neoplasms, Demyelinating Diseases, Drug abuse, Gastrointestinal Neoplasms, Heart Diseases, Inflammatory Bowel Diseases, Arthropathy, Polycystic Kidney Diseases, Liver diseases, Lung Neoplasms, Movement Disorders, Mycosis Fungoides, Myeloproliferative disease, nervous system disorder, Odontogenic Tumors, Parathyroid Neoplasms, Pituitary Diseases, Respiration Disorders, Respiratory Syncytial Virus Infections, Rotavirus Infections, Dermatologic disorders, Cerebrovascular accident, Upper Respiratory Infections, Uterine Fibroids, Migraine Disorders, Neurofibromatoses, Neuroendocrine Tumors, Gastrointestinal Stromal Tumors, Renal glomerular disease, Hematopoietic Neoplasms, Cardiomyopathies, Peripheral Arterial Diseases, MYELODYSPLASTIC SYNDROME, Intellectual Disability, Peripheral Nervous System Diseases</data>
  <data key="d9">Phosphoaminophosphonic Acid-Adenylate Ester, Fostamatinib</data>
  <data key="d10">https://www.drugbank.ca/polypeptides/P29323</data>
  <data key="d11">Ephrin type-B receptor 2</data>
  <data key="d12">https://cdn.rcsb.org/images/structures/ot/not available/not available_model-1.jpeg</data>
  <data key="d13">Target</data>
  <data key="d14">304</data>
  <data key="d15">0.3675828588552592</data>
  <data key="d16">0.0</data>
  <data key="d17">0.05724119158746501</data>
  <data key="d18">1.0</data>
  <data key="d19">0</data>
  <data key="d20">#12EAEA</data>
  <data key="d21">#0EBEBE</data>
</node>
<node id="Ephrin type-B receptor 4">
  <data key="d0">EPHB4</data>
  <data key="d1">P54760</data>
  <data key="d2">2HLE</data>
  <data key="d3">Humans</data>
  <data key="d4">Enzyme</data>
  <data key="d5">Kinase</data>
  <data key="d6">Cell membrane</data>
  <data key="d7">EFNB2, EFNA5, EFNB1, EFNB3, EFNA1, EFNA2, EFNA4, EFNA3</data>
  <data key="d8">Mammary Neoplasms, Inflammatory Bowel Diseases, Carcinoma, Prostatic Neoplasms, Colorectal Neoplasms, Retinal Diseases, Secondary Neoplasm, Adenoma, Brain Diseases, Colonic Neoplasms, Herpes Simplex Infections, Intestinal Neoplasms, Liver neoplasms, Lung Neoplasms, Cerebrovascular accident, Disease of capillaries, Hematologic Neoplasms, Arteriovenous Malformations, Cerebral, Sarcoma, Sarcoma of soft tissue</data>
  <data key="d9">Tesevatinib, N-(5-chloro-1,3-benzodioxol-4-yl)-6-methoxy-7-(3-piperidin-1-ylpropoxy)quinazolin-4-amine, N'-(5-CHLORO-1,3-BENZODIOXOL-4-YL)-N-(3,4,5- TRIMETHOXYPHENYL)PYRIMIDINE-2,4-DIAMINE, N'-(3-CHLORO-4-METHOXY-PHENYL)-N-(3,4,5-TRIMETHOXYPHENYL)-1,3,5-TRIAZINE-2,4-DIAMINE, 3-({4-[(5-chloro-1,3-benzodioxol-4-yl)amino]pyrimidin-2-yl}amino)benzenesulfonamide, N'-(5-chloro-1,3-benzodioxol-4-yl)-N-(3-methylsulfonylphenyl)pyrimidine-2,4-diamine, N-[3-[[4-[(5-CHLORO-1,3-BENZODIOXOL-4-YL)AMINO]PYRIMIDIN-2-YL]AMINO]PHENYL]METHANESULFONAMIDE, N'-(5-CHLORO-1,3-BENZODIOXOL-4-YL)-N-(3-MORPHOLIN-4-YLPHENYL)PYRIMIDINE-2,4-DIAMINE, 3-({4-[(5-CHLORO-1,3-BENZODIOXOL-4-YL)AMINO]PYRIMIDIN-2-YL}AMINO)BENZAMIDE, Dasatinib, Fostamatinib</data>
  <data key="d10">https://www.drugbank.ca/polypeptides/P54760</data>
  <data key="d11">Ephrin type-B receptor 4</data>
  <data key="d12">https://cdn.rcsb.org/images/structures/hl/2hle/2hle_assembly-1.jpeg</data>
  <data key="d13">Target</data>
  <data key="d14">304</data>
  <data key="d15">0.3675828588552592</data>
  <data key="d16">0.0</data>
  <data key="d17">0.05724119158746501</data>
  <data key="d18">1.0</data>
  <data key="d19">0</data>
  <data key="d20">#12EAEA</data>
  <data key="d21">#0EBEBE</data>
</node>
<node id="Ephrin type-B receptor 6">
  <data key="d0">EPHB6</data>
  <data key="d1">O15197</data>
  <data key="d2">7KJA</data>
  <data key="d3">Humans</data>
  <data key="d4">Membrane receptor</data>
  <data key="d5">Not Available</data>
  <data key="d6">Membrane</data>
  <data key="d7">EFNB2, EFNB1, EFNB3, EFNA3, EFNA1, EFNA2, EFNA5, EFNA4</data>
  <data key="d8">Malignant Neoplasms, Primary malignant neoplasm, Carcinoma, Hypertensive disease, Adenoma, Immunologic Deficiency Syndromes, Liver neoplasms, Stomach Neoplasms, Mammary Neoplasms</data>
  <data key="d9">Fostamatinib</data>
  <data key="d10">https://www.drugbank.ca/polypeptides/O15197</data>
  <data key="d11">Ephrin type-B receptor 6</data>
  <data key="d12">https://cdn.rcsb.org/images/structures/kj/7kja/7kja_assembly-1.jpeg</data>
  <data key="d13">Target</data>
  <data key="d14">304</data>
  <data key="d15">0.3675828588552592</data>
  <data key="d16">0.0</data>
  <data key="d17">0.05724119158746501</data>
  <data key="d18">1.0</data>
  <data key="d19">0</data>
  <data key="d20">#12EAEA</data>
  <data key="d21">#0EBEBE</data>
</node>
<node id="Receptor tyrosine-protein kinase erbB-2">
  <data key="d0">ERBB2</data>
  <data key="d1">P04626</data>
  <data key="d2">Not Available</data>
  <data key="d3">Humans</data>
  <data key="d4">Enzyme</data>
  <data key="d5">Kinase</data>
  <data key="d6">Cell membrane</data>
  <data key="d7">EGF, GRB2, PTPN11, HSP90AA1, NRG1, SHC1, GRB7, HRAS, KRAS, CTNNB1</data>
  <data key="d8">Stomach Neoplasms, Esophageal Neoplasms, Lung Neoplasms, Prostatic Neoplasms, Colonic Neoplasms, Gastrointestinal Neoplasms, Cardiomyopathy, Dilated, Colorectal Neoplasms, Mouth Neoplasms, Brain Neoplasms, Herpes Simplex Infections, Precancerous Conditions, Sarcoma, Malignant neoplasm of soft tissue, Immunologic Deficiency Syndromes, Congenital chromosomal disease, Diabetes Mellitus, Malignant neoplasm of mouth, Monosomy, Salivary Gland Neoplasms, B-Cell Lymphomas, Neuroendocrine Tumors, Gestational Trophoblastic Neoplasms, Bone Diseases, Bone neoplasms, CNS disorder, Endometrial Neoplasms, Liver neoplasms, Lymphoma, Neck Neoplasms, Skin Neoplasms, Adult Solid Neoplasm, Autoimmune Diseases, Breast Diseases, Soft Tissue Neoplasms, Virus Diseases, Neurologic Symptoms, Hematologic Neoplasms, Neurodegenerative Disorders, Cardiomyopathies, Metastatic Carcinoma, Neoplasms, Intracranial, Sarcoma of soft tissue, Mental disorders, Cerebellar Diseases, Eyelid Neoplasms, Gall Bladder Diseases, Genital Neoplasms, Female, Heart Diseases, Hypertensive disease, Inflammatory Bowel Diseases, Intestinal Neoplasms, Polycystic Kidney Diseases, Laryngeal Diseases, Lymphoproliferative Disorders, Nasopharyngeal Neoplasms, Nervous System Neoplasms, Paraneoplastic Syndromes, Parotid Neoplasms, Peritoneal Diseases, Pleural effusion disorder, Skin Abnormalities, Dermatologic disorders, Skin lesion, Testicular Neoplasms, Tongue Neoplasms, Uterine Neoplasms, Prion Diseases, Neurofibromatoses, Nerve Sheath Tumors, Lesion of brain, Oropharyngeal disorders, Adenoviral infections, Disease due to Papilloma virus</data>
  <data key="d9">Lapatinib, Trastuzumab, IGN311, Tesevatinib, Trastuzumab emtansine, Varlitinib, Tucatinib, AV-412, Pertuzumab, Afatinib, Brigatinib, Fostamatinib, Zanubrutinib, Margetuximab</data>
  <data key="d10">https://www.drugbank.ca/polypeptides/P04626</data>
  <data key="d11">Receptor tyrosine-protein kinase erbB-2</data>
  <data key="d12">https://cdn.rcsb.org/images/structures/ot/not available/not available_model-1.jpeg</data>
  <data key="d13">Target</data>
  <data key="d14">304</data>
  <data key="d15">0.3675828588552592</data>
  <data key="d16">0.0</data>
  <data key="d17">0.05724119158746501</data>
  <data key="d18">1.0</data>
  <data key="d19">0</data>
  <data key="d20">#12EAEA</data>
  <data key="d21">#0EBEBE</data>
</node>
<node id="Receptor tyrosine-protein kinase erbB-4">
  <data key="d0">ERBB4</data>
  <data key="d1">Q15303</data>
  <data key="d2">3U7U</data>
  <data key="d3">Humans</data>
  <data key="d4">Enzyme</data>
  <data key="d5">Kinase</data>
  <data key="d6">Cell membrane</data>
  <data key="d7">NRG1, GRB2, YAP1, STAT5A, SHC1, HBEGF, NRG2, NRG3, STAT5B, DLG4</data>
  <data key="d8">Skin Neoplasms, Cerebrovascular accident, Mood Disorders, Carcinoma, Brain Neoplasms, Cognition Disorders, Diabetes Mellitus, Lung Neoplasms, Psychotic Disorders, Anxiety Disorders, Brain Diseases, Colorectal Neoplasms, Inflammatory Bowel Diseases, Kidney Diseases, Liver diseases, Liver neoplasms, Lung diseases, Lymphoma, nervous system disorder, Prostatic Neoplasms, Neuroendocrine Tumors, Cardiac defects, Neurodevelopmental Disorders, Chronic Kidney Diseases, Secondary Neoplasm, Intellectual Disability</data>
  <data key="d9">Afatinib, Brigatinib, Fostamatinib, Zanubrutinib</data>
  <data key="d10">https://www.drugbank.ca/polypeptides/Q15303</data>
  <data key="d11">Receptor tyrosine-protein kinase erbB-4</data>
  <data key="d12">https://cdn.rcsb.org/images/structures/u7/3u7u/3u7u_assembly-1.jpeg</data>
  <data key="d13">Target</data>
  <data key="d14">304</data>
  <data key="d15">0.3675828588552592</data>
  <data key="d16">0.0</data>
  <data key="d17">0.05724119158746501</data>
  <data key="d18">1.0</data>
  <data key="d19">0</data>
  <data key="d20">#12EAEA</data>
  <data key="d21">#0EBEBE</data>
</node>
<node id="Serine/threonine-protein kinase/endoribonuclease IRE1">
  <data key="d0">ERN1</data>
  <data key="d1">O75460</data>
  <data key="d2">Not Available</data>
  <data key="d3">Humans</data>
  <data key="d4">Enzyme</data>
  <data key="d5">Not Available</data>
  <data key="d6">Endoplasmic reticulum membrane</data>
  <data key="d7">HSPA5, XBP1, TRAF2</data>
  <data key="d8">Neoplasms, Virus Diseases, Diabetes Mellitus, B-Cell Lymphomas, Liver diseases, Metabolic Diseases, CNS disorder, Chlamydia Infections, Foot-and-Mouth Disease, Immune System Diseases, Inflammatory Bowel Diseases, Rotavirus Infections, Cerebrovascular accident, Coronavirus Infections, Neurodegenerative Disorders, Sarcoma, Malignant neoplasm of soft tissue</data>
  <data key="d9">N~2~-1H-benzimidazol-5-yl-N~4~-(3-cyclopropyl-1H-pyrazol-5-yl)pyrimidine-2,4-diamine, Fostamatinib</data>
  <data key="d10">https://www.drugbank.ca/polypeptides/O75460</data>
  <data key="d11">Serine/threonine-protein kinase/endoribonuclease IRE1</data>
  <data key="d12">https://cdn.rcsb.org/images/structures/ot/not available/not available_model-1.jpeg</data>
  <data key="d13">Target</data>
  <data key="d14">304</data>
  <data key="d15">0.3675828588552592</data>
  <data key="d16">0.0</data>
  <data key="d17">0.05724119158746501</data>
  <data key="d18">1.0</data>
  <data key="d19">0</data>
  <data key="d20">#12EAEA</data>
  <data key="d21">#0EBEBE</data>
</node>
<node id="Tyrosine-protein kinase Fer">
  <data key="d0">FER</data>
  <data key="d1">P16591</data>
  <data key="d2">Not Available</data>
  <data key="d3">Humans</data>
  <data key="d4">Enzyme</data>
  <data key="d5">Kinase</data>
  <data key="d6">Cytoplasm</data>
  <data key="d7">CTNND1, CTNNB1, CDH1, CTTN</data>
  <data key="d8">Neoplasms, Malignant Neoplasms, Primary malignant neoplasm, Secondary Neoplasm, Pneumonia, Bacterial, Cardiovascular Diseases, Inflammatory Bowel Diseases, Liver neoplasms, Prostatic Neoplasms, Gastrointestinal Stromal Tumors, Sarcoma, Malignant neoplasm of soft tissue</data>
  <data key="d9">Fostamatinib</data>
  <data key="d10">https://www.drugbank.ca/polypeptides/P16591</data>
  <data key="d11">Tyrosine-protein kinase Fer</data>
  <data key="d12">https://cdn.rcsb.org/images/structures/ot/not available/not available_model-1.jpeg</data>
  <data key="d13">Target</data>
  <data key="d14">304</data>
  <data key="d15">0.3675828588552592</data>
  <data key="d16">0.0</data>
  <data key="d17">0.05724119158746501</data>
  <data key="d18">1.0</data>
  <data key="d19">0</data>
  <data key="d20">#12EAEA</data>
  <data key="d21">#0EBEBE</data>
</node>
<node id="Tyrosine-protein kinase Fes/Fps">
  <data key="d0">FES</data>
  <data key="d1">P07332</data>
  <data key="d2">Not Available</data>
  <data key="d3">Humans</data>
  <data key="d4">Enzyme</data>
  <data key="d5">Kinase</data>
  <data key="d6">Cytoplasm</data>
  <data key="d7">HSP90AA1, DPYSL5</data>
  <data key="d8">Cardiovascular Diseases, Hypertensive disease, Malignant Neoplasms, Primary malignant neoplasm, Diabetes Mellitus, Cerebrovascular accident, Anxiety Disorders, Brain Diseases, Cognition Disorders, Colorectal Neoplasms, Lymphoma, Psychotic Disorders, Sarcoma, Secondary Neoplasm</data>
  <data key="d9">Fostamatinib</data>
  <data key="d10">https://www.drugbank.ca/polypeptides/P07332</data>
  <data key="d11">Tyrosine-protein kinase Fes/Fps</data>
  <data key="d12">https://cdn.rcsb.org/images/structures/ot/not available/not available_model-1.jpeg</data>
  <data key="d13">Target</data>
  <data key="d14">304</data>
  <data key="d15">0.3675828588552592</data>
  <data key="d16">0.0</data>
  <data key="d17">0.05724119158746501</data>
  <data key="d18">1.0</data>
  <data key="d19">0</data>
  <data key="d20">#12EAEA</data>
  <data key="d21">#0EBEBE</data>
</node>
<node id="Fibroblast growth factor receptor 1">
  <data key="d0">FGFR1</data>
  <data key="d1">P11362</data>
  <data key="d2">3GQI</data>
  <data key="d3">Humans</data>
  <data key="d4">Enzyme</data>
  <data key="d5">Kinase</data>
  <data key="d6">Cell membrane</data>
  <data key="d7">FGF2, FGF1, FRS2, FGF23, FGF9, FGF20, PLCG1, FGF8, FGF4, CTNNB1</data>
  <data key="d8">Mammary Neoplasms, Heart valve disease, Lung Neoplasms, Craniofacial Abnormalities, Mouth Diseases, Adenocarcinoma, Child Development Disorders, Pervasive, Carcinoma, Lymphoma, Hematologic Neoplasms, Congenital chromosomal disease, Cerebrovascular accident, Secondary Neoplasm, Brain Neoplasms, Neoplasms, Neuroepithelial, Gastrointestinal Stromal Tumors, Congenital Abnormality, Metabolic Diseases, Behavioral Symptoms, Cognition Disorders, Colorectal Neoplasms, Demyelinating Diseases, Diabetes Mellitus, Giant Cell Tumors, Hand deformities, Congenital Hand Deformities, Congenital Heart Defects, Hematological Disease, Hypertensive disease, Inflammatory Bowel Diseases, Laryngeal Diseases, Mycosis Fungoides, Precancerous Conditions, Prostatic Neoplasms, Rickettsia Infections, Uterine Fibroids, B-Cell Lymphomas, Central Nervous System Neoplasms, Choroid Plexus Neoplasms, Congenital heart disease, reproductive system disorder, Disorder of skeletal system, Deformity, Hematopoietic Neoplasms, Osteoporotic Fractures, Secondary malignant neoplasm of soft tissues, Limb defects, Chronic Kidney Diseases, Malignant neoplasm of soft tissue</data>
  <data key="d9">Palifermin, XL999, 3-(3-methoxybenzyl)-1H-pyrrolo[2,3-b]pyridine, (E)-[4-(3,5-Difluorophenyl)-3H-pyrrolo[2,3-b]pyridin-3-ylidene](3-methoxyphenyl)methanol, 3-[(3-(2-CARBOXYETHYL)-4-METHYLPYRROL-2-YL)METHYLENE]-2-INDOLINONE, 3-[4-(1-formylpiperazin-4-yl)-benzylidenyl]-2-indolinone, Regorafenib, Ponatinib, Sorafenib, Lenvatinib, Nintedanib, Heparin, Fostamatinib, Erdafitinib, Pemigatinib, Selpercatinib, Pralsetinib, Tivozanib, Infigratinib</data>
  <data key="d10">https://www.drugbank.ca/polypeptides/P11362</data>
  <data key="d11">Fibroblast growth factor receptor 1</data>
  <data key="d12">https://cdn.rcsb.org/images/structures/gq/3gqi/3gqi_assembly-1.jpeg</data>
  <data key="d13">Target</data>
  <data key="d14">314</data>
  <data key="d15">0.37116757588594845</data>
  <data key="d16">0.009093016843306318</data>
  <data key="d17">0.057254606861948734</data>
  <data key="d18">0.9383610427138235</data>
  <data key="d19">730</data>
  <data key="d20">#12EAEA</data>
  <data key="d21">#0EBEBE</data>
</node>
<node id="Fibroblast growth factor receptor 2">
  <data key="d0">FGFR2</data>
  <data key="d1">P21802</data>
  <data key="d2">5EG3</data>
  <data key="d3">Humans</data>
  <data key="d4">Enzyme</data>
  <data key="d5">Kinase</data>
  <data key="d6">Cell membrane</data>
  <data key="d7">FGF1, FGF2, FGF10, PLCG1, FGF4, FGF7, FGF9, FGF8, FGF3, FRS2</data>
  <data key="d8">Stomach Neoplasms, Intellectual Disability, Multiple congenital anomalies, Endometrial Neoplasms, Head and Neck Neoplasms, Craniofacial Abnormalities, Skin Abnormalities, Lung Neoplasms, Motor Skills Disorders, Psychotic Disorders, Dermatologic disorders, Tooth Abnormalities, Limb Deformities, Congenital, Prostatic Neoplasms, Anorectal Malformations, Colorectal Neoplasms, Congenital Heart Defects, Ventricular Septal Defects, Nasopharyngeal Neoplasms, Adenocarcinoma, Carcinoma, Developmental Disabilities, Deformity of limb, Mental disorders, Blood Coagulation Disorders, Endocardial Cushion Defects, Giant Cell Tumors, Inflammatory Bowel Diseases, Liver neoplasms, Monosomy, orbit (eye disorders), Skin Neoplasms, Testicular Neoplasms, Urogenital Abnormalities, Virus Diseases, B-Cell Lymphomas, Benign Neoplasm, Congenital heart disease, Congenital defects, Disorder of skeletal system, Congenital anomaly of face, Congenital neurologic anomalies, Cardiac defects</data>
  <data key="d9">Palifermin, 4-[4-(1-Amino-1-Methylethyl)Phenyl]-5-Chloro-N-[4-(2-Morpholin-4-Ylethyl)Phenyl]Pyrimidin-2-Amine, 3-[4-(1-formylpiperazin-4-yl)-benzylidenyl]-2-indolinone, Thalidomide, Regorafenib, Ponatinib, Lenvatinib, Nintedanib, Sucrosofate, Heparin, Foreskin fibroblast (neonatal), Foreskin keratinocyte (neonatal), Fostamatinib, Erdafitinib, Pemigatinib, Selpercatinib, Pralsetinib, Infigratinib</data>
  <data key="d10">https://www.drugbank.ca/polypeptides/P21802</data>
  <data key="d11">Fibroblast growth factor receptor 2</data>
  <data key="d12">https://cdn.rcsb.org/images/structures/eg/5eg3/5eg3_assembly-1.jpeg</data>
  <data key="d13">Target</data>
  <data key="d14">320</data>
  <data key="d15">0.3905273211865409</data>
  <data key="d16">0.01967426239703167</data>
  <data key="d17">0.05727116462103266</data>
  <data key="d18">0.9041144200626959</data>
  <data key="d19">748</data>
  <data key="d20">#12EAEA</data>
  <data key="d21">#0EBEBE</data>
</node>
<node id="Fibroblast growth factor receptor 3">
  <data key="d0">FGFR3</data>
  <data key="d1">P22607</data>
  <data key="d2">1RY7</data>
  <data key="d3">Humans</data>
  <data key="d4">Enzyme</data>
  <data key="d5">Kinase</data>
  <data key="d6">Cell membrane</data>
  <data key="d7">FGF2, FGF9, FGF1, FGF23, FGF18, FGF16, FGF20, PLCG1, FGF4, GRB2</data>
  <data key="d8">Carcinoma, Osteochondrodysplasias, Intellectual Disability, Myeloproliferative disease, Congenital Abnormality, Bone Diseases, Developmental, Adenocarcinoma, Benign neoplasm of skin, Bone Diseases, Cognition Disorders, Dermatologic disorders, Deformity, Secondary Neoplasm, Anxiety Disorders, Blood Coagulation Disorders, Developmental Disabilities, Congenital chromosomal disease, Ventricular Septal Defects, Immune System Diseases, Liver diseases, Musculoskeletal Diseases, Odontogenic Tumors, Precancerous Conditions, Protein-Losing Enteropathies, Psychotic Disorders, Signs and Symptoms, Respiratory, Skin lesion, Testicular Neoplasms, B-Cell Lymphomas, Choroid Plexus Neoplasms, Osteochondropathy, Gastrointestinal Stromal Tumors, Disorder of skeletal system, Congenital anomaly of brain, Congenital anomaly of face, Hematologic Neoplasms, Deformity of bone, Mammary Neoplasms, orthopedic disorders</data>
  <data key="d9">XL999, Pazopanib, Ponatinib, Lenvatinib, Nintedanib, Fostamatinib, Erdafitinib, Pemigatinib, Selpercatinib, Infigratinib</data>
  <data key="d10">https://www.drugbank.ca/polypeptides/P22607</data>
  <data key="d11">Fibroblast growth factor receptor 3</data>
  <data key="d12">https://cdn.rcsb.org/images/structures/ry/1ry7/1ry7_assembly-1.jpeg</data>
  <data key="d13">Target</data>
  <data key="d14">304</data>
  <data key="d15">0.3675828588552592</data>
  <data key="d16">0.0</data>
  <data key="d17">0.05724119158746501</data>
  <data key="d18">1.0</data>
  <data key="d19">0</data>
  <data key="d20">#12EAEA</data>
  <data key="d21">#0EBEBE</data>
</node>
<node id="Tyrosine-protein kinase Fgr">
  <data key="d0">FGR</data>
  <data key="d1">P09769</data>
  <data key="d2">2H8H</data>
  <data key="d3">Humans</data>
  <data key="d4">Enzyme</data>
  <data key="d5">Kinase</data>
  <data key="d6">Cell membrane</data>
  <data key="d7">SRC, YES1, FYN, CBL, HCK, SYK, SLA, DOK1, STAT3, FCGR3A</data>
  <data key="d8">Malignant Neoplasms, Neoplasms, Primary malignant neoplasm, Mental disorders, Female Genital Diseases, Liver neoplasms, Lymphoproliferative Disorders, Malabsorption Syndrome, Uterine Fibroids, B-Cell Lymphomas, Epstein-Barr Virus Infections, Mammary Neoplasms, Secondary Neoplasm</data>
  <data key="d9">Dasatinib, Fostamatinib, Zanubrutinib</data>
  <data key="d10">https://www.drugbank.ca/polypeptides/P09769</data>
  <data key="d11">Tyrosine-protein kinase Fgr</data>
  <data key="d12">https://cdn.rcsb.org/images/structures/h8/2h8h/2h8h_assembly-1.jpeg</data>
  <data key="d13">Target</data>
  <data key="d14">304</data>
  <data key="d15">0.3675828588552592</data>
  <data key="d16">0.0</data>
  <data key="d17">0.05724119158746501</data>
  <data key="d18">1.0</data>
  <data key="d19">0</data>
  <data key="d20">#12EAEA</data>
  <data key="d21">#0EBEBE</data>
</node>
<node id="Vascular endothelial growth factor receptor 1">
  <data key="d0">FLT1</data>
  <data key="d1">P17948</data>
  <data key="d2">5T89</data>
  <data key="d3">Humans</data>
  <data key="d4">Enzyme</data>
  <data key="d5">Kinase</data>
  <data key="d6">Cell membrane</data>
  <data key="d7">PGF, VEGFB, VEGFA, NRP1, KDR, NRP2, PLCG1, PTPN11, FLT4, PIK3R1</data>
  <data key="d8">Mammary Neoplasms, Dyschondroplasias, Osteochondrodysplasias, Skin Neoplasms, Hypertensive disease, Chronic Kidney Diseases, Secondary Neoplasm, Diabetes Mellitus, Stomach Neoplasms, Brain Neoplasms, Cardiovascular Diseases, B-Cell Lymphomas, Sarcoma, MYELODYSPLASTIC SYNDROME, Malignant neoplasm of soft tissue, Adenocarcinoma, Extrinsic allergic alveolitis, Carcinoma, Congenital chromosomal disease, Colonic Neoplasms, Esophageal Neoplasms, Immunologic Deficiency Syndromes, Arthropathy, Kidney Diseases, Liver neoplasms, Lung diseases, Lung Neoplasms, Metabolic Diseases, Myeloproliferative disease, Nephrotic Syndrome, Prostatic Neoplasms, Rectal Neoplasms, Testicular Neoplasms, Malignant neoplasm of mouth, Lesion of brain, Dyslipidemias, Disorder of lymph node, Hematologic Neoplasms, Arteriovenous Malformations, Cerebral, Peripheral Arterial Diseases, Congenital vascular anomaly, Intellectual Disability</data>
  <data key="d9">Sunitinib, Vatalanib, TG-100801, Linifanib, OSI-930, IMC-1C11, Denibulin, Pazopanib, Axitinib, N-(4-chlorophenyl)-2-[(pyridin-4-ylmethyl)amino]benzamide, Regorafenib, Sorafenib, Lenvatinib, Nintedanib, Polaprezinc, Foreskin fibroblast (neonatal), Fostamatinib, Selpercatinib, Tivozanib</data>
  <data key="d10">https://www.drugbank.ca/polypeptides/P17948</data>
  <data key="d11">Vascular endothelial growth factor receptor 1</data>
  <data key="d12">https://cdn.rcsb.org/images/structures/t8/5t89/5t89_assembly-1.jpeg</data>
  <data key="d13">Target</data>
  <data key="d14">304</data>
  <data key="d15">0.3675828588552592</data>
  <data key="d16">0.0</data>
  <data key="d17">0.05724119158746501</data>
  <data key="d18">1.0</data>
  <data key="d19">0</data>
  <data key="d20">#12EAEA</data>
  <data key="d21">#0EBEBE</data>
</node>
<node id="Receptor-type tyrosine-protein kinase FLT3">
  <data key="d0">FLT3</data>
  <data key="d1">P36888</data>
  <data key="d2">3QS9</data>
  <data key="d3">Humans</data>
  <data key="d4">Enzyme</data>
  <data key="d5">Kinase</data>
  <data key="d6">Membrane</data>
  <data key="d7">FLT3LG, NRAS, HRAS, SPI1, CEBPA, KRAS</data>
  <data key="d8">Autoimmune Diseases, Hematologic Neoplasms, Hematopoietic Neoplasms, Immunologic Deficiency Syndromes, Gastrointestinal Stromal Tumors, Sarcoma, Eosinophilic disorder, Malignant neoplasm of soft tissue, Adenocarcinoma, Brain Neoplasms, Hematological Disease, Herpes Simplex Infections, Lymphoma, Skin lesion, B-Cell Lymphomas, Osteoporotic Fractures, Infectious Lung Disorder, Mammary Neoplasms, Chronic Kidney Diseases</data>
  <data key="d9">Sorafenib, Sunitinib, Quizartinib, Amuvatinib, XL999, Tandutinib, Linifanib, Lestaurtinib, Midostaurin, Ponatinib, Nintedanib, Brigatinib, Fostamatinib, Gilteritinib, Pexidartinib, Fedratinib, Pralsetinib, Tivozanib</data>
  <data key="d10">https://www.drugbank.ca/polypeptides/P36888</data>
  <data key="d11">Receptor-type tyrosine-protein kinase FLT3</data>
  <data key="d12">https://cdn.rcsb.org/images/structures/qs/3qs9/3qs9_assembly-1.jpeg</data>
  <data key="d13">Target</data>
  <data key="d14">304</data>
  <data key="d15">0.3675828588552592</data>
  <data key="d16">0.0</data>
  <data key="d17">0.05724119158746501</data>
  <data key="d18">1.0</data>
  <data key="d19">0</data>
  <data key="d20">#12EAEA</data>
  <data key="d21">#0EBEBE</data>
</node>
<node id="Vascular endothelial growth factor receptor 3">
  <data key="d0">FLT4</data>
  <data key="d1">P35916</data>
  <data key="d2">4BSK</data>
  <data key="d3">Humans</data>
  <data key="d4">Enzyme</data>
  <data key="d5">Kinase</data>
  <data key="d6">Cell membrane</data>
  <data key="d7">VEGFC, FIGF, VEGFA, NRP2, FLT1, GRB2, SHC1, KDR, ITGB1, PLCG1</data>
  <data key="d8">Sarcoma, Multiple congenital anomalies, Malignant Neoplasms, Primary malignant neoplasm, Adenocarcinoma, Prostatic Neoplasms, Lymphoma, Mammary Neoplasms, Mental disorders, Lung Neoplasms, Neoplasms, Vascular Tissue, Rumination Disorders, Lymphatic Abnormalities, Congenital Abnormality, Adenoma, Bacterial Infections, Colorectal Neoplasms, Diabetes Mellitus, Drug abuse, Escherichia coli Infections, Congenital Heart Defects, Hypertensive disease, Immunologic Deficiency Syndromes, Liver neoplasms, Mycosis Fungoides, Nasopharyngeal Neoplasms, Prostatic Diseases, Retinal Diseases, Skin lesion, Stomach Neoplasms, B-Cell Lymphomas, Neuroendocrine Tumors, Pelvic Inflammatory Disease, Complications of Diabetes Mellitus, Primary immune deficiency disorder, Malignant neoplasm of soft tissue</data>
  <data key="d9">Sorafenib, Sunitinib, Vatalanib, TG-100801, Linifanib, IMC-1C11, Denibulin, Pazopanib, Axitinib, Regorafenib, Lenvatinib, Nintedanib, Fostamatinib, Selpercatinib, Tivozanib</data>
  <data key="d10">https://www.drugbank.ca/polypeptides/P35916</data>
  <data key="d11">Vascular endothelial growth factor receptor 3</data>
  <data key="d12">https://cdn.rcsb.org/images/structures/bs/4bsk/4bsk_assembly-1.jpeg</data>
  <data key="d13">Target</data>
  <data key="d14">304</data>
  <data key="d15">0.3675828588552592</data>
  <data key="d16">0.0</data>
  <data key="d17">0.05724119158746501</data>
  <data key="d18">1.0</data>
  <data key="d19">0</data>
  <data key="d20">#12EAEA</data>
  <data key="d21">#0EBEBE</data>
</node>
<node id="Serine/threonine-protein kinase mTOR">
  <data key="d0">MTOR</data>
  <data key="d1">P42345</data>
  <data key="d2">5ZCS</data>
  <data key="d3">Humans</data>
  <data key="d4">Enzyme</data>
  <data key="d5">Kinase</data>
  <data key="d6">Endoplasmic reticulum membrane</data>
  <data key="d7">MLST8, RPTOR, LAMTOR5, LAMTOR2, RPS6KB1, RHEB, MAPKAP1, EIF4EBP1, LAMTOR1, FKBP1A</data>
  <data key="d8">Hypertensive disease, Mammary Neoplasms, Intellectual Disability, Adenocarcinoma, Colonic Neoplasms, Endocrine System Diseases, Neurotoxicity Syndromes, Temporomandibular Joint Disorders, Colorectal Neoplasms, Brain Neoplasms, Diabetes Mellitus, B-Cell Lymphomas, Neurodegenerative Disorders, Morphological abnormality of the central nervous system, Congenital Abnormality, Carcinoma, Autoimmune Diseases, Kidney Diseases, Metabolic Diseases, nervous system disorder, Neurodevelopmental Disorders, Secondary Neoplasm, Cytomegalovirus Infections, Prostatic Neoplasms, Adenoma, Inflammatory Bowel Diseases, Lung Neoplasms, Lymphoma, Cerebrovascular accident, Virus Diseases, Caffeine related disorders, Hematologic Neoplasms, Sarcoma, Chronic Kidney Diseases, Liver neoplasms, Skin lesion, Encephalopathies, Malignant neoplasm of mouth, Lesion of brain, Dyslipidemias, Congenital anomaly of brain, Perivascular Epithelioid Cell Neoplasms, Malignant neoplasm of soft tissue, Brain Diseases, Cardiovascular Diseases, Developmental Disabilities, Esophageal Neoplasms, Chronic granulomatous disease, Herpes Simplex Infections, Lung diseases, Skin Neoplasms, Uterine Fibroids, Vascular Diseases, Benign Neoplasm, Disorder of tendon, Gastrointestinal Stromal Tumors, Renal glomerular disease, Deformity, Mitochondrial Diseases, Cardiomyopathies, Mental disorders, CNS disorder, Cerebrovascular Disorders, Congenital chromosomal disease, Diabetic Neuropathies, Drug abuse, Endometrial Neoplasms, Heart Diseases, Immunologic Deficiency Syndromes, Liver diseases, Alcoholic Liver Diseases, Lymphoproliferative Disorders, Myopathy, Mycosis Fungoides, Neoplasms, Vascular Tissue, Rectal Neoplasms, Respiratory Syncytial Virus Infections, Respiratory Tract Infections, Stomach Neoplasms, Upper Respiratory Infections, Lentivirus Infections, Lysosomal Storage Diseases, Intervertebral disc disorder, Mitochondrial Myopathies, Lichenoid Eruptions, Neurologic Symptoms, Parkinsonian Disorders, Complications of Diabetes Mellitus, Sleep Disorders, Tauopathies, Spondylarthropathies, Cystic Kidney Diseases, Thrombotic Microangiopathies, Congenital abnormality of vein, Sarcoma of soft tissue</data>
  <data key="d9">SF1126, Rimiducid, XL765, Everolimus, Ridaforolimus, Temsirolimus, Sirolimus, Pimecrolimus, Fostamatinib</data>
  <data key="d10">https://www.drugbank.ca/polypeptides/P42345</data>
  <data key="d11">Serine/threonine-protein kinase mTOR</data>
  <data key="d12">https://cdn.rcsb.org/images/structures/zc/5zcs/5zcs_assembly-1.jpeg</data>
  <data key="d13">Target</data>
  <data key="d14">306</data>
  <data key="d15">0.3678789384838176</data>
  <data key="d16">0.0018284112170035077</data>
  <data key="d17">0.0572437066551716</data>
  <data key="d18">0.9870138219222115</data>
  <data key="d19">722</data>
  <data key="d20">#12EAEA</data>
  <data key="d21">#0EBEBE</data>
</node>
<node id="Tyrosine-protein kinase FRK">
  <data key="d0">FRK</data>
  <data key="d1">P42685</data>
  <data key="d2">2H8H</data>
  <data key="d3">Humans</data>
  <data key="d4">Enzyme</data>
  <data key="d5">Kinase</data>
  <data key="d6">Cytoplasm</data>
  <data key="d7">PTEN</data>
  <data key="d8">Neoplasms, Malignant Neoplasms, Primary malignant neoplasm, Epstein-Barr Virus Infections, Mammary Neoplasms</data>
  <data key="d9">Regorafenib, Dasatinib, Fostamatinib, Zanubrutinib</data>
  <data key="d10">https://www.drugbank.ca/polypeptides/P42685</data>
  <data key="d11">Tyrosine-protein kinase FRK</data>
  <data key="d12">https://cdn.rcsb.org/images/structures/h8/2h8h/2h8h_assembly-1.jpeg</data>
  <data key="d13">Target</data>
  <data key="d14">304</data>
  <data key="d15">0.3675828588552592</data>
  <data key="d16">0.0</data>
  <data key="d17">0.05724119158746501</data>
  <data key="d18">1.0</data>
  <data key="d19">0</data>
  <data key="d20">#12EAEA</data>
  <data key="d21">#0EBEBE</data>
</node>
<node id="Tyrosine-protein kinase Fyn">
  <data key="d0">FYN</data>
  <data key="d1">P06241</data>
  <data key="d2">Not Available</data>
  <data key="d3">Humans</data>
  <data key="d4">Enzyme</data>
  <data key="d5">Kinase</data>
  <data key="d6">Cytoplasm</data>
  <data key="d7">CTNND1, CTNNB1, CDH1, YES1, SRC, SH2D1A, CBL, FYB, GRIN2B, BCAR1</data>
  <data key="d8">Stomach Neoplasms, Neoplasms, Prostatic Neoplasms, Mammary Neoplasms, Adenocarcinoma, Adenoma, Bone Diseases, Cognition Disorders, Lung Neoplasms, Lymphoma, Gastrointestinal Stromal Tumors, Parkinsonian Disorders, Tauopathies, Secondary Neoplasm</data>
  <data key="d9">Dasatinib, Triglyme, Fostamatinib</data>
  <data key="d10">https://www.drugbank.ca/polypeptides/P06241</data>
  <data key="d11">Tyrosine-protein kinase Fyn</data>
  <data key="d12">https://cdn.rcsb.org/images/structures/ot/not available/not available_model-1.jpeg</data>
  <data key="d13">Target</data>
  <data key="d14">304</data>
  <data key="d15">0.3675828588552592</data>
  <data key="d16">0.0</data>
  <data key="d17">0.05724119158746501</data>
  <data key="d18">1.0</data>
  <data key="d19">0</data>
  <data key="d20">#12EAEA</data>
  <data key="d21">#0EBEBE</data>
</node>
<node id="Cyclin-G-associated kinase">
  <data key="d0">GAK</data>
  <data key="d1">O14976</data>
  <data key="d2">Not Available</data>
  <data key="d3">Humans</data>
  <data key="d4">Enzyme</data>
  <data key="d5">Kinase</data>
  <data key="d6">Cytoplasm</data>
  <data key="d7">CLTC, CLTCL1, HSPA8, HIP1R, CLTB, EPN2, CLTA, EPN1, AP2M1, EPS15</data>
  <data key="d8">Parkinsonian Disorders</data>
  <data key="d9">Fostamatinib</data>
  <data key="d10">https://www.drugbank.ca/polypeptides/O14976</data>
  <data key="d11">Cyclin-G-associated kinase</data>
  <data key="d12">https://cdn.rcsb.org/images/structures/ot/not available/not available_model-1.jpeg</data>
  <data key="d13">Target</data>
  <data key="d14">304</data>
  <data key="d15">0.3675828588552592</data>
  <data key="d16">0.0</data>
  <data key="d17">0.05724119158746501</data>
  <data key="d18">1.0</data>
  <data key="d19">0</data>
  <data key="d20">#12EAEA</data>
  <data key="d21">#0EBEBE</data>
</node>
<node id="Glycogen synthase kinase-3 alpha">
  <data key="d0">GSK3A</data>
  <data key="d1">P49840</data>
  <data key="d2">3SAY</data>
  <data key="d3">Humans</data>
  <data key="d4">Enzyme</data>
  <data key="d5">Kinase</data>
  <data key="d6">Not Available</data>
  <data key="d7">AXIN1, AXIN2, CTNNB1, AKT1, LRP6, APC</data>
  <data key="d8">Parkinsonian Disorders, Metabolic Diseases, Neoplasms, Prostatic Neoplasms, Malignant Neoplasms, Liver neoplasms, Lymphoma, B-Cell Lymphomas, Cardiomyopathies, Primary malignant neoplasm, MYELODYSPLASTIC SYNDROME</data>
  <data key="d9">Fostamatinib</data>
  <data key="d10">https://www.drugbank.ca/polypeptides/P49840</data>
  <data key="d11">Glycogen synthase kinase-3 alpha</data>
  <data key="d12">https://cdn.rcsb.org/images/structures/sa/3say/3say_assembly-1.jpeg</data>
  <data key="d13">Target</data>
  <data key="d14">304</data>
  <data key="d15">0.3675828588552592</data>
  <data key="d16">0.0</data>
  <data key="d17">0.05724119158746501</data>
  <data key="d18">1.0</data>
  <data key="d19">0</data>
  <data key="d20">#12EAEA</data>
  <data key="d21">#0EBEBE</data>
</node>
<node id="Glycogen synthase kinase-3 beta">
  <data key="d0">GSK3B</data>
  <data key="d1">P49841</data>
  <data key="d2">4NM3</data>
  <data key="d3">Humans</data>
  <data key="d4">Enzyme</data>
  <data key="d5">Kinase</data>
  <data key="d6">Cytoplasm</data>
  <data key="d7">AXIN1, AKT3, AKT1, CTNNB1, AXIN2, LRP6, FRAT1, BTRC, CCND1, MAPT</data>
  <data key="d8">Hypertensive disease, Mood Disorders, Cognition Disorders, Prostatic Neoplasms, Tauopathies, Multiple congenital anomalies, Heart Diseases, Substance-Related Disorders, Malignant Neoplasms, Diabetes Mellitus, Neoplasms, Primary malignant neoplasm, Neurodegenerative Disorders, CNS disorder, Mental disorders, B-Cell Lymphomas, Carcinoma, Cerebrovascular accident, Adenocarcinoma, Anxiety Disorders, Colonic Neoplasms, Polycystic Kidney Diseases, Secondary Neoplasm, Fetal Alcohol Spectrum Disorders, Adenoma, Bacterial Infections, Brain Diseases, Colorectal Neoplasms, Drug abuse, Esophageal Neoplasms, Hepatitis, HIV Infections, Kidney Diseases, Liver neoplasms, Lung Neoplasms, Lymphoma, Metabolic Diseases, nervous system disorder, Peripheral Neuropathy, Psychotic Disorders, Stomach Neoplasms, Virus Diseases, Dyslipidemias, Parkinsonian Disorders, Sarcoma, MYELODYSPLASTIC SYNDROME, Sarcoma of soft tissue, Peripheral Nervous System Diseases</data>
[truncated: 10,818,934 more chars]
