# Supplementary material for: COVIDrugNet: a network-based web tool to investigate the drugs currently in clinical trial to contrast COVID-19
Source: Sci Rep. 2021 Sep 30;11:19426. doi: 10.1038/s41598-021-98812-0 (PMC8484553; doi:10.1038/s41598-021-98812-0)
Supplement: Supplementary file 2 — Supplementary Information 2. [file 41598_2021_98812_MOESM2_ESM.zip › graphs/target_projection/target_projection.edgelist]

Folate receptor gamma	Folate receptor beta	{'weight': 1}
Folate receptor gamma	Folate receptor alpha	{'weight': 1}
Folate receptor beta	Folate receptor alpha	{'weight': 1}
Glutamate--cysteine ligase regulatory subunit	Glutathione synthetase	{'weight': 1}
Glutamate--cysteine ligase regulatory subunit	Cystathionine gamma-lyase	{'weight': 1}
Glutamate--cysteine ligase regulatory subunit	Cysteine sulfinic acid decarboxylase	{'weight': 1}
Glutamate--cysteine ligase regulatory subunit	Cysteine desulfurase, mitochondrial	{'weight': 1}
Glutamate--cysteine ligase regulatory subunit	Glutamate--cysteine ligase catalytic subunit	{'weight': 1}
Glutamate--cysteine ligase regulatory subunit	Aspartate aminotransferase, mitochondrial	{'weight': 1}
Glutamate--cysteine ligase regulatory subunit	Cystathionine beta-synthase	{'weight': 1}
Glutamate--cysteine ligase regulatory subunit	Cysteine--tRNA ligase, cytoplasmic	{'weight': 1}
Glutamate--cysteine ligase regulatory subunit	Methylated-DNA--protein-cysteine methyltransferase	{'weight': 1}
Glutamate--cysteine ligase regulatory subunit	Aspartate aminotransferase, cytoplasmic	{'weight': 1}
Glutamate--cysteine ligase regulatory subunit	Probable cysteine--tRNA ligase, mitochondrial	{'weight': 1}
Glutamate--cysteine ligase regulatory subunit	Cysteine dioxygenase type 1	{'weight': 1}
Glutamate--cysteine ligase catalytic subunit	Glutathione synthetase	{'weight': 1}
Glutamate--cysteine ligase catalytic subunit	Cystathionine gamma-lyase	{'weight': 1}
Glutamate--cysteine ligase catalytic subunit	Cysteine sulfinic acid decarboxylase	{'weight': 1}
Glutamate--cysteine ligase catalytic subunit	Cysteine desulfurase, mitochondrial	{'weight': 1}
Glutamate--cysteine ligase catalytic subunit	Aspartate aminotransferase, mitochondrial	{'weight': 1}
Glutamate--cysteine ligase catalytic subunit	Cystathionine beta-synthase	{'weight': 1}
Glutamate--cysteine ligase catalytic subunit	Cysteine--tRNA ligase, cytoplasmic	{'weight': 1}
Glutamate--cysteine ligase catalytic subunit	Methylated-DNA--protein-cysteine methyltransferase	{'weight': 1}
Glutamate--cysteine ligase catalytic subunit	Aspartate aminotransferase, cytoplasmic	{'weight': 1}
Glutamate--cysteine ligase catalytic subunit	Probable cysteine--tRNA ligase, mitochondrial	{'weight': 1}
Glutamate--cysteine ligase catalytic subunit	Cysteine dioxygenase type 1	{'weight': 1}
Aspartate aminotransferase, cytoplasmic	Glutathione synthetase	{'weight': 1}
Aspartate aminotransferase, cytoplasmic	Cystathionine gamma-lyase	{'weight': 1}
Aspartate aminotransferase, cytoplasmic	Cysteine sulfinic acid decarboxylase	{'weight': 1}
Aspartate aminotransferase, cytoplasmic	Cysteine desulfurase, mitochondrial	{'weight': 1}
Aspartate aminotransferase, cytoplasmic	Aspartate aminotransferase, mitochondrial	{'weight': 1}
Aspartate aminotransferase, cytoplasmic	Cystathionine beta-synthase	{'weight': 1}
Aspartate aminotransferase, cytoplasmic	Cysteine--tRNA ligase, cytoplasmic	{'weight': 1}
Aspartate aminotransferase, cytoplasmic	Methylated-DNA--protein-cysteine methyltransferase	{'weight': 1}
Aspartate aminotransferase, cytoplasmic	Probable cysteine--tRNA ligase, mitochondrial	{'weight': 1}
Aspartate aminotransferase, cytoplasmic	Cysteine dioxygenase type 1	{'weight': 1}
Aspartate aminotransferase, mitochondrial	Glutathione synthetase	{'weight': 1}
Aspartate aminotransferase, mitochondrial	Cystathionine gamma-lyase	{'weight': 1}
Aspartate aminotransferase, mitochondrial	Cysteine sulfinic acid decarboxylase	{'weight': 1}
Aspartate aminotransferase, mitochondrial	Cysteine desulfurase, mitochondrial	{'weight': 1}
Aspartate aminotransferase, mitochondrial	Cystathionine beta-synthase	{'weight': 1}
Aspartate aminotransferase, mitochondrial	Cysteine--tRNA ligase, cytoplasmic	{'weight': 1}
Aspartate aminotransferase, mitochondrial	Methylated-DNA--protein-cysteine methyltransferase	{'weight': 1}
Aspartate aminotransferase, mitochondrial	Probable cysteine--tRNA ligase, mitochondrial	{'weight': 1}
Aspartate aminotransferase, mitochondrial	Cysteine dioxygenase type 1	{'weight': 1}
Cystathionine gamma-lyase	Glutathione synthetase	{'weight': 1}
Cystathionine gamma-lyase	Cysteine sulfinic acid decarboxylase	{'weight': 1}
Cystathionine gamma-lyase	Cysteine desulfurase, mitochondrial	{'weight': 1}
Cystathionine gamma-lyase	Cystathionine beta-synthase	{'weight': 1}
Cystathionine gamma-lyase	Cysteine--tRNA ligase, cytoplasmic	{'weight': 1}
Cystathionine gamma-lyase	Methylated-DNA--protein-cysteine methyltransferase	{'weight': 1}
Cystathionine gamma-lyase	Probable cysteine--tRNA ligase, mitochondrial	{'weight': 1}
Cystathionine gamma-lyase	Cysteine dioxygenase type 1	{'weight': 1}
Cystathionine beta-synthase	Cysteine desulfurase, mitochondrial	{'weight': 1}
Cystathionine beta-synthase	Serine palmitoyltransferase 1	{'weight': 1}
Cystathionine beta-synthase	L-serine dehydratase/L-threonine deaminase	{'weight': 1}
Cystathionine beta-synthase	Serine--pyruvate aminotransferase	{'weight': 1}
Cystathionine beta-synthase	Cysteine--tRNA ligase, cytoplasmic	{'weight': 1}
Cystathionine beta-synthase	Serine palmitoyltransferase 2	{'weight': 1}
Cystathionine beta-synthase	Serine racemase	{'weight': 1}
Cystathionine beta-synthase	Probable cysteine--tRNA ligase, mitochondrial	{'weight': 1}
Cystathionine beta-synthase	Glutathione synthetase	{'weight': 1}
Cystathionine beta-synthase	Cysteine sulfinic acid decarboxylase	{'weight': 1}
Cystathionine beta-synthase	Serine--tRNA ligase, cytoplasmic	{'weight': 1}
Cystathionine beta-synthase	Methylated-DNA--protein-cysteine methyltransferase	{'weight': 1}
Cystathionine beta-synthase	Cysteine dioxygenase type 1	{'weight': 1}
Cysteine--tRNA ligase, cytoplasmic	Glutathione synthetase	{'weight': 1}
Cysteine--tRNA ligase, cytoplasmic	Cysteine sulfinic acid decarboxylase	{'weight': 1}
Cysteine--tRNA ligase, cytoplasmic	Cysteine desulfurase, mitochondrial	{'weight': 1}
Cysteine--tRNA ligase, cytoplasmic	Methylated-DNA--protein-cysteine methyltransferase	{'weight': 1}
Cysteine--tRNA ligase, cytoplasmic	Probable cysteine--tRNA ligase, mitochondrial	{'weight': 1}
Cysteine--tRNA ligase, cytoplasmic	Cysteine dioxygenase type 1	{'weight': 1}
Methylated-DNA--protein-cysteine methyltransferase	Glutathione synthetase	{'weight': 1}
Methylated-DNA--protein-cysteine methyltransferase	Cysteine sulfinic acid decarboxylase	{'weight': 1}
Methylated-DNA--protein-cysteine methyltransferase	Cysteine desulfurase, mitochondrial	{'weight': 1}
Methylated-DNA--protein-cysteine methyltransferase	Probable cysteine--tRNA ligase, mitochondrial	{'weight': 1}
Methylated-DNA--protein-cysteine methyltransferase	Cysteine dioxygenase type 1	{'weight': 1}
Glutathione synthetase	Glutathione S-transferase A5	{'weight': 1}
Glutathione synthetase	Glutamate receptor ionotropic, NMDA 1	{'weight': 1}
Glutathione synthetase	Probable glutathione peroxidase 8	{'weight': 1}
Glutathione synthetase	Glutathione S-transferase P	{'weight': 1}
Glutathione synthetase	Inhibitor of nuclear factor kappa-B kinase subunit beta	{'weight': 1}
Glutathione synthetase	Matrix metalloproteinase-9	{'weight': 1}
Glutathione synthetase	Glutathione S-transferase omega-2	{'weight': 1}
Glutathione synthetase	Glutathione S-transferase A4	{'weight': 1}
Glutathione synthetase	Cytochrome P450 3A4	{'weight': 1}
Glutathione synthetase	Glutathione peroxidase 3	{'weight': 1}
Glutathione synthetase	Glutathione S-transferase Mu 5	{'weight': 1}
Glutathione synthetase	Glutathione reductase, mitochondrial	{'weight': 1}
Glutathione synthetase	Leukotriene C4 synthase	{'weight': 1}
Glutathione synthetase	Glutamate receptor ionotropic, NMDA 2D	{'weight': 1}
Glutathione synthetase	Cysteine sulfinic acid decarboxylase	{'weight': 1}
Glutathione synthetase	Cystine/glutamate transporter	{'weight': 1}
Glutathione synthetase	Maleylacetoacetate isomerase	{'weight': 1}
Glutathione synthetase	Glutamate receptor ionotropic, NMDA 3A	{'weight': 1}
Glutathione synthetase	Glutathione S-transferase kappa 1	{'weight': 1}
Glutathione synthetase	Aldose reductase	{'weight': 1}
Glutathione synthetase	Cysteine dioxygenase type 1	{'weight': 1}
Glutathione synthetase	Microsomal glutathione S-transferase 1	{'weight': 1}
Glutathione synthetase	Glutathione peroxidase 6	{'weight': 1}
Glutathione synthetase	Microsomal glutathione S-transferase 3	{'weight': 1}
Glutathione synthetase	Hydroxyacylglutathione hydrolase, mitochondrial	{'weight': 1}
Glutathione synthetase	Glutathione peroxidase 7	{'weight': 1}
Glutathione synthetase	Glutathione S-transferase Mu 2	{'weight': 1}
Glutathione synthetase	Glutaredoxin-2, mitochondrial	{'weight': 1}
Glutathione synthetase	Inhibitor of nuclear factor kappa-B kinase subunit alpha	{'weight': 1}
Glutathione synthetase	Glutathione S-transferase A2	{'weight': 1}
Glutathione synthetase	Glutathione S-transferase A1	{'weight': 1}
Glutathione synthetase	Glutathione S-transferase theta-1	{'weight': 1}
Glutathione synthetase	Cysteine desulfurase, mitochondrial	{'weight': 1}
Glutathione synthetase	Gamma-glutamyltranspeptidase 1	{'weight': 1}
Glutathione synthetase	Epididymal secretory glutathione peroxidase	{'weight': 1}
Glutathione synthetase	Aminoacylase-1	{'weight': 1}
Glutathione synthetase	S-formylglutathione hydrolase	{'weight': 1}
Glutathione synthetase	Probable cysteine--tRNA ligase, mitochondrial	{'weight': 1}
Glutathione synthetase	Microsomal glutathione S-transferase 2	{'weight': 1}
Glutathione synthetase	Glutaredoxin-1	{'weight': 1}
Glutathione synthetase	Glutamate receptor ionotropic, NMDA 2B	{'weight': 1}
Glutathione synthetase	Glutathione peroxidase 1	{'weight': 1}
Glutathione synthetase	Lactoylglutathione lyase	{'weight': 1}
Glutathione synthetase	Phospholipid hydroperoxide glutathione peroxidase, mitochondrial	{'weight': 1}
Glutathione synthetase	Hematopoietic prostaglandin D synthase	{'weight': 1}
Glutathione synthetase	Glutathione S-transferase omega-1	{'weight': 1}
Glutathione synthetase	Glutathione peroxidase	{'weight': 1}
Glutathione synthetase	Glutathione S-transferase Mu 4	{'weight': 1}
Glutathione synthetase	Glutathione peroxidase 2	{'weight': 1}
Glutathione synthetase	Glutathione S-transferase Mu 1	{'weight': 1}
Glutathione synthetase	Glutathione S-transferase Mu 3	{'weight': 1}
Glutathione synthetase	Glutathione S-transferase A3	{'weight': 1}
Glutathione synthetase	Glutamate receptor ionotropic, NMDA 2A	{'weight': 1}
Probable cysteine--tRNA ligase, mitochondrial	Cysteine sulfinic acid decarboxylase	{'weight': 1}
Probable cysteine--tRNA ligase, mitochondrial	Cysteine desulfurase, mitochondrial	{'weight': 1}
Probable cysteine--tRNA ligase, mitochondrial	Cysteine dioxygenase type 1	{'weight': 1}
Cysteine sulfinic acid decarboxylase	Cysteine desulfurase, mitochondrial	{'weight': 1}
Cysteine sulfinic acid decarboxylase	Cysteine dioxygenase type 1	{'weight': 1}
Cysteine desulfurase, mitochondrial	Cysteine dioxygenase type 1	{'weight': 1}
Peptidyl-prolyl cis-trans isomerase FKBP1A	Serine/threonine-protein kinase mTOR	{'weight': 1}
Peptidyl-prolyl cis-trans isomerase FKBP1A	Fibroblast growth factor 2	{'weight': 1}
Angiotensin-converting enzyme	Secreted frizzled-related protein 4	{'weight': 1}
Angiotensin-converting enzyme	Matrix metalloproteinase-9	{'weight': 1}
Angiotensin-converting enzyme	B1 bradykinin receptor	{'weight': 2}
Angiotensin-converting enzyme	Leukotriene A-4 hydrolase	{'weight': 1}
Angiotensin-converting enzyme	Renin	{'weight': 1}
Angiotensin-converting enzyme	72 kDa type IV collagenase	{'weight': 1}
Coagulation factor X	Hepatocyte growth factor	{'weight': 1}
Coagulation factor X	Coagulation factor XII	{'weight': 1}
Coagulation factor X	Heparin cofactor 2	{'weight': 1}
Coagulation factor X	Antithrombin-III	{'weight': 4}
Coagulation factor X	Kallikrein-1	{'weight': 1}
Coagulation factor X	Fibroblast growth factor 1	{'weight': 1}
Coagulation factor X	Fibroblast growth factor 19	{'weight': 1}
Coagulation factor X	Prothrombin	{'weight': 2}
Coagulation factor X	Trypsin-1	{'weight': 1}
Coagulation factor X	Fibroblast growth factor receptor 1	{'weight': 1}
Coagulation factor X	Fibroblast growth factor 2	{'weight': 1}
Coagulation factor X	Fibroblast growth factor 4	{'weight': 1}
Coagulation factor X	Platelet factor 4	{'weight': 1}
Coagulation factor X	Fibroblast growth factor receptor 4	{'weight': 1}
Coagulation factor X	Intercellular adhesion molecule 1	{'weight': 1}
Coagulation factor X	P-selectin	{'weight': 1}
Coagulation factor X	Fibroblast growth factor receptor 2	{'weight': 1}
Microsomal glutathione S-transferase 3	Glutathione S-transferase A5	{'weight': 1}
Microsomal glutathione S-transferase 3	Probable glutathione peroxidase 8	{'weight': 1}
Microsomal glutathione S-transferase 3	Glutathione S-transferase P	{'weight': 1}
Microsomal glutathione S-transferase 3	Matrix metalloproteinase-9	{'weight': 1}
Microsomal glutathione S-transferase 3	Glutathione S-transferase omega-2	{'weight': 1}
Microsomal glutathione S-transferase 3	Glutathione S-transferase A4	{'weight': 1}
Microsomal glutathione S-transferase 3	Cytochrome P450 3A4	{'weight': 1}
Microsomal glutathione S-transferase 3	Glutathione peroxidase 3	{'weight': 1}
Microsomal glutathione S-transferase 3	Glutathione S-transferase Mu 5	{'weight': 1}
Microsomal glutathione S-transferase 3	Glutathione reductase, mitochondrial	{'weight': 1}
Microsomal glutathione S-transferase 3	Leukotriene C4 synthase	{'weight': 1}
Microsomal glutathione S-transferase 3	Maleylacetoacetate isomerase	{'weight': 1}
Microsomal glutathione S-transferase 3	Glutathione S-transferase kappa 1	{'weight': 1}
Microsomal glutathione S-transferase 3	Aldose reductase	{'weight': 1}
Microsomal glutathione S-transferase 3	Microsomal glutathione S-transferase 1	{'weight': 1}
Microsomal glutathione S-transferase 3	Glutathione peroxidase 6	{'weight': 1}
Microsomal glutathione S-transferase 3	Hydroxyacylglutathione hydrolase, mitochondrial	{'weight': 1}
Microsomal glutathione S-transferase 3	Glutathione peroxidase 7	{'weight': 1}
Microsomal glutathione S-transferase 3	Glutathione S-transferase Mu 2	{'weight': 1}
Microsomal glutathione S-transferase 3	Glutaredoxin-2, mitochondrial	{'weight': 1}
Microsomal glutathione S-transferase 3	Glutathione S-transferase A2	{'weight': 1}
Microsomal glutathione S-transferase 3	Glutathione S-transferase A1	{'weight': 1}
Microsomal glutathione S-transferase 3	Glutathione S-transferase theta-1	{'weight': 1}
Microsomal glutathione S-transferase 3	Gamma-glutamyltranspeptidase 1	{'weight': 1}
Microsomal glutathione S-transferase 3	Epididymal secretory glutathione peroxidase	{'weight': 1}
Microsomal glutathione S-transferase 3	S-formylglutathione hydrolase	{'weight': 1}
Microsomal glutathione S-transferase 3	Microsomal glutathione S-transferase 2	{'weight': 1}
Microsomal glutathione S-transferase 3	Glutaredoxin-1	{'weight': 1}
Microsomal glutathione S-transferase 3	Glutathione peroxidase 1	{'weight': 1}
Microsomal glutathione S-transferase 3	Lactoylglutathione lyase	{'weight': 1}
Microsomal glutathione S-transferase 3	Phospholipid hydroperoxide glutathione peroxidase, mitochondrial	{'weight': 1}
Microsomal glutathione S-transferase 3	Hematopoietic prostaglandin D synthase	{'weight': 1}
Microsomal glutathione S-transferase 3	Glutathione S-transferase omega-1	{'weight': 1}
Microsomal glutathione S-transferase 3	Glutathione peroxidase	{'weight': 1}
Microsomal glutathione S-transferase 3	Glutathione S-transferase Mu 4	{'weight': 1}
Microsomal glutathione S-transferase 3	Glutathione peroxidase 2	{'weight': 1}
Microsomal glutathione S-transferase 3	Glutathione S-transferase Mu 1	{'weight': 1}
Microsomal glutathione S-transferase 3	Glutathione S-transferase Mu 3	{'weight': 1}
Microsomal glutathione S-transferase 3	Glutathione S-transferase A3	{'weight': 1}
Hematopoietic prostaglandin D synthase	Glutathione S-transferase A5	{'weight': 1}
Hematopoietic prostaglandin D synthase	Probable glutathione peroxidase 8	{'weight': 1}
Hematopoietic prostaglandin D synthase	Glutathione S-transferase P	{'weight': 1}
Hematopoietic prostaglandin D synthase	Matrix metalloproteinase-9	{'weight': 1}
Hematopoietic prostaglandin D synthase	Retinoic acid receptor gamma	{'weight': 1}
Hematopoietic prostaglandin D synthase	Glutathione S-transferase omega-2	{'weight': 1}
Hematopoietic prostaglandin D synthase	Glutathione S-transferase A4	{'weight': 1}
Hematopoietic prostaglandin D synthase	Cytochrome P450 3A4	{'weight': 1}
Hematopoietic prostaglandin D synthase	Cytochrome P450 26B1	{'weight': 1}
Hematopoietic prostaglandin D synthase	Retinoic acid receptor RXR-beta	{'weight': 1}
Hematopoietic prostaglandin D synthase	Glutathione peroxidase 3	{'weight': 1}
Hematopoietic prostaglandin D synthase	Glutathione S-transferase Mu 5	{'weight': 1}
Hematopoietic prostaglandin D synthase	Lipocalin-1	{'weight': 1}
Hematopoietic prostaglandin D synthase	Glutathione reductase, mitochondrial	{'weight': 1}
Hematopoietic prostaglandin D synthase	Retinoic acid receptor RXR-alpha	{'weight': 1}
Hematopoietic prostaglandin D synthase	[Pyruvate dehydrogenase (acetyl-transferring)] kinase isozyme 4, mitochondrial	{'weight': 1}
Hematopoietic prostaglandin D synthase	Leukotriene C4 synthase	{'weight': 1}
Hematopoietic prostaglandin D synthase	Retinoic acid receptor responder protein 1	{'weight': 1}
Hematopoietic prostaglandin D synthase	Maleylacetoacetate isomerase	{'weight': 1}
Hematopoietic prostaglandin D synthase	Retinoic acid receptor RXR-gamma	{'weight': 1}
Hematopoietic prostaglandin D synthase	Retinal dehydrogenase 1	{'weight': 1}
Hematopoietic prostaglandin D synthase	Glutathione S-transferase kappa 1	{'weight': 1}
Hematopoietic prostaglandin D synthase	Aldose reductase	{'weight': 1}
Hematopoietic prostaglandin D synthase	Retinoic acid receptor alpha	{'weight': 1}
Hematopoietic prostaglandin D synthase	Microsomal glutathione S-transferase 1	{'weight': 1}
Hematopoietic prostaglandin D synthase	Glutathione peroxidase 6	{'weight': 1}
Hematopoietic prostaglandin D synthase	Hydroxyacylglutathione hydrolase, mitochondrial	{'weight': 1}
Hematopoietic prostaglandin D synthase	Glutathione peroxidase 7	{'weight': 1}
Hematopoietic prostaglandin D synthase	Retinal dehydrogenase 2	{'weight': 1}
Hematopoietic prostaglandin D synthase	Glutathione S-transferase Mu 2	{'weight': 1}
Hematopoietic prostaglandin D synthase	Glutaredoxin-2, mitochondrial	{'weight': 1}
Hematopoietic prostaglandin D synthase	Glutathione S-transferase A2	{'weight': 1}
Hematopoietic prostaglandin D synthase	Glutathione S-transferase A1	{'weight': 1}
Hematopoietic prostaglandin D synthase	Glutathione S-transferase theta-1	{'weight': 1}
Hematopoietic prostaglandin D synthase	Retinoic acid receptor beta	{'weight': 1}
Hematopoietic prostaglandin D synthase	Gamma-glutamyltranspeptidase 1	{'weight': 1}
Hematopoietic prostaglandin D synthase	Epididymal secretory glutathione peroxidase	{'weight': 1}
Hematopoietic prostaglandin D synthase	S-formylglutathione hydrolase	{'weight': 1}
Hematopoietic prostaglandin D synthase	Microsomal glutathione S-transferase 2	{'weight': 1}
Hematopoietic prostaglandin D synthase	Glutaredoxin-1	{'weight': 1}
Hematopoietic prostaglandin D synthase	Glutathione peroxidase 1	{'weight': 1}
Hematopoietic prostaglandin D synthase	Lactoylglutathione lyase	{'weight': 1}
Hematopoietic prostaglandin D synthase	Phospholipid hydroperoxide glutathione peroxidase, mitochondrial	{'weight': 1}
Hematopoietic prostaglandin D synthase	Glutathione S-transferase omega-1	{'weight': 1}
Hematopoietic prostaglandin D synthase	Glutathione peroxidase	{'weight': 1}
Hematopoietic prostaglandin D synthase	Glutathione S-transferase Mu 4	{'weight': 1}
Hematopoietic prostaglandin D synthase	Cytochrome P450 26A1	{'weight': 1}
Hematopoietic prostaglandin D synthase	Glutathione peroxidase 2	{'weight': 1}
Hematopoietic prostaglandin D synthase	Retinol-binding protein 4	{'weight': 1}
Hematopoietic prostaglandin D synthase	Glutathione S-transferase Mu 1	{'weight': 1}
Hematopoietic prostaglandin D synthase	Cytochrome P450 26C1	{'weight': 1}
Hematopoietic prostaglandin D synthase	Glutathione S-transferase Mu 3	{'weight': 1}
Hematopoietic prostaglandin D synthase	Retinoic acid-induced protein 3	{'weight': 1}
Hematopoietic prostaglandin D synthase	Glutathione S-transferase A3	{'weight': 1}
Hematopoietic prostaglandin D synthase	Odorant-binding protein 2a	{'weight': 1}
Glutathione S-transferase A1	Glutathione S-transferase A5	{'weight': 1}
Glutathione S-transferase A1	Probable glutathione peroxidase 8	{'weight': 1}
Glutathione S-transferase A1	Glutathione S-transferase P	{'weight': 1}
Glutathione S-transferase A1	Matrix metalloproteinase-9	{'weight': 1}
Glutathione S-transferase A1	Glutathione S-transferase omega-2	{'weight': 1}
Glutathione S-transferase A1	Glutathione S-transferase A4	{'weight': 1}
Glutathione S-transferase A1	Cytochrome P450 3A4	{'weight': 1}
Glutathione S-transferase A1	Glutathione peroxidase 3	{'weight': 1}
Glutathione S-transferase A1	Glutathione S-transferase Mu 5	{'weight': 1}
Glutathione S-transferase A1	Glutathione reductase, mitochondrial	{'weight': 1}
Glutathione S-transferase A1	Leukotriene C4 synthase	{'weight': 1}
Glutathione S-transferase A1	Maleylacetoacetate isomerase	{'weight': 1}
Glutathione S-transferase A1	Glutathione S-transferase kappa 1	{'weight': 1}
Glutathione S-transferase A1	Aldose reductase	{'weight': 1}
Glutathione S-transferase A1	Microsomal glutathione S-transferase 1	{'weight': 1}
Glutathione S-transferase A1	Glutathione peroxidase 6	{'weight': 1}
Glutathione S-transferase A1	Hydroxyacylglutathione hydrolase, mitochondrial	{'weight': 1}
Glutathione S-transferase A1	Glutathione peroxidase 7	{'weight': 1}
Glutathione S-transferase A1	Glutathione S-transferase Mu 2	{'weight': 1}
Glutathione S-transferase A1	Glutaredoxin-2, mitochondrial	{'weight': 1}
Glutathione S-transferase A1	Glutathione S-transferase A2	{'weight': 1}
Glutathione S-transferase A1	Glutathione S-transferase theta-1	{'weight': 1}
Glutathione S-transferase A1	Gamma-glutamyltranspeptidase 1	{'weight': 1}
Glutathione S-transferase A1	Epididymal secretory glutathione peroxidase	{'weight': 1}
Glutathione S-transferase A1	S-formylglutathione hydrolase	{'weight': 1}
Glutathione S-transferase A1	Microsomal glutathione S-transferase 2	{'weight': 1}
Glutathione S-transferase A1	Glutaredoxin-1	{'weight': 1}
Glutathione S-transferase A1	Glutathione peroxidase 1	{'weight': 1}
Glutathione S-transferase A1	Lactoylglutathione lyase	{'weight': 1}
Glutathione S-transferase A1	Phospholipid hydroperoxide glutathione peroxidase, mitochondrial	{'weight': 1}
Glutathione S-transferase A1	Glutathione S-transferase omega-1	{'weight': 1}
Glutathione S-transferase A1	Glutathione peroxidase	{'weight': 1}
Glutathione S-transferase A1	Glutathione S-transferase Mu 4	{'weight': 1}
Glutathione S-transferase A1	Glutathione peroxidase 2	{'weight': 1}
Glutathione S-transferase A1	Glutathione S-transferase Mu 1	{'weight': 1}
Glutathione S-transferase A1	Glutathione S-transferase Mu 3	{'weight': 1}
Glutathione S-transferase A1	Glutathione S-transferase A3	{'weight': 1}
Glutathione S-transferase A2	Glutathione S-transferase A5	{'weight': 1}
Glutathione S-transferase A2	Probable glutathione peroxidase 8	{'weight': 1}
Glutathione S-transferase A2	Glutathione S-transferase P	{'weight': 1}
Glutathione S-transferase A2	Tumor necrosis factor	{'weight': 1}
Glutathione S-transferase A2	Matrix metalloproteinase-9	{'weight': 1}
Glutathione S-transferase A2	Glutathione S-transferase omega-2	{'weight': 1}
Glutathione S-transferase A2	Glutathione S-transferase A4	{'weight': 1}
Glutathione S-transferase A2	Cytochrome P450 3A4	{'weight': 1}
Glutathione S-transferase A2	High mobility group protein B1	{'weight': 1}
Glutathione S-transferase A2	Glutathione peroxidase 3	{'weight': 1}
Glutathione S-transferase A2	Glutathione S-transferase Mu 5	{'weight': 1}
Glutathione S-transferase A2	Glutathione reductase, mitochondrial	{'weight': 1}
Glutathione S-transferase A2	Leukotriene C4 synthase	{'weight': 1}
Glutathione S-transferase A2	Maleylacetoacetate isomerase	{'weight': 1}
Glutathione S-transferase A2	Glutathione S-transferase	{'weight': 1}
Glutathione S-transferase A2	Glutathione S-transferase kappa 1	{'weight': 1}
Glutathione S-transferase A2	Aldose reductase	{'weight': 1}
Glutathione S-transferase A2	Microsomal glutathione S-transferase 1	{'weight': 1}
Glutathione S-transferase A2	Glutathione peroxidase 6	{'weight': 1}
Glutathione S-transferase A2	Hydroxyacylglutathione hydrolase, mitochondrial	{'weight': 1}
Glutathione S-transferase A2	Glutathione peroxidase 7	{'weight': 1}
Glutathione S-transferase A2	Glutathione S-transferase Mu 2	{'weight': 1}
Glutathione S-transferase A2	Glutaredoxin-2, mitochondrial	{'weight': 1}
Glutathione S-transferase A2	Glutathione S-transferase theta-1	{'weight': 1}
Glutathione S-transferase A2	Gamma-glutamyltranspeptidase 1	{'weight': 1}
Glutathione S-transferase A2	Epididymal secretory glutathione peroxidase	{'weight': 1}
Glutathione S-transferase A2	S-formylglutathione hydrolase	{'weight': 1}
Glutathione S-transferase A2	Glutaredoxin-1	{'weight': 1}
Glutathione S-transferase A2	Microsomal glutathione S-transferase 2	{'weight': 1}
Glutathione S-transferase A2	Glutathione peroxidase 1	{'weight': 1}
Glutathione S-transferase A2	Lactoylglutathione lyase	{'weight': 1}
Glutathione S-transferase A2	Phospholipid hydroperoxide glutathione peroxidase, mitochondrial	{'weight': 1}
Glutathione S-transferase A2	Toll-like receptor 9	{'weight': 1}
Glutathione S-transferase A2	Glutathione peroxidase	{'weight': 1}
Glutathione S-transferase A2	Glutathione S-transferase Mu 4	{'weight': 1}
Glutathione S-transferase A2	Angiotensin-converting enzyme 2	{'weight': 1}
Glutathione S-transferase A2	Glutathione S-transferase omega-1	{'weight': 1}
Glutathione S-transferase A2	Glutathione peroxidase 2	{'weight': 1}
Glutathione S-transferase A2	Glutathione S-transferase Mu 1	{'weight': 2}
Glutathione S-transferase A2	Glutathione S-transferase Mu 3	{'weight': 1}
Glutathione S-transferase A2	Glutathione S-transferase A3	{'weight': 1}
Microsomal glutathione S-transferase 1	Glutathione S-transferase A5	{'weight': 1}
Microsomal glutathione S-transferase 1	Probable glutathione peroxidase 8	{'weight': 1}
Microsomal glutathione S-transferase 1	Glutathione S-transferase P	{'weight': 1}
Microsomal glutathione S-transferase 1	Matrix metalloproteinase-9	{'weight': 1}
Microsomal glutathione S-transferase 1	Glutathione S-transferase omega-2	{'weight': 1}
Microsomal glutathione S-transferase 1	Glutathione S-transferase A4	{'weight': 1}
Microsomal glutathione S-transferase 1	Cytochrome P450 3A4	{'weight': 1}
Microsomal glutathione S-transferase 1	Glutathione peroxidase 3	{'weight': 1}
Microsomal glutathione S-transferase 1	Glutathione S-transferase Mu 5	{'weight': 1}
Microsomal glutathione S-transferase 1	Glutathione reductase, mitochondrial	{'weight': 1}
Microsomal glutathione S-transferase 1	Leukotriene C4 synthase	{'weight': 1}
Microsomal glutathione S-transferase 1	Maleylacetoacetate isomerase	{'weight': 1}
Microsomal glutathione S-transferase 1	Glutathione S-transferase kappa 1	{'weight': 1}
Microsomal glutathione S-transferase 1	Aldose reductase	{'weight': 1}
Microsomal glutathione S-transferase 1	Glutathione peroxidase 6	{'weight': 1}
Microsomal glutathione S-transferase 1	Hydroxyacylglutathione hydrolase, mitochondrial	{'weight': 1}
Microsomal glutathione S-transferase 1	Glutathione peroxidase 7	{'weight': 1}
Microsomal glutathione S-transferase 1	Glutathione S-transferase Mu 2	{'weight': 1}
Microsomal glutathione S-transferase 1	Glutaredoxin-2, mitochondrial	{'weight': 1}
Microsomal glutathione S-transferase 1	Glutathione S-transferase theta-1	{'weight': 1}
Microsomal glutathione S-transferase 1	Gamma-glutamyltranspeptidase 1	{'weight': 1}
Microsomal glutathione S-transferase 1	Epididymal secretory glutathione peroxidase	{'weight': 1}
Microsomal glutathione S-transferase 1	S-formylglutathione hydrolase	{'weight': 1}
Microsomal glutathione S-transferase 1	Microsomal glutathione S-transferase 2	{'weight': 1}
Microsomal glutathione S-transferase 1	Glutaredoxin-1	{'weight': 1}
Microsomal glutathione S-transferase 1	Glutathione peroxidase 1	{'weight': 1}
Microsomal glutathione S-transferase 1	Lactoylglutathione lyase	{'weight': 1}
Microsomal glutathione S-transferase 1	Phospholipid hydroperoxide glutathione peroxidase, mitochondrial	{'weight': 1}
Microsomal glutathione S-transferase 1	Glutathione S-transferase omega-1	{'weight': 1}
Microsomal glutathione S-transferase 1	Glutathione peroxidase	{'weight': 1}
Microsomal glutathione S-transferase 1	Glutathione S-transferase Mu 4	{'weight': 1}
Microsomal glutathione S-transferase 1	Glutathione peroxidase 2	{'weight': 1}
Microsomal glutathione S-transferase 1	Glutathione S-transferase Mu 1	{'weight': 1}
Microsomal glutathione S-transferase 1	Glutathione S-transferase Mu 3	{'weight': 1}
Microsomal glutathione S-transferase 1	Glutathione S-transferase A3	{'weight': 1}
S-formylglutathione hydrolase	Glutathione S-transferase A5	{'weight': 1}
S-formylglutathione hydrolase	Probable glutathione peroxidase 8	{'weight': 1}
S-formylglutathione hydrolase	Glutathione S-transferase P	{'weight': 1}
S-formylglutathione hydrolase	Matrix metalloproteinase-9	{'weight': 1}
S-formylglutathione hydrolase	Glutathione S-transferase omega-2	{'weight': 1}
S-formylglutathione hydrolase	Glutathione S-transferase A4	{'weight': 1}
S-formylglutathione hydrolase	Cytochrome P450 3A4	{'weight': 1}
S-formylglutathione hydrolase	Glutathione peroxidase 3	{'weight': 1}
S-formylglutathione hydrolase	Glutathione S-transferase Mu 5	{'weight': 1}
S-formylglutathione hydrolase	Glutathione reductase, mitochondrial	{'weight': 1}
S-formylglutathione hydrolase	Leukotriene C4 synthase	{'weight': 1}
S-formylglutathione hydrolase	Maleylacetoacetate isomerase	{'weight': 1}
S-formylglutathione hydrolase	Glutathione S-transferase kappa 1	{'weight': 1}
S-formylglutathione hydrolase	Aldose reductase	{'weight': 1}
S-formylglutathione hydrolase	Glutathione peroxidase 6	{'weight': 1}
S-formylglutathione hydrolase	Hydroxyacylglutathione hydrolase, mitochondrial	{'weight': 1}
S-formylglutathione hydrolase	Glutathione peroxidase 7	{'weight': 1}
S-formylglutathione hydrolase	Glutathione S-transferase Mu 2	{'weight': 1}
S-formylglutathione hydrolase	Glutaredoxin-2, mitochondrial	{'weight': 1}
S-formylglutathione hydrolase	Glutathione S-transferase theta-1	{'weight': 1}
S-formylglutathione hydrolase	Gamma-glutamyltranspeptidase 1	{'weight': 1}
S-formylglutathione hydrolase	Epididymal secretory glutathione peroxidase	{'weight': 1}
S-formylglutathione hydrolase	Microsomal glutathione S-transferase 2	{'weight': 1}
S-formylglutathione hydrolase	Glutaredoxin-1	{'weight': 1}
S-formylglutathione hydrolase	Glutathione peroxidase 1	{'weight': 1}
S-formylglutathione hydrolase	Lactoylglutathione lyase	{'weight': 1}
S-formylglutathione hydrolase	Phospholipid hydroperoxide glutathione peroxidase, mitochondrial	{'weight': 1}
S-formylglutathione hydrolase	Glutathione S-transferase omega-1	{'weight': 1}
S-formylglutathione hydrolase	Glutathione peroxidase	{'weight': 1}
S-formylglutathione hydrolase	Glutathione S-transferase Mu 4	{'weight': 1}
S-formylglutathione hydrolase	Glutathione peroxidase 2	{'weight': 1}
S-formylglutathione hydrolase	Glutathione S-transferase Mu 1	{'weight': 1}
S-formylglutathione hydrolase	Glutathione S-transferase Mu 3	{'weight': 1}
S-formylglutathione hydrolase	Glutathione S-transferase A3	{'weight': 1}
Gamma-glutamyltranspeptidase 1	Glutathione S-transferase A5	{'weight': 1}
Gamma-glutamyltranspeptidase 1	Probable glutathione peroxidase 8	{'weight': 1}
Gamma-glutamyltranspeptidase 1	Glutathione S-transferase P	{'weight': 1}
Gamma-glutamyltranspeptidase 1	Matrix metalloproteinase-9	{'weight': 1}
Gamma-glutamyltranspeptidase 1	Glutathione S-transferase omega-2	{'weight': 1}
Gamma-glutamyltranspeptidase 1	Glutathione S-transferase A4	{'weight': 1}
Gamma-glutamyltranspeptidase 1	Cytochrome P450 3A4	{'weight': 1}
Gamma-glutamyltranspeptidase 1	Glutathione peroxidase 3	{'weight': 1}
Gamma-glutamyltranspeptidase 1	Glutathione S-transferase Mu 5	{'weight': 1}
Gamma-glutamyltranspeptidase 1	Glutathione reductase, mitochondrial	{'weight': 1}
Gamma-glutamyltranspeptidase 1	Leukotriene C4 synthase	{'weight': 1}
Gamma-glutamyltranspeptidase 1	Maleylacetoacetate isomerase	{'weight': 1}
Gamma-glutamyltranspeptidase 1	Glutathione S-transferase kappa 1	{'weight': 1}
Gamma-glutamyltranspeptidase 1	Aldose reductase	{'weight': 1}
Gamma-glutamyltranspeptidase 1	Glutathione peroxidase 6	{'weight': 1}
Gamma-glutamyltranspeptidase 1	Hydroxyacylglutathione hydrolase, mitochondrial	{'weight': 1}
Gamma-glutamyltranspeptidase 1	Glutathione peroxidase 7	{'weight': 1}
Gamma-glutamyltranspeptidase 1	Glutathione S-transferase Mu 2	{'weight': 1}
Gamma-glutamyltranspeptidase 1	Glutaredoxin-2, mitochondrial	{'weight': 1}
Gamma-glutamyltranspeptidase 1	Glutathione S-transferase theta-1	{'weight': 1}
Gamma-glutamyltranspeptidase 1	Epididymal secretory glutathione peroxidase	{'weight': 1}
Gamma-glutamyltranspeptidase 1	Microsomal glutathione S-transferase 2	{'weight': 1}
Gamma-glutamyltranspeptidase 1	Glutaredoxin-1	{'weight': 1}
Gamma-glutamyltranspeptidase 1	Glutathione peroxidase 1	{'weight': 1}
Gamma-glutamyltranspeptidase 1	Lactoylglutathione lyase	{'weight': 1}
Gamma-glutamyltranspeptidase 1	Phospholipid hydroperoxide glutathione peroxidase, mitochondrial	{'weight': 1}
Gamma-glutamyltranspeptidase 1	Glutathione S-transferase omega-1	{'weight': 1}
Gamma-glutamyltranspeptidase 1	Glutathione peroxidase	{'weight': 1}
Gamma-glutamyltranspeptidase 1	Glutathione S-transferase Mu 4	{'weight': 1}
Gamma-glutamyltranspeptidase 1	Glutathione peroxidase 2	{'weight': 1}
Gamma-glutamyltranspeptidase 1	Glutathione S-transferase Mu 1	{'weight': 1}
Gamma-glutamyltranspeptidase 1	Glutathione S-transferase Mu 3	{'weight': 1}
Gamma-glutamyltranspeptidase 1	Glutathione S-transferase A3	{'weight': 1}
Glutathione S-transferase Mu 2	Glutathione S-transferase A5	{'weight': 1}
Glutathione S-transferase Mu 2	Probable glutathione peroxidase 8	{'weight': 1}
Glutathione S-transferase Mu 2	Glutathione S-transferase P	{'weight': 1}
Glutathione S-transferase Mu 2	Matrix metalloproteinase-9	{'weight': 1}
Glutathione S-transferase Mu 2	Glutathione S-transferase omega-2	{'weight': 1}
Glutathione S-transferase Mu 2	Glutathione S-transferase A4	{'weight': 1}
Glutathione S-transferase Mu 2	Cytochrome P450 3A4	{'weight': 1}
Glutathione S-transferase Mu 2	Glutathione peroxidase 3	{'weight': 1}
Glutathione S-transferase Mu 2	Glutathione S-transferase Mu 5	{'weight': 1}
Glutathione S-transferase Mu 2	Glutathione reductase, mitochondrial	{'weight': 1}
Glutathione S-transferase Mu 2	Leukotriene C4 synthase	{'weight': 1}
Glutathione S-transferase Mu 2	Maleylacetoacetate isomerase	{'weight': 1}
Glutathione S-transferase Mu 2	Glutathione S-transferase kappa 1	{'weight': 1}
Glutathione S-transferase Mu 2	Aldose reductase	{'weight': 1}
Glutathione S-transferase Mu 2	Glutathione peroxidase 6	{'weight': 1}
Glutathione S-transferase Mu 2	Hydroxyacylglutathione hydrolase, mitochondrial	{'weight': 1}
Glutathione S-transferase Mu 2	Glutathione peroxidase 7	{'weight': 1}
Glutathione S-transferase Mu 2	Glutaredoxin-2, mitochondrial	{'weight': 1}
Glutathione S-transferase Mu 2	Glutathione S-transferase theta-1	{'weight': 1}
Glutathione S-transferase Mu 2	Epididymal secretory glutathione peroxidase	{'weight': 1}
Glutathione S-transferase Mu 2	Microsomal glutathione S-transferase 2	{'weight': 1}
Glutathione S-transferase Mu 2	Glutaredoxin-1	{'weight': 1}
Glutathione S-transferase Mu 2	Glutathione peroxidase 1	{'weight': 1}
Glutathione S-transferase Mu 2	Lactoylglutathione lyase	{'weight': 1}
Glutathione S-transferase Mu 2	Phospholipid hydroperoxide glutathione peroxidase, mitochondrial	{'weight': 1}
Glutathione S-transferase Mu 2	Glutathione S-transferase omega-1	{'weight': 1}
Glutathione S-transferase Mu 2	Glutathione peroxidase	{'weight': 1}
Glutathione S-transferase Mu 2	Glutathione S-transferase Mu 4	{'weight': 1}
Glutathione S-transferase Mu 2	Glutathione peroxidase 2	{'weight': 1}
Glutathione S-transferase Mu 2	Glutathione S-transferase Mu 1	{'weight': 1}
Glutathione S-transferase Mu 2	Glutathione S-transferase Mu 3	{'weight': 1}
Glutathione S-transferase Mu 2	Glutathione S-transferase A3	{'weight': 1}
Glutaredoxin-1	Glutathione S-transferase A5	{'weight': 1}
Glutaredoxin-1	Probable glutathione peroxidase 8	{'weight': 1}
Glutaredoxin-1	Glutathione S-transferase P	{'weight': 1}
Glutaredoxin-1	Matrix metalloproteinase-9	{'weight': 1}
Glutaredoxin-1	Glutathione S-transferase omega-2	{'weight': 1}
Glutaredoxin-1	Glutathione S-transferase A4	{'weight': 1}
Glutaredoxin-1	Cytochrome P450 3A4	{'weight': 1}
Glutaredoxin-1	Glutathione peroxidase 3	{'weight': 1}
Glutaredoxin-1	Glutathione S-transferase Mu 5	{'weight': 1}
Glutaredoxin-1	Glutathione reductase, mitochondrial	{'weight': 1}
Glutaredoxin-1	Leukotriene C4 synthase	{'weight': 1}
Glutaredoxin-1	Maleylacetoacetate isomerase	{'weight': 1}
Glutaredoxin-1	Glutathione S-transferase kappa 1	{'weight': 1}
Glutaredoxin-1	Aldose reductase	{'weight': 1}
Glutaredoxin-1	Glutathione peroxidase 6	{'weight': 1}
Glutaredoxin-1	Hydroxyacylglutathione hydrolase, mitochondrial	{'weight': 1}
Glutaredoxin-1	Glutathione peroxidase 7	{'weight': 1}
Glutaredoxin-1	Glutaredoxin-2, mitochondrial	{'weight': 1}
Glutaredoxin-1	Glutathione S-transferase theta-1	{'weight': 1}
Glutaredoxin-1	Epididymal secretory glutathione peroxidase	{'weight': 1}
Glutaredoxin-1	Microsomal glutathione S-transferase 2	{'weight': 1}
Glutaredoxin-1	Glutathione peroxidase 1	{'weight': 1}
Glutaredoxin-1	Lactoylglutathione lyase	{'weight': 1}
Glutaredoxin-1	Phospholipid hydroperoxide glutathione peroxidase, mitochondrial	{'weight': 1}
Glutaredoxin-1	Glutathione S-transferase omega-1	{'weight': 1}
Glutaredoxin-1	Glutathione peroxidase	{'weight': 1}
Glutaredoxin-1	Glutathione S-transferase Mu 4	{'weight': 1}
Glutaredoxin-1	Glutathione peroxidase 2	{'weight': 1}
Glutaredoxin-1	Glutathione S-transferase Mu 1	{'weight': 1}
Glutaredoxin-1	Glutathione S-transferase Mu 3	{'weight': 1}
Glutaredoxin-1	Glutathione S-transferase A3	{'weight': 1}
Phospholipid hydroperoxide glutathione peroxidase, mitochondrial	Glutathione S-transferase A5	{'weight': 1}
Phospholipid hydroperoxide glutathione peroxidase, mitochondrial	Probable glutathione peroxidase 8	{'weight': 1}
Phospholipid hydroperoxide glutathione peroxidase, mitochondrial	Glutathione S-transferase P	{'weight': 1}
Phospholipid hydroperoxide glutathione peroxidase, mitochondrial	Matrix metalloproteinase-9	{'weight': 1}
Phospholipid hydroperoxide glutathione peroxidase, mitochondrial	Glutathione S-transferase omega-2	{'weight': 1}
Phospholipid hydroperoxide glutathione peroxidase, mitochondrial	Glutathione S-transferase A4	{'weight': 1}
Phospholipid hydroperoxide glutathione peroxidase, mitochondrial	Cytochrome P450 3A4	{'weight': 1}
Phospholipid hydroperoxide glutathione peroxidase, mitochondrial	Glutathione peroxidase 3	{'weight': 1}
Phospholipid hydroperoxide glutathione peroxidase, mitochondrial	Glutathione S-transferase Mu 5	{'weight': 1}
Phospholipid hydroperoxide glutathione peroxidase, mitochondrial	Glutathione reductase, mitochondrial	{'weight': 1}
Phospholipid hydroperoxide glutathione peroxidase, mitochondrial	Leukotriene C4 synthase	{'weight': 1}
Phospholipid hydroperoxide glutathione peroxidase, mitochondrial	Maleylacetoacetate isomerase	{'weight': 1}
Phospholipid hydroperoxide glutathione peroxidase, mitochondrial	Glutathione S-transferase kappa 1	{'weight': 1}
Phospholipid hydroperoxide glutathione peroxidase, mitochondrial	Aldose reductase	{'weight': 1}
Phospholipid hydroperoxide glutathione peroxidase, mitochondrial	Glutathione peroxidase 6	{'weight': 1}
Phospholipid hydroperoxide glutathione peroxidase, mitochondrial	Hydroxyacylglutathione hydrolase, mitochondrial	{'weight': 1}
Phospholipid hydroperoxide glutathione peroxidase, mitochondrial	Glutathione peroxidase 7	{'weight': 1}
Phospholipid hydroperoxide glutathione peroxidase, mitochondrial	Glutaredoxin-2, mitochondrial	{'weight': 1}
Phospholipid hydroperoxide glutathione peroxidase, mitochondrial	Glutathione S-transferase theta-1	{'weight': 1}
Phospholipid hydroperoxide glutathione peroxidase, mitochondrial	Epididymal secretory glutathione peroxidase	{'weight': 1}
Phospholipid hydroperoxide glutathione peroxidase, mitochondrial	Microsomal glutathione S-transferase 2	{'weight': 1}
Phospholipid hydroperoxide glutathione peroxidase, mitochondrial	Glutathione peroxidase 1	{'weight': 1}
Phospholipid hydroperoxide glutathione peroxidase, mitochondrial	Lactoylglutathione lyase	{'weight': 1}
Phospholipid hydroperoxide glutathione peroxidase, mitochondrial	Glutathione S-transferase omega-1	{'weight': 1}
Phospholipid hydroperoxide glutathione peroxidase, mitochondrial	Glutathione peroxidase	{'weight': 1}
Phospholipid hydroperoxide glutathione peroxidase, mitochondrial	Glutathione S-transferase Mu 4	{'weight': 1}
Phospholipid hydroperoxide glutathione peroxidase, mitochondrial	Glutathione peroxidase 2	{'weight': 1}
Phospholipid hydroperoxide glutathione peroxidase, mitochondrial	Glutathione S-transferase Mu 1	{'weight': 1}
Phospholipid hydroperoxide glutathione peroxidase, mitochondrial	Glutathione S-transferase Mu 3	{'weight': 1}
Phospholipid hydroperoxide glutathione peroxidase, mitochondrial	Glutathione S-transferase A3	{'weight': 1}
Glutathione S-transferase Mu 5	Glutathione S-transferase A5	{'weight': 1}
Glutathione S-transferase Mu 5	Probable glutathione peroxidase 8	{'weight': 1}
Glutathione S-transferase Mu 5	Glutathione S-transferase P	{'weight': 1}
Glutathione S-transferase Mu 5	Matrix metalloproteinase-9	{'weight': 1}
Glutathione S-transferase Mu 5	Glutathione S-transferase omega-2	{'weight': 1}
Glutathione S-transferase Mu 5	Glutathione S-transferase A4	{'weight': 1}
Glutathione S-transferase Mu 5	Cytochrome P450 3A4	{'weight': 1}
Glutathione S-transferase Mu 5	Glutathione peroxidase 3	{'weight': 1}
Glutathione S-transferase Mu 5	Glutathione reductase, mitochondrial	{'weight': 1}
Glutathione S-transferase Mu 5	Leukotriene C4 synthase	{'weight': 1}
Glutathione S-transferase Mu 5	Maleylacetoacetate isomerase	{'weight': 1}
Glutathione S-transferase Mu 5	Glutathione S-transferase kappa 1	{'weight': 1}
Glutathione S-transferase Mu 5	Aldose reductase	{'weight': 1}
Glutathione S-transferase Mu 5	Glutathione peroxidase 6	{'weight': 1}
Glutathione S-transferase Mu 5	Hydroxyacylglutathione hydrolase, mitochondrial	{'weight': 1}
Glutathione S-transferase Mu 5	Glutathione peroxidase 7	{'weight': 1}
Glutathione S-transferase Mu 5	Glutaredoxin-2, mitochondrial	{'weight': 1}
Glutathione S-transferase Mu 5	Glutathione S-transferase theta-1	{'weight': 1}
Glutathione S-transferase Mu 5	Epididymal secretory glutathione peroxidase	{'weight': 1}
Glutathione S-transferase Mu 5	Microsomal glutathione S-transferase 2	{'weight': 1}
Glutathione S-transferase Mu 5	Glutathione peroxidase 1	{'weight': 1}
Glutathione S-transferase Mu 5	Lactoylglutathione lyase	{'weight': 1}
Glutathione S-transferase Mu 5	Glutathione S-transferase omega-1	{'weight': 1}
Glutathione S-transferase Mu 5	Glutathione peroxidase	{'weight': 1}
Glutathione S-transferase Mu 5	Glutathione S-transferase Mu 4	{'weight': 1}
Glutathione S-transferase Mu 5	Glutathione peroxidase 2	{'weight': 1}
Glutathione S-transferase Mu 5	Glutathione S-transferase Mu 1	{'weight': 1}
Glutathione S-transferase Mu 5	Glutathione S-transferase Mu 3	{'weight': 1}
Glutathione S-transferase Mu 5	Glutathione S-transferase A3	{'weight': 1}
Glutathione peroxidase 6	Glutathione S-transferase A5	{'weight': 1}
Glutathione peroxidase 6	Probable glutathione peroxidase 8	{'weight': 1}
Glutathione peroxidase 6	Glutathione S-transferase P	{'weight': 1}
Glutathione peroxidase 6	Matrix metalloproteinase-9	{'weight': 1}
Glutathione peroxidase 6	Glutathione S-transferase omega-2	{'weight': 1}
Glutathione peroxidase 6	Glutathione S-transferase A4	{'weight': 1}
Glutathione peroxidase 6	Cytochrome P450 3A4	{'weight': 1}
Glutathione peroxidase 6	Glutathione peroxidase 3	{'weight': 1}
Glutathione peroxidase 6	Glutathione reductase, mitochondrial	{'weight': 1}
Glutathione peroxidase 6	Leukotriene C4 synthase	{'weight': 1}
Glutathione peroxidase 6	Maleylacetoacetate isomerase	{'weight': 1}
Glutathione peroxidase 6	Glutathione S-transferase kappa 1	{'weight': 1}
Glutathione peroxidase 6	Aldose reductase	{'weight': 1}
Glutathione peroxidase 6	Hydroxyacylglutathione hydrolase, mitochondrial	{'weight': 1}
Glutathione peroxidase 6	Glutathione peroxidase 7	{'weight': 1}
Glutathione peroxidase 6	Glutaredoxin-2, mitochondrial	{'weight': 1}
Glutathione peroxidase 6	Glutathione S-transferase theta-1	{'weight': 1}
Glutathione peroxidase 6	Epididymal secretory glutathione peroxidase	{'weight': 1}
Glutathione peroxidase 6	Microsomal glutathione S-transferase 2	{'weight': 1}
Glutathione peroxidase 6	Glutathione peroxidase 1	{'weight': 1}
Glutathione peroxidase 6	Lactoylglutathione lyase	{'weight': 1}
Glutathione peroxidase 6	Glutathione S-transferase omega-1	{'weight': 1}
Glutathione peroxidase 6	Glutathione peroxidase	{'weight': 1}
Glutathione peroxidase 6	Glutathione S-transferase Mu 4	{'weight': 1}
Glutathione peroxidase 6	Glutathione peroxidase 2	{'weight': 1}
Glutathione peroxidase 6	Glutathione S-transferase Mu 1	{'weight': 1}
Glutathione peroxidase 6	Glutathione S-transferase Mu 3	{'weight': 1}
Glutathione peroxidase 6	Glutathione S-transferase A3	{'weight': 1}
Hydroxyacylglutathione hydrolase, mitochondrial	Glutathione S-transferase A5	{'weight': 1}
Hydroxyacylglutathione hydrolase, mitochondrial	Probable glutathione peroxidase 8	{'weight': 1}
Hydroxyacylglutathione hydrolase, mitochondrial	Glutathione S-transferase P	{'weight': 1}
Hydroxyacylglutathione hydrolase, mitochondrial	Matrix metalloproteinase-9	{'weight': 1}
Hydroxyacylglutathione hydrolase, mitochondrial	Glutathione S-transferase omega-2	{'weight': 1}
Hydroxyacylglutathione hydrolase, mitochondrial	Glutathione S-transferase A4	{'weight': 1}
Hydroxyacylglutathione hydrolase, mitochondrial	Cytochrome P450 3A4	{'weight': 1}
Hydroxyacylglutathione hydrolase, mitochondrial	Glutathione peroxidase 3	{'weight': 1}
Hydroxyacylglutathione hydrolase, mitochondrial	Glutathione reductase, mitochondrial	{'weight': 1}
Hydroxyacylglutathione hydrolase, mitochondrial	Leukotriene C4 synthase	{'weight': 1}
Hydroxyacylglutathione hydrolase, mitochondrial	Maleylacetoacetate isomerase	{'weight': 1}
Hydroxyacylglutathione hydrolase, mitochondrial	Glutathione S-transferase kappa 1	{'weight': 1}
Hydroxyacylglutathione hydrolase, mitochondrial	Aldose reductase	{'weight': 1}
Hydroxyacylglutathione hydrolase, mitochondrial	Glutathione peroxidase 7	{'weight': 1}
Hydroxyacylglutathione hydrolase, mitochondrial	Glutaredoxin-2, mitochondrial	{'weight': 1}
Hydroxyacylglutathione hydrolase, mitochondrial	Glutathione S-transferase theta-1	{'weight': 1}
Hydroxyacylglutathione hydrolase, mitochondrial	Epididymal secretory glutathione peroxidase	{'weight': 1}
Hydroxyacylglutathione hydrolase, mitochondrial	Microsomal glutathione S-transferase 2	{'weight': 1}
Hydroxyacylglutathione hydrolase, mitochondrial	Glutathione peroxidase 1	{'weight': 1}
Hydroxyacylglutathione hydrolase, mitochondrial	Lactoylglutathione lyase	{'weight': 1}
Hydroxyacylglutathione hydrolase, mitochondrial	Glutathione S-transferase omega-1	{'weight': 1}
Hydroxyacylglutathione hydrolase, mitochondrial	Glutathione peroxidase	{'weight': 1}
Hydroxyacylglutathione hydrolase, mitochondrial	Glutathione S-transferase Mu 4	{'weight': 1}
Hydroxyacylglutathione hydrolase, mitochondrial	Glutathione peroxidase 2	{'weight': 1}
Hydroxyacylglutathione hydrolase, mitochondrial	Glutathione S-transferase Mu 1	{'weight': 1}
Hydroxyacylglutathione hydrolase, mitochondrial	Glutathione S-transferase Mu 3	{'weight': 1}
Hydroxyacylglutathione hydrolase, mitochondrial	Glutathione S-transferase A3	{'weight': 1}
Glutathione peroxidase	Glutathione S-transferase A5	{'weight': 1}
Glutathione peroxidase	Probable glutathione peroxidase 8	{'weight': 1}
Glutathione peroxidase	Glutathione S-transferase P	{'weight': 1}
Glutathione peroxidase	Matrix metalloproteinase-9	{'weight': 1}
Glutathione peroxidase	Glutathione S-transferase omega-2	{'weight': 1}
Glutathione peroxidase	Glutathione S-transferase A4	{'weight': 1}
Glutathione peroxidase	Cytochrome P450 3A4	{'weight': 1}
Glutathione peroxidase	Glutathione peroxidase 3	{'weight': 1}
Glutathione peroxidase	Glutathione reductase, mitochondrial	{'weight': 1}
Glutathione peroxidase	Leukotriene C4 synthase	{'weight': 1}
Glutathione peroxidase	Maleylacetoacetate isomerase	{'weight': 1}
Glutathione peroxidase	Glutathione S-transferase kappa 1	{'weight': 1}
Glutathione peroxidase	Aldose reductase	{'weight': 1}
Glutathione peroxidase	Glutathione peroxidase 7	{'weight': 1}
Glutathione peroxidase	Glutaredoxin-2, mitochondrial	{'weight': 1}
Glutathione peroxidase	Glutathione S-transferase theta-1	{'weight': 1}
Glutathione peroxidase	Epididymal secretory glutathione peroxidase	{'weight': 1}
Glutathione peroxidase	Microsomal glutathione S-transferase 2	{'weight': 1}
Glutathione peroxidase	Glutathione peroxidase 1	{'weight': 1}
Glutathione peroxidase	Lactoylglutathione lyase	{'weight': 1}
Glutathione peroxidase	Glutathione S-transferase omega-1	{'weight': 1}
Glutathione peroxidase	Glutathione S-transferase Mu 4	{'weight': 1}
Glutathione peroxidase	Glutathione peroxidase 2	{'weight': 1}
Glutathione peroxidase	Glutathione S-transferase Mu 1	{'weight': 1}
Glutathione peroxidase	Glutathione S-transferase Mu 3	{'weight': 1}
Glutathione peroxidase	Glutathione S-transferase A3	{'weight': 1}
Glutathione peroxidase 7	Glutathione S-transferase A5	{'weight': 1}
Glutathione peroxidase 7	Probable glutathione peroxidase 8	{'weight': 1}
Glutathione peroxidase 7	Glutathione S-transferase P	{'weight': 1}
Glutathione peroxidase 7	Matrix metalloproteinase-9	{'weight': 1}
Glutathione peroxidase 7	Glutathione S-transferase omega-2	{'weight': 1}
Glutathione peroxidase 7	Glutathione S-transferase A4	{'weight': 1}
Glutathione peroxidase 7	Cytochrome P450 3A4	{'weight': 1}
Glutathione peroxidase 7	Glutathione peroxidase 3	{'weight': 1}
Glutathione peroxidase 7	Glutathione reductase, mitochondrial	{'weight': 1}
Glutathione peroxidase 7	Leukotriene C4 synthase	{'weight': 1}
Glutathione peroxidase 7	Maleylacetoacetate isomerase	{'weight': 1}
Glutathione peroxidase 7	Glutathione S-transferase kappa 1	{'weight': 1}
Glutathione peroxidase 7	Aldose reductase	{'weight': 1}
Glutathione peroxidase 7	Glutaredoxin-2, mitochondrial	{'weight': 1}
Glutathione peroxidase 7	Glutathione S-transferase theta-1	{'weight': 1}
Glutathione peroxidase 7	Epididymal secretory glutathione peroxidase	{'weight': 1}
Glutathione peroxidase 7	Microsomal glutathione S-transferase 2	{'weight': 1}
Glutathione peroxidase 7	Glutathione peroxidase 1	{'weight': 1}
Glutathione peroxidase 7	Lactoylglutathione lyase	{'weight': 1}
Glutathione peroxidase 7	Glutathione S-transferase omega-1	{'weight': 1}
Glutathione peroxidase 7	Glutathione S-transferase Mu 4	{'weight': 1}
Glutathione peroxidase 7	Glutathione peroxidase 2	{'weight': 1}
Glutathione peroxidase 7	Glutathione S-transferase Mu 1	{'weight': 1}
Glutathione peroxidase 7	Glutathione S-transferase Mu 3	{'weight': 1}
Glutathione peroxidase 7	Glutathione S-transferase A3	{'weight': 1}
Microsomal glutathione S-transferase 2	Glutathione S-transferase A5	{'weight': 1}
Microsomal glutathione S-transferase 2	Probable glutathione peroxidase 8	{'weight': 1}
Microsomal glutathione S-transferase 2	Glutathione S-transferase P	{'weight': 1}
Microsomal glutathione S-transferase 2	Matrix metalloproteinase-9	{'weight': 1}
Microsomal glutathione S-transferase 2	Glutathione S-transferase omega-2	{'weight': 1}
Microsomal glutathione S-transferase 2	Glutathione S-transferase A4	{'weight': 1}
Microsomal glutathione S-transferase 2	Cytochrome P450 3A4	{'weight': 1}
Microsomal glutathione S-transferase 2	Glutathione peroxidase 3	{'weight': 1}
Microsomal glutathione S-transferase 2	Glutathione reductase, mitochondrial	{'weight': 1}
Microsomal glutathione S-transferase 2	Leukotriene C4 synthase	{'weight': 1}
Microsomal glutathione S-transferase 2	Maleylacetoacetate isomerase	{'weight': 1}
Microsomal glutathione S-transferase 2	Glutathione S-transferase kappa 1	{'weight': 1}
Microsomal glutathione S-transferase 2	Aldose reductase	{'weight': 1}
Microsomal glutathione S-transferase 2	Glutaredoxin-2, mitochondrial	{'weight': 1}
Microsomal glutathione S-transferase 2	Glutathione S-transferase theta-1	{'weight': 1}
Microsomal glutathione S-transferase 2	Epididymal secretory glutathione peroxidase	{'weight': 1}
Microsomal glutathione S-transferase 2	Glutathione peroxidase 1	{'weight': 1}
Microsomal glutathione S-transferase 2	Lactoylglutathione lyase	{'weight': 1}
Microsomal glutathione S-transferase 2	Glutathione S-transferase omega-1	{'weight': 1}
Microsomal glutathione S-transferase 2	Glutathione S-transferase Mu 4	{'weight': 1}
Microsomal glutathione S-transferase 2	Glutathione peroxidase 2	{'weight': 1}
Microsomal glutathione S-transferase 2	Glutathione S-transferase Mu 1	{'weight': 1}
Microsomal glutathione S-transferase 2	Glutathione S-transferase Mu 3	{'weight': 1}
Microsomal glutathione S-transferase 2	Glutathione S-transferase A3	{'weight': 1}
Glutathione S-transferase omega-2	Glutathione S-transferase A5	{'weight': 1}
Glutathione S-transferase omega-2	Probable glutathione peroxidase 8	{'weight': 1}
Glutathione S-transferase omega-2	Glutathione S-transferase P	{'weight': 1}
Glutathione S-transferase omega-2	Matrix metalloproteinase-9	{'weight': 1}
Glutathione S-transferase omega-2	Glutathione S-transferase A4	{'weight': 1}
Glutathione S-transferase omega-2	Cytochrome P450 3A4	{'weight': 1}
Glutathione S-transferase omega-2	Glutathione peroxidase 3	{'weight': 1}
Glutathione S-transferase omega-2	Glutathione reductase, mitochondrial	{'weight': 1}
Glutathione S-transferase omega-2	Leukotriene C4 synthase	{'weight': 1}
Glutathione S-transferase omega-2	Maleylacetoacetate isomerase	{'weight': 1}
Glutathione S-transferase omega-2	Glutathione S-transferase kappa 1	{'weight': 1}
Glutathione S-transferase omega-2	Aldose reductase	{'weight': 1}
Glutathione S-transferase omega-2	Glutaredoxin-2, mitochondrial	{'weight': 1}
Glutathione S-transferase omega-2	Glutathione S-transferase theta-1	{'weight': 1}
Glutathione S-transferase omega-2	Epididymal secretory glutathione peroxidase	{'weight': 1}
Glutathione S-transferase omega-2	Glutathione peroxidase 1	{'weight': 1}
Glutathione S-transferase omega-2	Lactoylglutathione lyase	{'weight': 1}
Glutathione S-transferase omega-2	Glutathione S-transferase omega-1	{'weight': 1}
Glutathione S-transferase omega-2	Glutathione S-transferase Mu 4	{'weight': 1}
Glutathione S-transferase omega-2	Glutathione peroxidase 2	{'weight': 1}
Glutathione S-transferase omega-2	Glutathione S-transferase Mu 1	{'weight': 1}
Glutathione S-transferase omega-2	Glutathione S-transferase Mu 3	{'weight': 1}
Glutathione S-transferase omega-2	Glutathione S-transferase A3	{'weight': 1}
Glutaredoxin-2, mitochondrial	Glutathione S-transferase A5	{'weight': 1}
Glutaredoxin-2, mitochondrial	Probable glutathione peroxidase 8	{'weight': 1}
Glutaredoxin-2, mitochondrial	Glutathione S-transferase P	{'weight': 1}
Glutaredoxin-2, mitochondrial	Matrix metalloproteinase-9	{'weight': 1}
Glutaredoxin-2, mitochondrial	Glutathione S-transferase A4	{'weight': 1}
Glutaredoxin-2, mitochondrial	Cytochrome P450 3A4	{'weight': 1}
Glutaredoxin-2, mitochondrial	Glutathione peroxidase 3	{'weight': 1}
Glutaredoxin-2, mitochondrial	Glutathione reductase, mitochondrial	{'weight': 1}
Glutaredoxin-2, mitochondrial	Leukotriene C4 synthase	{'weight': 1}
Glutaredoxin-2, mitochondrial	Maleylacetoacetate isomerase	{'weight': 1}
Glutaredoxin-2, mitochondrial	Glutathione S-transferase kappa 1	{'weight': 1}
Glutaredoxin-2, mitochondrial	Aldose reductase	{'weight': 1}
Glutaredoxin-2, mitochondrial	Glutathione S-transferase theta-1	{'weight': 1}
Glutaredoxin-2, mitochondrial	Epididymal secretory glutathione peroxidase	{'weight': 1}
Glutaredoxin-2, mitochondrial	Glutathione peroxidase 1	{'weight': 1}
Glutaredoxin-2, mitochondrial	Lactoylglutathione lyase	{'weight': 1}
Glutaredoxin-2, mitochondrial	Glutathione S-transferase omega-1	{'weight': 1}
Glutaredoxin-2, mitochondrial	Glutathione S-transferase Mu 4	{'weight': 1}
Glutaredoxin-2, mitochondrial	Glutathione peroxidase 2	{'weight': 1}
Glutaredoxin-2, mitochondrial	Glutathione S-transferase Mu 1	{'weight': 1}
Glutaredoxin-2, mitochondrial	Glutathione S-transferase Mu 3	{'weight': 1}
Glutaredoxin-2, mitochondrial	Glutathione S-transferase A3	{'weight': 1}
Lactoylglutathione lyase	Glutathione S-transferase A5	{'weight': 1}
Lactoylglutathione lyase	Probable glutathione peroxidase 8	{'weight': 1}
Lactoylglutathione lyase	Glutathione S-transferase P	{'weight': 1}
Lactoylglutathione lyase	Matrix metalloproteinase-9	{'weight': 1}
Lactoylglutathione lyase	Glutathione S-transferase A4	{'weight': 1}
Lactoylglutathione lyase	Cytochrome P450 3A4	{'weight': 1}
Lactoylglutathione lyase	Prostaglandin reductase 2	{'weight': 1}
Lactoylglutathione lyase	Phospholipase A2, membrane associated	{'weight': 1}
Lactoylglutathione lyase	Interferon-induced, double-stranded RNA-activated protein kinase	{'weight': 1}
Lactoylglutathione lyase	Glutathione peroxidase 3	{'weight': 1}
Lactoylglutathione lyase	Glutathione reductase, mitochondrial	{'weight': 1}
Lactoylglutathione lyase	Leukotriene C4 synthase	{'weight': 1}
Lactoylglutathione lyase	Prostaglandin G/H synthase 2	{'weight': 1}
Lactoylglutathione lyase	Maleylacetoacetate isomerase	{'weight': 1}
Lactoylglutathione lyase	Glutathione S-transferase kappa 1	{'weight': 1}
Lactoylglutathione lyase	Aldose reductase	{'weight': 1}
Lactoylglutathione lyase	Prostaglandin D2 receptor 2	{'weight': 1}
Lactoylglutathione lyase	Peroxisome proliferator-activated receptor alpha	{'weight': 1}
Lactoylglutathione lyase	Glutathione S-transferase theta-1	{'weight': 1}
Lactoylglutathione lyase	Aldo-keto reductase family 1 member C3	{'weight': 1}
Lactoylglutathione lyase	Epididymal secretory glutathione peroxidase	{'weight': 1}
Lactoylglutathione lyase	Glutathione peroxidase 1	{'weight': 1}
Lactoylglutathione lyase	Glutathione S-transferase omega-1	{'weight': 1}
Lactoylglutathione lyase	Glutathione S-transferase Mu 4	{'weight': 1}
Lactoylglutathione lyase	Peroxisome proliferator-activated receptor gamma	{'weight': 1}
Lactoylglutathione lyase	Glutathione peroxidase 2	{'weight': 1}
Lactoylglutathione lyase	Prostaglandin G/H synthase 1	{'weight': 1}
Lactoylglutathione lyase	Glutathione S-transferase Mu 1	{'weight': 1}
Lactoylglutathione lyase	Glutathione S-transferase Mu 3	{'weight': 1}
Lactoylglutathione lyase	Glutathione S-transferase A3	{'weight': 1}
Leukotriene C4 synthase	Glutathione S-transferase A5	{'weight': 1}
Leukotriene C4 synthase	Probable glutathione peroxidase 8	{'weight': 1}
Leukotriene C4 synthase	Glutathione S-transferase P	{'weight': 1}
Leukotriene C4 synthase	Matrix metalloproteinase-9	{'weight': 1}
Leukotriene C4 synthase	Glutathione S-transferase A4	{'weight': 1}
Leukotriene C4 synthase	Cytochrome P450 3A4	{'weight': 1}
Leukotriene C4 synthase	Glutathione peroxidase 3	{'weight': 1}
Leukotriene C4 synthase	Glutathione reductase, mitochondrial	{'weight': 1}
Leukotriene C4 synthase	Maleylacetoacetate isomerase	{'weight': 1}
Leukotriene C4 synthase	Glutathione S-transferase kappa 1	{'weight': 1}
Leukotriene C4 synthase	Aldose reductase	{'weight': 1}
Leukotriene C4 synthase	Glutathione S-transferase theta-1	{'weight': 1}
Leukotriene C4 synthase	Epididymal secretory glutathione peroxidase	{'weight': 1}
Leukotriene C4 synthase	Glutathione peroxidase 1	{'weight': 1}
Leukotriene C4 synthase	Glutathione S-transferase omega-1	{'weight': 1}
Leukotriene C4 synthase	Glutathione S-transferase Mu 4	{'weight': 1}
Leukotriene C4 synthase	Glutathione peroxidase 2	{'weight': 1}
Leukotriene C4 synthase	Glutathione S-transferase Mu 1	{'weight': 1}
Leukotriene C4 synthase	Glutathione S-transferase Mu 3	{'weight': 1}
Leukotriene C4 synthase	Glutathione S-transferase A3	{'weight': 1}
Glutathione reductase, mitochondrial	NAD(P)H dehydrogenase [quinone] 1	{'weight': 1}
Glutathione reductase, mitochondrial	Arylalkylamine N-acetyltransferase	{'weight': 1}
Glutathione reductase, mitochondrial	Glutathione S-transferase A5	{'weight': 1}
Glutathione reductase, mitochondrial	Probable glutathione peroxidase 8	{'weight': 1}
Glutathione reductase, mitochondrial	Glutathione S-transferase P	{'weight': 1}
Glutathione reductase, mitochondrial	Matrix metalloproteinase-9	{'weight': 1}
Glutathione reductase, mitochondrial	Transient receptor potential cation channel subfamily M member 8	{'weight': 1}
Glutathione reductase, mitochondrial	Glycine receptor subunit alpha-3	{'weight': 1}
Glutathione reductase, mitochondrial	Superoxide dismutase [Cu-Zn]	{'weight': 1}
Glutathione reductase, mitochondrial	N-acylethanolamine-hydrolyzing acid amidase	{'weight': 1}
Glutathione reductase, mitochondrial	G-protein coupled receptor 55	{'weight': 1}
Glutathione reductase, mitochondrial	Neuronal acetylcholine receptor subunit alpha-7	{'weight': 1}
Glutathione reductase, mitochondrial	Aldose reductase	{'weight': 1}
Glutathione reductase, mitochondrial	Transient receptor potential cation channel subfamily A member 1	{'weight': 1}
Glutathione reductase, mitochondrial	Voltage-dependent T-type calcium channel subunit alpha-1I	{'weight': 1}
Glutathione reductase, mitochondrial	N-arachidonyl glycine receptor	{'weight': 1}
Glutathione reductase, mitochondrial	5-hydroxytryptamine receptor 1A	{'weight': 1}
Glutathione reductase, mitochondrial	Delta-type opioid receptor	{'weight': 1}
Glutathione reductase, mitochondrial	Cytochrome P450 2D6	{'weight': 1}
Glutathione reductase, mitochondrial	Indoleamine 2,3-dioxygenase 1	{'weight': 1}
Glutathione reductase, mitochondrial	Glutathione S-transferase omega-1	{'weight': 1}
Glutathione reductase, mitochondrial	Peroxisome proliferator-activated receptor gamma	{'weight': 1}
Glutathione reductase, mitochondrial	G-protein coupled receptor 12	{'weight': 1}
Glutathione reductase, mitochondrial	Catalase	{'weight': 1}
Glutathione reductase, mitochondrial	Glutathione peroxidase 2	{'weight': 1}
Glutathione reductase, mitochondrial	Glutathione S-transferase Mu 1	{'weight': 1}
Glutathione reductase, mitochondrial	Transient receptor potential cation channel subfamily V member 3	{'weight': 1}
Glutathione reductase, mitochondrial	3-hydroxy-3-methylglutaryl-coenzyme A reductase	{'weight': 1}
Glutathione reductase, mitochondrial	Glutathione S-transferase A3	{'weight': 1}
Glutathione reductase, mitochondrial	Cytochrome P450 3A7	{'weight': 1}
Glutathione reductase, mitochondrial	Glycine receptor subunit alpha-1	{'weight': 1}
Glutathione reductase, mitochondrial	Glutathione S-transferase A4	{'weight': 1}
Glutathione reductase, mitochondrial	Cytochrome P450 3A4	{'weight': 1}
Glutathione reductase, mitochondrial	Glycine receptor subunit beta	{'weight': 1}
Glutathione reductase, mitochondrial	Glutathione peroxidase 3	{'weight': 1}
Glutathione reductase, mitochondrial	Adenosine receptor A1	{'weight': 1}
Glutathione reductase, mitochondrial	Cytochrome P450 1A2	{'weight': 1}
Glutathione reductase, mitochondrial	Prostaglandin G/H synthase 2	{'weight': 1}
Glutathione reductase, mitochondrial	Maleylacetoacetate isomerase	{'weight': 1}
Glutathione reductase, mitochondrial	Glutathione S-transferase kappa 1	{'weight': 1}
Glutathione reductase, mitochondrial	Mu-type opioid receptor	{'weight': 1}
Glutathione reductase, mitochondrial	Cytochrome P450 3A5	{'weight': 1}
Glutathione reductase, mitochondrial	Steroid 17-alpha-hydroxylase/17,20 lyase	{'weight': 1}
Glutathione reductase, mitochondrial	Acetyl-CoA acetyltransferase, mitochondrial	{'weight': 1}
Glutathione reductase, mitochondrial	Voltage-dependent T-type calcium channel subunit alpha-1H	{'weight': 1}
Glutathione reductase, mitochondrial	Transient receptor potential cation channel subfamily V member 4	{'weight': 1}
Glutathione reductase, mitochondrial	Glutathione S-transferase theta-1	{'weight': 1}
Glutathione reductase, mitochondrial	5-hydroxytryptamine receptor 2A	{'weight': 1}
Glutathione reductase, mitochondrial	Epididymal secretory glutathione peroxidase	{'weight': 1}
Glutathione reductase, mitochondrial	Transient receptor potential cation channel subfamily V member 2	{'weight': 1}
Glutathione reductase, mitochondrial	Glutathione peroxidase 1	{'weight': 2}
Glutathione reductase, mitochondrial	Cannabinoid receptor 2	{'weight': 1}
Glutathione reductase, mitochondrial	Glutathione S-transferase Mu 4	{'weight': 1}
Glutathione reductase, mitochondrial	Transient receptor potential cation channel subfamily V member 1	{'weight': 1}
Glutathione reductase, mitochondrial	Prostaglandin G/H synthase 1	{'weight': 1}
Glutathione reductase, mitochondrial	5-hydroxytryptamine receptor 3A	{'weight': 1}
Glutathione reductase, mitochondrial	Cytochrome P450 1B1	{'weight': 1}
Glutathione reductase, mitochondrial	Voltage-dependent anion-selective channel protein 1	{'weight': 1}
Glutathione reductase, mitochondrial	Voltage-dependent T-type calcium channel subunit alpha-1G	{'weight': 1}
Glutathione reductase, mitochondrial	Glutathione S-transferase Mu 3	{'weight': 1}
Glutathione reductase, mitochondrial	Cannabinoid receptor 1	{'weight': 1}
Glutathione S-transferase Mu 1	Glutathione S-transferase A5	{'weight': 1}
Glutathione S-transferase Mu 1	Probable glutathione peroxidase 8	{'weight': 1}
Glutathione S-transferase Mu 1	Glutathione S-transferase P	{'weight': 1}
Glutathione S-transferase Mu 1	Tumor necrosis factor	{'weight': 1}
Glutathione S-transferase Mu 1	Matrix metalloproteinase-9	{'weight': 1}
Glutathione S-transferase Mu 1	Glutathione S-transferase A4	{'weight': 1}
Glutathione S-transferase Mu 1	Cytochrome P450 3A4	{'weight': 1}
Glutathione S-transferase Mu 1	High mobility group protein B1	{'weight': 1}
Glutathione S-transferase Mu 1	Glutathione peroxidase 3	{'weight': 1}
Glutathione S-transferase Mu 1	Maleylacetoacetate isomerase	{'weight': 1}
Glutathione S-transferase Mu 1	Glutathione S-transferase	{'weight': 1}
Glutathione S-transferase Mu 1	Glutathione S-transferase kappa 1	{'weight': 1}
Glutathione S-transferase Mu 1	Aldose reductase	{'weight': 1}
Glutathione S-transferase Mu 1	Glutathione S-transferase theta-1	{'weight': 1}
Glutathione S-transferase Mu 1	Epididymal secretory glutathione peroxidase	{'weight': 1}
Glutathione S-transferase Mu 1	Glutathione peroxidase 1	{'weight': 1}
Glutathione S-transferase Mu 1	Toll-like receptor 9	{'weight': 1}
Glutathione S-transferase Mu 1	Glutathione S-transferase Mu 4	{'weight': 1}
Glutathione S-transferase Mu 1	Angiotensin-converting enzyme 2	{'weight': 1}
Glutathione S-transferase Mu 1	Glutathione S-transferase omega-1	{'weight': 1}
Glutathione S-transferase Mu 1	Glutathione peroxidase 2	{'weight': 1}
Glutathione S-transferase Mu 1	Glutathione S-transferase Mu 3	{'weight': 1}
Glutathione S-transferase Mu 1	Glutathione S-transferase A3	{'weight': 1}
Glutathione S-transferase kappa 1	Glutathione S-transferase A5	{'weight': 1}
Glutathione S-transferase kappa 1	Probable glutathione peroxidase 8	{'weight': 1}
Glutathione S-transferase kappa 1	Glutathione S-transferase P	{'weight': 1}
Glutathione S-transferase kappa 1	Matrix metalloproteinase-9	{'weight': 1}
Glutathione S-transferase kappa 1	Glutathione S-transferase A4	{'weight': 1}
Glutathione S-transferase kappa 1	Cytochrome P450 3A4	{'weight': 1}
Glutathione S-transferase kappa 1	Glutathione peroxidase 3	{'weight': 1}
Glutathione S-transferase kappa 1	Maleylacetoacetate isomerase	{'weight': 1}
Glutathione S-transferase kappa 1	Aldose reductase	{'weight': 1}
Glutathione S-transferase kappa 1	Glutathione S-transferase theta-1	{'weight': 1}
Glutathione S-transferase kappa 1	Epididymal secretory glutathione peroxidase	{'weight': 1}
Glutathione S-transferase kappa 1	Glutathione peroxidase 1	{'weight': 1}
Glutathione S-transferase kappa 1	Glutathione S-transferase omega-1	{'weight': 1}
Glutathione S-transferase kappa 1	Glutathione S-transferase Mu 4	{'weight': 1}
Glutathione S-transferase kappa 1	Glutathione peroxidase 2	{'weight': 1}
Glutathione S-transferase kappa 1	Glutathione S-transferase Mu 3	{'weight': 1}
Glutathione S-transferase kappa 1	Glutathione S-transferase A3	{'weight': 1}
Glutathione S-transferase A3	Glutathione S-transferase A5	{'weight': 1}
Glutathione S-transferase A3	Probable glutathione peroxidase 8	{'weight': 1}
Glutathione S-transferase A3	Glutathione S-transferase P	{'weight': 1}
Glutathione S-transferase A3	Matrix metalloproteinase-9	{'weight': 1}
Glutathione S-transferase A3	Glutathione S-transferase A4	{'weight': 1}
Glutathione S-transferase A3	Cytochrome P450 3A4	{'weight': 1}
Glutathione S-transferase A3	Glutathione peroxidase 3	{'weight': 1}
Glutathione S-transferase A3	Maleylacetoacetate isomerase	{'weight': 1}
Glutathione S-transferase A3	Aldose reductase	{'weight': 1}
Glutathione S-transferase A3	Glutathione S-transferase theta-1	{'weight': 1}
Glutathione S-transferase A3	Epididymal secretory glutathione peroxidase	{'weight': 1}
Glutathione S-transferase A3	Glutathione peroxidase 1	{'weight': 1}
Glutathione S-transferase A3	Glutathione S-transferase omega-1	{'weight': 1}
Glutathione S-transferase A3	Glutathione S-transferase Mu 4	{'weight': 1}
Glutathione S-transferase A3	Glutathione peroxidase 2	{'weight': 1}
Glutathione S-transferase A3	Glutathione S-transferase Mu 3	{'weight': 1}
Glutathione S-transferase Mu 3	Glutathione S-transferase A5	{'weight': 1}
Glutathione S-transferase Mu 3	Probable glutathione peroxidase 8	{'weight': 1}
Glutathione S-transferase Mu 3	Glutathione S-transferase P	{'weight': 1}
Glutathione S-transferase Mu 3	Matrix metalloproteinase-9	{'weight': 1}
Glutathione S-transferase Mu 3	Glutathione S-transferase A4	{'weight': 1}
Glutathione S-transferase Mu 3	Cytochrome P450 3A4	{'weight': 1}
Glutathione S-transferase Mu 3	Glutathione peroxidase 3	{'weight': 1}
Glutathione S-transferase Mu 3	Maleylacetoacetate isomerase	{'weight': 1}
Glutathione S-transferase Mu 3	Aldose reductase	{'weight': 1}
Glutathione S-transferase Mu 3	Glutathione S-transferase theta-1	{'weight': 1}
Glutathione S-transferase Mu 3	Epididymal secretory glutathione peroxidase	{'weight': 1}
Glutathione S-transferase Mu 3	Glutathione peroxidase 1	{'weight': 1}
Glutathione S-transferase Mu 3	Glutathione S-transferase omega-1	{'weight': 1}
Glutathione S-transferase Mu 3	Glutathione S-transferase Mu 4	{'weight': 1}
Glutathione S-transferase Mu 3	Glutathione peroxidase 2	{'weight': 1}
Glutathione S-transferase A4	Glutathione S-transferase A5	{'weight': 1}
Glutathione S-transferase A4	Probable glutathione peroxidase 8	{'weight': 1}
Glutathione S-transferase A4	Glutathione S-transferase P	{'weight': 1}
Glutathione S-transferase A4	Matrix metalloproteinase-9	{'weight': 1}
Glutathione S-transferase A4	Cytochrome P450 3A4	{'weight': 1}
Glutathione S-transferase A4	Glutathione peroxidase 3	{'weight': 1}
Glutathione S-transferase A4	Maleylacetoacetate isomerase	{'weight': 1}
Glutathione S-transferase A4	Aldose reductase	{'weight': 1}
Glutathione S-transferase A4	Glutathione S-transferase theta-1	{'weight': 1}
Glutathione S-transferase A4	Epididymal secretory glutathione peroxidase	{'weight': 1}
Glutathione S-transferase A4	Glutathione peroxidase 1	{'weight': 1}
Glutathione S-transferase A4	Glutathione S-transferase omega-1	{'weight': 1}
Glutathione S-transferase A4	Glutathione S-transferase Mu 4	{'weight': 1}
Glutathione S-transferase A4	Glutathione peroxidase 2	{'weight': 1}
Glutathione S-transferase Mu 4	Glutathione S-transferase A5	{'weight': 1}
Glutathione S-transferase Mu 4	Probable glutathione peroxidase 8	{'weight': 1}
Glutathione S-transferase Mu 4	Glutathione S-transferase P	{'weight': 1}
Glutathione S-transferase Mu 4	Matrix metalloproteinase-9	{'weight': 1}
Glutathione S-transferase Mu 4	Cytochrome P450 3A4	{'weight': 1}
Glutathione S-transferase Mu 4	Glutathione peroxidase 3	{'weight': 1}
Glutathione S-transferase Mu 4	Maleylacetoacetate isomerase	{'weight': 1}
Glutathione S-transferase Mu 4	Aldose reductase	{'weight': 1}
Glutathione S-transferase Mu 4	Glutathione S-transferase theta-1	{'weight': 1}
Glutathione S-transferase Mu 4	Epididymal secretory glutathione peroxidase	{'weight': 1}
Glutathione S-transferase Mu 4	Glutathione peroxidase 1	{'weight': 1}
Glutathione S-transferase Mu 4	Glutathione S-transferase omega-1	{'weight': 1}
Glutathione S-transferase Mu 4	Glutathione peroxidase 2	{'weight': 1}
Glutathione S-transferase A5	Probable glutathione peroxidase 8	{'weight': 1}
Glutathione S-transferase A5	Glutathione S-transferase P	{'weight': 1}
Glutathione S-transferase A5	Matrix metalloproteinase-9	{'weight': 1}
Glutathione S-transferase A5	Cytochrome P450 3A4	{'weight': 1}
Glutathione S-transferase A5	Glutathione peroxidase 3	{'weight': 1}
Glutathione S-transferase A5	Maleylacetoacetate isomerase	{'weight': 1}
Glutathione S-transferase A5	Aldose reductase	{'weight': 1}
Glutathione S-transferase A5	Glutathione S-transferase theta-1	{'weight': 1}
Glutathione S-transferase A5	Epididymal secretory glutathione peroxidase	{'weight': 1}
Glutathione S-transferase A5	Glutathione peroxidase 1	{'weight': 1}
Glutathione S-transferase A5	Glutathione S-transferase omega-1	{'weight': 1}
Glutathione S-transferase A5	Glutathione peroxidase 2	{'weight': 1}
Glutathione S-transferase P	Probable glutathione peroxidase 8	{'weight': 1}
Glutathione S-transferase P	Matrix metalloproteinase-9	{'weight': 1}
Glutathione S-transferase P	Cytochrome P450 3A4	{'weight': 1}
Glutathione S-transferase P	Glutathione peroxidase 3	{'weight': 1}
Glutathione S-transferase P	Maleylacetoacetate isomerase	{'weight': 1}
Glutathione S-transferase P	Multidrug resistance-associated protein 5	{'weight': 1}
Glutathione S-transferase P	Aldose reductase	{'weight': 1}
Glutathione S-transferase P	Glutathione S-transferase theta-1	{'weight': 1}
Glutathione S-transferase P	Epididymal secretory glutathione peroxidase	{'weight': 1}
Glutathione S-transferase P	Glutathione peroxidase 1	{'weight': 1}
Glutathione S-transferase P	Peroxisome proliferator-activated receptor gamma	{'weight': 1}
Glutathione S-transferase P	Glutathione S-transferase omega-1	{'weight': 1}
Glutathione S-transferase P	Glutathione peroxidase 2	{'weight': 1}
Glutathione S-transferase P	Vitamin D3 receptor	{'weight': 1}
Glutathione S-transferase P	Carbonyl reductase [NADPH] 1	{'weight': 1}
Glutathione S-transferase omega-1	Probable glutathione peroxidase 8	{'weight': 1}
Glutathione S-transferase omega-1	Matrix metalloproteinase-9	{'weight': 1}
Glutathione S-transferase omega-1	Cytochrome P450 3A4	{'weight': 1}
Glutathione S-transferase omega-1	Glutathione peroxidase 3	{'weight': 1}
Glutathione S-transferase omega-1	Maleylacetoacetate isomerase	{'weight': 1}
Glutathione S-transferase omega-1	Aldose reductase	{'weight': 1}
Glutathione S-transferase omega-1	Glutathione S-transferase theta-1	{'weight': 1}
Glutathione S-transferase omega-1	Epididymal secretory glutathione peroxidase	{'weight': 1}
Glutathione S-transferase omega-1	Glutathione peroxidase 1	{'weight': 1}
Glutathione S-transferase omega-1	Glutathione peroxidase 2	{'weight': 1}
Glutathione peroxidase 1	NAD(P)H dehydrogenase [quinone] 1	{'weight': 1}
Glutathione peroxidase 1	Arylalkylamine N-acetyltransferase	{'weight': 1}
Glutathione peroxidase 1	Probable glutathione peroxidase 8	{'weight': 1}
Glutathione peroxidase 1	Matrix metalloproteinase-9	{'weight': 1}
Glutathione peroxidase 1	Transient receptor potential cation channel subfamily M member 8	{'weight': 1}
Glutathione peroxidase 1	Glycine receptor subunit alpha-3	{'weight': 1}
Glutathione peroxidase 1	Superoxide dismutase [Cu-Zn]	{'weight': 1}
Glutathione peroxidase 1	N-acylethanolamine-hydrolyzing acid amidase	{'weight': 1}
Glutathione peroxidase 1	G-protein coupled receptor 55	{'weight': 1}
Glutathione peroxidase 1	Neuronal acetylcholine receptor subunit alpha-7	{'weight': 1}
Glutathione peroxidase 1	Aldose reductase	{'weight': 1}
Glutathione peroxidase 1	Transient receptor potential cation channel subfamily A member 1	{'weight': 1}
Glutathione peroxidase 1	Voltage-dependent T-type calcium channel subunit alpha-1I	{'weight': 1}
Glutathione peroxidase 1	N-arachidonyl glycine receptor	{'weight': 1}
Glutathione peroxidase 1	5-hydroxytryptamine receptor 1A	{'weight': 1}
Glutathione peroxidase 1	Delta-type opioid receptor	{'weight': 1}
Glutathione peroxidase 1	Cytochrome P450 2D6	{'weight': 1}
Glutathione peroxidase 1	Indoleamine 2,3-dioxygenase 1	{'weight': 1}
Glutathione peroxidase 1	Peroxisome proliferator-activated receptor gamma	{'weight': 1}
Glutathione peroxidase 1	G-protein coupled receptor 12	{'weight': 1}
Glutathione peroxidase 1	Catalase	{'weight': 1}
Glutathione peroxidase 1	Glutathione peroxidase 2	{'weight': 1}
Glutathione peroxidase 1	Transient receptor potential cation channel subfamily V member 3	{'weight': 1}
Glutathione peroxidase 1	3-hydroxy-3-methylglutaryl-coenzyme A reductase	{'weight': 1}
Glutathione peroxidase 1	Cytochrome P450 3A7	{'weight': 1}
Glutathione peroxidase 1	Glycine receptor subunit alpha-1	{'weight': 1}
Glutathione peroxidase 1	Cytochrome P450 3A4	{'weight': 1}
Glutathione peroxidase 1	Glycine receptor subunit beta	{'weight': 1}
Glutathione peroxidase 1	Glutathione peroxidase 3	{'weight': 1}
Glutathione peroxidase 1	Adenosine receptor A1	{'weight': 1}
Glutathione peroxidase 1	Cytochrome P450 1A2	{'weight': 1}
Glutathione peroxidase 1	Prostaglandin G/H synthase 2	{'weight': 1}
Glutathione peroxidase 1	Maleylacetoacetate isomerase	{'weight': 1}
Glutathione peroxidase 1	Mu-type opioid receptor	{'weight': 1}
Glutathione peroxidase 1	Cytochrome P450 3A5	{'weight': 1}
Glutathione peroxidase 1	Steroid 17-alpha-hydroxylase/17,20 lyase	{'weight': 1}
Glutathione peroxidase 1	Acetyl-CoA acetyltransferase, mitochondrial	{'weight': 1}
Glutathione peroxidase 1	Voltage-dependent T-type calcium channel subunit alpha-1H	{'weight': 1}
Glutathione peroxidase 1	Transient receptor potential cation channel subfamily V member 4	{'weight': 1}
Glutathione peroxidase 1	Glutathione S-transferase theta-1	{'weight': 1}
Glutathione peroxidase 1	5-hydroxytryptamine receptor 2A	{'weight': 1}
Glutathione peroxidase 1	Epididymal secretory glutathione peroxidase	{'weight': 1}
Glutathione peroxidase 1	Transient receptor potential cation channel subfamily V member 2	{'weight': 1}
Glutathione peroxidase 1	Cannabinoid receptor 2	{'weight': 1}
Glutathione peroxidase 1	Transient receptor potential cation channel subfamily V member 1	{'weight': 1}
Glutathione peroxidase 1	Prostaglandin G/H synthase 1	{'weight': 1}
Glutathione peroxidase 1	5-hydroxytryptamine receptor 3A	{'weight': 1}
Glutathione peroxidase 1	Cytochrome P450 1B1	{'weight': 1}
Glutathione peroxidase 1	Voltage-dependent anion-selective channel protein 1	{'weight': 1}
Glutathione peroxidase 1	Voltage-dependent T-type calcium channel subunit alpha-1G	{'weight': 1}
Glutathione peroxidase 1	Cannabinoid receptor 1	{'weight': 1}
Glutathione peroxidase 2	Probable glutathione peroxidase 8	{'weight': 1}
Glutathione peroxidase 2	Matrix metalloproteinase-9	{'weight': 1}
Glutathione peroxidase 2	Cytochrome P450 3A4	{'weight': 1}
Glutathione peroxidase 2	Glutathione peroxidase 3	{'weight': 1}
Glutathione peroxidase 2	Maleylacetoacetate isomerase	{'weight': 1}
Glutathione peroxidase 2	Aldose reductase	{'weight': 1}
Glutathione peroxidase 2	Glutathione S-transferase theta-1	{'weight': 1}
Glutathione peroxidase 2	Epididymal secretory glutathione peroxidase	{'weight': 1}
Glutathione S-transferase theta-1	Probable glutathione peroxidase 8	{'weight': 1}
Glutathione S-transferase theta-1	Matrix metalloproteinase-9	{'weight': 1}
Glutathione S-transferase theta-1	Cytochrome P450 3A4	{'weight': 1}
Glutathione S-transferase theta-1	Glutathione peroxidase 3	{'weight': 1}
Glutathione S-transferase theta-1	Maleylacetoacetate isomerase	{'weight': 1}
Glutathione S-transferase theta-1	Aldose reductase	{'weight': 1}
Glutathione S-transferase theta-1	Epididymal secretory glutathione peroxidase	{'weight': 1}
Maleylacetoacetate isomerase	Probable glutathione peroxidase 8	{'weight': 1}
Maleylacetoacetate isomerase	Matrix metalloproteinase-9	{'weight': 1}
Maleylacetoacetate isomerase	Cytochrome P450 3A4	{'weight': 1}
Maleylacetoacetate isomerase	Glutathione peroxidase 3	{'weight': 1}
Maleylacetoacetate isomerase	Aldose reductase	{'weight': 1}
Maleylacetoacetate isomerase	Epididymal secretory glutathione peroxidase	{'weight': 1}
Epididymal secretory glutathione peroxidase	Probable glutathione peroxidase 8	{'weight': 1}
Epididymal secretory glutathione peroxidase	Matrix metalloproteinase-9	{'weight': 1}
Epididymal secretory glutathione peroxidase	Cytochrome P450 3A4	{'weight': 1}
Epididymal secretory glutathione peroxidase	Glutathione peroxidase 3	{'weight': 1}
Epididymal secretory glutathione peroxidase	Aldose reductase	{'weight': 1}
Glutathione peroxidase 3	Probable glutathione peroxidase 8	{'weight': 1}
Glutathione peroxidase 3	Matrix metalloproteinase-9	{'weight': 1}
Glutathione peroxidase 3	Cytochrome P450 3A4	{'weight': 1}
Glutathione peroxidase 3	Aldose reductase	{'weight': 1}
Aldose reductase	Probable glutathione peroxidase 8	{'weight': 1}
Aldose reductase	Matrix metalloproteinase-9	{'weight': 1}
Aldose reductase	Cytochrome P450 3A4	{'weight': 1}
Matrix metalloproteinase-9	Probable glutathione peroxidase 8	{'weight': 1}
Matrix metalloproteinase-9	30S ribosomal protein S4	{'weight': 1}
Matrix metalloproteinase-9	Vascular endothelial growth factor A	{'weight': 1}
Matrix metalloproteinase-9	Mitogen-activated protein kinase 7	{'weight': 1}
Matrix metalloproteinase-9	Mitogen-activated protein kinase 12	{'weight': 1}
Matrix metalloproteinase-9	Mitogen-activated protein kinase 6	{'weight': 1}
Matrix metalloproteinase-9	Mitogen-activated protein kinase 1	{'weight': 1}
Matrix metalloproteinase-9	Leukotriene A-4 hydrolase	{'weight': 1}
Matrix metalloproteinase-9	Mitogen-activated protein kinase 11	{'weight': 1}
Matrix metalloproteinase-9	Mitogen-activated protein kinase 8	{'weight': 1}
Matrix metalloproteinase-9	Nitric oxide synthase, inducible	{'weight': 1}
Matrix metalloproteinase-9	Mitogen-activated protein kinase 15	{'weight': 1}
Matrix metalloproteinase-9	Caspase-1	{'weight': 1}
Matrix metalloproteinase-9	Arachidonate 5-lipoxygenase	{'weight': 1}
Matrix metalloproteinase-9	30S ribosomal protein S9	{'weight': 1}
Matrix metalloproteinase-9	Cytochrome P450 3A4	{'weight': 1}
Matrix metalloproteinase-9	Mitogen-activated protein kinase 14	{'weight': 1}
Matrix metalloproteinase-9	Cytochrome c	{'weight': 1}
Matrix metalloproteinase-9	Mitogen-activated protein kinase 3	{'weight': 1}
Matrix metalloproteinase-9	Interleukin-1 beta	{'weight': 1}
Matrix metalloproteinase-9	Caspase-3	{'weight': 1}
Matrix metalloproteinase-9	Mitogen-activated protein kinase 9	{'weight': 1}
Matrix metalloproteinase-9	Mitogen-activated protein kinase 4	{'weight': 1}
Matrix metalloproteinase-9	Mitogen-activated protein kinase 10	{'weight': 1}
Matrix metalloproteinase-9	Mitogen-activated protein kinase 13	{'weight': 1}
Matrix metalloproteinase-9	B1 bradykinin receptor	{'weight': 1}
Matrix metalloproteinase-9	72 kDa type IV collagenase	{'weight': 1}
Cytochrome P450 3A4	Probable glutathione peroxidase 8	{'weight': 1}
Histamine H1 receptor	5-hydroxytryptamine receptor 2B	{'weight': 1}
Histamine H1 receptor	Alpha-1D adrenergic receptor	{'weight': 2}
Histamine H1 receptor	5-hydroxytryptamine receptor 1B	{'weight': 1}
Histamine H1 receptor	D(2) dopamine receptor	{'weight': 2}
Histamine H1 receptor	5-hydroxytryptamine receptor 1E	{'weight': 1}
Histamine H1 receptor	Muscarinic acetylcholine receptor M3	{'weight': 2}
Histamine H1 receptor	Muscarinic acetylcholine receptor M4	{'weight': 1}
Histamine H1 receptor	Sphingomyelin phosphodiesterase	{'weight': 1}
Histamine H1 receptor	Potassium voltage-gated channel subfamily H member 2	{'weight': 1}
Histamine H1 receptor	5-hydroxytryptamine receptor 6	{'weight': 2}
Histamine H1 receptor	Calmodulin	{'weight': 1}
Histamine H1 receptor	Alpha-1-acid glycoprotein 2	{'weight': 1}
Histamine H1 receptor	Alpha-2B adrenergic receptor	{'weight': 2}
Histamine H1 receptor	6-phosphogluconate dehydrogenase, decarboxylating	{'weight': 1}
Histamine H1 receptor	Histamine H4 receptor	{'weight': 1}
Histamine H1 receptor	Alpha-2C adrenergic receptor	{'weight': 2}
Histamine H1 receptor	Alpha-2A adrenergic receptor	{'weight': 2}
Histamine H1 receptor	D(1A) dopamine receptor	{'weight': 2}
Histamine H1 receptor	5-hydroxytryptamine receptor 1A	{'weight': 2}
Histamine H1 receptor	5-hydroxytryptamine receptor 2A	{'weight': 2}
Histamine H1 receptor	5-hydroxytryptamine receptor 2C	{'weight': 2}
Histamine H1 receptor	Alpha-1-acid glycoprotein 1	{'weight': 1}
Histamine H1 receptor	5-hydroxytryptamine receptor 7	{'weight': 2}
Histamine H1 receptor	Muscarinic acetylcholine receptor M5	{'weight': 1}
Histamine H1 receptor	Alpha-1B adrenergic receptor	{'weight': 2}
Histamine H1 receptor	Muscarinic acetylcholine receptor M1	{'weight': 2}
Histamine H1 receptor	Muscarinic acetylcholine receptor M2	{'weight': 2}
Histamine H1 receptor	D(4) dopamine receptor	{'weight': 2}
Histamine H1 receptor	D(3) dopamine receptor	{'weight': 2}
Histamine H1 receptor	5-hydroxytryptamine receptor 3A	{'weight': 1}
Histamine H1 receptor	Alpha-1A adrenergic receptor	{'weight': 2}
Histamine H1 receptor	D(1B) dopamine receptor	{'weight': 2}
Histamine H1 receptor	5-hydroxytryptamine receptor 1D	{'weight': 1}
Muscarinic acetylcholine receptor M2	5-hydroxytryptamine receptor 2B	{'weight': 1}
Muscarinic acetylcholine receptor M2	Alpha-1D adrenergic receptor	{'weight': 1}
Muscarinic acetylcholine receptor M2	5-hydroxytryptamine receptor 1B	{'weight': 2}
Muscarinic acetylcholine receptor M2	D(2) dopamine receptor	{'weight': 2}
Muscarinic acetylcholine receptor M2	5-hydroxytryptamine receptor 1E	{'weight': 2}
Muscarinic acetylcholine receptor M2	Muscarinic acetylcholine receptor M3	{'weight': 2}
Muscarinic acetylcholine receptor M2	Muscarinic acetylcholine receptor M4	{'weight': 2}
Muscarinic acetylcholine receptor M2	5-hydroxytryptamine receptor 6	{'weight': 1}
Muscarinic acetylcholine receptor M2	Sodium-dependent noradrenaline transporter	{'weight': 1}
Muscarinic acetylcholine receptor M2	Alpha-2B adrenergic receptor	{'weight': 1}
Muscarinic acetylcholine receptor M2	Glutamate receptor ionotropic, NMDA 3A	{'weight': 1}
Muscarinic acetylcholine receptor M2	Cholinesterase	{'weight': 1}
Muscarinic acetylcholine receptor M2	Alpha-7 nicotinic cholinergic receptor subunit	{'weight': 1}
Muscarinic acetylcholine receptor M2	Alpha-2C adrenergic receptor	{'weight': 1}
Muscarinic acetylcholine receptor M2	Mu-type opioid receptor	{'weight': 1}
Muscarinic acetylcholine receptor M2	Alpha-2A adrenergic receptor	{'weight': 1}
Muscarinic acetylcholine receptor M2	D(1A) dopamine receptor	{'weight': 1}
Muscarinic acetylcholine receptor M2	5-hydroxytryptamine receptor 1A	{'weight': 2}
Muscarinic acetylcholine receptor M2	5-hydroxytryptamine receptor 2A	{'weight': 2}
Muscarinic acetylcholine receptor M2	Delta-type opioid receptor	{'weight': 1}
Muscarinic acetylcholine receptor M2	5-hydroxytryptamine receptor 2C	{'weight': 2}
Muscarinic acetylcholine receptor M2	5-hydroxytryptamine receptor 1F	{'weight': 1}
Muscarinic acetylcholine receptor M2	5-hydroxytryptamine receptor 7	{'weight': 1}
Muscarinic acetylcholine receptor M2	Muscarinic acetylcholine receptor M5	{'weight': 2}
Muscarinic acetylcholine receptor M2	Alpha-1B adrenergic receptor	{'weight': 1}
Muscarinic acetylcholine receptor M2	Muscarinic acetylcholine receptor M1	{'weight': 2}
Muscarinic acetylcholine receptor M2	Nitric oxide synthase, brain	{'weight': 1}
Muscarinic acetylcholine receptor M2	D(4) dopamine receptor	{'weight': 1}
Muscarinic acetylcholine receptor M2	D(3) dopamine receptor	{'weight': 1}
Muscarinic acetylcholine receptor M2	5-hydroxytryptamine receptor 3A	{'weight': 2}
Muscarinic acetylcholine receptor M2	Alpha-1A adrenergic receptor	{'weight': 1}
Muscarinic acetylcholine receptor M2	D(1B) dopamine receptor	{'weight': 1}
Muscarinic acetylcholine receptor M2	Substance-P receptor	{'weight': 1}
Muscarinic acetylcholine receptor M2	5-hydroxytryptamine receptor 1D	{'weight': 2}
Muscarinic acetylcholine receptor M2	Kappa-type opioid receptor	{'weight': 1}
Mineralocorticoid receptor	Progesterone receptor	{'weight': 2}
Mineralocorticoid receptor	Voltage-dependent calcium channel subunit alpha-2/delta-4	{'weight': 1}
Mineralocorticoid receptor	Voltage-dependent calcium channel subunit alpha-2/delta-3	{'weight': 1}
Mineralocorticoid receptor	Voltage-dependent calcium channel gamma-3 subunit	{'weight': 1}
Mineralocorticoid receptor	Voltage-dependent L-type calcium channel subunit alpha-1F	{'weight': 1}
Mineralocorticoid receptor	Androgen receptor	{'weight': 2}
Mineralocorticoid receptor	Voltage-dependent L-type calcium channel subunit alpha-1S	{'weight': 1}
Mineralocorticoid receptor	Voltage-dependent calcium channel subunit alpha-2/delta-1	{'weight': 1}
Mineralocorticoid receptor	Cytochrome P450 11B2, mitochondrial	{'weight': 1}
Mineralocorticoid receptor	Voltage-dependent N-type calcium channel subunit alpha-1B	{'weight': 1}
Mineralocorticoid receptor	Voltage-dependent P/Q-type calcium channel subunit alpha-1A	{'weight': 1}
Mineralocorticoid receptor	Nuclear receptor subfamily 1 group I member 2	{'weight': 1}
Mineralocorticoid receptor	Voltage-dependent calcium channel gamma-1 subunit	{'weight': 1}
Mineralocorticoid receptor	Voltage-dependent calcium channel gamma-5 subunit	{'weight': 1}
Mineralocorticoid receptor	Voltage-dependent calcium channel gamma-6 subunit	{'weight': 1}
Mineralocorticoid receptor	Voltage-dependent calcium channel subunit alpha-2/delta-2	{'weight': 1}
Mineralocorticoid receptor	Voltage-dependent T-type calcium channel subunit alpha-1I	{'weight': 1}
Mineralocorticoid receptor	Steroid 17-alpha-hydroxylase/17,20 lyase	{'weight': 2}
Mineralocorticoid receptor	Estrogen receptor	{'weight': 1}
Mineralocorticoid receptor	Voltage-dependent L-type calcium channel subunit alpha-1D	{'weight': 1}
Mineralocorticoid receptor	Voltage-dependent calcium channel gamma-8 subunit	{'weight': 1}
Mineralocorticoid receptor	Voltage-dependent T-type calcium channel subunit alpha-1H	{'weight': 1}
Mineralocorticoid receptor	Voltage-dependent L-type calcium channel subunit beta-4	{'weight': 1}
Mineralocorticoid receptor	3-oxo-5-alpha-steroid 4-dehydrogenase 1	{'weight': 1}
Mineralocorticoid receptor	Sex hormone-binding globulin	{'weight': 2}
Mineralocorticoid receptor	Voltage-dependent calcium channel gamma-2 subunit	{'weight': 1}
Mineralocorticoid receptor	Voltage-dependent calcium channel gamma-4 subunit	{'weight': 1}
Mineralocorticoid receptor	Alpha-1-acid glycoprotein 1	{'weight': 1}
Mineralocorticoid receptor	Voltage-dependent R-type calcium channel subunit alpha-1E	{'weight': 1}
Mineralocorticoid receptor	Voltage-dependent L-type calcium channel subunit beta-2	{'weight': 1}
Mineralocorticoid receptor	Voltage-dependent L-type calcium channel subunit alpha-1C	{'weight': 1}
Mineralocorticoid receptor	3-oxo-5-alpha-steroid 4-dehydrogenase 2	{'weight': 1}
Mineralocorticoid receptor	Voltage-dependent L-type calcium channel subunit beta-3	{'weight': 1}
Mineralocorticoid receptor	Estrogen receptor beta	{'weight': 1}
Mineralocorticoid receptor	Polyprenol reductase	{'weight': 1}
Mineralocorticoid receptor	Voltage-dependent T-type calcium channel subunit alpha-1G	{'weight': 1}
Mineralocorticoid receptor	Voltage-dependent calcium channel gamma-7 subunit	{'weight': 1}
Mineralocorticoid receptor	Kappa-type opioid receptor	{'weight': 1}
Mineralocorticoid receptor	Glucocorticoid receptor	{'weight': 2}
Mineralocorticoid receptor	Voltage-dependent L-type calcium channel subunit beta-1	{'weight': 1}
Androgen receptor	Serum albumin	{'weight': 1}
Androgen receptor	Progesterone receptor	{'weight': 3}
Androgen receptor	Voltage-dependent calcium channel subunit alpha-2/delta-4	{'weight': 1}
Androgen receptor	Protein kinase C alpha type	{'weight': 1}
Androgen receptor	Voltage-dependent calcium channel subunit alpha-2/delta-3	{'weight': 1}
Androgen receptor	Voltage-dependent calcium channel gamma-3 subunit	{'weight': 1}
Androgen receptor	Voltage-dependent L-type calcium channel subunit alpha-1F	{'weight': 1}
Androgen receptor	Potassium voltage-gated channel subfamily H member 2	{'weight': 1}
Androgen receptor	Voltage-dependent L-type calcium channel subunit alpha-1S	{'weight': 1}
Androgen receptor	Voltage-dependent calcium channel subunit alpha-2/delta-1	{'weight': 1}
Androgen receptor	Cytochrome P450 11B2, mitochondrial	{'weight': 1}
Androgen receptor	Voltage-dependent N-type calcium channel subunit alpha-1B	{'weight': 1}
Androgen receptor	Voltage-dependent P/Q-type calcium channel subunit alpha-1A	{'weight': 1}
Androgen receptor	Nuclear receptor subfamily 1 group I member 2	{'weight': 2}
Androgen receptor	Voltage-dependent calcium channel gamma-1 subunit	{'weight': 1}
Androgen receptor	Voltage-dependent calcium channel gamma-5 subunit	{'weight': 1}
Androgen receptor	Voltage-dependent calcium channel gamma-6 subunit	{'weight': 1}
Androgen receptor	Estrogen-related receptor gamma	{'weight': 1}
Androgen receptor	Voltage-dependent calcium channel subunit alpha-2/delta-2	{'weight': 1}
Androgen receptor	Voltage-dependent T-type calcium channel subunit alpha-1I	{'weight': 1}
Androgen receptor	Steroid 17-alpha-hydroxylase/17,20 lyase	{'weight': 2}
Androgen receptor	Estrogen receptor	{'weight': 2}
Androgen receptor	Protein kinase C iota type	{'weight': 1}
Androgen receptor	Protein kinase C zeta type	{'weight': 1}
Androgen receptor	Voltage-dependent L-type calcium channel subunit alpha-1D	{'weight': 1}
Androgen receptor	Voltage-dependent calcium channel gamma-8 subunit	{'weight': 1}
Androgen receptor	Voltage-dependent T-type calcium channel subunit alpha-1H	{'weight': 1}
Androgen receptor	Voltage-dependent L-type calcium channel subunit beta-4	{'weight': 1}
Androgen receptor	3-oxo-5-alpha-steroid 4-dehydrogenase 1	{'weight': 1}
Androgen receptor	Sex hormone-binding globulin	{'weight': 3}
Androgen receptor	Protein kinase C beta type	{'weight': 1}
Androgen receptor	Voltage-dependent calcium channel gamma-2 subunit	{'weight': 1}
Androgen receptor	Voltage-dependent calcium channel gamma-4 subunit	{'weight': 1}
Androgen receptor	Alpha-1-acid glycoprotein 1	{'weight': 1}
Androgen receptor	Voltage-dependent R-type calcium channel subunit alpha-1E	{'weight': 1}
Androgen receptor	Protein kinase C gamma type	{'weight': 1}
Androgen receptor	Mitogen-activated protein kinase 8	{'weight': 1}
Androgen receptor	Protein kinase C theta type	{'weight': 1}
Androgen receptor	3-beta-hydroxysteroid-Delta(8),Delta(7)-isomerase	{'weight': 1}
Androgen receptor	Voltage-dependent L-type calcium channel subunit beta-2	{'weight': 1}
Androgen receptor	Voltage-dependent L-type calcium channel subunit alpha-1C	{'weight': 1}
Androgen receptor	3-oxo-5-alpha-steroid 4-dehydrogenase 2	{'weight': 1}
Androgen receptor	Protein kinase C epsilon type	{'weight': 1}
Androgen receptor	Voltage-dependent L-type calcium channel subunit beta-3	{'weight': 1}
Androgen receptor	Estrogen receptor beta	{'weight': 2}
Androgen receptor	Protein kinase C delta type	{'weight': 1}
Androgen receptor	Polyprenol reductase	{'weight': 1}
Androgen receptor	Voltage-dependent T-type calcium channel subunit alpha-1G	{'weight': 1}
Androgen receptor	Voltage-dependent calcium channel gamma-7 subunit	{'weight': 1}
Androgen receptor	Kappa-type opioid receptor	{'weight': 1}
Androgen receptor	Glucocorticoid receptor	{'weight': 2}
Androgen receptor	Voltage-dependent L-type calcium channel subunit beta-1	{'weight': 1}
Progesterone receptor	Serum albumin	{'weight': 1}
Progesterone receptor	Voltage-dependent calcium channel subunit alpha-2/delta-4	{'weight': 1}
Progesterone receptor	Voltage-dependent calcium channel subunit alpha-2/delta-3	{'weight': 1}
Progesterone receptor	Voltage-dependent calcium channel gamma-3 subunit	{'weight': 1}
Progesterone receptor	Voltage-dependent L-type calcium channel subunit alpha-1F	{'weight': 1}
Progesterone receptor	Voltage-dependent L-type calcium channel subunit alpha-1S	{'weight': 1}
Progesterone receptor	Voltage-dependent calcium channel subunit alpha-2/delta-1	{'weight': 1}
Progesterone receptor	Cytochrome P450 11B2, mitochondrial	{'weight': 1}
Progesterone receptor	Voltage-dependent N-type calcium channel subunit alpha-1B	{'weight': 1}
Progesterone receptor	Voltage-dependent P/Q-type calcium channel subunit alpha-1A	{'weight': 1}
Progesterone receptor	Nuclear receptor subfamily 1 group I member 2	{'weight': 1}
Progesterone receptor	Voltage-dependent calcium channel gamma-1 subunit	{'weight': 1}
Progesterone receptor	Voltage-dependent calcium channel gamma-5 subunit	{'weight': 1}
Progesterone receptor	Voltage-dependent calcium channel gamma-6 subunit	{'weight': 1}
Progesterone receptor	Voltage-dependent calcium channel subunit alpha-2/delta-2	{'weight': 1}
Progesterone receptor	Voltage-dependent T-type calcium channel subunit alpha-1I	{'weight': 1}
Progesterone receptor	Steroid 17-alpha-hydroxylase/17,20 lyase	{'weight': 2}
Progesterone receptor	Estrogen receptor	{'weight': 1}
Progesterone receptor	Voltage-dependent L-type calcium channel subunit alpha-1D	{'weight': 1}
Progesterone receptor	Voltage-dependent calcium channel gamma-8 subunit	{'weight': 1}
Progesterone receptor	Voltage-dependent T-type calcium channel subunit alpha-1H	{'weight': 1}
Progesterone receptor	Voltage-dependent L-type calcium channel subunit beta-4	{'weight': 1}
Progesterone receptor	3-oxo-5-alpha-steroid 4-dehydrogenase 1	{'weight': 1}
Progesterone receptor	Sex hormone-binding globulin	{'weight': 2}
Progesterone receptor	Voltage-dependent calcium channel gamma-2 subunit	{'weight': 1}
Progesterone receptor	Voltage-dependent calcium channel gamma-4 subunit	{'weight': 1}
Progesterone receptor	Alpha-1-acid glycoprotein 1	{'weight': 1}
Progesterone receptor	Voltage-dependent R-type calcium channel subunit alpha-1E	{'weight': 1}
Progesterone receptor	Voltage-dependent L-type calcium channel subunit beta-2	{'weight': 1}
Progesterone receptor	Voltage-dependent L-type calcium channel subunit alpha-1C	{'weight': 1}
Progesterone receptor	3-oxo-5-alpha-steroid 4-dehydrogenase 2	{'weight': 1}
Progesterone receptor	Voltage-dependent L-type calcium channel subunit beta-3	{'weight': 1}
Progesterone receptor	Estrogen receptor beta	{'weight': 1}
Progesterone receptor	Polyprenol reductase	{'weight': 1}
Progesterone receptor	Voltage-dependent T-type calcium channel subunit alpha-1G	{'weight': 1}
Progesterone receptor	Voltage-dependent calcium channel gamma-7 subunit	{'weight': 1}
Progesterone receptor	Kappa-type opioid receptor	{'weight': 1}
Progesterone receptor	Glucocorticoid receptor	{'weight': 4}
Progesterone receptor	Voltage-dependent L-type calcium channel subunit beta-1	{'weight': 1}
Glucocorticoid receptor	Voltage-dependent calcium channel subunit alpha-2/delta-4	{'weight': 1}
Glucocorticoid receptor	Voltage-dependent calcium channel subunit alpha-2/delta-3	{'weight': 1}
Glucocorticoid receptor	Voltage-dependent calcium channel gamma-3 subunit	{'weight': 1}
Glucocorticoid receptor	Voltage-dependent L-type calcium channel subunit alpha-1F	{'weight': 1}
Glucocorticoid receptor	Voltage-dependent L-type calcium channel subunit alpha-1S	{'weight': 1}
Glucocorticoid receptor	Nuclear receptor subfamily 0 group B member 1	{'weight': 1}
Glucocorticoid receptor	Voltage-dependent calcium channel subunit alpha-2/delta-1	{'weight': 1}
Glucocorticoid receptor	Cytochrome P450 11B2, mitochondrial	{'weight': 1}
Glucocorticoid receptor	Voltage-dependent N-type calcium channel subunit alpha-1B	{'weight': 1}
Glucocorticoid receptor	Nuclear receptor subfamily 1 group I member 2	{'weight': 2}
Glucocorticoid receptor	Voltage-dependent P/Q-type calcium channel subunit alpha-1A	{'weight': 1}
Glucocorticoid receptor	Voltage-dependent calcium channel gamma-1 subunit	{'weight': 1}
Glucocorticoid receptor	Voltage-dependent calcium channel gamma-5 subunit	{'weight': 1}
Glucocorticoid receptor	Voltage-dependent calcium channel gamma-6 subunit	{'weight': 1}
Glucocorticoid receptor	Voltage-dependent calcium channel subunit alpha-2/delta-2	{'weight': 1}
Glucocorticoid receptor	Voltage-dependent T-type calcium channel subunit alpha-1I	{'weight': 1}
Glucocorticoid receptor	Annexin A1	{'weight': 4}
Glucocorticoid receptor	Steroid 17-alpha-hydroxylase/17,20 lyase	{'weight': 2}
Glucocorticoid receptor	Estrogen receptor	{'weight': 1}
Glucocorticoid receptor	Voltage-dependent L-type calcium channel subunit alpha-1D	{'weight': 1}
Glucocorticoid receptor	Voltage-dependent calcium channel gamma-8 subunit	{'weight': 1}
Glucocorticoid receptor	Voltage-dependent T-type calcium channel subunit alpha-1H	{'weight': 1}
Glucocorticoid receptor	Voltage-dependent L-type calcium channel subunit beta-4	{'weight': 1}
Glucocorticoid receptor	3-oxo-5-alpha-steroid 4-dehydrogenase 1	{'weight': 1}
Glucocorticoid receptor	Sex hormone-binding globulin	{'weight': 2}
Glucocorticoid receptor	Voltage-dependent calcium channel gamma-2 subunit	{'weight': 1}
Glucocorticoid receptor	Alpha-1-acid glycoprotein 1	{'weight': 1}
Glucocorticoid receptor	Voltage-dependent calcium channel gamma-4 subunit	{'weight': 1}
Glucocorticoid receptor	Voltage-dependent R-type calcium channel subunit alpha-1E	{'weight': 1}
Glucocorticoid receptor	Nitric oxide synthase, inducible	{'weight': 1}
Glucocorticoid receptor	Voltage-dependent L-type calcium channel subunit beta-2	{'weight': 1}
Glucocorticoid receptor	Voltage-dependent L-type calcium channel subunit alpha-1C	{'weight': 1}
Glucocorticoid receptor	3-oxo-5-alpha-steroid 4-dehydrogenase 2	{'weight': 1}
Glucocorticoid receptor	Voltage-dependent L-type calcium channel subunit beta-3	{'weight': 1}
Glucocorticoid receptor	Estrogen receptor beta	{'weight': 1}
Glucocorticoid receptor	Polyprenol reductase	{'weight': 1}
Glucocorticoid receptor	Voltage-dependent T-type calcium channel subunit alpha-1G	{'weight': 1}
Glucocorticoid receptor	Voltage-dependent calcium channel gamma-7 subunit	{'weight': 1}
Glucocorticoid receptor	Kappa-type opioid receptor	{'weight': 1}
Glucocorticoid receptor	Voltage-dependent L-type calcium channel subunit beta-1	{'weight': 1}
Cytochrome P450 11B2, mitochondrial	Voltage-dependent calcium channel subunit alpha-2/delta-4	{'weight': 1}
Cytochrome P450 11B2, mitochondrial	Voltage-dependent calcium channel subunit alpha-2/delta-3	{'weight': 1}
Cytochrome P450 11B2, mitochondrial	Voltage-dependent calcium channel gamma-3 subunit	{'weight': 1}
Cytochrome P450 11B2, mitochondrial	Voltage-dependent L-type calcium channel subunit alpha-1F	{'weight': 1}
Cytochrome P450 11B2, mitochondrial	Voltage-dependent L-type calcium channel subunit alpha-1S	{'weight': 1}
Cytochrome P450 11B2, mitochondrial	Voltage-dependent calcium channel subunit alpha-2/delta-1	{'weight': 1}
Cytochrome P450 11B2, mitochondrial	Voltage-dependent N-type calcium channel subunit alpha-1B	{'weight': 1}
Cytochrome P450 11B2, mitochondrial	Voltage-dependent P/Q-type calcium channel subunit alpha-1A	{'weight': 1}
Cytochrome P450 11B2, mitochondrial	Nuclear receptor subfamily 1 group I member 2	{'weight': 1}
Cytochrome P450 11B2, mitochondrial	Voltage-dependent calcium channel gamma-1 subunit	{'weight': 1}
Cytochrome P450 11B2, mitochondrial	Voltage-dependent calcium channel gamma-5 subunit	{'weight': 1}
Cytochrome P450 11B2, mitochondrial	Voltage-dependent calcium channel gamma-6 subunit	{'weight': 1}
Cytochrome P450 11B2, mitochondrial	Voltage-dependent calcium channel subunit alpha-2/delta-2	{'weight': 1}
Cytochrome P450 11B2, mitochondrial	Voltage-dependent T-type calcium channel subunit alpha-1I	{'weight': 1}
Cytochrome P450 11B2, mitochondrial	Steroid 17-alpha-hydroxylase/17,20 lyase	{'weight': 1}
Cytochrome P450 11B2, mitochondrial	Voltage-dependent L-type calcium channel subunit alpha-1D	{'weight': 1}
Cytochrome P450 11B2, mitochondrial	Voltage-dependent calcium channel gamma-8 subunit	{'weight': 1}
Cytochrome P450 11B2, mitochondrial	Voltage-dependent T-type calcium channel subunit alpha-1H	{'weight': 1}
Cytochrome P450 11B2, mitochondrial	Voltage-dependent L-type calcium channel subunit beta-4	{'weight': 1}
Cytochrome P450 11B2, mitochondrial	3-oxo-5-alpha-steroid 4-dehydrogenase 1	{'weight': 1}
Cytochrome P450 11B2, mitochondrial	Sex hormone-binding globulin	{'weight': 1}
Cytochrome P450 11B2, mitochondrial	Voltage-dependent calcium channel gamma-2 subunit	{'weight': 1}
Cytochrome P450 11B2, mitochondrial	Voltage-dependent calcium channel gamma-4 subunit	{'weight': 1}
Cytochrome P450 11B2, mitochondrial	Voltage-dependent R-type calcium channel subunit alpha-1E	{'weight': 1}
Cytochrome P450 11B2, mitochondrial	Voltage-dependent L-type calcium channel subunit beta-2	{'weight': 1}
Cytochrome P450 11B2, mitochondrial	Voltage-dependent L-type calcium channel subunit alpha-1C	{'weight': 1}
Cytochrome P450 11B2, mitochondrial	3-oxo-5-alpha-steroid 4-dehydrogenase 2	{'weight': 1}
Cytochrome P450 11B2, mitochondrial	Voltage-dependent L-type calcium channel subunit beta-3	{'weight': 1}
Cytochrome P450 11B2, mitochondrial	Polyprenol reductase	{'weight': 1}
Cytochrome P450 11B2, mitochondrial	Voltage-dependent T-type calcium channel subunit alpha-1G	{'weight': 1}
Cytochrome P450 11B2, mitochondrial	Voltage-dependent calcium channel gamma-7 subunit	{'weight': 1}
Cytochrome P450 11B2, mitochondrial	Voltage-dependent L-type calcium channel subunit beta-1	{'weight': 1}
Steroid 17-alpha-hydroxylase/17,20 lyase	NAD(P)H dehydrogenase [quinone] 1	{'weight': 1}
Steroid 17-alpha-hydroxylase/17,20 lyase	Arylalkylamine N-acetyltransferase	{'weight': 1}
Steroid 17-alpha-hydroxylase/17,20 lyase	Voltage-dependent calcium channel subunit alpha-2/delta-4	{'weight': 1}
Steroid 17-alpha-hydroxylase/17,20 lyase	Voltage-dependent calcium channel subunit alpha-2/delta-3	{'weight': 1}
Steroid 17-alpha-hydroxylase/17,20 lyase	Transient receptor potential cation channel subfamily M member 8	{'weight': 1}
Steroid 17-alpha-hydroxylase/17,20 lyase	Glycine receptor subunit alpha-3	{'weight': 1}
Steroid 17-alpha-hydroxylase/17,20 lyase	Superoxide dismutase [Cu-Zn]	{'weight': 1}
Steroid 17-alpha-hydroxylase/17,20 lyase	N-acylethanolamine-hydrolyzing acid amidase	{'weight': 1}
Steroid 17-alpha-hydroxylase/17,20 lyase	Voltage-dependent L-type calcium channel subunit alpha-1S	{'weight': 1}
Steroid 17-alpha-hydroxylase/17,20 lyase	G-protein coupled receptor 55	{'weight': 1}
Steroid 17-alpha-hydroxylase/17,20 lyase	Voltage-dependent calcium channel subunit alpha-2/delta-1	{'weight': 1}
Steroid 17-alpha-hydroxylase/17,20 lyase	Voltage-dependent N-type calcium channel subunit alpha-1B	{'weight': 1}
Steroid 17-alpha-hydroxylase/17,20 lyase	Voltage-dependent calcium channel gamma-1 subunit	{'weight': 1}
Steroid 17-alpha-hydroxylase/17,20 lyase	Neuronal acetylcholine receptor subunit alpha-7	{'weight': 1}
Steroid 17-alpha-hydroxylase/17,20 lyase	Transient receptor potential cation channel subfamily A member 1	{'weight': 1}
Steroid 17-alpha-hydroxylase/17,20 lyase	Voltage-dependent T-type calcium channel subunit alpha-1I	{'weight': 2}
Steroid 17-alpha-hydroxylase/17,20 lyase	Voltage-dependent L-type calcium channel subunit alpha-1D	{'weight': 1}
Steroid 17-alpha-hydroxylase/17,20 lyase	Voltage-dependent calcium channel gamma-8 subunit	{'weight': 1}
Steroid 17-alpha-hydroxylase/17,20 lyase	N-arachidonyl glycine receptor	{'weight': 1}
Steroid 17-alpha-hydroxylase/17,20 lyase	5-hydroxytryptamine receptor 1A	{'weight': 1}
Steroid 17-alpha-hydroxylase/17,20 lyase	Delta-type opioid receptor	{'weight': 1}
Steroid 17-alpha-hydroxylase/17,20 lyase	Cytochrome P450 2D6	{'weight': 1}
Steroid 17-alpha-hydroxylase/17,20 lyase	Voltage-dependent calcium channel gamma-4 subunit	{'weight': 1}
Steroid 17-alpha-hydroxylase/17,20 lyase	Indoleamine 2,3-dioxygenase 1	{'weight': 1}
Steroid 17-alpha-hydroxylase/17,20 lyase	Peroxisome proliferator-activated receptor gamma	{'weight': 1}
Steroid 17-alpha-hydroxylase/17,20 lyase	Voltage-dependent L-type calcium channel subunit alpha-1C	{'weight': 1}
Steroid 17-alpha-hydroxylase/17,20 lyase	G-protein coupled receptor 12	{'weight': 1}
Steroid 17-alpha-hydroxylase/17,20 lyase	Catalase	{'weight': 1}
Steroid 17-alpha-hydroxylase/17,20 lyase	Transient receptor potential cation channel subfamily V member 3	{'weight': 1}
Steroid 17-alpha-hydroxylase/17,20 lyase	Voltage-dependent calcium channel gamma-7 subunit	{'weight': 1}
Steroid 17-alpha-hydroxylase/17,20 lyase	3-hydroxy-3-methylglutaryl-coenzyme A reductase	{'weight': 1}
Steroid 17-alpha-hydroxylase/17,20 lyase	Cytochrome P450 3A7	{'weight': 1}
Steroid 17-alpha-hydroxylase/17,20 lyase	Glycine receptor subunit alpha-1	{'weight': 1}
Steroid 17-alpha-hydroxylase/17,20 lyase	Glycine receptor subunit beta	{'weight': 1}
Steroid 17-alpha-hydroxylase/17,20 lyase	Voltage-dependent L-type calcium channel subunit alpha-1F	{'weight': 1}
Steroid 17-alpha-hydroxylase/17,20 lyase	Voltage-dependent calcium channel gamma-3 subunit	{'weight': 1}
Steroid 17-alpha-hydroxylase/17,20 lyase	Adenosine receptor A1	{'weight': 1}
Steroid 17-alpha-hydroxylase/17,20 lyase	Voltage-dependent P/Q-type calcium channel subunit alpha-1A	{'weight': 1}
Steroid 17-alpha-hydroxylase/17,20 lyase	Cytochrome P450 1A2	{'weight': 1}
Steroid 17-alpha-hydroxylase/17,20 lyase	Nuclear receptor subfamily 1 group I member 2	{'weight': 1}
Steroid 17-alpha-hydroxylase/17,20 lyase	Prostaglandin G/H synthase 2	{'weight': 1}
Steroid 17-alpha-hydroxylase/17,20 lyase	Voltage-dependent calcium channel gamma-5 subunit	{'weight': 1}
Steroid 17-alpha-hydroxylase/17,20 lyase	Voltage-dependent calcium channel gamma-6 subunit	{'weight': 1}
Steroid 17-alpha-hydroxylase/17,20 lyase	Mu-type opioid receptor	{'weight': 1}
Steroid 17-alpha-hydroxylase/17,20 lyase	Voltage-dependent calcium channel subunit alpha-2/delta-2	{'weight': 1}
Steroid 17-alpha-hydroxylase/17,20 lyase	Cytochrome P450 3A5	{'weight': 1}
Steroid 17-alpha-hydroxylase/17,20 lyase	Estrogen receptor	{'weight': 1}
Steroid 17-alpha-hydroxylase/17,20 lyase	Acetyl-CoA acetyltransferase, mitochondrial	{'weight': 1}
Steroid 17-alpha-hydroxylase/17,20 lyase	Voltage-dependent T-type calcium channel subunit alpha-1H	{'weight': 2}
Steroid 17-alpha-hydroxylase/17,20 lyase	Voltage-dependent L-type calcium channel subunit beta-4	{'weight': 1}
Steroid 17-alpha-hydroxylase/17,20 lyase	Transient receptor potential cation channel subfamily V member 4	{'weight': 1}
Steroid 17-alpha-hydroxylase/17,20 lyase	3-oxo-5-alpha-steroid 4-dehydrogenase 1	{'weight': 1}
Steroid 17-alpha-hydroxylase/17,20 lyase	5-hydroxytryptamine receptor 2A	{'weight': 1}
Steroid 17-alpha-hydroxylase/17,20 lyase	Sex hormone-binding globulin	{'weight': 2}
Steroid 17-alpha-hydroxylase/17,20 lyase	Voltage-dependent calcium channel gamma-2 subunit	{'weight': 1}
Steroid 17-alpha-hydroxylase/17,20 lyase	Alpha-1-acid glycoprotein 1	{'weight': 1}
Steroid 17-alpha-hydroxylase/17,20 lyase	Voltage-dependent R-type calcium channel subunit alpha-1E	{'weight': 1}
Steroid 17-alpha-hydroxylase/17,20 lyase	Transient receptor potential cation channel subfamily V member 2	{'weight': 1}
Steroid 17-alpha-hydroxylase/17,20 lyase	Cannabinoid receptor 2	{'weight': 1}
Steroid 17-alpha-hydroxylase/17,20 lyase	Voltage-dependent L-type calcium channel subunit beta-2	{'weight': 1}
Steroid 17-alpha-hydroxylase/17,20 lyase	3-oxo-5-alpha-steroid 4-dehydrogenase 2	{'weight': 1}
Steroid 17-alpha-hydroxylase/17,20 lyase	Voltage-dependent L-type calcium channel subunit beta-3	{'weight': 1}
Steroid 17-alpha-hydroxylase/17,20 lyase	Transient receptor potential cation channel subfamily V member 1	{'weight': 1}
Steroid 17-alpha-hydroxylase/17,20 lyase	Estrogen receptor beta	{'weight': 1}
Steroid 17-alpha-hydroxylase/17,20 lyase	Prostaglandin G/H synthase 1	{'weight': 1}
Steroid 17-alpha-hydroxylase/17,20 lyase	5-hydroxytryptamine receptor 3A	{'weight': 1}
Steroid 17-alpha-hydroxylase/17,20 lyase	Cytochrome P450 1B1	{'weight': 1}
Steroid 17-alpha-hydroxylase/17,20 lyase	Voltage-dependent anion-selective channel protein 1	{'weight': 1}
Steroid 17-alpha-hydroxylase/17,20 lyase	Voltage-dependent T-type calcium channel subunit alpha-1G	{'weight': 2}
Steroid 17-alpha-hydroxylase/17,20 lyase	Polyprenol reductase	{'weight': 1}
Steroid 17-alpha-hydroxylase/17,20 lyase	Kappa-type opioid receptor	{'weight': 1}
Steroid 17-alpha-hydroxylase/17,20 lyase	Voltage-dependent L-type calcium channel subunit beta-1	{'weight': 1}
Steroid 17-alpha-hydroxylase/17,20 lyase	Cannabinoid receptor 1	{'weight': 1}
3-oxo-5-alpha-steroid 4-dehydrogenase 1	3-oxo-5-beta-steroid 4-dehydrogenase	{'weight': 1}
3-oxo-5-alpha-steroid 4-dehydrogenase 1	Voltage-dependent calcium channel subunit alpha-2/delta-4	{'weight': 1}
3-oxo-5-alpha-steroid 4-dehydrogenase 1	Voltage-dependent calcium channel subunit alpha-2/delta-3	{'weight': 1}
3-oxo-5-alpha-steroid 4-dehydrogenase 1	Voltage-dependent calcium channel gamma-3 subunit	{'weight': 1}
3-oxo-5-alpha-steroid 4-dehydrogenase 1	Voltage-dependent L-type calcium channel subunit alpha-1F	{'weight': 1}
3-oxo-5-alpha-steroid 4-dehydrogenase 1	Voltage-dependent L-type calcium channel subunit alpha-1S	{'weight': 1}
3-oxo-5-alpha-steroid 4-dehydrogenase 1	Voltage-dependent calcium channel subunit alpha-2/delta-1	{'weight': 1}
3-oxo-5-alpha-steroid 4-dehydrogenase 1	Voltage-dependent N-type calcium channel subunit alpha-1B	{'weight': 1}
3-oxo-5-alpha-steroid 4-dehydrogenase 1	Voltage-dependent P/Q-type calcium channel subunit alpha-1A	{'weight': 1}
3-oxo-5-alpha-steroid 4-dehydrogenase 1	Nuclear receptor subfamily 1 group I member 2	{'weight': 1}
3-oxo-5-alpha-steroid 4-dehydrogenase 1	Voltage-dependent calcium channel gamma-1 subunit	{'weight': 1}
3-oxo-5-alpha-steroid 4-dehydrogenase 1	Voltage-dependent calcium channel gamma-5 subunit	{'weight': 1}
3-oxo-5-alpha-steroid 4-dehydrogenase 1	Voltage-dependent calcium channel gamma-6 subunit	{'weight': 1}
3-oxo-5-alpha-steroid 4-dehydrogenase 1	Voltage-dependent calcium channel subunit alpha-2/delta-2	{'weight': 1}
3-oxo-5-alpha-steroid 4-dehydrogenase 1	Voltage-dependent T-type calcium channel subunit alpha-1I	{'weight': 1}
3-oxo-5-alpha-steroid 4-dehydrogenase 1	Voltage-dependent L-type calcium channel subunit alpha-1D	{'weight': 1}
3-oxo-5-alpha-steroid 4-dehydrogenase 1	Voltage-dependent calcium channel gamma-8 subunit	{'weight': 1}
3-oxo-5-alpha-steroid 4-dehydrogenase 1	Voltage-dependent T-type calcium channel subunit alpha-1H	{'weight': 1}
3-oxo-5-alpha-steroid 4-dehydrogenase 1	Voltage-dependent L-type calcium channel subunit beta-4	{'weight': 1}
3-oxo-5-alpha-steroid 4-dehydrogenase 1	Sex hormone-binding globulin	{'weight': 1}
3-oxo-5-alpha-steroid 4-dehydrogenase 1	Voltage-dependent calcium channel gamma-2 subunit	{'weight': 1}
3-oxo-5-alpha-steroid 4-dehydrogenase 1	Voltage-dependent calcium channel gamma-4 subunit	{'weight': 1}
3-oxo-5-alpha-steroid 4-dehydrogenase 1	Voltage-dependent R-type calcium channel subunit alpha-1E	{'weight': 1}
3-oxo-5-alpha-steroid 4-dehydrogenase 1	Voltage-dependent L-type calcium channel subunit beta-2	{'weight': 1}
3-oxo-5-alpha-steroid 4-dehydrogenase 1	Voltage-dependent L-type calcium channel subunit alpha-1C	{'weight': 1}
3-oxo-5-alpha-steroid 4-dehydrogenase 1	3-oxo-5-alpha-steroid 4-dehydrogenase 2	{'weight': 3}
3-oxo-5-alpha-steroid 4-dehydrogenase 1	Voltage-dependent L-type calcium channel subunit beta-3	{'weight': 1}
3-oxo-5-alpha-steroid 4-dehydrogenase 1	Polyprenol reductase	{'weight': 1}
3-oxo-5-alpha-steroid 4-dehydrogenase 1	Voltage-dependent T-type calcium channel subunit alpha-1G	{'weight': 1}
3-oxo-5-alpha-steroid 4-dehydrogenase 1	Voltage-dependent calcium channel gamma-7 subunit	{'weight': 1}
3-oxo-5-alpha-steroid 4-dehydrogenase 1	Voltage-dependent L-type calcium channel subunit beta-1	{'weight': 1}
3-oxo-5-alpha-steroid 4-dehydrogenase 2	3-oxo-5-beta-steroid 4-dehydrogenase	{'weight': 1}
3-oxo-5-alpha-steroid 4-dehydrogenase 2	Voltage-dependent calcium channel subunit alpha-2/delta-4	{'weight': 1}
3-oxo-5-alpha-steroid 4-dehydrogenase 2	Voltage-dependent calcium channel subunit alpha-2/delta-3	{'weight': 1}
3-oxo-5-alpha-steroid 4-dehydrogenase 2	Voltage-dependent calcium channel gamma-3 subunit	{'weight': 1}
3-oxo-5-alpha-steroid 4-dehydrogenase 2	Voltage-dependent L-type calcium channel subunit alpha-1F	{'weight': 1}
3-oxo-5-alpha-steroid 4-dehydrogenase 2	Voltage-dependent L-type calcium channel subunit alpha-1S	{'weight': 1}
3-oxo-5-alpha-steroid 4-dehydrogenase 2	Voltage-dependent calcium channel subunit alpha-2/delta-1	{'weight': 1}
3-oxo-5-alpha-steroid 4-dehydrogenase 2	Voltage-dependent N-type calcium channel subunit alpha-1B	{'weight': 1}
3-oxo-5-alpha-steroid 4-dehydrogenase 2	Voltage-dependent P/Q-type calcium channel subunit alpha-1A	{'weight': 1}
3-oxo-5-alpha-steroid 4-dehydrogenase 2	Nuclear receptor subfamily 1 group I member 2	{'weight': 1}
3-oxo-5-alpha-steroid 4-dehydrogenase 2	Voltage-dependent calcium channel gamma-1 subunit	{'weight': 1}
3-oxo-5-alpha-steroid 4-dehydrogenase 2	Voltage-dependent calcium channel gamma-5 subunit	{'weight': 1}
3-oxo-5-alpha-steroid 4-dehydrogenase 2	Voltage-dependent calcium channel gamma-6 subunit	{'weight': 1}
3-oxo-5-alpha-steroid 4-dehydrogenase 2	Voltage-dependent calcium channel subunit alpha-2/delta-2	{'weight': 1}
3-oxo-5-alpha-steroid 4-dehydrogenase 2	Voltage-dependent T-type calcium channel subunit alpha-1I	{'weight': 1}
3-oxo-5-alpha-steroid 4-dehydrogenase 2	Voltage-dependent L-type calcium channel subunit alpha-1D	{'weight': 1}
3-oxo-5-alpha-steroid 4-dehydrogenase 2	Voltage-dependent calcium channel gamma-8 subunit	{'weight': 1}
3-oxo-5-alpha-steroid 4-dehydrogenase 2	Voltage-dependent T-type calcium channel subunit alpha-1H	{'weight': 1}
3-oxo-5-alpha-steroid 4-dehydrogenase 2	Voltage-dependent L-type calcium channel subunit beta-4	{'weight': 1}
3-oxo-5-alpha-steroid 4-dehydrogenase 2	Sex hormone-binding globulin	{'weight': 1}
3-oxo-5-alpha-steroid 4-dehydrogenase 2	Voltage-dependent calcium channel gamma-2 subunit	{'weight': 1}
3-oxo-5-alpha-steroid 4-dehydrogenase 2	Voltage-dependent calcium channel gamma-4 subunit	{'weight': 1}
3-oxo-5-alpha-steroid 4-dehydrogenase 2	Voltage-dependent R-type calcium channel subunit alpha-1E	{'weight': 1}
3-oxo-5-alpha-steroid 4-dehydrogenase 2	Voltage-dependent L-type calcium channel subunit beta-2	{'weight': 1}
3-oxo-5-alpha-steroid 4-dehydrogenase 2	Voltage-dependent L-type calcium channel subunit alpha-1C	{'weight': 1}
3-oxo-5-alpha-steroid 4-dehydrogenase 2	Voltage-dependent L-type calcium channel subunit beta-3	{'weight': 1}
3-oxo-5-alpha-steroid 4-dehydrogenase 2	Polyprenol reductase	{'weight': 1}
3-oxo-5-alpha-steroid 4-dehydrogenase 2	Voltage-dependent T-type calcium channel subunit alpha-1G	{'weight': 1}
3-oxo-5-alpha-steroid 4-dehydrogenase 2	Voltage-dependent calcium channel gamma-7 subunit	{'weight': 1}
3-oxo-5-alpha-steroid 4-dehydrogenase 2	Voltage-dependent L-type calcium channel subunit beta-1	{'weight': 1}
Polyprenol reductase	Voltage-dependent calcium channel subunit alpha-2/delta-4	{'weight': 1}
Polyprenol reductase	Voltage-dependent calcium channel subunit alpha-2/delta-3	{'weight': 1}
Polyprenol reductase	Voltage-dependent calcium channel gamma-3 subunit	{'weight': 1}
Polyprenol reductase	Voltage-dependent L-type calcium channel subunit alpha-1F	{'weight': 1}
Polyprenol reductase	Voltage-dependent L-type calcium channel subunit alpha-1S	{'weight': 1}
Polyprenol reductase	Voltage-dependent calcium channel subunit alpha-2/delta-1	{'weight': 1}
Polyprenol reductase	Voltage-dependent N-type calcium channel subunit alpha-1B	{'weight': 1}
Polyprenol reductase	Voltage-dependent P/Q-type calcium channel subunit alpha-1A	{'weight': 1}
Polyprenol reductase	Nuclear receptor subfamily 1 group I member 2	{'weight': 1}
Polyprenol reductase	Voltage-dependent calcium channel gamma-1 subunit	{'weight': 1}
Polyprenol reductase	Voltage-dependent calcium channel gamma-5 subunit	{'weight': 1}
Polyprenol reductase	Voltage-dependent calcium channel gamma-6 subunit	{'weight': 1}
Polyprenol reductase	Voltage-dependent calcium channel subunit alpha-2/delta-2	{'weight': 1}
Polyprenol reductase	Voltage-dependent T-type calcium channel subunit alpha-1I	{'weight': 1}
Polyprenol reductase	Voltage-dependent L-type calcium channel subunit alpha-1D	{'weight': 1}
Polyprenol reductase	Voltage-dependent calcium channel gamma-8 subunit	{'weight': 1}
Polyprenol reductase	Voltage-dependent T-type calcium channel subunit alpha-1H	{'weight': 1}
Polyprenol reductase	Voltage-dependent L-type calcium channel subunit beta-4	{'weight': 1}
Polyprenol reductase	Sex hormone-binding globulin	{'weight': 1}
Polyprenol reductase	Voltage-dependent calcium channel gamma-2 subunit	{'weight': 1}
Polyprenol reductase	Voltage-dependent calcium channel gamma-4 subunit	{'weight': 1}
Polyprenol reductase	Voltage-dependent R-type calcium channel subunit alpha-1E	{'weight': 1}
Polyprenol reductase	Voltage-dependent L-type calcium channel subunit beta-2	{'weight': 1}
Polyprenol reductase	Voltage-dependent L-type calcium channel subunit alpha-1C	{'weight': 1}
Polyprenol reductase	Voltage-dependent L-type calcium channel subunit beta-3	{'weight': 1}
Polyprenol reductase	Voltage-dependent T-type calcium channel subunit alpha-1G	{'weight': 1}
Polyprenol reductase	Voltage-dependent calcium channel gamma-7 subunit	{'weight': 1}
Polyprenol reductase	Voltage-dependent L-type calcium channel subunit beta-1	{'weight': 1}
Sex hormone-binding globulin	Ribosyldihydronicotinamide dehydrogenase [quinone]	{'weight': 1}
Sex hormone-binding globulin	Phosphatidylinositol 4,5-bisphosphate 3-kinase catalytic subunit gamma isoform	{'weight': 1}
Sex hormone-binding globulin	Voltage-dependent calcium channel subunit alpha-2/delta-4	{'weight': 1}
Sex hormone-binding globulin	Voltage-dependent calcium channel subunit alpha-2/delta-3	{'weight': 1}
Sex hormone-binding globulin	Serine/threonine-protein kinase 17B	{'weight': 1}
Sex hormone-binding globulin	Aryl hydrocarbon receptor	{'weight': 1}
Sex hormone-binding globulin	Voltage-dependent L-type calcium channel subunit alpha-1S	{'weight': 1}
Sex hormone-binding globulin	HTH-type transcriptional regulator TtgR	{'weight': 1}
Sex hormone-binding globulin	Voltage-dependent calcium channel subunit alpha-2/delta-1	{'weight': 1}
Sex hormone-binding globulin	Voltage-dependent N-type calcium channel subunit alpha-1B	{'weight': 1}
Sex hormone-binding globulin	3-hydroxyisobutyryl-CoA hydrolase, mitochondrial	{'weight': 1}
Sex hormone-binding globulin	ATP synthase subunit alpha, mitochondrial	{'weight': 1}
Sex hormone-binding globulin	Voltage-dependent calcium channel gamma-1 subunit	{'weight': 1}
Sex hormone-binding globulin	RAC-alpha serine/threonine-protein kinase	{'weight': 1}
Sex hormone-binding globulin	RuvB-like 2	{'weight': 1}
Sex hormone-binding globulin	G-protein coupled estrogen receptor 1	{'weight': 1}
Sex hormone-binding globulin	Estrogen-related receptor gamma	{'weight': 1}
Sex hormone-binding globulin	Voltage-dependent T-type calcium channel subunit alpha-1I	{'weight': 1}
Sex hormone-binding globulin	Protein kinase C iota type	{'weight': 1}
Sex hormone-binding globulin	Voltage-dependent L-type calcium channel subunit alpha-1D	{'weight': 1}
Sex hormone-binding globulin	Voltage-dependent calcium channel gamma-8 subunit	{'weight': 1}
Sex hormone-binding globulin	Protein kinase C beta type	{'weight': 1}
Sex hormone-binding globulin	Protein-tyrosine kinase 2-beta	{'weight': 1}
Sex hormone-binding globulin	Eukaryotic translation initiation factor 3 subunit F	{'weight': 1}
Sex hormone-binding globulin	Voltage-dependent calcium channel gamma-4 subunit	{'weight': 1}
Sex hormone-binding globulin	Mitogen-activated protein kinase 8	{'weight': 1}
Sex hormone-binding globulin	UDP-glucuronosyltransferase 3A1	{'weight': 1}
Sex hormone-binding globulin	Tyrosine-protein kinase HCK	{'weight': 1}
Sex hormone-binding globulin	Voltage-dependent L-type calcium channel subunit alpha-1C	{'weight': 1}
Sex hormone-binding globulin	Voltage-dependent calcium channel gamma-7 subunit	{'weight': 1}
Sex hormone-binding globulin	Carbonyl reductase [NADPH] 1	{'weight': 1}
Sex hormone-binding globulin	Heat shock-related 70 kDa protein 2	{'weight': 1}
Sex hormone-binding globulin	Protein kinase C alpha type	{'weight': 1}
Sex hormone-binding globulin	Voltage-dependent calcium channel gamma-3 subunit	{'weight': 1}
Sex hormone-binding globulin	Voltage-dependent L-type calcium channel subunit alpha-1F	{'weight': 1}
Sex hormone-binding globulin	Casein kinase II subunit alpha	{'weight': 1}
Sex hormone-binding globulin	Potassium voltage-gated channel subfamily H member 2	{'weight': 1}
Sex hormone-binding globulin	Voltage-dependent P/Q-type calcium channel subunit alpha-1A	{'weight': 1}
Sex hormone-binding globulin	Nuclear receptor subfamily 1 group I member 2	{'weight': 4}
Sex hormone-binding globulin	Steroid hormone receptor ERR2	{'weight': 1}
Sex hormone-binding globulin	Voltage-dependent calcium channel gamma-5 subunit	{'weight': 1}
Sex hormone-binding globulin	Voltage-dependent calcium channel gamma-6 subunit	{'weight': 1}
Sex hormone-binding globulin	Nuclear receptor coactivator 1	{'weight': 1}
Sex hormone-binding globulin	Nuclear receptor coactivator 2	{'weight': 1}
Sex hormone-binding globulin	Voltage-dependent calcium channel subunit alpha-2/delta-2	{'weight': 1}
Sex hormone-binding globulin	Heat shock protein HSP 90-alpha	{'weight': 1}
Sex hormone-binding globulin	ATP synthase subunit beta, mitochondrial	{'weight': 1}
Sex hormone-binding globulin	Estrogen receptor	{'weight': 5}
Sex hormone-binding globulin	Protein kinase C zeta type	{'weight': 1}
Sex hormone-binding globulin	Splicing factor 3B subunit 3	{'weight': 1}
Sex hormone-binding globulin	Ubiquitin-like modifier-activating enzyme 1	{'weight': 1}
Sex hormone-binding globulin	Actin, cytoplasmic 1	{'weight': 1}
Sex hormone-binding globulin	Voltage-dependent T-type calcium channel subunit alpha-1H	{'weight': 1}
Sex hormone-binding globulin	Voltage-dependent L-type calcium channel subunit beta-4	{'weight': 1}
Sex hormone-binding globulin	CCAAT/enhancer-binding protein beta	{'weight': 1}
Sex hormone-binding globulin	Serine/threonine-protein kinase pim-1	{'weight': 1}
Sex hormone-binding globulin	Steroid hormone receptor ERR1	{'weight': 1}
Sex hormone-binding globulin	Voltage-dependent calcium channel gamma-2 subunit	{'weight': 1}
Sex hormone-binding globulin	Protein kinase C gamma type	{'weight': 1}
Sex hormone-binding globulin	Alpha-1-acid glycoprotein 1	{'weight': 1}
Sex hormone-binding globulin	Voltage-dependent R-type calcium channel subunit alpha-1E	{'weight': 1}
Sex hormone-binding globulin	Protein kinase C theta type	{'weight': 1}
Sex hormone-binding globulin	3-beta-hydroxysteroid-Delta(8),Delta(7)-isomerase	{'weight': 1}
Sex hormone-binding globulin	Voltage-dependent L-type calcium channel subunit beta-2	{'weight': 1}
Sex hormone-binding globulin	3-hydroxyacyl-[acyl-carrier-protein] dehydratase FabZ	{'weight': 1}
Sex hormone-binding globulin	Protein kinase C epsilon type	{'weight': 1}
Sex hormone-binding globulin	Voltage-dependent L-type calcium channel subunit beta-3	{'weight': 1}
Sex hormone-binding globulin	Estrogen receptor beta	{'weight': 4}
Sex hormone-binding globulin	Casein kinase II subunit beta	{'weight': 1}
Sex hormone-binding globulin	Cytochrome P450 1B1	{'weight': 2}
Sex hormone-binding globulin	Protein kinase C delta type	{'weight': 1}
Sex hormone-binding globulin	Voltage-dependent T-type calcium channel subunit alpha-1G	{'weight': 1}
Sex hormone-binding globulin	DNA topoisomerase 2-alpha	{'weight': 1}
Sex hormone-binding globulin	Kappa-type opioid receptor	{'weight': 1}
Sex hormone-binding globulin	ATP synthase subunit gamma, mitochondrial	{'weight': 1}
Sex hormone-binding globulin	Voltage-dependent L-type calcium channel subunit beta-1	{'weight': 1}
Voltage-dependent calcium channel gamma-1 subunit	Voltage-dependent calcium channel subunit alpha-2/delta-4	{'weight': 1}
Voltage-dependent calcium channel gamma-1 subunit	Voltage-dependent calcium channel subunit alpha-2/delta-3	{'weight': 1}
Voltage-dependent calcium channel gamma-1 subunit	Voltage-dependent calcium channel gamma-3 subunit	{'weight': 1}
Voltage-dependent calcium channel gamma-1 subunit	Voltage-dependent L-type calcium channel subunit alpha-1F	{'weight': 1}
Voltage-dependent calcium channel gamma-1 subunit	Voltage-dependent L-type calcium channel subunit alpha-1S	{'weight': 1}
Voltage-dependent calcium channel gamma-1 subunit	Voltage-dependent calcium channel subunit alpha-2/delta-1	{'weight': 1}
Voltage-dependent calcium channel gamma-1 subunit	Voltage-dependent N-type calcium channel subunit alpha-1B	{'weight': 1}
Voltage-dependent calcium channel gamma-1 subunit	Voltage-dependent P/Q-type calcium channel subunit alpha-1A	{'weight': 1}
Voltage-dependent calcium channel gamma-1 subunit	Nuclear receptor subfamily 1 group I member 2	{'weight': 1}
Voltage-dependent calcium channel gamma-1 subunit	Voltage-dependent calcium channel gamma-5 subunit	{'weight': 1}
Voltage-dependent calcium channel gamma-1 subunit	Voltage-dependent calcium channel gamma-6 subunit	{'weight': 1}
Voltage-dependent calcium channel gamma-1 subunit	Voltage-dependent calcium channel subunit alpha-2/delta-2	{'weight': 1}
Voltage-dependent calcium channel gamma-1 subunit	Voltage-dependent T-type calcium channel subunit alpha-1I	{'weight': 1}
Voltage-dependent calcium channel gamma-1 subunit	Voltage-dependent L-type calcium channel subunit alpha-1D	{'weight': 1}
Voltage-dependent calcium channel gamma-1 subunit	Voltage-dependent calcium channel gamma-8 subunit	{'weight': 1}
Voltage-dependent calcium channel gamma-1 subunit	Voltage-dependent T-type calcium channel subunit alpha-1H	{'weight': 1}
Voltage-dependent calcium channel gamma-1 subunit	Voltage-dependent L-type calcium channel subunit beta-4	{'weight': 1}
Voltage-dependent calcium channel gamma-1 subunit	Voltage-dependent calcium channel gamma-2 subunit	{'weight': 1}
Voltage-dependent calcium channel gamma-1 subunit	Voltage-dependent calcium channel gamma-4 subunit	{'weight': 1}
Voltage-dependent calcium channel gamma-1 subunit	Voltage-dependent R-type calcium channel subunit alpha-1E	{'weight': 1}
Voltage-dependent calcium channel gamma-1 subunit	Voltage-dependent L-type calcium channel subunit beta-2	{'weight': 1}
Voltage-dependent calcium channel gamma-1 subunit	Voltage-dependent L-type calcium channel subunit alpha-1C	{'weight': 2}
Voltage-dependent calcium channel gamma-1 subunit	Voltage-dependent L-type calcium channel subunit beta-3	{'weight': 1}
Voltage-dependent calcium channel gamma-1 subunit	Voltage-dependent T-type calcium channel subunit alpha-1G	{'weight': 1}
Voltage-dependent calcium channel gamma-1 subunit	Voltage-dependent calcium channel gamma-7 subunit	{'weight': 1}
Voltage-dependent calcium channel gamma-1 subunit	Voltage-dependent L-type calcium channel subunit beta-1	{'weight': 1}
Voltage-dependent calcium channel gamma-2 subunit	Voltage-dependent calcium channel subunit alpha-2/delta-4	{'weight': 1}
Voltage-dependent calcium channel gamma-2 subunit	Voltage-dependent calcium channel subunit alpha-2/delta-3	{'weight': 1}
Voltage-dependent calcium channel gamma-2 subunit	Voltage-dependent calcium channel gamma-3 subunit	{'weight': 1}
Voltage-dependent calcium channel gamma-2 subunit	Voltage-dependent L-type calcium channel subunit alpha-1F	{'weight': 1}
Voltage-dependent calcium channel gamma-2 subunit	Voltage-dependent L-type calcium channel subunit alpha-1S	{'weight': 1}
Voltage-dependent calcium channel gamma-2 subunit	Voltage-dependent calcium channel subunit alpha-2/delta-1	{'weight': 1}
Voltage-dependent calcium channel gamma-2 subunit	Voltage-dependent N-type calcium channel subunit alpha-1B	{'weight': 1}
Voltage-dependent calcium channel gamma-2 subunit	Voltage-dependent P/Q-type calcium channel subunit alpha-1A	{'weight': 1}
Voltage-dependent calcium channel gamma-2 subunit	Nuclear receptor subfamily 1 group I member 2	{'weight': 1}
Voltage-dependent calcium channel gamma-2 subunit	Voltage-dependent calcium channel gamma-5 subunit	{'weight': 1}
Voltage-dependent calcium channel gamma-2 subunit	Voltage-dependent calcium channel gamma-6 subunit	{'weight': 1}
Voltage-dependent calcium channel gamma-2 subunit	Voltage-dependent calcium channel subunit alpha-2/delta-2	{'weight': 1}
Voltage-dependent calcium channel gamma-2 subunit	Voltage-dependent T-type calcium channel subunit alpha-1I	{'weight': 1}
Voltage-dependent calcium channel gamma-2 subunit	Voltage-dependent L-type calcium channel subunit alpha-1D	{'weight': 1}
Voltage-dependent calcium channel gamma-2 subunit	Voltage-dependent calcium channel gamma-8 subunit	{'weight': 1}
Voltage-dependent calcium channel gamma-2 subunit	Voltage-dependent T-type calcium channel subunit alpha-1H	{'weight': 1}
Voltage-dependent calcium channel gamma-2 subunit	Voltage-dependent L-type calcium channel subunit beta-4	{'weight': 1}
Voltage-dependent calcium channel gamma-2 subunit	Voltage-dependent calcium channel gamma-4 subunit	{'weight': 1}
Voltage-dependent calcium channel gamma-2 subunit	Voltage-dependent R-type calcium channel subunit alpha-1E	{'weight': 1}
Voltage-dependent calcium channel gamma-2 subunit	Voltage-dependent L-type calcium channel subunit beta-2	{'weight': 1}
Voltage-dependent calcium channel gamma-2 subunit	Voltage-dependent L-type calcium channel subunit alpha-1C	{'weight': 1}
Voltage-dependent calcium channel gamma-2 subunit	Voltage-dependent L-type calcium channel subunit beta-3	{'weight': 1}
Voltage-dependent calcium channel gamma-2 subunit	Voltage-dependent T-type calcium channel subunit alpha-1G	{'weight': 1}
Voltage-dependent calcium channel gamma-2 subunit	Voltage-dependent calcium channel gamma-7 subunit	{'weight': 1}
Voltage-dependent calcium channel gamma-2 subunit	Voltage-dependent L-type calcium channel subunit beta-1	{'weight': 1}
Voltage-dependent calcium channel gamma-3 subunit	Voltage-dependent calcium channel subunit alpha-2/delta-4	{'weight': 1}
Voltage-dependent calcium channel gamma-3 subunit	Voltage-dependent calcium channel subunit alpha-2/delta-3	{'weight': 1}
Voltage-dependent calcium channel gamma-3 subunit	Voltage-dependent L-type calcium channel subunit alpha-1F	{'weight': 1}
Voltage-dependent calcium channel gamma-3 subunit	Voltage-dependent L-type calcium channel subunit alpha-1S	{'weight': 1}
Voltage-dependent calcium channel gamma-3 subunit	Voltage-dependent calcium channel subunit alpha-2/delta-1	{'weight': 1}
Voltage-dependent calcium channel gamma-3 subunit	Voltage-dependent N-type calcium channel subunit alpha-1B	{'weight': 1}
Voltage-dependent calcium channel gamma-3 subunit	Voltage-dependent P/Q-type calcium channel subunit alpha-1A	{'weight': 1}
Voltage-dependent calcium channel gamma-3 subunit	Nuclear receptor subfamily 1 group I member 2	{'weight': 1}
Voltage-dependent calcium channel gamma-3 subunit	Voltage-dependent calcium channel gamma-5 subunit	{'weight': 1}
Voltage-dependent calcium channel gamma-3 subunit	Voltage-dependent calcium channel gamma-6 subunit	{'weight': 1}
Voltage-dependent calcium channel gamma-3 subunit	Voltage-dependent calcium channel subunit alpha-2/delta-2	{'weight': 1}
Voltage-dependent calcium channel gamma-3 subunit	Voltage-dependent T-type calcium channel subunit alpha-1I	{'weight': 1}
Voltage-dependent calcium channel gamma-3 subunit	Voltage-dependent L-type calcium channel subunit alpha-1D	{'weight': 1}
Voltage-dependent calcium channel gamma-3 subunit	Voltage-dependent calcium channel gamma-8 subunit	{'weight': 1}
Voltage-dependent calcium channel gamma-3 subunit	Voltage-dependent T-type calcium channel subunit alpha-1H	{'weight': 1}
Voltage-dependent calcium channel gamma-3 subunit	Voltage-dependent L-type calcium channel subunit beta-4	{'weight': 1}
Voltage-dependent calcium channel gamma-3 subunit	Voltage-dependent calcium channel gamma-4 subunit	{'weight': 1}
Voltage-dependent calcium channel gamma-3 subunit	Voltage-dependent R-type calcium channel subunit alpha-1E	{'weight': 1}
Voltage-dependent calcium channel gamma-3 subunit	Voltage-dependent L-type calcium channel subunit beta-2	{'weight': 1}
Voltage-dependent calcium channel gamma-3 subunit	Voltage-dependent L-type calcium channel subunit alpha-1C	{'weight': 1}
Voltage-dependent calcium channel gamma-3 subunit	Voltage-dependent L-type calcium channel subunit beta-3	{'weight': 1}
Voltage-dependent calcium channel gamma-3 subunit	Voltage-dependent T-type calcium channel subunit alpha-1G	{'weight': 1}
Voltage-dependent calcium channel gamma-3 subunit	Voltage-dependent calcium channel gamma-7 subunit	{'weight': 1}
Voltage-dependent calcium channel gamma-3 subunit	Voltage-dependent L-type calcium channel subunit beta-1	{'weight': 1}
Voltage-dependent calcium channel gamma-4 subunit	Voltage-dependent calcium channel subunit alpha-2/delta-4	{'weight': 1}
Voltage-dependent calcium channel gamma-4 subunit	Voltage-dependent calcium channel subunit alpha-2/delta-3	{'weight': 1}
Voltage-dependent calcium channel gamma-4 subunit	Voltage-dependent L-type calcium channel subunit alpha-1F	{'weight': 1}
Voltage-dependent calcium channel gamma-4 subunit	Voltage-dependent L-type calcium channel subunit alpha-1S	{'weight': 1}
Voltage-dependent calcium channel gamma-4 subunit	Voltage-dependent calcium channel subunit alpha-2/delta-1	{'weight': 1}
Voltage-dependent calcium channel gamma-4 subunit	Voltage-dependent N-type calcium channel subunit alpha-1B	{'weight': 1}
Voltage-dependent calcium channel gamma-4 subunit	Voltage-dependent P/Q-type calcium channel subunit alpha-1A	{'weight': 1}
Voltage-dependent calcium channel gamma-4 subunit	Nuclear receptor subfamily 1 group I member 2	{'weight': 1}
Voltage-dependent calcium channel gamma-4 subunit	Voltage-dependent calcium channel gamma-5 subunit	{'weight': 1}
Voltage-dependent calcium channel gamma-4 subunit	Voltage-dependent calcium channel gamma-6 subunit	{'weight': 1}
Voltage-dependent calcium channel gamma-4 subunit	Voltage-dependent calcium channel subunit alpha-2/delta-2	{'weight': 1}
Voltage-dependent calcium channel gamma-4 subunit	Voltage-dependent T-type calcium channel subunit alpha-1I	{'weight': 1}
Voltage-dependent calcium channel gamma-4 subunit	Voltage-dependent L-type calcium channel subunit alpha-1D	{'weight': 1}
Voltage-dependent calcium channel gamma-4 subunit	Voltage-dependent calcium channel gamma-8 subunit	{'weight': 1}
Voltage-dependent calcium channel gamma-4 subunit	Voltage-dependent T-type calcium channel subunit alpha-1H	{'weight': 1}
Voltage-dependent calcium channel gamma-4 subunit	Voltage-dependent L-type calcium channel subunit beta-4	{'weight': 1}
Voltage-dependent calcium channel gamma-4 subunit	Voltage-dependent R-type calcium channel subunit alpha-1E	{'weight': 1}
Voltage-dependent calcium channel gamma-4 subunit	Voltage-dependent L-type calcium channel subunit beta-2	{'weight': 1}
Voltage-dependent calcium channel gamma-4 subunit	Voltage-dependent L-type calcium channel subunit alpha-1C	{'weight': 1}
Voltage-dependent calcium channel gamma-4 subunit	Voltage-dependent L-type calcium channel subunit beta-3	{'weight': 1}
Voltage-dependent calcium channel gamma-4 subunit	Voltage-dependent T-type calcium channel subunit alpha-1G	{'weight': 1}
Voltage-dependent calcium channel gamma-4 subunit	Voltage-dependent calcium channel gamma-7 subunit	{'weight': 1}
Voltage-dependent calcium channel gamma-4 subunit	Voltage-dependent L-type calcium channel subunit beta-1	{'weight': 1}
Voltage-dependent calcium channel gamma-5 subunit	Voltage-dependent calcium channel subunit alpha-2/delta-4	{'weight': 1}
Voltage-dependent calcium channel gamma-5 subunit	Voltage-dependent calcium channel subunit alpha-2/delta-3	{'weight': 1}
Voltage-dependent calcium channel gamma-5 subunit	Voltage-dependent L-type calcium channel subunit alpha-1F	{'weight': 1}
Voltage-dependent calcium channel gamma-5 subunit	Voltage-dependent L-type calcium channel subunit alpha-1S	{'weight': 1}
Voltage-dependent calcium channel gamma-5 subunit	Voltage-dependent calcium channel subunit alpha-2/delta-1	{'weight': 1}
Voltage-dependent calcium channel gamma-5 subunit	Voltage-dependent N-type calcium channel subunit alpha-1B	{'weight': 1}
Voltage-dependent calcium channel gamma-5 subunit	Voltage-dependent P/Q-type calcium channel subunit alpha-1A	{'weight': 1}
Voltage-dependent calcium channel gamma-5 subunit	Nuclear receptor subfamily 1 group I member 2	{'weight': 1}
Voltage-dependent calcium channel gamma-5 subunit	Voltage-dependent calcium channel gamma-6 subunit	{'weight': 1}
Voltage-dependent calcium channel gamma-5 subunit	Voltage-dependent calcium channel subunit alpha-2/delta-2	{'weight': 1}
Voltage-dependent calcium channel gamma-5 subunit	Voltage-dependent T-type calcium channel subunit alpha-1I	{'weight': 1}
Voltage-dependent calcium channel gamma-5 subunit	Voltage-dependent L-type calcium channel subunit alpha-1D	{'weight': 1}
Voltage-dependent calcium channel gamma-5 subunit	Voltage-dependent calcium channel gamma-8 subunit	{'weight': 1}
Voltage-dependent calcium channel gamma-5 subunit	Voltage-dependent T-type calcium channel subunit alpha-1H	{'weight': 1}
Voltage-dependent calcium channel gamma-5 subunit	Voltage-dependent L-type calcium channel subunit beta-4	{'weight': 1}
Voltage-dependent calcium channel gamma-5 subunit	Voltage-dependent R-type calcium channel subunit alpha-1E	{'weight': 1}
Voltage-dependent calcium channel gamma-5 subunit	Voltage-dependent L-type calcium channel subunit beta-2	{'weight': 1}
Voltage-dependent calcium channel gamma-5 subunit	Voltage-dependent L-type calcium channel subunit alpha-1C	{'weight': 1}
Voltage-dependent calcium channel gamma-5 subunit	Voltage-dependent L-type calcium channel subunit beta-3	{'weight': 1}
Voltage-dependent calcium channel gamma-5 subunit	Voltage-dependent T-type calcium channel subunit alpha-1G	{'weight': 1}
Voltage-dependent calcium channel gamma-5 subunit	Voltage-dependent calcium channel gamma-7 subunit	{'weight': 1}
Voltage-dependent calcium channel gamma-5 subunit	Voltage-dependent L-type calcium channel subunit beta-1	{'weight': 1}
Voltage-dependent calcium channel gamma-6 subunit	Voltage-dependent calcium channel subunit alpha-2/delta-4	{'weight': 1}
Voltage-dependent calcium channel gamma-6 subunit	Voltage-dependent calcium channel subunit alpha-2/delta-3	{'weight': 1}
Voltage-dependent calcium channel gamma-6 subunit	Voltage-dependent L-type calcium channel subunit alpha-1F	{'weight': 1}
Voltage-dependent calcium channel gamma-6 subunit	Voltage-dependent L-type calcium channel subunit alpha-1S	{'weight': 1}
Voltage-dependent calcium channel gamma-6 subunit	Voltage-dependent calcium channel subunit alpha-2/delta-1	{'weight': 1}
Voltage-dependent calcium channel gamma-6 subunit	Voltage-dependent N-type calcium channel subunit alpha-1B	{'weight': 1}
Voltage-dependent calcium channel gamma-6 subunit	Voltage-dependent P/Q-type calcium channel subunit alpha-1A	{'weight': 1}
Voltage-dependent calcium channel gamma-6 subunit	Nuclear receptor subfamily 1 group I member 2	{'weight': 1}
Voltage-dependent calcium channel gamma-6 subunit	Voltage-dependent calcium channel subunit alpha-2/delta-2	{'weight': 1}
Voltage-dependent calcium channel gamma-6 subunit	Voltage-dependent T-type calcium channel subunit alpha-1I	{'weight': 1}
Voltage-dependent calcium channel gamma-6 subunit	Voltage-dependent L-type calcium channel subunit alpha-1D	{'weight': 1}
Voltage-dependent calcium channel gamma-6 subunit	Voltage-dependent calcium channel gamma-8 subunit	{'weight': 1}
Voltage-dependent calcium channel gamma-6 subunit	Voltage-dependent T-type calcium channel subunit alpha-1H	{'weight': 1}
Voltage-dependent calcium channel gamma-6 subunit	Voltage-dependent L-type calcium channel subunit beta-4	{'weight': 1}
Voltage-dependent calcium channel gamma-6 subunit	Voltage-dependent R-type calcium channel subunit alpha-1E	{'weight': 1}
Voltage-dependent calcium channel gamma-6 subunit	Voltage-dependent L-type calcium channel subunit beta-2	{'weight': 1}
Voltage-dependent calcium channel gamma-6 subunit	Voltage-dependent L-type calcium channel subunit alpha-1C	{'weight': 1}
Voltage-dependent calcium channel gamma-6 subunit	Voltage-dependent L-type calcium channel subunit beta-3	{'weight': 1}
Voltage-dependent calcium channel gamma-6 subunit	Voltage-dependent T-type calcium channel subunit alpha-1G	{'weight': 1}
Voltage-dependent calcium channel gamma-6 subunit	Voltage-dependent calcium channel gamma-7 subunit	{'weight': 1}
Voltage-dependent calcium channel gamma-6 subunit	Voltage-dependent L-type calcium channel subunit beta-1	{'weight': 1}
Voltage-dependent calcium channel gamma-7 subunit	Voltage-dependent calcium channel subunit alpha-2/delta-4	{'weight': 1}
Voltage-dependent calcium channel gamma-7 subunit	Voltage-dependent calcium channel subunit alpha-2/delta-3	{'weight': 1}
Voltage-dependent calcium channel gamma-7 subunit	Voltage-dependent L-type calcium channel subunit alpha-1F	{'weight': 1}
Voltage-dependent calcium channel gamma-7 subunit	Voltage-dependent L-type calcium channel subunit alpha-1S	{'weight': 1}
Voltage-dependent calcium channel gamma-7 subunit	Voltage-dependent calcium channel subunit alpha-2/delta-1	{'weight': 1}
Voltage-dependent calcium channel gamma-7 subunit	Voltage-dependent N-type calcium channel subunit alpha-1B	{'weight': 1}
Voltage-dependent calcium channel gamma-7 subunit	Voltage-dependent P/Q-type calcium channel subunit alpha-1A	{'weight': 1}
Voltage-dependent calcium channel gamma-7 subunit	Nuclear receptor subfamily 1 group I member 2	{'weight': 1}
Voltage-dependent calcium channel gamma-7 subunit	Voltage-dependent calcium channel subunit alpha-2/delta-2	{'weight': 1}
Voltage-dependent calcium channel gamma-7 subunit	Voltage-dependent T-type calcium channel subunit alpha-1I	{'weight': 1}
Voltage-dependent calcium channel gamma-7 subunit	Voltage-dependent L-type calcium channel subunit alpha-1D	{'weight': 1}
Voltage-dependent calcium channel gamma-7 subunit	Voltage-dependent calcium channel gamma-8 subunit	{'weight': 1}
Voltage-dependent calcium channel gamma-7 subunit	Voltage-dependent T-type calcium channel subunit alpha-1H	{'weight': 1}
Voltage-dependent calcium channel gamma-7 subunit	Voltage-dependent L-type calcium channel subunit beta-4	{'weight': 1}
Voltage-dependent calcium channel gamma-7 subunit	Voltage-dependent R-type calcium channel subunit alpha-1E	{'weight': 1}
Voltage-dependent calcium channel gamma-7 subunit	Voltage-dependent L-type calcium channel subunit beta-2	{'weight': 1}
Voltage-dependent calcium channel gamma-7 subunit	Voltage-dependent L-type calcium channel subunit alpha-1C	{'weight': 1}
Voltage-dependent calcium channel gamma-7 subunit	Voltage-dependent L-type calcium channel subunit beta-3	{'weight': 1}
Voltage-dependent calcium channel gamma-7 subunit	Voltage-dependent T-type calcium channel subunit alpha-1G	{'weight': 1}
Voltage-dependent calcium channel gamma-7 subunit	Voltage-dependent L-type calcium channel subunit beta-1	{'weight': 1}
Voltage-dependent calcium channel gamma-8 subunit	Voltage-dependent calcium channel subunit alpha-2/delta-4	{'weight': 1}
Voltage-dependent calcium channel gamma-8 subunit	Voltage-dependent calcium channel subunit alpha-2/delta-3	{'weight': 1}
Voltage-dependent calcium channel gamma-8 subunit	Voltage-dependent L-type calcium channel subunit alpha-1F	{'weight': 1}
Voltage-dependent calcium channel gamma-8 subunit	Voltage-dependent L-type calcium channel subunit alpha-1S	{'weight': 1}
Voltage-dependent calcium channel gamma-8 subunit	Voltage-dependent calcium channel subunit alpha-2/delta-1	{'weight': 1}
Voltage-dependent calcium channel gamma-8 subunit	Voltage-dependent N-type calcium channel subunit alpha-1B	{'weight': 1}
Voltage-dependent calcium channel gamma-8 subunit	Voltage-dependent P/Q-type calcium channel subunit alpha-1A	{'weight': 1}
Voltage-dependent calcium channel gamma-8 subunit	Nuclear receptor subfamily 1 group I member 2	{'weight': 1}
Voltage-dependent calcium channel gamma-8 subunit	Voltage-dependent calcium channel subunit alpha-2/delta-2	{'weight': 1}
Voltage-dependent calcium channel gamma-8 subunit	Voltage-dependent T-type calcium channel subunit alpha-1I	{'weight': 1}
Voltage-dependent calcium channel gamma-8 subunit	Voltage-dependent L-type calcium channel subunit alpha-1D	{'weight': 1}
Voltage-dependent calcium channel gamma-8 subunit	Voltage-dependent T-type calcium channel subunit alpha-1H	{'weight': 1}
Voltage-dependent calcium channel gamma-8 subunit	Voltage-dependent L-type calcium channel subunit beta-4	{'weight': 1}
Voltage-dependent calcium channel gamma-8 subunit	Voltage-dependent R-type calcium channel subunit alpha-1E	{'weight': 1}
Voltage-dependent calcium channel gamma-8 subunit	Voltage-dependent L-type calcium channel subunit beta-2	{'weight': 1}
Voltage-dependent calcium channel gamma-8 subunit	Voltage-dependent L-type calcium channel subunit alpha-1C	{'weight': 1}
Voltage-dependent calcium channel gamma-8 subunit	Voltage-dependent L-type calcium channel subunit beta-3	{'weight': 1}
Voltage-dependent calcium channel gamma-8 subunit	Voltage-dependent T-type calcium channel subunit alpha-1G	{'weight': 1}
Voltage-dependent calcium channel gamma-8 subunit	Voltage-dependent L-type calcium channel subunit beta-1	{'weight': 1}
Voltage-dependent calcium channel subunit alpha-2/delta-1	Voltage-dependent calcium channel subunit alpha-2/delta-4	{'weight': 1}
Voltage-dependent calcium channel subunit alpha-2/delta-1	Voltage-dependent calcium channel subunit alpha-2/delta-3	{'weight': 1}
Voltage-dependent calcium channel subunit alpha-2/delta-1	Voltage-dependent L-type calcium channel subunit alpha-1F	{'weight': 1}
Voltage-dependent calcium channel subunit alpha-2/delta-1	Voltage-dependent L-type calcium channel subunit alpha-1S	{'weight': 1}
Voltage-dependent calcium channel subunit alpha-2/delta-1	Voltage-dependent N-type calcium channel subunit alpha-1B	{'weight': 1}
Voltage-dependent calcium channel subunit alpha-2/delta-1	Voltage-dependent P/Q-type calcium channel subunit alpha-1A	{'weight': 1}
Voltage-dependent calcium channel subunit alpha-2/delta-1	Nuclear receptor subfamily 1 group I member 2	{'weight': 1}
Voltage-dependent calcium channel subunit alpha-2/delta-1	Voltage-dependent calcium channel subunit alpha-2/delta-2	{'weight': 1}
Voltage-dependent calcium channel subunit alpha-2/delta-1	Voltage-dependent T-type calcium channel subunit alpha-1I	{'weight': 1}
Voltage-dependent calcium channel subunit alpha-2/delta-1	Voltage-dependent L-type calcium channel subunit alpha-1D	{'weight': 1}
Voltage-dependent calcium channel subunit alpha-2/delta-1	Voltage-dependent T-type calcium channel subunit alpha-1H	{'weight': 1}
Voltage-dependent calcium channel subunit alpha-2/delta-1	Voltage-dependent L-type calcium channel subunit beta-4	{'weight': 1}
Voltage-dependent calcium channel subunit alpha-2/delta-1	Voltage-dependent R-type calcium channel subunit alpha-1E	{'weight': 1}
Voltage-dependent calcium channel subunit alpha-2/delta-1	Voltage-dependent L-type calcium channel subunit beta-2	{'weight': 1}
Voltage-dependent calcium channel subunit alpha-2/delta-1	Voltage-dependent L-type calcium channel subunit alpha-1C	{'weight': 1}
Voltage-dependent calcium channel subunit alpha-2/delta-1	Voltage-dependent L-type calcium channel subunit beta-3	{'weight': 1}
Voltage-dependent calcium channel subunit alpha-2/delta-1	Voltage-dependent T-type calcium channel subunit alpha-1G	{'weight': 1}
Voltage-dependent calcium channel subunit alpha-2/delta-1	Voltage-dependent L-type calcium channel subunit beta-1	{'weight': 1}
Voltage-dependent calcium channel subunit alpha-2/delta-2	Voltage-dependent calcium channel subunit alpha-2/delta-4	{'weight': 1}
Voltage-dependent calcium channel subunit alpha-2/delta-2	Voltage-dependent calcium channel subunit alpha-2/delta-3	{'weight': 1}
Voltage-dependent calcium channel subunit alpha-2/delta-2	Voltage-dependent L-type calcium channel subunit alpha-1F	{'weight': 1}
Voltage-dependent calcium channel subunit alpha-2/delta-2	Voltage-dependent L-type calcium channel subunit alpha-1S	{'weight': 1}
Voltage-dependent calcium channel subunit alpha-2/delta-2	Voltage-dependent N-type calcium channel subunit alpha-1B	{'weight': 1}
Voltage-dependent calcium channel subunit alpha-2/delta-2	Voltage-dependent P/Q-type calcium channel subunit alpha-1A	{'weight': 1}
Voltage-dependent calcium channel subunit alpha-2/delta-2	Nuclear receptor subfamily 1 group I member 2	{'weight': 1}
Voltage-dependent calcium channel subunit alpha-2/delta-2	Voltage-dependent T-type calcium channel subunit alpha-1I	{'weight': 1}
Voltage-dependent calcium channel subunit alpha-2/delta-2	Voltage-dependent L-type calcium channel subunit alpha-1D	{'weight': 1}
Voltage-dependent calcium channel subunit alpha-2/delta-2	Voltage-dependent T-type calcium channel subunit alpha-1H	{'weight': 1}
Voltage-dependent calcium channel subunit alpha-2/delta-2	Voltage-dependent L-type calcium channel subunit beta-4	{'weight': 1}
Voltage-dependent calcium channel subunit alpha-2/delta-2	Voltage-dependent R-type calcium channel subunit alpha-1E	{'weight': 1}
Voltage-dependent calcium channel subunit alpha-2/delta-2	Voltage-dependent L-type calcium channel subunit beta-2	{'weight': 1}
Voltage-dependent calcium channel subunit alpha-2/delta-2	Voltage-dependent L-type calcium channel subunit alpha-1C	{'weight': 1}
Voltage-dependent calcium channel subunit alpha-2/delta-2	Voltage-dependent L-type calcium channel subunit beta-3	{'weight': 1}
Voltage-dependent calcium channel subunit alpha-2/delta-2	Voltage-dependent T-type calcium channel subunit alpha-1G	{'weight': 1}
Voltage-dependent calcium channel subunit alpha-2/delta-2	Voltage-dependent L-type calcium channel subunit beta-1	{'weight': 1}
Voltage-dependent calcium channel subunit alpha-2/delta-3	Voltage-dependent calcium channel subunit alpha-2/delta-4	{'weight': 1}
Voltage-dependent calcium channel subunit alpha-2/delta-3	Voltage-dependent N-type calcium channel subunit alpha	{'weight': 1}
Voltage-dependent calcium channel subunit alpha-2/delta-3	Voltage-dependent L-type calcium channel subunit alpha-1F	{'weight': 1}
Voltage-dependent calcium channel subunit alpha-2/delta-3	Sphingomyelin phosphodiesterase	{'weight': 1}
Voltage-dependent calcium channel subunit alpha-2/delta-3	Voltage-dependent L-type calcium channel subunit alpha-1S	{'weight': 1}
Voltage-dependent calcium channel subunit alpha-2/delta-3	Voltage-dependent N-type calcium channel subunit alpha-1B	{'weight': 2}
Voltage-dependent calcium channel subunit alpha-2/delta-3	Voltage-dependent P/Q-type calcium channel subunit alpha-1A	{'weight': 1}
Voltage-dependent calcium channel subunit alpha-2/delta-3	Nuclear receptor subfamily 1 group I member 2	{'weight': 1}
Voltage-dependent calcium channel subunit alpha-2/delta-3	Voltage-dependent T-type calcium channel subunit alpha-1I	{'weight': 2}
Voltage-dependent calcium channel subunit alpha-2/delta-3	Voltage-dependent L-type calcium channel subunit alpha-1D	{'weight': 1}
Voltage-dependent calcium channel subunit alpha-2/delta-3	Voltage-dependent T-type calcium channel subunit alpha-1H	{'weight': 1}
Voltage-dependent calcium channel subunit alpha-2/delta-3	Voltage-dependent L-type calcium channel subunit beta-4	{'weight': 1}
Voltage-dependent calcium channel subunit alpha-2/delta-3	Voltage-dependent R-type calcium channel subunit alpha-1E	{'weight': 1}
Voltage-dependent calcium channel subunit alpha-2/delta-3	Voltage-dependent L-type calcium channel subunit beta-2	{'weight': 1}
Voltage-dependent calcium channel subunit alpha-2/delta-3	Voltage-dependent L-type calcium channel subunit alpha-1C	{'weight': 2}
Voltage-dependent calcium channel subunit alpha-2/delta-3	Voltage-dependent L-type calcium channel subunit beta-3	{'weight': 1}
Voltage-dependent calcium channel subunit alpha-2/delta-3	Carbonic anhydrase 1	{'weight': 1}
Voltage-dependent calcium channel subunit alpha-2/delta-3	Voltage-dependent T-type calcium channel subunit alpha-1G	{'weight': 1}
Voltage-dependent calcium channel subunit alpha-2/delta-3	Voltage-dependent L-type calcium channel subunit beta-1	{'weight': 2}
Voltage-dependent calcium channel subunit alpha-2/delta-4	Voltage-dependent L-type calcium channel subunit alpha-1F	{'weight': 1}
Voltage-dependent calcium channel subunit alpha-2/delta-4	Voltage-dependent L-type calcium channel subunit alpha-1S	{'weight': 1}
Voltage-dependent calcium channel subunit alpha-2/delta-4	Voltage-dependent N-type calcium channel subunit alpha-1B	{'weight': 1}
Voltage-dependent calcium channel subunit alpha-2/delta-4	Voltage-dependent P/Q-type calcium channel subunit alpha-1A	{'weight': 1}
Voltage-dependent calcium channel subunit alpha-2/delta-4	Nuclear receptor subfamily 1 group I member 2	{'weight': 1}
Voltage-dependent calcium channel subunit alpha-2/delta-4	Voltage-dependent T-type calcium channel subunit alpha-1I	{'weight': 1}
Voltage-dependent calcium channel subunit alpha-2/delta-4	Voltage-dependent L-type calcium channel subunit alpha-1D	{'weight': 1}
Voltage-dependent calcium channel subunit alpha-2/delta-4	Voltage-dependent T-type calcium channel subunit alpha-1H	{'weight': 1}
Voltage-dependent calcium channel subunit alpha-2/delta-4	Voltage-dependent L-type calcium channel subunit beta-4	{'weight': 1}
Voltage-dependent calcium channel subunit alpha-2/delta-4	Voltage-dependent R-type calcium channel subunit alpha-1E	{'weight': 1}
Voltage-dependent calcium channel subunit alpha-2/delta-4	Voltage-dependent L-type calcium channel subunit beta-2	{'weight': 1}
Voltage-dependent calcium channel subunit alpha-2/delta-4	Voltage-dependent L-type calcium channel subunit alpha-1C	{'weight': 1}
Voltage-dependent calcium channel subunit alpha-2/delta-4	Voltage-dependent L-type calcium channel subunit beta-3	{'weight': 1}
Voltage-dependent calcium channel subunit alpha-2/delta-4	Voltage-dependent T-type calcium channel subunit alpha-1G	{'weight': 1}
Voltage-dependent calcium channel subunit alpha-2/delta-4	Voltage-dependent L-type calcium channel subunit beta-1	{'weight': 1}
Voltage-dependent L-type calcium channel subunit alpha-1C	Beta-2 adrenergic receptor	{'weight': 1}
Voltage-dependent L-type calcium channel subunit alpha-1C	Alpha-1D adrenergic receptor	{'weight': 1}
Voltage-dependent L-type calcium channel subunit alpha-1C	Beta-3 adrenergic receptor	{'weight': 1}
Voltage-dependent L-type calcium channel subunit alpha-1C	Potassium voltage-gated channel subfamily D member 3	{'weight': 1}
Voltage-dependent L-type calcium channel subunit alpha-1C	Voltage-dependent N-type calcium channel subunit alpha	{'weight': 1}
Voltage-dependent L-type calcium channel subunit alpha-1C	Transient receptor potential cation channel subfamily M member 8	{'weight': 1}
Voltage-dependent L-type calcium channel subunit alpha-1C	Voltage-dependent L-type calcium channel subunit alpha-1F	{'weight': 3}
Voltage-dependent L-type calcium channel subunit alpha-1C	Sphingomyelin phosphodiesterase	{'weight': 1}
Voltage-dependent L-type calcium channel subunit alpha-1C	Potassium voltage-gated channel subfamily H member 2	{'weight': 2}
Voltage-dependent L-type calcium channel subunit alpha-1C	Voltage-dependent L-type calcium channel subunit alpha-1S	{'weight': 4}
Voltage-dependent L-type calcium channel subunit alpha-1C	Calmodulin	{'weight': 1}
Voltage-dependent L-type calcium channel subunit alpha-1C	Beta-1 adrenergic receptor	{'weight': 1}
Voltage-dependent L-type calcium channel subunit alpha-1C	Voltage-dependent N-type calcium channel subunit alpha-1B	{'weight': 3}
Voltage-dependent L-type calcium channel subunit alpha-1C	Nuclear receptor subfamily 1 group I member 2	{'weight': 2}
Voltage-dependent L-type calcium channel subunit alpha-1C	Voltage-dependent P/Q-type calcium channel subunit alpha-1A	{'weight': 3}
Voltage-dependent L-type calcium channel subunit alpha-1C	Potassium voltage-gated channel subfamily H member 7	{'weight': 1}
Voltage-dependent L-type calcium channel subunit alpha-1C	Peroxisome proliferator-activated receptor gamma coactivator 1-beta	{'weight': 1}
Voltage-dependent L-type calcium channel subunit alpha-1C	Peroxisome proliferator-activated receptor alpha	{'weight': 1}
Voltage-dependent L-type calcium channel subunit alpha-1C	Transient receptor potential cation channel subfamily A member 1	{'weight': 1}
Voltage-dependent L-type calcium channel subunit alpha-1C	Voltage-dependent T-type calcium channel subunit alpha-1I	{'weight': 4}
Voltage-dependent L-type calcium channel subunit alpha-1C	Voltage-dependent L-type calcium channel subunit alpha-1D	{'weight': 4}
Voltage-dependent L-type calcium channel subunit alpha-1C	Voltage-dependent T-type calcium channel subunit alpha-1H	{'weight': 3}
Voltage-dependent L-type calcium channel subunit alpha-1C	Voltage-dependent L-type calcium channel subunit beta-4	{'weight': 3}
Voltage-dependent L-type calcium channel subunit alpha-1C	Potassium voltage-gated channel subfamily H member 6	{'weight': 1}
Voltage-dependent L-type calcium channel subunit alpha-1C	Thyroid hormone receptor alpha	{'weight': 1}
Voltage-dependent L-type calcium channel subunit alpha-1C	Voltage-dependent R-type calcium channel subunit alpha-1E	{'weight': 1}
Voltage-dependent L-type calcium channel subunit alpha-1C	Alpha-1B adrenergic receptor	{'weight': 1}
Voltage-dependent L-type calcium channel subunit alpha-1C	Kappa-type opioid receptor	{'weight': 1}
Voltage-dependent L-type calcium channel subunit alpha-1C	Voltage-dependent L-type calcium channel subunit beta-2	{'weight': 4}
Voltage-dependent L-type calcium channel subunit alpha-1C	Peroxisome proliferator-activated receptor gamma	{'weight': 1}
Voltage-dependent L-type calcium channel subunit alpha-1C	Voltage-dependent L-type calcium channel subunit beta-3	{'weight': 3}
Voltage-dependent L-type calcium channel subunit alpha-1C	ATP-sensitive inward rectifier potassium channel 11	{'weight': 1}
Voltage-dependent L-type calcium channel subunit alpha-1C	Sodium-dependent serotonin transporter	{'weight': 1}
Voltage-dependent L-type calcium channel subunit alpha-1C	Alpha-1A adrenergic receptor	{'weight': 1}
Voltage-dependent L-type calcium channel subunit alpha-1C	Voltage-dependent T-type calcium channel subunit alpha-1G	{'weight': 3}
Voltage-dependent L-type calcium channel subunit alpha-1C	Carbonic anhydrase 1	{'weight': 1}
Voltage-dependent L-type calcium channel subunit alpha-1C	Transient receptor potential cation channel subfamily V member 3	{'weight': 1}
Voltage-dependent L-type calcium channel subunit alpha-1C	Thyroid hormone receptor beta	{'weight': 1}
Voltage-dependent L-type calcium channel subunit alpha-1C	Voltage-dependent L-type calcium channel subunit beta-1	{'weight': 4}
Voltage-dependent L-type calcium channel subunit alpha-1D	Beta-2 adrenergic receptor	{'weight': 1}
Voltage-dependent L-type calcium channel subunit alpha-1D	Beta-3 adrenergic receptor	{'weight': 1}
Voltage-dependent L-type calcium channel subunit alpha-1D	Potassium voltage-gated channel subfamily D member 3	{'weight': 1}
Voltage-dependent L-type calcium channel subunit alpha-1D	Thyroid hormone receptor beta	{'weight': 1}
Voltage-dependent L-type calcium channel subunit alpha-1D	Transient receptor potential cation channel subfamily M member 8	{'weight': 1}
Voltage-dependent L-type calcium channel subunit alpha-1D	Voltage-dependent L-type calcium channel subunit alpha-1F	{'weight': 3}
Voltage-dependent L-type calcium channel subunit alpha-1D	Potassium voltage-gated channel subfamily H member 2	{'weight': 1}
Voltage-dependent L-type calcium channel subunit alpha-1D	Voltage-dependent L-type calcium channel subunit alpha-1S	{'weight': 4}
Voltage-dependent L-type calcium channel subunit alpha-1D	Calmodulin	{'weight': 1}
Voltage-dependent L-type calcium channel subunit alpha-1D	Beta-1 adrenergic receptor	{'weight': 1}
Voltage-dependent L-type calcium channel subunit alpha-1D	Voltage-dependent P/Q-type calcium channel subunit alpha-1A	{'weight': 2}
Voltage-dependent L-type calcium channel subunit alpha-1D	Voltage-dependent N-type calcium channel subunit alpha-1B	{'weight': 1}
Voltage-dependent L-type calcium channel subunit alpha-1D	Nuclear receptor subfamily 1 group I member 2	{'weight': 2}
Voltage-dependent L-type calcium channel subunit alpha-1D	Potassium voltage-gated channel subfamily H member 7	{'weight': 1}
Voltage-dependent L-type calcium channel subunit alpha-1D	Peroxisome proliferator-activated receptor gamma coactivator 1-beta	{'weight': 1}
Voltage-dependent L-type calcium channel subunit alpha-1D	Peroxisome proliferator-activated receptor alpha	{'weight': 1}
Voltage-dependent L-type calcium channel subunit alpha-1D	Transient receptor potential cation channel subfamily A member 1	{'weight': 1}
Voltage-dependent L-type calcium channel subunit alpha-1D	Voltage-dependent T-type calcium channel subunit alpha-1I	{'weight': 3}
Voltage-dependent L-type calcium channel subunit alpha-1D	Voltage-dependent T-type calcium channel subunit alpha-1H	{'weight': 2}
Voltage-dependent L-type calcium channel subunit alpha-1D	Voltage-dependent L-type calcium channel subunit beta-4	{'weight': 3}
Voltage-dependent L-type calcium channel subunit alpha-1D	Potassium voltage-gated channel subfamily H member 6	{'weight': 1}
Voltage-dependent L-type calcium channel subunit alpha-1D	Thyroid hormone receptor alpha	{'weight': 1}
Voltage-dependent L-type calcium channel subunit alpha-1D	Voltage-dependent R-type calcium channel subunit alpha-1E	{'weight': 1}
Voltage-dependent L-type calcium channel subunit alpha-1D	Voltage-dependent L-type calcium channel subunit beta-2	{'weight': 4}
Voltage-dependent L-type calcium channel subunit alpha-1D	Peroxisome proliferator-activated receptor gamma	{'weight': 1}
Voltage-dependent L-type calcium channel subunit alpha-1D	Voltage-dependent L-type calcium channel subunit beta-3	{'weight': 3}
Voltage-dependent L-type calcium channel subunit alpha-1D	Transient receptor potential cation channel subfamily V member 3	{'weight': 1}
Voltage-dependent L-type calcium channel subunit alpha-1D	Voltage-dependent T-type calcium channel subunit alpha-1G	{'weight': 2}
Voltage-dependent L-type calcium channel subunit alpha-1D	Kappa-type opioid receptor	{'weight': 1}
Voltage-dependent L-type calcium channel subunit alpha-1D	Voltage-dependent L-type calcium channel subunit beta-1	{'weight': 3}
Voltage-dependent L-type calcium channel subunit alpha-1F	Beta-2 adrenergic receptor	{'weight': 1}
Voltage-dependent L-type calcium channel subunit alpha-1F	Beta-3 adrenergic receptor	{'weight': 1}
Voltage-dependent L-type calcium channel subunit alpha-1F	Thyroid hormone receptor beta	{'weight': 1}
Voltage-dependent L-type calcium channel subunit alpha-1F	Transient receptor potential cation channel subfamily M member 8	{'weight': 1}
Voltage-dependent L-type calcium channel subunit alpha-1F	Potassium voltage-gated channel subfamily H member 2	{'weight': 1}
Voltage-dependent L-type calcium channel subunit alpha-1F	Voltage-dependent L-type calcium channel subunit alpha-1S	{'weight': 3}
Voltage-dependent L-type calcium channel subunit alpha-1F	Beta-1 adrenergic receptor	{'weight': 1}
Voltage-dependent L-type calcium channel subunit alpha-1F	Voltage-dependent P/Q-type calcium channel subunit alpha-1A	{'weight': 2}
Voltage-dependent L-type calcium channel subunit alpha-1F	Voltage-dependent N-type calcium channel subunit alpha-1B	{'weight': 1}
Voltage-dependent L-type calcium channel subunit alpha-1F	Nuclear receptor subfamily 1 group I member 2	{'weight': 1}
Voltage-dependent L-type calcium channel subunit alpha-1F	Potassium voltage-gated channel subfamily H member 7	{'weight': 1}
Voltage-dependent L-type calcium channel subunit alpha-1F	Peroxisome proliferator-activated receptor gamma coactivator 1-beta	{'weight': 1}
Voltage-dependent L-type calcium channel subunit alpha-1F	Peroxisome proliferator-activated receptor alpha	{'weight': 1}
Voltage-dependent L-type calcium channel subunit alpha-1F	Transient receptor potential cation channel subfamily A member 1	{'weight': 1}
Voltage-dependent L-type calcium channel subunit alpha-1F	Voltage-dependent T-type calcium channel subunit alpha-1I	{'weight': 2}
Voltage-dependent L-type calcium channel subunit alpha-1F	Voltage-dependent T-type calcium channel subunit alpha-1H	{'weight': 1}
Voltage-dependent L-type calcium channel subunit alpha-1F	Voltage-dependent L-type calcium channel subunit beta-4	{'weight': 3}
Voltage-dependent L-type calcium channel subunit alpha-1F	Potassium voltage-gated channel subfamily H member 6	{'weight': 1}
Voltage-dependent L-type calcium channel subunit alpha-1F	Thyroid hormone receptor alpha	{'weight': 1}
Voltage-dependent L-type calcium channel subunit alpha-1F	Voltage-dependent R-type calcium channel subunit alpha-1E	{'weight': 1}
Voltage-dependent L-type calcium channel subunit alpha-1F	Voltage-dependent L-type calcium channel subunit beta-2	{'weight': 3}
Voltage-dependent L-type calcium channel subunit alpha-1F	Peroxisome proliferator-activated receptor gamma	{'weight': 1}
Voltage-dependent L-type calcium channel subunit alpha-1F	Voltage-dependent L-type calcium channel subunit beta-3	{'weight': 3}
Voltage-dependent L-type calcium channel subunit alpha-1F	Transient receptor potential cation channel subfamily V member 3	{'weight': 1}
Voltage-dependent L-type calcium channel subunit alpha-1F	Voltage-dependent T-type calcium channel subunit alpha-1G	{'weight': 1}
Voltage-dependent L-type calcium channel subunit alpha-1F	Kappa-type opioid receptor	{'weight': 1}
Voltage-dependent L-type calcium channel subunit alpha-1F	Voltage-dependent L-type calcium channel subunit beta-1	{'weight': 3}
Voltage-dependent L-type calcium channel subunit alpha-1S	Beta-2 adrenergic receptor	{'weight': 1}
Voltage-dependent L-type calcium channel subunit alpha-1S	Beta-3 adrenergic receptor	{'weight': 1}
Voltage-dependent L-type calcium channel subunit alpha-1S	Potassium voltage-gated channel subfamily D member 3	{'weight': 1}
Voltage-dependent L-type calcium channel subunit alpha-1S	Thyroid hormone receptor beta	{'weight': 1}
Voltage-dependent L-type calcium channel subunit alpha-1S	Transient receptor potential cation channel subfamily M member 8	{'weight': 1}
Voltage-dependent L-type calcium channel subunit alpha-1S	Potassium voltage-gated channel subfamily H member 2	{'weight': 1}
Voltage-dependent L-type calcium channel subunit alpha-1S	Calmodulin	{'weight': 1}
Voltage-dependent L-type calcium channel subunit alpha-1S	Beta-1 adrenergic receptor	{'weight': 1}
Voltage-dependent L-type calcium channel subunit alpha-1S	Voltage-dependent P/Q-type calcium channel subunit alpha-1A	{'weight': 2}
Voltage-dependent L-type calcium channel subunit alpha-1S	Voltage-dependent N-type calcium channel subunit alpha-1B	{'weight': 1}
Voltage-dependent L-type calcium channel subunit alpha-1S	Nuclear receptor subfamily 1 group I member 2	{'weight': 2}
Voltage-dependent L-type calcium channel subunit alpha-1S	Potassium voltage-gated channel subfamily H member 7	{'weight': 1}
Voltage-dependent L-type calcium channel subunit alpha-1S	Peroxisome proliferator-activated receptor gamma coactivator 1-beta	{'weight': 1}
Voltage-dependent L-type calcium channel subunit alpha-1S	Peroxisome proliferator-activated receptor alpha	{'weight': 1}
Voltage-dependent L-type calcium channel subunit alpha-1S	Transient receptor potential cation channel subfamily A member 1	{'weight': 1}
Voltage-dependent L-type calcium channel subunit alpha-1S	Voltage-dependent T-type calcium channel subunit alpha-1I	{'weight': 3}
Voltage-dependent L-type calcium channel subunit alpha-1S	Voltage-dependent T-type calcium channel subunit alpha-1H	{'weight': 2}
Voltage-dependent L-type calcium channel subunit alpha-1S	Voltage-dependent L-type calcium channel subunit beta-4	{'weight': 3}
Voltage-dependent L-type calcium channel subunit alpha-1S	Potassium voltage-gated channel subfamily H member 6	{'weight': 1}
Voltage-dependent L-type calcium channel subunit alpha-1S	Thyroid hormone receptor alpha	{'weight': 1}
Voltage-dependent L-type calcium channel subunit alpha-1S	Voltage-dependent R-type calcium channel subunit alpha-1E	{'weight': 1}
Voltage-dependent L-type calcium channel subunit alpha-1S	Voltage-dependent L-type calcium channel subunit beta-2	{'weight': 4}
Voltage-dependent L-type calcium channel subunit alpha-1S	Peroxisome proliferator-activated receptor gamma	{'weight': 1}
Voltage-dependent L-type calcium channel subunit alpha-1S	Voltage-dependent L-type calcium channel subunit beta-3	{'weight': 3}
Voltage-dependent L-type calcium channel subunit alpha-1S	Transient receptor potential cation channel subfamily V member 3	{'weight': 1}
Voltage-dependent L-type calcium channel subunit alpha-1S	Voltage-dependent T-type calcium channel subunit alpha-1G	{'weight': 2}
Voltage-dependent L-type calcium channel subunit alpha-1S	Kappa-type opioid receptor	{'weight': 1}
Voltage-dependent L-type calcium channel subunit alpha-1S	Voltage-dependent L-type calcium channel subunit beta-1	{'weight': 3}
Voltage-dependent L-type calcium channel subunit beta-1	Beta-2 adrenergic receptor	{'weight': 1}
Voltage-dependent L-type calcium channel subunit beta-1	Beta-3 adrenergic receptor	{'weight': 1}
Voltage-dependent L-type calcium channel subunit beta-1	Voltage-dependent N-type calcium channel subunit alpha	{'weight': 1}
Voltage-dependent L-type calcium channel subunit beta-1	Thyroid hormone receptor beta	{'weight': 1}
Voltage-dependent L-type calcium channel subunit beta-1	Transient receptor potential cation channel subfamily M member 8	{'weight': 1}
Voltage-dependent L-type calcium channel subunit beta-1	Sphingomyelin phosphodiesterase	{'weight': 1}
Voltage-dependent L-type calcium channel subunit beta-1	Potassium voltage-gated channel subfamily H member 2	{'weight': 1}
Voltage-dependent L-type calcium channel subunit beta-1	Beta-1 adrenergic receptor	{'weight': 1}
Voltage-dependent L-type calcium channel subunit beta-1	Voltage-dependent N-type calcium channel subunit alpha-1B	{'weight': 2}
Voltage-dependent L-type calcium channel subunit beta-1	Voltage-dependent P/Q-type calcium channel subunit alpha-1A	{'weight': 2}
Voltage-dependent L-type calcium channel subunit beta-1	Nuclear receptor subfamily 1 group I member 2	{'weight': 1}
Voltage-dependent L-type calcium channel subunit beta-1	Potassium voltage-gated channel subfamily H member 7	{'weight': 1}
Voltage-dependent L-type calcium channel subunit beta-1	Peroxisome proliferator-activated receptor gamma coactivator 1-beta	{'weight': 1}
Voltage-dependent L-type calcium channel subunit beta-1	Peroxisome proliferator-activated receptor alpha	{'weight': 1}
Voltage-dependent L-type calcium channel subunit beta-1	Transient receptor potential cation channel subfamily A member 1	{'weight': 1}
Voltage-dependent L-type calcium channel subunit beta-1	Voltage-dependent T-type calcium channel subunit alpha-1I	{'weight': 3}
Voltage-dependent L-type calcium channel subunit beta-1	Voltage-dependent T-type calcium channel subunit alpha-1H	{'weight': 1}
Voltage-dependent L-type calcium channel subunit beta-1	Voltage-dependent L-type calcium channel subunit beta-4	{'weight': 3}
Voltage-dependent L-type calcium channel subunit beta-1	Potassium voltage-gated channel subfamily H member 6	{'weight': 1}
Voltage-dependent L-type calcium channel subunit beta-1	Thyroid hormone receptor alpha	{'weight': 1}
Voltage-dependent L-type calcium channel subunit beta-1	Voltage-dependent R-type calcium channel subunit alpha-1E	{'weight': 1}
Voltage-dependent L-type calcium channel subunit beta-1	Voltage-dependent L-type calcium channel subunit beta-2	{'weight': 3}
Voltage-dependent L-type calcium channel subunit beta-1	Peroxisome proliferator-activated receptor gamma	{'weight': 1}
Voltage-dependent L-type calcium channel subunit beta-1	Voltage-dependent L-type calcium channel subunit beta-3	{'weight': 3}
Voltage-dependent L-type calcium channel subunit beta-1	Transient receptor potential cation channel subfamily V member 3	{'weight': 1}
Voltage-dependent L-type calcium channel subunit beta-1	Carbonic anhydrase 1	{'weight': 1}
Voltage-dependent L-type calcium channel subunit beta-1	Voltage-dependent T-type calcium channel subunit alpha-1G	{'weight': 1}
Voltage-dependent L-type calcium channel subunit beta-1	Kappa-type opioid receptor	{'weight': 1}
[truncated: 68,873 more rows]
