# Supplementary material for: COVIDrugNet: a network-based web tool to investigate the drugs currently in clinical trial to contrast COVID-19
Source: Sci Rep. 2021 Sep 30;11:19426. doi: 10.1038/s41598-021-98812-0 (PMC8484553; doi:10.1038/s41598-021-98812-0)
Supplement: Supplementary file 2 — Supplementary Information 2. [file 41598_2021_98812_MOESM2_ESM.zip › graphs/target_projection/target_projection.cyjs]

{
  "data": [],
  "directed": false,
  "multigraph": false,
  "elements": {
    "nodes": [
      {
        "data": {
          "Gene": "FOLR3",
          "ID": "P41439",
          "PDBID": "5IZQ",
          "Organism": "Humans",
          "Protein Class": "Membrane receptor",
          "Protein Family": "Not Available",
          "Cellular Location": "Secreted",
          "STRING Interaction Partners": [],
          "Diseases": [],
          "Drugs": [
            "Folic acid",
            "Vintafolide"
          ],
          "drugbank_url": "https://www.drugbank.ca/polypeptides/P41439",
          "Name": "Folate receptor gamma",
          "structure": "https://cdn.rcsb.org/images/structures/iz/5izq/5izq_assembly-1.jpeg",
          "kind": "Target",
          "Degree": 2,
          "Closeness Centrality": 0.001702127659574468,
          "Betweenness Centrality": 0.0,
          "Eigenvector Centrality": 4.2040455068204133e-38,
          "Clustering Coefficient": 1.0,
          "VoteRank Score": 147,
          "fill_color": "#12EAEA",
          "line_color": "#0EBEBE",
          "id": "Folate receptor gamma",
          "value": "Folate receptor gamma",
          "name": "Folate receptor gamma"
        }
      },
      {
        "data": {
          "Gene": "FOLR2",
          "ID": "P14207",
          "PDBID": "Not Available",
          "Organism": "Humans",
          "Protein Class": "Membrane receptor",
          "Protein Family": "Not Available",
          "Cellular Location": "Cell membrane",
          "STRING Interaction Partners": [],
          "Diseases": [
            "Neural Tube Defects",
            "Malignant Neoplasms",
            "Neoplasms",
            "Primary malignant neoplasm",
            "Adenocarcinoma",
            "Neurodegenerative Disorders",
            "Autoimmune Diseases",
            "Colorectal Neoplasms",
            "Movement Disorders",
            "Vascular Diseases",
            "Inflammatory disease of the central nervous system",
            "Lung Diseases, Interstitial",
            "Hematologic Neoplasms",
            "Pervasive Development Disorder",
            "Mitochondrial Diseases",
            "Inflammatory disorder",
            "Mammary Neoplasms"
          ],
          "Drugs": [
            "Folic acid",
            "Vintafolide",
            "Methotrexate"
          ],
          "drugbank_url": "https://www.drugbank.ca/polypeptides/P14207",
          "Name": "Folate receptor beta",
          "structure": "https://cdn.rcsb.org/images/structures/ot/not available/not available_model-1.jpeg",
          "kind": "Target",
          "Degree": 2,
          "Closeness Centrality": 0.001702127659574468,
          "Betweenness Centrality": 0.0,
          "Eigenvector Centrality": 4.2040455068204133e-38,
          "Clustering Coefficient": 1.0,
          "VoteRank Score": 79,
          "fill_color": "#12EAEA",
          "line_color": "#0EBEBE",
          "id": "Folate receptor beta",
          "value": "Folate receptor beta",
          "name": "Folate receptor beta"
        }
      },
      {
        "data": {
          "Gene": "FOLR1",
          "ID": "P15328",
          "PDBID": "Not Available",
          "Organism": "Humans",
          "Protein Class": "Membrane receptor",
          "Protein Family": "Not Available",
          "Cellular Location": "Cell membrane",
          "STRING Interaction Partners": [],
          "Diseases": [
            "Neural Tube Defects",
            "Intellectual Disability",
            "Congenital Abnormality",
            "Movement Disorders",
            "Colonic Neoplasms",
            "Congenital Heart Defects",
            "Psychomotor Disorders",
            "Craniofacial Abnormalities",
            "Developmental Psychomotor Disorders",
            "Brain Diseases, Metabolic, Inherited",
            "Brain Diseases, Metabolic, Inborn",
            "Central Nervous System Inborn Metabolic Diseases",
            "Adenocarcinoma",
            "Malignant Neoplasms",
            "Primary malignant neoplasm",
            "Adenoma",
            "Neurodegenerative Disorders",
            "Mammary Neoplasms",
            "Carcinoma",
            "Developmental Disabilities",
            "Stomach Neoplasms",
            "Autoimmune Diseases",
            "Brain Diseases",
            "Cognition Disorders",
            "Colorectal Neoplasms",
            "Immunologic Deficiency Syndromes",
            "Liver neoplasms",
            "Metabolic Diseases",
            "Periodontal Diseases",
            "Peripheral Neuropathy",
            "Skin lesion",
            "Encephalopathies",
            "Congenital defects",
            "Neurologic Symptoms",
            "Pervasive Development Disorder",
            "Mitochondrial Diseases",
            "Peripheral Nervous System Diseases"
          ],
          "Drugs": [
            "Vintafolide",
            "Farletuzumab",
            "Methotrexate",
            "Folic acid"
          ],
          "drugbank_url": "https://www.drugbank.ca/polypeptides/P15328",
          "Name": "Folate receptor alpha",
          "structure": "https://cdn.rcsb.org/images/structures/ot/not available/not available_model-1.jpeg",
          "kind": "Target",
          "Degree": 2,
          "Closeness Centrality": 0.001702127659574468,
          "Betweenness Centrality": 0.0,
          "Eigenvector Centrality": 4.2040455068204133e-38,
          "Clustering Coefficient": 1.0,
          "VoteRank Score": 0,
          "fill_color": "#12EAEA",
          "line_color": "#0EBEBE",
          "id": "Folate receptor alpha",
          "value": "Folate receptor alpha",
          "name": "Folate receptor alpha"
        }
      },
      {
        "data": {
          "Gene": "GCLM",
          "ID": "P48507",
          "PDBID": "1MZR",
          "Organism": "Humans",
          "Protein Class": "Not Available",
          "Protein Family": "Not Available",
          "Cellular Location": "Not Available",
          "STRING Interaction Partners": [
            "GCLC",
            "GSS"
          ],
          "Diseases": [
            "Neoplasms",
            "Malignant Neoplasms",
            "Primary malignant neoplasm",
            "Congenital Abnormality",
            "Adenoma",
            "Carcinoma",
            "Chronic granulomatous disease",
            "Liver diseases",
            "Lung Neoplasms"
          ],
          "Drugs": [
            "Cysteine",
            "Glutamic acid"
          ],
          "drugbank_url": "https://www.drugbank.ca/polypeptides/P48507",
          "Name": "Glutamate--cysteine ligase regulatory subunit",
          "structure": "https://cdn.rcsb.org/images/structures/mz/1mzr/1mzr_assembly-1.jpeg",
          "kind": "Target",
          "Degree": 12,
          "Closeness Centrality": 0.2509459901800327,
          "Betweenness Centrality": 0.0,
          "Eigenvector Centrality": 6.865320865353976e-07,
          "Clustering Coefficient": 1.0,
          "VoteRank Score": 369,
          "fill_color": "#12EAEA",
          "line_color": "#0EBEBE",
          "id": "Glutamate--cysteine ligase regulatory subunit",
          "value": "Glutamate--cysteine ligase regulatory subunit",
          "name": "Glutamate--cysteine ligase regulatory subunit"
        }
      },
      {
        "data": {
          "Gene": "GCLC",
          "ID": "P48506",
          "PDBID": "3IG5",
          "Organism": "Humans",
          "Protein Class": "Enzyme",
          "Protein Family": "Ligase",
          "Cellular Location": "Cytoplasmic",
          "STRING Interaction Partners": [
            "GCLM",
            "GSS"
          ],
          "Diseases": [
            "Hypertensive disease",
            "Lung Neoplasms",
            "Amino Acid Metabolism, Inborn Errors",
            "Coronary Vessel Anomalies",
            "Enzymopathy",
            "Malignant Neoplasms",
            "Primary malignant neoplasm",
            "Diabetes Mellitus",
            "Neural Tube Defects",
            "Cerebrovascular accident",
            "Congenital Abnormality",
            "Adenoma",
            "Mental disorders",
            "Metabolic Bone Disorder",
            "Carcinoma",
            "Cardiovascular Diseases",
            "Colonic Neoplasms",
            "Colorectal Neoplasms",
            "Chronic granulomatous disease",
            "Kidney Diseases",
            "Lung diseases",
            "Disorder of the genitourinary system",
            "Caffeine related disorders",
            "Complications of Diabetes Mellitus",
            "Hematologic Neoplasms",
            "Neuropathy",
            "Sarcoma",
            "Malignant neoplasm of soft tissue"
          ],
          "Drugs": [
            "Cysteine",
            "Glutamic acid",
            "Vitamin E",
            "alpha-Tocopherol succinate",
            "D-alpha-Tocopherol acetate"
          ],
          "drugbank_url": "https://www.drugbank.ca/polypeptides/P48506",
          "Name": "Glutamate--cysteine ligase catalytic subunit",
          "structure": "https://cdn.rcsb.org/images/structures/ig/3ig5/3ig5_assembly-1.jpeg",
          "kind": "Target",
          "Degree": 12,
          "Closeness Centrality": 0.2509459901800327,
          "Betweenness Centrality": 0.0,
          "Eigenvector Centrality": 6.865320865353976e-07,
          "Clustering Coefficient": 1.0,
          "VoteRank Score": 351,
          "fill_color": "#12EAEA",
          "line_color": "#0EBEBE",
          "id": "Glutamate--cysteine ligase catalytic subunit",
          "value": "Glutamate--cysteine ligase catalytic subunit",
          "name": "Glutamate--cysteine ligase catalytic subunit"
        }
      },
      {
        "data": {
          "Gene": "GOT1",
          "ID": "P17174",
          "PDBID": "Not Available",
          "Organism": "Humans",
          "Protein Class": "Enzyme",
          "Protein Family": "Transferase",
          "Cellular Location": "Cytoplasm",
          "STRING Interaction Partners": [
            "MDH1",
            "GPT2",
            "GLUD1",
            "GLUD2",
            "GPT",
            "ALDH4A1",
            "MDH2",
            "PC",
            "CAD"
          ],
          "Diseases": [
            "Cardiomyopathies, Primary",
            "Myocardial Diseases, Secondary",
            "Cardiomyopathies",
            "Peripheral Arterial Diseases",
            "Neoplasms",
            "Neuroendocrine Tumors",
            "MYELODYSPLASTIC SYNDROME",
            "Malignant Neoplasms",
            "Periodontal Diseases",
            "Primary malignant neoplasm"
          ],
          "Drugs": [
            "Pyridoxal phosphate",
            "Aspartic acid",
            "Cysteine",
            "Glutamic acid",
            "Maleic acid",
            "Copper",
            "Adapalene"
          ],
          "drugbank_url": "https://www.drugbank.ca/polypeptides/P17174",
          "Name": "Aspartate aminotransferase, cytoplasmic",
          "structure": "https://cdn.rcsb.org/images/structures/ot/not available/not available_model-1.jpeg",
          "kind": "Target",
          "Degree": 12,
          "Closeness Centrality": 0.2509459901800327,
          "Betweenness Centrality": 0.0,
          "Eigenvector Centrality": 6.865320865353976e-07,
          "Clustering Coefficient": 1.0,
          "VoteRank Score": 327,
          "fill_color": "#12EAEA",
          "line_color": "#0EBEBE",
          "id": "Aspartate aminotransferase, cytoplasmic",
          "value": "Aspartate aminotransferase, cytoplasmic",
          "name": "Aspartate aminotransferase, cytoplasmic"
        }
      },
      {
        "data": {
          "Gene": "GOT2",
          "ID": "P00505",
          "PDBID": "Not Available",
          "Organism": "Humans",
          "Protein Class": "Enzyme",
          "Protein Family": "Transferase",
          "Cellular Location": "Mitochondrion matrix",
          "STRING Interaction Partners": [
            "MDH2",
            "GLUD1",
            "MDH1",
            "GLUD2",
            "GPT2",
            "ASNS",
            "GPT",
            "IDH2",
            "IDH1"
          ],
          "Diseases": [
            "Intellectual Disability",
            "Neurodegenerative Disorders",
            "Degenerative disorder",
            "Neoplasms",
            "Diabetes Mellitus",
            "Malignant Neoplasms",
            "Cardiovascular Diseases",
            "Primary malignant neoplasm",
            "Carcinoma",
            "Chronic Kidney Diseases",
            "Adenocarcinoma",
            "Disorder of eye",
            "Hypertensive disease",
            "Immunologic Deficiency Syndromes",
            "Lymphoma",
            "Metabolic Diseases",
            "Respiratory Tract Infections",
            "Substance Use Disorders",
            "Encephalopathies"
          ],
          "Drugs": [
            "Aspartic acid",
            "4'-Deoxy-4'-Acetylyamino-Pyridoxal-5'-Phosphate",
            "Pyridoxal phosphate",
            "Glutamic acid",
            "Cysteine"
          ],
          "drugbank_url": "https://www.drugbank.ca/polypeptides/P00505",
          "Name": "Aspartate aminotransferase, mitochondrial",
          "structure": "https://cdn.rcsb.org/images/structures/ot/not available/not available_model-1.jpeg",
          "kind": "Target",
          "Degree": 12,
          "Closeness Centrality": 0.2509459901800327,
          "Betweenness Centrality": 0.0,
          "Eigenvector Centrality": 6.865320865353976e-07,
          "Clustering Coefficient": 1.0,
          "VoteRank Score": 302,
          "fill_color": "#12EAEA",
          "line_color": "#0EBEBE",
          "id": "Aspartate aminotransferase, mitochondrial",
          "value": "Aspartate aminotransferase, mitochondrial",
          "name": "Aspartate aminotransferase, mitochondrial"
        }
      },
      {
        "data": {
          "Gene": "CTH",
          "ID": "P32929",
          "PDBID": "Not Available",
          "Organism": "Humans",
          "Protein Class": "Enzyme",
          "Protein Family": "Lyase",
          "Cellular Location": "Cytoplasm",
          "STRING Interaction Partners": [
            "CBSL",
            "MPST",
            "ENSG00000160200",
            "TST",
            "MTR",
            "BHMT",
            "DLD",
            "AHCY",
            "TXNRD1",
            "BCAT1"
          ],
          "Diseases": [
            "Cardiovascular Diseases",
            "Hypertensive disease",
            "Neoplasms",
            "Malignant Neoplasms",
            "Carcinoma",
            "Lung diseases",
            "Vascular Diseases",
            "Lipid Metabolism Disorders"
          ],
          "Drugs": [
            "Pyridoxal phosphate",
            "Cysteine",
            "L-2-amino-3-butynoic acid",
            "2-[(3-Hydroxy-2-Methyl-5-Phosphonooxymethyl-Pyridin-4-Ylmethyl)-Imino]-5-Phosphono-Pent-3-Enoic Acid",
            "Carboxymethylthio-3-(3-Chlorophenyl)-1,2,4-Oxadiazol"
          ],
          "drugbank_url": "https://www.drugbank.ca/polypeptides/P32929",
          "Name": "Cystathionine gamma-lyase",
          "structure": "https://cdn.rcsb.org/images/structures/ot/not available/not available_model-1.jpeg",
          "kind": "Target",
          "Degree": 12,
          "Closeness Centrality": 0.2509459901800327,
          "Betweenness Centrality": 0.0,
          "Eigenvector Centrality": 6.865320865353976e-07,
          "Clustering Coefficient": 1.0,
          "VoteRank Score": 278,
          "fill_color": "#12EAEA",
          "line_color": "#0EBEBE",
          "id": "Cystathionine gamma-lyase",
          "value": "Cystathionine gamma-lyase",
          "name": "Cystathionine gamma-lyase"
        }
      },
      {
        "data": {
          "Gene": "CBS",
          "ID": "P35520",
          "PDBID": "Not Available",
          "Organism": "Humans",
          "Protein Class": "Enzyme",
          "Protein Family": "Not Available",
          "Cellular Location": "Cytoplasm",
          "STRING Interaction Partners": [
            "CTH"
          ],
          "Diseases": [
            "Hypertensive disease",
            "Cerebrovascular accident",
            "Intellectual Disability",
            "Neoplasms",
            "Vascular Diseases",
            "Inborn Errors of Metabolism",
            "Malignant Neoplasms",
            "Arterial Occlusive Diseases",
            "Neurodegenerative Disorders",
            "Primary malignant neoplasm",
            "Congenital Heart Defects",
            "Lung Neoplasms",
            "Congenital heart disease",
            "Congenital Abnormality",
            "Adenocarcinoma",
            "Carcinoma",
            "Cognition Disorders",
            "Colonic Neoplasms",
            "Connective Tissue Diseases",
            "Demyelinating Diseases",
            "Diabetes Mellitus",
            "Heart Diseases",
            "Immunologic Deficiency Syndromes",
            "Inflammatory Bowel Diseases",
            "Liver neoplasms",
            "Lung diseases",
            "Metabolic Diseases",
            "Monosomy",
            "Mycoses",
            "Malignant neoplasm of mouth",
            "Deformity",
            "Arteriopathic disease",
            "Chronic Kidney Diseases",
            "Peripheral Arterial Diseases"
          ],
          "Drugs": [
            "Pyridoxal phosphate",
            "Serine",
            "Cysteine",
            "Ademetionine"
          ],
          "drugbank_url": "https://www.drugbank.ca/polypeptides/P35520",
          "Name": "Cystathionine beta-synthase",
          "structure": "https://cdn.rcsb.org/images/structures/ot/not available/not available_model-1.jpeg",
          "kind": "Target",
          "Degree": 18,
          "Closeness Centrality": 0.25136032037845873,
          "Betweenness Centrality": 0.008960092790604952,
          "Eigenvector Centrality": 6.865772395043765e-07,
          "Clustering Coefficient": 0.5294117647058824,
          "VoteRank Score": 450,
          "fill_color": "#12EAEA",
          "line_color": "#0EBEBE",
          "id": "Cystathionine beta-synthase",
          "value": "Cystathionine beta-synthase",
          "name": "Cystathionine beta-synthase"
        }
      },
      {
        "data": {
          "Gene": "CARS",
          "ID": "P49589",
          "PDBID": "1U0B",
          "Organism": "Humans",
          "Protein Class": "Enzyme",
          "Protein Family": "Ligase",
          "Cellular Location": "Cytoplasm",
          "STRING Interaction Partners": [
            "EEF1G",
            "YARS",
            "LARS",
            "MARS",
            "EPRS",
            "IARS"
          ],
          "Diseases": [],
          "Drugs": [
            "Cysteine"
          ],
          "drugbank_url": "https://www.drugbank.ca/polypeptides/P49589",
          "Name": "Cysteine--tRNA ligase, cytoplasmic",
          "structure": "https://cdn.rcsb.org/images/structures/u0/1u0b/1u0b_assembly-1.jpeg",
          "kind": "Target",
          "Degree": 12,
          "Closeness Centrality": 0.2509459901800327,
          "Betweenness Centrality": 0.0,
          "Eigenvector Centrality": 6.865320865353976e-07,
          "Clustering Coefficient": 1.0,
          "VoteRank Score": 245,
          "fill_color": "#12EAEA",
          "line_color": "#0EBEBE",
          "id": "Cysteine--tRNA ligase, cytoplasmic",
          "value": "Cysteine--tRNA ligase, cytoplasmic",
          "name": "Cysteine--tRNA ligase, cytoplasmic"
        }
      },
      {
        "data": {
          "Gene": "MGMT",
          "ID": "P16455",
          "PDBID": "Not Available",
          "Organism": "Humans",
          "Protein Class": "Enzyme",
          "Protein Family": "Not Available",
          "Cellular Location": "Nucleus",
          "STRING Interaction Partners": [],
          "Diseases": [
            "Brain Neoplasms",
            "Mouth Neoplasms",
            "Precancerous Conditions",
            "Neoplasms, Intracranial",
            "Mammary Neoplasms",
            "Adenoma",
            "Carcinoma",
            "Colorectal Neoplasms",
            "Lung Neoplasms",
            "Neuroendocrine Tumors",
            "Skin Neoplasms",
            "B-Cell Lymphomas",
            "MYELODYSPLASTIC SYNDROME",
            "Neoplasms, Neuroepithelial",
            "Endometrial Neoplasms",
            "Liver diseases",
            "Neural Tube Defects",
            "Viral hepatitis",
            "Benign Neoplasm",
            "Gastrointestinal Stromal Tumors",
            "Congenital Abnormality",
            "Congenital chromosomal disease",
            "Colonic Neoplasms",
            "Gastrointestinal Neoplasms",
            "Hepatitis",
            "HIV Infections",
            "Inflammatory Bowel Diseases",
            "Nervous System Neoplasms",
            "Prostatic Neoplasms",
            "Rectal Neoplasms",
            "Testicular Neoplasms",
            "Urologic Diseases",
            "Central Nervous System Neoplasms",
            "Choroid Plexus Neoplasms",
            "Disease due to Papilloma virus",
            "Hepatitis viral infections",
            "Infection",
            "Intellectual Disability"
          ],
          "Drugs": [
            "S-Methylcysteine",
            "S-Benzylcysteine",
            "Cysteine",
            "Zinc",
            "Dinitrochlorobenzene",
            "Zinc acetate",
            "Zinc chloride",
            "Zinc sulfate, unspecified form"
          ],
          "drugbank_url": "https://www.drugbank.ca/polypeptides/P16455",
          "Name": "Methylated-DNA--protein-cysteine methyltransferase",
          "structure": "https://cdn.rcsb.org/images/structures/ot/not available/not available_model-1.jpeg",
          "kind": "Target",
          "Degree": 12,
          "Closeness Centrality": 0.2509459901800327,
          "Betweenness Centrality": 0.0,
          "Eigenvector Centrality": 6.865320865353976e-07,
          "Clustering Coefficient": 1.0,
          "VoteRank Score": 211,
          "fill_color": "#12EAEA",
          "line_color": "#0EBEBE",
          "id": "Methylated-DNA--protein-cysteine methyltransferase",
          "value": "Methylated-DNA--protein-cysteine methyltransferase",
          "name": "Methylated-DNA--protein-cysteine methyltransferase"
        }
      },
      {
        "data": {
          "Gene": "GSS",
          "ID": "P48637",
          "PDBID": "Not Available",
          "Organism": "Humans",
          "Protein Class": "Not Available",
          "Protein Family": "Not Available",
          "Cellular Location": "Not Available",
          "STRING Interaction Partners": [
            "GCLC",
            "GSR",
            "GCLM",
            "GPX1",
            "GPX5",
            "GPX4"
          ],
          "Diseases": [
            "Enzymopathy",
            "Carcinoma",
            "Mouth Diseases",
            "Prion Diseases",
            "Adenocarcinoma",
            "Central Nervous System Infection",
            "Deglutition Disorders",
            "Immunologic Deficiency Syndromes",
            "Lung Neoplasms",
            "Tracheal Diseases",
            "B-Cell Lymphomas",
            "Neurologic Symptoms",
            "Neurodegenerative Disorders"
          ],
          "Drugs": [
            "Glycine",
            "Glutathione",
            "gamma-Glutamylcysteine",
            "Phosphoaminophosphonic Acid-Adenylate Ester",
            "Cysteine",
            "Acetylcysteine",
            "Copper"
          ],
          "drugbank_url": "https://www.drugbank.ca/polypeptides/P48637",
          "Name": "Glutathione synthetase",
          "structure": "https://cdn.rcsb.org/images/structures/ot/not available/not available_model-1.jpeg",
          "kind": "Target",
          "Degree": 61,
          "Closeness Centrality": 0.3483765843841797,
          "Betweenness Centrality": 0.03184142861696018,
          "Eigenvector Centrality": 0.00020119788393845863,
          "Clustering Coefficient": 0.4819672131147541,
          "VoteRank Score": 587,
          "fill_color": "#12EAEA",
          "line_color": "#0EBEBE",
          "id": "Glutathione synthetase",
          "value": "Glutathione synthetase",
          "name": "Glutathione synthetase"
        }
      },
      {
        "data": {
          "Gene": "CARS2",
          "ID": "Q9HA77",
          "PDBID": "1U0B",
          "Organism": "Humans",
          "Protein Class": "Not Available",
          "Protein Family": "Not Available",
          "Cellular Location": "Mitochondrion matrix",
          "STRING Interaction Partners": [
            "YARS",
            "EPRS"
          ],
          "Diseases": [
            "Movement Disorders"
          ],
          "Drugs": [
            "Cysteine"
          ],
          "drugbank_url": "https://www.drugbank.ca/polypeptides/Q9HA77",
          "Name": "Probable cysteine--tRNA ligase, mitochondrial",
          "structure": "https://cdn.rcsb.org/images/structures/u0/1u0b/1u0b_assembly-1.jpeg",
          "kind": "Target",
          "Degree": 12,
          "Closeness Centrality": 0.2509459901800327,
          "Betweenness Centrality": 0.0,
          "Eigenvector Centrality": 6.865320865353976e-07,
          "Clustering Coefficient": 1.0,
          "VoteRank Score": 167,
          "fill_color": "#12EAEA",
          "line_color": "#0EBEBE",
          "id": "Probable cysteine--tRNA ligase, mitochondrial",
          "value": "Probable cysteine--tRNA ligase, mitochondrial",
          "name": "Probable cysteine--tRNA ligase, mitochondrial"
        }
      },
      {
        "data": {
          "Gene": "CSAD",
          "ID": "Q9Y600",
          "PDBID": "Not Available",
          "Organism": "Humans",
          "Protein Class": "Not Available",
          "Protein Family": "Not Available",
          "Cellular Location": "Not Available",
          "STRING Interaction Partners": [
            "CDO1",
            "ADO"
          ],
          "Diseases": [
            "Malignant Neoplasms",
            "Migraine Disorders",
            "Primary malignant neoplasm"
          ],
          "Drugs": [
            "Pyridoxal phosphate",
            "Cysteine"
          ],
          "drugbank_url": "https://www.drugbank.ca/polypeptides/Q9Y600",
          "Name": "Cysteine sulfinic acid decarboxylase",
          "structure": "https://cdn.rcsb.org/images/structures/ot/not available/not available_model-1.jpeg",
          "kind": "Target",
          "Degree": 12,
          "Closeness Centrality": 0.2509459901800327,
          "Betweenness Centrality": 0.0,
          "Eigenvector Centrality": 6.865320865353976e-07,
          "Clustering Coefficient": 1.0,
          "VoteRank Score": 108,
          "fill_color": "#12EAEA",
          "line_color": "#0EBEBE",
          "id": "Cysteine sulfinic acid decarboxylase",
          "value": "Cysteine sulfinic acid decarboxylase",
          "name": "Cysteine sulfinic acid decarboxylase"
        }
      },
      {
        "data": {
          "Gene": "NFS1",
          "ID": "Q9Y697",
          "PDBID": "6NZU",
          "Organism": "Humans",
          "Protein Class": "Not Available",
          "Protein Family": "Not Available",
          "Cellular Location": "Mitochondrion",
          "STRING Interaction Partners": [
            "ISCU",
            "LYRM4",
            "FXN",
            "MOCS3",
            "MPST",
            "HSCB",
            "TST"
          ],
          "Diseases": [
            "Adenocarcinoma",
            "Lung Neoplasms"
          ],
          "Drugs": [
            "Pyridoxal phosphate",
            "Alanine",
            "Cysteine"
          ],
          "drugbank_url": "https://www.drugbank.ca/polypeptides/Q9Y697",
          "Name": "Cysteine desulfurase, mitochondrial",
          "structure": "https://cdn.rcsb.org/images/structures/nz/6nzu/6nzu_assembly-1.jpeg",
          "kind": "Target",
          "Degree": 12,
          "Closeness Centrality": 0.2509459901800327,
          "Betweenness Centrality": 0.0,
          "Eigenvector Centrality": 6.865320865353976e-07,
          "Clustering Coefficient": 1.0,
          "VoteRank Score": 24,
          "fill_color": "#12EAEA",
          "line_color": "#0EBEBE",
          "id": "Cysteine desulfurase, mitochondrial",
          "value": "Cysteine desulfurase, mitochondrial",
          "name": "Cysteine desulfurase, mitochondrial"
        }
      },
      {
        "data": {
          "Gene": "CDO1",
          "ID": "Q16878",
          "PDBID": "Not Available",
          "Organism": "Humans",
          "Protein Class": "Not Available",
          "Protein Family": "Not Available",
          "Cellular Location": "Not Available",
          "STRING Interaction Partners": [
            "CSAD",
            "GADL1"
          ],
          "Diseases": [
            "Hypertensive disease",
            "Malignant Neoplasms",
            "Primary malignant neoplasm",
            "Adenoma",
            "Gall Bladder Diseases",
            "Liver diseases",
            "Lymphoma",
            "Mycosis Fungoides"
          ],
          "Drugs": [
            "NADH",
            "Cysteine",
            "Carbocisteine"
          ],
          "drugbank_url": "https://www.drugbank.ca/polypeptides/Q16878",
          "Name": "Cysteine dioxygenase type 1",
          "structure": "https://cdn.rcsb.org/images/structures/ot/not available/not available_model-1.jpeg",
          "kind": "Target",
          "Degree": 12,
          "Closeness Centrality": 0.2509459901800327,
          "Betweenness Centrality": 0.0,
          "Eigenvector Centrality": 6.865320865353976e-07,
          "Clustering Coefficient": 1.0,
          "VoteRank Score": 0,
          "fill_color": "#12EAEA",
          "line_color": "#0EBEBE",
          "id": "Cysteine dioxygenase type 1",
          "value": "Cysteine dioxygenase type 1",
          "name": "Cysteine dioxygenase type 1"
        }
      },
      {
        "data": {
          "Gene": "FKBP1A",
          "ID": "P62942",
          "PDBID": "6I1S",
          "Organism": "Humans",
          "Protein Class": "Enzyme",
          "Protein Family": "Isomerase",
          "Cellular Location": "Cytoplasm",
          "STRING Interaction Partners": [
            "MTOR",
            "TGFBR1",
            "PPP3R1",
            "ACVR1",
            "RYR1",
            "PPP3CA",
            "ACVRL1",
            "PIN1",
            "PPP3CB"
          ],
          "Diseases": [
            "Parkinsonian Disorders",
            "Esophageal Neoplasms",
            "Neoplasms",
            "Malignant Neoplasms",
            "Dermatologic disorders",
            "Primary malignant neoplasm",
            "Autoimmune Diseases",
            "Lymphoma",
            "Stomach Diseases",
            "Mammary Neoplasms"
          ],
          "Drugs": [
            "Tacrolimus",
            "{3-[3-(3,4-Dimethoxy-Phenyl)-1-(1-{1-[2-(3,4,5-Trimethoxy-Phenyl)-Butyryl]-Piperidin-2yl}-Vinyloxy)-Propyl]-Phenoxy}-Acetic Acid",
            "Methyl Methylsulfinylmethyl Sulfide",
            "FKB-001",
            "L-709,587",
            "4-hydroxybutan-2-one",
            "Sirolimus",
            "Pimecrolimus",
            "GPI-1485",
            "Heptyl glucoside",
            "Gpi-1046",
            "Myristic acid",
            "(21S)-1AZA-4,4-DIMETHYL-6,19-DIOXA-2,3,7,20-TETRAOXOBICYCLO[19.4.0] PENTACOSANE",
            "(3R)-4-(p-toluenesulfonyl)-1,4-thiazane-3-carboxylicacid-L-phenylalanine ethyl ester",
            "Dorsomorphin",
            "(3r)-4-(P-Toluenesulfonyl)-1,4-Thiazane-3-Carboxylicacid-L-Leucine"
          ],
          "drugbank_url": "https://www.drugbank.ca/polypeptides/P62942",
          "Name": "Peptidyl-prolyl cis-trans isomerase FKBP1A",
          "structure": "https://cdn.rcsb.org/images/structures/i1/6i1s/6i1s_assembly-1.jpeg",
          "kind": "Target",
          "Degree": 2,
          "Closeness Centrality": 0.2614319989282539,
          "Betweenness Centrality": 0.0,
          "Eigenvector Centrality": 0.0001901596790343388,
          "Clustering Coefficient": 1.0,
          "VoteRank Score": 0,
          "fill_color": "#12EAEA",
          "line_color": "#0EBEBE",
          "id": "Peptidyl-prolyl cis-trans isomerase FKBP1A",
          "value": "Peptidyl-prolyl cis-trans isomerase FKBP1A",
          "name": "Peptidyl-prolyl cis-trans isomerase FKBP1A"
        }
      },
      {
        "data": {
          "Gene": "ACE",
          "ID": "P12821",
          "PDBID": "5AM8",
          "Organism": "Humans",
          "Protein Class": "Enzyme",
          "Protein Family": "Protease",
          "Cellular Location": "Secreted",
          "STRING Interaction Partners": [
            "AGT",
            "REN",
            "KNG1"
          ],
          "Diseases": [
            "Meningococcal Infections",
            "Stomach Neoplasms",
            "Lung Neoplasms",
            "Prostatic Neoplasms",
            "Adenocarcinoma",
            "Drug Allergy",
            "Infant, Premature, Diseases",
            "Respiratory Tract Diseases",
            "Staphylococcal Infections",
            "Vascular Diseases",
            "Autoimmune Diseases",
            "Mental disorders",
            "Renal glomerular disease",
            "Inflammatory Bowel Diseases",
            "Respiration Disorders",
            "Carcinoma",
            "Liver diseases",
            "Urinary tract infection",
            "Virus Diseases",
            "Malignant neoplasm of mouth",
            "Disease of capillaries",
            "Renal vascular disorder",
            "Complications of Diabetes Mellitus",
            "Anxiety Disorders",
            "Hepatitis",
            "Malabsorption Syndrome",
            "Metabolic Diseases",
            "nervous system disorder",
            "Neuromuscular Diseases",
            "Peripheral Neuropathy",
            "Respiratory Syncytial Virus Infections",
            "Urologic Diseases",
            "Uterine Fibroids",
            "Lipid Metabolism Disorders",
            "Congenital defects",
            "Arteriopathic disease",
            "Mammary Neoplasms",
            "Secondary Neoplasm",
            "Peripheral Nervous System Diseases",
            "Bacterial Infections",
            "Bone neoplasms",
            "Carotid Artery Diseases",
            "CNS disorder",
            "Congenital chromosomal disease",
            "Colorectal Neoplasms",
            "Connective Tissue Diseases",
            "Diabetic Neuropathies",
            "Drug abuse",
            "Esophageal Neoplasms",
            "Congenital Heart Defects",
            "Heart valve disease",
            "HIV Infections",
            "Infection of kidney",
            "Intestinal Diseases",
            "Polycystic Kidney Diseases",
            "Alcoholic Liver Diseases",
            "Lymphoma",
            "Diseases of mitral valve",
            "Myopathy",
            "Musculoskeletal Diseases",
            "Mycoplasma Infections",
            "Myeloproliferative disease",
            "Disorder of the optic nerve",
            "Periodontal Diseases",
            "Pleural effusion disorder",
            "Myocardial Diseases, Secondary",
            "Dermatologic disorders",
            "Skin lesion",
            "Encephalopathies",
            "Atrophic condition of skin",
            "Congenital heart disease",
            "Caffeine related disorders",
            "Diabetic Polyneuropathies",
            "Complement deficiency disease",
            "Chronic liver disease",
            "Hematologic Neoplasms",
            "Cardiac defects",
            "Schizophrenia and related disorders",
            "Sleep Disorders",
            "Spondylarthropathies",
            "Autonomic nervous system disorders",
            "MYELODYSPLASTIC SYNDROME",
            "Nutrition Disorders"
          ],
          "Drugs": [
            "Perindopril",
            "Rescinnamine",
            "Epicaptopril",
            "N-acetyl-alpha-D-glucosamine",
            "Fosinopril",
            "Benazepril",
            "Captopril",
            "Enalapril",
            "Lisinopril",
            "Moexipril",
            "Quinapril",
            "Ramipril",
            "Trandolapril",
            "Omapatrilat",
            "Spirapril",
            "Cilazapril",
            "Candoxatril",
            "Temocapril",
            "Enalaprilat",
            "Zofenopril",
            "Cilazaprilat"
          ],
          "drugbank_url": "https://www.drugbank.ca/polypeptides/P12821",
          "Name": "Angiotensin-converting enzyme",
          "structure": "https://cdn.rcsb.org/images/structures/am/5am8/5am8_assembly-1.jpeg",
          "kind": "Target",
          "Degree": 6,
          "Closeness Centrality": 0.2672449983192859,
          "Betweenness Centrality": 0.002999746275689587,
          "Eigenvector Centrality": 5.381548338394141e-06,
          "Clustering Coefficient": 0.4,
          "VoteRank Score": 259,
          "fill_color": "#12EAEA",
          "line_color": "#0EBEBE",
          "id": "Angiotensin-converting enzyme",
          "value": "Angiotensin-converting enzyme",
          "name": "Angiotensin-converting enzyme"
        }
      },
      {
        "data": {
          "Gene": "ODC1",
          "ID": "P11926",
          "PDBID": "4ZGY",
          "Organism": "Humans",
          "Protein Class": "Enzyme",
          "Protein Family": "Lyase",
          "Cellular Location": "Not Available",
          "STRING Interaction Partners": [
            "OAZ1",
            "SRM",
            "OAZ2",
            "SAT1",
            "OAT",
            "OAZ3",
            "ARG2",
            "AGMAT",
            "ARG1",
            "AOC1"
          ],
          "Diseases": [
            "Colorectal Neoplasms",
            "Colonic Neoplasms",
            "Skin Neoplasms",
            "HIV Infections",
            "Intellectual Disability",
            "Malignant Neoplasms",
            "Primary malignant neoplasm",
            "Adenoma",
            "Liver neoplasms",
            "Prostatic Neoplasms",
            "Esophageal Neoplasms",
            "Lymphoma",
            "Adenocarcinoma",
            "Bacterial Infections",
            "Brain Diseases",
            "Colonic Diseases",
            "Cytomegalovirus Infections",
            "Diabetes Mellitus",
            "Enterovirus Infections",
            "Herpes Simplex Infections",
            "Hypertensive disease",
            "Inflammatory Bowel Diseases",
            "Lung Neoplasms",
            "Myeloproliferative disease",
            "Stomach Diseases",
            "Neuroendocrine Tumors",
            "Mammary Neoplasms",
            "Neurodevelopmental Disorders",
            "Secondary Neoplasm"
          ],
          "Drugs": [
            "Pyridoxal phosphate",
            "Putrescine",
            "Pyridoxine phosphate",
            "N-Pyridoxyl-Glycine-5-Monophosphate",
            "L-Eflornithine",
            "N(6)-(pyridoxal phosphate)-L-lysine",
            "Geneticin",
            "Spermine",
            "Eflornithine"
          ],
          "drugbank_url": "https://www.drugbank.ca/polypeptides/P11926",
          "Name": "Ornithine decarboxylase",
          "structure": "https://cdn.rcsb.org/images/structures/zg/4zgy/4zgy_assembly-1.jpeg",
          "kind": "Target",
          "Degree": 0,
          "Closeness Centrality": 0.0,
          "Betweenness Centrality": 0.0,
          "Eigenvector Centrality": 1.0851376285419985e-46,
          "Clustering Coefficient": 0,
          "VoteRank Score": 0,
          "fill_color": "#12EAEA",
          "line_color": "#0EBEBE",
          "id": "Ornithine decarboxylase",
          "value": "Ornithine decarboxylase",
          "name": "Ornithine decarboxylase"
        }
      },
      {
        "data": {
          "Gene": "F10",
          "ID": "P00742",
          "PDBID": "1P0S",
          "Organism": "Humans",
          "Protein Class": "Enzyme",
          "Protein Family": "Protease",
          "Cellular Location": "Secreted",
          "STRING Interaction Partners": [
            "SERPINC1",
            "F3",
            "F5",
            "TFPI",
            "F8",
            "SERPIND1",
            "F7",
            "THBD",
            "GGCX",
            "SERPINA5"
          ],
          "Diseases": [
            "Blood Coagulation Disorders",
            "Cerebrovascular accident",
            "Mammary Neoplasms",
            "Chronic Kidney Diseases",
            "Diabetes Mellitus",
            "Hepatitis",
            "Liver diseases",
            "Viral hepatitis",
            "Coagulation factor deficiency syndrome",
            "Blood Coagulation Disorders, Inherited",
            "Peripheral Arterial Diseases",
            "Infection",
            "Heart valve disease",
            "Hypertensive disease",
            "Kidney Diseases",
            "Lymphoma",
            "Vascular Diseases",
            "Virus Diseases",
            "B-Cell Lymphomas",
            "Adult Solid Neoplasm",
            "Adenoviral infections",
            "Arteriopathic disease"
          ],
          "Drugs": [
            "Antihemophilic factor, human recombinant",
            "Coagulation Factor IX (Recombinant)",
            "Coagulation factor VIIa Recombinant Human",
            "Heparin",
            "Enoxaparin",
            "SSR-126517E",
            "gamma-carboxy-L-glutamic acid",
            "4-[(5-CHLOROINDOL-2-YL)SULFONYL]-2-(2-METHYLPROPYL)-1-[[5-(PYRIDIN-4-YL)PYRIMIDIN-2-YL]CARBONYL]PIPERAZINE",
            "LY-517717",
            "Rivaroxaban",
            "Lanoteplase",
            "Idraparinux",
            "rNAPc2",
            "Apixaban",
            "Otamixaban",
            "Eribaxaban",
            "(2R)-2-(5-CHLORO-2-THIENYL)-N-{(3S)-1-[(1S)-1-METHYL-2-MORPHOLIN-4-YL-2-OXOETHYL]-2-OXOPYRROLIDIN-3-YL}PROPENE-1-SULFONAMIDE",
            "THIENO[3,2-B]PYRIDINE-2-SULFONIC ACID [1-(1-AMINO-ISOQUINOLIN-7-YLMETHYL)-2-OXO-PYRROLDIN-3-YL]-AMIDE",
            "2-(5-CHLORO-2-THIENYL)-N-{(3S)-1-[(1S)-1-METHYL-2-MORPHOLIN-4-YL-2-OXOETHYL]-2-OXOPYRROLIDIN-3-YL}ETHANESULFONAMIDE",
            "GW-813893",
            "2-({4-[(5-CHLORO-1H-INDOL-2-YL)SULFONYL]PIPERAZIN-1-YL}CARBONYL)THIENO[3,2-B]PYRIDINE 4-OXIDE",
            "N-((1R,2S)-2-(5-CHLORO-1H-INDOLE-2-CARBOXAMIDO)CYCLOHEXYL)-5-METHYL-4,5,6,7-TETRAHYDROTHIAZOLO[5,4-C]PYRIDINE-2-CARBOXAMIDE",
            "N-((1R,2R)-2-(5-CHLORO-1H-INDOLE-2-CARBOXAMIDO)CYCLOHEXYL)-5-METHYL-4,5,6,7-TETRAHYDROTHIAZOLO[5,4-C]PYRIDINE-2-CARBOXAMIDE",
            "N-(2-(((5-CHLORO-2-PYRIDINYL)AMINO)SULFONYL)PHENYL)-4-(2-OXO-1(2H)-PYRIDINYL)BENZAMIDE",
            "5-(5-CHLORO-2-THIENYL)-N-{(3S)-1-[(1S)-1-METHYL-2-MORPHOLIN-4-YL-2-OXOETHYL]-2-OXOPYRROLIDIN-3-YL}-1H-1,2,4-TRIAZOLE-3-SULFONAMIDE",
            "5-CHLORO-N-{(3S)-1-[(1S)-1-METHYL-2-MORPHOLIN-4-YL-2-OXOETHYL]-2-OXOPYRROLIDIN-3-YL}-1-BENZOTHIOPHENE-2-SULFONAMIDE",
            "6-CHLORO-N-{(3S)-1-[(1S)-1-METHYL-2-MORPHOLIN-4-YL-2-OXOETHYL]-2-OXOPYRROLIDIN-3-YL}-1-BENZOTHIOPHENE-2-SULFONAMIDE",
            "6-CHLORO-N-{(3S)-1-[(1S)-1-METHYL-2-(4-MORPHOLINYL)-2-OXO ETHYL]-2-OXO-3-PYRROLIDINYL}-2-NAPHTHALENESULFONAMIDE",
            "5-Chloro-N-{(3S)-1-[(2S)-1-(4-morpholinyl)-1-oxo-2-propanyl]-2-oxo-3-pyrrolidinyl}-1H-indole-2-sulfonamide",
            "5-chloro-N-[(3R)-1-(2-{[2-fluoro-4-(2-oxopyridin-1(2H)-yl)phenyl]amino}-2-oxoethyl)pyrrolidin-3-yl]thiophene-2-carboxamide",
            "5-Chloro-thiophene-2-carboxylic acid ((3S,4S)-1-{[2-fluoro-4-(2-oxo-2H-pyridin-1-yl)-phenylcarbamoyl]-methyl}-4-hydroxy-pyrrolidin-3-yl)-amide",
            "N-(1-ISOPROPYLPIPERIDIN-4-YL)-1-(3-METHOXYBENZYL)-1H-INDOLE-2-CARBOXAMIDE",
            "1-{2-[(4-CHLOROPHENYL)AMINO]-2-OXOETHYL}-N-(1-ISOPROPYLPIPERIDIN-4-YL)-1H-INDOLE-2-CARBOXAMIDE",
            "5-CHLORO-THIOPHENE-2-CARBOXYLIC ACID ((3S,4S)-4-FLUORO- 1-{[2-FLUORO-4-(2-OXO-2H-PYRIDIN-1-YL)-PHENYLCARBAMOYL]-METHYL}-PYRROLIDIN-3-YL)-AMIDE",
            "5-CHLORO-N-(2-(4-(2-OXOPYRIDIN-1(2H)-YL)BENZAMIDO)ETHYL)THIOPHENE-2-CARBOXAMIDE",
            "5-CHLORO-N-((1R,2S)-2-(4-(2-OXOPYRIDIN-1(2H)-YL)BENZAMIDO) CYCLOPENTYL)THIOPHENE-2-CARBOXAMIDE",
            "THIENO[3,2-B]PYRIDINE-2-SULFONIC ACID [2-OXO-1-(1H-PYRROLO[2,3-C]PYRIDIN-2-YLMETHYL)-PYRROLIDIN-3-YL]-AMIDE",
            "3-({4-[(6-CHLORO-1-BENZOTHIEN-2-YL)SULFONYL]-2-OXOPIPERAZIN-1-YL}METHYL)BENZENECARBOXIMIDAMIDE",
            "4-{[(E)-2-(5-CHLOROTHIEN-2-YL)VINYL]SULFONYL}-1-(1H-PYRROLO[3,2-C]PYRIDIN-2-YLMETHYL)PIPERAZIN-2-ONE",
            "4-({4-[(6-CHLORO-1-BENZOTHIEN-2-YL)SULFONYL]-2-OXOPIPERAZIN-1-YL}METHYL)BENZENECARBOXIMIDAMIDE",
            "4-[[(1E)-2-(4-CHLOROPHENYL)ETHENYL]SULFONYL]-1-[[1-(4-PYRIDINYL)-4-PIPERIDINYL]METHYL]PIPERAZINONE",
            "1-[[(1E)-2-(4-CHLOROPHENYL)ETHENYL]SULFONYL]-4-[[1-(4-PYRIDINYL)-4-PIPERIDINYL]METHYL]PIPERAZINE",
            "Fondaparinux",
            "Edoxaban",
            "Coagulation factor VII human",
            "Antithrombin Alfa",
            "Nafamostat",
            "Coagulation Factor IX Human",
            "Prothrombin",
            "Protein S human",
            "Anti-inhibitor coagulant complex",
            "Betrixaban",
            "Emicizumab",
            "Antihemophilic factor human",
            "Nonacog beta pegol",
            "Turoctocog alfa",
            "Bemiparin",
            "Kappadione",
            "Lonoctocog alfa",
            "Moroctocog alfa",
            "Albutrepenonacog alfa",
            "Protamine sulfate",
            "Turoctocog alfa pegol"
          ],
          "drugbank_url": "https://www.drugbank.ca/polypeptides/P00742",
          "Name": "Coagulation factor X",
          "structure": "https://cdn.rcsb.org/images/structures/p0/1p0s/1p0s_assembly-1.jpeg",
          "kind": "Target",
          "Degree": 17,
          "Closeness Centrality": 0.27789577251454795,
          "Betweenness Centrality": 0.0058745501860818375,
          "Eigenvector Centrality": 0.0003888814249659917,
          "Clustering Coefficient": 0.49264705882352944,
          "VoteRank Score": 422,
          "fill_color": "#12EAEA",
          "line_color": "#0EBEBE",
          "id": "Coagulation factor X",
          "value": "Coagulation factor X",
          "name": "Coagulation factor X"
        }
      },
      {
        "data": {
          "Gene": "MGST3",
          "ID": "O14880",
          "PDBID": "4JRZ",
          "Organism": "Humans",
          "Protein Class": "Enzyme",
          "Protein Family": "Not Available",
          "Cellular Location": "Endoplasmic reticulum membrane",
          "STRING Interaction Partners": [],
          "Diseases": [
            "Neurodegenerative Disorders"
          ],
          "Drugs": [
            "Glutathione"
          ],
          "drugbank_url": "https://www.drugbank.ca/polypeptides/O14880",
          "Name": "Microsomal glutathione S-transferase 3",
          "structure": "https://cdn.rcsb.org/images/structures/jr/4jrz/4jrz_assembly-1.jpeg",
          "kind": "Target",
          "Degree": 40,
          "Closeness Centrality": 0.30166558925208686,
          "Betweenness Centrality": 0.0,
          "Eigenvector Centrality": 7.928179826874011e-06,
          "Clustering Coefficient": 1.0,
          "VoteRank Score": 514,
          "fill_color": "#12EAEA",
          "line_color": "#0EBEBE",
          "id": "Microsomal glutathione S-transferase 3",
          "value": "Microsomal glutathione S-transferase 3",
          "name": "Microsomal glutathione S-transferase 3"
        }
      },
      {
        "data": {
          "Gene": "HPGDS",
          "ID": "O60760",
          "PDBID": "Not Available",
          "Organism": "Humans",
          "Protein Class": "Enzyme",
          "Protein Family": "Transferase",
          "Cellular Location": "Cytoplasm",
          "STRING Interaction Partners": [
            "GSR",
            "PTGS2"
          ],
          "Diseases": [
            "Liver diseases",
            "Mood Disorders",
            "Psychotic Disorders",
            "Neoplasms",
            "Testicular Neoplasms",
            "Malignant neoplasm of mouth",
            "Diabetes Mellitus",
            "Adenocarcinoma",
            "Inflammatory Bowel Diseases",
            "Brain Neoplasms",
            "Hypertensive disease",
            "Carcinoma",
            "Esophageal Neoplasms",
            "Cardiovascular Diseases",
            "Lung diseases",
            "Alcoholic Liver Diseases",
            "Prostatic Neoplasms",
            "Neuropathy",
            "Bone neoplasms",
            "Colorectal Neoplasms",
            "Drug Eruptions",
            "Laryngeal Diseases",
            "Lymphoma",
            "Parasitic Diseases",
            "Respiration Disorders",
            "Skin lesion",
            "Skin Neoplasms",
            "B-Cell Lymphomas",
            "Dyslipidemias",
            "Arteriopathic disease",
            "Venoocclusive disease",
            "Chronic Kidney Diseases",
            "Secondary Neoplasm",
            "Adenoma",
            "Anxiety Disorders",
            "Autoimmune Diseases",
            "Mental disorders",
            "Cerebrovascular Disorders",
            "Esophageal Diseases",
            "Congenital Heart Defects",
            "Heart Diseases",
            "HIV Infections",
            "Intestinal Diseases",
            "Intestinal Neoplasms",
            "Liver neoplasms",
            "Lung Neoplasms",
            "Myopathy",
            "nervous system disorder",
            "Occupational Diseases",
            "Pituitary Diseases",
            "Precancerous Conditions",
            "Respiratory Syncytial Virus Infections",
            "Retinal Diseases",
            "Signs and Symptoms, Respiratory",
            "Cerebrovascular accident",
            "Temporomandibular Joint Disorders",
            "Thalassemia",
            "Uterine Fibroids",
            "Encephalopathies",
            "Epstein-Barr Virus Infections",
            "Lung Diseases, Interstitial",
            "Neoplasms, Neuroepithelial",
            "Parkinsonian Disorders",
            "Hematologic Neoplasms",
            "Neurodegenerative Disorders",
            "Cardiomyopathies",
            "Polyomavirus Infections",
            "Eosinophilic disorder",
            "Drug Dependence",
            "Neurodevelopmental Disorders"
          ],
          "Drugs": [
            "2-(2f-Benzothiazolyl)-5-Styryl-3-(4f-Phthalhydrazidyl)Tetrazolium Chloride",
            "Glutathione",
            "3-phenyl-5-(1H-pyrazol-3-yl)isoxazole",
            "PHENYL-5-(1H-PYRAZOL-3-YL)-1,3-THIAZOLE",
            "Tranilast",
            "4-{[4-(4-fluoro-3-methylphenyl)-1,3-thiazol-2-yl]amino}-2-hydroxybenzoic acid",
            "4-(BENZHYDRYLOXY)-1-[3-(1H-TETRAAZOL-5-YL)PROPYL]PIPERIDINE",
            "Nocodazole",
            "3-(4-nitrophenyl)-1H-pyrazole",
            "1-PHENYL-1H-PYRAZOLE-4-CARBOXYLIC ACID",
            "Tretinoin",
            "Glutathione disulfide"
          ],
          "drugbank_url": "https://www.drugbank.ca/polypeptides/O60760",
          "Name": "Hematopoietic prostaglandin D synthase",
          "structure": "https://cdn.rcsb.org/images/structures/ot/not available/not available_model-1.jpeg",
          "kind": "Target",
          "Degree": 57,
          "Closeness Centrality": 0.3054994663061268,
          "Betweenness Centrality": 0.019403675380364957,
          "Eigenvector Centrality": 7.946352031963874e-06,
          "Clustering Coefficient": 0.5739348370927319,
          "VoteRank Score": 579,
          "fill_color": "#12EAEA",
          "line_color": "#0EBEBE",
          "id": "Hematopoietic prostaglandin D synthase",
          "value": "Hematopoietic prostaglandin D synthase",
          "name": "Hematopoietic prostaglandin D synthase"
        }
      },
      {
        "data": {
          "Gene": "GSTA1",
          "ID": "P08263",
          "PDBID": "Not Available",
          "Organism": "Humans",
          "Protein Class": "Enzyme",
          "Protein Family": "Not Available",
          "Cellular Location": "Cytoplasm",
          "STRING Interaction Partners": [
            "GSTA2"
          ],
          "Diseases": [
            "Prostatic Neoplasms",
            "Drug toxicity",
            "Psychotic Disorders",
            "Adverse reaction to drug",
            "Neoplasms",
            "Mammary Neoplasms",
            "Adenocarcinoma",
            "Adenoma",
            "Hemoglobinopathies",
            "Hypertensive disease",
            "Liver diseases",
            "Liver neoplasms",
            "Cerebrovascular accident",
            "Malignant neoplasm of mouth"
          ],
          "Drugs": [
            "S-Hydroxycysteine",
            "Glutathione sulfonic acid",
            "Glutathione",
            "2-Hydroxyethyl Disulfide",
            "N-(4-Aminobutanoyl)-S-(4-methoxybenzyl)-L-cysteinylglycine",
            "S-benzylglutathione",
            "S-Hexylglutathione",
            "Busulfan",
            "Azathioprine",
            "Hypericin",
            "Curcumin",
            "Glutathione disulfide"
          ],
          "drugbank_url": "https://www.drugbank.ca/polypeptides/P08263",
          "Name": "Glutathione S-transferase A1",
          "structure": "https://cdn.rcsb.org/images/structures/ot/not available/not available_model-1.jpeg",
          "kind": "Target",
          "Degree": 40,
          "Closeness Centrality": 0.30166558925208686,
          "Betweenness Centrality": 0.0,
          "Eigenvector Centrality": 7.928179826874011e-06,
          "Clustering Coefficient": 1.0,
          "VoteRank Score": 510,
          "fill_color": "#12EAEA",
          "line_color": "#0EBEBE",
          "id": "Glutathione S-transferase A1",
          "value": "Glutathione S-transferase A1",
          "name": "Glutathione S-transferase A1"
        }
      },
      {
        "data": {
          "Gene": "GSTA2",
          "ID": "P09210",
          "PDBID": "Not Available",
          "Organism": "Humans",
          "Protein Class": "Enzyme",
          "Protein Family": "Transferase",
          "Cellular Location": "Cytoplasm",
          "STRING Interaction Partners": [
            "GSTA1",
            "GSTA5",
            "NFE2L2"
          ],
          "Diseases": [],
          "Drugs": [
            "Chloroquine",
            "Glutathione",
            "Vitamin E",
            "Clofibrate",
            "Etacrynic acid",
            "Busulfan",
            "Azathioprine",
            "alpha-Tocopherol succinate",
            "D-alpha-Tocopherol acetate",
            "Glutathione disulfide"
          ],
          "drugbank_url": "https://www.drugbank.ca/polypeptides/P09210",
          "Name": "Glutathione S-transferase A2",
          "structure": "https://cdn.rcsb.org/images/structures/ot/not available/not available_model-1.jpeg",
          "kind": "Target",
          "Degree": 45,
          "Closeness Centrality": 0.3048876516206005,
          "Betweenness Centrality": 0.0018934466630164703,
          "Eigenvector Centrality": 8.607717327937561e-06,
          "Clustering Coefficient": 0.803030303030303,
          "VoteRank Score": 547,
          "fill_color": "#12EAEA",
          "line_color": "#0EBEBE",
          "id": "Glutathione S-transferase A2",
          "value": "Glutathione S-transferase A2",
          "name": "Glutathione S-transferase A2"
        }
      },
      {
        "data": {
          "Gene": "MGST1",
          "ID": "P10620",
          "PDBID": "2H8A",
          "Organism": "Humans",
          "Protein Class": "Enzyme",
          "Protein Family": "Transferase",
          "Cellular Location": "Microsome",
          "STRING Interaction Partners": [],
          "Diseases": [
            "Degenerative Diseases, Central Nervous System",
            "Neurodegenerative Disorders",
            "Degenerative Diseases, Spinal Cord",
            "Neoplasms",
            "Congenital Heart Defects",
            "Lung Neoplasms",
            "Lymphoma"
          ],
          "Drugs": [
            "Glutathione",
            "Glutathione disulfide"
          ],
          "drugbank_url": "https://www.drugbank.ca/polypeptides/P10620",
          "Name": "Microsomal glutathione S-transferase 1",
          "structure": "https://cdn.rcsb.org/images/structures/h8/2h8a/2h8a_assembly-1.jpeg",
          "kind": "Target",
          "Degree": 40,
          "Closeness Centrality": 0.30166558925208686,
          "Betweenness Centrality": 0.0,
          "Eigenvector Centrality": 7.928179826874011e-06,
          "Clustering Coefficient": 1.0,
          "VoteRank Score": 506,
          "fill_color": "#12EAEA",
          "line_color": "#0EBEBE",
          "id": "Microsomal glutathione S-transferase 1",
          "value": "Microsomal glutathione S-transferase 1",
          "name": "Microsomal glutathione S-transferase 1"
        }
      },
      {
        "data": {
          "Gene": "ESD",
          "ID": "P10768",
          "PDBID": "Not Available",
          "Organism": "Humans",
          "Protein Class": "Enzyme",
          "Protein Family": "Hydrolase",
          "Cellular Location": "Cytoplasm",
          "STRING Interaction Partners": [
            "ADH5"
          ],
          "Diseases": [
            "Neoplasms",
            "Adenoma",
            "Mental disorders",
            "Diabetes Mellitus",
            "Monosomy",
            "Cerebrovascular accident",
            "Migraine Disorders",
            "Sarcoma",
            "Malignant neoplasm of soft tissue"
          ],
          "Drugs": [
            "Glutathione"
          ],
          "drugbank_url": "https://www.drugbank.ca/polypeptides/P10768",
          "Name": "S-formylglutathione hydrolase",
          "structure": "https://cdn.rcsb.org/images/structures/ot/not available/not available_model-1.jpeg",
          "kind": "Target",
          "Degree": 40,
          "Closeness Centrality": 0.30166558925208686,
          "Betweenness Centrality": 0.0,
          "Eigenvector Centrality": 7.928179826874011e-06,
          "Clustering Coefficient": 1.0,
          "VoteRank Score": 501,
          "fill_color": "#12EAEA",
          "line_color": "#0EBEBE",
          "id": "S-formylglutathione hydrolase",
          "value": "S-formylglutathione hydrolase",
          "name": "S-formylglutathione hydrolase"
        }
      },
      {
        "data": {
          "Gene": "GGT1",
          "ID": "P19440",
          "PDBID": "Not Available",
          "Organism": "Humans",
          "Protein Class": "Enzyme",
          "Protein Family": "Not Available",
          "Cellular Location": "Cell membrane",
          "STRING Interaction Partners": [
            "GGCT",
            "GSR"
          ],
          "Diseases": [
            "Liver diseases",
            "Carcinoma",
            "Prostatic Neoplasms",
            "Alcohol-Related Disorders",
            "Alcohol-Induced Disorders",
            "Neoplasms",
            "Protein measurement",
            "Malignant Neoplasms",
            "Primary malignant neoplasm",
            "Hepatitis",
            "Hypertensive disease",
            "Liver neoplasms",
            "Adenocarcinoma",
            "Dyslipidemias",
            "Tauopathies",
            "Cardiovascular Diseases",
            "Congenital chromosomal disease",
            "Inflammatory Bowel Diseases",
            "Lymphoma",
            "Cerebrovascular accident",
            "Virus Diseases",
            "B-Cell Lymphomas",
            "Mitochondrial Diseases",
            "Gestational Trophoblastic Neoplasms",
            "MYELODYSPLASTIC SYNDROME"
          ],
          "Drugs": [
            "Glutathione"
          ],
          "drugbank_url": "https://www.drugbank.ca/polypeptides/P19440",
          "Name": "Gamma-glutamyltranspeptidase 1",
          "structure": "https://cdn.rcsb.org/images/structures/ot/not available/not available_model-1.jpeg",
          "kind": "Target",
          "Degree": 40,
          "Closeness Centrality": 0.30166558925208686,
          "Betweenness Centrality": 0.0,
          "Eigenvector Centrality": 7.928179826874011e-06,
          "Clustering Coefficient": 1.0,
          "VoteRank Score": 496,
          "fill_color": "#12EAEA",
          "line_color": "#0EBEBE",
          "id": "Gamma-glutamyltranspeptidase 1",
          "value": "Gamma-glutamyltranspeptidase 1",
          "name": "Gamma-glutamyltranspeptidase 1"
        }
      },
      {
        "data": {
          "Gene": "GSTM2",
          "ID": "P28161",
          "PDBID": "3GTU",
          "Organism": "Humans",
          "Protein Class": "Enzyme",
          "Protein Family": "Transferase",
          "Cellular Location": "Cytoplasm",
          "STRING Interaction Partners": [
            "GSTM3",
            "GSTM4",
            "GSTM1",
            "GSTM5"
          ],
          "Diseases": [
            "Neurodegenerative Disorders",
            "Degenerative Diseases, Central Nervous System",
            "Degenerative Diseases, Spinal Cord",
            "Hypertensive disease",
            "Malignant Neoplasms",
            "Primary malignant neoplasm",
            "Congenital chromosomal disease",
            "Malignant neoplasm of mouth",
            "Inflammatory Bowel Diseases",
            "Esophageal Neoplasms",
            "Virus Diseases",
            "Lung diseases",
            "Pancreatic Diseases",
            "Signs and Symptoms, Respiratory",
            "Cerebrovascular accident",
            "Encephalopathies",
            "Migraine Disorders",
            "Alcohol-Induced Disorders",
            "Venoocclusive disease",
            "Chronic Kidney Diseases"
          ],
          "Drugs": [
            "S-(2,4-dinitrophenyl)glutathione",
            "Glutathione disulfide",
            "Glutathione",
            "S-Methyl glutathione"
          ],
          "drugbank_url": "https://www.drugbank.ca/polypeptides/P28161",
          "Name": "Glutathione S-transferase Mu 2",
          "structure": "https://cdn.rcsb.org/images/structures/gt/3gtu/3gtu_assembly-1.jpeg",
          "kind": "Target",
          "Degree": 40,
          "Closeness Centrality": 0.30166558925208686,
          "Betweenness Centrality": 0.0,
          "Eigenvector Centrality": 7.928179826874011e-06,
          "Clustering Coefficient": 1.0,
          "VoteRank Score": 488,
          "fill_color": "#12EAEA",
          "line_color": "#0EBEBE",
          "id": "Glutathione S-transferase Mu 2",
          "value": "Glutathione S-transferase Mu 2",
          "name": "Glutathione S-transferase Mu 2"
        }
      },
      {
        "data": {
          "Gene": "GLRX",
          "ID": "P35754",
          "PDBID": "Not Available",
          "Organism": "Humans",
          "Protein Class": "Not Available",
          "Protein Family": "Not Available",
          "Cellular Location": "Cytoplasm",
          "STRING Interaction Partners": [
            "RRM1"
          ],
          "Diseases": [
            "Neoplasms",
            "Diabetes Mellitus",
            "Lung diseases",
            "Bacterial Infections",
            "Malignant Neoplasms",
            "Respiratory Tract Infections",
            "Lung Diseases, Interstitial",
            "Dyslipidemias",
            "Neurodegenerative Disorders",
            "Inflammatory disorder",
            "Primary malignant neoplasm",
            "Chronic Kidney Diseases"
          ],
          "Drugs": [
            "Glutathione"
          ],
          "drugbank_url": "https://www.drugbank.ca/polypeptides/P35754",
          "Name": "Glutaredoxin-1",
          "structure": "https://cdn.rcsb.org/images/structures/ot/not available/not available_model-1.jpeg",
          "kind": "Target",
          "Degree": 40,
          "Closeness Centrality": 0.30166558925208686,
          "Betweenness Centrality": 0.0,
          "Eigenvector Centrality": 7.928179826874011e-06,
          "Clustering Coefficient": 1.0,
          "VoteRank Score": 483,
          "fill_color": "#12EAEA",
          "line_color": "#0EBEBE",
          "id": "Glutaredoxin-1",
          "value": "Glutaredoxin-1",
          "name": "Glutaredoxin-1"
        }
      },
      {
        "data": {
          "Gene": "GPX4",
          "ID": "P36969",
          "PDBID": "Not Available",
          "Organism": "Humans",
          "Protein Class": "Enzyme",
          "Protein Family": "Oxidoreductase",
          "Cellular Location": "Mitochondrion",
          "STRING Interaction Partners": [
            "GSR",
            "GRSF1",
            "GSS"
          ],
          "Diseases": [
            "Mammary Neoplasms",
            "Colorectal Neoplasms",
            "Malignant Neoplasms",
            "Primary malignant neoplasm",
            "Neoplasms",
            "B-Cell Lymphomas",
            "Complications of Diabetes Mellitus",
            "Adenocarcinoma",
            "Anxiety Disorders",
            "Diabetes Mellitus",
            "Kidney Diseases",
            "Lung Neoplasms",
            "Lymphoma",
            "nervous system disorder",
            "Cerebrovascular accident",
            "Thyroid Diseases",
            "Virus Diseases",
            "Peripheral Arterial Diseases"
          ],
          "Drugs": [
            "Glutathione",
            "Glutathione disulfide",
            "Benzoyl peroxide"
          ],
          "drugbank_url": "https://www.drugbank.ca/polypeptides/P36969",
          "Name": "Phospholipid hydroperoxide glutathione peroxidase, mitochondrial",
          "structure": "https://cdn.rcsb.org/images/structures/ot/not available/not available_model-1.jpeg",
          "kind": "Target",
          "Degree": 40,
          "Closeness Centrality": 0.30166558925208686,
          "Betweenness Centrality": 0.0,
          "Eigenvector Centrality": 7.928179826874011e-06,
          "Clustering Coefficient": 1.0,
          "VoteRank Score": 480,
          "fill_color": "#12EAEA",
          "line_color": "#0EBEBE",
          "id": "Phospholipid hydroperoxide glutathione peroxidase, mitochondrial",
          "value": "Phospholipid hydroperoxide glutathione peroxidase, mitochondrial",
          "name": "Phospholipid hydroperoxide glutathione peroxidase, mitochondrial"
        }
      },
      {
        "data": {
          "Gene": "GSTM5",
          "ID": "P46439",
          "PDBID": "1GTU",
          "Organism": "Humans",
          "Protein Class": "Enzyme",
          "Protein Family": "Transferase",
          "Cellular Location": "Cytoplasm",
          "STRING Interaction Partners": [
            "GSTM4",
            "GSTM2"
          ],
          "Diseases": [
            "Colonic Neoplasms",
            "Degenerative Diseases, Central Nervous System",
            "Neurodegenerative Disorders",
            "Degenerative Diseases, Spinal Cord",
            "Hypertensive disease",
            "Psychotic Disorders"
          ],
          "Drugs": [
            "Glutathione",
            "Glutathione disulfide"
          ],
          "drugbank_url": "https://www.drugbank.ca/polypeptides/P46439",
          "Name": "Glutathione S-transferase Mu 5",
          "structure": "https://cdn.rcsb.org/images/structures/gt/1gtu/1gtu_assembly-1.jpeg",
          "kind": "Target",
          "Degree": 40,
          "Closeness Centrality": 0.30166558925208686,
          "Betweenness Centrality": 0.0,
          "Eigenvector Centrality": 7.928179826874011e-06,
          "Clustering Coefficient": 1.0,
          "VoteRank Score": 472,
          "fill_color": "#12EAEA",
          "line_color": "#0EBEBE",
          "id": "Glutathione S-transferase Mu 5",
          "value": "Glutathione S-transferase Mu 5",
          "name": "Glutathione S-transferase Mu 5"
        }
      },
      {
        "data": {
          "Gene": "GPX6",
          "ID": "P59796",
          "PDBID": "Not Available",
          "Organism": "Humans",
          "Protein Class": "Not Available",
          "Protein Family": "Not Available",
          "Cellular Location": "Secreted",
          "STRING Interaction Partners": [
            "SOD1",
            "SOD2",
            "SOD3"
          ],
          "Diseases": [],
          "Drugs": [
            "Glutathione",
            "Glutathione disulfide",
            "Benzoyl peroxide"
          ],
          "drugbank_url": "https://www.drugbank.ca/polypeptides/P59796",
          "Name": "Glutathione peroxidase 6",
          "structure": "https://cdn.rcsb.org/images/structures/ot/not available/not available_model-1.jpeg",
          "kind": "Target",
          "Degree": 40,
          "Closeness Centrality": 0.30166558925208686,
          "Betweenness Centrality": 0.0,
          "Eigenvector Centrality": 7.928179826874011e-06,
          "Clustering Coefficient": 1.0,
          "VoteRank Score": 465,
          "fill_color": "#12EAEA",
          "line_color": "#0EBEBE",
          "id": "Glutathione peroxidase 6",
          "value": "Glutathione peroxidase 6",
          "name": "Glutathione peroxidase 6"
        }
      },
      {
        "data": {
          "Gene": "HAGH",
          "ID": "Q16775",
          "PDBID": "Not Available",
          "Organism": "Humans",
          "Protein Class": "Enzyme",
          "Protein Family": "Hydrolase",
          "Cellular Location": "Mitochondrion matrix",
          "STRING Interaction Partners": [
            "GLO1"
          ],
          "Diseases": [
            "Neoplasms",
            "Adenocarcinoma",
            "Carcinoma",
            "Prostatic Neoplasms"
          ],
          "Drugs": [
            "S-(N-hydroxy-N-bromophenylcarbamoyl)glutathione",
            "Glutathione"
          ],
          "drugbank_url": "https://www.drugbank.ca/polypeptides/Q16775",
          "Name": "Hydroxyacylglutathione hydrolase, mitochondrial",
          "structure": "https://cdn.rcsb.org/images/structures/ot/not available/not available_model-1.jpeg",
          "kind": "Target",
          "Degree": 40,
          "Closeness Centrality": 0.30166558925208686,
          "Betweenness Centrality": 0.0,
          "Eigenvector Centrality": 7.928179826874011e-06,
          "Clustering Coefficient": 1.0,
          "VoteRank Score": 458,
          "fill_color": "#12EAEA",
          "line_color": "#0EBEBE",
          "id": "Hydroxyacylglutathione hydrolase, mitochondrial",
          "value": "Hydroxyacylglutathione hydrolase, mitochondrial",
          "name": "Hydroxyacylglutathione hydrolase, mitochondrial"
        }
      },
      {
        "data": {
          "Gene": "GPX1",
          "ID": "Q6NSD4",
          "PDBID": "1GP1",
          "Organism": "Humans",
          "Protein Class": "Not Available",
          "Protein Family": "Not Available",
          "Cellular Location": "Not Available",
          "STRING Interaction Partners": [
            "SOD2",
            "GSR",
            "SOD1",
            "SOD3",
            "GSS"
          ],
          "Diseases": [
            "Hypertensive disease",
            "Cardiovascular Diseases",
            "Lung Neoplasms",
            "Mammary Neoplasms",
            "Cardiomyopathy, Dilated",
            "Head and Neck Neoplasms",
            "Head Neoplasms",
            "Neck Neoplasms",
            "Upper Aerodigestive Tract Neoplasms",
            "Diabetes Mellitus",
            "Inflammatory Bowel Diseases",
            "Lung diseases",
            "Cerebrovascular accident",
            "Adenocarcinoma",
            "Adenoma",
            "Autoimmune Diseases",
            "Bone Diseases",
            "Diabetic Neuropathies",
            "Liver neoplasms",
            "Lymphoma",
            "Metabolic Diseases",
            "Myeloproliferative disease",
            "nervous system disorder",
            "Peripheral Neuropathy",
            "Prostatic Diseases",
            "Prostatic Neoplasms",
            "Peripheral Vascular Diseases",
            "Prolapse of female genital organs",
            "Dyslipidemias",
            "Disorder of skeletal system",
            "Complications of Diabetes Mellitus",
            "Mitochondrial Diseases",
            "Drug Dependence",
            "Chronic Kidney Diseases",
            "Peripheral Nervous System Diseases"
          ],
          "Drugs": [
            "Glutathione"
          ],
          "drugbank_url": "https://www.drugbank.ca/polypeptides/Q6NSD4",
          "Name": "Glutathione peroxidase",
          "structure": "https://cdn.rcsb.org/images/structures/gp/1gp1/1gp1_assembly-1.jpeg",
          "kind": "Target",
          "Degree": 40,
          "Closeness Centrality": 0.30166558925208686,
          "Betweenness Centrality": 0.0,
          "Eigenvector Centrality": 7.928179826874011e-06,
          "Clustering Coefficient": 1.0,
          "VoteRank Score": 447,
          "fill_color": "#12EAEA",
          "line_color": "#0EBEBE",
          "id": "Glutathione peroxidase",
          "value": "Glutathione peroxidase",
          "name": "Glutathione peroxidase"
        }
      },
      {
        "data": {
          "Gene": "GPX7",
          "ID": "Q96SL4",
          "PDBID": "Not Available",
          "Organism": "Humans",
          "Protein Class": "Not Available",
          "Protein Family": "Not Available",
          "Cellular Location": "Secreted",
          "STRING Interaction Partners": [
            "GSR",
            "SOD2",
            "SOD1",
            "P4HB",
            "SOD3"
          ],
          "Diseases": [
            "Malignant Neoplasms",
            "Primary malignant neoplasm",
            "Mammary Neoplasms"
          ],
          "Drugs": [
            "Glutathione",
            "Glutathione disulfide",
            "Benzoyl peroxide"
          ],
          "drugbank_url": "https://www.drugbank.ca/polypeptides/Q96SL4",
          "Name": "Glutathione peroxidase 7",
          "structure": "https://cdn.rcsb.org/images/structures/ot/not available/not available_model-1.jpeg",
          "kind": "Target",
          "Degree": 40,
          "Closeness Centrality": 0.30166558925208686,
          "Betweenness Centrality": 0.0,
          "Eigenvector Centrality": 7.928179826874011e-06,
          "Clustering Coefficient": 1.0,
          "VoteRank Score": 441,
          "fill_color": "#12EAEA",
          "line_color": "#0EBEBE",
          "id": "Glutathione peroxidase 7",
          "value": "Glutathione peroxidase 7",
          "name": "Glutathione peroxidase 7"
        }
      },
      {
        "data": {
          "Gene": "MGST2",
          "ID": "Q99735",
          "PDBID": "Not Available",
          "Organism": "Humans",
          "Protein Class": "Enzyme",
          "Protein Family": "Transferase",
          "Cellular Location": "Endoplasmic reticulum membrane",
          "STRING Interaction Partners": [],
          "Diseases": [],
          "Drugs": [
            "Glutathione",
            "Busulfan"
          ],
          "drugbank_url": "https://www.drugbank.ca/polypeptides/Q99735",
          "Name": "Microsomal glutathione S-transferase 2",
          "structure": "https://cdn.rcsb.org/images/structures/ot/not available/not available_model-1.jpeg",
          "kind": "Target",
          "Degree": 40,
          "Closeness Centrality": 0.30166558925208686,
          "Betweenness Centrality": 0.0,
          "Eigenvector Centrality": 7.928179826874011e-06,
          "Clustering Coefficient": 1.0,
          "VoteRank Score": 432,
          "fill_color": "#12EAEA",
          "line_color": "#0EBEBE",
          "id": "Microsomal glutathione S-transferase 2",
          "value": "Microsomal glutathione S-transferase 2",
          "name": "Microsomal glutathione S-transferase 2"
        }
      },
      {
        "data": {
          "Gene": "GSTO2",
          "ID": "Q9H4Y5",
          "PDBID": "Not Available",
          "Organism": "Humans",
          "Protein Class": "Enzyme",
          "Protein Family": "Not Available",
          "Cellular Location": "Not Available",
          "STRING Interaction Partners": [],
          "Diseases": [
            "Neoplasms",
            "Neurodegenerative Disorders",
            "Congenital chromosomal disease",
            "Hypertensive disease",
            "Skin lesion",
            "Cerebrovascular accident"
          ],
          "Drugs": [
            "Glutathione"
          ],
          "drugbank_url": "https://www.drugbank.ca/polypeptides/Q9H4Y5",
          "Name": "Glutathione S-transferase omega-2",
          "structure": "https://cdn.rcsb.org/images/structures/ot/not available/not available_model-1.jpeg",
          "kind": "Target",
          "Degree": 40,
          "Closeness Centrality": 0.30166558925208686,
          "Betweenness Centrality": 0.0,
          "Eigenvector Centrality": 7.928179826874011e-06,
          "Clustering Coefficient": 1.0,
          "VoteRank Score": 421,
          "fill_color": "#12EAEA",
          "line_color": "#0EBEBE",
          "id": "Glutathione S-transferase omega-2",
          "value": "Glutathione S-transferase omega-2",
          "name": "Glutathione S-transferase omega-2"
        }
      },
      {
        "data": {
          "Gene": "GLRX2",
          "ID": "Q9NS18",
          "PDBID": "Not Available",
          "Organism": "Humans",
          "Protein Class": "Not Available",
          "Protein Family": "Not Available",
          "Cellular Location": "Mitochondrion",
          "STRING Interaction Partners": [],
          "Diseases": [],
          "Drugs": [
            "Glutathione"
          ],
          "drugbank_url": "https://www.drugbank.ca/polypeptides/Q9NS18",
          "Name": "Glutaredoxin-2, mitochondrial",
          "structure": "https://cdn.rcsb.org/images/structures/ot/not available/not available_model-1.jpeg",
          "kind": "Target",
          "Degree": 40,
          "Closeness Centrality": 0.30166558925208686,
          "Betweenness Centrality": 0.0,
          "Eigenvector Centrality": 7.928179826874011e-06,
          "Clustering Coefficient": 1.0,
          "VoteRank Score": 411,
          "fill_color": "#12EAEA",
          "line_color": "#0EBEBE",
          "id": "Glutaredoxin-2, mitochondrial",
          "value": "Glutaredoxin-2, mitochondrial",
          "name": "Glutaredoxin-2, mitochondrial"
        }
      },
      {
        "data": {
          "Gene": "GLO1",
          "ID": "Q04760",
          "PDBID": "Not Available",
          "Organism": "Humans",
          "Protein Class": "Enzyme",
          "Protein Family": "Lyase",
          "Cellular Location": "Not Available",
          "STRING Interaction Partners": [
            "HAGH",
            "GRHPR"
          ],
          "Diseases": [],
          "Drugs": [
            "Glutathione",
            "S-P-Nitrobenzyloxycarbonylglutathione",
            "S-(N-hydroxy-N-iodophenylcarbamoyl)glutathione",
            "Mercaptoethanol",
            "S-benzylglutathione",
            "S-Hexylglutathione",
            "Indomethacin",
            "methyl 4-(2,3-dihydroxy-5-methylphenoxy)-2-hydroxy-6-methylbenzoate"
          ],
          "drugbank_url": "https://www.drugbank.ca/polypeptides/Q04760",
          "Name": "Lactoylglutathione lyase",
          "structure": "https://cdn.rcsb.org/images/structures/ot/not available/not available_model-1.jpeg",
          "kind": "Target",
          "Degree": 49,
          "Closeness Centrality": 0.36004864180343676,
          "Betweenness Centrality": 0.00788306971398389,
          "Eigenvector Centrality": 0.00022401451068719232,
          "Clustering Coefficient": 0.6998299319727891,
          "VoteRank Score": 537,
          "fill_color": "#12EAEA",
          "line_color": "#0EBEBE",
          "id": "Lactoylglutathione lyase",
          "value": "Lactoylglutathione lyase",
          "name": "Lactoylglutathione lyase"
        }
      },
      {
        "data": {
          "Gene": "LTC4S",
          "ID": "Q16873",
          "PDBID": "Not Available",
          "Organism": "Humans",
          "Protein Class": "Enzyme",
          "Protein Family": "Lyase",
          "Cellular Location": "Nucleus outer membrane",
          "STRING Interaction Partners": [
            "ALOX5",
            "LTA4H"
          ],
          "Diseases": [
            "Drug Allergy",
            "Peripheral Neuropathy",
            "Cardiovascular Diseases",
            "Cerebrovascular accident",
            "Cerebrovascular Disorders",
            "Colorectal Neoplasms",
            "Respiration Disorders",
            "Respiratory Tract Diseases",
            "Lung Diseases, Obstructive"
          ],
          "Drugs": [
            "Glutathione",
            "Azelastine"
          ],
          "drugbank_url": "https://www.drugbank.ca/polypeptides/Q16873",
          "Name": "Leukotriene C4 synthase",
          "structure": "https://cdn.rcsb.org/images/structures/ot/not available/not available_model-1.jpeg",
          "kind": "Target",
          "Degree": 40,
          "Closeness Centrality": 0.30166558925208686,
          "Betweenness Centrality": 0.0,
          "Eigenvector Centrality": 7.928179826874011e-06,
          "Clustering Coefficient": 1.0,
          "VoteRank Score": 398,
          "fill_color": "#12EAEA",
          "line_color": "#0EBEBE",
          "id": "Leukotriene C4 synthase",
          "value": "Leukotriene C4 synthase",
          "name": "Leukotriene C4 synthase"
        }
      },
      {
        "data": {
          "Gene": "GSR",
          "ID": "P00390",
          "PDBID": "Not Available",
          "Organism": "Humans",
          "Protein Class": "Enzyme",
          "Protein Family": "Oxidoreductase",
          "Cellular Location": "Mitochondrion",
          "STRING Interaction Partners": [
            "CAT",
            "GPX1",
            "GPX2",
            "GPX4",
            "GSS",
            "GPX3",
            "TXN",
            "GPX7",
            "HPGDS",
            "G6PD"
          ],
          "Diseases": [
            "Parkinsonian Disorders",
            "Degenerative Diseases, Central Nervous System",
            "Enzymopathy",
            "Neurodegenerative Disorders",
            "Degenerative Diseases, Spinal Cord",
            "Diabetes Mellitus",
            "Adenocarcinoma",
            "Hematological Disease",
            "Hepatitis",
            "Hypertensive disease",
            "Anxiety Disorders",
            "Congenital chromosomal disease",
            "Esophageal Neoplasms",
            "Hemoglobinopathies",
            "Malabsorption Syndrome",
            "Periodontal Diseases",
            "Cerebrovascular accident",
            "Thalassemia",
            "Malignant neoplasm of mouth",
            "Hantavirus Infections",
            "Mammary Neoplasms",
            "Chronic Kidney Diseases"
          ],
          "Drugs": [
            "Carmustine",
            "NADH",
            "Glutathione",
            "3,6-dihydroxy-xanthene-9-propionic acid",
            "3-sulfino-L-alanine",
            "Glutathionylspermidine disulfide",
            "3-(Prop-2-Ene-1-Sulfinyl)-Propene-1-Thiol",
            "Flavin adenine dinucleotide",
            "Glutathione disulfide",
            "3-nitro-L-tyrosine",
            "2-(2-PHENYL-3-PYRIDIN-2-YL-4,5,6,7-TETRAHYDRO-2H-ISOPHOSPHINDOL-1-YL)PYRIDINE",
            "6-(3-METHYL-1,4-DIOXO-1,4-DIHYDRONAPHTHALEN-2-YL)HEXANOIC ACID",
            "Coenzyme M",
            "Selenium",
            "Copper",
            "Thimerosal",
            "Cannabidiol",
            "Nabiximols",
            "Medical Cannabis"
          ],
          "drugbank_url": "https://www.drugbank.ca/polypeptides/P00390",
          "Name": "Glutathione reductase, mitochondrial",
          "structure": "https://cdn.rcsb.org/images/structures/ot/not available/not available_model-1.jpeg",
          "kind": "Target",
          "Degree": 82,
          "Closeness Centrality": 0.34275549878248374,
          "Betweenness Centrality": 0.011121300652373852,
          "Eigenvector Centrality": 4.0010064959574623e-05,
          "Clustering Coefficient": 0.5079795242396868,
          "VoteRank Score": 614,
          "fill_color": "#12EAEA",
          "line_color": "#0EBEBE",
          "id": "Glutathione reductase, mitochondrial",
          "value": "Glutathione reductase, mitochondrial",
          "name": "Glutathione reductase, mitochondrial"
        }
      },
      {
        "data": {
          "Gene": "GSTM1",
          "ID": "P09488",
          "PDBID": "Not Available",
          "Organism": "Humans",
          "Protein Class": "Enzyme",
          "Protein Family": "Transferase",
          "Cellular Location": "Cytoplasm",
          "STRING Interaction Partners": [
            "CYP1A1",
            "GSTM2"
          ],
          "Diseases": [
            "Lung Neoplasms",
            "Colorectal Neoplasms",
            "Prostatic Neoplasms",
            "Autosome Abnormalities",
            "Chromosome Aberrations",
            "Drug Allergy",
            "Liver neoplasms",
            "Dermatologic disorders",
            "Amphetamine-Related Disorders",
            "Degenerative Diseases, Central Nervous System",
            "Degenerative Diseases, Spinal Cord",
            "Adenocarcinoma",
            "Esophageal Neoplasms",
            "Mammary Neoplasms",
            "Inflammatory Bowel Diseases",
            "Stomach Neoplasms",
            "Alcoholic Liver Diseases",
            "Lung diseases",
            "Chronic Kidney Diseases",
            "Kidney Diseases",
            "Mouth Neoplasms",
            "Skin lesion",
            "Cerebrovascular accident",
            "Virus Diseases",
            "Congenital Abnormality",
            "Anxiety Disorders",
            "Cardiovascular Diseases",
            "Colonic Neoplasms",
            "Drug Eruptions",
            "Diabetic Neuropathies",
            "Drug abuse",
            "Hematological Disease",
            "HIV Infections",
            "Liver diseases",
            "Temporomandibular Joint Disorders",
            "Encephalopathies",
            "Hematologic Neoplasms",
            "Abdominal Neoplasms",
            "Autoimmune Diseases",
            "Bone neoplasms",
            "Disorder of eye",
            "Head and Neck Neoplasms",
            "Hemoglobinopathies",
            "Immunologic Deficiency Syndromes",
            "Intestinal Neoplasms",
            "Laryngeal Diseases",
            "Neoplasms, Vascular Tissue",
            "Nephrotic Syndrome",
            "Occupational Diseases",
            "Disorder of the optic nerve",
            "Pancreatic Diseases",
            "Peripheral Neuropathy",
            "Pharyngeal Neoplasms",
            "Psychotic Disorders",
            "Rectal Neoplasms",
            "Respiration Disorders",
            "Respiratory Tract Diseases",
            "Retinal Diseases",
            "Signs and Symptoms, Respiratory",
            "Skin Neoplasms",
            "Testicular Neoplasms",
            "Thyroid Diseases",
            "Tracheal Diseases",
            "B-Cell Lymphomas",
            "Lower respiratory tract infection",
            "Migraine Disorders",
            "Lung Diseases, Interstitial",
            "Squamous Cell Neoplasms",
            "Congenital defects",
            "Alcohol-Induced Disorders",
            "Acute respiratory disease",
            "Neuropathy",
            "Mood Disorders",
            "Deficiency of transferase"
          ],
          "Drugs": [
            "Glutathione",
            "(9R,10R)-9-(S-glutathionyl)-10-hydroxy-9,10-dihydrophenanthrene",
            "Zinc trihydroxide",
            "S-(2,4-dinitrophenyl)glutathione",
            "5-fluorotryptophan",
            "(9S,10S)-9-(S-glutathionyl)-10-hydroxy-9,10-dihydrophenanthrene",
            "Busulfan",
            "Cisplatin",
            "Carboplatin",
            "Oxaliplatin",
            "Azathioprine",
            "Curcumin",
            "Acetaminophen",
            "Isosorbide mononitrate",
            "Chloroquine",
            "Glutathione disulfide"
          ],
          "drugbank_url": "https://www.drugbank.ca/polypeptides/P09488",
          "Name": "Glutathione S-transferase Mu 1",
          "structure": "https://cdn.rcsb.org/images/structures/ot/not available/not available_model-1.jpeg",
          "kind": "Target",
          "Degree": 45,
          "Closeness Centrality": 0.3048876516206005,
          "Betweenness Centrality": 0.0018934466630164703,
          "Eigenvector Centrality": 8.607717327937561e-06,
          "Clustering Coefficient": 0.803030303030303,
          "VoteRank Score": 545,
          "fill_color": "#12EAEA",
          "line_color": "#0EBEBE",
          "id": "Glutathione S-transferase Mu 1",
          "value": "Glutathione S-transferase Mu 1",
          "name": "Glutathione S-transferase Mu 1"
        }
      },
      {
        "data": {
          "Gene": "GSTK1",
          "ID": "Q9Y2Q3",
          "PDBID": "Not Available",
          "Organism": "Humans",
          "Protein Class": "Enzyme",
          "Protein Family": "Transferase",
          "Cellular Location": "Peroxisome",
          "STRING Interaction Partners": [],
          "Diseases": [
            "Prostatic Neoplasms",
            "Carcinoma",
            "Adenocarcinoma",
            "MYELODYSPLASTIC SYNDROME",
            "Cardiovascular Diseases",
            "Diabetes Mellitus",
            "Brain Neoplasms",
            "Inflammatory Bowel Diseases",
            "Congenital Abnormality",
            "Adenoma",
            "Esophageal Neoplasms",
            "Lung Neoplasms",
            "Chronic Kidney Diseases",
            "Colorectal Neoplasms",
            "Hepatitis",
            "Laryngeal Diseases",
            "Lymphoma",
            "Respiration Disorders",
            "Venoocclusive disease",
            "Secondary Neoplasm",
            "Tumors of Adrenal Cortex",
            "Mental disorders",
            "Colonic Neoplasms",
            "Drug Eruptions",
            "Heart Diseases",
            "HIV Infections",
            "Kidney Diseases",
            "Liver diseases",
            "Alcoholic Liver Diseases",
            "Liver neoplasms",
            "Lung diseases",
            "Myopathy",
            "Neck Neoplasms",
            "Disorder of the optic nerve",
            "Peripheral Neuropathy",
            "Pituitary Diseases",
            "Psychotic Disorders",
            "Respiratory Tract Diseases",
            "Retroviridae Infections",
            "Dermatologic disorders",
            "Skin Neoplasms",
            "Virus Diseases",
            "Epstein-Barr Virus Infections",
            "Neoplasms, Neuroepithelial",
            "Dyslipidemias",
            "Parkinsonian Disorders",
            "Hematologic Neoplasms",
            "Cardiomyopathies",
            "Polyomavirus Infections",
            "Monoclonal Gammapathies",
            "Sarcoma",
            "Mammary Neoplasms",
            "Sarcoma of soft tissue",
            "Peripheral Nervous System Diseases"
          ],
          "Drugs": [
            "Glutathione",
            "GLUTATHIONE SULFINATE"
          ],
          "drugbank_url": "https://www.drugbank.ca/polypeptides/Q9Y2Q3",
          "Name": "Glutathione S-transferase kappa 1",
          "structure": "https://cdn.rcsb.org/images/structures/ot/not available/not available_model-1.jpeg",
          "kind": "Target",
          "Degree": 40,
          "Closeness Centrality": 0.30166558925208686,
          "Betweenness Centrality": 0.0,
          "Eigenvector Centrality": 7.928179826874011e-06,
          "Clustering Coefficient": 1.0,
          "VoteRank Score": 385,
          "fill_color": "#12EAEA",
          "line_color": "#0EBEBE",
          "id": "Glutathione S-transferase kappa 1",
          "value": "Glutathione S-transferase kappa 1",
          "name": "Glutathione S-transferase kappa 1"
        }
      },
      {
        "data": {
          "Gene": "GSTA3",
          "ID": "Q16772",
          "PDBID": "Not Available",
          "Organism": "Humans",
          "Protein Class": "Enzyme",
          "Protein Family": "Transferase",
          "Cellular Location": "Cytoplasm",
          "STRING Interaction Partners": [],
          "Diseases": [],
          "Drugs": [
            "Glutathione",
            "4-S-Glutathionyl-5-pentyl-tetrahydro-furan-2-ol"
          ],
          "drugbank_url": "https://www.drugbank.ca/polypeptides/Q16772",
          "Name": "Glutathione S-transferase A3",
          "structure": "https://cdn.rcsb.org/images/structures/ot/not available/not available_model-1.jpeg",
          "kind": "Target",
          "Degree": 40,
          "Closeness Centrality": 0.30166558925208686,
          "Betweenness Centrality": 0.0,
          "Eigenvector Centrality": 7.928179826874011e-06,
          "Clustering Coefficient": 1.0,
          "VoteRank Score": 372,
          "fill_color": "#12EAEA",
          "line_color": "#0EBEBE",
          "id": "Glutathione S-transferase A3",
          "value": "Glutathione S-transferase A3",
          "name": "Glutathione S-transferase A3"
        }
      },
      {
        "data": {
          "Gene": "GSTM3",
          "ID": "P21266",
          "PDBID": "3GTU",
          "Organism": "Humans",
          "Protein Class": "Enzyme",
          "Protein Family": "Transferase",
          "Cellular Location": "Cytoplasm",
          "STRING Interaction Partners": [
            "GSTM2",
            "GSTM4"
          ],
          "Diseases": [
            "Colorectal Neoplasms",
            "Prostatic Neoplasms",
            "Neoplasms",
            "Malignant neoplasm of mouth",
            "Adenocarcinoma",
            "Esophageal Neoplasms",
            "Hypertensive disease",
            "Secondary Neoplasm",
            "Disorder of eye",
            "Laryngeal Diseases",
            "Mouth Neoplasms",
            "Mammary Neoplasms"
          ],
          "Drugs": [
            "Glutathione",
            "Vitamin E",
            "alpha-Tocopherol succinate",
            "D-alpha-Tocopherol acetate",
            "Glutathione disulfide"
          ],
          "drugbank_url": "https://www.drugbank.ca/polypeptides/P21266",
          "Name": "Glutathione S-transferase Mu 3",
          "structure": "https://cdn.rcsb.org/images/structures/gt/3gtu/3gtu_assembly-1.jpeg",
          "kind": "Target",
          "Degree": 40,
          "Closeness Centrality": 0.30166558925208686,
          "Betweenness Centrality": 0.0,
          "Eigenvector Centrality": 7.928179826874011e-06,
          "Clustering Coefficient": 1.0,
          "VoteRank Score": 359,
          "fill_color": "#12EAEA",
          "line_color": "#0EBEBE",
          "id": "Glutathione S-transferase Mu 3",
          "value": "Glutathione S-transferase Mu 3",
          "name": "Glutathione S-transferase Mu 3"
        }
      },
      {
        "data": {
          "Gene": "GSTA4",
          "ID": "O15217",
          "PDBID": "Not Available",
          "Organism": "Humans",
          "Protein Class": "Enzyme",
          "Protein Family": "Transferase",
          "Cellular Location": "Cytoplasm",
          "STRING Interaction Partners": [],
          "Diseases": [
            "Precancerous Conditions",
            "Carcinoma",
            "Neoplasms",
            "Adenoma",
            "Diabetes Mellitus",
            "Alcoholic Liver Diseases",
            "Lung Neoplasms",
            "Skin Neoplasms",
            "B-Cell Lymphomas"
          ],
          "Drugs": [
            "Glutathione"
          ],
          "drugbank_url": "https://www.drugbank.ca/polypeptides/O15217",
          "Name": "Glutathione S-transferase A4",
          "structure": "https://cdn.rcsb.org/images/structures/ot/not available/not available_model-1.jpeg",
          "kind": "Target",
          "Degree": 40,
          "Closeness Centrality": 0.30166558925208686,
          "Betweenness Centrality": 0.0,
          "Eigenvector Centrality": 7.928179826874011e-06,
          "Clustering Coefficient": 1.0,
          "VoteRank Score": 341,
          "fill_color": "#12EAEA",
          "line_color": "#0EBEBE",
          "id": "Glutathione S-transferase A4",
          "value": "Glutathione S-transferase A4",
          "name": "Glutathione S-transferase A4"
        }
      },
      {
        "data": {
          "Gene": "GSTM4",
          "ID": "Q03013",
          "PDBID": "Not Available",
          "Organism": "Humans",
          "Protein Class": "Enzyme",
          "Protein Family": "Transferase",
          "Cellular Location": "Cytoplasm",
          "STRING Interaction Partners": [
            "GSTM2",
            "GSTM5",
            "GSTM3"
          ],
          "Diseases": [
            "Degenerative Diseases, Central Nervous System",
            "Neurodegenerative Disorders",
            "Degenerative Diseases, Spinal Cord",
            "Lung Neoplasms",
            "Neoplasms"
          ],
          "Drugs": [
            "Glutathione",
            "Glutathione sulfonic acid",
            "S-octylglutathione",
            "gamma-Glutamyl[S-(2-iodobenzyl)cysteinyl]glycine",
            "S-Hexylglutathione",
            "1-Hydroxy-2-S-glutathionyl-3-para-nitrophenoxy-propane",
            "Glutathione disulfide"
          ],
          "drugbank_url": "https://www.drugbank.ca/polypeptides/Q03013",
          "Name": "Glutathione S-transferase Mu 4",
          "structure": "https://cdn.rcsb.org/images/structures/ot/not available/not available_model-1.jpeg",
          "kind": "Target",
          "Degree": 40,
          "Closeness Centrality": 0.30166558925208686,
          "Betweenness Centrality": 0.0,
          "Eigenvector Centrality": 7.928179826874011e-06,
          "Clustering Coefficient": 1.0,
          "VoteRank Score": 321,
          "fill_color": "#12EAEA",
          "line_color": "#0EBEBE",
          "id": "Glutathione S-transferase Mu 4",
          "value": "Glutathione S-transferase Mu 4",
          "name": "Glutathione S-transferase Mu 4"
        }
      },
      {
        "data": {
          "Gene": "GSTA5",
          "ID": "Q7RTV2",
          "PDBID": "2R3X",
          "Organism": "Humans",
          "Protein Class": "Enzyme",
          "Protein Family": "Transferase",
          "Cellular Location": "Cytoplasm",
          "STRING Interaction Partners": [
            "GSTA2"
          ],
          "Diseases": [
            "Hypertensive disease"
          ],
          "Drugs": [
            "Glutathione"
          ],
          "drugbank_url": "https://www.drugbank.ca/polypeptides/Q7RTV2",
          "Name": "Glutathione S-transferase A5",
          "structure": "https://cdn.rcsb.org/images/structures/r3/2r3x/2r3x_assembly-1.jpeg",
          "kind": "Target",
          "Degree": 40,
          "Closeness Centrality": 0.30166558925208686,
          "Betweenness Centrality": 0.0,
          "Eigenvector Centrality": 7.928179826874011e-06,
          "Clustering Coefficient": 1.0,
          "VoteRank Score": 300,
          "fill_color": "#12EAEA",
          "line_color": "#0EBEBE",
          "id": "Glutathione S-transferase A5",
          "value": "Glutathione S-transferase A5",
          "name": "Glutathione S-transferase A5"
        }
      },
      {
        "data": {
          "Gene": "GSTP1",
          "ID": "P09211",
          "PDBID": "Not Available",
          "Organism": "Humans",
          "Protein Class": "Enzyme",
          "Protein Family": "Transferase",
          "Cellular Location": "Cytoplasm",
          "STRING Interaction Partners": [
            "PRDX6"
          ],
          "Diseases": [
            "Lung Neoplasms",
            "Prostatic Neoplasms",
            "Mammary Neoplasms",
            "Hypertensive disease",
            "Carotid Artery Diseases",
            "Kidney Diseases",
            "Psychotic Disorders",
            "Stomach Neoplasms",
            "Peripheral Nervous System Diseases",
            "Autosome Abnormalities",
            "Chromosome Aberrations",
            "Drug Allergy",
            "Precancerous Conditions",
            "Vestibular Diseases",
            "Amphetamine-Related Disorders",
            "External Carotid Artery Diseases",
            "Internal Carotid Artery Diseases",
            "Sarcoma",
            "Esophageal Neoplasms",
            "Colorectal Neoplasms",
            "Lung diseases",
            "Diabetes Mellitus",
            "Liver diseases",
            "Lymphoma",
            "Skin lesion",
            "Secondary Neoplasm",
            "Congenital Abnormality",
            "Drug Eruptions",
            "Laryngeal Diseases",
            "Peripheral Neuropathy",
            "Signs and Symptoms, Respiratory",
            "B-Cell Lymphomas",
            "MYELODYSPLASTIC SYNDROME",
            "Infection",
            "Adenoma",
            "Anxiety Disorders",
            "Mental disorders",
            "Urinary Bladder Diseases",
            "Colonic Neoplasms",
            "Deglutition Disorders",
            "Drug abuse",
            "Endometrial Neoplasms",
            "Disorder of eye",
            "Gingival Diseases",
            "Head and Neck Neoplasms",
            "Congenital Heart Defects",
            "Hepatitis",
            "Alcoholic Liver Diseases",
            "Mouth Neoplasms",
            "Myeloproliferative disease",
            "Nephrotic Syndrome",
            "Occupational Diseases",
            "Periodontal Diseases",
            "Pituitary Neoplasms",
            "Prostatic Diseases",
            "Respiration Disorders",
            "Respiratory Tract Infections",
            "Testicular Neoplasms",
            "Congenital heart disease",
            "Neurofibromatoses",
            "Deformity",
            "Hematologic Neoplasms",
            "Neurodegenerative Disorders",
            "Disorder of macula of retina",
            "Drug Dependence",
            "Neoplasms, Intracranial",
            "Neurodevelopmental Disorders",
            "Chronic Kidney Diseases"
          ],
          "Drugs": [
            "Clomipramine",
            "Glutathione",
            "(9R,10R)-9-(S-glutathionyl)-10-hydroxy-9,10-dihydrophenanthrene",
            "S-Hydroxycysteine",
            "Cibacron Blue",
            "2-(N-morpholino)ethanesulfonic acid",
            "S-Hexylglutathione",
            "Glutathione sulfonic acid",
            "S-(4-nitrobenzyl)glutathione",
            "Canfosfamide",
            "Ezatiostat",
            "S-NONYL-CYSTEINE",
            "S-(4-BROMOBENZYL)CYSTEINE",
            "Vitamin E",
            "Chlorambucil",
            "Busulfan",
            "Etoposide",
            "Cisplatin",
            "Carboplatin",
            "Oxaliplatin",
            "Deoxycholic acid",
            "Exisulind",
            "Hypericin",
            "Clozapine",
            "Troglitazone",
            "Dinitrochlorobenzene",
            "Curcumin",
            "Etacrynic acid",
            "alpha-Tocopherol succinate",
            "D-alpha-Tocopherol acetate",
            "Curcumin sulfate",
            "Acetaminophen",
            "Glutathione disulfide"
          ],
          "drugbank_url": "https://www.drugbank.ca/polypeptides/P09211",
          "Name": "Glutathione S-transferase P",
          "structure": "https://cdn.rcsb.org/images/structures/ot/not available/not available_model-1.jpeg",
          "kind": "Target",
          "Degree": 44,
          "Closeness Centrality": 0.31639882378085177,
          "Betweenness Centrality": 0.0019992695304651277,
          "Eigenvector Centrality": 1.4340366147396128e-05,
          "Clustering Coefficient": 0.8340380549682875,
          "VoteRank Score": 527,
          "fill_color": "#12EAEA",
          "line_color": "#0EBEBE",
          "id": "Glutathione S-transferase P",
          "value": "Glutathione S-transferase P",
          "name": "Glutathione S-transferase P"
        }
      },
      {
        "data": {
          "Gene": "GSTO1",
          "ID": "P78417",
          "PDBID": "Not Available",
          "Organism": "Humans",
          "Protein Class": "Enzyme",
          "Protein Family": "Not Available",
          "Cellular Location": "Cytoplasm",
          "STRING Interaction Partners": [],
          "Diseases": [
            "Neurodegenerative Disorders",
            "Precancerous Conditions",
            "Prostatic Neoplasms",
            "Dermatologic disorders",
            "Benign Neoplasm",
            "Degenerative Diseases, Central Nervous System",
            "Degenerative Diseases, Spinal Cord",
            "Cerebrovascular accident",
            "B-Cell Lymphomas",
            "Autoimmune Diseases",
            "Brain Neoplasms",
            "Carcinoma",
            "Cerebrovascular Disorders",
            "HTLV-II Infections",
            "Hypertensive disease",
            "Inflammatory Bowel Diseases",
            "nervous system disorder",
            "Skin lesion",
            "Caffeine related disorders",
            "Inflammatory disorder",
            "Mammary Neoplasms"
          ],
          "Drugs": [
            "Glutathione",
            "Vitamin E",
            "alpha-Tocopherol succinate",
            "D-alpha-Tocopherol acetate"
          ],
          "drugbank_url": "https://www.drugbank.ca/polypeptides/P78417",
          "Name": "Glutathione S-transferase omega-1",
          "structure": "https://cdn.rcsb.org/images/structures/ot/not available/not available_model-1.jpeg",
          "kind": "Target",
          "Degree": 40,
          "Closeness Centrality": 0.30166558925208686,
          "Betweenness Centrality": 0.0,
          "Eigenvector Centrality": 7.928179826874011e-06,
          "Clustering Coefficient": 1.0,
          "VoteRank Score": 284,
          "fill_color": "#12EAEA",
          "line_color": "#0EBEBE",
          "id": "Glutathione S-transferase omega-1",
          "value": "Glutathione S-transferase omega-1",
          "name": "Glutathione S-transferase omega-1"
        }
      },
      {
        "data": {
          "Gene": "GPX1",
          "ID": "P07203",
          "PDBID": "Not Available",
          "Organism": "Humans",
          "Protein Class": "Enzyme",
          "Protein Family": "Oxidoreductase",
          "Cellular Location": "Cytoplasm",
          "STRING Interaction Partners": [
            "SOD2",
            "GSR",
            "SOD1",
            "SOD3",
            "GSS"
          ],
          "Diseases": [
            "Hypertensive disease",
            "Cardiovascular Diseases",
            "Lung Neoplasms",
            "Mammary Neoplasms",
            "Cardiomyopathy, Dilated",
            "Head and Neck Neoplasms",
            "Head Neoplasms",
            "Neck Neoplasms",
            "Upper Aerodigestive Tract Neoplasms",
            "Diabetes Mellitus",
            "Inflammatory Bowel Diseases",
            "Lung diseases",
            "Cerebrovascular accident",
            "Adenocarcinoma",
            "Adenoma",
            "Autoimmune Diseases",
            "Bone Diseases",
            "Diabetic Neuropathies",
            "Liver neoplasms",
            "Lymphoma",
            "Metabolic Diseases",
            "Myeloproliferative disease",
            "nervous system disorder",
            "Peripheral Neuropathy",
            "Prostatic Diseases",
            "Prostatic Neoplasms",
            "Peripheral Vascular Diseases",
            "Prolapse of female genital organs",
            "Dyslipidemias",
            "Disorder of skeletal system",
            "Complications of Diabetes Mellitus",
            "Mitochondrial Diseases",
            "Drug Dependence",
            "Chronic Kidney Diseases",
            "Peripheral Nervous System Diseases"
          ],
          "Drugs": [
            "Glutathione",
            "Polaprezinc",
            "Thimerosal",
            "Selenious acid",
            "Hydrogen peroxide",
            "Cannabidiol",
            "Nabiximols",
            "Medical Cannabis",
            "Glutathione disulfide",
            "Benzoyl peroxide"
          ],
          "drugbank_url": "https://www.drugbank.ca/polypeptides/P07203",
          "Name": "Glutathione peroxidase 1",
          "structure": "https://cdn.rcsb.org/images/structures/ot/not available/not available_model-1.jpeg",
          "kind": "Target",
          "Degree": 82,
          "Closeness Centrality": 0.34275549878248374,
          "Betweenness Centrality": 0.011121300652373852,
          "Eigenvector Centrality": 4.0010064959574623e-05,
          "Clustering Coefficient": 0.5079795242396868,
          "VoteRank Score": 609,
          "fill_color": "#12EAEA",
          "line_color": "#0EBEBE",
          "id": "Glutathione peroxidase 1",
          "value": "Glutathione peroxidase 1",
          "name": "Glutathione peroxidase 1"
        }
      },
      {
        "data": {
          "Gene": "GPX2",
          "ID": "P18283",
          "PDBID": "Not Available",
          "Organism": "Humans",
          "Protein Class": "Not Available",
          "Protein Family": "Not Available",
          "Cellular Location": "Cytoplasm",
          "STRING Interaction Partners": [
            "GSR",
            "SOD2",
            "SOD1",
            "SOD3"
          ],
          "Diseases": [
            "Liver neoplasms",
            "Mammary Neoplasms",
            "Neoplasms",
            "Malignant Neoplasms",
            "Primary malignant neoplasm",
            "Carcinoma",
            "Inflammatory Bowel Diseases",
            "Adenoma",
            "Colonic Neoplasms",
            "Colorectal Neoplasms"
          ],
          "Drugs": [
            "Glutathione",
            "Glutathione disulfide",
            "Benzoyl peroxide"
          ],
          "drugbank_url": "https://www.drugbank.ca/polypeptides/P18283",
          "Name": "Glutathione peroxidase 2",
          "structure": "https://cdn.rcsb.org/images/structures/ot/not available/not available_model-1.jpeg",
          "kind": "Target",
          "Degree": 40,
          "Closeness Centrality": 0.30166558925208686,
          "Betweenness Centrality": 0.0,
          "Eigenvector Centrality": 7.928179826874011e-06,
          "Clustering Coefficient": 1.0,
          "VoteRank Score": 263,
          "fill_color": "#12EAEA",
          "line_color": "#0EBEBE",
          "id": "Glutathione peroxidase 2",
          "value": "Glutathione peroxidase 2",
          "name": "Glutathione peroxidase 2"
        }
      },
      {
        "data": {
          "Gene": "GSTT1",
          "ID": "P30711",
          "PDBID": "Not Available",
          "Organism": "Humans",
          "Protein Class": "Enzyme",
          "Protein Family": "Transferase",
          "Cellular Location": "Cytoplasm",
          "STRING Interaction Partners": [],
          "Diseases": [
            "Lung Neoplasms",
            "Prostatic Neoplasms",
            "Carcinoma",
            "Autosome Abnormalities",
            "Chromosome Aberrations",
            "Skin Neoplasms",
            "Benign Neoplasm",
            "Amphetamine-Related Disorders",
            "Mammary Neoplasms",
            "Adenocarcinoma",
            "Inflammatory Bowel Diseases",
            "Stomach Neoplasms",
            "Colorectal Neoplasms",
            "Cardiovascular Diseases",
            "Colonic Neoplasms",
            "Lymphoma",
            "Chronic Kidney Diseases",
            "Congenital Abnormality",
            "Drug Eruptions",
            "HIV Infections",
            "Laryngeal Diseases",
            "Alcoholic Liver Diseases",
            "Psychotic Disorders",
            "Skin lesion",
            "Congenital defects",
            "Adenoma",
            "Anxiety Disorders",
            "Autoimmune Diseases",
            "Carotid Artery Diseases",
            "Cervix Diseases",
            "Colonic Diseases",
            "Drug abuse",
            "Disorder of eye",
            "Hematological Disease",
            "Immunologic Deficiency Syndromes",
            "Intestinal Neoplasms",
            "Kidney Diseases",
            "Liver neoplasms",
            "Lung diseases",
            "Mouth Neoplasms",
            "Myeloproliferative disease",
            "Nephrotic Syndrome",
            "Occupational Diseases",
            "Disorder of the optic nerve",
            "Peripheral Neuropathy",
            "Rectal Neoplasms",
            "Respiration Disorders",
            "Respiratory Tract Diseases",
            "Retinal Diseases",
            "Cerebrovascular accident",
            "Temporomandibular Joint Disorders",
            "Thyroid Diseases",
            "Uterine Fibroids",
            "Virus Diseases",
            "B-Cell Lymphomas",
            "Congenital heart disease",
            "Gastrointestinal Stromal Tumors",
            "Chronic liver disease",
            "Hematopoietic Neoplasms",
            "Hematologic Neoplasms",
            "Mood Disorders",
            "Arteriopathic disease",
            "Peripheral Nervous System Diseases"
          ],
          "Drugs": [
            "Glutathione",
            "Etoposide",
            "Cisplatin",
            "Carboplatin",
            "Oxaliplatin",
            "Polaprezinc",
            "Glutathione disulfide"
          ],
          "drugbank_url": "https://www.drugbank.ca/polypeptides/P30711",
          "Name": "Glutathione S-transferase theta-1",
          "structure": "https://cdn.rcsb.org/images/structures/ot/not available/not available_model-1.jpeg",
          "kind": "Target",
          "Degree": 40,
          "Closeness Centrality": 0.30166558925208686,
          "Betweenness Centrality": 0.0,
          "Eigenvector Centrality": 7.928179826874011e-06,
          "Clustering Coefficient": 1.0,
          "VoteRank Score": 236,
          "fill_color": "#12EAEA",
          "line_color": "#0EBEBE",
          "id": "Glutathione S-transferase theta-1",
          "value": "Glutathione S-transferase theta-1",
          "name": "Glutathione S-transferase theta-1"
        }
      },
      {
        "data": {
          "Gene": "GSTZ1",
          "ID": "O43708",
          "PDBID": "Not Available",
          "Organism": "Humans",
          "Protein Class": "Enzyme",
          "Protein Family": "Not Available",
          "Cellular Location": "Cytoplasm",
          "STRING Interaction Partners": [
            "HGD",
            "FAH"
          ],
          "Diseases": [
            "Vestibular Diseases",
            "Neoplasms",
            "Liver neoplasms",
            "Cerebrovascular accident"
          ],
          "Drugs": [
            "Glutathione",
            "1,4-Dithiothreitol",
            "Dichloroacetic acid",
            "Glycerin"
          ],
          "drugbank_url": "https://www.drugbank.ca/polypeptides/O43708",
          "Name": "Maleylacetoacetate isomerase",
          "structure": "https://cdn.rcsb.org/images/structures/ot/not available/not available_model-1.jpeg",
          "kind": "Target",
          "Degree": 40,
          "Closeness Centrality": 0.30166558925208686,
          "Betweenness Centrality": 0.0,
          "Eigenvector Centrality": 7.928179826874011e-06,
          "Clustering Coefficient": 1.0,
          "VoteRank Score": 205,
          "fill_color": "#12EAEA",
          "line_color": "#0EBEBE",
          "id": "Maleylacetoacetate isomerase",
          "value": "Maleylacetoacetate isomerase",
          "name": "Maleylacetoacetate isomerase"
        }
      },
      {
        "data": {
          "Gene": "GPX5",
          "ID": "O75715",
          "PDBID": "Not Available",
          "Organism": "Humans",
          "Protein Class": "Not Available",
          "Protein Family": "Not Available",
          "Cellular Location": "Secreted",
          "STRING Interaction Partners": [
            "SOD1",
            "SOD2",
            "SOD3",
            "GSS"
          ],
          "Diseases": [],
          "Drugs": [
            "Glutathione",
            "Glutathione disulfide",
            "Benzoyl peroxide"
          ],
          "drugbank_url": "https://www.drugbank.ca/polypeptides/O75715",
          "Name": "Epididymal secretory glutathione peroxidase",
          "structure": "https://cdn.rcsb.org/images/structures/ot/not available/not available_model-1.jpeg",
          "kind": "Target",
          "Degree": 40,
          "Closeness Centrality": 0.30166558925208686,
          "Betweenness Centrality": 0.0,
          "Eigenvector Centrality": 7.928179826874011e-06,
          "Clustering Coefficient": 1.0,
          "VoteRank Score": 169,
          "fill_color": "#12EAEA",
          "line_color": "#0EBEBE",
          "id": "Epididymal secretory glutathione peroxidase",
          "value": "Epididymal secretory glutathione peroxidase",
          "name": "Epididymal secretory glutathione peroxidase"
        }
      },
      {
        "data": {
          "Gene": "GPX3",
          "ID": "P22352",
          "PDBID": "Not Available",
          "Organism": "Humans",
          "Protein Class": "Not Available",
          "Protein Family": "Not Available",
          "Cellular Location": "Secreted",
          "STRING Interaction Partners": [
            "GSR",
            "SOD2",
            "SOD1",
            "SOD3"
          ],
          "Diseases": [
            "Neoplasms",
            "Adenocarcinoma",
            "Liver neoplasms",
            "Lung Neoplasms",
            "Prostatic Neoplasms",
            "Benign Neoplasm",
            "Degenerative Diseases, Central Nervous System",
            "Neurodegenerative Disorders",
            "Degenerative Diseases, Spinal Cord",
            "Lung diseases",
            "Carcinoma",
            "Kidney Diseases",
            "Secondary Neoplasm",
            "Cardiovascular Diseases",
            "Cerebrovascular accident",
            "MYELODYSPLASTIC SYNDROME",
            "Diabetes Mellitus",
            "Heart Diseases",
            "HIV Infections",
            "Hypertensive disease",
            "Metabolic Diseases",
            "Disorder of macula of retina",
            "Arteriopathic disease",
            "Cardiomyopathies",
            "Chronic Kidney Diseases"
          ],
          "Drugs": [
            "Glutathione",
            "Glutathione disulfide",
            "Benzoyl peroxide"
          ],
          "drugbank_url": "https://www.drugbank.ca/polypeptides/P22352",
          "Name": "Glutathione peroxidase 3",
          "structure": "https://cdn.rcsb.org/images/structures/ot/not available/not available_model-1.jpeg",
          "kind": "Target",
          "Degree": 40,
          "Closeness Centrality": 0.30166558925208686,
          "Betweenness Centrality": 0.0,
          "Eigenvector Centrality": 7.928179826874011e-06,
          "Clustering Coefficient": 1.0,
          "VoteRank Score": 149,
          "fill_color": "#12EAEA",
          "line_color": "#0EBEBE",
          "id": "Glutathione peroxidase 3",
          "value": "Glutathione peroxidase 3",
          "name": "Glutathione peroxidase 3"
        }
      },
      {
        "data": {
          "Gene": "AKR1B1",
          "ID": "P15121",
          "PDBID": "Not Available",
          "Organism": "Humans",
          "Protein Class": "Enzyme",
          "Protein Family": "Oxidoreductase",
          "Cellular Location": "Cytoplasm",
          "STRING Interaction Partners": [
            "SORD",
            "DHDH",
            "SPR",
            "DHFR"
          ],
          "Diseases": [
            "Complications of Diabetes Mellitus",
            "Diabetic Neuropathies",
            "Endometrial Neoplasms",
            "Hypersensitivity",
            "Liver neoplasms",
            "Malignant Neoplasms",
            "Diabetes Mellitus",
            "Kidney Diseases",
            "Neoplasms",
            "Retinal Diseases",
            "Primary malignant neoplasm",
            "Neuropathy",
            "Adenoma",
            "Cardiovascular Diseases",
            "Disorder of eye",
            "Hypertensive disease",
            "Peripheral Neuropathy",
            "Peripheral Nervous System Diseases",
            "Tumors of Adrenal Cortex",
            "Carcinoma",
            "Colonic Neoplasms",
            "Herpes Simplex Infections",
            "Intestinal Diseases",
            "Liver diseases",
            "Alcoholic Liver Diseases",
            "Myopathy",
            "Disorder of the optic nerve",
            "Cerebrovascular accident",
            "Uterine Fibroids",
            "Vascular Diseases",
            "Benign Neoplasm",
            "Malignant neoplasm of mouth",
            "Renal glomerular disease",
            "Congenital Disorders of Glycosylation",
            "Cardiomyopathies",
            "Mammary Neoplasms",
            "Chronic Kidney Diseases"
          ],
          "Drugs": [
            "NADH",
            "Sulindac",
            "Inhibitor Idd 384",
            "alpha-D-glucose 6-phosphate",
            "Alrestatin",
            "Fidarestat",
            "(S,R)-fidarestat",
            "N-Acetylalanine",
            "Sorbinil",
            "IDD552",
            "Cacodylic acid",
            "Nicotinamide adenine dinucleotide phosphate",
            "Citric acid",
            "Tolrestat",
            "Ranirestat",
            "Pimagedine",
            "Zenarestat",
            "QR-333",
            "(2-{[(4-BROMO-2-FLUOROBENZYL)AMINO]CARBONYL}-5-CHLOROPHENOXY)ACETIC ACID",
            "(5-CHLORO-2-{[(3-NITROBENZYL)AMINO]CARBONYL}PHENOXY)ACETIC ACID",
            "Lidorestat",
            "{3-[(5-CHLORO-1,3-BENZOTHIAZOL-2-YL)METHYL]-2,4-DIOXO-3,4-DIHYDROPYRIMIDIN-1(2H)-YL}ACETIC ACID",
            "3-[5-(3-nitrophenyl)thiophen-2-yl]propanoic acid",
            "CP-744809",
            "(R)-minalrestat",
            "4-[3-(3-NITROPHENYL)-1,2,4-OXADIAZOL-5-YL]BUTANOIC ACID",
            "{4-[(CARBOXYMETHOXY)CARBONYL]-3,3-DIOXIDO-1-OXONAPHTHO[1,2-D]ISOTHIAZOL-2(1H)-YL}ACETIC ACID",
            "2-(CARBOXYMETHYL)-1-OXO-1,2-DIHYDRONAPHTHO[1,2-D]ISOTHIAZOLE-4-CARBOXYLIC ACID 3,3-DIOXIDE",
            "IDD594",
            "{[5-(5-nitro-2-furyl)-1,3,4-oxadiazol-2-yl]thio}acetic acid",
            "2-(3-((4,5,7-trifluorobenzo[d]thiazol-2-yl)methyl)-1H-pyrrolo[2,3-b]pyridin-1-yl)acetic acid",
            "Zopolrestat",
            "Glutathione",
            "Exisulind",
            "Brexanolone",
            "Fenofibrate",
            "Gavorestat",
            "Lumateperone"
          ],
          "drugbank_url": "https://www.drugbank.ca/polypeptides/P15121",
          "Name": "Aldose reductase",
          "structure": "https://cdn.rcsb.org/images/structures/ot/not available/not available_model-1.jpeg",
          "kind": "Target",
          "Degree": 40,
          "Closeness Centrality": 0.30166558925208686,
          "Betweenness Centrality": 0.0,
          "Eigenvector Centrality": 7.928179826874011e-06,
          "Clustering Coefficient": 1.0,
          "VoteRank Score": 89,
          "fill_color": "#12EAEA",
          "line_color": "#0EBEBE",
          "id": "Aldose reductase",
          "value": "Aldose reductase",
          "name": "Aldose reductase"
        }
      },
      {
        "data": {
          "Gene": "MMP9",
          "ID": "P14780",
          "PDBID": "Not Available",
          "Organism": "Humans",
          "Protein Class": "Enzyme",
          "Protein Family": "Protease",
          "Cellular Location": "Secreted",
          "STRING Interaction Partners": [
            "TIMP1",
            "TIMP2",
            "PLG",
            "VEGFA",
            "CD44",
            "CXCL1",
            "CDH1",
            "STAT3",
            "SRC",
            "MMP10"
          ],
          "Diseases": [
            "Hypertensive disease",
            "Colonic Neoplasms",
            "Prostatic Neoplasms",
            "Liver diseases",
            "Bone neoplasms",
            "Retinal Diseases",
            "Skin Neoplasms",
            "Aortic Diseases",
            "Colorectal Neoplasms",
            "Diabetic Neuropathies",
            "Kidney Diseases",
            "Diabetic Polyneuropathies",
            "Lung diseases",
            "Delirium, Dementia, Amnestic, Cognitive Disorders",
            "Alcoholic Liver Diseases",
            "Mycoplasma Infections",
            "Adenocarcinoma",
            "Diabetes Mellitus",
            "Lung Neoplasms",
            "B-Cell Lymphomas",
            "Inflammatory Bowel Diseases",
            "Malignant neoplasm of mouth",
            "Autoimmune Diseases",
            "Lymphoma",
            "Adenoma",
            "Brain Neoplasms",
            "Stomach Neoplasms",
            "Chronic Kidney Diseases",
            "Heart Diseases",
            "Vascular Diseases",
            "MYELODYSPLASTIC SYNDROME",
            "Infection",
            "CNS disorder",
            "Esophageal Neoplasms",
            "Periodontal Diseases",
            "Virus Diseases",
            "Endometrial Neoplasms",
            "Liver neoplasms",
            "Mouth Neoplasms",
            "Myopathy",
            "Peripheral Neuropathy",
            "Sarcoma",
            "Neoplasms, Intracranial",
            "Airway Obstruction",
            "Anxiety Disorders",
            "Bacterial Infections",
            "Brain Diseases",
            "Cardiomyopathy, Dilated",
            "Carotid Artery Diseases",
            "Cerebrovascular Disorders",
            "Giant Cell Tumors",
            "nervous system disorder",
            "Skin lesion",
            "Spinal Cord Neoplasms",
            "Peripheral Vascular Diseases",
            "Meningitis, Bacterial",
            "Benign Neoplasm",
            "Gastrointestinal Stromal Tumors",
            "Adult Solid Neoplasm",
            "Neuropathy",
            "Neurodegenerative Disorders",
            "Oropharyngeal disorders",
            "Malignant neoplasm of soft tissue",
            "Peripheral Nervous System Diseases",
            "Acquired Immunodeficiency Syndrome",
            "Arterial Occlusive Diseases",
            "Mental disorders",
            "Blood Coagulation Disorders",
            "Breast Diseases",
            "Cervix Diseases",
            "Congenital chromosomal disease",
            "Cognition Disorders",
            "Eating Disorders",
            "Hepatitis",
            "Herpes Simplex Infections",
            "HTLV-I Infections",
            "Immunologic Deficiency Syndromes",
            "Arthropathy",
            "Diseases of mitral valve",
            "Mycobacterium Infections",
            "Mycosis Fungoides",
            "Myeloproliferative disease",
            "Neuromuscular Diseases",
            "Opportunistic Infections",
            "Parasitic Diseases",
            "Pituitary Neoplasms",
            "Pleural effusion disorder",
            "Prostatic Diseases",
            "Psychotic Disorders",
            "Refractive Errors",
            "Respiratory Syncytial Virus Infections",
            "Respiratory Tract Infections",
            "Dermatologic disorders",
            "Spinal Cord Diseases",
            "Temporomandibular Joint Disorders",
            "Urinary tract infection",
            "Viral hepatitis",
            "Ureaplasma Infections",
            "Epstein-Barr Virus Infections",
            "Migraine Disorders",
            "Disease of mucous membrane",
            "Inflammatory disease of the central nervous system",
            "Lung Diseases, Interstitial",
            "Amyloid Neuropathies, Familial",
            "Pelvic Inflammatory Disease",
            "Dyslipidemias",
            "Hantavirus Infections",
            "Chronic disease of respiratory system",
            "Chronic liver disease",
            "Complications of Diabetes Mellitus",
            "Hematologic Neoplasms",
            "Congenital neurologic anomalies",
            "Obstetric disorders",
            "Muscular Dystrophies, Limb-Girdle",
            "Genital infection",
            "Lower respiratory tract infection viral",
            "Arteriopathic disease",
            "Cardiomyopathies",
            "Arteriovenous Malformations, Cerebral",
            "Drug Dependence",
            "Peripheral Arterial Diseases",
            "Sex Differentiation Disorders",
            "Neurocognitive Disorders",
            "Diverticular Diseases",
            "Sarcoma of soft tissue"
          ],
          "Drugs": [
            "Marimastat",
            "Minocycline",
            "2-Amino-N,3,3-Trimethylbutanamide",
            "2-{[Formyl(Hydroxy)Amino]Methyl}-4-Methylpentanoic Acid",
            "AE-941",
            "PG-530742",
            "Endostatin",
            "Captopril",
            "5-(4-PHENOXYPHENYL)-5-(4-PYRIMIDIN-2-YLPIPERAZIN-1-YL)PYRIMIDINE-2,4,6(2H,3H)-TRIONE",
            "(2R)-2-AMINO-3,3,3-TRIFLUORO-N-HYDROXY-2-{[(4-PHENOXYPHENYL)SULFONYL]METHYL}PROPANAMIDE",
            "(3R)-4,4-DIFLUORO-3-[(4-METHOXYPHENYL)SULFONYL]BUTANOIC ACID",
            "Glutathione",
            "Zinc",
            "Zinc acetate",
            "Zinc chloride",
            "Zinc sulfate, unspecified form"
          ],
          "drugbank_url": "https://www.drugbank.ca/polypeptides/P14780",
          "Name": "Matrix metalloproteinase-9",
          "structure": "https://cdn.rcsb.org/images/structures/ot/not available/not available_model-1.jpeg",
          "kind": "Target",
          "Degree": 66,
          "Closeness Centrality": 0.38219389299385736,
          "Betweenness Centrality": 0.052854663387640756,
          "Eigenvector Centrality": 0.0016201270614246998,
          "Clustering Coefficient": 0.47412587412587415,
          "VoteRank Score": 573,
          "fill_color": "#12EAEA",
          "line_color": "#0EBEBE",
          "id": "Matrix metalloproteinase-9",
          "value": "Matrix metalloproteinase-9",
          "name": "Matrix metalloproteinase-9"
        }
      },
      {
        "data": {
          "Gene": "CYP3A4",
          "ID": "P08684",
          "PDBID": "Not Available",
          "Organism": "Humans",
          "Protein Class": "Enzyme",
          "Protein Family": "Cytochrome P450",
          "Cellular Location": "Endoplasmic reticulum membrane",
          "STRING Interaction Partners": [
            "UGT1A1",
            "CYP2C9",
            "UGT2B7",
            "FMO3",
            "FMO1",
            "NR1I2",
            "UGT1A8",
            "EPHX1",
            "CES1",
            "UGT1A6"
          ],
          "Diseases": [
            "Mammary Neoplasms",
            "Prostatic Neoplasms",
            "Neoplasms",
            "Protein measurement",
            "Caffeine related disorders",
            "Diabetes Mellitus",
            "Liver neoplasms",
            "Myopathy",
            "Liver diseases",
            "Chronic Kidney Diseases",
            "Cardiovascular Diseases",
            "Drug abuse",
            "HIV Infections",
            "Inflammatory Bowel Diseases",
            "Kidney Diseases",
            "Lung Neoplasms",
            "Chronic liver disease",
            "Adenocarcinoma",
            "CNS disorder",
            "Connective Tissue Diseases",
            "Endometrial Neoplasms",
            "Hepatitis",
            "Lymphoma",
            "Movement Disorders",
            "Myeloproliferative disease",
            "Nephrotic Syndrome",
            "Peripheral Neuropathy",
            "Disorders of Porphyrin Metabolism",
            "Reoviridae Infections",
            "Thalassemia",
            "Upper Respiratory Infections",
            "Gastrointestinal Stromal Tumors",
            "Deformity of limb",
            "Neuropathy",
            "Sarcoma",
            "Drug Dependence",
            "Secondary Neoplasm",
            "MYELODYSPLASTIC SYNDROME",
            "Malignant neoplasm of soft tissue",
            "Peripheral Nervous System Diseases"
          ],
          "Drugs": [
            "Pradefovir mesylate",
            "Flunisolide",
            "Cevimeline",
            "Bortezomib",
            "Fluconazole",
            "Dofetilide",
            "Pantoprazole",
            "Eletriptan",
            "Nelfinavir",
            "Indinavir",
            "Lovastatin",
            "Reboxetine",
            "Nevirapine",
            "Ranolazine",
            "Ziprasidone",
            "Isradipine",
            "Disopyramide",
            "Conjugated estrogens",
            "Etonogestrel",
            "Bupivacaine",
            "Bexarotene",
            "Vindesine",
            "Gefitinib",
            "Dihydroergotamine",
            "Fluorometholone",
            "Terfenadine",
            "Diltiazem",
            "Alfuzosin",
            "Vinorelbine",
            "Grepafloxacin",
            "Mirtazapine",
            "Amlodipine",
            "Nimodipine",
            "Sorafenib",
            "Nisoldipine",
            "Eszopiclone",
            "Alprazolam",
            "Zolpidem",
            "Betamethasone",
            "Loratadine",
            "Quinine",
            "Dronabinol",
            "Montelukast",
            "Buspirone",
            "Darifenacin",
            "Albendazole",
            "Lercanidipine",
            "Erlotinib",
            "Rofecoxib",
            "Toremifene",
            "Vincristine",
            "Bosentan",
            "Vinblastine",
            "Voriconazole",
            "Fluticasone propionate",
            "Ethosuximide",
            "Medroxyprogesterone acetate",
            "Cisapride",
            "Rifabutin",
            "Imatinib",
            "Nicardipine",
            "Testosterone",
            "Efavirenz",
            "Prednisone",
            "Clofibrate",
            "Astemizole",
            "Simvastatin",
            "Aprepitant",
            "Galantamine",
            "Tamoxifen",
            "Losartan",
            "Midazolam",
            "Ergotamine",
            "Eplerenone",
            "Amprenavir",
            "Delavirdine",
            "Nateglinide",
            "Esomeprazole",
            "Hydrocortisone",
            "Zileuton",
            "Modafinil",
            "Dolasetron",
            "Clopidogrel",
            "Irinotecan",
            "Hydrocortamate",
            "Etoposide",
            "Roxithromycin",
            "Alfentanil",
            "Fentanyl",
            "Tadalafil",
            "Diazepam",
            "Mifepristone",
            "Loperamide",
            "Donepezil",
            "Prednisolone",
            "Vardenafil",
            "Tacrolimus",
            "Conivaptan",
            "Sirolimus",
            "Granisetron",
            "Triazolam",
            "Ondansetron",
            "Tiagabine",
            "Cocaine",
            "Zonisamide",
            "Paricalcitol",
            "Tinidazole",
            "Almotriptan",
            "Buprenorphine",
            "Tipranavir",
            "Salmeterol",
            "Hydrocodone",
            "Methylprednisolone",
            "Zaleplon",
            "Telithromycin",
            "Ethinylestradiol",
            "Exemestane",
            "Doxorubicin",
            "Levobupivacaine",
            "Letrozole",
            "Busulfan",
            "Cinacalcet",
            "Felodipine",
            "Ketoconazole",
            "Rifampicin",
            "Nitrendipine",
            "Oxybutynin",
            "Clonazepam",
            "Atazanavir",
            "Atorvastatin",
            "Pimozide",
            "Sibutramine",
            "Chlorpheniramine",
            "Nifedipine",
            "Rabeprazole",
            "Pioglitazone",
            "Nefazodone",
            "Cilostazol",
            "Itraconazole",
            "Escitalopram",
            "Domperidone",
            "Clindamycin",
            "Bromocriptine",
            "Lomustine",
            "Clarithromycin",
            "Estazolam",
            "Finasteride",
            "Halofantrine",
            "Budesonide",
            "Quetiapine",
            "Levacetylmethadol",
            "Paclitaxel",
            "Saquinavir",
            "Dexamethasone",
            "Aripiprazole",
            "Dasatinib",
            "Retapamulin",
            "Sitagliptin",
            "Lapatinib",
            "Darunavir",
            "Sunitinib",
            "Posaconazole",
            "Mibefradil",
            "Troglitazone",
            "Lopinavir",
            "Pranlukast",
            "Ciclesonide",
            "Alosetron",
            "Maraviroc",
            "Tiotropium",
            "Solifenacin",
            "Metyrapone",
            "Palonosetron",
            "Dexloxiglumide",
            "Calanolide A",
            "Valdecoxib",
            "Sertindole",
            "Plitidepsin",
            "Tesmilifene",
            "Methadone",
            "Rifalazil",
            "Azimilide",
            "Erythromycin",
            "Etoricoxib",
            "Carbamazepine",
            "Rimonabant",
            "Udenafil",
            "Temsirolimus",
            "Avasimibe",
            "Capravirine",
            "Vicriviroc",
            "Laquinimod",
            "Fluvastatin",
            "Sildenafil",
            "Cabergoline",
            "Lisuride",
            "Pergolide",
            "Rotigotine",
            "Cerivastatin",
            "Clotrimazole",
            "Risperidone",
            "Omeprazole",
            "Selegiline",
            "Halothane",
            "Ifosfamide",
            "Miconazole",
            "Meloxicam",
            "Quinidine",
            "Trazodone",
            "Fluvoxamine",
            "Amitriptyline",
            "Nortriptyline",
            "Citalopram",
            "Cyclobenzaprine",
            "Fluoxetine",
            "Sertraline",
            "Mianserin",
            "Antipyrine",
            "Amiodarone",
            "Dapsone",
            "Cyclophosphamide",
            "Trabectedin",
            "Phenprocoumon",
            "Warfarin",
            "Venlafaxine",
            "Terbinafine",
            "Azelastine",
            "Cyclosporine",
            "Verapamil",
            "Estradiol",
            "Progesterone",
            "Caffeine",
            "Codeine",
            "Dextromethorphan",
            "Docetaxel",
            "Haloperidol",
            "Lidocaine",
            "Propranolol",
            "Cimetidine",
            "Chloramphenicol",
            "Ciprofloxacin",
            "Norfloxacin",
            "Ambrisentan",
            "Armodafinil",
            "Benzphetamine",
            "Bisoprolol",
            "Calcitriol",
            "Chloroquine",
            "Clobazam",
            "Clorazepic acid",
            "Digitoxin",
            "Dronedarone",
            "Estrone sulfate",
            "Etravirine",
            "Everolimus",
            "Felbamate",
            "Fesoterodine",
            "Flurazepam",
            "Flutamide",
            "Guanfacine",
            "Ixabepilone",
            "Lansoprazole",
            "Levonorgestrel",
            "Mefloquine",
            "Nilotinib",
            "Nilvadipine",
            "Oxycodone",
            "Pazopanib",
            "Pipotiazine",
            "Praziquantel",
            "Primaquine",
            "Dextropropoxyphene",
            "Repaglinide",
            "Rivaroxaban",
            "Romidepsin",
            "Silodosin",
            "Tamsulosin",
            "Teniposide",
            "Tetracycline",
            "Theophylline",
            "Tolterodine",
            "Tolvaptan",
            "Tramadol",
            "Trimethoprim",
            "Zopiclone",
            "Aminoglutethimide",
            "Fosphenytoin",
            "Nafcillin",
            "Oxcarbazepine",
            "Pentobarbital",
            "Phenobarbital",
            "Phenytoin",
            "Primidone",
            "Rifapentine",
            "Colchicine",
            "Ergometrine",
            "Ketamine",
            "Methylergometrine",
            "Saxagliptin",
            "Sufentanil",
            "Bicalutamide",
            "Desipramine",
            "Metronidazole",
            "Sitaxentan",
            "Aminophenazone",
            "Clozapine",
            "Promazine",
            "Carvedilol",
            "Zafirlukast",
            "Diclofenac",
            "Celecoxib",
            "Glyburide",
            "Sulfinpyrazone",
            "Seratrodast",
            "Ketobemidone",
            "Clomipramine",
            "Estrone",
            "Imipramine",
            "Adinazolam",
            "Temazepam",
            "Vanoxerine",
            "Cholecalciferol",
            "Oxymorphone",
            "Orphenadrine",
            "Cabazitaxel",
            "Resveratrol",
            "Desvenlafaxine",
            "Artemether",
            "Lumefantrine",
            "Acetazolamide",
            "Ambroxol",
            "Aminophylline",
            "Argatroban",
            "Arsenic trioxide",
            "Azatadine",
            "Azithromycin",
            "Bezafibrate",
            "Bifonazole",
            "Brinzolamide",
            "Caspofungin",
            "Chlorpromazine",
            "Chlorzoxazone",
            "Clofazimine",
            "Clomethiazole",
            "Clotiazepam",
            "Cytarabine",
            "Danazol",
            "Daunorubicin",
            "Dimethyl sulfoxide",
            "Disulfiram",
            "Doxycycline",
            "Econazole",
            "Epinastine",
            "Epinephrine",
            "Estramustine",
            "Ethanol",
            "Ethylmorphine",
            "Flucloxacillin",
            "Flunitrazepam",
            "Fulvestrant",
            "Hydralazine",
            "Imiquimod",
            "Irbesartan",
            "Ivermectin",
            "Quinacrine",
            "Mequitazine",
            "Metamizole",
            "Methaqualone",
            "Methoxyflurane",
            "Methyltestosterone",
            "Mexiletine",
            "Mitoxantrone",
            "Morphine",
            "Naloxone",
            "Nicotinamide",
            "Nicotine",
            "Nitrazepam",
            "Olopatadine",
            "Acetaminophen",
            "Perhexiline",
            "Perphenazine",
            "Meperidine",
            "Phenacetin",
            "Phenelzine",
            "Phenylbutazone",
            "Pilocarpine",
            "Prazepam",
            "Probenecid",
            "Propafenone",
            "Quazepam",
            "Raloxifene",
            "Ranitidine",
            "Rifaximin",
            "Ropivacaine",
            "Rutin",
            "Salbutamol",
            "Sevoflurane",
            "Sulfadiazine",
            "Sulfamethoxazole",
            "Tasosartan",
            "Methimazole",
            "Thiotepa",
            "Tioconazole",
            "Topiramate",
            "Trimethadione",
            "Troleandomycin",
            "Valproic acid",
            "Yohimbine",
            "Zidovudine",
            "Zomepirac",
            "Cortisone acetate",
            "Paramethasone",
            "Ketazolam",
            "Tofisopam",
            "Paramethadione",
            "Tretinoin",
            "Ramelteon",
            "Iloperidone",
            "Acenocoumarol",
            "Vilazodone",
            "Diethylstilbestrol",
            "Clonidine",
            "Ezetimibe",
            "Griseofulvin",
            "Indapamide",
            "Telaprevir",
            "Ivacaftor",
            "Casopitant",
            "Banoxantrone",
            "Indacaterol",
            "Ticagrelor",
            "Capsaicin",
            "Noscapine",
            "Cefradine",
            "Chenodeoxycholic acid",
            "Chlorphenesin",
            "Clevidipine",
            "Dalfopristin",
            "Deferasirox",
            "Dicloxacillin",
            "Indisulam",
            "Orlistat",
            "Oxiconazole",
            "Pegvisomant",
            "Pinacidil",
            "Quinupristin",
            "Pimecrolimus",
            "Aldesleukin",
            "Apixaban",
            "Lomitapide",
            "Vismodegib",
            "Triamcinolone",
            "Rilpivirine",
            "Prasugrel",
            "Asenapine",
            "Nitric Oxide",
            "Ulipristal",
            "Lurasidone",
            "Brentuximab vedotin",
            "Lorcaserin",
            "Vandetanib",
            "Boceprevir",
            "Cabozantinib",
            "Ruxolitinib",
            "Abiraterone",
            "Vemurafenib",
            "Linagliptin",
            "Perampanel",
            "Crizotinib",
            "Axitinib",
            "Mirabegron",
            "Avanafil",
            "Regorafenib",
            "Enzalutamide",
            "Tofacitinib",
            "Bosutinib",
            "Ponatinib",
            "Bedaquiline",
            "Rufinamide",
            "Fluticasone furoate",
            "Canagliflozin",
            "Alogliptin",
            "Ospemifene",
            "Pomalidomide",
            "Trametinib",
            "Dabrafenib",
            "Trastuzumab emtansine",
            "Taurochenodeoxycholic acid",
            "Doxepin",
            "Mycophenolate mofetil",
            "Levomilnacipran",
            "Macitentan",
            "Luliconazole",
            "Dapagliflozin",
            "Eliglustat",
            "Apremilast",
            "Naloxegol",
            "Ibrutinib",
            "Isoniazid",
            "Olaparib",
            "Lenvatinib",
            "Palbociclib",
            "Idelalisib",
            "Vortioxetine",
            "Vilanterol",
            "Ivabradine",
            "Aliskiren",
            "Elvitegravir",
            "Cariprazine",
            "Parecoxib",
            "Brexpiprazole",
            "Rolapitant",
            "Flibanserin",
            "Daclatasvir",
            "Sonidegib",
            "Isavuconazonium",
            "Panobinostat",
            "Cobimetinib",
            "Ixazomib",
            "Osimertinib",
            "Selexipag",
            "Eslicarbazepine acetate",
            "Hydroxyprogesterone caproate",
            "Riociguat",
            "Dasabuvir",
            "Paritaprevir",
            "Synthetic Conjugated Estrogens, A",
            "Synthetic Conjugated Estrogens, B",
            "Norgestrel",
            "Venetoclax",
            "Lumacaftor",
            "St. John's Wort",
            "Esterified estrogens",
            "Norgestimate",
            "Oritavancin",
            "Fosaprepitant",
            "Mitotane",
            "Glycerol phenylbutyrate",
            "Netupitant",
            "Cobicistat",
            "Rucaparib",
            "Deflazacort",
            "Icotinib",
            "Safinamide",
            "Deutetrabenazine",
            "Dexchlorpheniramine maleate",
            "Velpatasvir",
            "Brivaracetam",
            "Valbenazine",
            "Odanacatib",
            "Dexlansoprazole",
            "Simeprevir",
            "Grazoprevir",
            "Delafloxacin",
            "Topiroxostat",
            "Perospirone",
            "Stiripentol",
            "Etizolam",
            "Rupatadine",
            "Imidafenacin",
            "Glutathione",
            "Manidipine",
            "Dienogest",
            "Neratinib",
            "Voxilaprevir",
            "Enasidenib",
            "Oxymetholone",
            "Ritonavir",
            "Midostaurin",
            "Elbasvir",
            "Copanlisib",
            "Sarilumab",
            "Abemaciclib",
            "Brigatinib",
            "Baricitinib",
            "Macimorelin",
            "Blonanserin",
            "Lacidipine",
            "Cannabidiol",
            "Testosterone cypionate",
            "Testosterone enanthate",
            "Testosterone undecanoate",
            "Estradiol acetate",
            "Estradiol benzoate",
            "Estradiol cypionate",
            "Estradiol dienanthate",
            "Estradiol valerate",
            "Piperaquine",
            "Testosterone propionate",
            "Lorpiprazole",
            "Bictegravir",
            "Apalutamide",
            "Zotepine",
            "Azelnidipine",
            "Benidipine",
            "Efonidipine",
            "Pitolisant",
            "Isavuconazole",
            "Levamlodipine",
            "Tezacaftor",
            "Opium",
            "Tocopherol",
            "alpha-Tocopherol acetate",
            "Asunaprevir",
            "Black cohosh",
            "Propiverine",
            "Nabiximols",
            "Medical Cannabis",
            "Vinflunine",
            "Tocofersolan",
            "Delamanid",
            "Bioallethrin",
            "Fosnetupitant",
            "Fostamatinib",
            "Ergoloid mesylate",
            "Dihydro-alpha-ergocryptine",
            "Ipecac",
            "Peppermint oil",
            "Midecamycin",
            "Oxetacaine",
            "Curcumin",
            "Danoprevir",
            "Tianeptine",
            "Mestranol",
            "Lysergic acid diethylamide",
            "Methysergide",
            "Terguride",
            "Aripiprazole lauroxil",
            "Encorafenib",
            "Letermovir",
            "Hydrocortisone aceponate",
            "Hydrocortisone acetate",
            "Hydrocortisone butyrate",
            "Hydrocortisone cypionate",
            "Hydrocortisone phosphate",
            "Hydrocortisone probutate",
            "Hydrocortisone valerate",
            "Ivosidenib",
            "3,5-diiodothyropropionic acid",
            "5-androstenedione",
            "Alclometasone",
            "Aldosterone",
            "Amcinonide",
            "Androstenedione",
            "Beclomethasone dipropionate",
            "Clobetasol",
            "Clobetasol propionate",
            "Clobetasone",
            "Corticosterone",
            "Corticotropin",
            "Cyproterone acetate",
            "Nomegestrol",
            "Nomegestrol acetate",
            "Desogestrel",
            "Desonide",
            "Desoxycorticosterone acetate",
            "Desoxycorticosterone pivalate",
            "Dexamethasone isonicotinate",
            "Difluocortolone",
            "Difluprednate",
            "Dydrogesterone",
            "Equilenin",
            "Equilin",
            "Etynodiol",
            "Ethynodiol diacetate",
            "Fludrocortisone",
            "Flumethasone",
            "Fluocinolone acetonide",
            "Fluocinonide",
            "Fluocortolone",
            "Fluprednidene",
            "Fluprednisolone",
            "Flurandrenolide",
            "Fluticasone",
            "Formestane",
            "Gestodene",
            "Gestrinone",
            "Halcinonide",
            "HE3286",
            "Hydrocortisone succinate",
            "Hydroxyprogesterone",
            "Liotrix",
            "Loteprednol etabonate",
            "Lynestrenol",
            "Medrogestone",
            "Medrysone",
            "Megestrol acetate",
            "Melengestrol",
            "Meprednisone",
            "Mometasone",
            "Mometasone furoate",
            "Norelgestromin",
            "Norethynodrel",
            "Prednicarbate",
            "Prednylidene",
            "Pregnenolone",
            "Promegestone",
            "Rimexolone",
            "Atovaquone",
            "Rifamycin",
            "Chlormadinone",
            "Demegestone",
            "Quingestanol",
            "(S)-Warfarin",
            "Diphenadione",
            "Ethyl biscoumacetate",
            "Barbital",
            "Thiamylal",
            "Aranidipine",
            "Barnidipine",
            "Bencyclane",
            "Bepridil",
            "Agmatine",
            "Carboxyamidotriazole",
            "Caroverine",
            "Cilnidipine",
            "Cinnarizine",
            "Cyclandelate",
            "Darodipine",
            "Dexniguldipine",
            "Dexverapamil",
            "Dotarizine",
            "Emopamil",
            "Eperisone",
            "Fendiline",
            "Fish oil",
            "Flunarizine",
            "Fluspirilene",
            "Gallopamil",
            "Lidoflazine",
            "Lomerizine",
            "Levomenthol",
            "Naftopidil",
            "Niguldipine",
            "Niludipine",
            "Nimesulide",
            "Nylidrin",
            "Otilonium",
            "Penfluridol",
            "Pinaverium",
            "Prenylamine",
            "Terodiline",
            "Tetrahydropalmatine",
            "Tetrandrine",
            "Tolfenamic acid",
            "Tranilast",
            "Trimebutine",
            "Seletracetam",
            "Vinpocetine",
            "WIN 55212-2",
            "6-Deoxyerythronolide B",
            "AVE9633",
            "Brefeldin A",
            "Bryostatin 1",
            "Candicidin",
            "Carbomycin",
            "Cethromycin",
            "Coltuximab ravtansine",
            "Dirithromycin",
            "Doramectin",
            "Epofolate",
            "Epothilone D",
            "Eprinomectin",
            "Flurithromycin",
            "GPI-1485",
            "Kitasamycin",
            "KOS-1584",
            "Lorvotuzumab mertansine",
            "Miocamycin",
            "Mirvetuximab Soravtansine",
            "Mitemcinal",
            "Oleandomycin",
            "Patupilone",
            "Ridaforolimus",
            "Rokitamycin",
            "Sagopilone",
            "Selamectin",
            "Solithromycin",
            "Tildipirosin",
            "Gemfibrozil",
            "Lanreotide",
            "Octreotide",
            "Pasireotide",
            "Somatostatin",
            "Vapreotide",
            "Balaglitazone",
            "Ciglitazone",
            "Lobeglitazone",
            "Netoglitazone",
            "Rivoglitazone",
            "Rosiglitazone",
            "Ceritinib",
            "Lestaurtinib",
            "Saracatinib",
            "Acalabrutinib",
            "Paliperidone",
            "Genistein",
            "Dovitinib",
            "(R)-warfarin",
            "6-O-benzylguanine",
            "Segesterone acetate",
            "Methotrexate",
            "Dapoxetine",
            "Indalpine",
            "Paroxetine",
            "Zimelidine",
            "Milnacipran",
            "Fusidic acid",
            "Ribociclib",
            "Nintedanib",
            "Fluprednidene acetate",
            "Fluprednisolone acetate",
            "Roflumilast",
            "Suvorexant",
            "Tasimelteon",
            "Vorapaxar",
            "Zuclopenthixol",
            "Dihydroergocryptine",
            "Dihydroergocornine",
            "Dihydroergocristine",
            "Lacosamide",
            "Eravacycline",
            "Remacemide",
            "Fidaxomicin",
            "Ebastine",
            "Siltuximab",
            "Tocilizumab",
            "Doravirine",
            "Duvelisib",
            "Baloxavir marboxil",
            "Lorazepam",
            "9-aminocamptothecin",
            "Methylprednisone",
            "Nebivolol",
            "Dacomitinib",
            "Gilteritinib",
            "Larotrectinib",
            "1,2-Benzodiazepine",
            "Brotizolam",
            "Vitamin D",
            "Aprobarbital",
            "Doxazosin",
            "7-ethyl-10-hydroxycamptothecin",
            "Prucalopride",
            "Glasdegib",
            "Piperine",
            "Phentermine",
            "Triclabendazole",
            "Metoprolol",
            "Esketamine",
            "Vitamin E",
            "Siponimod",
            "Erdafitinib",
            "Tenofovir alafenamide",
            "Isotretinoin",
            "Alpelisib",
            "Polatuzumab vedotin",
            "Bimatoprost",
            "Selinexor",
            "Betamethasone phosphate",
            "Clocortolone acetate",
            "Cloprednol",
            "Cortisone",
            "Cortivazol",
            "Halometasone",
            "Melengestrol acetate",
            "Methylprednisolone hemisuccinate",
            "Prednisolone hemisuccinate",
            "Prednisolone phosphate",
            "Prednisone acetate",
            "Ditiocarb",
            "Seproxetine",
            "Niacin",
            "Levocetirizine",
            "Butyrfentanyl",
            "Pexidartinib",
            "Dihydrocodeine",
            "Pretomanid",
            "Drospirenone",
            "Hydroxychloroquine",
            "Entrectinib",
            "Fedratinib",
            "Lefamulin",
            "Istradefylline",
            "Fosamprenavir",
            "Ibuprofen",
            "Mexazolam",
            "Olanzapine",
            "Propacetamol",
            "Metoclopramide",
            "Tenapanor",
            "Curcumin sulfate",
            "Edetate disodium anhydrous",
            "Anastrozole",
            "Eslicarbazepine",
            "Trifarotene",
            "Elexacaftor",
            "Prednisolone acetate",
            "Hydroxyzine",
            "Echinacea",
            "Lesinurad",
            "Zanubrutinib",
            "Ginkgo biloba",
            "Glecaprevir",
            "Voxelotor",
            "Norethisterone",
            "Cenobamate",
            "Enfortumab vedotin",
            "Trastuzumab deruxtecan",
            "Lemborexant",
            "Darolutamide",
            "Lumateperone",
            "Upadacitinib",
            "Ubrogepant",
            "Avapritinib",
            "Tazemetostat",
            "Rimegepant",
            "Umifenovir",
            "Osilodrostat",
            "Norethindrone enanthate",
            "Methylene blue",
            "Ozanimod",
            "Edetate calcium disodium anhydrous",
            "Selumetinib",
            "Pemigatinib",
            "Remdesivir",
            "Capmatinib",
            "Selpercatinib",
            "Ripretinib",
            "Apomorphine",
            "Lurbinectedin",
            "Dexamethasone acetate",
            "Fenfluramine",
            "Belinostat",
            "Fostemsavir",
            "Abametapir",
            "Risdiplam",
            "Oliceridine",
            "Clascoterone",
            "Pralsetinib",
            "Lonafarnib",
            "Berotralstat",
            "Tirbanibulin",
            "Vibegron",
            "Chlordiazepoxide",
            "Tranylcypromine",
            "Menadione",
            "Levoketoconazole",
            "Duloxetine",
            "Voclosporin",
            "Tepotinib",
            "Scopolamine",
            "Ethambutol",
            "Umbralisib",
            "Casimersen",
            "Pyridostigmine",
            "Tivozanib",
            "Ponesimod",
            "Diosmin",
            "Pimavanserin",
            "Glycopyrronium",
            "Estetrol",
            "Loncastuximab tesirine",
            "Infigratinib",
            "Ibrexafungerp",
            "Samidorphan",
            "Finerenone",
            "Belumosudil",
            "Thiopental",
            "Dolutegravir",
            "Rhein",
            "Diacerein",
            "Myrrh",
            "Naldemedine",
            "Pibrentasvir",
            "Moxisylyte",
            "Omega-3-carboxylic acids",
            "Ambroxol acefyllinate",
            "Mirodenafil",
            "Elagolix",
            "Foretinib",
            "Lorlatinib",
            "Mebendazole",
            "Loxoprofen",
            "Tucatinib",
            "Remoxipride",
            "Relugolix",
            "Ursodeoxycholic acid",
            "Sotorasib"
          ],
          "drugbank_url": "https://www.drugbank.ca/polypeptides/P08684",
          "Name": "Cytochrome P450 3A4",
          "structure": "https://cdn.rcsb.org/images/structures/ot/not available/not available_model-1.jpeg",
          "kind": "Target",
          "Degree": 40,
          "Closeness Centrality": 0.30166558925208686,
          "Betweenness Centrality": 0.0,
          "Eigenvector Centrality": 7.928179826874011e-06,
          "Clustering Coefficient": 1.0,
          "VoteRank Score": 3,
          "fill_color": "#12EAEA",
          "line_color": "#0EBEBE",
          "id": "Cytochrome P450 3A4",
          "value": "Cytochrome P450 3A4",
          "name": "Cytochrome P450 3A4"
        }
      },
      {
        "data": {
          "Gene": "GPX8",
          "ID": "Q8TED1",
          "PDBID": "Not Available",
          "Organism": "Humans",
          "Protein Class": "Not Available",
          "Protein Family": "Not Available",
          "Cellular Location": "Membrane",
          "STRING Interaction Partners": [
            "SOD1",
            "SOD2",
            "SOD3",
            "ERO1L"
          ],
          "Diseases": [],
          "Drugs": [
            "Glutathione",
            "Glutathione disulfide",
            "Benzoyl peroxide"
          ],
          "drugbank_url": "https://www.drugbank.ca/polypeptides/Q8TED1",
          "Name": "Probable glutathione peroxidase 8",
          "structure": "https://cdn.rcsb.org/images/structures/ot/not available/not available_model-1.jpeg",
          "kind": "Target",
          "Degree": 40,
          "Closeness Centrality": 0.30166558925208686,
          "Betweenness Centrality": 0.0,
          "Eigenvector Centrality": 7.928179826874011e-06,
          "Clustering Coefficient": 1.0,
          "VoteRank Score": 0,
          "fill_color": "#12EAEA",
          "line_color": "#0EBEBE",
          "id": "Probable glutathione peroxidase 8",
          "value": "Probable glutathione peroxidase 8",
          "name": "Probable glutathione peroxidase 8"
        }
      },
      {
        "data": {
          "Gene": "HRH1",
          "ID": "P35367",
          "PDBID": "7DFL",
          "Organism": "Humans",
          "Protein Class": "Membrane receptor",
          "Protein Family": "Family A G protein-coupled receptor",
          "Cellular Location": "Cell membrane",
          "STRING Interaction Partners": [
            "TAC1"
          ],
          "Diseases": [
            "Neoplasms",
            "Autoimmune Diseases",
            "Malignant Neoplasms",
            "Cardiovascular Diseases",
            "Colonic Neoplasms",
            "Diabetes Mellitus",
            "Parasitic Diseases",
            "Psychotic Disorders",
            "Primary malignant neoplasm",
            "Mammary Neoplasms",
            "Malignant neoplasm of soft tissue"
          ],
          "Drugs": [
            "Clemastine",
            "Cetirizine",
            "Terfenadine",
            "Buclizine",
            "Doxylamine",
            "Dexbrompheniramine",
            "Triprolidine",
            "Loratadine",
            "Hydroxyzine",
            "Cinnarizine",
            "Astemizole",
            "Histamine",
            "Azatadine",
            "Meclizine",
            "Carbinoxamine",
            "Olopatadine",
            "Tripelennamine",
            "Brompheniramine",
            "Methdilazine",
            "Maprotiline",
            "Fexofenadine",
            "Desloratadine",
            "Azelastine",
            "Dimenhydrinate",
            "Mequitazine",
            "Diphenhydramine",
            "Emedastine",
            "Chlorpheniramine",
            "Diphenylpyraline",
            "Cyclizine",
            "Bromodiphenhydramine",
            "Alimemazine",
            "Ziprasidone",
            "Olanzapine",
            "Clozapine",
            "Promazine",
            "Trazodone",
            "Benzquinamide",
            "Propiomazine",
            "Ketotifen",
            "Promethazine",
            "Levocabastine",
            "Doxepin",
            "Desipramine",
            "Orphenadrine",
            "Methotrimeprazine",
            "Phenindamine",
            "Pheniramine",
            "Clofedanol",
            "Flunarizine",
            "Aceprometazine",
            "Chlorprothixene",
            "Mirtazapine",
            "Quetiapine",
            "Cyproheptadine",
            "Bepotastine",
            "Epinastine",
            "Mianserin",
            "Tesmilifene",
            "HY10275",
            "SO-101",
            "OBE101",
            "Epicept NP-1",
            "Asenapine",
            "Ocaperidone",
            "Benzatropine",
            "Paliperidone",
            "Aripiprazole",
            "Amitriptyline",
            "Imipramine",
            "Nortriptyline",
            "Escitalopram",
            "Trimipramine",
            "Tolazoline",
            "Alcaftadine",
            "Antazoline",
            "Chloropyramine",
            "Dimetindene",
            "Isothipendyl",
            "Betahistine",
            "Mepyramine",
            "Chlorpromazine",
            "Iloperidone",
            "Citalopram",
            "Zuclopenthixol",
            "Chlorcyclizine",
            "Loxapine",
            "Amoxapine",
            "Butriptyline",
            "Esmirtazapine",
            "Levocetirizine",
            "Cariprazine",
            "Bilastine",
            "Acrivastine",
            "Dexchlorpheniramine maleate",
            "Perospirone",
            "Dosulepin",
            "Rupatadine",
            "Lorpiprazole",
            "Lamotrigine",
            "Pizotifen",
            "Thonzylamine",
            "Aripiprazole lauroxil",
            "Prochlorperazine",
            "Haloperidol",
            "Paroxetine",
            "Risperidone"
          ],
          "drugbank_url": "https://www.drugbank.ca/polypeptides/P35367",
          "Name": "Histamine H1 receptor",
          "structure": "https://cdn.rcsb.org/images/structures/df/7dfl/7dfl_assembly-1.jpeg",
          "kind": "Target",
          "Degree": 33,
          "Closeness Centrality": 0.3023645826730616,
          "Betweenness Centrality": 0.0015764706316014694,
          "Eigenvector Centrality": 7.77343470651956e-06,
          "Clustering Coefficient": 0.8598484848484849,
          "VoteRank Score": 319,
          "fill_color": "#12EAEA",
          "line_color": "#0EBEBE",
          "id": "Histamine H1 receptor",
          "value": "Histamine H1 receptor",
          "name": "Histamine H1 receptor"
        }
      },
      {
        "data": {
          "Gene": "CHRM2",
          "ID": "P08172",
          "PDBID": "6U1N",
          "Organism": "Humans",
          "Protein Class": "Membrane receptor",
          "Protein Family": "Family A G protein-coupled receptor",
          "Cellular Location": "Cell membrane",
          "STRING Interaction Partners": [
            "GNG2",
            "GRM8",
            "TAS2R16"
          ],
          "Diseases": [
            "Mood Disorders",
            "Diabetic Neuropathies",
            "Drug abuse",
            "Drug Use Disorders",
            "Substance Use Disorders",
            "Substance-Related Disorders",
            "Diabetic Polyneuropathies",
            "Mental disorders",
            "Cardiomyopathy, Dilated",
            "Hypertensive disease"
          ],
          "Drugs": [
            "Atropine",
            "Homatropine methylbromide",
            "Cryptenamine",
            "Diphenidol",
            "Ipratropium",
            "Olanzapine",
            "Oxyphencyclimine",
            "Procyclidine",
            "Carbamoylcholine",
            "Hyoscyamine",
            "Gallamine triethiodide",
            "Tridihexethyl",
            "Triflupromazine",
            "Anisotropine methylbromide",
            "Rocuronium",
            "Benzquinamide",
            "Tolterodine",
            "Promethazine",
            "Doxacurium",
            "Flavoxate",
            "Desipramine",
            "Mivacurium",
            "Methotrimeprazine",
            "Oxybutynin",
            "Pilocarpine",
            "Metocurine",
            "ALKS 27",
            "Nicardipine",
            "Quetiapine",
            "Tiotropium",
            "Ziprasidone",
            "Clozapine",
            "Darifenacin",
            "Cocaine",
            "Pipecuronium",
            "Pancuronium",
            "Disopyramide",
            "Profenamine",
            "Chlorprothixene",
            "Doxepin",
            "Imipramine",
            "Cyproheptadine",
            "Brompheniramine",
            "Tropicamide",
            "Dicyclomine",
            "Scopolamine",
            "Trihexyphenidyl",
            "Solifenacin",
            "Succinylcholine",
            "Maprotiline",
            "Methscopolamine bromide",
            "Dimetindene",
            "Fesoterodine",
            "Bethanechol",
            "Aclidinium",
            "Loxapine",
            "Terfenadine",
            "Glycopyrronium",
            "Umeclidinium",
            "Diphenhydramine",
            "Hexocyclium",
            "Butylscopolamine",
            "Dosulepin",
            "Imidafenacin",
            "Acetylcholine",
            "Homatropine",
            "Pizotifen",
            "Propiverine",
            "Thonzylamine",
            "Rapacuronium",
            "Rociverine",
            "Trimebutine",
            "Aripiprazole lauroxil",
            "Aripiprazole",
            "Methantheline",
            "Methacholine",
            "Metixene",
            "Doxylamine",
            "Propiomazine",
            "Amoxapine",
            "Trimipramine",
            "Meperidine",
            "Cinnarizine",
            "Ketamine",
            "Etoperidone",
            "Revefenacin",
            "Amitriptyline",
            "Paroxetine",
            "Nortriptyline"
          ],
          "drugbank_url": "https://www.drugbank.ca/polypeptides/P08172",
          "Name": "Muscarinic acetylcholine receptor M2",
          "structure": "https://cdn.rcsb.org/images/structures/u1/6u1n/6u1n_assembly-1.jpeg",
          "kind": "Target",
          "Degree": 36,
          "Closeness Centrality": 0.27806496324362834,
          "Betweenness Centrality": 4.1397923357028767e-05,
          "Eigenvector Centrality": 2.0385398401955275e-06,
          "Clustering Coefficient": 0.8269841269841269,
          "VoteRank Score": 415,
          "fill_color": "#12EAEA",
          "line_color": "#0EBEBE",
          "id": "Muscarinic acetylcholine receptor M2",
          "value": "Muscarinic acetylcholine receptor M2",
          "name": "Muscarinic acetylcholine receptor M2"
        }
      },
      {
        "data": {
          "Gene": "NS5A",
          "ID": "Q5L478",
          "PDBID": "4CL1",
          "Organism": "Hepatitis C Virus",
          "Protein Class": "Not Available",
          "Protein Family": "Not Available",
          "Cellular Location": "Not Available",
          "STRING Interaction Partners": [],
          "Diseases": [
            "Hepatitis C Virus"
          ],
          "Drugs": [
            "Daclatasvir",
            "Ledipasvir",
            "Ombitasvir",
            "Elbasvir",
            "Velpatasvir",
            "Pibrentasvir"
          ],
          "drugbank_url": "https://www.drugbank.ca/polypeptides/Q5L478",
          "Name": "Nonstructural protein 5A",
          "structure": "https://cdn.rcsb.org/images/structures/cl/4cl1/4cl1_assembly-1.jpeg",
          "kind": "Target",
          "Degree": 0,
          "Closeness Centrality": 0.0,
          "Betweenness Centrality": 0.0,
          "Eigenvector Centrality": 1.0851376285419985e-46,
          "Clustering Coefficient": 0,
          "VoteRank Score": 0,
          "fill_color": "#12EAEA",
          "line_color": "#0EBEBE",
          "id": "Nonstructural protein 5A",
          "value": "Nonstructural protein 5A",
          "name": "Nonstructural protein 5A"
        }
      },
      {
        "data": {
          "Gene": "NR3C2",
          "ID": "P08235",
          "PDBID": "2A3I",
          "Organism": "Humans",
          "Protein Class": "Transcription factor",
          "Protein Family": "Nuclear receptor",
          "Cellular Location": "Cytoplasm",
          "STRING Interaction Partners": [
            "HSP90AA1",
            "FKBP4",
            "FKBP5",
            "UBE2I"
          ],
          "Diseases": [
            "Cardiomyopathy, Dilated",
            "Hypertensive disease",
            "Cardiovascular Diseases",
            "Diabetes Mellitus",
            "Kidney Diseases",
            "Chronic Kidney Diseases",
            "Neoplasms",
            "Malignant Neoplasms",
            "Vascular Diseases",
            "Primary malignant neoplasm",
            "Anxiety Disorders",
            "Cerebrovascular accident",
            "Mental disorders",
            "Urinary tract infection",
            "Mood Disorders",
            "Autoimmune Diseases",
            "Cardiomyopathies",
            "CNS disorder",
            "Congenital chromosomal disease",
            "Colorectal Neoplasms",
            "Eating Disorders",
            "Escherichia coli Infections",
            "Hepatitis",
            "Herpes Simplex Infections",
            "Liver diseases",
            "Metabolic Diseases",
            "orbit (eye disorders)",
            "Dermatologic disorders",
            "Atrophic condition of skin",
            "Caffeine related disorders",
            "Dyslipidemias",
            "Renal vascular disorder",
            "Complications of Diabetes Mellitus",
            "Osteoporotic Fractures",
            "Pervasive Development Disorder",
            "Mammary Neoplasms"
          ],
          "Drugs": [
            "Fludrocortisone",
            "Eplerenone",
            "Desoxycorticosterone pivalate",
            "Spironolactone",
            "Aldosterone",
            "Corticosterone",
            "Felodipine",
            "Nimodipine",
            "Drospirenone",
            "Progesterone",
            "Fluticasone propionate",
            "Stanolone",
            "Metribolone",
            "Testosterone",
            "Testosterone cypionate",
            "Testosterone enanthate",
            "Testosterone undecanoate",
            "Stanolone acetate",
            "Desoxycorticosterone acetate",
            "Fluticasone",
            "Fluticasone furoate",
            "Clobetasol propionate",
            "Finerenone"
          ],
          "drugbank_url": "https://www.drugbank.ca/polypeptides/P08235",
          "Name": "Mineralocorticoid receptor",
          "structure": "https://cdn.rcsb.org/images/structures/a3/2a3i/2a3i_assembly-1.jpeg",
          "kind": "Target",
          "Degree": 40,
          "Closeness Centrality": 0.3072463519190445,
          "Betweenness Centrality": 0.00014544430028991725,
          "Eigenvector Centrality": 3.943296332029212e-05,
          "Clustering Coefficient": 0.8551282051282051,
          "VoteRank Score": 391,
          "fill_color": "#12EAEA",
          "line_color": "#0EBEBE",
          "id": "Mineralocorticoid receptor",
          "value": "Mineralocorticoid receptor",
          "name": "Mineralocorticoid receptor"
        }
      },
      {
        "data": {
          "Gene": "AR",
          "ID": "P10275",
          "PDBID": "Not Available",
          "Organism": "Humans",
          "Protein Class": "Transcription factor",
          "Protein Family": "Nuclear receptor",
          "Cellular Location": "Nucleus",
          "STRING Interaction Partners": [
            "NCOA2",
            "NCOA4",
            "KLK3",
            "KDM1A",
            "FOXA1",
            "SRC",
            "FKBP5",
            "HSP90AA1",
            "NCOA1",
            "KLK2"
          ],
          "Diseases": [
            "Prostatic Neoplasms",
            "Hypertensive disease",
            "Mammary Neoplasms",
            "Mood Disorders",
            "Genital Diseases, Male",
            "Breast Neoplasms, Male",
            "Deglutition Disorders",
            "Neuromuscular Diseases",
            "Neurodegenerative Disorders",
            "46, XY Disorders of Sex Development",
            "Secondary Neoplasm",
            "Uterine Fibroids",
            "Congenital Abnormality",
            "Diabetes Mellitus",
            "Disorders of Sex Development",
            "Congenital chromosomal disease",
            "Liver neoplasms",
            "nervous system disorder",
            "Cerebrovascular accident",
            "Endometrial Neoplasms",
            "Degenerative disorder",
            "Autoimmune Diseases",
            "Esophageal Neoplasms",
            "Myopathy",
            "Dermatologic disorders",
            "Testicular Neoplasms",
            "Dyslipidemias",
            "Intellectual Disability",
            "Adenoma",
            "Mental disorders",
            "Bone Diseases",
            "Hematological Disease",
            "Immunologic Deficiency Syndromes",
            "Acquired Immunodeficiency Syndrome",
            "Blood Coagulation Disorders",
            "Cardiomyopathy, Dilated",
            "Cardiovascular Diseases",
            "Cognition Disorders",
            "Drug Eruptions",
            "Drug abuse",
            "Endocardial Cushion Defects",
            "Endocrine System Diseases",
            "Epispadias",
            "Psychosexual identity disorder",
            "Giant Cell Tumors",
            "Chronic granulomatous disease",
            "Head and Neck Neoplasms",
            "Herpes Simplex Infections",
            "Lung Neoplasms",
            "Lymphoma",
            "Metabolic Diseases",
            "Myeloproliferative disease",
            "Parathyroid Neoplasms",
            "Periodontal Diseases",
            "Pituitary Diseases",
            "Spinal Diseases",
            "Stomach Neoplasms",
            "Urinary tract infection",
            "B-Cell Lymphomas",
            "Malignant neoplasm of mouth",
            "Neurofibromatoses",
            "Neurologic Symptoms",
            "Disorder of male reproductive system",
            "Hematopoietic Neoplasms",
            "Neuropathy",
            "Osteoporotic Fractures",
            "Pervasive Development Disorder",
            "X-Linked Combined Immunodeficiency Diseases",
            "Eosinophilic disorder",
            "Metastatic Carcinoma",
            "Drug Dependence",
            "Peripheral Arterial Diseases",
            "Congenital abnormality of vein",
            "MYELODYSPLASTIC SYNDROME"
          ],
          "Drugs": [
            "Flutamide",
            "Oxandrolone",
            "Testosterone",
            "Nandrolone phenpropionate",
            "Bicalutamide",
            "Drostanolone",
            "Fluoxymesterone",
            "Nilutamide",
            "1-Testosterone",
            "Boldenone",
            "Cyproterone acetate",
            "Calusterone",
            "LGD2941",
            "Stanolone",
            "Oxymetholone",
            "Drospirenone",
            "Danazol",
            "Tetrahydrogestrinone",
            "(R)-Bicalutamide",
            "(2S)-N-(4-cyano-3-iodophenyl)-3-(4-cyanophenoxy)-2-hydroxy-2-methylpropanamide",
            "BMS-564929",
            "S-23",
            "4-{[(1R,2S)-1,2-dihydroxy-2-methyl-3-(4-nitrophenoxy)propyl]amino}-2-(trifluoromethyl)benzonitrile",
            "(2S)-2-hydroxy-2-methyl-N-[4-nitro-3-(trifluoromethyl)phenyl]-3-(pentafluorophenoxy)propanamide",
            "Andarine",
            "(R)-3-BROMO-2-HYDROXY-2-METHYL-N-[4-NITRO-3-(TRIFLUOROMETHYL)PHENYL]PROPANAMIDE",
            "(5S,8R,9S,10S,13R,14S,17S)-13-{2-[(3,5-DIFLUOROBENZYL)OXY]ETHYL}-17-HYDROXY-10-METHYLHEXADECAHYDRO-3H-CYCLOPENTA[A]PHENANTHREN-3-ONE",
            "S-3-(4-FLUOROPHENOXY)-2-HYDROXY-2-METHYL-N-[4-NITRO-3-(TRIFLUOROMETHYL)PHENYL]PROPANAMIDE",
            "Flufenamic acid",
            "(3AALPHA,4ALPHA,7ALPHA,7AALPHA)- 3A,4,7,7A-TETRAHYDRO-2-(4-NITRO-1-NAPHTHALENYL)-4,7-ETHANO-1H-ISOINDOLE-1,3(2H)-DIONE",
            "1-TERT-BUTYL-3-(2,5-DIMETHYLBENZYL)-1H-PYRAZOLO[3,4-D]PYRIMIDIN-4-AMINE",
            "4-[(7R,7AS)-7-HYDROXY-1,3-DIOXOTETRAHYDRO-1H-PYRROLO[1,2-C]IMIDAZOL-2(3H)-YL]-1-NAPHTHONITRILE",
            "2-chloro-4-{[(1R,3Z,7S,7aS)-7-hydroxy-1-(trifluoromethyl)tetrahydro-1H-pyrrolo[1,2-c][1,3]oxazol-3-ylidene]amino}-3-methylbenzonitrile",
            "LGD-2226",
            "Metribolone",
            "3-[(4-AMINO-1-TERT-BUTYL-1H-PYRAZOLO[3,4-D]PYRIMIDIN-3-YL)METHYL]PHENOL",
            "Nandrolone decanoate",
            "Testosterone propionate",
            "Methyltestosterone",
            "Levonorgestrel",
            "Spironolactone",
            "Ulipristal",
            "Enzalutamide",
            "Ketoconazole",
            "Norgestrel",
            "Prasterone",
            "Esculin",
            "Estrone",
            "Mibolerone",
            "Tamoxifen",
            "Oxybenzone",
            "Enzacamene",
            "Homosalate",
            "Diethylstilbestrol",
            "Norelgestromin",
            "Norgestimate",
            "Acetophenazine",
            "Fluphenazine",
            "Periciazine",
            "Phenothiazine",
            "Eugenol",
            "Norethynodrel",
            "Progesterone",
            "Triclosan",
            "Mitotane",
            "Dienogest",
            "Ligandrol",
            "Testosterone cypionate",
            "Testosterone enanthate",
            "Testosterone undecanoate",
            "Stanolone acetate",
            "Apalutamide",
            "Gestrinone",
            "Dimethylcurcumin",
            "Segesterone acetate",
            "Boldenone undecylenate",
            "Stanozolol",
            "Echinacoside",
            "Norethisterone",
            "Darolutamide",
            "Ketodarolutamide",
            "Clascoterone"
          ],
          "drugbank_url": "https://www.drugbank.ca/polypeptides/P10275",
          "Name": "Androgen receptor",
          "structure": "https://cdn.rcsb.org/images/structures/ot/not available/not available_model-1.jpeg",
          "kind": "Target",
          "Degree": 53,
          "Closeness Centrality": 0.37436205092431113,
          "Betweenness Centrality": 0.005695620638024194,
          "Eigenvector Centrality": 0.0010083767094124427,
          "Clustering Coefficient": 0.5776487663280117,
          "VoteRank Score": 492,
          "fill_color": "#12EAEA",
          "line_color": "#0EBEBE",
          "id": "Androgen receptor",
          "value": "Androgen receptor",
          "name": "Androgen receptor"
        }
      },
      {
        "data": {
          "Gene": "PGR",
          "ID": "P06401",
          "PDBID": "4OAR",
          "Organism": "Humans",
          "Protein Class": "Transcription factor",
          "Protein Family": "Nuclear receptor",
          "Cellular Location": "Nucleus",
          "STRING Interaction Partners": [
            "HSP90AA1",
            "FKBP4",
            "EP300",
            "SRC",
            "ESR1",
            "FKBP5",
            "NCOA3",
            "FOXA1",
            "NCOR1",
            "GATA3"
          ],
          "Diseases": [
            "Endometrial Neoplasms",
            "Secondary Neoplasm",
            "Migraine Disorders",
            "Brain Neoplasms",
            "B-Cell Lymphomas",
            "Neuroendocrine Tumors",
            "Congenital Abnormality",
            "Adenoma",
            "CNS disorder",
            "Colorectal Neoplasms",
            "Psychosexual identity disorder",
            "Meningeal Neoplasms",
            "Monosomy",
            "Disorder of the optic nerve",
            "Peripheral Neuropathy",
            "Prostatic Neoplasms",
            "Salivary Gland Neoplasms",
            "Uterine Diseases",
            "Atrophic condition of skin",
            "Prolapse of female genital organs",
            "Neurofibromatoses",
            "Pelvic Inflammatory Disease",
            "Deformity",
            "Sarcoma",
            "Metastatic Carcinoma",
            "Malignant neoplasm of soft tissue",
            "Peripheral Nervous System Diseases"
          ],
          "Drugs": [
            "Desogestrel",
            "Megestrol acetate",
            "Levonorgestrel",
            "Dydrogesterone",
            "Progesterone",
            "Medroxyprogesterone acetate",
            "Norethisterone",
            "Mifepristone",
            "Norgestimate",
            "Etonogestrel",
            "Ethynodiol diacetate",
            "Drospirenone",
            "Metribolone",
            "Telapristone acetate",
            "Tanaproget",
            "Asoprisnil",
            "Danazol",
            "Allylestrenol",
            "Fluticasone propionate",
            "Norelgestromin",
            "Ulipristal",
            "Spironolactone",
            "Hydroxyprogesterone caproate",
            "Norgestrel",
            "Lindane",
            "Mitotane",
            "Phthalic Acid",
            "Mometasone",
            "Enzacamene",
            "Homosalate",
            "Oxybenzone",
            "Gestodene",
            "Dienogest",
            "Medrogestone",
            "Gestrinone",
            "Demegestone",
            "Mometasone furoate",
            "Segesterone acetate",
            "Fluticasone",
            "Fluticasone furoate",
            "Darolutamide"
          ],
          "drugbank_url": "https://www.drugbank.ca/polypeptides/P06401",
          "Name": "Progesterone receptor",
          "structure": "https://cdn.rcsb.org/images/structures/oa/4oar/4oar_assembly-1.jpeg",
          "kind": "Target",
          "Degree": 41,
          "Closeness Centrality": 0.3286949997320328,
          "Betweenness Centrality": 0.002187999570349619,
          "Eigenvector Centrality": 3.9576563204310034e-05,
          "Clustering Coefficient": 0.8146341463414634,
          "VoteRank Score": 402,
          "fill_color": "#12EAEA",
          "line_color": "#0EBEBE",
          "id": "Progesterone receptor",
          "value": "Progesterone receptor",
          "name": "Progesterone receptor"
        }
      },
      {
        "data": {
          "Gene": "NR3C1",
          "ID": "P04150",
          "PDBID": "1M2Z",
          "Organism": "Humans",
          "Protein Class": "Transcription factor",
          "Protein Family": "Nuclear receptor",
          "Cellular Location": "Cytoplasm",
          "STRING Interaction Partners": [
            "NCOA2",
            "FKBP5",
            "NCOA1",
            "NCOR1",
            "JUN",
            "HSP90AA1",
            "FKBP4",
            "EP300",
            "CREBBP",
            "PPARGC1A"
          ],
          "Diseases": [
            "Psychotic Disorders",
            "Prostatic Neoplasms",
            "Cerebrovascular accident",
            "Lung Diseases, Obstructive",
            "Drug toxicity",
            "Schizophreniform Disorders",
            "Adverse reaction to drug",
            "Cocaine-Related Disorders",
            "Glucose Metabolism Disorders",
            "46, XX Disorders of Sex Development",
            "Lung diseases",
            "Anxiety Disorders",
            "Mental disorders",
            "Malignant Neoplasms",
            "Cardiovascular Diseases",
            "Drug abuse",
            "Primary malignant neoplasm",
            "Autoimmune Diseases",
            "Inflammatory Bowel Diseases",
            "Nephrotic Syndrome",
            "Inflammatory disorder",
            "Mammary Neoplasms",
            "Carcinoma",
            "Eating Disorders",
            "Metabolic Diseases",
            "Dyslipidemias",
            "Hematologic Neoplasms",
            "HIV Infections",
            "Respiratory Syncytial Virus Infections",
            "Neurodegenerative Disorders",
            "Secondary Neoplasm",
            "Congenital Abnormality",
            "Adenocarcinoma",
            "Cognition Disorders",
            "Herpes Simplex Infections",
            "Virus Diseases",
            "B-Cell Lymphomas",
            "Acquired Immunodeficiency Syndrome",
            "Adrenal Gland Neoplasms",
            "Pneumonia, Bacterial",
            "Esophageal Neoplasms",
            "Hair Diseases",
            "Hepatitis",
            "Herpesviridae Infections",
            "Immune System Diseases",
            "Liver neoplasms",
            "Lung Neoplasms",
            "Lymphoma",
            "Personality Disorders",
            "Pleural effusion disorder",
            "Respiration Disorders",
            "Respiratory Tract Diseases",
            "Respiratory Tract Infections",
            "Dermatologic disorders",
            "Stomach Diseases",
            "Stress Disorders, Traumatic",
            "Substance Use Disorders",
            "Tracheal Diseases",
            "Uterine Fibroids",
            "Vascular Diseases",
            "Atrophic condition of skin",
            "Congenital defects",
            "Caffeine related disorders",
            "Renal glomerular disease",
            "Adult Solid Neoplasm",
            "Sleep Disorders",
            "Eosinophilic disorder"
          ],
          "Drugs": [
            "Amcinonide",
            "Betamethasone",
            "Prednisone",
            "Mometasone",
            "Methylprednisolone",
            "Budesonide",
            "Dexamethasone",
            "Hydrocortisone",
            "Hydrocortamate",
            "Loteprednol etabonate",
            "Fluticasone propionate",
            "Mifepristone",
            "Hexane-1,6-Diol",
            "Flunisolide",
            "Flumethasone",
            "ORG-34517",
            "Ciclesonide",
            "Megestrol acetate",
            "Prednicarbate",
            "Prednisolone",
            "Fluoxymesterone",
            "Fluocinolone acetonide",
            "Flurandrenolide",
            "Beclomethasone dipropionate",
            "Fludrocortisone",
            "Triamcinolone",
            "Clobetasol propionate",
            "Clocortolone",
            "Desoximetasone",
            "Rimexolone",
            "Ulobetasol",
            "Medrysone",
            "Alclometasone",
            "Desonide",
            "Diflorasone",
            "Fluocinonide",
            "Paramethasone",
            "Difluprednate",
            "Cortisone acetate",
            "Fluorometholone",
            "Ulipristal",
            "Fluticasone furoate",
            "Spironolactone",
            "Clobetasone",
            "Aldosterone",
            "Cortivazol",
            "Onapristone",
            "Progesterone",
            "Tixocortol",
            "Difluocortolone",
            "Gestrinone",
            "Mometasone furoate",
            "Hydrocortisone aceponate",
            "Hydrocortisone acetate",
            "Hydrocortisone butyrate",
            "Hydrocortisone cypionate",
            "Hydrocortisone phosphate",
            "Hydrocortisone probutate",
            "Hydrocortisone valerate",
            "Segesterone acetate",
            "Fluticasone",
            "Deflazacort",
            "Levonorgestrel",
            "Drospirenone",
            "Prednisolone acetate",
            "Norethisterone",
            "Prednisolone phosphate",
            "Betamethasone phosphate",
            "Dexamethasone acetate"
          ],
          "drugbank_url": "https://www.drugbank.ca/polypeptides/P04150",
          "Name": "Glucocorticoid receptor",
          "structure": "https://cdn.rcsb.org/images/structures/m2/1m2z/1m2z_assembly-1.jpeg",
          "kind": "Target",
          "Degree": 43,
          "Closeness Centrality": 0.31143655105875184,
          "Betweenness Centrality": 0.0008104833069175653,
          "Eigenvector Centrality": 4.485224899078664e-05,
          "Clustering Coefficient": 0.7452934662236987,
          "VoteRank Score": 453,
          "fill_color": "#12EAEA",
          "line_color": "#0EBEBE",
          "id": "Glucocorticoid receptor",
          "value": "Glucocorticoid receptor",
          "name": "Glucocorticoid receptor"
        }
      },
      {
        "data": {
          "Gene": "CYP11B2",
          "ID": "P19099",
          "PDBID": "7M8I",
          "Organism": "Humans",
          "Protein Class": "Enzyme",
          "Protein Family": "Cytochrome P450",
          "Cellular Location": "Mitochondrion membrane",
          "STRING Interaction Partners": [
            "HSD3B2",
            "HSD3B1",
            "HSD17B6",
            "HSD11B2",
            "HSD17B3"
          ],
          "Diseases": [
            "Prostatic Neoplasms",
            "Cardiovascular Diseases",
            "Neoplasms",
            "Cerebrovascular accident",
            "Adrenal Gland Neoplasms",
            "Diabetes Mellitus",
            "Atrial Septal Defects",
            "Chronic Kidney Diseases",
            "Adenocarcinoma",
            "Malignant Neoplasms",
            "Metabolic Diseases",
            "Dyslipidemias",
            "Primary malignant neoplasm"
          ],
          "Drugs": [
            "Metyrapone",
            "Aldosterone",
            "Eplerenone",
            "Etomidate",
            "Hydrocortisone",
            "Mibefradil",
            "Torcetrapib",
            "Spironolactone",
            "Hydrocortisone acetate",
            "Hydrocortisone butyrate",
            "Hydrocortisone probutate",
            "Hydrocortisone valerate",
            "Hydrocortisone succinate",
            "Osilodrostat"
          ],
          "drugbank_url": "https://www.drugbank.ca/polypeptides/P19099",
          "Name": "Cytochrome P450 11B2, mitochondrial",
          "structure": "https://cdn.rcsb.org/images/structures/m8/7m8i/7m8i_assembly-1.jpeg",
          "kind": "Target",
          "Degree": 36,
          "Closeness Centrality": 0.29551711557920385,
          "Betweenness Centrality": 0.0,
          "Eigenvector Centrality": 2.2026207352130965e-05,
          "Clustering Coefficient": 1.0,
          "VoteRank Score": 379,
          "fill_color": "#12EAEA",
          "line_color": "#0EBEBE",
          "id": "Cytochrome P450 11B2, mitochondrial",
          "value": "Cytochrome P450 11B2, mitochondrial",
          "name": "Cytochrome P450 11B2, mitochondrial"
        }
      },
      {
        "data": {
          "Gene": "CYP17A1",
          "ID": "P05093",
          "PDBID": "Not Available",
          "Organism": "Humans",
          "Protein Class": "Enzyme",
          "Protein Family": "Cytochrome P450",
          "Cellular Location": "Membrane",
          "STRING Interaction Partners": [
            "HSD3B1",
            "HSD3B2",
            "HSD17B6",
            "HSD17B3",
            "SRD5A2",
            "SRD5A1",
            "AKR1C3",
            "HSD17B2",
            "CYP11A1",
            "CYP11B1"
          ],
          "Diseases": [
            "Mammary Neoplasms",
            "Prostatic Neoplasms",
            "Psychosexual Disorders",
            "Hypertensive disease",
            "Colorectal Neoplasms",
            "Adenoma",
            "Endometrial Neoplasms",
            "Congenital Abnormality",
            "Adenocarcinoma",
            "Adrenal Gland Neoplasms",
            "Anxiety Disorders",
            "Brain Neoplasms",
            "Breast Diseases",
            "Carcinoma",
            "Colonic Neoplasms",
            "Hereditary Nonpolyposis Colorectal Neoplasms",
            "Endocrine System Diseases",
            "Gall Bladder Diseases",
            "Herpes zoster disease",
            "Liver diseases",
            "Liver neoplasms",
            "Lymphoma",
            "Peripheral Neuropathy",
            "Prostatic Diseases",
            "Disorders of Sex Development",
            "B-Cell Lymphomas",
            "Malignant neoplasm of mouth",
            "Spondylarthropathies",
            "Peripheral Nervous System Diseases"
          ],
          "Drugs": [
            "NADH",
            "Progesterone",
            "Abiraterone",
            "Aldosterone",
            "Aminophenazone",
            "Stanolone",
            "Dexamethasone",
            "Ketoconazole",
            "Spironolactone",
            "Clomifene",
            "Cannabidiol",
            "Nabiximols",
            "Medical Cannabis",
            "Prasterone",
            "Dexamethasone acetate",
            "Levoketoconazole"
          ],
          "drugbank_url": "https://www.drugbank.ca/polypeptides/P05093",
          "Name": "Steroid 17-alpha-hydroxylase/17,20 lyase",
          "structure": "https://cdn.rcsb.org/images/structures/ot/not available/not available_model-1.jpeg",
          "kind": "Target",
          "Degree": 80,
          "Closeness Centrality": 0.3384377192498404,
          "Betweenness Centrality": 0.0024212952019890014,
          "Eigenvector Centrality": 7.097479448441421e-05,
          "Clustering Coefficient": 0.5142405063291139,
          "VoteRank Score": 600,
          "fill_color": "#12EAEA",
          "line_color": "#0EBEBE",
          "id": "Steroid 17-alpha-hydroxylase/17,20 lyase",
          "value": "Steroid 17-alpha-hydroxylase/17,20 lyase",
          "name": "Steroid 17-alpha-hydroxylase/17,20 lyase"
        }
      },
      {
        "data": {
          "Gene": "SRD5A1",
          "ID": "P18405",
          "PDBID": "7BW1",
          "Organism": "Humans",
          "Protein Class": "Enzyme",
          "Protein Family": "Oxidoreductase",
          "Cellular Location": "Microsome membrane",
          "STRING Interaction Partners": [
            "SRD5A3",
            "HSD17B3",
            "AKR1C3",
            "CYP17A1",
            "HSD3B2",
            "HSD3B1",
            "HSD17B6",
            "AKR1C1",
            "CYP19A1",
            "AKR1C2"
          ],
          "Diseases": [
            "Prostatic Neoplasms",
            "Malignant Neoplasms",
            "Neoplasms",
            "Primary malignant neoplasm",
            "Anxiety Disorders",
            "Peripheral Vascular Diseases"
          ],
          "Drugs": [
            "Dutasteride",
            "Finasteride",
            "Levonorgestrel",
            "Oxymetholone",
            "Norgestrel",
            "Spironolactone",
            "Testosterone cypionate",
            "Testosterone enanthate",
            "Testosterone propionate",
            "Testosterone undecanoate",
            "Norethisterone"
          ],
          "drugbank_url": "https://www.drugbank.ca/polypeptides/P18405",
          "Name": "3-oxo-5-alpha-steroid 4-dehydrogenase 1",
          "structure": "https://cdn.rcsb.org/images/structures/bw/7bw1/7bw1_assembly-1.jpeg",
          "kind": "Target",
          "Degree": 37,
          "Closeness Centrality": 0.29561275218618743,
          "Betweenness Centrality": 0.0007495741056218061,
          "Eigenvector Centrality": 2.2026682334422947e-05,
          "Clustering Coefficient": 0.9474474474474475,
          "VoteRank Score": 436,
          "fill_color": "#12EAEA",
          "line_color": "#0EBEBE",
          "id": "3-oxo-5-alpha-steroid 4-dehydrogenase 1",
          "value": "3-oxo-5-alpha-steroid 4-dehydrogenase 1",
          "name": "3-oxo-5-alpha-steroid 4-dehydrogenase 1"
        }
      },
      {
        "data": {
          "Gene": "SRD5A2",
          "ID": "P31213",
          "PDBID": "Not Available",
          "Organism": "Humans",
          "Protein Class": "Enzyme",
          "Protein Family": "Oxidoreductase",
          "Cellular Location": "Microsome membrane",
          "STRING Interaction Partners": [
            "HSD17B3",
            "CYP17A1",
            "HSD3B2",
            "AKR1C3",
            "HSD3B1",
            "CYP19A1",
            "HSD17B6",
            "AKR1D1",
            "AKR1C2",
            "HSD17B2"
          ],
          "Diseases": [
            "Prostatic Neoplasms",
            "Endometrial Neoplasms",
            "Diabetes Mellitus",
            "Sex Differentiation Disorders",
            "Malignant Neoplasms",
            "Prostatic Diseases",
            "Disorders of Sex Development",
            "Primary malignant neoplasm",
            "Liver diseases",
            "Benign Neoplasm",
            "Secondary Neoplasm"
          ],
          "Drugs": [
            "Azelaic acid",
            "Dutasteride",
            "Finasteride",
            "Hydrocortisone",
            "Spironolactone",
            "Testosterone cypionate",
            "Testosterone enanthate",
            "Testosterone propionate",
            "Testosterone undecanoate",
            "Norethisterone"
          ],
          "drugbank_url": "https://www.drugbank.ca/polypeptides/P31213",
          "Name": "3-oxo-5-alpha-steroid 4-dehydrogenase 2",
          "structure": "https://cdn.rcsb.org/images/structures/ot/not available/not available_model-1.jpeg",
          "kind": "Target",
          "Degree": 37,
          "Closeness Centrality": 0.29561275218618743,
          "Betweenness Centrality": 0.0007495741056218061,
          "Eigenvector Centrality": 2.2026682334422947e-05,
          "Clustering Coefficient": 0.9474474474474475,
          "VoteRank Score": 426,
          "fill_color": "#12EAEA",
          "line_color": "#0EBEBE",
          "id": "3-oxo-5-alpha-steroid 4-dehydrogenase 2",
          "value": "3-oxo-5-alpha-steroid 4-dehydrogenase 2",
          "name": "3-oxo-5-alpha-steroid 4-dehydrogenase 2"
        }
      },
      {
        "data": {
          "Gene": "SRD5A3",
          "ID": "Q9H8P0",
          "PDBID": "7C83",
          "Organism": "Humans",
          "Protein Class": "Enzyme",
          "Protein Family": "Oxidoreductase",
          "Cellular Location": "Endoplasmic reticulum membrane",
          "STRING Interaction Partners": [
            "DOLK",
            "SRD5A1",
            "HSD17B3"
          ],
          "Diseases": [
            "Congenital Disorders of Glycosylation",
            "Intellectual Disability",
            "Congenital Abnormality",
            "Eye Abnormalities",
            "Disorder of eye",
            "Prostatic Neoplasms",
            "Retinal Dystrophies"
          ],
          "Drugs": [
            "Spironolactone",
            "Testosterone cypionate",
            "Testosterone enanthate",
            "Testosterone propionate",
            "Testosterone undecanoate",
            "Norethisterone"
          ],
          "drugbank_url": "https://www.drugbank.ca/polypeptides/Q9H8P0",
          "Name": "Polyprenol reductase",
          "structure": "https://cdn.rcsb.org/images/structures/c8/7c83/7c83_assembly-1.jpeg",
          "kind": "Target",
          "Degree": 36,
          "Closeness Centrality": 0.29551711557920385,
          "Betweenness Centrality": 0.0,
          "Eigenvector Centrality": 2.2026207352130965e-05,
          "Clustering Coefficient": 1.0,
          "VoteRank Score": 364,
          "fill_color": "#12EAEA",
          "line_color": "#0EBEBE",
          "id": "Polyprenol reductase",
          "value": "Polyprenol reductase",
          "name": "Polyprenol reductase"
        }
      },
      {
        "data": {
          "Gene": "SHBG",
          "ID": "P04278",
          "PDBID": "Not Available",
          "Organism": "Humans",
          "Protein Class": "Secreted protein",
          "Protein Family": "Not Available",
          "Cellular Location": "Secreted",
          "STRING Interaction Partners": [],
          "Diseases": [
            "Cardiomyopathy, Dilated",
            "Prostatic Neoplasms",
            "Diabetes Mellitus",
            "Cerebrovascular accident",
            "Chronic Kidney Diseases",
            "Malignant Neoplasms",
            "Primary malignant neoplasm",
            "Metabolic Diseases",
            "Mammary Neoplasms",
            "Peripheral Arterial Diseases",
            "Adenocarcinoma",
            "Autoimmune Diseases",
            "Liver diseases",
            "Uterine Fibroids",
            "Caffeine related disorders",
            "Eating Disorders",
            "Endocrine System Diseases",
            "Endometrial Neoplasms",
            "Disorder of eye",
            "Heart Diseases",
            "Inflammatory Bowel Diseases",
            "Kidney Diseases",
            "Language Disorders",
            "Liver neoplasms",
            "Lymphoma",
            "Psychotic Disorders",
            "Peripheral Vascular Diseases",
            "Disorder of endocrine ovary",
            "Dyslipidemias",
            "Osteoporotic Fractures",
            "Autonomic nervous system disorders",
            "Cerebral Small Vessel Diseases"
          ],
          "Drugs": [
            "Drostanolone",
            "Fluoxymesterone",
            "Hydrocortisone",
            "Estradiol",
            "Danazol",
            "Stanolone",
            "5-Alpha-Androstane-3-Beta,17beta-Diol",
            "5alpha-androstane-3beta,17alpha-diol",
            "Mitotane",
            "2-Methoxyestradiol",
            "Oxymetholone",
            "Testosterone",
            "Estrone sulfate",
            "Methyltestosterone",
            "Norethisterone",
            "Spironolactone",
            "Levonorgestrel",
            "Zinc",
            "4'-Hydroxyflavanone",
            "Afimoxifene",
            "Clomifene",
            "Dienestrol",
            "Diethylstilbestrol",
            "Dioxybenzone",
            "Equol",
            "Estriol",
            "Estrone",
            "Genistein",
            "Hesperetin",
            "Masoprocol",
            "Naringenin",
            "Norethynodrel",
            "Phenolphthalein",
            "Progesterone",
            "Quercetin",
            "Tamoxifen",
            "Toremifene",
            "Zeranol",
            "Medrogestone",
            "Testosterone cypionate",
            "Testosterone enanthate",
            "Testosterone undecanoate",
            "Stanolone acetate",
            "Estradiol acetate",
            "Estradiol benzoate",
            "Estradiol cypionate",
            "Estradiol dienanthate",
            "Estradiol valerate",
            "Testosterone propionate",
            "Gestrinone",
            "Zinc acetate",
            "Zinc chloride",
            "Hydrocortisone aceponate",
            "Hydrocortisone acetate",
            "Hydrocortisone butyrate",
            "Hydrocortisone cypionate",
            "Hydrocortisone phosphate",
            "Hydrocortisone probutate",
            "Hydrocortisone valerate",
            "Estriol tripropionate",
            "Conjugated estrogens",
            "Etonogestrel",
            "Desogestrel",
            "Ketoconazole",
            "Norgestimate",
            "Ethinylestradiol",
            "Zinc sulfate, unspecified form",
            "Fluoroestradiol F-18",
            "Daptomycin",
            "Nandrolone decanoate"
          ],
          "drugbank_url": "https://www.drugbank.ca/polypeptides/P04278",
          "Name": "Sex hormone-binding globulin",
          "structure": "https://cdn.rcsb.org/images/structures/ot/not available/not available_model-1.jpeg",
          "kind": "Target",
          "Degree": 85,
          "Closeness Centrality": 0.3847697574790729,
          "Betweenness Centrality": 0.010722772708723393,
          "Eigenvector Centrality": 0.002214909026283514,
          "Clustering Coefficient": 0.3568627450980392,
          "VoteRank Score": 603,
          "fill_color": "#12EAEA",
          "line_color": "#0EBEBE",
          "id": "Sex hormone-binding globulin",
          "value": "Sex hormone-binding globulin",
          "name": "Sex hormone-binding globulin"
        }
      },
      {
        "data": {
          "Gene": "CACNG1",
          "ID": "Q06432",
          "PDBID": "7JPL",
          "Organism": "Humans",
          "Protein Class": "Auxiliary transport protein",
          "Protein Family": "Calcium channel auxiliary subunit gamma family",
          "Cellular Location": "Membrane",
          "STRING Interaction Partners": [
            "CACNB1",
            "CACNA2D1",
            "CACNA2D2",
            "CACNA2D3",
            "CACNA2D4",
            "CACNA1D",
            "CACNB4",
            "CACNA1S",
            "CACNA1F",
            "CACNB2"
          ],
          "Diseases": [],
          "Drugs": [
            "Diltiazem",
            "Lercanidipine",
            "Ibutilide",
            "Fluspirilene",
            "Ethanol",
            "Spironolactone",
            "Butamben",
            "Bioallethrin",
            "Ergocalciferol",
            "Enflurane"
          ],
          "drugbank_url": "https://www.drugbank.ca/polypeptides/Q06432",
          "Name": "Voltage-dependent calcium channel gamma-1 subunit",
          "structure": "https://cdn.rcsb.org/images/structures/jp/7jpl/7jpl_assembly-1.jpeg",
          "kind": "Target",
          "Degree": 36,
          "Closeness Centrality": 0.29551711557920385,
          "Betweenness Centrality": 0.0,
          "Eigenvector Centrality": 2.2026207352130965e-05,
          "Clustering Coefficient": 1.0,
          "VoteRank Score": 347,
          "fill_color": "#12EAEA",
          "line_color": "#0EBEBE",
          "id": "Voltage-dependent calcium channel gamma-1 subunit",
          "value": "Voltage-dependent calcium channel gamma-1 subunit",
          "name": "Voltage-dependent calcium channel gamma-1 subunit"
        }
      },
      {
        "data": {
          "Gene": "CACNG2",
          "ID": "Q9Y698",
          "PDBID": "6TNO",
          "Organism": "Humans",
          "Protein Class": "Auxiliary transport protein",
          "Protein Family": "Calcium channel auxiliary subunit gamma family",
          "Cellular Location": "Membrane",
          "STRING Interaction Partners": [
            "GRIA1",
            "GRIA4",
            "DLG4",
            "GRIA2",
            "DLG1",
            "LGI1",
            "GRIA3",
            "ADAM22",
            "CACNB1",
            "AKAP5"
          ],
          "Diseases": [
            "Brain Diseases",
            "Malignant Neoplasms",
            "Neurodegenerative Disorders",
            "Primary malignant neoplasm"
          ],
          "Drugs": [
            "Ethanol",
            "Spironolactone",
            "Butamben",
            "Bioallethrin",
            "Ergocalciferol",
            "Enflurane"
          ],
          "drugbank_url": "https://www.drugbank.ca/polypeptides/Q9Y698",
          "Name": "Voltage-dependent calcium channel gamma-2 subunit",
          "structure": "https://cdn.rcsb.org/images/structures/tn/6tno/6tno_assembly-1.jpeg",
          "kind": "Target",
          "Degree": 36,
          "Closeness Centrality": 0.29551711557920385,
          "Betweenness Centrality": 0.0,
          "Eigenvector Centrality": 2.2026207352130965e-05,
          "Clustering Coefficient": 1.0,
          "VoteRank Score": 331,
          "fill_color": "#12EAEA",
          "line_color": "#0EBEBE",
          "id": "Voltage-dependent calcium channel gamma-2 subunit",
          "value": "Voltage-dependent calcium channel gamma-2 subunit",
          "name": "Voltage-dependent calcium channel gamma-2 subunit"
        }
      },
      {
        "data": {
          "Gene": "CACNG3",
          "ID": "O60359",
          "PDBID": "7OCE",
          "Organism": "Humans",
          "Protein Class": "Auxiliary transport protein",
          "Protein Family": "Calcium channel auxiliary subunit gamma family",
          "Cellular Location": "Membrane",
          "STRING Interaction Partners": [
            "CACNB1",
            "CACNA2D1",
            "CACNB3",
            "CAMK2A"
          ],
          "Diseases": [],
          "Drugs": [
            "Spironolactone",
            "Butamben",
            "Bioallethrin",
            "Ergocalciferol",
            "Enflurane"
          ],
          "drugbank_url": "https://www.drugbank.ca/polypeptides/O60359",
          "Name": "Voltage-dependent calcium channel gamma-3 subunit",
          "structure": "https://cdn.rcsb.org/images/structures/oc/7oce/7oce_assembly-1.jpeg",
          "kind": "Target",
          "Degree": 36,
          "Closeness Centrality": 0.29551711557920385,
          "Betweenness Centrality": 0.0,
          "Eigenvector Centrality": 2.2026207352130965e-05,
          "Clustering Coefficient": 1.0,
          "VoteRank Score": 311,
          "fill_color": "#12EAEA",
          "line_color": "#0EBEBE",
          "id": "Voltage-dependent calcium channel gamma-3 subunit",
          "value": "Voltage-dependent calcium channel gamma-3 subunit",
          "name": "Voltage-dependent calcium channel gamma-3 subunit"
        }
      },
      {
        "data": {
          "Gene": "CACNG4",
          "ID": "Q9UBN1",
          "PDBID": "7OCF",
          "Organism": "Humans",
          "Protein Class": "Auxiliary transport protein",
          "Protein Family": "Calcium channel auxiliary subunit gamma family",
          "Cellular Location": "Cell membrane",
          "STRING Interaction Partners": [
            "CACNB1",
            "CACNA1D",
            "CACNA2D1"
          ],
          "Diseases": [],
          "Drugs": [
            "Spironolactone",
            "Butamben",
            "Bioallethrin",
            "Ergocalciferol",
            "Enflurane"
          ],
          "drugbank_url": "https://www.drugbank.ca/polypeptides/Q9UBN1",
          "Name": "Voltage-dependent calcium channel gamma-4 subunit",
          "structure": "https://cdn.rcsb.org/images/structures/oc/7ocf/7ocf_assembly-1.jpeg",
          "kind": "Target",
          "Degree": 36,
          "Closeness Centrality": 0.29551711557920385,
          "Betweenness Centrality": 0.0,
          "Eigenvector Centrality": 2.2026207352130965e-05,
          "Clustering Coefficient": 1.0,
          "VoteRank Score": 291,
          "fill_color": "#12EAEA",
          "line_color": "#0EBEBE",
          "id": "Voltage-dependent calcium channel gamma-4 subunit",
          "value": "Voltage-dependent calcium channel gamma-4 subunit",
          "name": "Voltage-dependent calcium channel gamma-4 subunit"
        }
      },
      {
        "data": {
          "Gene": "CACNG5",
          "ID": "Q9UF02",
          "PDBID": "7OCF",
          "Organism": "Humans",
          "Protein Class": "Auxiliary transport protein",
          "Protein Family": "Calcium channel auxiliary subunit gamma family",
          "Cellular Location": "Membrane",
          "STRING Interaction Partners": [
            "CACNB1",
            "CACNA1D",
            "CACNA2D1"
          ],
          "Diseases": [],
          "Drugs": [
            "Spironolactone",
            "Butamben",
            "Bioallethrin",
            "Ergocalciferol",
            "Enflurane"
          ],
          "drugbank_url": "https://www.drugbank.ca/polypeptides/Q9UF02",
          "Name": "Voltage-dependent calcium channel gamma-5 subunit",
          "structure": "https://cdn.rcsb.org/images/structures/oc/7ocf/7ocf_assembly-1.jpeg",
          "kind": "Target",
          "Degree": 36,
          "Closeness Centrality": 0.29551711557920385,
          "Betweenness Centrality": 0.0,
          "Eigenvector Centrality": 2.2026207352130965e-05,
          "Clustering Coefficient": 1.0,
          "VoteRank Score": 268,
          "fill_color": "#12EAEA",
          "line_color": "#0EBEBE",
          "id": "Voltage-dependent calcium channel gamma-5 subunit",
          "value": "Voltage-dependent calcium channel gamma-5 subunit",
          "name": "Voltage-dependent calcium channel gamma-5 subunit"
        }
      },
      {
        "data": {
          "Gene": "CACNG6",
          "ID": "Q9BXT2",
          "PDBID": "5GJV",
          "Organism": "Humans",
          "Protein Class": "Auxiliary transport protein",
          "Protein Family": "Calcium channel auxiliary subunit gamma family",
          "Cellular Location": "Membrane",
          "STRING Interaction Partners": [],
          "Diseases": [],
          "Drugs": [
            "Spironolactone",
            "Butamben",
            "Bioallethrin",
            "Ergocalciferol",
            "Enflurane"
          ],
          "drugbank_url": "https://www.drugbank.ca/polypeptides/Q9BXT2",
          "Name": "Voltage-dependent calcium channel gamma-6 subunit",
          "structure": "https://cdn.rcsb.org/images/structures/gj/5gjv/5gjv_assembly-1.jpeg",
          "kind": "Target",
          "Degree": 36,
          "Closeness Centrality": 0.29551711557920385,
          "Betweenness Centrality": 0.0,
          "Eigenvector Centrality": 2.2026207352130965e-05,
          "Clustering Coefficient": 1.0,
          "VoteRank Score": 242,
          "fill_color": "#12EAEA",
          "line_color": "#0EBEBE",
          "id": "Voltage-dependent calcium channel gamma-6 subunit",
          "value": "Voltage-dependent calcium channel gamma-6 subunit",
          "name": "Voltage-dependent calcium channel gamma-6 subunit"
        }
      },
      {
        "data": {
          "Gene": "CACNG7",
          "ID": "P62955",
          "PDBID": "7OCF",
          "Organism": "Humans",
          "Protein Class": "Auxiliary transport protein",
          "Protein Family": "Calcium channel auxiliary subunit gamma family",
          "Cellular Location": "Membrane",
          "STRING Interaction Partners": [
            "CACNB1",
            "CACNA1D",
            "CACNA2D1"
          ],
          "Diseases": [],
          "Drugs": [
            "Spironolactone",
            "Butamben",
            "Bioallethrin",
            "Ergocalciferol",
            "Enflurane"
          ],
          "drugbank_url": "https://www.drugbank.ca/polypeptides/P62955",
          "Name": "Voltage-dependent calcium channel gamma-7 subunit",
          "structure": "https://cdn.rcsb.org/images/structures/oc/7ocf/7ocf_assembly-1.jpeg",
          "kind": "Target",
          "Degree": 36,
          "Closeness Centrality": 0.29551711557920385,
          "Betweenness Centrality": 0.0,
          "Eigenvector Centrality": 2.2026207352130965e-05,
          "Clustering Coefficient": 1.0,
          "VoteRank Score": 209,
          "fill_color": "#12EAEA",
          "line_color": "#0EBEBE",
          "id": "Voltage-dependent calcium channel gamma-7 subunit",
          "value": "Voltage-dependent calcium channel gamma-7 subunit",
          "name": "Voltage-dependent calcium channel gamma-7 subunit"
        }
      },
      {
        "data": {
          "Gene": "CACNG8",
          "ID": "Q8WXS5",
          "PDBID": "7OCA",
          "Organism": "Humans",
          "Protein Class": "Auxiliary transport protein",
          "Protein Family": "Calcium channel auxiliary subunit gamma family",
          "Cellular Location": "Membrane",
          "STRING Interaction Partners": [
            "CACNB1",
            "CACNA1D",
            "GRIA1",
            "CACNA2D1"
          ],
          "Diseases": [
            "Cardiomyopathies"
          ],
          "Drugs": [
            "Spironolactone",
            "Butamben",
            "Bioallethrin",
            "Ergocalciferol",
            "Enflurane"
          ],
          "drugbank_url": "https://www.drugbank.ca/polypeptides/Q8WXS5",
          "Name": "Voltage-dependent calcium channel gamma-8 subunit",
          "structure": "https://cdn.rcsb.org/images/structures/oc/7oca/7oca_assembly-1.jpeg",
          "kind": "Target",
          "Degree": 36,
          "Closeness Centrality": 0.29551711557920385,
          "Betweenness Centrality": 0.0,
          "Eigenvector Centrality": 2.2026207352130965e-05,
          "Clustering Coefficient": 1.0,
          "VoteRank Score": 182,
          "fill_color": "#12EAEA",
          "line_color": "#0EBEBE",
          "id": "Voltage-dependent calcium channel gamma-8 subunit",
          "value": "Voltage-dependent calcium channel gamma-8 subunit",
          "name": "Voltage-dependent calcium channel gamma-8 subunit"
        }
      },
      {
        "data": {
          "Gene": "CACNA2D1",
          "ID": "P54289",
          "PDBID": "7MIX",
          "Organism": "Humans",
          "Protein Class": "Auxiliary transport protein",
          "Protein Family": "Calcium channel auxiliary subunit alpha2delta family",
          "Cellular Location": "Membrane",
          "STRING Interaction Partners": [
            "CACNB1",
            "CACNG1",
            "CACNB2",
            "CACNA1D",
            "CACNA1C",
            "CACNB3",
            "CACNB4",
            "CACNA1S",
            "CACNA1F",
            "CACNG3"
          ],
          "Diseases": [
            "Colonic Neoplasms",
            "Hypertensive disease",
            "Malignant Neoplasms",
            "Primary malignant neoplasm",
            "Intellectual Disability"
          ],
          "Drugs": [
            "Isradipine",
            "Felodipine",
            "Ibutilide",
            "Gabapentin",
            "Gabapentin enacarbil",
            "Nisoldipine",
            "Nitrendipine",
            "Nicardipine",
            "Nilvadipine",
            "Cyclandelate",
            "Pregabalin",
            "Spironolactone",
            "Butamben",
            "Bioallethrin",
            "Ergocalciferol",
            "Enflurane"
          ],
          "drugbank_url": "https://www.drugbank.ca/polypeptides/P54289",
          "Name": "Voltage-dependent calcium channel subunit alpha-2/delta-1",
          "structure": "https://cdn.rcsb.org/images/structures/mi/7mix/7mix_assembly-1.jpeg",
          "kind": "Target",
          "Degree": 36,
          "Closeness Centrality": 0.29551711557920385,
          "Betweenness Centrality": 0.0,
          "Eigenvector Centrality": 2.2026207352130965e-05,
          "Clustering Coefficient": 1.0,
          "VoteRank Score": 150,
          "fill_color": "#12EAEA",
          "line_color": "#0EBEBE",
          "id": "Voltage-dependent calcium channel subunit alpha-2/delta-1",
          "value": "Voltage-dependent calcium channel subunit alpha-2/delta-1",
          "name": "Voltage-dependent calcium channel subunit alpha-2/delta-1"
        }
      },
      {
        "data": {
          "Gene": "CACNA2D2",
          "ID": "Q9NY47",
          "PDBID": "7JPK",
          "Organism": "Humans",
          "Protein Class": "Auxiliary transport protein",
          "Protein Family": "Calcium channel auxiliary subunit alpha2delta family",
          "Cellular Location": "Membrane",
          "STRING Interaction Partners": [
            "CACNG1",
            "CACNB1",
            "CACNB2",
            "CACNB4",
            "CACNA1A",
            "CACNB3",
            "CACNA1S",
            "CACNA1C",
            "CACNA1D",
            "CACNA1F"
          ],
          "Diseases": [
            "Neoplasms",
            "Brain Neoplasms",
            "Malignant Neoplasms",
            "Lung Neoplasms",
            "nervous system disorder",
            "Primary malignant neoplasm"
          ],
          "Drugs": [
            "Gabapentin",
            "Gabapentin enacarbil",
            "Felodipine",
            "Isradipine",
            "Nitrendipine",
            "Bepridil",
            "Spironolactone",
            "Butamben",
            "Bioallethrin",
            "Ergocalciferol",
            "Enflurane"
          ],
          "drugbank_url": "https://www.drugbank.ca/polypeptides/Q9NY47",
          "Name": "Voltage-dependent calcium channel subunit alpha-2/delta-2",
          "structure": "https://cdn.rcsb.org/images/structures/jp/7jpk/7jpk_assembly-1.jpeg",
          "kind": "Target",
          "Degree": 36,
          "Closeness Centrality": 0.29551711557920385,
          "Betweenness Centrality": 0.0,
          "Eigenvector Centrality": 2.2026207352130965e-05,
          "Clustering Coefficient": 1.0,
          "VoteRank Score": 91,
          "fill_color": "#12EAEA",
          "line_color": "#0EBEBE",
          "id": "Voltage-dependent calcium channel subunit alpha-2/delta-2",
          "value": "Voltage-dependent calcium channel subunit alpha-2/delta-2",
          "name": "Voltage-dependent calcium channel subunit alpha-2/delta-2"
        }
      },
      {
        "data": {
          "Gene": "CACNA2D3",
          "ID": "Q8IZS8",
          "PDBID": "7JPK",
          "Organism": "Humans",
          "Protein Class": "Auxiliary transport protein",
          "Protein Family": "Calcium channel auxiliary subunit alpha2delta family",
          "Cellular Location": "Membrane",
          "STRING Interaction Partners": [
            "CACNG1",
            "CACNB1",
            "CACNB4",
            "CACNA1A",
            "CACNB3",
            "CACNB2",
            "CACNA1E",
            "CACNA1D",
            "CACNA1C"
          ],
          "Diseases": [
            "Neurodevelopmental Disorders",
            "Neoplasms",
            "Malignant Neoplasms",
            "Carcinoma",
            "Primary malignant neoplasm"
          ],
          "Drugs": [
            "Amlodipine",
            "Nilvadipine",
            "Spironolactone",
            "Butamben",
            "Bioallethrin",
            "Ergocalciferol",
            "Enflurane"
          ],
          "drugbank_url": "https://www.drugbank.ca/polypeptides/Q8IZS8",
          "Name": "Voltage-dependent calcium channel subunit alpha-2/delta-3",
          "structure": "https://cdn.rcsb.org/images/structures/jp/7jpk/7jpk_assembly-1.jpeg",
          "kind": "Target",
          "Degree": 39,
          "Closeness Centrality": 0.2975385681613417,
          "Betweenness Centrality": 0.0002602803824782295,
          "Eigenvector Centrality": 2.2056828844245326e-05,
          "Clustering Coefficient": 0.8704453441295547,
          "VoteRank Score": 468,
          "fill_color": "#12EAEA",
          "line_color": "#0EBEBE",
          "id": "Voltage-dependent calcium channel subunit alpha-2/delta-3",
          "value": "Voltage-dependent calcium channel subunit alpha-2/delta-3",
          "name": "Voltage-dependent calcium channel subunit alpha-2/delta-3"
        }
      },
      {
        "data": {
          "Gene": "CACNA2D4",
          "ID": "Q7Z3S7",
          "PDBID": "7JPK",
          "Organism": "Humans",
          "Protein Class": "Auxiliary transport protein",
          "Protein Family": "Calcium channel auxiliary subunit alpha2delta family",
          "Cellular Location": "Membrane",
          "STRING Interaction Partners": [
            "CACNG1",
            "CACNB3",
            "CACNB1",
            "CACNA1F",
            "CACNB4",
            "CACNB2",
            "CACNA1C",
            "CACNA1S",
            "CACNA1D"
          ],
          "Diseases": [
            "Mental disorders",
            "HIV Infections"
          ],
          "Drugs": [
            "Spironolactone",
            "Butamben",
            "Bioallethrin",
            "Ergocalciferol",
            "Enflurane"
          ],
          "drugbank_url": "https://www.drugbank.ca/polypeptides/Q7Z3S7",
          "Name": "Voltage-dependent calcium channel subunit alpha-2/delta-4",
          "structure": "https://cdn.rcsb.org/images/structures/jp/7jpk/7jpk_assembly-1.jpeg",
          "kind": "Target",
          "Degree": 36,
          "Closeness Centrality": 0.29551711557920385,
          "Betweenness Centrality": 0.0,
          "Eigenvector Centrality": 2.2026207352130965e-05,
          "Clustering Coefficient": 1.0,
          "VoteRank Score": 4,
          "fill_color": "#12EAEA",
          "line_color": "#0EBEBE",
          "id": "Voltage-dependent calcium channel subunit alpha-2/delta-4",
          "value": "Voltage-dependent calcium channel subunit alpha-2/delta-4",
          "name": "Voltage-dependent calcium channel subunit alpha-2/delta-4"
        }
      },
      {
        "data": {
          "Gene": "CACNA1C",
          "ID": "Q13936",
          "PDBID": "3G43",
          "Organism": "Humans",
          "Protein Class": "Ion channel",
          "Protein Family": "Voltage-gated ion channel",
          "Cellular Location": "Membrane",
          "STRING Interaction Partners": [
            "CACNB2",
            "CALM1",
            "CACNB1",
            "CALM3",
            "CACNA2D1",
            "CACNB3",
            "CALM2",
            "CACNB4",
            "CACNA2D4",
            "CACNA2D2"
          ],
          "Diseases": [
            "Psychotic Disorders",
            "Mood Disorders",
            "Anxiety Disorders",
            "Hypertensive disease",
            "Immunologic Deficiency Syndromes",
            "Stress Disorders, Traumatic",
            "Limb Deformities, Congenital",
            "Mental disorders",
            "Child Development Disorders, Pervasive",
            "Cognition Disorders",
            "Neurodevelopmental Disorders",
            "Neoplasms",
            "Pervasive Development Disorder",
            "Congenital Abnormality",
            "Brain Diseases",
            "Congenital Heart Defects",
            "Atrial Septal Defects",
            "Neck Neoplasms",
            "Cerebrovascular accident",
            "Caffeine related disorders",
            "Hypertrophic disorder of skin, unspecified",
            "Sleep Disorders",
            "Infection"
          ],
          "Drugs": [
            "Nicardipine",
            "Ibutilide",
            "Mibefradil",
            "Isradipine",
            "Verapamil",
            "Dronedarone",
            "Clevidipine",
            "Amlodipine",
            "Felodipine",
            "Nifedipine",
            "Nimodipine",
            "Nisoldipine",
            "Nitrendipine",
            "Cinnarizine",
            "Nilvadipine",
            "Calcium",
            "Ethanol",
            "Barnidipine",
            "Aranidipine",
            "Efonidipine",
            "Levamlodipine",
            "Isavuconazole",
            "Propiverine",
            "Diltiazem",
            "Spironolactone",
            "Butamben",
            "Bioallethrin",
            "Ergocalciferol",
            "Enflurane",
            "Drotaverine",
            "Calcium citrate",
            "Calcium Phosphate",
            "Trimebutine",
            "Manidipine",
            "Lacidipine",
            "Benidipine",
            "Cilnidipine",
            "Levomenthol",
            "Calcium phosphate dihydrate",
            "Phenytoin",
            "Magnesium sulfate",
            "Amiodarone",
            "Fish oil",
            "Ranolazine",
            "Topiramate",
            "Miconazole"
          ],
          "drugbank_url": "https://www.drugbank.ca/polypeptides/Q13936",
          "Name": "Voltage-dependent L-type calcium channel subunit alpha-1C",
          "structure": "https://cdn.rcsb.org/images/structures/g4/3g43/3g43_assembly-1.jpeg",
          "kind": "Target",
          "Degree": 61,
          "Closeness Centrality": 0.3197211775482391,
          "Betweenness Centrality": 0.001445260995571904,
          "Eigenvector Centrality": 3.0686204729597605e-05,
          "Clustering Coefficient": 0.5021857923497268,
          "VoteRank Score": 567,
          "fill_color": "#12EAEA",
          "line_color": "#0EBEBE",
          "id": "Voltage-dependent L-type calcium channel subunit alpha-1C",
          "value": "Voltage-dependent L-type calcium channel subunit alpha-1C",
          "name": "Voltage-dependent L-type calcium channel subunit alpha-1C"
        }
      },
      {
        "data": {
          "Gene": "CACNA1D",
          "ID": "Q01668",
          "PDBID": "3LV3",
          "Organism": "Humans",
          "Protein Class": "Ion channel",
          "Protein Family": "Voltage-gated ion channel",
          "Cellular Location": "Membrane",
          "STRING Interaction Partners": [
            "CACNB1",
            "CACNB2",
            "CACNA2D1",
            "CACNG1",
            "CACNB3",
            "STX1A",
            "CACNB4",
            "CACNA2D2",
            "CACNA2D3",
            "CACNG7"
          ],
          "Diseases": [
            "Adenoma",
            "Mood Disorders",
            "Hypertensive disease",
            "Cardiovascular Diseases",
            "Movement Disorders",
            "Refractive Errors",
            "Neoplasms",
            "Pervasive Development Disorder",
            "Mental disorders",
            "Malignant Neoplasms",
            "CNS disorder",
            "nervous system disorder",
            "Neuromuscular Diseases",
            "Primary malignant neoplasm",
            "Neurodevelopmental Disorders"
          ],
          "Drugs": [
            "Dronedarone",
            "Clevidipine",
            "Isradipine",
            "Nitrendipine",
            "Nifedipine",
            "Felodipine",
            "Nimodipine",
            "Nisoldipine",
            "Nicardipine",
            "Cinnarizine",
            "Mibefradil",
            "Nilvadipine",
            "Ethanol",
            "Aranidipine",
            "Levamlodipine",
            "Spironolactone",
            "Butamben",
            "Bioallethrin",
            "Ergocalciferol",
            "Enflurane",
            "Drotaverine",
            "Calcium citrate",
            "Calcium Phosphate",
            "Trimebutine",
            "Manidipine",
            "Lacidipine",
            "Benidipine",
            "Cilnidipine",
            "Levomenthol",
            "Calcium phosphate dihydrate",
            "Phenytoin",
            "Magnesium sulfate",
            "Amiodarone",
            "Fish oil",
            "Ranolazine",
            "Topiramate",
            "Miconazole"
          ],
          "drugbank_url": "https://www.drugbank.ca/polypeptides/Q01668",
          "Name": "Voltage-dependent L-type calcium channel subunit alpha-1D",
          "structure": "https://cdn.rcsb.org/images/structures/lv/3lv3/3lv3_assembly-1.jpeg",
          "kind": "Target",
          "Degree": 53,
          "Closeness Centrality": 0.3181621052787597,
          "Betweenness Centrality": 0.0005731929299366811,
          "Eigenvector Centrality": 3.053013966662296e-05,
          "Clustering Coefficient": 0.6240928882438317,
          "VoteRank Score": 542,
          "fill_color": "#12EAEA",
          "line_color": "#0EBEBE",
          "id": "Voltage-dependent L-type calcium channel subunit alpha-1D",
          "value": "Voltage-dependent L-type calcium channel subunit alpha-1D",
          "name": "Voltage-dependent L-type calcium channel subunit alpha-1D"
        }
      },
      {
        "data": {
          "Gene": "CACNA1F",
          "ID": "O60840",
          "PDBID": "6JP5",
          "Organism": "Humans",
          "Protein Class": "Ion channel",
          "Protein Family": "Voltage-gated ion channel",
          "Cellular Location": "Membrane",
          "STRING Interaction Partners": [
            "CACNB1",
            "CACNB2",
            "CACNA2D4",
            "CACNA2D1",
            "CACNB4",
            "CACNG1",
            "CACNA2D2",
            "CACNB3"
          ],
          "Diseases": [
            "Disorder of eye",
            "Retinal Dystrophies",
            "Malignant Neoplasms",
            "nervous system disorder",
            "Primary malignant neoplasm"
          ],
          "Drugs": [
            "Dronedarone",
            "Clevidipine",
            "Nimodipine",
            "Cinnarizine",
            "Mibefradil",
            "Aranidipine",
            "Spironolactone",
            "Butamben",
            "Bioallethrin",
            "Ergocalciferol",
            "Enflurane",
            "Drotaverine",
            "Calcium citrate",
            "Calcium Phosphate",
            "Trimebutine",
            "Manidipine",
            "Lacidipine",
            "Benidipine",
            "Cilnidipine",
            "Levomenthol",
            "Calcium phosphate dihydrate",
            "Phenytoin",
            "Magnesium sulfate",
            "Amiodarone",
            "Fish oil",
            "Ranolazine",
            "Topiramate",
            "Miconazole"
          ],
          "drugbank_url": "https://www.drugbank.ca/polypeptides/O60840",
          "Name": "Voltage-dependent L-type calcium channel subunit alpha-1F",
          "structure": "https://cdn.rcsb.org/images/structures/jp/6jp5/6jp5_assembly-1.jpeg",
          "kind": "Target",
          "Degree": 51,
          "Closeness Centrality": 0.3136824877250409,
          "Betweenness Centrality": 0.0003858367591784775,
          "Eigenvector Centrality": 3.0393935632817982e-05,
          "Clustering Coefficient": 0.6619607843137255,
          "VoteRank Score": 526,
          "fill_color": "#12EAEA",
          "line_color": "#0EBEBE",
          "id": "Voltage-dependent L-type calcium channel subunit alpha-1F",
          "value": "Voltage-dependent L-type calcium channel subunit alpha-1F",
          "name": "Voltage-dependent L-type calcium channel subunit alpha-1F"
        }
      },
      {
        "data": {
          "Gene": "CACNA1S",
          "ID": "Q13698",
          "PDBID": "2VAY",
          "Organism": "Humans",
          "Protein Class": "Ion channel",
          "Protein Family": "Voltage-gated ion channel",
          "Cellular Location": "Membrane",
          "STRING Interaction Partners": [
            "CACNB1",
            "CACNB2",
            "RYR1",
            "CACNA2D1",
            "CACNB4",
            "CACNG1",
            "CACNA2D2",
            "CACNA2D4",
            "CACNB3"
          ],
          "Diseases": [
            "Congenital myopathy (disorder)",
            "Liver neoplasms",
            "Myopathy",
            "Metabolic myopathy"
          ],
          "Drugs": [
            "Dronedarone",
            "Clevidipine",
            "Isradipine",
            "Felodipine",
            "Nifedipine",
            "Nimodipine",
            "Nisoldipine",
            "Nitrendipine",
            "Cinnarizine",
            "Mibefradil",
            "Nilvadipine",
            "Ethanol",
            "Pinaverium",
            "Aranidipine",
            "Spironolactone",
            "Butamben",
            "Bioallethrin",
            "Ergocalciferol",
            "Enflurane",
            "Drotaverine",
            "Calcium citrate",
            "Calcium Phosphate",
            "Trimebutine",
            "Manidipine",
            "Lacidipine",
            "Benidipine",
            "Cilnidipine",
            "Levomenthol",
            "Calcium phosphate dihydrate",
            "Phenytoin",
            "Magnesium sulfate",
            "Amiodarone",
            "Fish oil",
            "Ranolazine",
            "Topiramate",
            "Miconazole"
          ],
          "drugbank_url": "https://www.drugbank.ca/polypeptides/Q13698",
          "Name": "Voltage-dependent L-type calcium channel subunit alpha-1S",
          "structure": "https://cdn.rcsb.org/images/structures/va/2vay/2vay_assembly-1.jpeg",
          "kind": "Target",
          "Degree": 53,
          "Closeness Centrality": 0.3181621052787597,
          "Betweenness Centrality": 0.0005731929299366811,
          "Eigenvector Centrality": 3.053013966662296e-05,
          "Clustering Coefficient": 0.6240928882438317,
          "VoteRank Score": 539,
          "fill_color": "#12EAEA",
          "line_color": "#0EBEBE",
          "id": "Voltage-dependent L-type calcium channel subunit alpha-1S",
          "value": "Voltage-dependent L-type calcium channel subunit alpha-1S",
          "name": "Voltage-dependent L-type calcium channel subunit alpha-1S"
        }
      },
      {
        "data": {
          "Gene": "CACNB1",
          "ID": "Q02641",
          "PDBID": "7MIX",
          "Organism": "Humans",
          "Protein Class": "Auxiliary transport protein",
          "Protein Family": "Calcium channel auxiliary subunit beta family",
          "Cellular Location": "Cell membrane",
          "STRING Interaction Partners": [
            "CACNA2D1",
            "CACNG1",
            "CACNA1D",
            "CACNA1C",
            "CACNA1S",
            "CACNA2D2",
            "CACNA1F",
            "CACNA2D3",
            "CACNA2D4",
            "CACNA1E"
          ],
          "Diseases": [],
          "Drugs": [
            "Ibutilide",
            "Mibefradil",
            "Dronedarone",
            "Amlodipine",
            "Nimodipine",
            "Ethanol",
            "Azelnidipine",
            "Spironolactone",
            "Butamben",
            "Bioallethrin",
            "Ergocalciferol",
            "Enflurane",
            "Drotaverine",
            "Calcium citrate",
            "Calcium Phosphate",
            "Trimebutine",
            "Manidipine",
            "Lacidipine",
            "Benidipine",
            "Cilnidipine",
            "Levomenthol",
            "Calcium phosphate dihydrate",
            "Phenytoin",
            "Magnesium sulfate",
            "Amiodarone",
            "Fish oil",
            "Ranolazine",
            "Topiramate",
            "Miconazole"
          ],
          "drugbank_url": "https://www.drugbank.ca/polypeptides/Q02641",
          "Name": "Voltage-dependent L-type calcium channel subunit beta-1",
          "structure": "https://cdn.rcsb.org/images/structures/mi/7mix/7mix_assembly-1.jpeg",
          "kind": "Target",
          "Degree": 54,
          "Closeness Centrality": 0.3140059828997316,
          "Betweenness Centrality": 0.0008491625581504624,
          "Eigenvector Centrality": 3.042455712493233e-05,
          "Clustering Coefficient": 0.6009783368273934,
          "VoteRank Score": 551,
          "fill_color": "#12EAEA",
          "line_color": "#0EBEBE",
          "id": "Voltage-dependent L-type calcium channel subunit beta-1",
          "value": "Voltage-dependent L-type calcium channel subunit beta-1",
          "name": "Voltage-dependent L-type calcium channel subunit beta-1"
        }
      },
      {
        "data": {
          "Gene": "CACNB2",
          "ID": "Q08289",
          "PDBID": "7MIX",
          "Organism": "Humans",
          "Protein Class": "Auxiliary transport protein",
          "Protein Family": "Calcium channel auxiliary subunit beta family",
          "Cellular Location": "Cell membrane",
          "STRING Interaction Partners": [
            "CACNA1C",
            "CACNA2D1",
            "CACNA1D",
            "CACNA1S",
            "CACNA1F",
            "CACNA2D2",
            "CACNA1A",
            "CACNA2D4",
            "CACNA1E",
            "CACNA2D3"
          ],
          "Diseases": [
            "Hypertensive disease",
            "Cardiovascular Diseases",
            "Child Development Disorders, Pervasive",
            "Diverticular Diseases",
            "Mental disorders"
          ],
          "Drugs": [
            "Dronedarone",
            "Felodipine",
            "Isradipine",
            "Nifedipine",
            "Nimodipine",
            "Nisoldipine",
            "Nitrendipine",
            "Nicardipine",
            "Mibefradil",
            "Nilvadipine",
            "Spironolactone",
            "Butamben",
            "Bioallethrin",
            "Ergocalciferol",
            "Enflurane",
            "Drotaverine",
            "Calcium citrate",
            "Calcium Phosphate",
            "Trimebutine",
            "Manidipine",
            "Lacidipine",
            "Benidipine",
            "Cilnidipine",
            "Levomenthol",
            "Calcium phosphate dihydrate",
            "Phenytoin",
            "Magnesium sulfate",
            "Amiodarone",
            "Fish oil",
            "Ranolazine",
            "Topiramate",
            "Miconazole"
          ],
          "drugbank_url": "https://www.drugbank.ca/polypeptides/Q08289",
          "Name": "Voltage-dependent L-type calcium channel subunit beta-2",
          "structure": "https://cdn.rcsb.org/images/structures/mi/7mix/7mix_assembly-1.jpeg",
          "kind": "Target",
          "Degree": 53,
          "Closeness Centrality": 0.3181621052787597,
          "Betweenness Centrality": 0.0005731929299366811,
          "Eigenvector Centrality": 3.053013966662296e-05,
          "Clustering Coefficient": 0.6240928882438317,
          "VoteRank Score": 533,
          "fill_color": "#12EAEA",
          "line_color": "#0EBEBE",
          "id": "Voltage-dependent L-type calcium channel subunit beta-2",
          "value": "Voltage-dependent L-type calcium channel subunit beta-2",
          "name": "Voltage-dependent L-type calcium channel subunit beta-2"
        }
      },
      {
        "data": {
          "Gene": "CACNB3",
          "ID": "P54284",
          "PDBID": "7MIX",
          "Organism": "Humans",
          "Protein Class": "Auxiliary transport protein",
          "Protein Family": "Calcium channel auxiliary subunit beta family",
          "Cellular Location": "Not Available",
          "STRING Interaction Partners": [
            "CACNA1B",
            "CACNA2D4",
            "CACNA1A",
            "CACNA2D1",
            "CACNA1C",
            "CACNA1E",
            "CACNA1D",
            "CACNA2D2",
            "CACNA2D3",
            "CACNA1S"
          ],
          "Diseases": [
            "Neoplasms"
          ],
          "Drugs": [
            "Dronedarone",
            "Nimodipine",
            "Mibefradil",
            "Spironolactone",
            "Butamben",
            "Bioallethrin",
            "Ergocalciferol",
            "Enflurane",
            "Drotaverine",
            "Calcium citrate",
            "Calcium Phosphate",
            "Trimebutine",
            "Manidipine",
            "Lacidipine",
            "Benidipine",
            "Cilnidipine",
            "Levomenthol",
            "Calcium phosphate dihydrate",
            "Phenytoin",
            "Magnesium sulfate",
            "Amiodarone",
            "Fish oil",
            "Ranolazine",
            "Topiramate",
            "Miconazole"
          ],
          "drugbank_url": "https://www.drugbank.ca/polypeptides/P54284",
          "Name": "Voltage-dependent L-type calcium channel subunit beta-3",
          "structure": "https://cdn.rcsb.org/images/structures/mi/7mix/7mix_assembly-1.jpeg",
          "kind": "Target",
          "Degree": 51,
          "Closeness Centrality": 0.3136824877250409,
          "Betweenness Centrality": 0.0003858367591784775,
          "Eigenvector Centrality": 3.0393935632817982e-05,
          "Clustering Coefficient": 0.6619607843137255,
          "VoteRank Score": 519,
          "fill_color": "#12EAEA",
          "line_color": "#0EBEBE",
          "id": "Voltage-dependent L-type calcium channel subunit beta-3",
          "value": "Voltage-dependent L-type calcium channel subunit beta-3",
          "name": "Voltage-dependent L-type calcium channel subunit beta-3"
        }
      },
      {
        "data": {
          "Gene": "CACNB4",
          "ID": "O00305",
          "PDBID": "Not Available",
          "Organism": "Humans",
          "Protein Class": "Auxiliary transport protein",
          "Protein Family": "Calcium channel auxiliary subunit beta family",
          "Cellular Location": "Not Available",
          "STRING Interaction Partners": [
            "CACNA1A",
            "CACNA2D2",
            "CACNA2D1",
            "CACNA2D4",
            "CACNG1",
            "CACNA1S",
            "CACNA2D3",
            "CACNA1C",
            "CACNA1F",
            "CACNA1D"
          ],
          "Diseases": [
            "nervous system disorder",
            "Intellectual Disability"
          ],
          "Drugs": [
            "Dronedarone",
            "Nimodipine",
            "Mibefradil",
            "Spironolactone",
            "Butamben",
            "Bioallethrin",
            "Ergocalciferol",
            "Enflurane",
            "Drotaverine",
            "Calcium citrate",
            "Calcium Phosphate",
            "Trimebutine",
            "Manidipine",
            "Lacidipine",
            "Benidipine",
            "Cilnidipine",
            "Levomenthol",
            "Calcium phosphate dihydrate",
            "Phenytoin",
            "Magnesium sulfate",
            "Amiodarone",
            "Fish oil",
            "Ranolazine",
            "Topiramate",
            "Miconazole"
          ],
          "drugbank_url": "https://www.drugbank.ca/polypeptides/O00305",
          "Name": "Voltage-dependent L-type calcium channel subunit beta-4",
          "structure": "https://cdn.rcsb.org/images/structures/ot/not available/not available_model-1.jpeg",
          "kind": "Target",
          "Degree": 51,
          "Closeness Centrality": 0.3136824877250409,
          "Betweenness Centrality": 0.0003858367591784775,
          "Eigenvector Centrality": 3.0393935632817982e-05,
          "Clustering Coefficient": 0.6619607843137255,
          "VoteRank Score": 523,
          "fill_color": "#12EAEA",
          "line_color": "#0EBEBE",
          "id": "Voltage-dependent L-type calcium channel subunit beta-4",
          "value": "Voltage-dependent L-type calcium channel subunit beta-4",
          "name": "Voltage-dependent L-type calcium channel subunit beta-4"
        }
      },
      {
        "data": {
          "Gene": "CACNA1B",
          "ID": "Q00975",
          "PDBID": "7MIX",
          "Organism": "Humans",
          "Protein Class": "Ion channel",
          "Protein Family": "Voltage-gated ion channel",
          "Cellular Location": "Membrane",
          "STRING Interaction Partners": [
            "CACNB3",
            "CACNA2D2"
          ],
          "Diseases": [
            "Intellectual Disability",
            "Movement Disorders",
            "Peripheral Nervous System Diseases",
            "Neoplasms",
            "Dystonia Disorders"
          ],
          "Drugs": [
            "Contulakin-G",
            "Amlodipine",
            "Verapamil",
            "Levetiracetam",
            "Agmatine",
            "Seletracetam",
            "Benidipine",
            "Cilnidipine",
            "Ziconotide",
            "Spironolactone",
            "Butamben",
            "Bioallethrin",
            "Ergocalciferol",
            "Enflurane",
            "Gabapentin"
          ],
          "drugbank_url": "https://www.drugbank.ca/polypeptides/Q00975",
          "Name": "Voltage-dependent N-type calcium channel subunit alpha-1B",
          "structure": "https://cdn.rcsb.org/images/structures/mi/7mix/7mix_assembly-1.jpeg",
          "kind": "Target",
          "Degree": 45,
          "Closeness Centrality": 0.30336878254909305,
          "Betweenness Centrality": 0.0005378966894846222,
          "Eigenvector Centrality": 2.5503784033856162e-05,
          "Clustering Coefficient": 0.706060606060606,
          "VoteRank Score": 507,
          "fill_color": "#12EAEA",
          "line_color": "#0EBEBE",
          "id": "Voltage-dependent N-type calcium channel subunit alpha-1B",
          "value": "Voltage-dependent N-type calcium channel subunit alpha-1B",
          "name": "Voltage-dependent N-type calcium channel subunit alpha-1B"
        }
      },
      {
        "data": {
          "Gene": "CACNA1A",
          "ID": "O00555",
          "PDBID": "3BXK",
          "Organism": "Humans",
          "Protein Class": "Ion channel",
          "Protein Family": "Voltage-gated ion channel",
          "Cellular Location": "Membrane",
          "STRING Interaction Partners": [
            "CACNB4",
            "CACNB3",
            "CACNB2",
            "CACNA2D2",
            "CACNA2D3"
          ],
          "Diseases": [
            "Encephalopathies",
            "Intellectual Disability",
            "Deglutition Disorders",
            "Multiple congenital anomalies",
            "Movement Disorders",
            "nervous system disorder",
            "Dystonia Disorders",
            "Cerebellar Diseases",
            "Neurodegenerative Disorders",
            "Ocular Motility Disorders",
            "Phenylketonurias",
            "Neurodevelopmental Disorders",
            "Diabetes Mellitus",
            "Hypertensive disease",
            "Lung Neoplasms",
            "Neoplasms",
            "Olivopontocerebellar Atrophies",
            "Skin lesion",
            "Spinocerebellar Degeneration",
            "Cerebrovascular accident",
            "Motor Disorders",
            "Neurologic Symptoms",
            "Parkinsonian Disorders",
            "Mitochondrial Diseases",
            "Degenerative disorder",
            "MYELODYSPLASTIC SYNDROME"
          ],
          "Drugs": [
            "Loperamide",
            "Bepridil",
            "Dotarizine",
            "Verapamil",
            "Ziconotide",
            "Spironolactone",
            "Butamben",
            "Bioallethrin",
            "Ergocalciferol",
            "Enflurane",
            "Calcium citrate",
            "Calcium Phosphate",
            "Calcium phosphate dihydrate",
            "Drotaverine",
            "Trimebutine",
            "Manidipine",
            "Lacidipine",
            "Benidipine",
            "Cilnidipine",
            "Levomenthol",
            "Phenytoin",
            "Magnesium sulfate"
          ],
          "drugbank_url": "https://www.drugbank.ca/polypeptides/O00555",
          "Name": "Voltage-dependent P/Q-type calcium channel subunit alpha-1A",
          "structure": "https://cdn.rcsb.org/images/structures/bx/3bxk/3bxk_assembly-1.jpeg",
          "kind": "Target",
          "Degree": 46,
          "Closeness Centrality": 0.30427828256339745,
          "Betweenness Centrality": 0.0002906689173762208,
          "Eigenvector Centrality": 2.5913778097025946e-05,
          "Clustering Coefficient": 0.7120772946859903,
          "VoteRank Score": 498,
          "fill_color": "#12EAEA",
          "line_color": "#0EBEBE",
          "id": "Voltage-dependent P/Q-type calcium channel subunit alpha-1A",
          "value": "Voltage-dependent P/Q-type calcium channel subunit alpha-1A",
          "name": "Voltage-dependent P/Q-type calcium channel subunit alpha-1A"
        }
      },
      {
        "data": {
          "Gene": "CACNA1E",
          "ID": "Q15878",
          "PDBID": "3BXL",
          "Organism": "Humans",
          "Protein Class": "Ion channel",
          "Protein Family": "Voltage-gated ion channel",
          "Cellular Location": "Membrane",
          "STRING Interaction Partners": [
            "CACNB3",
            "CACNB1",
            "CACNB2",
            "CACNB4",
            "CACNA2D3",
            "CACNA2D2"
          ],
          "Diseases": [
            "Congenital contracture",
            "Intellectual Disability",
            "Developmental Disabilities",
            "Diabetes Mellitus",
            "Neoplasms",
            "Migraine Disorders",
            "Neurodevelopmental Disorders"
          ],
          "Drugs": [
            "Calcium citrate",
            "Calcium Phosphate",
            "Calcium phosphate dihydrate",
            "Topiramate",
            "Lamotrigine",
            "Spironolactone",
            "Butamben",
            "Bioallethrin",
            "Ergocalciferol",
            "Enflurane"
          ],
          "drugbank_url": "https://www.drugbank.ca/polypeptides/Q15878",
          "Name": "Voltage-dependent R-type calcium channel subunit alpha-1E",
          "structure": "https://cdn.rcsb.org/images/structures/bx/3bxl/3bxl_assembly-1.jpeg",
          "kind": "Target",
          "Degree": 36,
          "Closeness Centrality": 0.29551711557920385,
          "Betweenness Centrality": 0.0,
          "Eigenvector Centrality": 2.2026207352130965e-05,
          "Clustering Coefficient": 1.0,
          "VoteRank Score": 0,
          "fill_color": "#12EAEA",
          "line_color": "#0EBEBE",
          "id": "Voltage-dependent R-type calcium channel subunit alpha-1E",
          "value": "Voltage-dependent R-type calcium channel subunit alpha-1E",
          "name": "Voltage-dependent R-type calcium channel subunit alpha-1E"
        }
      },
      {
        "data": {
          "Gene": "CACNA1G",
          "ID": "O43497",
          "PDBID": "Not Available",
          "Organism": "Humans",
          "Protein Class": "Ion channel",
          "Protein Family": "Voltage-gated ion channel",
          "Cellular Location": "Membrane",
          "STRING Interaction Partners": [],
          "Diseases": [
            "Intellectual Disability",
            "Adenoma",
            "Malignant Neoplasms",
            "Gastrointestinal Diseases",
            "Neoplasms",
            "Pervasive Development Disorder",
            "Neurodegenerative Disorders",
            "Primary malignant neoplasm"
          ],
          "Drugs": [
            "Trimethadione",
            "Ethosuximide",
            "Zonisamide",
            "Mibefradil",
            "Flunarizine",
            "Verapamil",
            "Cinnarizine",
            "Methsuximide",
            "Cannabidiol",
            "Nabiximols",
            "Medical Cannabis",
            "Spironolactone",
            "Butamben",
            "Bioallethrin",
            "Ergocalciferol",
            "Enflurane",
            "Nifedipine",
            "Calcium citrate",
            "Calcium Phosphate",
            "Trimebutine",
            "Manidipine",
            "Benidipine",
            "Calcium phosphate dihydrate"
          ],
          "drugbank_url": "https://www.drugbank.ca/polypeptides/O43497",
          "Name": "Voltage-dependent T-type calcium channel subunit alpha-1G",
          "structure": "https://cdn.rcsb.org/images/structures/ot/not available/not available_model-1.jpeg",
          "kind": "Target",
          "Degree": 84,
          "Closeness Centrality": 0.339949164218578,
          "Betweenness Centrality": 0.0031225202865193245,
          "Eigenvector Centrality": 5.7151197739668886e-05,
          "Clustering Coefficient": 0.47619047619047616,
          "VoteRank Score": 617,
          "fill_color": "#12EAEA",
          "line_color": "#0EBEBE",
          "id": "Voltage-dependent T-type calcium channel subunit alpha-1G",
          "value": "Voltage-dependent T-type calcium channel subunit alpha-1G",
          "name": "Voltage-dependent T-type calcium channel subunit alpha-1G"
        }
      },
      {
        "data": {
          "Gene": "CACNA1H",
          "ID": "O95180",
          "PDBID": "6KZP",
          "Organism": "Humans",
          "Protein Class": "Ion channel",
          "Protein Family": "Voltage-gated ion channel",
          "Cellular Location": "Membrane",
          "STRING Interaction Partners": [],
          "Diseases": [
            "Drug toxicity",
            "Adverse reaction to drug",
            "Peripheral Nervous System Diseases",
            "Hypertensive disease",
            "Malignant Neoplasms",
            "Primary malignant neoplasm",
            "Adenoma",
            "Prostatic Neoplasms",
            "Mammary Neoplasms"
          ],
          "Drugs": [
            "Mibefradil",
            "Flunarizine",
            "Felodipine",
            "Isradipine",
            "Nitrendipine",
            "Bepridil",
            "Cinnarizine",
            "Zonisamide",
            "Cannabidiol",
            "Nabiximols",
            "Medical Cannabis",
            "Verapamil",
            "Spironolactone",
            "Butamben",
            "Bioallethrin",
            "Ergocalciferol",
            "Enflurane",
            "Nifedipine",
            "Calcium citrate",
            "Calcium Phosphate",
            "Trimebutine",
            "Manidipine",
            "Benidipine",
            "Calcium phosphate dihydrate"
          ],
          "drugbank_url": "https://www.drugbank.ca/polypeptides/O95180",
          "Name": "Voltage-dependent T-type calcium channel subunit alpha-1H",
          "structure": "https://cdn.rcsb.org/images/structures/kz/6kzp/6kzp_assembly-1.jpeg",
          "kind": "Target",
          "Degree": 84,
          "Closeness Centrality": 0.339949164218578,
          "Betweenness Centrality": 0.0031225202865193245,
          "Eigenvector Centrality": 5.7151197739668886e-05,
          "Clustering Coefficient": 0.47619047619047616,
          "VoteRank Score": 612,
          "fill_color": "#12EAEA",
          "line_color": "#0EBEBE",
          "id": "Voltage-dependent T-type calcium channel subunit alpha-1H",
          "value": "Voltage-dependent T-type calcium channel subunit alpha-1H",
          "name": "Voltage-dependent T-type calcium channel subunit alpha-1H"
        }
      },
      {
        "data": {
          "Gene": "CACNA1I",
          "ID": "Q9P0X4",
          "PDBID": "6KZP",
          "Organism": "Humans",
          "Protein Class": "Ion channel",
          "Protein Family": "Voltage-gated ion channel",
          "Cellular Location": "Membrane",
          "STRING Interaction Partners": [],
          "Diseases": [
            "Child Development Disorders, Pervasive",
            "Brain Neoplasms",
            "Malignant Neoplasms",
            "Primary malignant neoplasm"
          ],
          "Drugs": [
            "Paramethadione",
            "Flunarizine",
            "Amiodarone",
            "Zonisamide",
            "Cinnarizine",
            "Mibefradil",
            "Strontium chloride Sr-89",
            "Cannabidiol",
            "Efonidipine",
            "Nylidrin",
            "Nabiximols",
            "Medical Cannabis",
            "Amlodipine",
            "Spironolactone",
            "Butamben",
            "Bioallethrin",
            "Ergocalciferol",
            "Enflurane",
            "Nifedipine",
            "Calcium citrate",
            "Calcium Phosphate",
            "Trimebutine",
            "Manidipine",
            "Benidipine",
            "Calcium phosphate dihydrate"
          ],
          "drugbank_url": "https://www.drugbank.ca/polypeptides/Q9P0X4",
          "Name": "Voltage-dependent T-type calcium channel subunit alpha-1I",
          "structure": "https://cdn.rcsb.org/images/structures/kz/6kzp/6kzp_assembly-1.jpeg",
          "kind": "Target",
          "Degree": 91,
          "Closeness Centrality": 0.34083709114004446,
          "Betweenness Centrality": 0.00482629460503161,
          "Eigenvector Centrality": 5.948769781113107e-05,
          "Clustering Coefficient": 0.4288156288156288,
          "VoteRank Score": 632,
          "fill_color": "#12EAEA",
          "line_color": "#0EBEBE",
          "id": "Voltage-dependent T-type calcium channel subunit alpha-1I",
          "value": "Voltage-dependent T-type calcium channel subunit alpha-1I",
          "name": "Voltage-dependent T-type calcium channel subunit alpha-1I"
        }
      },
      {
        "data": {
          "Gene": "NR1I2",
          "ID": "O75469",
          "PDBID": "4J5X",
          "Organism": "Humans",
          "Protein Class": "Transcription factor",
          "Protein Family": "Nuclear receptor",
          "Cellular Location": "Nucleus",
          "STRING Interaction Partners": [
            "CYP3A4",
            "NCOA1"
          ],
          "Diseases": [
            "Diabetes Mellitus",
            "Adenocarcinoma",
            "Esophageal Neoplasms",
            "Malignant Neoplasms",
            "Neoplasms",
            "Primary malignant neoplasm",
            "Cardiovascular Diseases",
            "Hypertensive disease",
            "Liver diseases",
            "Cerebrovascular accident",
            "Autoimmune Diseases",
            "Bacterial Infections",
            "Congenital chromosomal disease",
            "Immune System Diseases",
            "Lung diseases",
            "Periodontal Diseases",
            "Prostatic Neoplasms",
            "Dermatologic disorders",
            "Virus Diseases",
            "Polyendocrinopathies, Autoimmune",
            "Dyslipidemias",
            "Secondary Neoplasm",
            "MYELODYSPLASTIC SYNDROME",
            "Anxiety Disorders",
            "Blood Coagulation Disorders",
            "Bone Marrow Diseases",
            "CNS disorder",
            "Shigella Infections",
            "Endometrial Neoplasms",
            "Enterobacteriaceae Infections",
            "Gastrointestinal Diseases",
            "Gastrointestinal Neoplasms",
            "Hepatitis",
            "Intestinal Diseases",
            "Alcoholic Liver Diseases",
            "Lymphoma",
            "Neoplasms, Vascular Tissue",
            "nervous system disorder",
            "orbit (eye disorders)",
            "Peripheral Neuropathy",
            "Psychotic Disorders",
            "Respiratory Tract Infections",
            "Retinal Diseases",
            "Skin Neoplasms",
            "Spinal Cord Diseases",
            "Vascular Diseases",
            "Disease of mucous membrane",
            "Lipid Metabolism Disorders",
            "Caffeine related disorders",
            "Hematologic Neoplasms",
            "Neurodegenerative Disorders",
            "Autonomic nervous system disorders",
            "Drug Dependence",
            "Chronic Kidney Diseases",
            "Peripheral Arterial Diseases",
            "Intellectual Disability",
            "Peripheral Nervous System Diseases"
          ],
          "Drugs": [
            "Estradiol",
            "Ethinylestradiol",
            "Hyperforin",
            "SR12813",
            "Vitamin E",
            "Rifampicin",
            "Rifaximin",
            "TO-901317",
            "Erlotinib",
            "Rilpivirine",
            "Paclitaxel",
            "Docetaxel",
            "Prasterone",
            "Myrrh",
            "Carbamazepine",
            "Sulfinpyrazone",
            "Phenobarbital",
            "Phenytoin",
            "Ritonavir",
            "Clotrimazole",
            "Ethotoin",
            "Mephenytoin",
            "Methylphenobarbital",
            "Pentobarbital",
            "Troleandomycin",
            "Afimoxifene",
            "Dexamethasone",
            "Diethylstilbestrol",
            "Genistein",
            "Lindane",
            "Mifepristone",
            "Pregnenolone",
            "Spironolactone",
            "Triclosan",
            "Tamoxifen",
            "Chenodeoxycholic acid",
            "Econazole",
            "Miconazole",
            "Oxiconazole",
            "Ketoconazole",
            "Cyclophosphamide",
            "Flutamide",
            "Ifosfamide",
            "Bezafibrate",
            "Clonazepam",
            "Fenofibrate",
            "Warfarin",
            "Hexestrol",
            "Phenolphthalein",
            "Resveratrol",
            "Permethrin",
            "Pyrethrum extract",
            "Nifedipine",
            "Piperine",
            "Quercetin",
            "Estradiol acetate",
            "Estradiol benzoate",
            "Estradiol cypionate",
            "Estradiol dienanthate",
            "Estradiol valerate",
            "Fenofibric acid",
            "alpha-Tocopherol succinate",
            "D-alpha-Tocopherol acetate",
            "Dovitinib",
            "Dexamethasone acetate"
          ],
          "drugbank_url": "https://www.drugbank.ca/polypeptides/O75469",
          "Name": "Nuclear receptor subfamily 1 group I member 2",
          "structure": "https://cdn.rcsb.org/images/structures/j5/4j5x/4j5x_assembly-1.jpeg",
          "kind": "Target",
          "Degree": 118,
          "Closeness Centrality": 0.40742346309336264,
          "Betweenness Centrality": 0.02967092198512789,
          "Eigenvector Centrality": 0.002457524984058312,
          "Clustering Coefficient": 0.24004056207446037,
          "VoteRank Score": 648,
          "fill_color": "#12EAEA",
          "line_color": "#0EBEBE",
          "id": "Nuclear receptor subfamily 1 group I member 2",
          "value": "Nuclear receptor subfamily 1 group I member 2",
          "name": "Nuclear receptor subfamily 1 group I member 2"
        }
      },
      {
        "data": {
          "Gene": "PMP2",
          "ID": "P02689",
          "PDBID": "Not Available",
          "Organism": "Humans",
          "Protein Class": "Not Available",
          "Protein Family": "Not Available",
          "Cellular Location": "Cytoplasm",
          "STRING Interaction Partners": [],
          "Diseases": [
            "Peripheral Neuropathy",
            "Neuropathy",
            "Peripheral Nervous System Diseases",
            "Malignant Neoplasms"
          ],
          "Drugs": [
            "S-Hydroxycysteine",
            "Palmitic Acid",
            "Oleic Acid",
            "Dodecyldimethylamine N-oxide"
          ],
          "drugbank_url": "https://www.drugbank.ca/polypeptides/P02689",
          "Name": "Myelin P2 protein",
          "structure": "https://cdn.rcsb.org/images/structures/ot/not available/not available_model-1.jpeg",
          "kind": "Target",
          "Degree": 4,
          "Closeness Centrality": 0.29380617698788003,
          "Betweenness Centrality": 0.0,
          "Eigenvector Centrality": 4.445966540022738e-06,
          "Clustering Coefficient": 1.0,
          "VoteRank Score": 0,
          "fill_color": "#12EAEA",
          "line_color": "#0EBEBE",
          "id": "Myelin P2 protein",
          "value": "Myelin P2 protein",
          "name": "Myelin P2 protein"
        }
      },
      {
        "data": {
          "Gene": "PPARA",
          "ID": "Q07869",
          "PDBID": "3SP6",
          "Organism": "Humans",
          "Protein Class": "Transcription factor",
          "Protein Family": "Nuclear receptor",
          "Cellular Location": "Nucleus",
          "STRING Interaction Partners": [
            "PPARGC1A",
            "NCOA1",
            "NCOR2",
            "FABP1",
            "NCOR1",
            "ACADM",
            "DUT",
            "ACOX1",
            "CPT1A",
            "HMGCS2"
          ],
          "Diseases": [
            "Liver neoplasms",
            "Hypertensive disease",
            "Carcinoma",
            "Kidney Diseases",
            "Myopathy",
            "Prostatic Neoplasms",
            "Drug toxicity",
            "Adverse reaction to drug",
            "Benign Neoplasm",
            "Metabolic Diseases",
            "Lipid Metabolism Disorders",
            "Liver diseases",
            "Cardiomyopathies",
            "Neurodegenerative Disorders",
            "Mammary Neoplasms",
            "Alcoholic Liver Diseases",
            "Chronic Kidney Diseases",
            "Cardiomyopathy, Dilated",
            "Hepatitis",
            "Retinal Diseases",
            "Dermatologic disorders",
            "Cerebrovascular accident",
            "Malignant neoplasm of mouth",
            "Adenocarcinoma",
            "Arterial Occlusive Diseases",
            "Autoimmune Diseases",
            "Bacterial Infections",
            "CNS disorder",
            "Cognition Disorders",
            "Colorectal Neoplasms",
            "Eating Disorders",
            "Disorder of eye",
            "Heart Diseases",
            "Immunologic Deficiency Syndromes",
            "Inflammatory Bowel Diseases",
            "Intestinal Diseases",
            "Polycystic Kidney Diseases",
            "Lung diseases",
            "Lung Neoplasms",
            "Mycobacterium Infections",
            "Neoplasms, Vascular Tissue",
            "nervous system disorder",
            "Pituitary Neoplasms",
            "Vascular Diseases",
            "B-Cell Lymphomas",
            "Lysosomal Storage Diseases",
            "Encephalopathies",
            "Urea Cycle Disorders, Inborn",
            "Neoplasms, Neuroepithelial",
            "Complications of Diabetes Mellitus",
            "Sleep Disorders",
            "Glucose Metabolism Disorders",
            "Infection"
          ],
          "Drugs": [
            "Fenofibrate",
            "Bezafibrate",
            "Clofibrate",
            "Gemfibrozil",
            "N,N-Bis(3-(D-gluconamido)propyl)deoxycholamide",
            "Reglitazar",
            "Elafibranor",
            "Muraglitazar",
            "Ertiprotafib",
            "Ragaglitazar",
            "Tesaglitazar",
            "GW-590735",
            "Indeglitazar",
            "Aleglitazar",
            "Indomethacin",
            "Prasterone",
            "Omega-3 fatty acids",
            "Doconexent",
            "Soybean oil",
            "Myrrh",
            "Icosapent",
            "Lauric acid",
            "Myristic acid",
            "Palmitic Acid",
            "Stearic acid",
            "Arachidonic Acid",
            "Oleic Acid",
            "alpha-Linolenic acid",
            "Clinofibrate",
            "Rosiglitazone",
            "Troglitazone",
            "Leukotriene B4",
            "Ciprofibrate",
            "Caprylic acid",
            "Cardarine",
            "Phthalic Acid",
            "Resveratrol",
            "Valproic acid",
            "Fenoprofen",
            "Flufenamic acid",
            "Ibuprofen",
            "Fenofibric acid",
            "Fish oil",
            "Isoflavone",
            "Dexibuprofen",
            "Amiodarone"
          ],
          "drugbank_url": "https://www.drugbank.ca/polypeptides/Q07869",
          "Name": "Peroxisome proliferator-activated receptor alpha",
          "structure": "https://cdn.rcsb.org/images/structures/sp/3sp6/3sp6_assembly-1.jpeg",
          "kind": "Target",
          "Degree": 88,
          "Closeness Centrality": 0.418434908041832,
          "Betweenness Centrality": 0.029357654568893086,
          "Eigenvector Centrality": 0.000654526884615483,
          "Clustering Coefficient": 0.21891327063740856,
          "VoteRank Score": 620,
          "fill_color": "#12EAEA",
          "line_color": "#0EBEBE",
          "id": "Peroxisome proliferator-activated receptor alpha",
          "value": "Peroxisome proliferator-activated receptor alpha",
          "name": "Peroxisome proliferator-activated receptor alpha"
        }
      },
      {
        "data": {
          "Gene": "PPARD",
          "ID": "Q03181",
          "PDBID": "Not Available",
          "Organism": "Humans",
          "Protein Class": "Transcription factor",
          "Protein Family": "Nuclear receptor",
          "Cellular Location": "Nucleus",
          "STRING Interaction Partners": [
            "CREBBP",
            "RXRA"
          ],
          "Diseases": [
            "Alcoholic Liver Diseases",
            "Cardiomyopathies, Primary",
            "Myocardial Diseases, Secondary",
            "Skin Neoplasms",
            "Cardiomyopathies",
            "Peripheral Nervous System Diseases",
            "Malignant Neoplasms",
            "Metabolic Diseases",
            "Neoplasms",
            "Primary malignant neoplasm",
            "Diabetes Mellitus",
            "Dyslipidemias",
            "Cardiovascular Diseases",
            "Colonic Neoplasms",
            "Vascular Diseases",
            "Adenocarcinoma",
            "Adenoma",
            "Hypertensive disease",
            "Mammary Neoplasms",
            "Autoimmune Diseases",
            "Brain Diseases",
            "Brain Neoplasms",
            "Colorectal Neoplasms",
            "Demyelinating Diseases",
            "Liver diseases",
            "Lung Neoplasms",
            "Rectal Neoplasms",
            "Dermatologic disorders",
            "Peripheral Vascular Diseases",
            "Neurofibromatoses",
            "Caffeine related disorders",
            "Neurodegenerative Disorders",
            "Fatty acid oxidation defects",
            "Secondary Neoplasm"
          ],
          "Drugs": [
            "Treprostinil",
            "Sulindac",
            "Heptyl glucoside",
            "Icosapent",
            "cis-Vaccenic acid",
            "KD3010",
            "Elafibranor",
            "Bezafibrate",
            "(2S)-2-{3-[({[2-fluoro-4-(trifluoromethyl)phenyl]carbonyl}amino)methyl]-4-methoxybenzyl}butanoic acid",
            "2-({[3-(3,4-dihydroisoquinolin-2(1H)-ylsulfonyl)phenyl]carbonyl}amino)benzoic acid",
            "Indeglitazar",
            "{4-[3-(4-acetyl-3-hydroxy-2-propylphenoxy)propoxy]phenoxy}acetic acid",
            "Glycerin",
            "Clinofibrate",
            "Rosiglitazone",
            "Troglitazone",
            "alpha-Linolenic acid",
            "Oleic Acid",
            "Cardarine",
            "Phthalic Acid",
            "Valproic acid",
            "Fenofibric acid",
            "Fish oil"
          ],
          "drugbank_url": "https://www.drugbank.ca/polypeptides/Q03181",
          "Name": "Peroxisome proliferator-activated receptor delta",
          "structure": "https://cdn.rcsb.org/images/structures/ot/not available/not available_model-1.jpeg",
          "kind": "Target",
          "Degree": 34,
          "Closeness Centrality": 0.30859574468085105,
          "Betweenness Centrality": 0.001068661913405029,
          "Eigenvector Centrality": 2.9168830478599632e-05,
          "Clustering Coefficient": 0.5062388591800356,
          "VoteRank Score": 504,
          "fill_color": "#12EAEA",
          "line_color": "#0EBEBE",
          "id": "Peroxisome proliferator-activated receptor delta",
          "value": "Peroxisome proliferator-activated receptor delta",
          "name": "Peroxisome proliferator-activated receptor delta"
        }
      },
      {
        "data": {
          "Gene": "RXRA",
          "ID": "P19793",
          "PDBID": "4NQA",
          "Organism": "Humans",
          "Protein Class": "Transcription factor",
          "Protein Family": "Nuclear receptor",
          "Cellular Location": "Nucleus",
          "STRING Interaction Partners": [
            "RARA",
            "NCOA1",
            "NCOR2",
            "PPARG",
            "NCOA2",
            "THRB",
            "NR1H4",
            "CREBBP",
            "NCOR1",
            "MED1"
          ],
          "Diseases": [
            "Prostatic Neoplasms",
            "Neoplasms",
            "Malignant Neoplasms",
            "Primary malignant neoplasm",
            "Virus Diseases",
            "Dyslipidemias",
            "Adenoma",
            "Carcinoma",
            "Cognition Disorders",
            "Colorectal Neoplasms",
            "Lung Neoplasms",
            "Uterine Fibroids",
            "Chronic liver disease",
            "Neurodegenerative Disorders",
            "Mammary Neoplasms"
          ],
          "Drugs": [
            "Acitretin",
            "Alitretinoin",
            "Etretinate",
            "EVT-101",
            "Etodolac",
            "Bexarotene",
            "3,20-Pregnanedione",
            "2-chloro-5-nitro-N-phenylbenzamide",
            "1-BENZYL-3-(4-METHOXYPHENYLAMINO)-4-PHENYLPYRROLE-2,5-DIONE",
            "2-[(2,4-DICHLOROBENZOYL)AMINO]-5-(PYRIMIDIN-2-YLOXY)BENZOIC ACID",
            "Tributyltin",
            "Doconexent",
            "Arachidonic Acid",
            "alpha-Linolenic acid",
            "Oleic Acid",
            "Tretinoin",
            "Alfacalcidol",
            "Bezafibrate",
            "Phthalic Acid",
            "Rosiglitazone",
            "Adapalene"
          ],
          "drugbank_url": "https://www.drugbank.ca/polypeptides/P19793",
          "Name": "Retinoic acid receptor RXR-alpha",
          "structure": "https://cdn.rcsb.org/images/structures/nq/4nqa/4nqa_assembly-1.jpeg",
          "kind": "Target",
          "Degree": 28,
          "Closeness Centrality": 0.3072463519190445,
          "Betweenness Centrality": 0.02319059931733747,
          "Eigenvector Centrality": 4.835692177499801e-06,
          "Clustering Coefficient": 0.48677248677248675,
          "VoteRank Score": 478,
          "fill_color": "#12EAEA",
          "line_color": "#0EBEBE",
          "id": "Retinoic acid receptor RXR-alpha",
          "value": "Retinoic acid receptor RXR-alpha",
          "name": "Retinoic acid receptor RXR-alpha"
        }
      },
      {
        "data": {
          "Gene": "PPARG",
          "ID": "P37231",
          "PDBID": "3E00",
          "Organism": "Humans",
          "Protein Class": "Transcription factor",
          "Protein Family": "Nuclear receptor",
          "Cellular Location": "Nucleus",
          "STRING Interaction Partners": [
            "PPARGC1A",
            "NCOA1",
            "CREBBP",
            "NCOA2",
            "RXRA",
            "ADIPOQ",
            "LEP",
            "FABP4",
            "EP300",
            "CEBPB"
          ],
          "Diseases": [
            "Hypertensive disease",
            "Metabolic Diseases",
            "Dyslipidemias",
            "Colorectal Neoplasms",
            "Liver neoplasms",
            "Stomach Neoplasms",
            "Chronobiology Disorders",
            "Mood Disorders",
            "Polycystic Kidney Diseases",
            "Kidney Diseases",
            "Immunologic Deficiency Syndromes",
            "Lung Neoplasms",
            "B-Cell Lymphomas",
            "Neurodegenerative Disorders",
            "Mammary Neoplasms",
            "Chronic Kidney Diseases",
            "Adenoma",
            "Prostatic Neoplasms",
            "Esophageal Neoplasms",
            "Vascular Diseases",
            "Secondary Neoplasm",
            "Congenital Abnormality",
            "Autoimmune Diseases",
            "Lymphoma",
            "Brain Diseases",
            "Lung diseases",
            "nervous system disorder",
            "Lipid Metabolism Disorders",
            "Bone Diseases",
            "Brain Neoplasms",
            "Demyelinating Diseases",
            "Chronic granulomatous disease",
            "HIV Infections",
            "Liver diseases",
            "Pituitary Neoplasms",
            "Respiratory Syncytial Virus Infections",
            "Retinal Diseases",
            "Uterine Fibroids",
            "Virus Diseases",
            "Peripheral Vascular Diseases",
            "Oropharyngeal disorders",
            "Granulomatous disorder",
            "Cardiomyopathies",
            "Tumors of Adrenal Cortex",
            "Anxiety Disorders",
            "Bacterial Infections",
            "Cardiomyopathy, Dilated",
            "Carotid Artery Diseases",
            "CNS disorder",
            "Connective Tissue Diseases",
            "Digestive System Disorders",
            "Endometrial Neoplasms",
            "Gastrointestinal Diseases",
            "Hepatitis",
            "Immune System Diseases",
            "Intestinal Neoplasms",
            "Arthropathy",
            "Alcoholic Liver Diseases",
            "Musculoskeletal Diseases",
            "Myeloproliferative disease",
            "Nematode infections",
            "Neoplasms, Vascular Tissue",
            "Periodontal Diseases",
            "Psychotic Disorders",
            "Rectal Neoplasms",
            "Salivary Gland Neoplasms",
            "Dermatologic disorders",
            "Skin Diseases, Infectious",
            "Polyendocrinopathies, Autoimmune",
            "Malignant neoplasm of mouth",
            "Disorder of endocrine ovary",
            "Caffeine related disorders",
            "Acute infectious disease",
            "Adult Solid Neoplasm",
            "Hematopoietic Neoplasms",
            "Hematologic Neoplasms",
            "Neuropathy",
            "Pervasive Development Disorder",
            "Viral respiratory infection",
            "Arteriopathic disease",
            "Glucose Metabolism Disorders",
            "Sarcoma",
            "Chronic metabolic disorder",
            "Inflammatory disorder",
            "Drug Dependence",
            "Infection",
            "Malignant neoplasm of soft tissue"
          ],
          "Drugs": [
            "Troglitazone",
            "Rosiglitazone",
            "Pioglitazone",
            "Icosapent",
            "Reglitazar",
            "2-{5-[3-(6-BENZOYL-1-PROPYLNAPHTHALEN-2-YLOXY)PROPOXY]INDOL-1-YL}ETHANOIC ACID",
            "Elafibranor",
            "AMG-131",
            "CLX-0921",
            "Arhalofenate",
            "Naveglitazar",
            "Muraglitazar",
            "Ertiprotafib",
            "Ragaglitazar",
            "Tesaglitazar",
            "Indomethacin",
            "Nateglinide",
            "Repaglinide",
            "Mitiglinide",
            "Glipizide",
            "Telmisartan",
            "Balsalazide",
            "Bezafibrate",
            "(2S)-3-(1-{[2-(2-CHLOROPHENYL)-5-METHYL-1,3-OXAZOL-4-YL]METHYL}-1H-INDOL-5-YL)-2-ETHOXYPROPANOIC ACID",
            "(9Z,11E,13S)-13-hydroxyoctadeca-9,11-dienoic acid",
            "2-{5-[3-(7-PROPYL-3-TRIFLUOROMETHYLBENZO[D]ISOXAZOL-6-YLOXY)PROPOXY]INDOL-1-YL}ETHANOIC ACID",
            "(4S,5E,7Z,10Z,13Z,16Z,19Z)-4-hydroxydocosa-5,7,10,13,16,19-hexaenoic acid",
            "(5R,6E,8Z,11Z,14Z,17Z)-5-hydroxyicosa-6,8,11,14,17-pentaenoic acid",
            "(8E,10S,12Z)-10-hydroxy-6-oxooctadeca-8,12-dienoic acid",
            "(8R,9Z,12Z)-8-hydroxy-6-oxooctadeca-9,12-dienoic acid",
            "9(S)-HODE",
            "difluoro(5-{2-[(5-octyl-1H-pyrrol-2-yl-kappaN)methylidene]-2H-pyrrol-5-yl-kappaN}pentanoato)boron",
            "(2S)-2-ETHOXY-3-{4-[2-(10H-PHENOXAZIN-10-YL)ETHOXY]PHENYL}PROPANOIC ACID",
            "3-(5-methoxy-1H-indol-3-yl)propanoic acid",
            "Indeglitazar",
            "(2S)-2-(4-ethylphenoxy)-3-phenylpropanoic acid",
            "2-chloro-5-nitro-N-phenylbenzamide",
            "(2S)-2-(biphenyl-4-yloxy)-3-phenylpropanoic acid",
            "3-[5-(2-nitropent-1-en-1-yl)furan-2-yl]benzoic acid",
            "2-[(2,4-DICHLOROBENZOYL)AMINO]-5-(PYRIMIDIN-2-YLOXY)BENZOIC ACID",
            "(5E,14E)-11-oxoprosta-5,9,12,14-tetraen-1-oic acid",
            "3-FLUORO-N-[1-(4-FLUOROPHENYL)-3-(2-THIENYL)-1H-PYRAZOL-5-YL]BENZENESULFONAMIDE",
            "(S)-3-(4-(2-Carbazol-9-Yl-Ethoxy)-Phenyl)-2-Ethoxy-Propionic Acid",
            "(2S)-2-(4-chlorophenoxy)-3-phenylpropanoic acid",
            "Mesalazine",
            "Sulfasalazine",
            "Ibuprofen",
            "Aleglitazar",
            "Dexibuprofen",
            "Omega-3 fatty acids",
            "Doconexent",
            "Lobeglitazone",
            "Clinofibrate",
            "Ciglitazone",
            "Curcumin",
            "alpha-Linolenic acid",
            "Phthalic Acid",
            "Resveratrol",
            "Amiodarone",
            "Valproic acid",
            "Capric acid",
            "Oleic Acid",
            "Triclosan",
            "Fenoprofen",
            "Flufenamic acid",
            "Cannabidiol",
            "Fenofibric acid",
            "Nabiximols",
            "Medical Cannabis",
            "Fish oil",
            "Darglitazone",
            "Isoflavone",
            "Curcumin sulfate",
            "Clofazimine"
          ],
          "drugbank_url": "https://www.drugbank.ca/polypeptides/P37231",
          "Name": "Peroxisome proliferator-activated receptor gamma",
          "structure": "https://cdn.rcsb.org/images/structures/e0/3e00/3e00_assembly-1.jpeg",
          "kind": "Target",
          "Degree": 132,
          "Closeness Centrality": 0.4333222980338326,
          "Betweenness Centrality": 0.05134470062690528,
          "Eigenvector Centrality": 0.0006632625815074388,
          "Clustering Coefficient": 0.2099236641221374,
          "VoteRank Score": 674,
          "fill_color": "#12EAEA",
          "line_color": "#0EBEBE",
          "id": "Peroxisome proliferator-activated receptor gamma",
          "value": "Peroxisome proliferator-activated receptor gamma",
          "name": "Peroxisome proliferator-activated receptor gamma"
        }
      },
      {
        "data": {
          "Gene": "HRH2",
          "ID": "P25021",
          "PDBID": "6E67",
          "Organism": "Humans",
          "Protein Class": "Membrane receptor",
          "Protein Family": "Family A G protein-coupled receptor",
          "Cellular Location": "Cell membrane",
          "STRING Interaction Partners": [],
          "Diseases": [
            "Colonic Neoplasms",
            "Autoimmune Diseases",
            "Cardiomyopathy, Dilated",
            "Gastrointestinal Diseases"
          ],
          "Drugs": [
            "Betazole",
            "Cimetidine",
            "Nizatidine",
            "Ranitidine",
            "Famotidine",
            "Histamine",
            "Doxepin",
            "Epinastine",
            "HZT-501",
            "Asenapine",
            "Methantheline",
            "Metiamide",
            "Roxatidine acetate",
            "Loxapine",
            "Amitriptyline",
            "Tolazoline",
            "Promethazine",
            "Olopatadine",
            "Azelastine",
            "Aripiprazole",
            "Cyproheptadine"
          ],
          "drugbank_url": "https://www.drugbank.ca/polypeptides/P25021",
          "Name": "Histamine H2 receptor",
          "structure": "https://cdn.rcsb.org/images/structures/e6/6e67/6e67_assembly-1.jpeg",
          "kind": "Target",
          "Degree": 0,
          "Closeness Centrality": 0.0,
          "Betweenness Centrality": 0.0,
          "Eigenvector Centrality": 1.0851376285419985e-46,
          "Clustering Coefficient": 0,
          "VoteRank Score": 0,
          "fill_color": "#12EAEA",
          "line_color": "#0EBEBE",
          "id": "Histamine H2 receptor",
          "value": "Histamine H2 receptor",
          "name": "Histamine H2 receptor"
        }
      },
      {
        "data": {
          "Gene": "SYK",
          "ID": "P43405",
          "PDBID": "1A81",
          "Organism": "Humans",
          "Protein Class": "Enzyme",
          "Protein Family": "Kinase",
          "Cellular Location": "Cell membrane",
          "STRING Interaction Partners": [
            "VAV1",
            "PLCG1",
            "BLNK",
            "LCP2",
            "CBL",
            "PLCG2",
            "LAT",
            "FCER1G",
            "CLEC7A",
            "TYROBP"
          ],
          "Diseases": [
            "Malignant Neoplasms",
            "Neoplasms",
            "Autoimmune Diseases",
            "Primary malignant neoplasm",
            "Mammary Neoplasms",
            "Lymphoma",
            "B-Cell Lymphomas",
            "Hematologic Neoplasms",
            "Secondary Neoplasm",
            "Carcinoma",
            "Immune System Diseases",
            "Hematopoietic Neoplasms",
            "Tauopathies",
            "Cytomegalovirus Infections",
            "Inflammatory Bowel Diseases",
            "Liver diseases",
            "Lung Neoplasms",
            "Lymphoproliferative Disorders",
            "Myeloproliferative disease",
            "Periodontal Diseases",
            "Dermatologic disorders",
            "Virus Diseases",
            "Neurodegenerative Disorders",
            "Inflammatory disorder",
            "MYELODYSPLASTIC SYNDROME",
            "Infection"
          ],
          "Drugs": [
            "Staurosporine",
            "N-(2-hydroxy-1,1-dimethylethyl)-1-methyl-3-(1H-pyrrolo[2,3-b]pyridin-2-yl)-1H-indole-5-carboxamide",
            "Tamatinib",
            "2-{2-[(3,5-dimethylphenyl)amino]pyrimidin-4-yl}-N-[(1S)-2-hydroxy-1-methylethyl]-4-methyl-1,3-thiazole-5-carboxamide",
            "2-{[(1R,2S)-2-aminocyclohexyl]amino}-4-[(3-methylphenyl)amino]pyrimidine-5-carboxamide",
            "Ellagic acid",
            "Fostamatinib"
          ],
          "drugbank_url": "https://www.drugbank.ca/polypeptides/P43405",
          "Name": "Tyrosine-protein kinase SYK",
          "structure": "https://cdn.rcsb.org/images/structures/a8/1a81/1a81_assembly-1.jpeg",
          "kind": "Target",
          "Degree": 304,
          "Closeness Centrality": 0.3675828588552592,
          "Betweenness Centrality": 0.0,
          "Eigenvector Centrality": 0.05724119158746501,
          "Clustering Coefficient": 1.0,
          "VoteRank Score": 710,
          "fill_color": "#12EAEA",
          "line_color": "#0EBEBE",
          "id": "Tyrosine-protein kinase SYK",
          "value": "Tyrosine-protein kinase SYK",
          "name": "Tyrosine-protein kinase SYK"
        }
      },
      {
        "data": {
          "Gene": "ADORA3",
          "ID": "P0DMS8",
          "PDBID": "5UEN",
          "Organism": "Humans",
          "Protein Class": "Membrane receptor",
          "Protein Family": "Family A G protein-coupled receptor",
          "Cellular Location": "Cell membrane",
          "STRING Interaction Partners": [
            "P2RY12",
            "P2RY13",
            "P2RY4",
            "P2RY14",
            "ADRA2A",
            "OPRL1",
            "CNR1",
            "OPRM1",
            "OPRD1"
          ],
          "Diseases": [
            "Inflammatory Bowel Diseases",
            "Mammary Neoplasms",
            "Malignant Neoplasms",
            "Colonic Neoplasms",
            "Colorectal Neoplasms",
            "Immune System Diseases",
            "Neoplasms",
            "Primary malignant neoplasm"
          ],
          "Drugs": [
            "Aminophylline",
            "Adenosine",
            "Piclidenoson",
            "Enprofylline",
            "Fostamatinib",
            "Caffeine"
          ],
          "drugbank_url": "https://www.drugbank.ca/polypeptides/P0DMS8",
          "Name": "Adenosine receptor A3",
          "structure": "https://cdn.rcsb.org/images/structures/ue/5uen/5uen_assembly-1.jpeg",
          "kind": "Target",
          "Degree": 304,
          "Closeness Centrality": 0.3675828588552592,
          "Betweenness Centrality": 0.0,
          "Eigenvector Centrality": 0.05724119158746501,
          "Clustering Coefficient": 1.0,
          "VoteRank Score": 708,
          "fill_color": "#12EAEA",
          "line_color": "#0EBEBE",
          "id": "Adenosine receptor A3",
          "value": "Adenosine receptor A3",
          "name": "Adenosine receptor A3"
        }
      },
      {
        "data": {
          "Gene": "VMAT2",
          "ID": "Q99870",
          "PDBID": "Not Available",
          "Organism": "Humans",
          "Protein Class": "Not Available",
          "Protein Family": "Not Available",
          "Cellular Location": "Not Available",
          "STRING Interaction Partners": [
            "SLC6A3"
          ],
          "Diseases": [],
          "Drugs": [
            "Amphetamine",
            "Valbenazine",
            "Rauwolfia serpentina root",
            "Fostamatinib"
          ],
          "drugbank_url": "https://www.drugbank.ca/polypeptides/Q99870",
          "Name": "Vesicle monoamine transporter type 2",
          "structure": "https://cdn.rcsb.org/images/structures/ot/not available/not available_model-1.jpeg",
          "kind": "Target",
          "Degree": 304,
          "Closeness Centrality": 0.3675828588552592,
          "Betweenness Centrality": 0.0,
          "Eigenvector Centrality": 0.05724119158746501,
          "Clustering Coefficient": 1.0,
          "VoteRank Score": 706,
          "fill_color": "#12EAEA",
          "line_color": "#0EBEBE",
          "id": "Vesicle monoamine transporter type 2",
          "value": "Vesicle monoamine transporter type 2",
          "name": "Vesicle monoamine transporter type 2"
        }
      },
      {
        "data": {
          "Gene": "FAAH",
          "ID": "O00519",
          "PDBID": "2WJ1",
          "Organism": "Humans",
          "Protein Class": "Enzyme",
          "Protein Family": "Hydrolase",
          "Cellular Location": "Endomembrane system",
          "STRING Interaction Partners": [
            "NAPEPLD",
            "CNR1"
          ],
          "Diseases": [
            "Drug Use Disorders",
            "Pregnancy Complications",
            "Substance-Related Disorders",
            "Anxiety Disorders",
            "Hypertensive disease",
            "Mental disorders",
            "Neoplasms",
            "Malignant Neoplasms",
            "Migraine Disorders",
            "Primary malignant neoplasm",
            "nervous system disorder",
            "Adenocarcinoma",
            "Cardiovascular Diseases",
            "Gastrointestinal Diseases",
            "Metabolic Diseases",
            "Peripheral Neuropathy",
            "Neurologic Symptoms",
            "Dyslipidemias",
            "Neuropathy",
            "Neurodegenerative Disorders",
            "Cardiomyopathies",
            "Peripheral Nervous System Diseases"
          ],
          "Drugs": [
            "Methoxy arachidonyl fluorophosphonate",
            "Thiopental",
            "Propofol",
            "1-Dodecanol",
            "4-(quinolin-3-ylmethyl)piperidine-1-carboxylic acid",
            "4-(3-{[5-(trifluoromethyl)pyridin-2-yl]oxy}benzyl)piperidine-1-carboxylic acid",
            "Cannabidiol",
            "Fostamatinib",
            "Medical Cannabis",
            "Nabiximols",
            "Acetaminophen"
          ],
          "drugbank_url": "https://www.drugbank.ca/polypeptides/O00519",
          "Name": "Fatty-acid amide hydrolase 1",
          "structure": "https://cdn.rcsb.org/images/structures/wj/2wj1/2wj1_assembly-1.jpeg",
          "kind": "Target",
          "Degree": 304,
          "Closeness Centrality": 0.3675828588552592,
          "Betweenness Centrality": 0.0,
          "Eigenvector Centrality": 0.05724119158746501,
          "Clustering Coefficient": 1.0,
          "VoteRank Score": 704,
          "fill_color": "#12EAEA",
          "line_color": "#0EBEBE",
          "id": "Fatty-acid amide hydrolase 1",
          "value": "Fatty-acid amide hydrolase 1",
          "name": "Fatty-acid amide hydrolase 1"
        }
      },
      {
        "data": {
          "Gene": "SLC29A1",
          "ID": "Q99808",
          "PDBID": "Not Available",
          "Organism": "Humans",
          "Protein Class": "Transporter",
          "Protein Family": "Electrochemical transporter",
          "Cellular Location": "Basolateral cell membrane",
          "STRING Interaction Partners": [],
          "Diseases": [
            "Alcohol-Related Disorders",
            "Alcohol-Induced Disorders",
            "Neoplasms",
            "Malignant Neoplasms",
            "Primary malignant neoplasm",
            "Hypertensive disease",
            "Cardiovascular Diseases",
            "Herpes Simplex Infections",
            "Inflammatory Bowel Diseases",
            "Lung diseases",
            "Lung Neoplasms",
            "Respiration Disorders",
            "Respiratory Tract Diseases",
            "Sleep Disorders",
            "MYELODYSPLASTIC SYNDROME"
          ],
          "Drugs": [
            "Troglitazone",
            "Cytarabine",
            "Fludarabine",
            "Gemcitabine",
            "Ribavirin",
            "Pemetrexed",
            "Uridine",
            "Zalcitabine",
            "Didanosine",
            "Fluorouracil",
            "Mercaptopurine",
            "Ethanol",
            "Cannabidiol",
            "Tegafur-uracil",
            "Nabiximols",
            "Medical Cannabis",
            "Fostamatinib",
            "Trifluridine",
            "Adenosine"
          ],
          "drugbank_url": "https://www.drugbank.ca/polypeptides/Q99808",
          "Name": "Equilibrative nucleoside transporter 1",
          "structure": "https://cdn.rcsb.org/images/structures/ot/not available/not available_model-1.jpeg",
          "kind": "Target",
          "Degree": 304,
          "Closeness Centrality": 0.3675828588552592,
          "Betweenness Centrality": 0.0,
          "Eigenvector Centrality": 0.05724119158746501,
          "Clustering Coefficient": 1.0,
          "VoteRank Score": 702,
          "fill_color": "#12EAEA",
          "line_color": "#0EBEBE",
          "id": "Equilibrative nucleoside transporter 1",
          "value": "Equilibrative nucleoside transporter 1",
          "name": "Equilibrative nucleoside transporter 1"
        }
      },
      {
        "data": {
          "Gene": "UGT1A1",
          "ID": "P22309",
          "PDBID": "5GL5",
          "Organism": "Humans",
          "Protein Class": "Enzyme",
          "Protein Family": "Transferase",
          "Cellular Location": "Microsome",
          "STRING Interaction Partners": [
            "UGT1A8",
            "UGT1A9",
            "UGT1A7",
            "UGT1A6",
            "UGT1A3",
            "UGT1A4",
            "UGT1A10",
            "CYP3A4"
          ],
          "Diseases": [
            "Malignant Neoplasms",
            "Drug toxicity",
            "Adverse reaction to drug",
            "Primary malignant neoplasm",
            "Colorectal Neoplasms",
            "Mammary Neoplasms",
            "Colonic Neoplasms",
            "Esophageal Neoplasms",
            "Hemoglobinopathies",
            "Hepatitis",
            "Thalassemia",
            "Secondary Neoplasm",
            "Adenoma",
            "Carcinoma",
            "Cerebrovascular Disorders",
            "Congenital chromosomal disease",
            "Endometrial Neoplasms",
            "Gall Bladder Diseases",
            "HIV Infections",
            "Inflammatory Bowel Diseases",
            "Metabolic Diseases",
            "Respiration Disorders",
            "Respiratory Tract Diseases",
            "Caffeine related disorders",
            "Chronic liver disease",
            "Pervasive Development Disorder",
            "Sarcoma",
            "Neurodevelopmental Disorders",
            "Malignant neoplasm of soft tissue"
          ],
          "Drugs": [
            "Mycophenolate mofetil",
            "Mycophenolic acid",
            "Abacavir",
            "Adenine",
            "Troglitazone",
            "Irinotecan",
            "Estradiol",
            "Propofol",
            "Ezetimibe",
            "Rifampicin",
            "Losartan",
            "Flurbiprofen",
            "Indomethacin",
            "Suprofen",
            "Gavestinel",
            "Nilotinib",
            "Eltrombopag",
            "Morphine",
            "Indacaterol",
            "Muraglitazar",
            "Naltrexone",
            "Raltegravir",
            "Ezogabine",
            "Testosterone propionate",
            "Pazopanib",
            "Axitinib",
            "Regorafenib",
            "Acetaminophen",
            "Atorvastatin",
            "Lovastatin",
            "Simvastatin",
            "Flunitrazepam",
            "Erlotinib",
            "Etoposide",
            "Fluvastatin",
            "Sorafenib",
            "Dolutegravir",
            "Elvitegravir",
            "Dasabuvir",
            "Belinostat",
            "Delafloxacin",
            "Enasidenib",
            "Pibrentasvir",
            "Glecaprevir",
            "Letermovir",
            "Rucaparib",
            "Ertugliflozin",
            "Estradiol acetate",
            "Estradiol benzoate",
            "Estradiol cypionate",
            "Estradiol dienanthate",
            "Estradiol valerate",
            "Bictegravir",
            "Fostamatinib",
            "Ketoconazole",
            "Indinavir",
            "Carbamazepine",
            "Phenytoin",
            "Phenobarbital",
            "Tipranavir",
            "Nelfinavir",
            "Efavirenz",
            "Tiagabine",
            "Valproic acid",
            "Zonisamide",
            "Carvedilol",
            "Alvocidib",
            "Furosemide",
            "Gemfibrozil",
            "Glipizide",
            "Levothyroxine",
            "Metronidazole",
            "Naloxone",
            "Raloxifene",
            "Tramadol",
            "Zidovudine",
            "Silibinin",
            "Sodium aurothiomalate",
            "Ethinylestradiol",
            "Cerivastatin",
            "Fulvestrant",
            "Ketoprofen",
            "Binimetinib",
            "Atazanavir",
            "Tecovirimat",
            "Migalastat",
            "Fusidic acid",
            "Propacetamol",
            "Deferasirox",
            "Eslicarbazepine",
            "Dexibuprofen",
            "Eslicarbazepine acetate",
            "Dacomitinib",
            "Probenecid",
            "Minoxidil",
            "Liothyronine",
            "Desogestrel",
            "Labetalol",
            "Pexidartinib",
            "Paritaprevir",
            "Nintedanib",
            "Loratadine",
            "Lumateperone",
            "Ubrogepant",
            "Norgestimate",
            "Selumetinib",
            "Sacituzumab govitecan",
            "Vericiguat",
            "Ombitasvir",
            "Cabotegravir",
            "Febuxostat",
            "Ponesimod",
            "Nandrolone decanoate",
            "Belumosudil",
            "Lamotrigine",
            "Ritonavir",
            "Curcumin sulfate",
            "Primidone",
            "Apomorphine",
            "Fostemsavir",
            "Terbutaline",
            "Pindolol",
            "Ibrexafungerp"
          ],
          "drugbank_url": "https://www.drugbank.ca/polypeptides/P22309",
          "Name": "UDP-glucuronosyltransferase 1-1",
          "structure": "https://cdn.rcsb.org/images/structures/gl/5gl5/5gl5_assembly-1.jpeg",
          "kind": "Target",
          "Degree": 304,
          "Closeness Centrality": 0.3675828588552592,
          "Betweenness Centrality": 0.0,
          "Eigenvector Centrality": 0.05724119158746501,
          "Clustering Coefficient": 1.0,
          "VoteRank Score": 700,
          "fill_color": "#12EAEA",
          "line_color": "#0EBEBE",
          "id": "UDP-glucuronosyltransferase 1-1",
          "value": "UDP-glucuronosyltransferase 1-1",
          "name": "UDP-glucuronosyltransferase 1-1"
        }
      },
      {
        "data": {
          "Gene": "PDE5A",
          "ID": "O76074",
          "PDBID": "3JWR",
          "Organism": "Humans",
          "Protein Class": "Enzyme",
          "Protein Family": "Phosphodiesterase",
          "Cellular Location": "Cytoplasmic",
          "STRING Interaction Partners": [
            "PDE6G"
          ],
          "Diseases": [
            "Cerebrovascular accident",
            "Hypertensive disease",
            "Malignant Neoplasms",
            "Cardiovascular Diseases",
            "Primary malignant neoplasm",
            "Diabetes Mellitus",
            "Heart Diseases",
            "Carcinoma",
            "Colonic Neoplasms",
            "Metabolic Diseases",
            "Sexual Dysfunction",
            "Cardiomyopathies",
            "Mammary Neoplasms",
            "Adenocarcinoma",
            "Cognition Disorders",
            "Liver neoplasms",
            "Lung diseases",
            "Nephrotic Syndrome",
            "nervous system disorder",
            "Vascular Diseases",
            "Chronic Kidney Diseases"
          ],
          "Drugs": [
            "Sildenafil",
            "Vardenafil",
            "Dipyridamole",
            "Guanosine-5'-Monophosphate",
            "gamma-Glutamyl[S-(2-iodobenzyl)cysteinyl]glycine",
            "Theophylline",
            "Tadalafil",
            "OSI-461",
            "Avanafil",
            "Exisulind",
            "Udenafil",
            "3-isobutyl-1-methyl-7H-xanthine",
            "5-ethoxy-4-(1-methyl-7-oxo-3-propyl-6,7-dihydro-1H-pyrazolo[4,3-d]pyrimidin-5-yl)thiophene-2-sulfonamide",
            "Molsidomine",
            "Fostamatinib",
            "Caffeine",
            "Trapidil"
          ],
          "drugbank_url": "https://www.drugbank.ca/polypeptides/O76074",
          "Name": "cGMP-specific 3',5'-cyclic phosphodiesterase",
          "structure": "https://cdn.rcsb.org/images/structures/jw/3jwr/3jwr_assembly-1.jpeg",
          "kind": "Target",
          "Degree": 311,
          "Closeness Centrality": 0.40961587634767677,
          "Betweenness Centrality": 0.014395044681432196,
          "Eigenvector Centrality": 0.05724710285470588,
          "Clustering Coefficient": 0.9556892438543719,
          "VoteRank Score": 728,
          "fill_color": "#12EAEA",
          "line_color": "#0EBEBE",
          "id": "cGMP-specific 3',5'-cyclic phosphodiesterase",
          "value": "cGMP-specific 3',5'-cyclic phosphodiesterase",
          "name": "cGMP-specific 3',5'-cyclic phosphodiesterase"
        }
      },
      {
        "data": {
          "Gene": "ALOX5",
          "ID": "P09917",
          "PDBID": "Not Available",
          "Organism": "Humans",
          "Protein Class": "Enzyme",
          "Protein Family": "Oxidoreductase",
          "Cellular Location": "Cytoplasm",
          "STRING Interaction Partners": [
            "ALOX5AP",
            "LTC4S",
            "LTA4H",
            "PTGS2",
            "PTGS1",
            "COTL1"
          ],
          "Diseases": [
            "Colonic Neoplasms",
            "Adenoma",
            "Prostatic Neoplasms",
            "Adenocarcinoma",
            "Drug Eruptions",
            "Stomach Neoplasms",
            "Hypertensive disease",
            "Nephrotic Syndrome",
            "Cardiovascular Diseases",
            "Cerebrovascular accident",
            "Tauopathies",
            "Brain Neoplasms",
            "Liver neoplasms",
            "Periodontal Diseases",
            "Neurodegenerative Disorders",
            "Mammary Neoplasms",
            "Secondary Neoplasm",
            "Carcinoma",
            "Cytomegalovirus Infections",
            "Diabetes Mellitus",
            "Bacterial Infections",
            "Brain Diseases",
            "Carotid Artery Diseases",
            "Central Nervous System Infection",
            "Colorectal Neoplasms",
            "Esophageal Neoplasms",
            "Immunologic Deficiency Syndromes",
            "Immune System Diseases",
            "Inflammatory Bowel Diseases",
            "Kidney Diseases",
            "Polycystic Kidney Diseases",
            "Myeloproliferative disease",
            "Respiration Disorders",
            "Respiratory Tract Diseases",
            "Retinal Diseases",
            "Skin lesion",
            "Testicular Neoplasms",
            "Vascular Diseases",
            "Virus Diseases",
            "B-Cell Lymphomas",
            "Malignant neoplasm of mouth",
            "Lung Diseases, Interstitial",
            "Chronic Kidney Diseases",
            "MYELODYSPLASTIC SYNDROME",
            "Infection"
          ],
          "Drugs": [
            "Diethylcarbamazine",
            "Montelukast",
            "Zileuton",
            "Meclofenamic acid",
            "Minocycline",
            "Hyperforin",
            "Licofelone",
            "Vitamin E",
            "Masoprocol",
            "MLN-977",
            "Balsalazide",
            "Mesalazine",
            "Sulfasalazine",
            "Aminosalicylic acid",
            "Rhein",
            "Diacerein",
            "Omega-3 fatty acids",
            "Omega-6 fatty acids",
            "Resveratrol",
            "Cannabidiol",
            "Morniflumate",
            "alpha-Tocopherol succinate",
            "D-alpha-Tocopherol acetate",
            "Nabiximols",
            "Medical Cannabis",
            "Fostamatinib",
            "Diclofenac"
          ],
          "drugbank_url": "https://www.drugbank.ca/polypeptides/P09917",
          "Name": "Arachidonate 5-lipoxygenase",
          "structure": "https://cdn.rcsb.org/images/structures/ot/not available/not available_model-1.jpeg",
          "kind": "Target",
          "Degree": 352,
          "Closeness Centrality": 0.4629718217208916,
          "Betweenness Centrality": 0.03997000942450516,
          "Eigenvector Centrality": 0.057443905189964506,
          "Clustering Coefficient": 0.7566692566692567,
          "VoteRank Score": 759,
          "fill_color": "#12EAEA",
          "line_color": "#0EBEBE",
          "id": "Arachidonate 5-lipoxygenase",
          "value": "Arachidonate 5-lipoxygenase",
          "name": "Arachidonate 5-lipoxygenase"
        }
      },
      {
        "data": {
          "Gene": "CTSS",
          "ID": "P25774",
          "PDBID": "Not Available",
          "Organism": "Humans",
          "Protein Class": "Enzyme",
          "Protein Family": "Protease",
          "Cellular Location": "Lysosome",
          "STRING Interaction Partners": [
            "CD74",
            "TLR7",
            "B2M",
            "CST3",
            "CTSD",
            "LYZ"
          ],
          "Diseases": [
            "Malignant Neoplasms",
            "Neoplasms",
            "Primary malignant neoplasm",
            "Cardiovascular Diseases",
            "Lung diseases",
            "Chronic Kidney Diseases",
            "Secondary Neoplasm",
            "Autoimmune Diseases",
            "CNS disorder",
            "Liver diseases",
            "Metabolic Diseases",
            "Periodontal Diseases",
            "Peripheral Neuropathy",
            "Vascular Diseases",
            "Tauopathies",
            "Peripheral Nervous System Diseases"
          ],
          "Drugs": [
            "Morpholine-4-Carboxylic Acid [1s-(2-Benzyloxy-1r-Cyano-Ethylcarbamoyl)-3-Methyl-Butyl]Amide",
            "Morpholine-4-Carboxylic Acid (1-(3-Benzenesulfonyl-1-Phenethylallylcarbamoyl)-3-Methylbutyl)-Amide",
            "Morpholine-4-Carboxylic Acid [1-(2-Benzylsulfanyl-1-Formyl-Ethylcarbamoyl)-2-Phenyl-Ethyl]-Amide",
            "N-[1-(AMINOMETHYL)CYCLOPROPYL]-3-(MORPHOLIN-4-YLSULFONYL)-N~2~-[(1S)-2,2,2-TRIFLUORO-1-(4-FLUOROPHENYL)ETHYL]-L-ALANINAMIDE",
            "N-(1-CYANOCYCLOPROPYL)-3-({[(2S)-5-OXOPYRROLIDIN-2-YL]METHYL}SULFONYL)-N~2~-[(1S)-2,2,2-TRIFLUORO-1-(4-FLUOROPHENYL)ETHYL]-L-ALANINAMIDE",
            "N-[1-(AMINOMETHYL)CYCLOPROPYL]-3-(BENZYLSULFONYL)-N~2~-[(1S)-2,2,2-TRIFLUORO-1-(4-HYDROXYPHENYL)ETHYL]-L-ALANINAMIDE",
            "N~2~-1,3-BENZOXAZOL-2-YL-3-CYCLOHEXYL-N-{2-[(4-METHOXYPHENYL)AMINO]ETHYL}-L-ALANINAMIDE",
            "N-[(1S)-1-{1-[(1R,3E)-1-ACETYLPENT-3-EN-1-YL]-1H-1,2,3-TRIAZOL-4-YL}-1,2-DIMETHYLPROPYL]BENZAMIDE",
            "(1R)-2-[(CYANOMETHYL)AMINO]-1-({[2-(DIFLUOROMETHOXY)BENZYL]SULFONYL}METHYL)-2-OXOETHYL MORPHOLINE-4-CARBOXYLATE",
            "2-[(2',3',4'-TRIFLUOROBIPHENYL-2-YL)OXY]ETHANOL",
            "N-[(1S)-2-[(4-cyano-1-methylpiperidin-4-yl)amino]-1-(cyclohexylmethyl)-2-oxoethyl]morpholine-4-carboxamide",
            "N-[(1S)-2-{[(1R)-2-(benzyloxy)-1-cyano-1-methylethyl]amino}-1-(cyclohexylmethyl)-2-oxoethyl]morpholine-4-carboxamide",
            "Fostamatinib"
          ],
          "drugbank_url": "https://www.drugbank.ca/polypeptides/P25774",
          "Name": "Cathepsin S",
          "structure": "https://cdn.rcsb.org/images/structures/ot/not available/not available_model-1.jpeg",
          "kind": "Target",
          "Degree": 304,
          "Closeness Centrality": 0.3675828588552592,
          "Betweenness Centrality": 0.0,
          "Eigenvector Centrality": 0.05724119158746501,
          "Clustering Coefficient": 1.0,
          "VoteRank Score": 698,
          "fill_color": "#12EAEA",
          "line_color": "#0EBEBE",
          "id": "Cathepsin S",
          "value": "Cathepsin S",
          "name": "Cathepsin S"
        }
      },
      {
        "data": {
          "Gene": "CTSL",
          "ID": "P07711",
          "PDBID": "2NQD",
          "Organism": "Humans",
          "Protein Class": "Enzyme",
          "Protein Family": "Protease",
          "Cellular Location": "Lysosome",
          "STRING Interaction Partners": [
            "CD74",
            "SERPINB13",
            "COL18A1",
            "CSTA"
          ],
          "Diseases": [
            "Stomach Neoplasms",
            "Nephrotic Syndrome",
            "Liver neoplasms",
            "Neoplasms",
            "Mammary Neoplasms",
            "Brain Neoplasms",
            "Carcinoma",
            "Diabetes Mellitus",
            "Hypertensive disease",
            "Kidney Diseases",
            "Cerebrovascular accident",
            "Vascular Diseases",
            "Gastrointestinal Stromal Tumors",
            "Adenocarcinoma",
            "Bone neoplasms",
            "Cardiomyopathy, Dilated",
            "Cardiovascular Diseases",
            "Colorectal Neoplasms",
            "Esophageal Neoplasms",
            "Liver diseases",
            "Lung Neoplasms",
            "Metabolic Diseases",
            "Mycoplasma Infections",
            "Pituitary Neoplasms",
            "Precancerous Conditions",
            "Thyroid Diseases",
            "Uterine Fibroids",
            "Virus Diseases",
            "Benign Neoplasm",
            "Disorder of tendon",
            "Malignant neoplasm of mouth",
            "Congenital anomaly of the bladder",
            "Neuropathy",
            "Cardiomyopathies",
            "Chronic Kidney Diseases",
            "Secondary Neoplasm"
          ],
          "Drugs": [
            "L-cysteic acid",
            "Felbinac",
            "Fostamatinib",
            "Trastuzumab deruxtecan"
          ],
          "drugbank_url": "https://www.drugbank.ca/polypeptides/P07711",
          "Name": "Cathepsin L1",
          "structure": "https://cdn.rcsb.org/images/structures/nq/2nqd/2nqd_assembly-1.jpeg",
          "kind": "Target",
          "Degree": 304,
          "Closeness Centrality": 0.3675828588552592,
          "Betweenness Centrality": 0.0,
          "Eigenvector Centrality": 0.05724119158746501,
          "Clustering Coefficient": 1.0,
          "VoteRank Score": 696,
          "fill_color": "#12EAEA",
          "line_color": "#0EBEBE",
          "id": "Cathepsin L1",
          "value": "Cathepsin L1",
          "name": "Cathepsin L1"
        }
      },
      {
        "data": {
          "Gene": "ABL1",
          "ID": "P00519",
          "PDBID": "Not Available",
          "Organism": "Humans",
          "Protein Class": "Enzyme",
          "Protein Family": "Kinase",
          "Cellular Location": "Cytoplasm",
          "STRING Interaction Partners": [
            "ABI2",
            "ABI1",
            "CRK",
            "TP73",
            "ATM",
            "RAD51",
            "RIN1",
            "YAP1",
            "MDM2",
            "CTNNB1"
          ],
          "Diseases": [
            "Mammary Neoplasms",
            "Bone Diseases, Developmental",
            "Esophageal Neoplasms",
            "Congenital Heart Defects",
            "Precancerous Conditions",
            "Adenocarcinoma",
            "Liver neoplasms",
            "Congenital musculoskeletal anomalies",
            "Congenital heart disease",
            "Atrial Septal Defects",
            "Hematopoietic Neoplasms",
            "Hematologic Neoplasms",
            "MYELODYSPLASTIC SYNDROME",
            "Hematological Disease",
            "Gastrointestinal Stromal Tumors",
            "Immunologic Deficiency Syndromes",
            "Myelodysplastic-Myeloproliferative Diseases",
            "Bacterial Infections",
            "Lung Neoplasms",
            "Lymphoproliferative Disorders",
            "B-Cell Lymphomas",
            "Eosinophilic disorder",
            "Infection",
            "Sarcoma",
            "Chronic Kidney Diseases",
            "Malignant neoplasm of soft tissue",
            "Congenital Abnormality",
            "Autoimmune Diseases",
            "Pneumonia, Bacterial",
            "Cardiovascular Diseases",
            "Colorectal Neoplasms",
            "Disorder of eye",
            "Virus Diseases",
            "Parkinsonian Disorders",
            "Congenital abnormality of vein",
            "Secondary Neoplasm"
          ],
          "Drugs": [
            "ATP",
            "Imatinib",
            "Dasatinib",
            "Nilotinib",
            "XL228",
            "2-{[(6-OXO-1,6-DIHYDROPYRIDIN-3-YL)METHYL]AMINO}-N-[4-PROPYL-3-(TRIFLUOROMETHYL)PHENYL]BENZAMIDE",
            "1-[4-(PYRIDIN-4-YLOXY)PHENYL]-3-[3-(TRIFLUOROMETHYL)PHENYL]UREA",
            "Myristic acid",
            "PD-166326",
            "5-[3-(2-METHOXYPHENYL)-1H-PYRROLO[2,3-B]PYRIDIN-5-YL]-N,N-DIMETHYLPYRIDINE-3-CARBOXAMIDE",
            "N-[4-Methyl-3-[[4-(3-Pyridinyl)-2-Pyrimidinyl]Amino]Phenyl]-3-Pyridinecarboxamide",
            "2-amino-5-[3-(1-ethyl-1H-pyrazol-5-yl)-1H-pyrrolo[2,3-b]pyridin-5-yl]-N,N-dimethylbenzamide",
            "Regorafenib",
            "Bosutinib",
            "Ponatinib",
            "Radotinib",
            "Brigatinib",
            "Magnesium gluconate",
            "Fostamatinib",
            "Umbralisib"
          ],
          "drugbank_url": "https://www.drugbank.ca/polypeptides/P00519",
          "Name": "Tyrosine-protein kinase ABL1",
          "structure": "https://cdn.rcsb.org/images/structures/ot/not available/not available_model-1.jpeg",
          "kind": "Target",
          "Degree": 306,
          "Closeness Centrality": 0.3678789384838176,
          "Betweenness Centrality": 0.0004258425977227027,
          "Eigenvector Centrality": 0.05724986072221364,
          "Clustering Coefficient": 0.9872281152898318,
          "VoteRank Score": 723,
          "fill_color": "#12EAEA",
          "line_color": "#0EBEBE",
          "id": "Tyrosine-protein kinase ABL1",
          "value": "Tyrosine-protein kinase ABL1",
          "name": "Tyrosine-protein kinase ABL1"
        }
      },
      {
        "data": {
          "Gene": "CPK1",
          "ID": "P62344",
          "PDBID": "3Q5I",
          "Organism": "Plasmodium falciparum (isolate 3D7)",
          "Protein Class": "Enzyme",
          "Protein Family": "Kinase",
          "Cellular Location": "Membrane",
          "STRING Interaction Partners": [],
          "Diseases": [
            "Plasmodium falciparum (isolate 3D7)"
          ],
          "Drugs": [
            "Fostamatinib"
          ],
          "drugbank_url": "https://www.drugbank.ca/polypeptides/P62344",
          "Name": "Calcium-dependent protein kinase 1",
          "structure": "https://cdn.rcsb.org/images/structures/q5/3q5i/3q5i_assembly-1.jpeg",
          "kind": "Target",
          "Degree": 304,
          "Closeness Centrality": 0.3675828588552592,
          "Betweenness Centrality": 0.0,
          "Eigenvector Centrality": 0.05724119158746501,
          "Clustering Coefficient": 1.0,
          "VoteRank Score": 693,
          "fill_color": "#12EAEA",
          "line_color": "#0EBEBE",
          "id": "Calcium-dependent protein kinase 1",
          "value": "Calcium-dependent protein kinase 1",
          "name": "Calcium-dependent protein kinase 1"
        }
      },
      {
        "data": {
          "Gene": "pknB",
          "ID": "P9WI81",
          "PDBID": "6I2P",
          "Organism": "Mycobacterium tuberculosis (strain ATCC 25618 / H37Rv)",
          "Protein Class": "Enzyme",
          "Protein Family": "Kinase",
          "Cellular Location": "Cell membrane",
          "STRING Interaction Partners": [],
          "Diseases": [
            "Mycobacterium tuberculosis (strain ATCC 25618 / H37Rv)"
          ],
          "Drugs": [
            "Adenosine 5'-[gamma-thio]triphosphate",
            "Adenosine-5'-[Beta, Gamma-Methylene]Triphosphate",
            "Fostamatinib"
          ],
          "drugbank_url": "https://www.drugbank.ca/polypeptides/P9WI81",
          "Name": "Serine/threonine-protein kinase PknB",
          "structure": "https://cdn.rcsb.org/images/structures/i2/6i2p/6i2p_assembly-1.jpeg",
          "kind": "Target",
          "Degree": 304,
          "Closeness Centrality": 0.3675828588552592,
          "Betweenness Centrality": 0.0,
          "Eigenvector Centrality": 0.05724119158746501,
          "Clustering Coefficient": 1.0,
          "VoteRank Score": 691,
          "fill_color": "#12EAEA",
          "line_color": "#0EBEBE",
          "id": "Serine/threonine-protein kinase PknB",
          "value": "Serine/threonine-protein kinase PknB",
          "name": "Serine/threonine-protein kinase PknB"
        }
      },
      {
        "data": {
          "Gene": "RPS6KA6",
          "ID": "Q9UK32",
          "PDBID": "Not Available",
          "Organism": "Humans",
          "Protein Class": "Enzyme",
          "Protein Family": "Kinase",
          "Cellular Location": "Cytoplasm",
          "STRING Interaction Partners": [
            "MAPK1",
            "MAPK3"
          ],
          "Diseases": [
            "Neoplasms",
            "Malignant Neoplasms",
            "Primary malignant neoplasm",
            "Mammary Neoplasms",
            "Adenoma",
            "Carcinoma",
            "Diabetes Mellitus",
            "Streptococcal Infections",
            "Benign Neoplasm",
            "Neuropathy"
          ],
          "Drugs": [
            "Fostamatinib"
          ],
          "drugbank_url": "https://www.drugbank.ca/polypeptides/Q9UK32",
          "Name": "Ribosomal protein S6 kinase alpha-6",
          "structure": "https://cdn.rcsb.org/images/structures/ot/not available/not available_model-1.jpeg",
          "kind": "Target",
          "Degree": 304,
          "Closeness Centrality": 0.3675828588552592,
          "Betweenness Centrality": 0.0,
          "Eigenvector Centrality": 0.05724119158746501,
          "Clustering Coefficient": 1.0,
          "VoteRank Score": 689,
          "fill_color": "#12EAEA",
          "line_color": "#0EBEBE",
          "id": "Ribosomal protein S6 kinase alpha-6",
          "value": "Ribosomal protein S6 kinase alpha-6",
          "name": "Ribosomal protein S6 kinase alpha-6"
        }
      },
      {
        "data": {
          "Gene": "TYK2",
          "ID": "P29597",
          "PDBID": "4PO6",
          "Organism": "Humans",
          "Protein Class": "Enzyme",
          "Protein Family": "Kinase",
          "Cellular Location": "Not Available",
          "STRING Interaction Partners": [
            "IFNAR1",
            "STAT2",
            "STAT1",
            "STAT3",
            "IFNAR2",
            "IL10RB",
            "IL12RB1",
            "IRF9",
            "STAT4",
            "SOCS1"
          ],
          "Diseases": [
            "Cocaine-Related Disorders",
            "Autoimmune Diseases",
            "Inflammatory Bowel Diseases",
            "Immunologic Deficiency Syndromes",
            "Malignant Neoplasms",
            "Mycobacterium Infections",
            "Primary malignant neoplasm",
            "Lymphoma",
            "Diabetes Mellitus",
            "Myeloproliferative disease",
            "Gastrointestinal Stromal Tumors",
            "Primary immune deficiency disorder",
            "Pneumonia, Bacterial",
            "Immune System Diseases",
            "Lymphoproliferative Disorders",
            "Prostatic Neoplasms",
            "Virus Diseases",
            "Cardiomyopathies",
            "Sarcoma",
            "Malignant neoplasm of soft tissue"
          ],
          "Drugs": [
            "2-tert-butyl-9-fluoro-1,6-dihydrobenzo[h]imidazo[4,5-f]isoquinolin-7-one",
            "Tofacitinib",
            "Fostamatinib",
            "Ruxolitinib"
          ],
          "drugbank_url": "https://www.drugbank.ca/polypeptides/P29597",
          "Name": "Non-receptor tyrosine-protein kinase TYK2",
          "structure": "https://cdn.rcsb.org/images/structures/po/4po6/4po6_assembly-1.jpeg",
          "kind": "Target",
          "Degree": 304,
          "Closeness Centrality": 0.3675828588552592,
          "Betweenness Centrality": 0.0,
          "Eigenvector Centrality": 0.05724119158746501,
          "Clustering Coefficient": 1.0,
          "VoteRank Score": 687,
          "fill_color": "#12EAEA",
          "line_color": "#0EBEBE",
          "id": "Non-receptor tyrosine-protein kinase TYK2",
          "value": "Non-receptor tyrosine-protein kinase TYK2",
          "name": "Non-receptor tyrosine-protein kinase TYK2"
        }
      },
      {
        "data": {
          "Gene": "COQ8A",
          "ID": "Q8NI60",
          "PDBID": "Not Available",
          "Organism": "Humans",
          "Protein Class": "Enzyme",
          "Protein Family": "Kinase",
          "Cellular Location": "Mitochondrion",
          "STRING Interaction Partners": [
            "COQ9",
            "COQ3",
            "COQ5"
          ],
          "Diseases": [
            "Dystonia Disorders",
            "Mental disorders",
            "Encephalopathies",
            "Intellectual Disability"
          ],
          "Drugs": [
            "Fostamatinib"
          ],
          "drugbank_url": "https://www.drugbank.ca/polypeptides/Q8NI60",
          "Name": "Atypical kinase COQ8A, mitochondrial",
          "structure": "https://cdn.rcsb.org/images/structures/ot/not available/not available_model-1.jpeg",
          "kind": "Target",
          "Degree": 304,
          "Closeness Centrality": 0.3675828588552592,
          "Betweenness Centrality": 0.0,
          "Eigenvector Centrality": 0.05724119158746501,
          "Clustering Coefficient": 1.0,
          "VoteRank Score": 685,
          "fill_color": "#12EAEA",
          "line_color": "#0EBEBE",
          "id": "Atypical kinase COQ8A, mitochondrial",
          "value": "Atypical kinase COQ8A, mitochondrial",
          "name": "Atypical kinase COQ8A, mitochondrial"
        }
      },
      {
        "data": {
          "Gene": "JAK1",
          "ID": "P23458",
          "PDBID": "5L04",
          "Organism": "Humans",
          "Protein Class": "Enzyme",
          "Protein Family": "Kinase",
          "Cellular Location": "Endomembrane system",
          "STRING Interaction Partners": [
            "STAT1",
            "STAT3",
            "STAT5B",
            "STAT5A",
            "IL10RA",
            "IFNLR1",
            "STAT2",
            "STAT6",
            "PTPN11",
            "PTPN2"
          ],
          "Diseases": [
            "Prostatic Neoplasms",
            "Autoimmune Diseases",
            "Multiple congenital anomalies",
            "Malignant Neoplasms",
            "Neoplasms",
            "Primary malignant neoplasm",
            "B-Cell Lymphomas",
            "Adenocarcinoma",
            "Immunologic Deficiency Syndromes",
            "Hematologic Neoplasms",
            "Bone Diseases",
            "Colorectal Neoplasms",
            "Diabetes Mellitus",
            "Esophageal Neoplasms",
            "HIV Infections",
            "Inflammatory Bowel Diseases",
            "Lung diseases",
            "Lung Neoplasms",
            "Lymphoma",
            "Mycobacterium Infections",
            "Soft Tissue Neoplasms",
            "Virus Diseases",
            "Primary immune deficiency disorder",
            "X-Linked Combined Immunodeficiency Diseases",
            "MYELODYSPLASTIC SYNDROME",
            "Infection"
          ],
          "Drugs": [
            "2-tert-butyl-9-fluoro-1,6-dihydrobenzo[h]imidazo[4,5-f]isoquinolin-7-one",
            "Ruxolitinib",
            "Tofacitinib",
            "Myricetin",
            "Baricitinib",
            "Fostamatinib",
            "Fedratinib",
            "Upadacitinib",
            "Pralsetinib",
            "Filgotinib"
          ],
          "drugbank_url": "https://www.drugbank.ca/polypeptides/P23458",
          "Name": "Tyrosine-protein kinase JAK1",
          "structure": "https://cdn.rcsb.org/images/structures/l0/5l04/5l04_assembly-1.jpeg",
          "kind": "Target",
          "Degree": 304,
          "Closeness Centrality": 0.3675828588552592,
          "Betweenness Centrality": 0.0,
          "Eigenvector Centrality": 0.05724119158746501,
          "Clustering Coefficient": 1.0,
          "VoteRank Score": 682,
          "fill_color": "#12EAEA",
          "line_color": "#0EBEBE",
          "id": "Tyrosine-protein kinase JAK1",
          "value": "Tyrosine-protein kinase JAK1",
          "name": "Tyrosine-protein kinase JAK1"
        }
      },
      {
        "data": {
          "Gene": "MET",
          "ID": "P08581",
          "PDBID": "Not Available",
          "Organism": "Humans",
          "Protein Class": "Enzyme",
          "Protein Family": "Kinase",
          "Cellular Location": "Membrane",
          "STRING Interaction Partners": [
            "HGF",
            "CDH1",
            "CBL",
            "STAT3",
            "CTNNB1",
            "GRB2",
            "SH3KBP1",
            "HRAS",
            "KRAS",
            "INPPL1"
          ],
          "Diseases": [
            "Stomach Neoplasms",
            "Lung Neoplasms",
            "Esophageal Neoplasms",
            "Prostatic Neoplasms",
            "Cognition Disorders",
            "Liver neoplasms",
            "Endometrial Neoplasms",
            "Colorectal Neoplasms",
            "Sarcoma",
            "Malignant neoplasm of soft tissue",
            "Brain Neoplasms",
            "Pervasive Development Disorder",
            "Diabetes Mellitus",
            "Lymphoma",
            "Gastrointestinal Stromal Tumors",
            "Mammary Neoplasms",
            "Adenoma",
            "Immunologic Deficiency Syndromes",
            "Neurodevelopmental Disorders",
            "Sarcoma of soft tissue",
            "Bone neoplasms",
            "Cardiovascular Diseases",
            "Substance Use Disorders",
            "Malignant neoplasm of mouth",
            "Drug Dependence",
            "MYELODYSPLASTIC SYNDROME",
            "Bacterial Infections",
            "Carotid Artery Diseases",
            "Congenital chromosomal disease",
            "Colonic Neoplasms",
            "Demyelinating Diseases",
            "Giant Cell Tumors",
            "Head and Neck Neoplasms",
            "Heart Diseases",
            "Hypertensive disease",
            "Liver diseases",
            "Lymphoproliferative Disorders",
            "Oropharyngeal Neoplasms",
            "Pleural effusion disorder",
            "Precancerous Conditions",
            "Skin lesion",
            "Soft Tissue Neoplasms",
            "Cerebrovascular accident",
            "B-Cell Lymphomas",
            "Benign Neoplasm",
            "Mitochondrial Myopathies",
            "Neuroendocrine Tumors",
            "Perivascular Epithelioid Cell Neoplasms",
            "Bone Sarcoma"
          ],
          "Drugs": [
            "K-252a",
            "Amuvatinib",
            "Tivantinib",
            "SGX-523",
            "1-(4-fluorophenyl)-N-[3-fluoro-4-(1H-pyrrolo[2,3-b]pyridin-4-yloxy)phenyl]-2-oxo-1,2-dihydropyridine-3-carboxamide",
            "N-({4-[(2-aminopyridin-4-yl)oxy]-3-fluorophenyl}carbamoyl)-2-(4-fluorophenyl)acetamide",
            "2-(4-fluorophenyl)-N-{[3-fluoro-4-(1H-pyrrolo[2,3-b]pyridin-4-yloxy)phenyl]carbamoyl}acetamide",
            "N-(3-chlorophenyl)-N-methyl-2-oxo-3-[(3,4,5-trimethyl-1H-pyrrol-2-yl)methyl]-2H-indole-5-sulfonamide",
            "3-[3-(4-methylpiperazin-1-yl)-7-(trifluoromethyl)quinoxalin-5-yl]phenol",
            "1-[(2-NITROPHENYL)SULFONYL]-1H-PYRROLO[3,2-B]PYRIDINE-6-CARBOXAMIDE",
            "Cabozantinib",
            "Crizotinib",
            "Brigatinib",
            "Fostamatinib",
            "AMG-208",
            "Capmatinib",
            "Tepotinib",
            "Tivozanib",
            "Amivantamab"
          ],
          "drugbank_url": "https://www.drugbank.ca/polypeptides/P08581",
          "Name": "Hepatocyte growth factor receptor",
          "structure": "https://cdn.rcsb.org/images/structures/ot/not available/not available_model-1.jpeg",
          "kind": "Target",
          "Degree": 304,
          "Closeness Centrality": 0.3675828588552592,
          "Betweenness Centrality": 0.0,
          "Eigenvector Centrality": 0.05724119158746501,
          "Clustering Coefficient": 1.0,
          "VoteRank Score": 680,
          "fill_color": "#12EAEA",
          "line_color": "#0EBEBE",
          "id": "Hepatocyte growth factor receptor",
          "value": "Hepatocyte growth factor receptor",
          "name": "Hepatocyte growth factor receptor"
        }
      },
      {
        "data": {
          "Gene": "NIM1K",
          "ID": "Q8IY84",
          "PDBID": "2WZJ",
          "Organism": "Humans",
          "Protein Class": "Enzyme",
          "Protein Family": "Kinase",
          "Cellular Location": "Not Available",
          "STRING Interaction Partners": [],
          "Diseases": [],
          "Drugs": [
            "Fostamatinib"
          ],
          "drugbank_url": "https://www.drugbank.ca/polypeptides/Q8IY84",
          "Name": "Serine/threonine-protein kinase NIM1",
          "structure": "https://cdn.rcsb.org/images/structures/wz/2wzj/2wzj_assembly-1.jpeg",
          "kind": "Target",
          "Degree": 304,
          "Closeness Centrality": 0.3675828588552592,
          "Betweenness Centrality": 0.0,
          "Eigenvector Centrality": 0.05724119158746501,
          "Clustering Coefficient": 1.0,
          "VoteRank Score": 678,
          "fill_color": "#12EAEA",
          "line_color": "#0EBEBE",
          "id": "Serine/threonine-protein kinase NIM1",
          "value": "Serine/threonine-protein kinase NIM1",
          "name": "Serine/threonine-protein kinase NIM1"
        }
      },
      {
        "data": {
          "Gene": "STK26",
          "ID": "Q9P289",
          "PDBID": "4FZD",
          "Organism": "Humans",
          "Protein Class": "Enzyme",
          "Protein Family": "Kinase",
          "Cellular Location": "Cytoplasm",
          "STRING Interaction Partners": [
            "CAB39",
            "PDCD10",
            "EZR",
            "STRN",
            "STRIP1",
            "STRIP2",
            "MOB4",
            "STRN4"
          ],
          "Diseases": [
            "Neoplasms",
            "Malignant Neoplasms",
            "Primary malignant neoplasm",
            "Prostatic Neoplasms"
          ],
          "Drugs": [
            "2-[4-[4-[(5-cyclopropyl-1H-pyrazol-3-yl)amino]quinazolin-2-yl]iminocyclohexa-2,5-dien-1-yl]acetonitrile",
            "Fostamatinib"
          ],
          "drugbank_url": "https://www.drugbank.ca/polypeptides/Q9P289",
          "Name": "Serine/threonine-protein kinase 26",
          "structure": "https://cdn.rcsb.org/images/structures/fz/4fzd/4fzd_assembly-1.jpeg",
          "kind": "Target",
          "Degree": 304,
          "Closeness Centrality": 0.3675828588552592,
          "Betweenness Centrality": 0.0,
          "Eigenvector Centrality": 0.05724119158746501,
          "Clustering Coefficient": 1.0,
          "VoteRank Score": 676,
          "fill_color": "#12EAEA",
          "line_color": "#0EBEBE",
          "id": "Serine/threonine-protein kinase 26",
          "value": "Serine/threonine-protein kinase 26",
          "name": "Serine/threonine-protein kinase 26"
        }
      },
      {
        "data": {
          "Gene": "PRKACA",
          "ID": "P17612",
          "PDBID": "3AMA",
          "Organism": "Humans",
          "Protein Class": "Enzyme",
          "Protein Family": "Kinase",
          "Cellular Location": "Cytoplasm",
          "STRING Interaction Partners": [
            "PRKAR1A",
            "PRKAR2B",
            "PRKAR2A",
            "PRKAR1B",
            "PKIA",
            "GPR161",
            "PRKACB",
            "BRAF",
            "PDE4B",
            "FOXO1"
          ],
          "Diseases": [
            "Adrenal Gland Neoplasms",
            "Hypertensive disease",
            "Neoplasms",
            "Mammary Neoplasms",
            "Malignant Neoplasms",
            "Liver diseases",
            "Liver neoplasms",
            "Neural Tube Defects",
            "Pituitary Diseases",
            "Prostatic Neoplasms",
            "Primary malignant neoplasm"
          ],
          "Drugs": [
            "Pentanal",
            "Balanol Analog 2",
            "3-[(3-sec-butyl-4-hydroxybenzoyl)amino]azepan-4-yl 4-(2-hydroxy-5-methoxybenzoyl)benzoate",
            "Balanol",
            "S,S-(2-Hydroxyethyl)Thiocysteine",
            "Phosphonothreonine",
            "Dexfosfoserine",
            "(2S)-1-(3H-Indol-3-yl)-3-{[5-(6-isoquinolinyl)-3-pyridinyl]oxy}-2-propanamine",
            "(2S)-1-{[5-(1H-Indazol-5-yl)-3-pyridinyl]oxy}-3-(7aH-indol-3-yl)-2-propanamine",
            "(1S)-2-(1H-INDOL-3-YL)-1-[({5-[(E)-2-PYRIDIN-4-YLVINYL]PYRIDIN-3-YL}OXY)METHYL]ETHYLAMINE",
            "(2S)-1-(6H-INDOL-3-YL)-3-{[5-(7H-PYRAZOLO[3,4-C]PYRIDIN-5-YL)PYRIDIN-3-YL]OXY}PROPAN-2-AMINE",
            "(1S)-1-(1H-INDOL-3-YLMETHYL)-2-(2-PYRIDIN-4-YL-[1,7]NAPHTYRIDIN-5-YLOXY)-EHYLAMINE",
            "N-[(1S)-2-AMINO-1-(2,4-DICHLOROBENZYL)ETHYL]-5-[2-(METHYLAMINO)PYRIMIDIN-4-YL]THIOPHENE-2-CARBOXAMIDE",
            "Balanol Analog 1",
            "3-(1H-indol-3-yl)-4-{1-[2-(1-methylpyrrolidin-2-yl)ethyl]-1H-indol-3-yl}-1H-pyrrole-2,5-dione",
            "(4R,2S)-5'-(4-(4-CHLOROBENZYLOXY)PYRROLIDIN-2-YLMETHANESULFONYL)ISOQUINOLINE",
            "N-METHYL-1-[4-(9H-PURIN-6-YL)PHENYL]METHANAMINE",
            "(S)-1-PHENYL-1-[4-(9H-PURIN-6-YL)PHENYL]METHANAMINE",
            "6-{4-[4-(4-CHLOROPHENYL)PIPERIDIN-4-YL]PHENYL}-9H-PURINE",
            "(2R)-2-(4-chlorophenyl)-2-[4-(1H-pyrazol-4-yl)phenyl]ethanamine",
            "(2S)-2-(4-chlorophenyl)-2-[4-(1H-pyrazol-4-yl)phenyl]ethanamine",
            "4-(4-CHLOROPHENYL)-4-[4-(1H-PYRAZOL-4-YL)PHENYL]PIPERIDINE",
            "(2R)-2-(4-CHLOROPHENYL)-2-PHENYLETHANAMINE",
            "(S)-2-METHYL-1-[(4-METHYL-5-ISOQUINOLINE)SULFONYL]-HOMOPIPERAZINE",
            "Hydroxyfasudil",
            "ISOQUINOLINE-5-SULFONIC ACID (2-(2-(4-CHLOROBENZYLOXY)ETHYLAMINO)ETHYL)AMIDE",
            "H-89",
            "5-(2-methylpiperazine-1-sulfonyl)isoquinoline",
            "N-[2-(METHYLAMINO)ETHYL]-5-ISOQUINOLINESULFONAMIDE",
            "2-[4-(3-METHYL-1H-PYRAZOL-4-YL)PHENYL]ETHANAMINE",
            "(2S)-1-(1H-INDOL-3-YL)-3-{[5-(3-METHYL-1H-INDAZOL-5-YL)PYRIDIN-3-YL]OXY}PROPAN-2-AMINE",
            "3-pyridin-4-yl-1H-indazole",
            "5-benzyl-1,3-thiazol-2-amine",
            "1-[4-(4-chlorophenyl)-1-(7H-pyrrolo[2,3-d]pyrimidin-4-yl)piperidin-4-yl]methanamine",
            "1-[4-(4-chlorobenzyl)-1-(7H-pyrrolo[2,3-d]pyrimidin-4-yl)piperidin-4-yl]methanamine",
            "4-(4-chlorobenzyl)-1-(7H-pyrrolo[2,3-d]pyrimidin-4-yl)piperidin-4-aminium",
            "Fasudil",
            "Myristic acid",
            "A-674563",
            "3-PYRIDIN-4-YL-2,4-DIHYDRO-INDENO[1,2-.C.] PYRAZOLE",
            "3,5-Diiodotyrosine",
            "Y-27632",
            "Ellagic acid",
            "Fostamatinib"
          ],
          "drugbank_url": "https://www.drugbank.ca/polypeptides/P17612",
          "Name": "cAMP-dependent protein kinase catalytic subunit alpha",
          "structure": "https://cdn.rcsb.org/images/structures/am/3ama/3ama_assembly-1.jpeg",
          "kind": "Target",
          "Degree": 304,
          "Closeness Centrality": 0.3675828588552592,
          "Betweenness Centrality": 0.0,
          "Eigenvector Centrality": 0.05724119158746501,
          "Clustering Coefficient": 1.0,
          "VoteRank Score": 673,
          "fill_color": "#12EAEA",
          "line_color": "#0EBEBE",
          "id": "cAMP-dependent protein kinase catalytic subunit alpha",
          "value": "cAMP-dependent protein kinase catalytic subunit alpha",
          "name": "cAMP-dependent protein kinase catalytic subunit alpha"
        }
      },
      {
        "data": {
          "Gene": "STK24",
          "ID": "Q9Y6E0",
          "PDBID": "4O27",
          "Organism": "Humans",
          "Protein Class": "Enzyme",
          "Protein Family": "Kinase",
          "Cellular Location": "Cytoplasm",
          "STRING Interaction Partners": [
            "PDCD10",
            "CAB39",
            "STRN"
          ],
          "Diseases": [
            "Hypertensive disease",
            "Neoplasms",
            "Malignant Neoplasms",
            "Inflammatory disorder",
            "Mammary Neoplasms"
          ],
          "Drugs": [
            "Fostamatinib"
          ],
          "drugbank_url": "https://www.drugbank.ca/polypeptides/Q9Y6E0",
          "Name": "Serine/threonine-protein kinase 24",
          "structure": "https://cdn.rcsb.org/images/structures/o2/4o27/4o27_assembly-1.jpeg",
          "kind": "Target",
          "Degree": 304,
          "Closeness Centrality": 0.3675828588552592,
          "Betweenness Centrality": 0.0,
          "Eigenvector Centrality": 0.05724119158746501,
          "Clustering Coefficient": 1.0,
          "VoteRank Score": 670,
          "fill_color": "#12EAEA",
          "line_color": "#0EBEBE",
          "id": "Serine/threonine-protein kinase 24",
          "value": "Serine/threonine-protein kinase 24",
          "name": "Serine/threonine-protein kinase 24"
        }
      },
      {
        "data": {
          "Gene": "STK3",
          "ID": "Q13188",
          "PDBID": "4LGD",
          "Organism": "Humans",
          "Protein Class": "Enzyme",
          "Protein Family": "Kinase",
          "Cellular Location": "Cytoplasm",
          "STRING Interaction Partners": [
            "MOB1A",
            "SAV1",
            "MOB1B",
            "RASSF1",
            "PPP2CA",
            "PPP2R1A",
            "PPP2R1B",
            "YAP1",
            "LATS1",
            "RASSF6"
          ],
          "Diseases": [
            "Hypertensive disease",
            "Neoplasms",
            "Autoimmune Diseases",
            "Malignant Neoplasms",
            "Sarcoma",
            "Primary malignant neoplasm",
            "Mammary Neoplasms",
            "Secondary Neoplasm",
            "Malignant neoplasm of soft tissue",
            "Sarcoma of soft tissue"
          ],
          "Drugs": [
            "Fostamatinib"
          ],
          "drugbank_url": "https://www.drugbank.ca/polypeptides/Q13188",
          "Name": "Serine/threonine-protein kinase 3",
          "structure": "https://cdn.rcsb.org/images/structures/lg/4lgd/4lgd_assembly-1.jpeg",
          "kind": "Target",
          "Degree": 304,
          "Closeness Centrality": 0.3675828588552592,
          "Betweenness Centrality": 0.0,
          "Eigenvector Centrality": 0.05724119158746501,
          "Clustering Coefficient": 1.0,
          "VoteRank Score": 668,
          "fill_color": "#12EAEA",
          "line_color": "#0EBEBE",
          "id": "Serine/threonine-protein kinase 3",
          "value": "Serine/threonine-protein kinase 3",
          "name": "Serine/threonine-protein kinase 3"
        }
      },
      {
        "data": {
          "Gene": "TEC",
          "ID": "P42680",
          "PDBID": "Not Available",
          "Organism": "Humans",
          "Protein Class": "Enzyme",
          "Protein Family": "Kinase",
          "Cellular Location": "Cytoplasm",
          "STRING Interaction Partners": [
            "DOK1",
            "VAV1",
            "PLCG1",
            "PLCG2",
            "GRB2"
          ],
          "Diseases": [
            "Neoplasms",
            "Autoimmune Diseases",
            "Malignant Neoplasms",
            "Hepatitis",
            "Soft Tissue Neoplasms",
            "Virus Diseases",
            "Gastrointestinal Stromal Tumors",
            "Primary malignant neoplasm",
            "MYELODYSPLASTIC SYNDROME"
          ],
          "Drugs": [
            "Fostamatinib",
            "Zanubrutinib"
          ],
          "drugbank_url": "https://www.drugbank.ca/polypeptides/P42680",
          "Name": "Tyrosine-protein kinase Tec",
          "structure": "https://cdn.rcsb.org/images/structures/ot/not available/not available_model-1.jpeg",
          "kind": "Target",
          "Degree": 304,
          "Closeness Centrality": 0.3675828588552592,
          "Betweenness Centrality": 0.0,
          "Eigenvector Centrality": 0.05724119158746501,
          "Clustering Coefficient": 1.0,
          "VoteRank Score": 666,
          "fill_color": "#12EAEA",
          "line_color": "#0EBEBE",
          "id": "Tyrosine-protein kinase Tec",
          "value": "Tyrosine-protein kinase Tec",
          "name": "Tyrosine-protein kinase Tec"
        }
      },
      {
        "data": {
          "Gene": "STK33",
          "ID": "Q9BYT3",
          "PDBID": "2BDW",
          "Organism": "Humans",
          "Protein Class": "Enzyme",
          "Protein Family": "Kinase",
          "Cellular Location": "Cytoplasm",
          "STRING Interaction Partners": [],
          "Diseases": [
            "Malignant Neoplasms",
            "Neoplasms",
            "Primary malignant neoplasm",
            "Carcinoma",
            "nervous system disorder",
            "Secondary Neoplasm"
          ],
          "Drugs": [
            "Fostamatinib"
          ],
          "drugbank_url": "https://www.drugbank.ca/polypeptides/Q9BYT3",
          "Name": "Serine/threonine-protein kinase 33",
          "structure": "https://cdn.rcsb.org/images/structures/bd/2bdw/2bdw_assembly-1.jpeg",
          "kind": "Target",
          "Degree": 304,
          "Closeness Centrality": 0.3675828588552592,
          "Betweenness Centrality": 0.0,
          "Eigenvector Centrality": 0.05724119158746501,
          "Clustering Coefficient": 1.0,
          "VoteRank Score": 664,
          "fill_color": "#12EAEA",
          "line_color": "#0EBEBE",
          "id": "Serine/threonine-protein kinase 33",
          "value": "Serine/threonine-protein kinase 33",
          "name": "Serine/threonine-protein kinase 33"
        }
      },
      {
        "data": {
          "Gene": "STK35",
          "ID": "Q8TDR2",
          "PDBID": "Not Available",
          "Organism": "Humans",
          "Protein Class": "Enzyme",
          "Protein Family": "Kinase",
          "Cellular Location": "Nucleus",
          "STRING Interaction Partners": [
            "PDLIM1"
          ],
          "Diseases": [
            "Neoplasms"
          ],
          "Drugs": [
            "Fostamatinib"
          ],
          "drugbank_url": "https://www.drugbank.ca/polypeptides/Q8TDR2",
          "Name": "Serine/threonine-protein kinase 35",
          "structure": "https://cdn.rcsb.org/images/structures/ot/not available/not available_model-1.jpeg",
          "kind": "Target",
          "Degree": 304,
          "Closeness Centrality": 0.3675828588552592,
          "Betweenness Centrality": 0.0,
          "Eigenvector Centrality": 0.05724119158746501,
          "Clustering Coefficient": 1.0,
          "VoteRank Score": 662,
          "fill_color": "#12EAEA",
          "line_color": "#0EBEBE",
          "id": "Serine/threonine-protein kinase 35",
          "value": "Serine/threonine-protein kinase 35",
          "name": "Serine/threonine-protein kinase 35"
        }
      },
      {
        "data": {
          "Gene": "STK36",
          "ID": "Q9NRP7",
          "PDBID": "3E3P",
          "Organism": "Humans",
          "Protein Class": "Enzyme",
          "Protein Family": "Kinase",
          "Cellular Location": "Cytoplasm",
          "STRING Interaction Partners": [
            "SUFU",
            "GLI2",
            "GLI1"
          ],
          "Diseases": [
            "Gastrointestinal Stromal Tumors",
            "Malignant Neoplasms",
            "Primary malignant neoplasm"
          ],
          "Drugs": [
            "Fostamatinib"
          ],
          "drugbank_url": "https://www.drugbank.ca/polypeptides/Q9NRP7",
          "Name": "Serine/threonine-protein kinase 36",
          "structure": "https://cdn.rcsb.org/images/structures/e3/3e3p/3e3p_assembly-1.jpeg",
          "kind": "Target",
          "Degree": 304,
          "Closeness Centrality": 0.3675828588552592,
          "Betweenness Centrality": 0.0,
          "Eigenvector Centrality": 0.05724119158746501,
          "Clustering Coefficient": 1.0,
          "VoteRank Score": 659,
          "fill_color": "#12EAEA",
          "line_color": "#0EBEBE",
          "id": "Serine/threonine-protein kinase 36",
          "value": "Serine/threonine-protein kinase 36",
          "name": "Serine/threonine-protein kinase 36"
        }
      },
      {
        "data": {
          "Gene": "STK38",
          "ID": "Q15208",
          "PDBID": "1PSB",
          "Organism": "Humans",
          "Protein Class": "Enzyme",
          "Protein Family": "Kinase",
          "Cellular Location": "Nucleus",
          "STRING Interaction Partners": [],
          "Diseases": [
            "Malignant Neoplasms",
            "Primary malignant neoplasm",
            "Autoimmune Diseases",
            "Bacterial Infections",
            "Diabetes Mellitus",
            "Lymphoma",
            "Retinal Diseases",
            "Virus Diseases",
            "B-Cell Lymphomas",
            "Caffeine related disorders",
            "Cardiomyopathies"
          ],
          "Drugs": [
            "Fostamatinib"
          ],
          "drugbank_url": "https://www.drugbank.ca/polypeptides/Q15208",
          "Name": "Serine/threonine-protein kinase 38",
          "structure": "https://cdn.rcsb.org/images/structures/ps/1psb/1psb_model-1.jpeg",
          "kind": "Target",
          "Degree": 304,
          "Closeness Centrality": 0.3675828588552592,
          "Betweenness Centrality": 0.0,
          "Eigenvector Centrality": 0.05724119158746501,
          "Clustering Coefficient": 1.0,
          "VoteRank Score": 657,
          "fill_color": "#12EAEA",
          "line_color": "#0EBEBE",
          "id": "Serine/threonine-protein kinase 38",
          "value": "Serine/threonine-protein kinase 38",
          "name": "Serine/threonine-protein kinase 38"
        }
      },
      {
        "data": {
          "Gene": "STK38L",
          "ID": "Q9Y2H1",
          "PDBID": "5XQZ",
          "Organism": "Humans",
          "Protein Class": "Enzyme",
          "Protein Family": "Kinase",
          "Cellular Location": "Cytoplasm",
          "STRING Interaction Partners": [
            "MOB1A",
            "MOB1B"
          ],
          "Diseases": [
            "Neoplasms",
            "Malignant Neoplasms",
            "Primary malignant neoplasm"
          ],
          "Drugs": [
            "Fostamatinib"
          ],
          "drugbank_url": "https://www.drugbank.ca/polypeptides/Q9Y2H1",
          "Name": "Serine/threonine-protein kinase 38-like",
          "structure": "https://cdn.rcsb.org/images/structures/xq/5xqz/5xqz_assembly-1.jpeg",
          "kind": "Target",
          "Degree": 304,
          "Closeness Centrality": 0.3675828588552592,
          "Betweenness Centrality": 0.0,
          "Eigenvector Centrality": 0.05724119158746501,
          "Clustering Coefficient": 1.0,
          "VoteRank Score": 655,
          "fill_color": "#12EAEA",
          "line_color": "#0EBEBE",
          "id": "Serine/threonine-protein kinase 38-like",
          "value": "Serine/threonine-protein kinase 38-like",
          "name": "Serine/threonine-protein kinase 38-like"
        }
      },
      {
        "data": {
          "Gene": "STK39",
          "ID": "Q9UEW8",
          "PDBID": "5DBX",
          "Organism": "Humans",
          "Protein Class": "Enzyme",
          "Protein Family": "Kinase",
          "Cellular Location": "Cytoplasm",
          "STRING Interaction Partners": [],
          "Diseases": [
            "Malignant Neoplasms",
            "Neoplasms",
            "Primary malignant neoplasm",
            "B-Cell Lymphomas"
          ],
          "Drugs": [
            "Fostamatinib"
          ],
          "drugbank_url": "https://www.drugbank.ca/polypeptides/Q9UEW8",
          "Name": "STE20/SPS1-related proline-alanine-rich protein kinase",
          "structure": "https://cdn.rcsb.org/images/structures/db/5dbx/5dbx_assembly-1.jpeg",
          "kind": "Target",
          "Degree": 304,
          "Closeness Centrality": 0.3675828588552592,
          "Betweenness Centrality": 0.0,
          "Eigenvector Centrality": 0.05724119158746501,
          "Clustering Coefficient": 1.0,
          "VoteRank Score": 652,
          "fill_color": "#12EAEA",
          "line_color": "#0EBEBE",
          "id": "STE20/SPS1-related proline-alanine-rich protein kinase",
          "value": "STE20/SPS1-related proline-alanine-rich protein kinase",
          "name": "STE20/SPS1-related proline-alanine-rich protein kinase"
        }
      },
      {
        "data": {
          "Gene": "TAOK1",
          "ID": "Q7L7X3",
          "PDBID": "1U5Q",
          "Organism": "Humans",
          "Protein Class": "Enzyme",
          "Protein Family": "Kinase",
          "Cellular Location": "Cytoplasm",
          "STRING Interaction Partners": [
            "MAP2K3"
          ],
          "Diseases": [
            "Intellectual Disability",
            "Autoimmune Diseases",
            "Malignant Neoplasms",
            "Inflammatory Bowel Diseases",
            "Neurodegenerative Disorders",
            "Neurodevelopmental Disorders"
          ],
          "Drugs": [
            "Fostamatinib"
          ],
          "drugbank_url": "https://www.drugbank.ca/polypeptides/Q7L7X3",
          "Name": "Serine/threonine-protein kinase TAO1",
          "structure": "https://cdn.rcsb.org/images/structures/u5/1u5q/1u5q_assembly-1.jpeg",
          "kind": "Target",
          "Degree": 304,
          "Closeness Centrality": 0.3675828588552592,
          "Betweenness Centrality": 0.0,
          "Eigenvector Centrality": 0.05724119158746501,
          "Clustering Coefficient": 1.0,
          "VoteRank Score": 649,
          "fill_color": "#12EAEA",
          "line_color": "#0EBEBE",
          "id": "Serine/threonine-protein kinase TAO1",
          "value": "Serine/threonine-protein kinase TAO1",
          "name": "Serine/threonine-protein kinase TAO1"
        }
      },
      {
        "data": {
          "Gene": "TAOK2",
          "ID": "Q9UL54",
          "PDBID": "1U5Q",
          "Organism": "Humans",
          "Protein Class": "Enzyme",
          "Protein Family": "Kinase",
          "Cellular Location": "Cytoplasmic vesicle membrane",
          "STRING Interaction Partners": [
            "MAP2K3",
            "MAP2K6"
          ],
          "Diseases": [
            "Psychotic Disorders",
            "Malignant Neoplasms",
            "Neoplasms",
            "Primary malignant neoplasm",
            "Anxiety Disorders",
            "Primary immune deficiency disorder",
            "Pervasive Development Disorder",
            "Neurodevelopmental Disorders"
          ],
          "Drugs": [
            "Dexfosfoserine",
            "Fostamatinib"
          ],
          "drugbank_url": "https://www.drugbank.ca/polypeptides/Q9UL54",
          "Name": "Serine/threonine-protein kinase TAO2",
          "structure": "https://cdn.rcsb.org/images/structures/u5/1u5q/1u5q_assembly-1.jpeg",
          "kind": "Target",
          "Degree": 304,
          "Closeness Centrality": 0.3675828588552592,
          "Betweenness Centrality": 0.0,
          "Eigenvector Centrality": 0.05724119158746501,
          "Clustering Coefficient": 1.0,
          "VoteRank Score": 646,
          "fill_color": "#12EAEA",
          "line_color": "#0EBEBE",
          "id": "Serine/threonine-protein kinase TAO2",
          "value": "Serine/threonine-protein kinase TAO2",
          "name": "Serine/threonine-protein kinase TAO2"
        }
      },
      {
        "data": {
          "Gene": "TAOK3",
          "ID": "Q9H2K8",
          "PDBID": "Not Available",
          "Organism": "Humans",
          "Protein Class": "Enzyme",
          "Protein Family": "Kinase",
          "Cellular Location": "Cytoplasm",
          "STRING Interaction Partners": [],
          "Diseases": [
            "Malignant Neoplasms",
            "Primary malignant neoplasm",
            "Hypertensive disease"
          ],
          "Drugs": [
            "Fostamatinib"
          ],
          "drugbank_url": "https://www.drugbank.ca/polypeptides/Q9H2K8",
          "Name": "Serine/threonine-protein kinase TAO3",
          "structure": "https://cdn.rcsb.org/images/structures/ot/not available/not available_model-1.jpeg",
          "kind": "Target",
          "Degree": 304,
          "Closeness Centrality": 0.3675828588552592,
          "Betweenness Centrality": 0.0,
          "Eigenvector Centrality": 0.05724119158746501,
          "Clustering Coefficient": 1.0,
          "VoteRank Score": 644,
          "fill_color": "#12EAEA",
          "line_color": "#0EBEBE",
          "id": "Serine/threonine-protein kinase TAO3",
          "value": "Serine/threonine-protein kinase TAO3",
          "name": "Serine/threonine-protein kinase TAO3"
        }
      },
      {
        "data": {
          "Gene": "TBK1",
          "ID": "Q9UHD2",
          "PDBID": "6NT9",
          "Organism": "Humans",
          "Protein Class": "Enzyme",
          "Protein Family": "Kinase",
          "Cellular Location": "Cytoplasm",
          "STRING Interaction Partners": [
            "AZI2",
            "TRAF3",
            "IRF3",
            "MAVS",
            "TRAF6",
            "TANK",
            "OPTN",
            "TLR3",
            "TICAM1",
            "DDX58"
          ],
          "Diseases": [
            "Language Disorders",
            "Malignant Neoplasms",
            "Virus Diseases",
            "Primary malignant neoplasm",
            "Neoplasms",
            "Autoimmune Diseases",
            "Neurodegenerative Disorders",
            "Diabetes Mellitus",
            "Herpes Simplex Infections",
            "Infection",
            "Bacterial Infections",
            "Cerebellar Diseases",
            "Developmental Disabilities",
            "Eye Infection",
            "Lung Neoplasms",
            "Metabolic Diseases",
            "Mycobacterium Infections"
          ],
          "Drugs": [
            "Fostamatinib"
          ],
          "drugbank_url": "https://www.drugbank.ca/polypeptides/Q9UHD2",
          "Name": "Serine/threonine-protein kinase TBK1",
          "structure": "https://cdn.rcsb.org/images/structures/nt/6nt9/6nt9_assembly-1.jpeg",
          "kind": "Target",
          "Degree": 304,
          "Closeness Centrality": 0.3675828588552592,
          "Betweenness Centrality": 0.0,
          "Eigenvector Centrality": 0.05724119158746501,
          "Clustering Coefficient": 1.0,
          "VoteRank Score": 642,
          "fill_color": "#12EAEA",
          "line_color": "#0EBEBE",
          "id": "Serine/threonine-protein kinase TBK1",
          "value": "Serine/threonine-protein kinase TBK1",
          "name": "Serine/threonine-protein kinase TBK1"
        }
      },
      {
        "data": {
          "Gene": "TEK",
          "ID": "Q02763",
          "PDBID": "4K0V",
          "Organism": "Humans",
          "Protein Class": "Enzyme",
          "Protein Family": "Kinase",
          "Cellular Location": "Cell membrane",
          "STRING Interaction Partners": [
            "ANGPT2",
            "ANGPT1",
            "ANGPT4",
            "VEGFA",
            "GRB14",
            "GRB2",
            "DOK2",
            "PTPN11",
            "SHC1",
            "TNIP2"
          ],
          "Diseases": [
            "Congenital abnormality of vein",
            "Liver neoplasms",
            "Malignant Neoplasms",
            "Neoplasms",
            "Primary malignant neoplasm",
            "Secondary Neoplasm",
            "Diabetes Mellitus",
            "Vascular Diseases",
            "Neuroendocrine Tumors",
            "Congenital Abnormality",
            "Brain Neoplasms",
            "Congenital Heart Defects",
            "Myeloproliferative disease",
            "Prostatic Neoplasms",
            "Stomach Neoplasms",
            "Sarcoma",
            "Congenital vascular anomaly",
            "MYELODYSPLASTIC SYNDROME",
            "Malignant neoplasm of soft tissue",
            "Carcinoma",
            "Hematological Disease",
            "Hypertensive disease",
            "Inflammatory Bowel Diseases",
            "Lung diseases",
            "Neoplasms, Vascular Tissue",
            "Retinal Diseases",
            "Skin lesion",
            "B-Cell Lymphomas",
            "Disease of capillaries",
            "Gastrointestinal Stromal Tumors",
            "Hantavirus Infections",
            "Deformity",
            "Complications of Diabetes Mellitus",
            "Cardiac defects",
            "Adenoviral infections",
            "Infectious Lung Disorder",
            "Peripheral Arterial Diseases"
          ],
          "Drugs": [
            "N-{4-METHYL-3-[(3-PYRIMIDIN-4-YLPYRIDIN-2-YL)AMINO]PHENYL}-3-(TRIFLUOROMETHYL)BENZAMIDE",
            "Vandetanib",
            "Regorafenib",
            "Ponatinib",
            "Ampicillin",
            "Fostamatinib",
            "Ripretinib",
            "Tivozanib"
          ],
          "drugbank_url": "https://www.drugbank.ca/polypeptides/Q02763",
          "Name": "Angiopoietin-1 receptor",
          "structure": "https://cdn.rcsb.org/images/structures/k0/4k0v/4k0v_assembly-1.jpeg",
          "kind": "Target",
          "Degree": 304,
          "Closeness Centrality": 0.3675828588552592,
          "Betweenness Centrality": 0.0,
          "Eigenvector Centrality": 0.05724119158746501,
          "Clustering Coefficient": 1.0,
          "VoteRank Score": 639,
          "fill_color": "#12EAEA",
          "line_color": "#0EBEBE",
          "id": "Angiopoietin-1 receptor",
          "value": "Angiopoietin-1 receptor",
          "name": "Angiopoietin-1 receptor"
        }
      },
      {
        "data": {
          "Gene": "TESK1",
          "ID": "Q15569",
          "PDBID": "7ATS",
          "Organism": "Humans",
          "Protein Class": "Enzyme",
          "Protein Family": "Kinase",
          "Cellular Location": "Not Available",
          "STRING Interaction Partners": [
            "PARVA"
          ],
          "Diseases": [],
          "Drugs": [
            "Fostamatinib"
          ],
          "drugbank_url": "https://www.drugbank.ca/polypeptides/Q15569",
          "Name": "Dual specificity testis-specific protein kinase 1",
          "structure": "https://cdn.rcsb.org/images/structures/at/7ats/7ats_assembly-1.jpeg",
          "kind": "Target",
          "Degree": 304,
          "Closeness Centrality": 0.3675828588552592,
          "Betweenness Centrality": 0.0,
          "Eigenvector Centrality": 0.05724119158746501,
          "Clustering Coefficient": 1.0,
          "VoteRank Score": 637,
          "fill_color": "#12EAEA",
          "line_color": "#0EBEBE",
          "id": "Dual specificity testis-specific protein kinase 1",
          "value": "Dual specificity testis-specific protein kinase 1",
          "name": "Dual specificity testis-specific protein kinase 1"
        }
      },
      {
        "data": {
          "Gene": "TGFBR1",
          "ID": "P36897",
          "PDBID": "1B6C",
          "Organism": "Humans",
          "Protein Class": "Enzyme",
          "Protein Family": "Kinase",
          "Cellular Location": "Cell membrane",
          "STRING Interaction Partners": [
            "TGFB3",
            "FKBP1A",
            "SMAD2",
            "TGFB1",
            "SMAD3",
            "TGFBR2",
            "SMAD4",
            "SMAD7",
            "ENG",
            "TGFB2"
          ],
          "Diseases": [
            "Colorectal Neoplasms",
            "Skin Neoplasms",
            "Congenital anomaly of cartilage",
            "Kidney Diseases",
            "Osteochondrodysplasias",
            "Hypertensive disease",
            "Intellectual Disability",
            "Respiratory Tract Diseases",
            "Connective Tissue Diseases",
            "Mammary Neoplasms",
            "Adenocarcinoma",
            "Lung Neoplasms",
            "Stomach Neoplasms",
            "Secondary Neoplasm",
            "MYELODYSPLASTIC SYNDROME",
            "Adenoma",
            "Aortic Diseases",
            "Bacterial Infections",
            "Cardiovascular Diseases",
            "Colonic Neoplasms",
            "Diabetes Mellitus",
            "Esophageal Neoplasms",
            "Congenital Heart Defects",
            "Liver diseases",
            "Lymphoma",
            "Neck Neoplasms",
            "Cerebrovascular accident",
            "Testicular Neoplasms",
            "Vascular Diseases",
            "Virus Diseases",
            "Malignant neoplasm of mouth",
            "Lung Diseases, Interstitial",
            "Hematologic Neoplasms",
            "Arteriopathic disease"
          ],
          "Drugs": [
            "Naphthyridine Inhibitor",
            "N-[4-(5-fluoro-6-methylpyridin-2-yl)-5-quinoxalin-6-yl-1H-imidazol-2-yl]acetamide",
            "3-(4-Fluorophenyl)-2-(6-Methylpyridin-2-Yl)-5,6-Dihydro-4h-Pyrrolo[1,2-B]Pyrazole",
            "2-(6-methylpyridin-2-yl)-N-pyridin-4-ylquinazolin-4-amine",
            "4-(3-Pyridin-2-Yl-1h-Pyrazol-4-Yl)Quinoline",
            "N-1H-indazol-5-yl-2-(6-methylpyridin-2-yl)quinazolin-4-amine",
            "Fostamatinib"
          ],
          "drugbank_url": "https://www.drugbank.ca/polypeptides/P36897",
          "Name": "TGF-beta receptor type-1",
          "structure": "https://cdn.rcsb.org/images/structures/b6/1b6c/1b6c_assembly-1.jpeg",
          "kind": "Target",
          "Degree": 304,
          "Closeness Centrality": 0.3675828588552592,
          "Betweenness Centrality": 0.0,
          "Eigenvector Centrality": 0.05724119158746501,
          "Clustering Coefficient": 1.0,
          "VoteRank Score": 634,
          "fill_color": "#12EAEA",
          "line_color": "#0EBEBE",
          "id": "TGF-beta receptor type-1",
          "value": "TGF-beta receptor type-1",
          "name": "TGF-beta receptor type-1"
        }
      },
      {
        "data": {
          "Gene": "TGFBR2",
          "ID": "P37173",
          "PDBID": "3KFD",
          "Organism": "Humans",
          "Protein Class": "Enzyme",
          "Protein Family": "Kinase",
          "Cellular Location": "Cell membrane",
          "STRING Interaction Partners": [
            "TGFB3",
            "TGFB1",
            "TGFBR1",
            "SMAD4",
            "TGFB2",
            "SMAD3",
            "TGFBR3",
            "SMAD7",
            "SMAD2",
            "ENG"
          ],
          "Diseases": [
            "Prostatic Neoplasms",
            "Esophageal Neoplasms",
            "Carcinoma",
            "Mammary Neoplasms",
            "Colonic Neoplasms",
            "Hereditary Nonpolyposis Colorectal Neoplasms",
            "Bone Diseases",
            "Bone neoplasms",
            "Brain Neoplasms",
            "Eye Abnormalities",
            "Lung Neoplasms",
            "Gastrointestinal Stromal Tumors",
            "Craniofacial Abnormalities",
            "Neoplasms, Intracranial",
            "Kidney Diseases",
            "Liver neoplasms",
            "Connective Tissue Diseases",
            "Hypertensive disease",
            "Malignant Neoplasms",
            "Primary malignant neoplasm",
            "Secondary Neoplasm",
            "Adenocarcinoma",
            "Colorectal Neoplasms",
            "Adenoma",
            "Ventricular Septal Defects",
            "Immunologic Deficiency Syndromes",
            "Malignant neoplasm of mouth",
            "Congenital Abnormality",
            "Aortic Diseases",
            "Autoimmune Diseases",
            "Bacterial Infections",
            "Cardiovascular Diseases",
            "Diabetes Mellitus",
            "Gastrointestinal Diseases",
            "Congenital Heart Defects",
            "Atrial Septal Defects",
            "Inflammatory Bowel Diseases",
            "Intestinal Neoplasms",
            "nervous system disorder",
            "Skin lesion",
            "Stomach Neoplasms",
            "Vascular Diseases",
            "B-Cell Lymphomas",
            "Congenital musculoskeletal anomalies",
            "Dyslipidemias",
            "Inflammatory disorder",
            "Chronic Kidney Diseases",
            "Intellectual Disability"
          ],
          "Drugs": [
            "Foreskin fibroblast (neonatal)",
            "Foreskin keratinocyte (neonatal)",
            "Fostamatinib"
          ],
          "drugbank_url": "https://www.drugbank.ca/polypeptides/P37173",
          "Name": "TGF-beta receptor type-2",
          "structure": "https://cdn.rcsb.org/images/structures/kf/3kfd/3kfd_assembly-1.jpeg",
          "kind": "Target",
          "Degree": 304,
          "Closeness Centrality": 0.3675828588552592,
          "Betweenness Centrality": 0.0,
          "Eigenvector Centrality": 0.05724119158746501,
          "Clustering Coefficient": 1.0,
          "VoteRank Score": 631,
          "fill_color": "#12EAEA",
          "line_color": "#0EBEBE",
          "id": "TGF-beta receptor type-2",
          "value": "TGF-beta receptor type-2",
          "name": "TGF-beta receptor type-2"
        }
      },
      {
        "data": {
          "Gene": "TIE1",
          "ID": "P35590",
          "PDBID": "Not Available",
          "Organism": "Humans",
          "Protein Class": "Enzyme",
          "Protein Family": "Kinase",
          "Cellular Location": "Cell membrane",
          "STRING Interaction Partners": [],
          "Diseases": [
            "Neoplasms",
            "Malignant Neoplasms",
            "Primary malignant neoplasm",
            "Adenoma",
            "Colonic Neoplasms",
            "Diabetes Mellitus",
            "Gastrointestinal Stromal Tumors",
            "Mammary Neoplasms",
            "MYELODYSPLASTIC SYNDROME"
          ],
          "Drugs": [
            "Fostamatinib"
          ],
          "drugbank_url": "https://www.drugbank.ca/polypeptides/P35590",
          "Name": "Tyrosine-protein kinase receptor Tie-1",
          "structure": "https://cdn.rcsb.org/images/structures/ot/not available/not available_model-1.jpeg",
          "kind": "Target",
          "Degree": 304,
          "Closeness Centrality": 0.3675828588552592,
          "Betweenness Centrality": 0.0,
          "Eigenvector Centrality": 0.05724119158746501,
          "Clustering Coefficient": 1.0,
          "VoteRank Score": 627,
          "fill_color": "#12EAEA",
          "line_color": "#0EBEBE",
          "id": "Tyrosine-protein kinase receptor Tie-1",
          "value": "Tyrosine-protein kinase receptor Tie-1",
          "name": "Tyrosine-protein kinase receptor Tie-1"
        }
      },
      {
        "data": {
          "Gene": "TLK1",
          "ID": "Q9UKI8",
          "PDBID": "5O0Y",
          "Organism": "Humans",
          "Protein Class": "Enzyme",
          "Protein Family": "Kinase",
          "Cellular Location": "Nucleus",
          "STRING Interaction Partners": [
            "ASF1B",
            "ASF1A"
          ],
          "Diseases": [
            "Malignant Neoplasms",
            "Neoplasms",
            "B-Cell Lymphomas",
            "Primary malignant neoplasm",
            "Mammary Neoplasms",
            "Neurodevelopmental Disorders",
            "Intellectual Disability"
          ],
          "Drugs": [
            "Fostamatinib"
          ],
          "drugbank_url": "https://www.drugbank.ca/polypeptides/Q9UKI8",
          "Name": "Serine/threonine-protein kinase tousled-like 1",
          "structure": "https://cdn.rcsb.org/images/structures/o0/5o0y/5o0y_assembly-1.jpeg",
          "kind": "Target",
          "Degree": 304,
          "Closeness Centrality": 0.3675828588552592,
          "Betweenness Centrality": 0.0,
          "Eigenvector Centrality": 0.05724119158746501,
          "Clustering Coefficient": 1.0,
          "VoteRank Score": 624,
          "fill_color": "#12EAEA",
          "line_color": "#0EBEBE",
          "id": "Serine/threonine-protein kinase tousled-like 1",
          "value": "Serine/threonine-protein kinase tousled-like 1",
          "name": "Serine/threonine-protein kinase tousled-like 1"
        }
      },
      {
        "data": {
          "Gene": "TLK2",
          "ID": "Q86UE8",
          "PDBID": "Not Available",
          "Organism": "Humans",
          "Protein Class": "Enzyme",
          "Protein Family": "Kinase",
          "Cellular Location": "Nucleus",
          "STRING Interaction Partners": [
            "ASF1B",
            "ASF1A"
          ],
          "Diseases": [
            "Intellectual Disability",
            "Malignant Neoplasms",
            "Primary malignant neoplasm",
            "Neurodevelopmental Disorders",
            "Liver neoplasms",
            "Lung Neoplasms",
            "Neoplasms",
            "Mammary Neoplasms"
          ],
          "Drugs": [
            "Fostamatinib"
          ],
          "drugbank_url": "https://www.drugbank.ca/polypeptides/Q86UE8",
          "Name": "Serine/threonine-protein kinase tousled-like 2",
          "structure": "https://cdn.rcsb.org/images/structures/ot/not available/not available_model-1.jpeg",
          "kind": "Target",
          "Degree": 304,
          "Closeness Centrality": 0.3675828588552592,
          "Betweenness Centrality": 0.0,
          "Eigenvector Centrality": 0.05724119158746501,
          "Clustering Coefficient": 1.0,
          "VoteRank Score": 622,
          "fill_color": "#12EAEA",
          "line_color": "#0EBEBE",
          "id": "Serine/threonine-protein kinase tousled-like 2",
          "value": "Serine/threonine-protein kinase tousled-like 2",
          "name": "Serine/threonine-protein kinase tousled-like 2"
        }
      },
      {
        "data": {
          "Gene": "TNIK",
          "ID": "Q9UKE5",
          "PDBID": "Not Available",
          "Organism": "Humans",
          "Protein Class": "Enzyme",
          "Protein Family": "Kinase",
          "Cellular Location": "Nucleus",
          "STRING Interaction Partners": [
            "CTNNB1",
            "TRAF2"
          ],
          "Diseases": [
            "Dermatologic disorders",
            "Intellectual Disability",
            "Peripheral Arterial Diseases",
            "Neoplasms",
            "Immunologic Deficiency Syndromes",
            "nervous system disorder"
          ],
          "Drugs": [
            "Fostamatinib"
          ],
          "drugbank_url": "https://www.drugbank.ca/polypeptides/Q9UKE5",
          "Name": "TRAF2 and NCK-interacting protein kinase",
          "structure": "https://cdn.rcsb.org/images/structures/ot/not available/not available_model-1.jpeg",
          "kind": "Target",
          "Degree": 304,
          "Closeness Centrality": 0.3675828588552592,
          "Betweenness Centrality": 0.0,
          "Eigenvector Centrality": 0.05724119158746501,
          "Clustering Coefficient": 1.0,
          "VoteRank Score": 618,
          "fill_color": "#12EAEA",
          "line_color": "#0EBEBE",
          "id": "TRAF2 and NCK-interacting protein kinase",
          "value": "TRAF2 and NCK-interacting protein kinase",
          "name": "TRAF2 and NCK-interacting protein kinase"
        }
      },
      {
        "data": {
          "Gene": "TNK1",
          "ID": "Q13470",
          "PDBID": "4HZS",
          "Organism": "Humans",
          "Protein Class": "Enzyme",
          "Protein Family": "Kinase",
          "Cellular Location": "Cytoplasm",
          "STRING Interaction Partners": [],
          "Diseases": [
            "Inflammatory Bowel Diseases",
            "Neoplasms"
          ],
          "Drugs": [
            "Fostamatinib"
          ],
          "drugbank_url": "https://www.drugbank.ca/polypeptides/Q13470",
          "Name": "Non-receptor tyrosine-protein kinase TNK1",
          "structure": "https://cdn.rcsb.org/images/structures/hz/4hzs/4hzs_assembly-1.jpeg",
          "kind": "Target",
          "Degree": 304,
          "Closeness Centrality": 0.3675828588552592,
          "Betweenness Centrality": 0.0,
          "Eigenvector Centrality": 0.05724119158746501,
          "Clustering Coefficient": 1.0,
          "VoteRank Score": 615,
          "fill_color": "#12EAEA",
          "line_color": "#0EBEBE",
          "id": "Non-receptor tyrosine-protein kinase TNK1",
          "value": "Non-receptor tyrosine-protein kinase TNK1",
          "name": "Non-receptor tyrosine-protein kinase TNK1"
        }
      },
      {
        "data": {
          "Gene": "TNK2",
          "ID": "Q07912",
          "PDBID": "1CF4",
          "Organism": "Humans",
          "Protein Class": "Enzyme",
          "Protein Family": "Kinase",
          "Cellular Location": "Cell membrane",
          "STRING Interaction Partners": [
            "CDC42",
            "BCAR1"
          ],
          "Diseases": [
            "Liver neoplasms",
            "Precancerous Conditions",
            "Neoplasms",
            "Malignant Neoplasms",
            "Primary malignant neoplasm",
            "Prostatic Neoplasms",
            "Stomach Neoplasms",
            "Virus Diseases",
            "Mammary Neoplasms",
            "Secondary Neoplasm"
          ],
          "Drugs": [
            "ATP",
            "Debromohymenialdisine",
            "Fostamatinib",
            "Entrectinib"
          ],
          "drugbank_url": "https://www.drugbank.ca/polypeptides/Q07912",
          "Name": "Activated CDC42 kinase 1",
          "structure": "https://cdn.rcsb.org/images/structures/cf/1cf4/1cf4_model-1.jpeg",
          "kind": "Target",
          "Degree": 304,
          "Closeness Centrality": 0.3675828588552592,
          "Betweenness Centrality": 0.0,
          "Eigenvector Centrality": 0.05724119158746501,
          "Clustering Coefficient": 1.0,
          "VoteRank Score": 611,
          "fill_color": "#12EAEA",
          "line_color": "#0EBEBE",
          "id": "Activated CDC42 kinase 1",
          "value": "Activated CDC42 kinase 1",
          "name": "Activated CDC42 kinase 1"
        }
      },
      {
        "data": {
          "Gene": "TNNI3K",
          "ID": "Q59H18",
          "PDBID": "Not Available",
          "Organism": "Humans",
          "Protein Class": "Enzyme",
          "Protein Family": "Kinase",
          "Cellular Location": "Nucleus",
          "STRING Interaction Partners": [],
          "Diseases": [
            "Anorectal Malformations",
            "Cardiomyopathy, Dilated",
            "Heart Diseases",
            "Cardiomyopathies",
            "Adenovirus Infections",
            "Cardiovascular Diseases",
            "Cognition Disorders",
            "Neoplasms"
          ],
          "Drugs": [
            "Fostamatinib"
          ],
          "drugbank_url": "https://www.drugbank.ca/polypeptides/Q59H18",
          "Name": "Serine/threonine-protein kinase TNNI3K",
          "structure": "https://cdn.rcsb.org/images/structures/ot/not available/not available_model-1.jpeg",
          "kind": "Target",
          "Degree": 304,
          "Closeness Centrality": 0.3675828588552592,
          "Betweenness Centrality": 0.0,
          "Eigenvector Centrality": 0.05724119158746501,
          "Clustering Coefficient": 1.0,
          "VoteRank Score": 607,
          "fill_color": "#12EAEA",
          "line_color": "#0EBEBE",
          "id": "Serine/threonine-protein kinase TNNI3K",
          "value": "Serine/threonine-protein kinase TNNI3K",
          "name": "Serine/threonine-protein kinase TNNI3K"
        }
      },
      {
        "data": {
          "Gene": "TSSK1B",
          "ID": "Q9BXA7",
          "PDBID": "5LI1",
          "Organism": "Humans",
          "Protein Class": "Enzyme",
          "Protein Family": "Kinase",
          "Cellular Location": "Cytoplasm",
          "STRING Interaction Partners": [],
          "Diseases": [
            "Autoimmune Diseases",
            "Anxiety Disorders",
            "Cardiomyopathies"
          ],
          "Drugs": [
            "Fostamatinib"
          ],
          "drugbank_url": "https://www.drugbank.ca/polypeptides/Q9BXA7",
          "Name": "Testis-specific serine/threonine-protein kinase 1",
          "structure": "https://cdn.rcsb.org/images/structures/li/5li1/5li1_assembly-1.jpeg",
          "kind": "Target",
          "Degree": 304,
          "Closeness Centrality": 0.3675828588552592,
          "Betweenness Centrality": 0.0,
          "Eigenvector Centrality": 0.05724119158746501,
          "Clustering Coefficient": 1.0,
          "VoteRank Score": 605,
          "fill_color": "#12EAEA",
          "line_color": "#0EBEBE",
          "id": "Testis-specific serine/threonine-protein kinase 1",
          "value": "Testis-specific serine/threonine-protein kinase 1",
          "name": "Testis-specific serine/threonine-protein kinase 1"
        }
      },
      {
        "data": {
          "Gene": "TTK",
          "ID": "P33981",
          "PDBID": "Not Available",
          "Organism": "Humans",
          "Protein Class": "Enzyme",
          "Protein Family": "Kinase",
          "Cellular Location": "Not Available",
          "STRING Interaction Partners": [
            "MAD2L1",
            "BUB1",
            "CDC20",
            "NDC80",
            "BUB1B",
            "CDK1",
            "KIF11",
            "NCAPG",
            "CENPE",
            "MAD1L1"
          ],
          "Diseases": [
            "Lysosomal Storage Diseases",
            "Esophageal Neoplasms",
            "Inborn Errors of Metabolism",
            "Brain Diseases",
            "Lung diseases",
            "Lymphoma",
            "nervous system disorder",
            "Niemann-Pick Diseases",
            "Lesion of brain",
            "Neurologic Symptoms",
            "Congenital neurologic anomalies",
            "Cardiomyopathies",
            "Mammary Neoplasms"
          ],
          "Drugs": [
            "Pyrazolanthrone",
            "Fostamatinib",
            "BOS172722"
          ],
          "drugbank_url": "https://www.drugbank.ca/polypeptides/P33981",
          "Name": "Dual specificity protein kinase TTK",
          "structure": "https://cdn.rcsb.org/images/structures/ot/not available/not available_model-1.jpeg",
          "kind": "Target",
          "Degree": 304,
          "Closeness Centrality": 0.3675828588552592,
          "Betweenness Centrality": 0.0,
          "Eigenvector Centrality": 0.05724119158746501,
          "Clustering Coefficient": 1.0,
          "VoteRank Score": 602,
          "fill_color": "#12EAEA",
          "line_color": "#0EBEBE",
          "id": "Dual specificity protein kinase TTK",
          "value": "Dual specificity protein kinase TTK",
          "name": "Dual specificity protein kinase TTK"
        }
      },
      {
        "data": {
          "Gene": "TXK",
          "ID": "P42681",
          "PDBID": "Not Available",
          "Organism": "Humans",
          "Protein Class": "Enzyme",
          "Protein Family": "Kinase",
          "Cellular Location": "Cytoplasm",
          "STRING Interaction Partners": [
            "LCP2"
          ],
          "Diseases": [
            "Inflammatory Bowel Diseases",
            "Dermatologic disorders"
          ],
          "Drugs": [
            "Fostamatinib",
            "Zanubrutinib"
          ],
          "drugbank_url": "https://www.drugbank.ca/polypeptides/P42681",
          "Name": "Tyrosine-protein kinase TXK",
          "structure": "https://cdn.rcsb.org/images/structures/ot/not available/not available_model-1.jpeg",
          "kind": "Target",
          "Degree": 304,
          "Closeness Centrality": 0.3675828588552592,
          "Betweenness Centrality": 0.0,
          "Eigenvector Centrality": 0.05724119158746501,
          "Clustering Coefficient": 1.0,
          "VoteRank Score": 598,
          "fill_color": "#12EAEA",
          "line_color": "#0EBEBE",
          "id": "Tyrosine-protein kinase TXK",
          "value": "Tyrosine-protein kinase TXK",
          "name": "Tyrosine-protein kinase TXK"
        }
      },
      {
        "data": {
          "Gene": "TYRO3",
          "ID": "Q06418",
          "PDBID": "Not Available",
          "Organism": "Humans",
          "Protein Class": "Enzyme",
          "Protein Family": "Kinase",
          "Cellular Location": "Cell membrane",
          "STRING Interaction Partners": [],
          "Diseases": [
            "Malignant Neoplasms",
            "Neoplasms",
            "Primary malignant neoplasm",
            "Autoimmune Diseases",
            "Lung Neoplasms",
            "Adenocarcinoma",
            "Hepatitis",
            "Herpes Simplex Infections",
            "Liver neoplasms",
            "Lymphoma",
            "Virus Diseases",
            "Renal glomerular disease",
            "Sarcoma",
            "Chronic Kidney Diseases",
            "Secondary Neoplasm",
            "Malignant neoplasm of soft tissue"
          ],
          "Drugs": [
            "Fostamatinib"
          ],
          "drugbank_url": "https://www.drugbank.ca/polypeptides/Q06418",
          "Name": "Tyrosine-protein kinase receptor TYRO3",
          "structure": "https://cdn.rcsb.org/images/structures/ot/not available/not available_model-1.jpeg",
          "kind": "Target",
          "Degree": 304,
          "Closeness Centrality": 0.3675828588552592,
          "Betweenness Centrality": 0.0,
          "Eigenvector Centrality": 0.05724119158746501,
          "Clustering Coefficient": 1.0,
          "VoteRank Score": 594,
          "fill_color": "#12EAEA",
          "line_color": "#0EBEBE",
          "id": "Tyrosine-protein kinase receptor TYRO3",
          "value": "Tyrosine-protein kinase receptor TYRO3",
          "name": "Tyrosine-protein kinase receptor TYRO3"
        }
      },
      {
        "data": {
          "Gene": "ULK1",
          "ID": "O75385",
          "PDBID": "Not Available",
          "Organism": "Humans",
          "Protein Class": "Enzyme",
          "Protein Family": "Kinase",
          "Cellular Location": "Cytoplasm",
          "STRING Interaction Partners": [
            "RB1CC1",
            "ATG101",
            "ATG13",
            "MTOR",
            "BECN1",
            "PIK3C3",
            "ATG14",
            "MAP1LC3A",
            "PIK3R4",
            "RPTOR"
          ],
          "Diseases": [
            "Inflammatory disease of mucous membrane",
            "Malignant Neoplasms",
            "Primary malignant neoplasm",
            "Inflammatory Bowel Diseases",
            "Kidney Diseases",
            "Bacterial Infections",
            "Ventricular Septal Defects",
            "HIV Infections",
            "Myeloproliferative disease",
            "nervous system disorder",
            "Central Nervous System Neoplasms",
            "Sarcoma",
            "Mammary Neoplasms",
            "Secondary Neoplasm",
            "Malignant neoplasm of soft tissue"
          ],
          "Drugs": [
            "Fostamatinib"
          ],
          "drugbank_url": "https://www.drugbank.ca/polypeptides/O75385",
          "Name": "Serine/threonine-protein kinase ULK1",
          "structure": "https://cdn.rcsb.org/images/structures/ot/not available/not available_model-1.jpeg",
          "kind": "Target",
          "Degree": 304,
          "Closeness Centrality": 0.3675828588552592,
          "Betweenness Centrality": 0.0,
          "Eigenvector Centrality": 0.05724119158746501,
          "Clustering Coefficient": 1.0,
          "VoteRank Score": 591,
          "fill_color": "#12EAEA",
          "line_color": "#0EBEBE",
          "id": "Serine/threonine-protein kinase ULK1",
          "value": "Serine/threonine-protein kinase ULK1",
          "name": "Serine/threonine-protein kinase ULK1"
        }
      },
      {
        "data": {
          "Gene": "ULK2",
          "ID": "Q8IYT8",
          "PDBID": "Not Available",
          "Organism": "Humans",
          "Protein Class": "Enzyme",
          "Protein Family": "Kinase",
          "Cellular Location": "Cytoplasmic vesicle membrane",
          "STRING Interaction Partners": [
            "ATG13",
            "RB1CC1",
            "ATG101",
            "MTOR",
            "BECN1",
            "ATG14",
            "RPTOR"
          ],
          "Diseases": [
            "Malignant Neoplasms",
            "Primary malignant neoplasm",
            "Myopathy"
          ],
          "Drugs": [
            "Fostamatinib"
          ],
          "drugbank_url": "https://www.drugbank.ca/polypeptides/Q8IYT8",
          "Name": "Serine/threonine-protein kinase ULK2",
          "structure": "https://cdn.rcsb.org/images/structures/ot/not available/not available_model-1.jpeg",
          "kind": "Target",
          "Degree": 304,
          "Closeness Centrality": 0.3675828588552592,
          "Betweenness Centrality": 0.0,
          "Eigenvector Centrality": 0.05724119158746501,
          "Clustering Coefficient": 1.0,
          "VoteRank Score": 585,
          "fill_color": "#12EAEA",
          "line_color": "#0EBEBE",
          "id": "Serine/threonine-protein kinase ULK2",
          "value": "Serine/threonine-protein kinase ULK2",
          "name": "Serine/threonine-protein kinase ULK2"
        }
      },
      {
        "data": {
          "Gene": "ULK3",
          "ID": "Q6PHR2",
          "PDBID": "4WZX",
          "Organism": "Humans",
          "Protein Class": "Enzyme",
          "Protein Family": "Kinase",
          "Cellular Location": "Cytoplasm",
          "STRING Interaction Partners": [
            "GLI1",
            "GLI2",
            "IST1",
            "GLI3"
          ],
          "Diseases": [
            "Hypertensive disease",
            "Malignant Neoplasms",
            "Neoplasms",
            "Primary malignant neoplasm"
          ],
          "Drugs": [
            "Fostamatinib"
          ],
          "drugbank_url": "https://www.drugbank.ca/polypeptides/Q6PHR2",
          "Name": "Serine/threonine-protein kinase ULK3",
          "structure": "https://cdn.rcsb.org/images/structures/wz/4wzx/4wzx_assembly-1.jpeg",
          "kind": "Target",
          "Degree": 304,
          "Closeness Centrality": 0.3675828588552592,
          "Betweenness Centrality": 0.0,
          "Eigenvector Centrality": 0.05724119158746501,
          "Clustering Coefficient": 1.0,
          "VoteRank Score": 581,
          "fill_color": "#12EAEA",
          "line_color": "#0EBEBE",
          "id": "Serine/threonine-protein kinase ULK3",
          "value": "Serine/threonine-protein kinase ULK3",
          "name": "Serine/threonine-protein kinase ULK3"
        }
      },
      {
        "data": {
          "Gene": "WEE1",
          "ID": "P30291",
          "PDBID": "Not Available",
          "Organism": "Humans",
          "Protein Class": "Enzyme",
          "Protein Family": "Kinase",
          "Cellular Location": "Nucleus",
          "STRING Interaction Partners": [
            "CDK1",
            "CDC25C",
            "CCNB1",
            "CDC25A",
            "CCNA2",
            "CDK2",
            "PLK1",
            "CCNE1",
            "CCNE2",
            "CHEK1"
          ],
          "Diseases": [
            "Malignant Neoplasms",
            "Neoplasms",
            "Primary malignant neoplasm",
            "Lymphoma",
            "Giant Cell Tumors",
            "HIV Infections",
            "B-Cell Lymphomas",
            "Malignant neoplasm of mouth",
            "Gastrointestinal Stromal Tumors",
            "Hematologic Neoplasms",
            "Sarcoma",
            "Mammary Neoplasms",
            "Neoplasms, Intracranial",
            "Secondary Neoplasm",
            "Malignant neoplasm of soft tissue"
          ],
          "Drugs": [
            "9-HYDROXY-4-PHENYL-6H-PYRROLO[3,4-C]CARBAZOLE-1,3-DIONE",
            "9-HYDROXY-6-(3-HYDROXYPROPYL)-4-(2-METHOXYPHENYL)PYRROLO[3,4-C]CARBAZOLE-1,3(2H,6H)-DIONE",
            "N-[4-(2-CHLOROPHENYL)-1,3-DIOXO-1,2,3,6-TETRAHYDROPYRROLO[3,4-C]CARBAZOL-9-YL]FORMAMIDE",
            "4-(2-chlorophenyl)-8-(2-hydroxyethyl)-6-methylpyrrolo[3,4-e]indole-1,3(2H,6H)-dione",
            "3-(9-HYDROXY-1,3-DIOXO-4-PHENYL-2,3-DIHYDROPYRROLO[3,4-C]CARBAZOL-6(1H)-YL)PROPANOIC ACID",
            "8-bromo-4-(2-chlorophenyl)-N-(2-hydroxyethyl)-6-methyl-1,3-dioxo-1,2,3,6-tetrahydropyrrolo[3,4-e]indole-7-carboxamide",
            "MK-1775",
            "Fostamatinib"
          ],
          "drugbank_url": "https://www.drugbank.ca/polypeptides/P30291",
          "Name": "Wee1-like protein kinase",
          "structure": "https://cdn.rcsb.org/images/structures/ot/not available/not available_model-1.jpeg",
          "kind": "Target",
          "Degree": 304,
          "Closeness Centrality": 0.3675828588552592,
          "Betweenness Centrality": 0.0,
          "Eigenvector Centrality": 0.05724119158746501,
          "Clustering Coefficient": 1.0,
          "VoteRank Score": 576,
          "fill_color": "#12EAEA",
          "line_color": "#0EBEBE",
          "id": "Wee1-like protein kinase",
          "value": "Wee1-like protein kinase",
          "name": "Wee1-like protein kinase"
        }
      },
      {
        "data": {
          "Gene": "YES1",
          "ID": "P07947",
          "PDBID": "Not Available",
          "Organism": "Humans",
          "Protein Class": "Enzyme",
          "Protein Family": "Kinase",
          "Cellular Location": "Cell membrane",
          "STRING Interaction Partners": [
            "CTNND1",
            "FYN",
            "SRC",
            "CDH1",
            "YAP1",
            "FGR",
            "PTK2",
            "EGFR",
            "HRAS",
            "PXN"
          ],
          "Diseases": [
            "Ventricular Septal Defects",
            "Cardiovascular Diseases",
            "Hypertensive disease",
            "Neoplasms",
            "Malignant Neoplasms",
            "Primary malignant neoplasm",
            "Adenocarcinoma",
            "Carcinoma",
            "Colorectal Neoplasms",
            "Diabetes Mellitus",
            "Esophageal Neoplasms",
            "Stomach Neoplasms",
            "B-Cell Lymphomas",
            "Sarcoma",
            "Mammary Neoplasms",
            "Malignant neoplasm of soft tissue"
          ],
          "Drugs": [
            "Dasatinib",
            "Fostamatinib"
          ],
          "drugbank_url": "https://www.drugbank.ca/polypeptides/P07947",
          "Name": "Tyrosine-protein kinase Yes",
          "structure": "https://cdn.rcsb.org/images/structures/ot/not available/not available_model-1.jpeg",
          "kind": "Target",
          "Degree": 304,
          "Closeness Centrality": 0.3675828588552592,
          "Betweenness Centrality": 0.0,
          "Eigenvector Centrality": 0.05724119158746501,
          "Clustering Coefficient": 1.0,
          "VoteRank Score": 572,
          "fill_color": "#12EAEA",
          "line_color": "#0EBEBE",
          "id": "Tyrosine-protein kinase Yes",
          "value": "Tyrosine-protein kinase Yes",
          "name": "Tyrosine-protein kinase Yes"
        }
      },
      {
        "data": {
          "Gene": "MAP3K19",
          "ID": "Q56UN5",
          "PDBID": "4LGD",
          "Organism": "Humans",
          "Protein Class": "Enzyme",
          "Protein Family": "Kinase",
          "Cellular Location": "Not Available",
          "STRING Interaction Partners": [],
          "Diseases": [
            "B-Cell Lymphomas",
            "Lymphoma",
            "Virus Diseases",
            "Hematopoietic Neoplasms"
          ],
          "Drugs": [
            "Fostamatinib"
          ],
          "drugbank_url": "https://www.drugbank.ca/polypeptides/Q56UN5",
          "Name": "Mitogen-activated protein kinase kinase kinase 19",
          "structure": "https://cdn.rcsb.org/images/structures/lg/4lgd/4lgd_assembly-1.jpeg",
          "kind": "Target",
          "Degree": 304,
          "Closeness Centrality": 0.3675828588552592,
          "Betweenness Centrality": 0.0,
          "Eigenvector Centrality": 0.05724119158746501,
          "Clustering Coefficient": 1.0,
          "VoteRank Score": 568,
          "fill_color": "#12EAEA",
          "line_color": "#0EBEBE",
          "id": "Mitogen-activated protein kinase kinase kinase 19",
          "value": "Mitogen-activated protein kinase kinase kinase 19",
          "name": "Mitogen-activated protein kinase kinase kinase 19"
        }
      },
      {
        "data": {
          "Gene": "ZAK",
          "ID": "Q9NYL2",
          "PDBID": "Not Available",
          "Organism": "Humans",
          "Protein Class": "Enzyme",
          "Protein Family": "Kinase",
          "Cellular Location": "Cytoplasm",
          "STRING Interaction Partners": [
            "PKN1"
          ],
          "Diseases": [],
          "Drugs": [
            "Dasatinib",
            "Fostamatinib"
          ],
          "drugbank_url": "https://www.drugbank.ca/polypeptides/Q9NYL2",
          "Name": "Mitogen-activated protein kinase kinase kinase MLT",
          "structure": "https://cdn.rcsb.org/images/structures/ot/not available/not available_model-1.jpeg",
[truncated: 15,443,995 more chars]
