# Supplementary material for: COVIDrugNet: a network-based web tool to investigate the drugs currently in clinical trial to contrast COVID-19
Source: Sci Rep. 2021 Sep 30;11:19426. doi: 10.1038/s41598-021-98812-0 (PMC8484553; doi:10.1038/s41598-021-98812-0)
Supplement: Supplementary file 2 — Supplementary Information 2. [file 41598_2021_98812_MOESM2_ESM.zip › graphs/target_projection/target_projection.tsv]

	source	target	weight
0	Folate receptor gamma	Folate receptor beta	1
1	Folate receptor gamma	Folate receptor alpha	1
2	Folate receptor beta	Folate receptor alpha	1
3	Glutamate--cysteine ligase regulatory subunit	Glutathione synthetase	1
4	Glutamate--cysteine ligase regulatory subunit	Cystathionine gamma-lyase	1
5	Glutamate--cysteine ligase regulatory subunit	Cysteine sulfinic acid decarboxylase	1
6	Glutamate--cysteine ligase regulatory subunit	Cysteine desulfurase, mitochondrial	1
7	Glutamate--cysteine ligase regulatory subunit	Glutamate--cysteine ligase catalytic subunit	1
8	Glutamate--cysteine ligase regulatory subunit	Aspartate aminotransferase, mitochondrial	1
9	Glutamate--cysteine ligase regulatory subunit	Cystathionine beta-synthase	1
10	Glutamate--cysteine ligase regulatory subunit	Cysteine--tRNA ligase, cytoplasmic	1
11	Glutamate--cysteine ligase regulatory subunit	Methylated-DNA--protein-cysteine methyltransferase	1
12	Glutamate--cysteine ligase regulatory subunit	Aspartate aminotransferase, cytoplasmic	1
13	Glutamate--cysteine ligase regulatory subunit	Probable cysteine--tRNA ligase, mitochondrial	1
14	Glutamate--cysteine ligase regulatory subunit	Cysteine dioxygenase type 1	1
15	Glutamate--cysteine ligase catalytic subunit	Glutathione synthetase	1
16	Glutamate--cysteine ligase catalytic subunit	Cystathionine gamma-lyase	1
17	Glutamate--cysteine ligase catalytic subunit	Cysteine sulfinic acid decarboxylase	1
18	Glutamate--cysteine ligase catalytic subunit	Cysteine desulfurase, mitochondrial	1
19	Glutamate--cysteine ligase catalytic subunit	Aspartate aminotransferase, mitochondrial	1
20	Glutamate--cysteine ligase catalytic subunit	Cystathionine beta-synthase	1
21	Glutamate--cysteine ligase catalytic subunit	Cysteine--tRNA ligase, cytoplasmic	1
22	Glutamate--cysteine ligase catalytic subunit	Methylated-DNA--protein-cysteine methyltransferase	1
23	Glutamate--cysteine ligase catalytic subunit	Aspartate aminotransferase, cytoplasmic	1
24	Glutamate--cysteine ligase catalytic subunit	Probable cysteine--tRNA ligase, mitochondrial	1
25	Glutamate--cysteine ligase catalytic subunit	Cysteine dioxygenase type 1	1
26	Aspartate aminotransferase, cytoplasmic	Glutathione synthetase	1
27	Aspartate aminotransferase, cytoplasmic	Cystathionine gamma-lyase	1
28	Aspartate aminotransferase, cytoplasmic	Cysteine sulfinic acid decarboxylase	1
29	Aspartate aminotransferase, cytoplasmic	Cysteine desulfurase, mitochondrial	1
30	Aspartate aminotransferase, cytoplasmic	Aspartate aminotransferase, mitochondrial	1
31	Aspartate aminotransferase, cytoplasmic	Cystathionine beta-synthase	1
32	Aspartate aminotransferase, cytoplasmic	Cysteine--tRNA ligase, cytoplasmic	1
33	Aspartate aminotransferase, cytoplasmic	Methylated-DNA--protein-cysteine methyltransferase	1
34	Aspartate aminotransferase, cytoplasmic	Probable cysteine--tRNA ligase, mitochondrial	1
35	Aspartate aminotransferase, cytoplasmic	Cysteine dioxygenase type 1	1
36	Aspartate aminotransferase, mitochondrial	Glutathione synthetase	1
37	Aspartate aminotransferase, mitochondrial	Cystathionine gamma-lyase	1
38	Aspartate aminotransferase, mitochondrial	Cysteine sulfinic acid decarboxylase	1
39	Aspartate aminotransferase, mitochondrial	Cysteine desulfurase, mitochondrial	1
40	Aspartate aminotransferase, mitochondrial	Cystathionine beta-synthase	1
41	Aspartate aminotransferase, mitochondrial	Cysteine--tRNA ligase, cytoplasmic	1
42	Aspartate aminotransferase, mitochondrial	Methylated-DNA--protein-cysteine methyltransferase	1
43	Aspartate aminotransferase, mitochondrial	Probable cysteine--tRNA ligase, mitochondrial	1
44	Aspartate aminotransferase, mitochondrial	Cysteine dioxygenase type 1	1
45	Cystathionine gamma-lyase	Glutathione synthetase	1
46	Cystathionine gamma-lyase	Cysteine sulfinic acid decarboxylase	1
47	Cystathionine gamma-lyase	Cysteine desulfurase, mitochondrial	1
48	Cystathionine gamma-lyase	Cystathionine beta-synthase	1
49	Cystathionine gamma-lyase	Cysteine--tRNA ligase, cytoplasmic	1
50	Cystathionine gamma-lyase	Methylated-DNA--protein-cysteine methyltransferase	1
51	Cystathionine gamma-lyase	Probable cysteine--tRNA ligase, mitochondrial	1
52	Cystathionine gamma-lyase	Cysteine dioxygenase type 1	1
53	Cystathionine beta-synthase	Cysteine desulfurase, mitochondrial	1
54	Cystathionine beta-synthase	Serine palmitoyltransferase 1	1
55	Cystathionine beta-synthase	L-serine dehydratase/L-threonine deaminase	1
56	Cystathionine beta-synthase	Serine--pyruvate aminotransferase	1
57	Cystathionine beta-synthase	Cysteine--tRNA ligase, cytoplasmic	1
58	Cystathionine beta-synthase	Serine palmitoyltransferase 2	1
59	Cystathionine beta-synthase	Serine racemase	1
60	Cystathionine beta-synthase	Probable cysteine--tRNA ligase, mitochondrial	1
61	Cystathionine beta-synthase	Glutathione synthetase	1
62	Cystathionine beta-synthase	Cysteine sulfinic acid decarboxylase	1
63	Cystathionine beta-synthase	Serine--tRNA ligase, cytoplasmic	1
64	Cystathionine beta-synthase	Methylated-DNA--protein-cysteine methyltransferase	1
65	Cystathionine beta-synthase	Cysteine dioxygenase type 1	1
66	Cysteine--tRNA ligase, cytoplasmic	Glutathione synthetase	1
67	Cysteine--tRNA ligase, cytoplasmic	Cysteine sulfinic acid decarboxylase	1
68	Cysteine--tRNA ligase, cytoplasmic	Cysteine desulfurase, mitochondrial	1
69	Cysteine--tRNA ligase, cytoplasmic	Methylated-DNA--protein-cysteine methyltransferase	1
70	Cysteine--tRNA ligase, cytoplasmic	Probable cysteine--tRNA ligase, mitochondrial	1
71	Cysteine--tRNA ligase, cytoplasmic	Cysteine dioxygenase type 1	1
72	Methylated-DNA--protein-cysteine methyltransferase	Glutathione synthetase	1
73	Methylated-DNA--protein-cysteine methyltransferase	Cysteine sulfinic acid decarboxylase	1
74	Methylated-DNA--protein-cysteine methyltransferase	Cysteine desulfurase, mitochondrial	1
75	Methylated-DNA--protein-cysteine methyltransferase	Probable cysteine--tRNA ligase, mitochondrial	1
76	Methylated-DNA--protein-cysteine methyltransferase	Cysteine dioxygenase type 1	1
77	Glutathione synthetase	Glutathione S-transferase A5	1
78	Glutathione synthetase	Glutamate receptor ionotropic, NMDA 1	1
79	Glutathione synthetase	Probable glutathione peroxidase 8	1
80	Glutathione synthetase	Glutathione S-transferase P	1
81	Glutathione synthetase	Inhibitor of nuclear factor kappa-B kinase subunit beta	1
82	Glutathione synthetase	Matrix metalloproteinase-9	1
83	Glutathione synthetase	Glutathione S-transferase omega-2	1
84	Glutathione synthetase	Glutathione S-transferase A4	1
85	Glutathione synthetase	Cytochrome P450 3A4	1
86	Glutathione synthetase	Glutathione peroxidase 3	1
87	Glutathione synthetase	Glutathione S-transferase Mu 5	1
88	Glutathione synthetase	Glutathione reductase, mitochondrial	1
89	Glutathione synthetase	Leukotriene C4 synthase	1
90	Glutathione synthetase	Glutamate receptor ionotropic, NMDA 2D	1
91	Glutathione synthetase	Cysteine sulfinic acid decarboxylase	1
92	Glutathione synthetase	Cystine/glutamate transporter	1
93	Glutathione synthetase	Maleylacetoacetate isomerase	1
94	Glutathione synthetase	Glutamate receptor ionotropic, NMDA 3A	1
95	Glutathione synthetase	Glutathione S-transferase kappa 1	1
96	Glutathione synthetase	Aldose reductase	1
97	Glutathione synthetase	Cysteine dioxygenase type 1	1
98	Glutathione synthetase	Microsomal glutathione S-transferase 1	1
99	Glutathione synthetase	Glutathione peroxidase 6	1
100	Glutathione synthetase	Microsomal glutathione S-transferase 3	1
101	Glutathione synthetase	Hydroxyacylglutathione hydrolase, mitochondrial	1
102	Glutathione synthetase	Glutathione peroxidase 7	1
103	Glutathione synthetase	Glutathione S-transferase Mu 2	1
104	Glutathione synthetase	Glutaredoxin-2, mitochondrial	1
105	Glutathione synthetase	Inhibitor of nuclear factor kappa-B kinase subunit alpha	1
106	Glutathione synthetase	Glutathione S-transferase A2	1
107	Glutathione synthetase	Glutathione S-transferase A1	1
108	Glutathione synthetase	Glutathione S-transferase theta-1	1
109	Glutathione synthetase	Cysteine desulfurase, mitochondrial	1
110	Glutathione synthetase	Gamma-glutamyltranspeptidase 1	1
111	Glutathione synthetase	Epididymal secretory glutathione peroxidase	1
112	Glutathione synthetase	Aminoacylase-1	1
113	Glutathione synthetase	S-formylglutathione hydrolase	1
114	Glutathione synthetase	Probable cysteine--tRNA ligase, mitochondrial	1
115	Glutathione synthetase	Microsomal glutathione S-transferase 2	1
116	Glutathione synthetase	Glutaredoxin-1	1
117	Glutathione synthetase	Glutamate receptor ionotropic, NMDA 2B	1
118	Glutathione synthetase	Glutathione peroxidase 1	1
119	Glutathione synthetase	Lactoylglutathione lyase	1
120	Glutathione synthetase	Phospholipid hydroperoxide glutathione peroxidase, mitochondrial	1
121	Glutathione synthetase	Hematopoietic prostaglandin D synthase	1
122	Glutathione synthetase	Glutathione S-transferase omega-1	1
123	Glutathione synthetase	Glutathione peroxidase	1
124	Glutathione synthetase	Glutathione S-transferase Mu 4	1
125	Glutathione synthetase	Glutathione peroxidase 2	1
126	Glutathione synthetase	Glutathione S-transferase Mu 1	1
127	Glutathione synthetase	Glutathione S-transferase Mu 3	1
128	Glutathione synthetase	Glutathione S-transferase A3	1
129	Glutathione synthetase	Glutamate receptor ionotropic, NMDA 2A	1
130	Probable cysteine--tRNA ligase, mitochondrial	Cysteine sulfinic acid decarboxylase	1
131	Probable cysteine--tRNA ligase, mitochondrial	Cysteine desulfurase, mitochondrial	1
132	Probable cysteine--tRNA ligase, mitochondrial	Cysteine dioxygenase type 1	1
133	Cysteine sulfinic acid decarboxylase	Cysteine desulfurase, mitochondrial	1
134	Cysteine sulfinic acid decarboxylase	Cysteine dioxygenase type 1	1
135	Cysteine desulfurase, mitochondrial	Cysteine dioxygenase type 1	1
136	Peptidyl-prolyl cis-trans isomerase FKBP1A	Serine/threonine-protein kinase mTOR	1
137	Peptidyl-prolyl cis-trans isomerase FKBP1A	Fibroblast growth factor 2	1
138	Angiotensin-converting enzyme	Secreted frizzled-related protein 4	1
139	Angiotensin-converting enzyme	Matrix metalloproteinase-9	1
140	Angiotensin-converting enzyme	B1 bradykinin receptor	2
141	Angiotensin-converting enzyme	Leukotriene A-4 hydrolase	1
142	Angiotensin-converting enzyme	Renin	1
143	Angiotensin-converting enzyme	72 kDa type IV collagenase	1
144	Coagulation factor X	Hepatocyte growth factor	1
145	Coagulation factor X	Coagulation factor XII	1
146	Coagulation factor X	Heparin cofactor 2	1
147	Coagulation factor X	Antithrombin-III	4
148	Coagulation factor X	Kallikrein-1	1
149	Coagulation factor X	Fibroblast growth factor 1	1
150	Coagulation factor X	Fibroblast growth factor 19	1
151	Coagulation factor X	Prothrombin	2
152	Coagulation factor X	Trypsin-1	1
153	Coagulation factor X	Fibroblast growth factor receptor 1	1
154	Coagulation factor X	Fibroblast growth factor 2	1
155	Coagulation factor X	Fibroblast growth factor 4	1
156	Coagulation factor X	Platelet factor 4	1
157	Coagulation factor X	Fibroblast growth factor receptor 4	1
158	Coagulation factor X	Intercellular adhesion molecule 1	1
159	Coagulation factor X	P-selectin	1
160	Coagulation factor X	Fibroblast growth factor receptor 2	1
161	Microsomal glutathione S-transferase 3	Glutathione S-transferase A5	1
162	Microsomal glutathione S-transferase 3	Probable glutathione peroxidase 8	1
163	Microsomal glutathione S-transferase 3	Glutathione S-transferase P	1
164	Microsomal glutathione S-transferase 3	Matrix metalloproteinase-9	1
165	Microsomal glutathione S-transferase 3	Glutathione S-transferase omega-2	1
166	Microsomal glutathione S-transferase 3	Glutathione S-transferase A4	1
167	Microsomal glutathione S-transferase 3	Cytochrome P450 3A4	1
168	Microsomal glutathione S-transferase 3	Glutathione peroxidase 3	1
169	Microsomal glutathione S-transferase 3	Glutathione S-transferase Mu 5	1
170	Microsomal glutathione S-transferase 3	Glutathione reductase, mitochondrial	1
171	Microsomal glutathione S-transferase 3	Leukotriene C4 synthase	1
172	Microsomal glutathione S-transferase 3	Maleylacetoacetate isomerase	1
173	Microsomal glutathione S-transferase 3	Glutathione S-transferase kappa 1	1
174	Microsomal glutathione S-transferase 3	Aldose reductase	1
175	Microsomal glutathione S-transferase 3	Microsomal glutathione S-transferase 1	1
176	Microsomal glutathione S-transferase 3	Glutathione peroxidase 6	1
177	Microsomal glutathione S-transferase 3	Hydroxyacylglutathione hydrolase, mitochondrial	1
178	Microsomal glutathione S-transferase 3	Glutathione peroxidase 7	1
179	Microsomal glutathione S-transferase 3	Glutathione S-transferase Mu 2	1
180	Microsomal glutathione S-transferase 3	Glutaredoxin-2, mitochondrial	1
181	Microsomal glutathione S-transferase 3	Glutathione S-transferase A2	1
182	Microsomal glutathione S-transferase 3	Glutathione S-transferase A1	1
183	Microsomal glutathione S-transferase 3	Glutathione S-transferase theta-1	1
184	Microsomal glutathione S-transferase 3	Gamma-glutamyltranspeptidase 1	1
185	Microsomal glutathione S-transferase 3	Epididymal secretory glutathione peroxidase	1
186	Microsomal glutathione S-transferase 3	S-formylglutathione hydrolase	1
187	Microsomal glutathione S-transferase 3	Microsomal glutathione S-transferase 2	1
188	Microsomal glutathione S-transferase 3	Glutaredoxin-1	1
189	Microsomal glutathione S-transferase 3	Glutathione peroxidase 1	1
190	Microsomal glutathione S-transferase 3	Lactoylglutathione lyase	1
191	Microsomal glutathione S-transferase 3	Phospholipid hydroperoxide glutathione peroxidase, mitochondrial	1
192	Microsomal glutathione S-transferase 3	Hematopoietic prostaglandin D synthase	1
193	Microsomal glutathione S-transferase 3	Glutathione S-transferase omega-1	1
194	Microsomal glutathione S-transferase 3	Glutathione peroxidase	1
195	Microsomal glutathione S-transferase 3	Glutathione S-transferase Mu 4	1
196	Microsomal glutathione S-transferase 3	Glutathione peroxidase 2	1
197	Microsomal glutathione S-transferase 3	Glutathione S-transferase Mu 1	1
198	Microsomal glutathione S-transferase 3	Glutathione S-transferase Mu 3	1
199	Microsomal glutathione S-transferase 3	Glutathione S-transferase A3	1
200	Hematopoietic prostaglandin D synthase	Glutathione S-transferase A5	1
201	Hematopoietic prostaglandin D synthase	Probable glutathione peroxidase 8	1
202	Hematopoietic prostaglandin D synthase	Glutathione S-transferase P	1
203	Hematopoietic prostaglandin D synthase	Matrix metalloproteinase-9	1
204	Hematopoietic prostaglandin D synthase	Retinoic acid receptor gamma	1
205	Hematopoietic prostaglandin D synthase	Glutathione S-transferase omega-2	1
206	Hematopoietic prostaglandin D synthase	Glutathione S-transferase A4	1
207	Hematopoietic prostaglandin D synthase	Cytochrome P450 3A4	1
208	Hematopoietic prostaglandin D synthase	Cytochrome P450 26B1	1
209	Hematopoietic prostaglandin D synthase	Retinoic acid receptor RXR-beta	1
210	Hematopoietic prostaglandin D synthase	Glutathione peroxidase 3	1
211	Hematopoietic prostaglandin D synthase	Glutathione S-transferase Mu 5	1
212	Hematopoietic prostaglandin D synthase	Lipocalin-1	1
213	Hematopoietic prostaglandin D synthase	Glutathione reductase, mitochondrial	1
214	Hematopoietic prostaglandin D synthase	Retinoic acid receptor RXR-alpha	1
215	Hematopoietic prostaglandin D synthase	[Pyruvate dehydrogenase (acetyl-transferring)] kinase isozyme 4, mitochondrial	1
216	Hematopoietic prostaglandin D synthase	Leukotriene C4 synthase	1
217	Hematopoietic prostaglandin D synthase	Retinoic acid receptor responder protein 1	1
218	Hematopoietic prostaglandin D synthase	Maleylacetoacetate isomerase	1
219	Hematopoietic prostaglandin D synthase	Retinoic acid receptor RXR-gamma	1
220	Hematopoietic prostaglandin D synthase	Retinal dehydrogenase 1	1
221	Hematopoietic prostaglandin D synthase	Glutathione S-transferase kappa 1	1
222	Hematopoietic prostaglandin D synthase	Aldose reductase	1
223	Hematopoietic prostaglandin D synthase	Retinoic acid receptor alpha	1
224	Hematopoietic prostaglandin D synthase	Microsomal glutathione S-transferase 1	1
225	Hematopoietic prostaglandin D synthase	Glutathione peroxidase 6	1
226	Hematopoietic prostaglandin D synthase	Hydroxyacylglutathione hydrolase, mitochondrial	1
227	Hematopoietic prostaglandin D synthase	Glutathione peroxidase 7	1
228	Hematopoietic prostaglandin D synthase	Retinal dehydrogenase 2	1
229	Hematopoietic prostaglandin D synthase	Glutathione S-transferase Mu 2	1
230	Hematopoietic prostaglandin D synthase	Glutaredoxin-2, mitochondrial	1
231	Hematopoietic prostaglandin D synthase	Glutathione S-transferase A2	1
232	Hematopoietic prostaglandin D synthase	Glutathione S-transferase A1	1
233	Hematopoietic prostaglandin D synthase	Glutathione S-transferase theta-1	1
234	Hematopoietic prostaglandin D synthase	Retinoic acid receptor beta	1
235	Hematopoietic prostaglandin D synthase	Gamma-glutamyltranspeptidase 1	1
236	Hematopoietic prostaglandin D synthase	Epididymal secretory glutathione peroxidase	1
237	Hematopoietic prostaglandin D synthase	S-formylglutathione hydrolase	1
238	Hematopoietic prostaglandin D synthase	Microsomal glutathione S-transferase 2	1
239	Hematopoietic prostaglandin D synthase	Glutaredoxin-1	1
240	Hematopoietic prostaglandin D synthase	Glutathione peroxidase 1	1
241	Hematopoietic prostaglandin D synthase	Lactoylglutathione lyase	1
242	Hematopoietic prostaglandin D synthase	Phospholipid hydroperoxide glutathione peroxidase, mitochondrial	1
243	Hematopoietic prostaglandin D synthase	Glutathione S-transferase omega-1	1
244	Hematopoietic prostaglandin D synthase	Glutathione peroxidase	1
245	Hematopoietic prostaglandin D synthase	Glutathione S-transferase Mu 4	1
246	Hematopoietic prostaglandin D synthase	Cytochrome P450 26A1	1
247	Hematopoietic prostaglandin D synthase	Glutathione peroxidase 2	1
248	Hematopoietic prostaglandin D synthase	Retinol-binding protein 4	1
249	Hematopoietic prostaglandin D synthase	Glutathione S-transferase Mu 1	1
250	Hematopoietic prostaglandin D synthase	Cytochrome P450 26C1	1
251	Hematopoietic prostaglandin D synthase	Glutathione S-transferase Mu 3	1
252	Hematopoietic prostaglandin D synthase	Retinoic acid-induced protein 3	1
253	Hematopoietic prostaglandin D synthase	Glutathione S-transferase A3	1
254	Hematopoietic prostaglandin D synthase	Odorant-binding protein 2a	1
255	Glutathione S-transferase A1	Glutathione S-transferase A5	1
256	Glutathione S-transferase A1	Probable glutathione peroxidase 8	1
257	Glutathione S-transferase A1	Glutathione S-transferase P	1
258	Glutathione S-transferase A1	Matrix metalloproteinase-9	1
259	Glutathione S-transferase A1	Glutathione S-transferase omega-2	1
260	Glutathione S-transferase A1	Glutathione S-transferase A4	1
261	Glutathione S-transferase A1	Cytochrome P450 3A4	1
262	Glutathione S-transferase A1	Glutathione peroxidase 3	1
263	Glutathione S-transferase A1	Glutathione S-transferase Mu 5	1
264	Glutathione S-transferase A1	Glutathione reductase, mitochondrial	1
265	Glutathione S-transferase A1	Leukotriene C4 synthase	1
266	Glutathione S-transferase A1	Maleylacetoacetate isomerase	1
267	Glutathione S-transferase A1	Glutathione S-transferase kappa 1	1
268	Glutathione S-transferase A1	Aldose reductase	1
269	Glutathione S-transferase A1	Microsomal glutathione S-transferase 1	1
270	Glutathione S-transferase A1	Glutathione peroxidase 6	1
271	Glutathione S-transferase A1	Hydroxyacylglutathione hydrolase, mitochondrial	1
272	Glutathione S-transferase A1	Glutathione peroxidase 7	1
273	Glutathione S-transferase A1	Glutathione S-transferase Mu 2	1
274	Glutathione S-transferase A1	Glutaredoxin-2, mitochondrial	1
275	Glutathione S-transferase A1	Glutathione S-transferase A2	1
276	Glutathione S-transferase A1	Glutathione S-transferase theta-1	1
277	Glutathione S-transferase A1	Gamma-glutamyltranspeptidase 1	1
278	Glutathione S-transferase A1	Epididymal secretory glutathione peroxidase	1
279	Glutathione S-transferase A1	S-formylglutathione hydrolase	1
280	Glutathione S-transferase A1	Microsomal glutathione S-transferase 2	1
281	Glutathione S-transferase A1	Glutaredoxin-1	1
282	Glutathione S-transferase A1	Glutathione peroxidase 1	1
283	Glutathione S-transferase A1	Lactoylglutathione lyase	1
284	Glutathione S-transferase A1	Phospholipid hydroperoxide glutathione peroxidase, mitochondrial	1
285	Glutathione S-transferase A1	Glutathione S-transferase omega-1	1
286	Glutathione S-transferase A1	Glutathione peroxidase	1
287	Glutathione S-transferase A1	Glutathione S-transferase Mu 4	1
288	Glutathione S-transferase A1	Glutathione peroxidase 2	1
289	Glutathione S-transferase A1	Glutathione S-transferase Mu 1	1
290	Glutathione S-transferase A1	Glutathione S-transferase Mu 3	1
291	Glutathione S-transferase A1	Glutathione S-transferase A3	1
292	Glutathione S-transferase A2	Glutathione S-transferase A5	1
293	Glutathione S-transferase A2	Probable glutathione peroxidase 8	1
294	Glutathione S-transferase A2	Glutathione S-transferase P	1
295	Glutathione S-transferase A2	Tumor necrosis factor	1
296	Glutathione S-transferase A2	Matrix metalloproteinase-9	1
297	Glutathione S-transferase A2	Glutathione S-transferase omega-2	1
298	Glutathione S-transferase A2	Glutathione S-transferase A4	1
299	Glutathione S-transferase A2	Cytochrome P450 3A4	1
300	Glutathione S-transferase A2	High mobility group protein B1	1
301	Glutathione S-transferase A2	Glutathione peroxidase 3	1
302	Glutathione S-transferase A2	Glutathione S-transferase Mu 5	1
303	Glutathione S-transferase A2	Glutathione reductase, mitochondrial	1
304	Glutathione S-transferase A2	Leukotriene C4 synthase	1
305	Glutathione S-transferase A2	Maleylacetoacetate isomerase	1
306	Glutathione S-transferase A2	Glutathione S-transferase	1
307	Glutathione S-transferase A2	Glutathione S-transferase kappa 1	1
308	Glutathione S-transferase A2	Aldose reductase	1
309	Glutathione S-transferase A2	Microsomal glutathione S-transferase 1	1
310	Glutathione S-transferase A2	Glutathione peroxidase 6	1
311	Glutathione S-transferase A2	Hydroxyacylglutathione hydrolase, mitochondrial	1
312	Glutathione S-transferase A2	Glutathione peroxidase 7	1
313	Glutathione S-transferase A2	Glutathione S-transferase Mu 2	1
314	Glutathione S-transferase A2	Glutaredoxin-2, mitochondrial	1
315	Glutathione S-transferase A2	Glutathione S-transferase theta-1	1
316	Glutathione S-transferase A2	Gamma-glutamyltranspeptidase 1	1
317	Glutathione S-transferase A2	Epididymal secretory glutathione peroxidase	1
318	Glutathione S-transferase A2	S-formylglutathione hydrolase	1
319	Glutathione S-transferase A2	Glutaredoxin-1	1
320	Glutathione S-transferase A2	Microsomal glutathione S-transferase 2	1
321	Glutathione S-transferase A2	Glutathione peroxidase 1	1
322	Glutathione S-transferase A2	Lactoylglutathione lyase	1
323	Glutathione S-transferase A2	Phospholipid hydroperoxide glutathione peroxidase, mitochondrial	1
324	Glutathione S-transferase A2	Toll-like receptor 9	1
325	Glutathione S-transferase A2	Glutathione peroxidase	1
326	Glutathione S-transferase A2	Glutathione S-transferase Mu 4	1
327	Glutathione S-transferase A2	Angiotensin-converting enzyme 2	1
328	Glutathione S-transferase A2	Glutathione S-transferase omega-1	1
329	Glutathione S-transferase A2	Glutathione peroxidase 2	1
330	Glutathione S-transferase A2	Glutathione S-transferase Mu 1	2
331	Glutathione S-transferase A2	Glutathione S-transferase Mu 3	1
332	Glutathione S-transferase A2	Glutathione S-transferase A3	1
333	Microsomal glutathione S-transferase 1	Glutathione S-transferase A5	1
334	Microsomal glutathione S-transferase 1	Probable glutathione peroxidase 8	1
335	Microsomal glutathione S-transferase 1	Glutathione S-transferase P	1
336	Microsomal glutathione S-transferase 1	Matrix metalloproteinase-9	1
337	Microsomal glutathione S-transferase 1	Glutathione S-transferase omega-2	1
338	Microsomal glutathione S-transferase 1	Glutathione S-transferase A4	1
339	Microsomal glutathione S-transferase 1	Cytochrome P450 3A4	1
340	Microsomal glutathione S-transferase 1	Glutathione peroxidase 3	1
341	Microsomal glutathione S-transferase 1	Glutathione S-transferase Mu 5	1
342	Microsomal glutathione S-transferase 1	Glutathione reductase, mitochondrial	1
343	Microsomal glutathione S-transferase 1	Leukotriene C4 synthase	1
344	Microsomal glutathione S-transferase 1	Maleylacetoacetate isomerase	1
345	Microsomal glutathione S-transferase 1	Glutathione S-transferase kappa 1	1
346	Microsomal glutathione S-transferase 1	Aldose reductase	1
347	Microsomal glutathione S-transferase 1	Glutathione peroxidase 6	1
348	Microsomal glutathione S-transferase 1	Hydroxyacylglutathione hydrolase, mitochondrial	1
349	Microsomal glutathione S-transferase 1	Glutathione peroxidase 7	1
350	Microsomal glutathione S-transferase 1	Glutathione S-transferase Mu 2	1
351	Microsomal glutathione S-transferase 1	Glutaredoxin-2, mitochondrial	1
352	Microsomal glutathione S-transferase 1	Glutathione S-transferase theta-1	1
353	Microsomal glutathione S-transferase 1	Gamma-glutamyltranspeptidase 1	1
354	Microsomal glutathione S-transferase 1	Epididymal secretory glutathione peroxidase	1
355	Microsomal glutathione S-transferase 1	S-formylglutathione hydrolase	1
356	Microsomal glutathione S-transferase 1	Microsomal glutathione S-transferase 2	1
357	Microsomal glutathione S-transferase 1	Glutaredoxin-1	1
358	Microsomal glutathione S-transferase 1	Glutathione peroxidase 1	1
359	Microsomal glutathione S-transferase 1	Lactoylglutathione lyase	1
360	Microsomal glutathione S-transferase 1	Phospholipid hydroperoxide glutathione peroxidase, mitochondrial	1
361	Microsomal glutathione S-transferase 1	Glutathione S-transferase omega-1	1
362	Microsomal glutathione S-transferase 1	Glutathione peroxidase	1
363	Microsomal glutathione S-transferase 1	Glutathione S-transferase Mu 4	1
364	Microsomal glutathione S-transferase 1	Glutathione peroxidase 2	1
365	Microsomal glutathione S-transferase 1	Glutathione S-transferase Mu 1	1
366	Microsomal glutathione S-transferase 1	Glutathione S-transferase Mu 3	1
367	Microsomal glutathione S-transferase 1	Glutathione S-transferase A3	1
368	S-formylglutathione hydrolase	Glutathione S-transferase A5	1
369	S-formylglutathione hydrolase	Probable glutathione peroxidase 8	1
370	S-formylglutathione hydrolase	Glutathione S-transferase P	1
371	S-formylglutathione hydrolase	Matrix metalloproteinase-9	1
372	S-formylglutathione hydrolase	Glutathione S-transferase omega-2	1
373	S-formylglutathione hydrolase	Glutathione S-transferase A4	1
374	S-formylglutathione hydrolase	Cytochrome P450 3A4	1
375	S-formylglutathione hydrolase	Glutathione peroxidase 3	1
376	S-formylglutathione hydrolase	Glutathione S-transferase Mu 5	1
377	S-formylglutathione hydrolase	Glutathione reductase, mitochondrial	1
378	S-formylglutathione hydrolase	Leukotriene C4 synthase	1
379	S-formylglutathione hydrolase	Maleylacetoacetate isomerase	1
380	S-formylglutathione hydrolase	Glutathione S-transferase kappa 1	1
381	S-formylglutathione hydrolase	Aldose reductase	1
382	S-formylglutathione hydrolase	Glutathione peroxidase 6	1
383	S-formylglutathione hydrolase	Hydroxyacylglutathione hydrolase, mitochondrial	1
384	S-formylglutathione hydrolase	Glutathione peroxidase 7	1
385	S-formylglutathione hydrolase	Glutathione S-transferase Mu 2	1
386	S-formylglutathione hydrolase	Glutaredoxin-2, mitochondrial	1
387	S-formylglutathione hydrolase	Glutathione S-transferase theta-1	1
388	S-formylglutathione hydrolase	Gamma-glutamyltranspeptidase 1	1
389	S-formylglutathione hydrolase	Epididymal secretory glutathione peroxidase	1
390	S-formylglutathione hydrolase	Microsomal glutathione S-transferase 2	1
391	S-formylglutathione hydrolase	Glutaredoxin-1	1
392	S-formylglutathione hydrolase	Glutathione peroxidase 1	1
393	S-formylglutathione hydrolase	Lactoylglutathione lyase	1
394	S-formylglutathione hydrolase	Phospholipid hydroperoxide glutathione peroxidase, mitochondrial	1
395	S-formylglutathione hydrolase	Glutathione S-transferase omega-1	1
396	S-formylglutathione hydrolase	Glutathione peroxidase	1
397	S-formylglutathione hydrolase	Glutathione S-transferase Mu 4	1
398	S-formylglutathione hydrolase	Glutathione peroxidase 2	1
399	S-formylglutathione hydrolase	Glutathione S-transferase Mu 1	1
400	S-formylglutathione hydrolase	Glutathione S-transferase Mu 3	1
401	S-formylglutathione hydrolase	Glutathione S-transferase A3	1
402	Gamma-glutamyltranspeptidase 1	Glutathione S-transferase A5	1
403	Gamma-glutamyltranspeptidase 1	Probable glutathione peroxidase 8	1
404	Gamma-glutamyltranspeptidase 1	Glutathione S-transferase P	1
405	Gamma-glutamyltranspeptidase 1	Matrix metalloproteinase-9	1
406	Gamma-glutamyltranspeptidase 1	Glutathione S-transferase omega-2	1
407	Gamma-glutamyltranspeptidase 1	Glutathione S-transferase A4	1
408	Gamma-glutamyltranspeptidase 1	Cytochrome P450 3A4	1
409	Gamma-glutamyltranspeptidase 1	Glutathione peroxidase 3	1
410	Gamma-glutamyltranspeptidase 1	Glutathione S-transferase Mu 5	1
411	Gamma-glutamyltranspeptidase 1	Glutathione reductase, mitochondrial	1
412	Gamma-glutamyltranspeptidase 1	Leukotriene C4 synthase	1
413	Gamma-glutamyltranspeptidase 1	Maleylacetoacetate isomerase	1
414	Gamma-glutamyltranspeptidase 1	Glutathione S-transferase kappa 1	1
415	Gamma-glutamyltranspeptidase 1	Aldose reductase	1
416	Gamma-glutamyltranspeptidase 1	Glutathione peroxidase 6	1
417	Gamma-glutamyltranspeptidase 1	Hydroxyacylglutathione hydrolase, mitochondrial	1
418	Gamma-glutamyltranspeptidase 1	Glutathione peroxidase 7	1
419	Gamma-glutamyltranspeptidase 1	Glutathione S-transferase Mu 2	1
420	Gamma-glutamyltranspeptidase 1	Glutaredoxin-2, mitochondrial	1
421	Gamma-glutamyltranspeptidase 1	Glutathione S-transferase theta-1	1
422	Gamma-glutamyltranspeptidase 1	Epididymal secretory glutathione peroxidase	1
423	Gamma-glutamyltranspeptidase 1	Microsomal glutathione S-transferase 2	1
424	Gamma-glutamyltranspeptidase 1	Glutaredoxin-1	1
425	Gamma-glutamyltranspeptidase 1	Glutathione peroxidase 1	1
426	Gamma-glutamyltranspeptidase 1	Lactoylglutathione lyase	1
427	Gamma-glutamyltranspeptidase 1	Phospholipid hydroperoxide glutathione peroxidase, mitochondrial	1
428	Gamma-glutamyltranspeptidase 1	Glutathione S-transferase omega-1	1
429	Gamma-glutamyltranspeptidase 1	Glutathione peroxidase	1
430	Gamma-glutamyltranspeptidase 1	Glutathione S-transferase Mu 4	1
431	Gamma-glutamyltranspeptidase 1	Glutathione peroxidase 2	1
432	Gamma-glutamyltranspeptidase 1	Glutathione S-transferase Mu 1	1
433	Gamma-glutamyltranspeptidase 1	Glutathione S-transferase Mu 3	1
434	Gamma-glutamyltranspeptidase 1	Glutathione S-transferase A3	1
435	Glutathione S-transferase Mu 2	Glutathione S-transferase A5	1
436	Glutathione S-transferase Mu 2	Probable glutathione peroxidase 8	1
437	Glutathione S-transferase Mu 2	Glutathione S-transferase P	1
438	Glutathione S-transferase Mu 2	Matrix metalloproteinase-9	1
439	Glutathione S-transferase Mu 2	Glutathione S-transferase omega-2	1
440	Glutathione S-transferase Mu 2	Glutathione S-transferase A4	1
441	Glutathione S-transferase Mu 2	Cytochrome P450 3A4	1
442	Glutathione S-transferase Mu 2	Glutathione peroxidase 3	1
443	Glutathione S-transferase Mu 2	Glutathione S-transferase Mu 5	1
444	Glutathione S-transferase Mu 2	Glutathione reductase, mitochondrial	1
445	Glutathione S-transferase Mu 2	Leukotriene C4 synthase	1
446	Glutathione S-transferase Mu 2	Maleylacetoacetate isomerase	1
447	Glutathione S-transferase Mu 2	Glutathione S-transferase kappa 1	1
448	Glutathione S-transferase Mu 2	Aldose reductase	1
449	Glutathione S-transferase Mu 2	Glutathione peroxidase 6	1
450	Glutathione S-transferase Mu 2	Hydroxyacylglutathione hydrolase, mitochondrial	1
451	Glutathione S-transferase Mu 2	Glutathione peroxidase 7	1
452	Glutathione S-transferase Mu 2	Glutaredoxin-2, mitochondrial	1
453	Glutathione S-transferase Mu 2	Glutathione S-transferase theta-1	1
454	Glutathione S-transferase Mu 2	Epididymal secretory glutathione peroxidase	1
455	Glutathione S-transferase Mu 2	Microsomal glutathione S-transferase 2	1
456	Glutathione S-transferase Mu 2	Glutaredoxin-1	1
457	Glutathione S-transferase Mu 2	Glutathione peroxidase 1	1
458	Glutathione S-transferase Mu 2	Lactoylglutathione lyase	1
459	Glutathione S-transferase Mu 2	Phospholipid hydroperoxide glutathione peroxidase, mitochondrial	1
460	Glutathione S-transferase Mu 2	Glutathione S-transferase omega-1	1
461	Glutathione S-transferase Mu 2	Glutathione peroxidase	1
462	Glutathione S-transferase Mu 2	Glutathione S-transferase Mu 4	1
463	Glutathione S-transferase Mu 2	Glutathione peroxidase 2	1
464	Glutathione S-transferase Mu 2	Glutathione S-transferase Mu 1	1
465	Glutathione S-transferase Mu 2	Glutathione S-transferase Mu 3	1
466	Glutathione S-transferase Mu 2	Glutathione S-transferase A3	1
467	Glutaredoxin-1	Glutathione S-transferase A5	1
468	Glutaredoxin-1	Probable glutathione peroxidase 8	1
469	Glutaredoxin-1	Glutathione S-transferase P	1
470	Glutaredoxin-1	Matrix metalloproteinase-9	1
471	Glutaredoxin-1	Glutathione S-transferase omega-2	1
472	Glutaredoxin-1	Glutathione S-transferase A4	1
473	Glutaredoxin-1	Cytochrome P450 3A4	1
474	Glutaredoxin-1	Glutathione peroxidase 3	1
475	Glutaredoxin-1	Glutathione S-transferase Mu 5	1
476	Glutaredoxin-1	Glutathione reductase, mitochondrial	1
477	Glutaredoxin-1	Leukotriene C4 synthase	1
478	Glutaredoxin-1	Maleylacetoacetate isomerase	1
479	Glutaredoxin-1	Glutathione S-transferase kappa 1	1
480	Glutaredoxin-1	Aldose reductase	1
481	Glutaredoxin-1	Glutathione peroxidase 6	1
482	Glutaredoxin-1	Hydroxyacylglutathione hydrolase, mitochondrial	1
483	Glutaredoxin-1	Glutathione peroxidase 7	1
484	Glutaredoxin-1	Glutaredoxin-2, mitochondrial	1
485	Glutaredoxin-1	Glutathione S-transferase theta-1	1
486	Glutaredoxin-1	Epididymal secretory glutathione peroxidase	1
487	Glutaredoxin-1	Microsomal glutathione S-transferase 2	1
488	Glutaredoxin-1	Glutathione peroxidase 1	1
489	Glutaredoxin-1	Lactoylglutathione lyase	1
490	Glutaredoxin-1	Phospholipid hydroperoxide glutathione peroxidase, mitochondrial	1
491	Glutaredoxin-1	Glutathione S-transferase omega-1	1
492	Glutaredoxin-1	Glutathione peroxidase	1
493	Glutaredoxin-1	Glutathione S-transferase Mu 4	1
494	Glutaredoxin-1	Glutathione peroxidase 2	1
495	Glutaredoxin-1	Glutathione S-transferase Mu 1	1
496	Glutaredoxin-1	Glutathione S-transferase Mu 3	1
497	Glutaredoxin-1	Glutathione S-transferase A3	1
498	Phospholipid hydroperoxide glutathione peroxidase, mitochondrial	Glutathione S-transferase A5	1
499	Phospholipid hydroperoxide glutathione peroxidase, mitochondrial	Probable glutathione peroxidase 8	1
500	Phospholipid hydroperoxide glutathione peroxidase, mitochondrial	Glutathione S-transferase P	1
501	Phospholipid hydroperoxide glutathione peroxidase, mitochondrial	Matrix metalloproteinase-9	1
502	Phospholipid hydroperoxide glutathione peroxidase, mitochondrial	Glutathione S-transferase omega-2	1
503	Phospholipid hydroperoxide glutathione peroxidase, mitochondrial	Glutathione S-transferase A4	1
504	Phospholipid hydroperoxide glutathione peroxidase, mitochondrial	Cytochrome P450 3A4	1
505	Phospholipid hydroperoxide glutathione peroxidase, mitochondrial	Glutathione peroxidase 3	1
506	Phospholipid hydroperoxide glutathione peroxidase, mitochondrial	Glutathione S-transferase Mu 5	1
507	Phospholipid hydroperoxide glutathione peroxidase, mitochondrial	Glutathione reductase, mitochondrial	1
508	Phospholipid hydroperoxide glutathione peroxidase, mitochondrial	Leukotriene C4 synthase	1
509	Phospholipid hydroperoxide glutathione peroxidase, mitochondrial	Maleylacetoacetate isomerase	1
510	Phospholipid hydroperoxide glutathione peroxidase, mitochondrial	Glutathione S-transferase kappa 1	1
511	Phospholipid hydroperoxide glutathione peroxidase, mitochondrial	Aldose reductase	1
512	Phospholipid hydroperoxide glutathione peroxidase, mitochondrial	Glutathione peroxidase 6	1
513	Phospholipid hydroperoxide glutathione peroxidase, mitochondrial	Hydroxyacylglutathione hydrolase, mitochondrial	1
514	Phospholipid hydroperoxide glutathione peroxidase, mitochondrial	Glutathione peroxidase 7	1
515	Phospholipid hydroperoxide glutathione peroxidase, mitochondrial	Glutaredoxin-2, mitochondrial	1
516	Phospholipid hydroperoxide glutathione peroxidase, mitochondrial	Glutathione S-transferase theta-1	1
517	Phospholipid hydroperoxide glutathione peroxidase, mitochondrial	Epididymal secretory glutathione peroxidase	1
518	Phospholipid hydroperoxide glutathione peroxidase, mitochondrial	Microsomal glutathione S-transferase 2	1
519	Phospholipid hydroperoxide glutathione peroxidase, mitochondrial	Glutathione peroxidase 1	1
520	Phospholipid hydroperoxide glutathione peroxidase, mitochondrial	Lactoylglutathione lyase	1
521	Phospholipid hydroperoxide glutathione peroxidase, mitochondrial	Glutathione S-transferase omega-1	1
522	Phospholipid hydroperoxide glutathione peroxidase, mitochondrial	Glutathione peroxidase	1
523	Phospholipid hydroperoxide glutathione peroxidase, mitochondrial	Glutathione S-transferase Mu 4	1
524	Phospholipid hydroperoxide glutathione peroxidase, mitochondrial	Glutathione peroxidase 2	1
525	Phospholipid hydroperoxide glutathione peroxidase, mitochondrial	Glutathione S-transferase Mu 1	1
526	Phospholipid hydroperoxide glutathione peroxidase, mitochondrial	Glutathione S-transferase Mu 3	1
527	Phospholipid hydroperoxide glutathione peroxidase, mitochondrial	Glutathione S-transferase A3	1
528	Glutathione S-transferase Mu 5	Glutathione S-transferase A5	1
529	Glutathione S-transferase Mu 5	Probable glutathione peroxidase 8	1
530	Glutathione S-transferase Mu 5	Glutathione S-transferase P	1
531	Glutathione S-transferase Mu 5	Matrix metalloproteinase-9	1
532	Glutathione S-transferase Mu 5	Glutathione S-transferase omega-2	1
533	Glutathione S-transferase Mu 5	Glutathione S-transferase A4	1
534	Glutathione S-transferase Mu 5	Cytochrome P450 3A4	1
535	Glutathione S-transferase Mu 5	Glutathione peroxidase 3	1
536	Glutathione S-transferase Mu 5	Glutathione reductase, mitochondrial	1
537	Glutathione S-transferase Mu 5	Leukotriene C4 synthase	1
538	Glutathione S-transferase Mu 5	Maleylacetoacetate isomerase	1
539	Glutathione S-transferase Mu 5	Glutathione S-transferase kappa 1	1
540	Glutathione S-transferase Mu 5	Aldose reductase	1
541	Glutathione S-transferase Mu 5	Glutathione peroxidase 6	1
542	Glutathione S-transferase Mu 5	Hydroxyacylglutathione hydrolase, mitochondrial	1
543	Glutathione S-transferase Mu 5	Glutathione peroxidase 7	1
544	Glutathione S-transferase Mu 5	Glutaredoxin-2, mitochondrial	1
545	Glutathione S-transferase Mu 5	Glutathione S-transferase theta-1	1
546	Glutathione S-transferase Mu 5	Epididymal secretory glutathione peroxidase	1
547	Glutathione S-transferase Mu 5	Microsomal glutathione S-transferase 2	1
548	Glutathione S-transferase Mu 5	Glutathione peroxidase 1	1
549	Glutathione S-transferase Mu 5	Lactoylglutathione lyase	1
550	Glutathione S-transferase Mu 5	Glutathione S-transferase omega-1	1
551	Glutathione S-transferase Mu 5	Glutathione peroxidase	1
552	Glutathione S-transferase Mu 5	Glutathione S-transferase Mu 4	1
553	Glutathione S-transferase Mu 5	Glutathione peroxidase 2	1
554	Glutathione S-transferase Mu 5	Glutathione S-transferase Mu 1	1
555	Glutathione S-transferase Mu 5	Glutathione S-transferase Mu 3	1
556	Glutathione S-transferase Mu 5	Glutathione S-transferase A3	1
557	Glutathione peroxidase 6	Glutathione S-transferase A5	1
558	Glutathione peroxidase 6	Probable glutathione peroxidase 8	1
559	Glutathione peroxidase 6	Glutathione S-transferase P	1
560	Glutathione peroxidase 6	Matrix metalloproteinase-9	1
561	Glutathione peroxidase 6	Glutathione S-transferase omega-2	1
562	Glutathione peroxidase 6	Glutathione S-transferase A4	1
563	Glutathione peroxidase 6	Cytochrome P450 3A4	1
564	Glutathione peroxidase 6	Glutathione peroxidase 3	1
565	Glutathione peroxidase 6	Glutathione reductase, mitochondrial	1
566	Glutathione peroxidase 6	Leukotriene C4 synthase	1
567	Glutathione peroxidase 6	Maleylacetoacetate isomerase	1
568	Glutathione peroxidase 6	Glutathione S-transferase kappa 1	1
569	Glutathione peroxidase 6	Aldose reductase	1
570	Glutathione peroxidase 6	Hydroxyacylglutathione hydrolase, mitochondrial	1
571	Glutathione peroxidase 6	Glutathione peroxidase 7	1
572	Glutathione peroxidase 6	Glutaredoxin-2, mitochondrial	1
573	Glutathione peroxidase 6	Glutathione S-transferase theta-1	1
574	Glutathione peroxidase 6	Epididymal secretory glutathione peroxidase	1
575	Glutathione peroxidase 6	Microsomal glutathione S-transferase 2	1
576	Glutathione peroxidase 6	Glutathione peroxidase 1	1
577	Glutathione peroxidase 6	Lactoylglutathione lyase	1
578	Glutathione peroxidase 6	Glutathione S-transferase omega-1	1
579	Glutathione peroxidase 6	Glutathione peroxidase	1
580	Glutathione peroxidase 6	Glutathione S-transferase Mu 4	1
581	Glutathione peroxidase 6	Glutathione peroxidase 2	1
582	Glutathione peroxidase 6	Glutathione S-transferase Mu 1	1
583	Glutathione peroxidase 6	Glutathione S-transferase Mu 3	1
584	Glutathione peroxidase 6	Glutathione S-transferase A3	1
585	Hydroxyacylglutathione hydrolase, mitochondrial	Glutathione S-transferase A5	1
586	Hydroxyacylglutathione hydrolase, mitochondrial	Probable glutathione peroxidase 8	1
587	Hydroxyacylglutathione hydrolase, mitochondrial	Glutathione S-transferase P	1
588	Hydroxyacylglutathione hydrolase, mitochondrial	Matrix metalloproteinase-9	1
589	Hydroxyacylglutathione hydrolase, mitochondrial	Glutathione S-transferase omega-2	1
590	Hydroxyacylglutathione hydrolase, mitochondrial	Glutathione S-transferase A4	1
591	Hydroxyacylglutathione hydrolase, mitochondrial	Cytochrome P450 3A4	1
592	Hydroxyacylglutathione hydrolase, mitochondrial	Glutathione peroxidase 3	1
593	Hydroxyacylglutathione hydrolase, mitochondrial	Glutathione reductase, mitochondrial	1
594	Hydroxyacylglutathione hydrolase, mitochondrial	Leukotriene C4 synthase	1
595	Hydroxyacylglutathione hydrolase, mitochondrial	Maleylacetoacetate isomerase	1
596	Hydroxyacylglutathione hydrolase, mitochondrial	Glutathione S-transferase kappa 1	1
597	Hydroxyacylglutathione hydrolase, mitochondrial	Aldose reductase	1
598	Hydroxyacylglutathione hydrolase, mitochondrial	Glutathione peroxidase 7	1
599	Hydroxyacylglutathione hydrolase, mitochondrial	Glutaredoxin-2, mitochondrial	1
600	Hydroxyacylglutathione hydrolase, mitochondrial	Glutathione S-transferase theta-1	1
601	Hydroxyacylglutathione hydrolase, mitochondrial	Epididymal secretory glutathione peroxidase	1
602	Hydroxyacylglutathione hydrolase, mitochondrial	Microsomal glutathione S-transferase 2	1
603	Hydroxyacylglutathione hydrolase, mitochondrial	Glutathione peroxidase 1	1
604	Hydroxyacylglutathione hydrolase, mitochondrial	Lactoylglutathione lyase	1
605	Hydroxyacylglutathione hydrolase, mitochondrial	Glutathione S-transferase omega-1	1
606	Hydroxyacylglutathione hydrolase, mitochondrial	Glutathione peroxidase	1
607	Hydroxyacylglutathione hydrolase, mitochondrial	Glutathione S-transferase Mu 4	1
608	Hydroxyacylglutathione hydrolase, mitochondrial	Glutathione peroxidase 2	1
609	Hydroxyacylglutathione hydrolase, mitochondrial	Glutathione S-transferase Mu 1	1
610	Hydroxyacylglutathione hydrolase, mitochondrial	Glutathione S-transferase Mu 3	1
611	Hydroxyacylglutathione hydrolase, mitochondrial	Glutathione S-transferase A3	1
612	Glutathione peroxidase	Glutathione S-transferase A5	1
613	Glutathione peroxidase	Probable glutathione peroxidase 8	1
614	Glutathione peroxidase	Glutathione S-transferase P	1
615	Glutathione peroxidase	Matrix metalloproteinase-9	1
616	Glutathione peroxidase	Glutathione S-transferase omega-2	1
617	Glutathione peroxidase	Glutathione S-transferase A4	1
618	Glutathione peroxidase	Cytochrome P450 3A4	1
619	Glutathione peroxidase	Glutathione peroxidase 3	1
620	Glutathione peroxidase	Glutathione reductase, mitochondrial	1
621	Glutathione peroxidase	Leukotriene C4 synthase	1
622	Glutathione peroxidase	Maleylacetoacetate isomerase	1
623	Glutathione peroxidase	Glutathione S-transferase kappa 1	1
624	Glutathione peroxidase	Aldose reductase	1
625	Glutathione peroxidase	Glutathione peroxidase 7	1
626	Glutathione peroxidase	Glutaredoxin-2, mitochondrial	1
627	Glutathione peroxidase	Glutathione S-transferase theta-1	1
628	Glutathione peroxidase	Epididymal secretory glutathione peroxidase	1
629	Glutathione peroxidase	Microsomal glutathione S-transferase 2	1
630	Glutathione peroxidase	Glutathione peroxidase 1	1
631	Glutathione peroxidase	Lactoylglutathione lyase	1
632	Glutathione peroxidase	Glutathione S-transferase omega-1	1
633	Glutathione peroxidase	Glutathione S-transferase Mu 4	1
634	Glutathione peroxidase	Glutathione peroxidase 2	1
635	Glutathione peroxidase	Glutathione S-transferase Mu 1	1
636	Glutathione peroxidase	Glutathione S-transferase Mu 3	1
637	Glutathione peroxidase	Glutathione S-transferase A3	1
638	Glutathione peroxidase 7	Glutathione S-transferase A5	1
639	Glutathione peroxidase 7	Probable glutathione peroxidase 8	1
640	Glutathione peroxidase 7	Glutathione S-transferase P	1
641	Glutathione peroxidase 7	Matrix metalloproteinase-9	1
642	Glutathione peroxidase 7	Glutathione S-transferase omega-2	1
643	Glutathione peroxidase 7	Glutathione S-transferase A4	1
644	Glutathione peroxidase 7	Cytochrome P450 3A4	1
645	Glutathione peroxidase 7	Glutathione peroxidase 3	1
646	Glutathione peroxidase 7	Glutathione reductase, mitochondrial	1
647	Glutathione peroxidase 7	Leukotriene C4 synthase	1
648	Glutathione peroxidase 7	Maleylacetoacetate isomerase	1
649	Glutathione peroxidase 7	Glutathione S-transferase kappa 1	1
650	Glutathione peroxidase 7	Aldose reductase	1
651	Glutathione peroxidase 7	Glutaredoxin-2, mitochondrial	1
652	Glutathione peroxidase 7	Glutathione S-transferase theta-1	1
653	Glutathione peroxidase 7	Epididymal secretory glutathione peroxidase	1
654	Glutathione peroxidase 7	Microsomal glutathione S-transferase 2	1
655	Glutathione peroxidase 7	Glutathione peroxidase 1	1
656	Glutathione peroxidase 7	Lactoylglutathione lyase	1
657	Glutathione peroxidase 7	Glutathione S-transferase omega-1	1
658	Glutathione peroxidase 7	Glutathione S-transferase Mu 4	1
659	Glutathione peroxidase 7	Glutathione peroxidase 2	1
660	Glutathione peroxidase 7	Glutathione S-transferase Mu 1	1
661	Glutathione peroxidase 7	Glutathione S-transferase Mu 3	1
662	Glutathione peroxidase 7	Glutathione S-transferase A3	1
663	Microsomal glutathione S-transferase 2	Glutathione S-transferase A5	1
664	Microsomal glutathione S-transferase 2	Probable glutathione peroxidase 8	1
665	Microsomal glutathione S-transferase 2	Glutathione S-transferase P	1
666	Microsomal glutathione S-transferase 2	Matrix metalloproteinase-9	1
667	Microsomal glutathione S-transferase 2	Glutathione S-transferase omega-2	1
668	Microsomal glutathione S-transferase 2	Glutathione S-transferase A4	1
669	Microsomal glutathione S-transferase 2	Cytochrome P450 3A4	1
670	Microsomal glutathione S-transferase 2	Glutathione peroxidase 3	1
671	Microsomal glutathione S-transferase 2	Glutathione reductase, mitochondrial	1
672	Microsomal glutathione S-transferase 2	Leukotriene C4 synthase	1
673	Microsomal glutathione S-transferase 2	Maleylacetoacetate isomerase	1
674	Microsomal glutathione S-transferase 2	Glutathione S-transferase kappa 1	1
675	Microsomal glutathione S-transferase 2	Aldose reductase	1
676	Microsomal glutathione S-transferase 2	Glutaredoxin-2, mitochondrial	1
677	Microsomal glutathione S-transferase 2	Glutathione S-transferase theta-1	1
678	Microsomal glutathione S-transferase 2	Epididymal secretory glutathione peroxidase	1
679	Microsomal glutathione S-transferase 2	Glutathione peroxidase 1	1
680	Microsomal glutathione S-transferase 2	Lactoylglutathione lyase	1
681	Microsomal glutathione S-transferase 2	Glutathione S-transferase omega-1	1
682	Microsomal glutathione S-transferase 2	Glutathione S-transferase Mu 4	1
683	Microsomal glutathione S-transferase 2	Glutathione peroxidase 2	1
684	Microsomal glutathione S-transferase 2	Glutathione S-transferase Mu 1	1
685	Microsomal glutathione S-transferase 2	Glutathione S-transferase Mu 3	1
686	Microsomal glutathione S-transferase 2	Glutathione S-transferase A3	1
687	Glutathione S-transferase omega-2	Glutathione S-transferase A5	1
688	Glutathione S-transferase omega-2	Probable glutathione peroxidase 8	1
689	Glutathione S-transferase omega-2	Glutathione S-transferase P	1
690	Glutathione S-transferase omega-2	Matrix metalloproteinase-9	1
691	Glutathione S-transferase omega-2	Glutathione S-transferase A4	1
692	Glutathione S-transferase omega-2	Cytochrome P450 3A4	1
693	Glutathione S-transferase omega-2	Glutathione peroxidase 3	1
694	Glutathione S-transferase omega-2	Glutathione reductase, mitochondrial	1
695	Glutathione S-transferase omega-2	Leukotriene C4 synthase	1
696	Glutathione S-transferase omega-2	Maleylacetoacetate isomerase	1
697	Glutathione S-transferase omega-2	Glutathione S-transferase kappa 1	1
698	Glutathione S-transferase omega-2	Aldose reductase	1
699	Glutathione S-transferase omega-2	Glutaredoxin-2, mitochondrial	1
700	Glutathione S-transferase omega-2	Glutathione S-transferase theta-1	1
701	Glutathione S-transferase omega-2	Epididymal secretory glutathione peroxidase	1
702	Glutathione S-transferase omega-2	Glutathione peroxidase 1	1
703	Glutathione S-transferase omega-2	Lactoylglutathione lyase	1
704	Glutathione S-transferase omega-2	Glutathione S-transferase omega-1	1
705	Glutathione S-transferase omega-2	Glutathione S-transferase Mu 4	1
706	Glutathione S-transferase omega-2	Glutathione peroxidase 2	1
707	Glutathione S-transferase omega-2	Glutathione S-transferase Mu 1	1
708	Glutathione S-transferase omega-2	Glutathione S-transferase Mu 3	1
709	Glutathione S-transferase omega-2	Glutathione S-transferase A3	1
710	Glutaredoxin-2, mitochondrial	Glutathione S-transferase A5	1
711	Glutaredoxin-2, mitochondrial	Probable glutathione peroxidase 8	1
712	Glutaredoxin-2, mitochondrial	Glutathione S-transferase P	1
713	Glutaredoxin-2, mitochondrial	Matrix metalloproteinase-9	1
714	Glutaredoxin-2, mitochondrial	Glutathione S-transferase A4	1
715	Glutaredoxin-2, mitochondrial	Cytochrome P450 3A4	1
716	Glutaredoxin-2, mitochondrial	Glutathione peroxidase 3	1
717	Glutaredoxin-2, mitochondrial	Glutathione reductase, mitochondrial	1
718	Glutaredoxin-2, mitochondrial	Leukotriene C4 synthase	1
719	Glutaredoxin-2, mitochondrial	Maleylacetoacetate isomerase	1
720	Glutaredoxin-2, mitochondrial	Glutathione S-transferase kappa 1	1
721	Glutaredoxin-2, mitochondrial	Aldose reductase	1
722	Glutaredoxin-2, mitochondrial	Glutathione S-transferase theta-1	1
723	Glutaredoxin-2, mitochondrial	Epididymal secretory glutathione peroxidase	1
724	Glutaredoxin-2, mitochondrial	Glutathione peroxidase 1	1
725	Glutaredoxin-2, mitochondrial	Lactoylglutathione lyase	1
726	Glutaredoxin-2, mitochondrial	Glutathione S-transferase omega-1	1
727	Glutaredoxin-2, mitochondrial	Glutathione S-transferase Mu 4	1
728	Glutaredoxin-2, mitochondrial	Glutathione peroxidase 2	1
729	Glutaredoxin-2, mitochondrial	Glutathione S-transferase Mu 1	1
730	Glutaredoxin-2, mitochondrial	Glutathione S-transferase Mu 3	1
731	Glutaredoxin-2, mitochondrial	Glutathione S-transferase A3	1
732	Lactoylglutathione lyase	Glutathione S-transferase A5	1
733	Lactoylglutathione lyase	Probable glutathione peroxidase 8	1
734	Lactoylglutathione lyase	Glutathione S-transferase P	1
735	Lactoylglutathione lyase	Matrix metalloproteinase-9	1
736	Lactoylglutathione lyase	Glutathione S-transferase A4	1
737	Lactoylglutathione lyase	Cytochrome P450 3A4	1
738	Lactoylglutathione lyase	Prostaglandin reductase 2	1
739	Lactoylglutathione lyase	Phospholipase A2, membrane associated	1
740	Lactoylglutathione lyase	Interferon-induced, double-stranded RNA-activated protein kinase	1
741	Lactoylglutathione lyase	Glutathione peroxidase 3	1
742	Lactoylglutathione lyase	Glutathione reductase, mitochondrial	1
743	Lactoylglutathione lyase	Leukotriene C4 synthase	1
744	Lactoylglutathione lyase	Prostaglandin G/H synthase 2	1
745	Lactoylglutathione lyase	Maleylacetoacetate isomerase	1
746	Lactoylglutathione lyase	Glutathione S-transferase kappa 1	1
747	Lactoylglutathione lyase	Aldose reductase	1
748	Lactoylglutathione lyase	Prostaglandin D2 receptor 2	1
749	Lactoylglutathione lyase	Peroxisome proliferator-activated receptor alpha	1
750	Lactoylglutathione lyase	Glutathione S-transferase theta-1	1
751	Lactoylglutathione lyase	Aldo-keto reductase family 1 member C3	1
752	Lactoylglutathione lyase	Epididymal secretory glutathione peroxidase	1
753	Lactoylglutathione lyase	Glutathione peroxidase 1	1
754	Lactoylglutathione lyase	Glutathione S-transferase omega-1	1
755	Lactoylglutathione lyase	Glutathione S-transferase Mu 4	1
756	Lactoylglutathione lyase	Peroxisome proliferator-activated receptor gamma	1
757	Lactoylglutathione lyase	Glutathione peroxidase 2	1
758	Lactoylglutathione lyase	Prostaglandin G/H synthase 1	1
759	Lactoylglutathione lyase	Glutathione S-transferase Mu 1	1
760	Lactoylglutathione lyase	Glutathione S-transferase Mu 3	1
761	Lactoylglutathione lyase	Glutathione S-transferase A3	1
762	Leukotriene C4 synthase	Glutathione S-transferase A5	1
763	Leukotriene C4 synthase	Probable glutathione peroxidase 8	1
764	Leukotriene C4 synthase	Glutathione S-transferase P	1
765	Leukotriene C4 synthase	Matrix metalloproteinase-9	1
766	Leukotriene C4 synthase	Glutathione S-transferase A4	1
767	Leukotriene C4 synthase	Cytochrome P450 3A4	1
768	Leukotriene C4 synthase	Glutathione peroxidase 3	1
769	Leukotriene C4 synthase	Glutathione reductase, mitochondrial	1
770	Leukotriene C4 synthase	Maleylacetoacetate isomerase	1
771	Leukotriene C4 synthase	Glutathione S-transferase kappa 1	1
772	Leukotriene C4 synthase	Aldose reductase	1
773	Leukotriene C4 synthase	Glutathione S-transferase theta-1	1
774	Leukotriene C4 synthase	Epididymal secretory glutathione peroxidase	1
775	Leukotriene C4 synthase	Glutathione peroxidase 1	1
776	Leukotriene C4 synthase	Glutathione S-transferase omega-1	1
777	Leukotriene C4 synthase	Glutathione S-transferase Mu 4	1
778	Leukotriene C4 synthase	Glutathione peroxidase 2	1
779	Leukotriene C4 synthase	Glutathione S-transferase Mu 1	1
780	Leukotriene C4 synthase	Glutathione S-transferase Mu 3	1
781	Leukotriene C4 synthase	Glutathione S-transferase A3	1
782	Glutathione reductase, mitochondrial	NAD(P)H dehydrogenase [quinone] 1	1
783	Glutathione reductase, mitochondrial	Arylalkylamine N-acetyltransferase	1
784	Glutathione reductase, mitochondrial	Glutathione S-transferase A5	1
785	Glutathione reductase, mitochondrial	Probable glutathione peroxidase 8	1
786	Glutathione reductase, mitochondrial	Glutathione S-transferase P	1
787	Glutathione reductase, mitochondrial	Matrix metalloproteinase-9	1
788	Glutathione reductase, mitochondrial	Transient receptor potential cation channel subfamily M member 8	1
789	Glutathione reductase, mitochondrial	Glycine receptor subunit alpha-3	1
790	Glutathione reductase, mitochondrial	Superoxide dismutase [Cu-Zn]	1
791	Glutathione reductase, mitochondrial	N-acylethanolamine-hydrolyzing acid amidase	1
792	Glutathione reductase, mitochondrial	G-protein coupled receptor 55	1
793	Glutathione reductase, mitochondrial	Neuronal acetylcholine receptor subunit alpha-7	1
794	Glutathione reductase, mitochondrial	Aldose reductase	1
795	Glutathione reductase, mitochondrial	Transient receptor potential cation channel subfamily A member 1	1
796	Glutathione reductase, mitochondrial	Voltage-dependent T-type calcium channel subunit alpha-1I	1
797	Glutathione reductase, mitochondrial	N-arachidonyl glycine receptor	1
798	Glutathione reductase, mitochondrial	5-hydroxytryptamine receptor 1A	1
799	Glutathione reductase, mitochondrial	Delta-type opioid receptor	1
800	Glutathione reductase, mitochondrial	Cytochrome P450 2D6	1
801	Glutathione reductase, mitochondrial	Indoleamine 2,3-dioxygenase 1	1
802	Glutathione reductase, mitochondrial	Glutathione S-transferase omega-1	1
803	Glutathione reductase, mitochondrial	Peroxisome proliferator-activated receptor gamma	1
804	Glutathione reductase, mitochondrial	G-protein coupled receptor 12	1
805	Glutathione reductase, mitochondrial	Catalase	1
806	Glutathione reductase, mitochondrial	Glutathione peroxidase 2	1
807	Glutathione reductase, mitochondrial	Glutathione S-transferase Mu 1	1
808	Glutathione reductase, mitochondrial	Transient receptor potential cation channel subfamily V member 3	1
809	Glutathione reductase, mitochondrial	3-hydroxy-3-methylglutaryl-coenzyme A reductase	1
810	Glutathione reductase, mitochondrial	Glutathione S-transferase A3	1
811	Glutathione reductase, mitochondrial	Cytochrome P450 3A7	1
812	Glutathione reductase, mitochondrial	Glycine receptor subunit alpha-1	1
813	Glutathione reductase, mitochondrial	Glutathione S-transferase A4	1
814	Glutathione reductase, mitochondrial	Cytochrome P450 3A4	1
815	Glutathione reductase, mitochondrial	Glycine receptor subunit beta	1
816	Glutathione reductase, mitochondrial	Glutathione peroxidase 3	1
817	Glutathione reductase, mitochondrial	Adenosine receptor A1	1
818	Glutathione reductase, mitochondrial	Cytochrome P450 1A2	1
819	Glutathione reductase, mitochondrial	Prostaglandin G/H synthase 2	1
820	Glutathione reductase, mitochondrial	Maleylacetoacetate isomerase	1
821	Glutathione reductase, mitochondrial	Glutathione S-transferase kappa 1	1
822	Glutathione reductase, mitochondrial	Mu-type opioid receptor	1
823	Glutathione reductase, mitochondrial	Cytochrome P450 3A5	1
824	Glutathione reductase, mitochondrial	Steroid 17-alpha-hydroxylase/17,20 lyase	1
825	Glutathione reductase, mitochondrial	Acetyl-CoA acetyltransferase, mitochondrial	1
826	Glutathione reductase, mitochondrial	Voltage-dependent T-type calcium channel subunit alpha-1H	1
827	Glutathione reductase, mitochondrial	Transient receptor potential cation channel subfamily V member 4	1
828	Glutathione reductase, mitochondrial	Glutathione S-transferase theta-1	1
829	Glutathione reductase, mitochondrial	5-hydroxytryptamine receptor 2A	1
830	Glutathione reductase, mitochondrial	Epididymal secretory glutathione peroxidase	1
831	Glutathione reductase, mitochondrial	Transient receptor potential cation channel subfamily V member 2	1
832	Glutathione reductase, mitochondrial	Glutathione peroxidase 1	2
833	Glutathione reductase, mitochondrial	Cannabinoid receptor 2	1
834	Glutathione reductase, mitochondrial	Glutathione S-transferase Mu 4	1
835	Glutathione reductase, mitochondrial	Transient receptor potential cation channel subfamily V member 1	1
836	Glutathione reductase, mitochondrial	Prostaglandin G/H synthase 1	1
837	Glutathione reductase, mitochondrial	5-hydroxytryptamine receptor 3A	1
838	Glutathione reductase, mitochondrial	Cytochrome P450 1B1	1
839	Glutathione reductase, mitochondrial	Voltage-dependent anion-selective channel protein 1	1
840	Glutathione reductase, mitochondrial	Voltage-dependent T-type calcium channel subunit alpha-1G	1
841	Glutathione reductase, mitochondrial	Glutathione S-transferase Mu 3	1
842	Glutathione reductase, mitochondrial	Cannabinoid receptor 1	1
843	Glutathione S-transferase Mu 1	Glutathione S-transferase A5	1
844	Glutathione S-transferase Mu 1	Probable glutathione peroxidase 8	1
845	Glutathione S-transferase Mu 1	Glutathione S-transferase P	1
846	Glutathione S-transferase Mu 1	Tumor necrosis factor	1
847	Glutathione S-transferase Mu 1	Matrix metalloproteinase-9	1
848	Glutathione S-transferase Mu 1	Glutathione S-transferase A4	1
849	Glutathione S-transferase Mu 1	Cytochrome P450 3A4	1
850	Glutathione S-transferase Mu 1	High mobility group protein B1	1
851	Glutathione S-transferase Mu 1	Glutathione peroxidase 3	1
852	Glutathione S-transferase Mu 1	Maleylacetoacetate isomerase	1
853	Glutathione S-transferase Mu 1	Glutathione S-transferase	1
854	Glutathione S-transferase Mu 1	Glutathione S-transferase kappa 1	1
855	Glutathione S-transferase Mu 1	Aldose reductase	1
856	Glutathione S-transferase Mu 1	Glutathione S-transferase theta-1	1
857	Glutathione S-transferase Mu 1	Epididymal secretory glutathione peroxidase	1
858	Glutathione S-transferase Mu 1	Glutathione peroxidase 1	1
859	Glutathione S-transferase Mu 1	Toll-like receptor 9	1
860	Glutathione S-transferase Mu 1	Glutathione S-transferase Mu 4	1
861	Glutathione S-transferase Mu 1	Angiotensin-converting enzyme 2	1
862	Glutathione S-transferase Mu 1	Glutathione S-transferase omega-1	1
863	Glutathione S-transferase Mu 1	Glutathione peroxidase 2	1
864	Glutathione S-transferase Mu 1	Glutathione S-transferase Mu 3	1
865	Glutathione S-transferase Mu 1	Glutathione S-transferase A3	1
866	Glutathione S-transferase kappa 1	Glutathione S-transferase A5	1
867	Glutathione S-transferase kappa 1	Probable glutathione peroxidase 8	1
868	Glutathione S-transferase kappa 1	Glutathione S-transferase P	1
869	Glutathione S-transferase kappa 1	Matrix metalloproteinase-9	1
870	Glutathione S-transferase kappa 1	Glutathione S-transferase A4	1
871	Glutathione S-transferase kappa 1	Cytochrome P450 3A4	1
872	Glutathione S-transferase kappa 1	Glutathione peroxidase 3	1
873	Glutathione S-transferase kappa 1	Maleylacetoacetate isomerase	1
874	Glutathione S-transferase kappa 1	Aldose reductase	1
875	Glutathione S-transferase kappa 1	Glutathione S-transferase theta-1	1
876	Glutathione S-transferase kappa 1	Epididymal secretory glutathione peroxidase	1
877	Glutathione S-transferase kappa 1	Glutathione peroxidase 1	1
878	Glutathione S-transferase kappa 1	Glutathione S-transferase omega-1	1
879	Glutathione S-transferase kappa 1	Glutathione S-transferase Mu 4	1
880	Glutathione S-transferase kappa 1	Glutathione peroxidase 2	1
881	Glutathione S-transferase kappa 1	Glutathione S-transferase Mu 3	1
882	Glutathione S-transferase kappa 1	Glutathione S-transferase A3	1
883	Glutathione S-transferase A3	Glutathione S-transferase A5	1
884	Glutathione S-transferase A3	Probable glutathione peroxidase 8	1
885	Glutathione S-transferase A3	Glutathione S-transferase P	1
886	Glutathione S-transferase A3	Matrix metalloproteinase-9	1
887	Glutathione S-transferase A3	Glutathione S-transferase A4	1
888	Glutathione S-transferase A3	Cytochrome P450 3A4	1
889	Glutathione S-transferase A3	Glutathione peroxidase 3	1
890	Glutathione S-transferase A3	Maleylacetoacetate isomerase	1
891	Glutathione S-transferase A3	Aldose reductase	1
892	Glutathione S-transferase A3	Glutathione S-transferase theta-1	1
893	Glutathione S-transferase A3	Epididymal secretory glutathione peroxidase	1
894	Glutathione S-transferase A3	Glutathione peroxidase 1	1
895	Glutathione S-transferase A3	Glutathione S-transferase omega-1	1
896	Glutathione S-transferase A3	Glutathione S-transferase Mu 4	1
897	Glutathione S-transferase A3	Glutathione peroxidase 2	1
898	Glutathione S-transferase A3	Glutathione S-transferase Mu 3	1
899	Glutathione S-transferase Mu 3	Glutathione S-transferase A5	1
900	Glutathione S-transferase Mu 3	Probable glutathione peroxidase 8	1
901	Glutathione S-transferase Mu 3	Glutathione S-transferase P	1
902	Glutathione S-transferase Mu 3	Matrix metalloproteinase-9	1
903	Glutathione S-transferase Mu 3	Glutathione S-transferase A4	1
904	Glutathione S-transferase Mu 3	Cytochrome P450 3A4	1
905	Glutathione S-transferase Mu 3	Glutathione peroxidase 3	1
906	Glutathione S-transferase Mu 3	Maleylacetoacetate isomerase	1
907	Glutathione S-transferase Mu 3	Aldose reductase	1
908	Glutathione S-transferase Mu 3	Glutathione S-transferase theta-1	1
909	Glutathione S-transferase Mu 3	Epididymal secretory glutathione peroxidase	1
910	Glutathione S-transferase Mu 3	Glutathione peroxidase 1	1
911	Glutathione S-transferase Mu 3	Glutathione S-transferase omega-1	1
912	Glutathione S-transferase Mu 3	Glutathione S-transferase Mu 4	1
913	Glutathione S-transferase Mu 3	Glutathione peroxidase 2	1
914	Glutathione S-transferase A4	Glutathione S-transferase A5	1
915	Glutathione S-transferase A4	Probable glutathione peroxidase 8	1
916	Glutathione S-transferase A4	Glutathione S-transferase P	1
917	Glutathione S-transferase A4	Matrix metalloproteinase-9	1
918	Glutathione S-transferase A4	Cytochrome P450 3A4	1
919	Glutathione S-transferase A4	Glutathione peroxidase 3	1
920	Glutathione S-transferase A4	Maleylacetoacetate isomerase	1
921	Glutathione S-transferase A4	Aldose reductase	1
922	Glutathione S-transferase A4	Glutathione S-transferase theta-1	1
923	Glutathione S-transferase A4	Epididymal secretory glutathione peroxidase	1
924	Glutathione S-transferase A4	Glutathione peroxidase 1	1
925	Glutathione S-transferase A4	Glutathione S-transferase omega-1	1
926	Glutathione S-transferase A4	Glutathione S-transferase Mu 4	1
927	Glutathione S-transferase A4	Glutathione peroxidase 2	1
928	Glutathione S-transferase Mu 4	Glutathione S-transferase A5	1
929	Glutathione S-transferase Mu 4	Probable glutathione peroxidase 8	1
930	Glutathione S-transferase Mu 4	Glutathione S-transferase P	1
931	Glutathione S-transferase Mu 4	Matrix metalloproteinase-9	1
932	Glutathione S-transferase Mu 4	Cytochrome P450 3A4	1
933	Glutathione S-transferase Mu 4	Glutathione peroxidase 3	1
934	Glutathione S-transferase Mu 4	Maleylacetoacetate isomerase	1
935	Glutathione S-transferase Mu 4	Aldose reductase	1
936	Glutathione S-transferase Mu 4	Glutathione S-transferase theta-1	1
937	Glutathione S-transferase Mu 4	Epididymal secretory glutathione peroxidase	1
938	Glutathione S-transferase Mu 4	Glutathione peroxidase 1	1
939	Glutathione S-transferase Mu 4	Glutathione S-transferase omega-1	1
940	Glutathione S-transferase Mu 4	Glutathione peroxidase 2	1
941	Glutathione S-transferase A5	Probable glutathione peroxidase 8	1
942	Glutathione S-transferase A5	Glutathione S-transferase P	1
943	Glutathione S-transferase A5	Matrix metalloproteinase-9	1
944	Glutathione S-transferase A5	Cytochrome P450 3A4	1
945	Glutathione S-transferase A5	Glutathione peroxidase 3	1
946	Glutathione S-transferase A5	Maleylacetoacetate isomerase	1
947	Glutathione S-transferase A5	Aldose reductase	1
948	Glutathione S-transferase A5	Glutathione S-transferase theta-1	1
949	Glutathione S-transferase A5	Epididymal secretory glutathione peroxidase	1
950	Glutathione S-transferase A5	Glutathione peroxidase 1	1
951	Glutathione S-transferase A5	Glutathione S-transferase omega-1	1
952	Glutathione S-transferase A5	Glutathione peroxidase 2	1
953	Glutathione S-transferase P	Probable glutathione peroxidase 8	1
954	Glutathione S-transferase P	Matrix metalloproteinase-9	1
955	Glutathione S-transferase P	Cytochrome P450 3A4	1
956	Glutathione S-transferase P	Glutathione peroxidase 3	1
957	Glutathione S-transferase P	Maleylacetoacetate isomerase	1
958	Glutathione S-transferase P	Multidrug resistance-associated protein 5	1
959	Glutathione S-transferase P	Aldose reductase	1
960	Glutathione S-transferase P	Glutathione S-transferase theta-1	1
961	Glutathione S-transferase P	Epididymal secretory glutathione peroxidase	1
962	Glutathione S-transferase P	Glutathione peroxidase 1	1
963	Glutathione S-transferase P	Peroxisome proliferator-activated receptor gamma	1
964	Glutathione S-transferase P	Glutathione S-transferase omega-1	1
965	Glutathione S-transferase P	Glutathione peroxidase 2	1
966	Glutathione S-transferase P	Vitamin D3 receptor	1
967	Glutathione S-transferase P	Carbonyl reductase [NADPH] 1	1
968	Glutathione S-transferase omega-1	Probable glutathione peroxidase 8	1
969	Glutathione S-transferase omega-1	Matrix metalloproteinase-9	1
970	Glutathione S-transferase omega-1	Cytochrome P450 3A4	1
971	Glutathione S-transferase omega-1	Glutathione peroxidase 3	1
972	Glutathione S-transferase omega-1	Maleylacetoacetate isomerase	1
973	Glutathione S-transferase omega-1	Aldose reductase	1
974	Glutathione S-transferase omega-1	Glutathione S-transferase theta-1	1
975	Glutathione S-transferase omega-1	Epididymal secretory glutathione peroxidase	1
976	Glutathione S-transferase omega-1	Glutathione peroxidase 1	1
977	Glutathione S-transferase omega-1	Glutathione peroxidase 2	1
978	Glutathione peroxidase 1	NAD(P)H dehydrogenase [quinone] 1	1
979	Glutathione peroxidase 1	Arylalkylamine N-acetyltransferase	1
980	Glutathione peroxidase 1	Probable glutathione peroxidase 8	1
981	Glutathione peroxidase 1	Matrix metalloproteinase-9	1
982	Glutathione peroxidase 1	Transient receptor potential cation channel subfamily M member 8	1
983	Glutathione peroxidase 1	Glycine receptor subunit alpha-3	1
984	Glutathione peroxidase 1	Superoxide dismutase [Cu-Zn]	1
985	Glutathione peroxidase 1	N-acylethanolamine-hydrolyzing acid amidase	1
986	Glutathione peroxidase 1	G-protein coupled receptor 55	1
987	Glutathione peroxidase 1	Neuronal acetylcholine receptor subunit alpha-7	1
988	Glutathione peroxidase 1	Aldose reductase	1
989	Glutathione peroxidase 1	Transient receptor potential cation channel subfamily A member 1	1
990	Glutathione peroxidase 1	Voltage-dependent T-type calcium channel subunit alpha-1I	1
991	Glutathione peroxidase 1	N-arachidonyl glycine receptor	1
992	Glutathione peroxidase 1	5-hydroxytryptamine receptor 1A	1
993	Glutathione peroxidase 1	Delta-type opioid receptor	1
994	Glutathione peroxidase 1	Cytochrome P450 2D6	1
995	Glutathione peroxidase 1	Indoleamine 2,3-dioxygenase 1	1
996	Glutathione peroxidase 1	Peroxisome proliferator-activated receptor gamma	1
997	Glutathione peroxidase 1	G-protein coupled receptor 12	1
998	Glutathione peroxidase 1	Catalase	1
999	Glutathione peroxidase 1	Glutathione peroxidase 2	1
1000	Glutathione peroxidase 1	Transient receptor potential cation channel subfamily V member 3	1
1001	Glutathione peroxidase 1	3-hydroxy-3-methylglutaryl-coenzyme A reductase	1
1002	Glutathione peroxidase 1	Cytochrome P450 3A7	1
1003	Glutathione peroxidase 1	Glycine receptor subunit alpha-1	1
1004	Glutathione peroxidase 1	Cytochrome P450 3A4	1
1005	Glutathione peroxidase 1	Glycine receptor subunit beta	1
1006	Glutathione peroxidase 1	Glutathione peroxidase 3	1
1007	Glutathione peroxidase 1	Adenosine receptor A1	1
1008	Glutathione peroxidase 1	Cytochrome P450 1A2	1
1009	Glutathione peroxidase 1	Prostaglandin G/H synthase 2	1
1010	Glutathione peroxidase 1	Maleylacetoacetate isomerase	1
1011	Glutathione peroxidase 1	Mu-type opioid receptor	1
1012	Glutathione peroxidase 1	Cytochrome P450 3A5	1
1013	Glutathione peroxidase 1	Steroid 17-alpha-hydroxylase/17,20 lyase	1
1014	Glutathione peroxidase 1	Acetyl-CoA acetyltransferase, mitochondrial	1
1015	Glutathione peroxidase 1	Voltage-dependent T-type calcium channel subunit alpha-1H	1
1016	Glutathione peroxidase 1	Transient receptor potential cation channel subfamily V member 4	1
1017	Glutathione peroxidase 1	Glutathione S-transferase theta-1	1
1018	Glutathione peroxidase 1	5-hydroxytryptamine receptor 2A	1
1019	Glutathione peroxidase 1	Epididymal secretory glutathione peroxidase	1
1020	Glutathione peroxidase 1	Transient receptor potential cation channel subfamily V member 2	1
1021	Glutathione peroxidase 1	Cannabinoid receptor 2	1
1022	Glutathione peroxidase 1	Transient receptor potential cation channel subfamily V member 1	1
1023	Glutathione peroxidase 1	Prostaglandin G/H synthase 1	1
1024	Glutathione peroxidase 1	5-hydroxytryptamine receptor 3A	1
1025	Glutathione peroxidase 1	Cytochrome P450 1B1	1
1026	Glutathione peroxidase 1	Voltage-dependent anion-selective channel protein 1	1
1027	Glutathione peroxidase 1	Voltage-dependent T-type calcium channel subunit alpha-1G	1
1028	Glutathione peroxidase 1	Cannabinoid receptor 1	1
1029	Glutathione peroxidase 2	Probable glutathione peroxidase 8	1
1030	Glutathione peroxidase 2	Matrix metalloproteinase-9	1
1031	Glutathione peroxidase 2	Cytochrome P450 3A4	1
1032	Glutathione peroxidase 2	Glutathione peroxidase 3	1
1033	Glutathione peroxidase 2	Maleylacetoacetate isomerase	1
1034	Glutathione peroxidase 2	Aldose reductase	1
1035	Glutathione peroxidase 2	Glutathione S-transferase theta-1	1
1036	Glutathione peroxidase 2	Epididymal secretory glutathione peroxidase	1
1037	Glutathione S-transferase theta-1	Probable glutathione peroxidase 8	1
1038	Glutathione S-transferase theta-1	Matrix metalloproteinase-9	1
1039	Glutathione S-transferase theta-1	Cytochrome P450 3A4	1
1040	Glutathione S-transferase theta-1	Glutathione peroxidase 3	1
1041	Glutathione S-transferase theta-1	Maleylacetoacetate isomerase	1
1042	Glutathione S-transferase theta-1	Aldose reductase	1
1043	Glutathione S-transferase theta-1	Epididymal secretory glutathione peroxidase	1
1044	Maleylacetoacetate isomerase	Probable glutathione peroxidase 8	1
1045	Maleylacetoacetate isomerase	Matrix metalloproteinase-9	1
1046	Maleylacetoacetate isomerase	Cytochrome P450 3A4	1
1047	Maleylacetoacetate isomerase	Glutathione peroxidase 3	1
1048	Maleylacetoacetate isomerase	Aldose reductase	1
1049	Maleylacetoacetate isomerase	Epididymal secretory glutathione peroxidase	1
1050	Epididymal secretory glutathione peroxidase	Probable glutathione peroxidase 8	1
1051	Epididymal secretory glutathione peroxidase	Matrix metalloproteinase-9	1
1052	Epididymal secretory glutathione peroxidase	Cytochrome P450 3A4	1
1053	Epididymal secretory glutathione peroxidase	Glutathione peroxidase 3	1
1054	Epididymal secretory glutathione peroxidase	Aldose reductase	1
1055	Glutathione peroxidase 3	Probable glutathione peroxidase 8	1
1056	Glutathione peroxidase 3	Matrix metalloproteinase-9	1
1057	Glutathione peroxidase 3	Cytochrome P450 3A4	1
1058	Glutathione peroxidase 3	Aldose reductase	1
1059	Aldose reductase	Probable glutathione peroxidase 8	1
1060	Aldose reductase	Matrix metalloproteinase-9	1
1061	Aldose reductase	Cytochrome P450 3A4	1
1062	Matrix metalloproteinase-9	Probable glutathione peroxidase 8	1
1063	Matrix metalloproteinase-9	30S ribosomal protein S4	1
1064	Matrix metalloproteinase-9	Vascular endothelial growth factor A	1
1065	Matrix metalloproteinase-9	Mitogen-activated protein kinase 7	1
1066	Matrix metalloproteinase-9	Mitogen-activated protein kinase 12	1
1067	Matrix metalloproteinase-9	Mitogen-activated protein kinase 6	1
1068	Matrix metalloproteinase-9	Mitogen-activated protein kinase 1	1
1069	Matrix metalloproteinase-9	Leukotriene A-4 hydrolase	1
1070	Matrix metalloproteinase-9	Mitogen-activated protein kinase 11	1
1071	Matrix metalloproteinase-9	Mitogen-activated protein kinase 8	1
1072	Matrix metalloproteinase-9	Nitric oxide synthase, inducible	1
1073	Matrix metalloproteinase-9	Mitogen-activated protein kinase 15	1
1074	Matrix metalloproteinase-9	Caspase-1	1
1075	Matrix metalloproteinase-9	Arachidonate 5-lipoxygenase	1
1076	Matrix metalloproteinase-9	30S ribosomal protein S9	1
1077	Matrix metalloproteinase-9	Cytochrome P450 3A4	1
1078	Matrix metalloproteinase-9	Mitogen-activated protein kinase 14	1
1079	Matrix metalloproteinase-9	Cytochrome c	1
1080	Matrix metalloproteinase-9	Mitogen-activated protein kinase 3	1
1081	Matrix metalloproteinase-9	Interleukin-1 beta	1
1082	Matrix metalloproteinase-9	Caspase-3	1
1083	Matrix metalloproteinase-9	Mitogen-activated protein kinase 9	1
1084	Matrix metalloproteinase-9	Mitogen-activated protein kinase 4	1
1085	Matrix metalloproteinase-9	Mitogen-activated protein kinase 10	1
1086	Matrix metalloproteinase-9	Mitogen-activated protein kinase 13	1
1087	Matrix metalloproteinase-9	B1 bradykinin receptor	1
1088	Matrix metalloproteinase-9	72 kDa type IV collagenase	1
1089	Cytochrome P450 3A4	Probable glutathione peroxidase 8	1
1090	Histamine H1 receptor	5-hydroxytryptamine receptor 2B	1
1091	Histamine H1 receptor	Alpha-1D adrenergic receptor	2
1092	Histamine H1 receptor	5-hydroxytryptamine receptor 1B	1
1093	Histamine H1 receptor	D(2) dopamine receptor	2
1094	Histamine H1 receptor	5-hydroxytryptamine receptor 1E	1
1095	Histamine H1 receptor	Muscarinic acetylcholine receptor M3	2
1096	Histamine H1 receptor	Muscarinic acetylcholine receptor M4	1
1097	Histamine H1 receptor	Sphingomyelin phosphodiesterase	1
1098	Histamine H1 receptor	Potassium voltage-gated channel subfamily H member 2	1
1099	Histamine H1 receptor	5-hydroxytryptamine receptor 6	2
1100	Histamine H1 receptor	Calmodulin	1
1101	Histamine H1 receptor	Alpha-1-acid glycoprotein 2	1
1102	Histamine H1 receptor	Alpha-2B adrenergic receptor	2
1103	Histamine H1 receptor	6-phosphogluconate dehydrogenase, decarboxylating	1
1104	Histamine H1 receptor	Histamine H4 receptor	1
1105	Histamine H1 receptor	Alpha-2C adrenergic receptor	2
1106	Histamine H1 receptor	Alpha-2A adrenergic receptor	2
1107	Histamine H1 receptor	D(1A) dopamine receptor	2
1108	Histamine H1 receptor	5-hydroxytryptamine receptor 1A	2
1109	Histamine H1 receptor	5-hydroxytryptamine receptor 2A	2
1110	Histamine H1 receptor	5-hydroxytryptamine receptor 2C	2
1111	Histamine H1 receptor	Alpha-1-acid glycoprotein 1	1
1112	Histamine H1 receptor	5-hydroxytryptamine receptor 7	2
1113	Histamine H1 receptor	Muscarinic acetylcholine receptor M5	1
1114	Histamine H1 receptor	Alpha-1B adrenergic receptor	2
1115	Histamine H1 receptor	Muscarinic acetylcholine receptor M1	2
1116	Histamine H1 receptor	Muscarinic acetylcholine receptor M2	2
1117	Histamine H1 receptor	D(4) dopamine receptor	2
1118	Histamine H1 receptor	D(3) dopamine receptor	2
1119	Histamine H1 receptor	5-hydroxytryptamine receptor 3A	1
1120	Histamine H1 receptor	Alpha-1A adrenergic receptor	2
1121	Histamine H1 receptor	D(1B) dopamine receptor	2
1122	Histamine H1 receptor	5-hydroxytryptamine receptor 1D	1
1123	Muscarinic acetylcholine receptor M2	5-hydroxytryptamine receptor 2B	1
1124	Muscarinic acetylcholine receptor M2	Alpha-1D adrenergic receptor	1
1125	Muscarinic acetylcholine receptor M2	5-hydroxytryptamine receptor 1B	2
1126	Muscarinic acetylcholine receptor M2	D(2) dopamine receptor	2
1127	Muscarinic acetylcholine receptor M2	5-hydroxytryptamine receptor 1E	2
1128	Muscarinic acetylcholine receptor M2	Muscarinic acetylcholine receptor M3	2
1129	Muscarinic acetylcholine receptor M2	Muscarinic acetylcholine receptor M4	2
1130	Muscarinic acetylcholine receptor M2	5-hydroxytryptamine receptor 6	1
1131	Muscarinic acetylcholine receptor M2	Sodium-dependent noradrenaline transporter	1
1132	Muscarinic acetylcholine receptor M2	Alpha-2B adrenergic receptor	1
1133	Muscarinic acetylcholine receptor M2	Glutamate receptor ionotropic, NMDA 3A	1
1134	Muscarinic acetylcholine receptor M2	Cholinesterase	1
1135	Muscarinic acetylcholine receptor M2	Alpha-7 nicotinic cholinergic receptor subunit	1
1136	Muscarinic acetylcholine receptor M2	Alpha-2C adrenergic receptor	1
1137	Muscarinic acetylcholine receptor M2	Mu-type opioid receptor	1
1138	Muscarinic acetylcholine receptor M2	Alpha-2A adrenergic receptor	1
1139	Muscarinic acetylcholine receptor M2	D(1A) dopamine receptor	1
1140	Muscarinic acetylcholine receptor M2	5-hydroxytryptamine receptor 1A	2
1141	Muscarinic acetylcholine receptor M2	5-hydroxytryptamine receptor 2A	2
1142	Muscarinic acetylcholine receptor M2	Delta-type opioid receptor	1
1143	Muscarinic acetylcholine receptor M2	5-hydroxytryptamine receptor 2C	2
1144	Muscarinic acetylcholine receptor M2	5-hydroxytryptamine receptor 1F	1
1145	Muscarinic acetylcholine receptor M2	5-hydroxytryptamine receptor 7	1
1146	Muscarinic acetylcholine receptor M2	Muscarinic acetylcholine receptor M5	2
1147	Muscarinic acetylcholine receptor M2	Alpha-1B adrenergic receptor	1
1148	Muscarinic acetylcholine receptor M2	Muscarinic acetylcholine receptor M1	2
1149	Muscarinic acetylcholine receptor M2	Nitric oxide synthase, brain	1
1150	Muscarinic acetylcholine receptor M2	D(4) dopamine receptor	1
1151	Muscarinic acetylcholine receptor M2	D(3) dopamine receptor	1
1152	Muscarinic acetylcholine receptor M2	5-hydroxytryptamine receptor 3A	2
1153	Muscarinic acetylcholine receptor M2	Alpha-1A adrenergic receptor	1
1154	Muscarinic acetylcholine receptor M2	D(1B) dopamine receptor	1
1155	Muscarinic acetylcholine receptor M2	Substance-P receptor	1
1156	Muscarinic acetylcholine receptor M2	5-hydroxytryptamine receptor 1D	2
1157	Muscarinic acetylcholine receptor M2	Kappa-type opioid receptor	1
1158	Mineralocorticoid receptor	Progesterone receptor	2
1159	Mineralocorticoid receptor	Voltage-dependent calcium channel subunit alpha-2/delta-4	1
1160	Mineralocorticoid receptor	Voltage-dependent calcium channel subunit alpha-2/delta-3	1
1161	Mineralocorticoid receptor	Voltage-dependent calcium channel gamma-3 subunit	1
1162	Mineralocorticoid receptor	Voltage-dependent L-type calcium channel subunit alpha-1F	1
1163	Mineralocorticoid receptor	Androgen receptor	2
1164	Mineralocorticoid receptor	Voltage-dependent L-type calcium channel subunit alpha-1S	1
1165	Mineralocorticoid receptor	Voltage-dependent calcium channel subunit alpha-2/delta-1	1
1166	Mineralocorticoid receptor	Cytochrome P450 11B2, mitochondrial	1
1167	Mineralocorticoid receptor	Voltage-dependent N-type calcium channel subunit alpha-1B	1
1168	Mineralocorticoid receptor	Voltage-dependent P/Q-type calcium channel subunit alpha-1A	1
1169	Mineralocorticoid receptor	Nuclear receptor subfamily 1 group I member 2	1
1170	Mineralocorticoid receptor	Voltage-dependent calcium channel gamma-1 subunit	1
1171	Mineralocorticoid receptor	Voltage-dependent calcium channel gamma-5 subunit	1
1172	Mineralocorticoid receptor	Voltage-dependent calcium channel gamma-6 subunit	1
1173	Mineralocorticoid receptor	Voltage-dependent calcium channel subunit alpha-2/delta-2	1
1174	Mineralocorticoid receptor	Voltage-dependent T-type calcium channel subunit alpha-1I	1
1175	Mineralocorticoid receptor	Steroid 17-alpha-hydroxylase/17,20 lyase	2
1176	Mineralocorticoid receptor	Estrogen receptor	1
1177	Mineralocorticoid receptor	Voltage-dependent L-type calcium channel subunit alpha-1D	1
1178	Mineralocorticoid receptor	Voltage-dependent calcium channel gamma-8 subunit	1
1179	Mineralocorticoid receptor	Voltage-dependent T-type calcium channel subunit alpha-1H	1
1180	Mineralocorticoid receptor	Voltage-dependent L-type calcium channel subunit beta-4	1
1181	Mineralocorticoid receptor	3-oxo-5-alpha-steroid 4-dehydrogenase 1	1
1182	Mineralocorticoid receptor	Sex hormone-binding globulin	2
1183	Mineralocorticoid receptor	Voltage-dependent calcium channel gamma-2 subunit	1
1184	Mineralocorticoid receptor	Voltage-dependent calcium channel gamma-4 subunit	1
1185	Mineralocorticoid receptor	Alpha-1-acid glycoprotein 1	1
1186	Mineralocorticoid receptor	Voltage-dependent R-type calcium channel subunit alpha-1E	1
1187	Mineralocorticoid receptor	Voltage-dependent L-type calcium channel subunit beta-2	1
1188	Mineralocorticoid receptor	Voltage-dependent L-type calcium channel subunit alpha-1C	1
1189	Mineralocorticoid receptor	3-oxo-5-alpha-steroid 4-dehydrogenase 2	1
1190	Mineralocorticoid receptor	Voltage-dependent L-type calcium channel subunit beta-3	1
1191	Mineralocorticoid receptor	Estrogen receptor beta	1
1192	Mineralocorticoid receptor	Polyprenol reductase	1
1193	Mineralocorticoid receptor	Voltage-dependent T-type calcium channel subunit alpha-1G	1
1194	Mineralocorticoid receptor	Voltage-dependent calcium channel gamma-7 subunit	1
1195	Mineralocorticoid receptor	Kappa-type opioid receptor	1
1196	Mineralocorticoid receptor	Glucocorticoid receptor	2
1197	Mineralocorticoid receptor	Voltage-dependent L-type calcium channel subunit beta-1	1
1198	Androgen receptor	Serum albumin	1
1199	Androgen receptor	Progesterone receptor	3
1200	Androgen receptor	Voltage-dependent calcium channel subunit alpha-2/delta-4	1
1201	Androgen receptor	Protein kinase C alpha type	1
1202	Androgen receptor	Voltage-dependent calcium channel subunit alpha-2/delta-3	1
1203	Androgen receptor	Voltage-dependent calcium channel gamma-3 subunit	1
1204	Androgen receptor	Voltage-dependent L-type calcium channel subunit alpha-1F	1
1205	Androgen receptor	Potassium voltage-gated channel subfamily H member 2	1
1206	Androgen receptor	Voltage-dependent L-type calcium channel subunit alpha-1S	1
1207	Androgen receptor	Voltage-dependent calcium channel subunit alpha-2/delta-1	1
1208	Androgen receptor	Cytochrome P450 11B2, mitochondrial	1
1209	Androgen receptor	Voltage-dependent N-type calcium channel subunit alpha-1B	1
1210	Androgen receptor	Voltage-dependent P/Q-type calcium channel subunit alpha-1A	1
1211	Androgen receptor	Nuclear receptor subfamily 1 group I member 2	2
1212	Androgen receptor	Voltage-dependent calcium channel gamma-1 subunit	1
1213	Androgen receptor	Voltage-dependent calcium channel gamma-5 subunit	1
1214	Androgen receptor	Voltage-dependent calcium channel gamma-6 subunit	1
1215	Androgen receptor	Estrogen-related receptor gamma	1
1216	Androgen receptor	Voltage-dependent calcium channel subunit alpha-2/delta-2	1
1217	Androgen receptor	Voltage-dependent T-type calcium channel subunit alpha-1I	1
1218	Androgen receptor	Steroid 17-alpha-hydroxylase/17,20 lyase	2
1219	Androgen receptor	Estrogen receptor	2
1220	Androgen receptor	Protein kinase C iota type	1
1221	Androgen receptor	Protein kinase C zeta type	1
1222	Androgen receptor	Voltage-dependent L-type calcium channel subunit alpha-1D	1
1223	Androgen receptor	Voltage-dependent calcium channel gamma-8 subunit	1
1224	Androgen receptor	Voltage-dependent T-type calcium channel subunit alpha-1H	1
1225	Androgen receptor	Voltage-dependent L-type calcium channel subunit beta-4	1
1226	Androgen receptor	3-oxo-5-alpha-steroid 4-dehydrogenase 1	1
1227	Androgen receptor	Sex hormone-binding globulin	3
1228	Androgen receptor	Protein kinase C beta type	1
1229	Androgen receptor	Voltage-dependent calcium channel gamma-2 subunit	1
1230	Androgen receptor	Voltage-dependent calcium channel gamma-4 subunit	1
1231	Androgen receptor	Alpha-1-acid glycoprotein 1	1
1232	Androgen receptor	Voltage-dependent R-type calcium channel subunit alpha-1E	1
1233	Androgen receptor	Protein kinase C gamma type	1
1234	Androgen receptor	Mitogen-activated protein kinase 8	1
1235	Androgen receptor	Protein kinase C theta type	1
1236	Androgen receptor	3-beta-hydroxysteroid-Delta(8),Delta(7)-isomerase	1
1237	Androgen receptor	Voltage-dependent L-type calcium channel subunit beta-2	1
1238	Androgen receptor	Voltage-dependent L-type calcium channel subunit alpha-1C	1
1239	Androgen receptor	3-oxo-5-alpha-steroid 4-dehydrogenase 2	1
1240	Androgen receptor	Protein kinase C epsilon type	1
1241	Androgen receptor	Voltage-dependent L-type calcium channel subunit beta-3	1
1242	Androgen receptor	Estrogen receptor beta	2
1243	Androgen receptor	Protein kinase C delta type	1
1244	Androgen receptor	Polyprenol reductase	1
1245	Androgen receptor	Voltage-dependent T-type calcium channel subunit alpha-1G	1
1246	Androgen receptor	Voltage-dependent calcium channel gamma-7 subunit	1
1247	Androgen receptor	Kappa-type opioid receptor	1
1248	Androgen receptor	Glucocorticoid receptor	2
1249	Androgen receptor	Voltage-dependent L-type calcium channel subunit beta-1	1
1250	Progesterone receptor	Serum albumin	1
1251	Progesterone receptor	Voltage-dependent calcium channel subunit alpha-2/delta-4	1
1252	Progesterone receptor	Voltage-dependent calcium channel subunit alpha-2/delta-3	1
1253	Progesterone receptor	Voltage-dependent calcium channel gamma-3 subunit	1
1254	Progesterone receptor	Voltage-dependent L-type calcium channel subunit alpha-1F	1
1255	Progesterone receptor	Voltage-dependent L-type calcium channel subunit alpha-1S	1
1256	Progesterone receptor	Voltage-dependent calcium channel subunit alpha-2/delta-1	1
1257	Progesterone receptor	Cytochrome P450 11B2, mitochondrial	1
1258	Progesterone receptor	Voltage-dependent N-type calcium channel subunit alpha-1B	1
1259	Progesterone receptor	Voltage-dependent P/Q-type calcium channel subunit alpha-1A	1
1260	Progesterone receptor	Nuclear receptor subfamily 1 group I member 2	1
1261	Progesterone receptor	Voltage-dependent calcium channel gamma-1 subunit	1
1262	Progesterone receptor	Voltage-dependent calcium channel gamma-5 subunit	1
1263	Progesterone receptor	Voltage-dependent calcium channel gamma-6 subunit	1
1264	Progesterone receptor	Voltage-dependent calcium channel subunit alpha-2/delta-2	1
1265	Progesterone receptor	Voltage-dependent T-type calcium channel subunit alpha-1I	1
1266	Progesterone receptor	Steroid 17-alpha-hydroxylase/17,20 lyase	2
1267	Progesterone receptor	Estrogen receptor	1
1268	Progesterone receptor	Voltage-dependent L-type calcium channel subunit alpha-1D	1
1269	Progesterone receptor	Voltage-dependent calcium channel gamma-8 subunit	1
1270	Progesterone receptor	Voltage-dependent T-type calcium channel subunit alpha-1H	1
1271	Progesterone receptor	Voltage-dependent L-type calcium channel subunit beta-4	1
1272	Progesterone receptor	3-oxo-5-alpha-steroid 4-dehydrogenase 1	1
1273	Progesterone receptor	Sex hormone-binding globulin	2
1274	Progesterone receptor	Voltage-dependent calcium channel gamma-2 subunit	1
1275	Progesterone receptor	Voltage-dependent calcium channel gamma-4 subunit	1
1276	Progesterone receptor	Alpha-1-acid glycoprotein 1	1
1277	Progesterone receptor	Voltage-dependent R-type calcium channel subunit alpha-1E	1
1278	Progesterone receptor	Voltage-dependent L-type calcium channel subunit beta-2	1
1279	Progesterone receptor	Voltage-dependent L-type calcium channel subunit alpha-1C	1
1280	Progesterone receptor	3-oxo-5-alpha-steroid 4-dehydrogenase 2	1
1281	Progesterone receptor	Voltage-dependent L-type calcium channel subunit beta-3	1
1282	Progesterone receptor	Estrogen receptor beta	1
1283	Progesterone receptor	Polyprenol reductase	1
1284	Progesterone receptor	Voltage-dependent T-type calcium channel subunit alpha-1G	1
1285	Progesterone receptor	Voltage-dependent calcium channel gamma-7 subunit	1
1286	Progesterone receptor	Kappa-type opioid receptor	1
1287	Progesterone receptor	Glucocorticoid receptor	4
1288	Progesterone receptor	Voltage-dependent L-type calcium channel subunit beta-1	1
1289	Glucocorticoid receptor	Voltage-dependent calcium channel subunit alpha-2/delta-4	1
1290	Glucocorticoid receptor	Voltage-dependent calcium channel subunit alpha-2/delta-3	1
1291	Glucocorticoid receptor	Voltage-dependent calcium channel gamma-3 subunit	1
1292	Glucocorticoid receptor	Voltage-dependent L-type calcium channel subunit alpha-1F	1
1293	Glucocorticoid receptor	Voltage-dependent L-type calcium channel subunit alpha-1S	1
1294	Glucocorticoid receptor	Nuclear receptor subfamily 0 group B member 1	1
1295	Glucocorticoid receptor	Voltage-dependent calcium channel subunit alpha-2/delta-1	1
1296	Glucocorticoid receptor	Cytochrome P450 11B2, mitochondrial	1
1297	Glucocorticoid receptor	Voltage-dependent N-type calcium channel subunit alpha-1B	1
1298	Glucocorticoid receptor	Nuclear receptor subfamily 1 group I member 2	2
1299	Glucocorticoid receptor	Voltage-dependent P/Q-type calcium channel subunit alpha-1A	1
1300	Glucocorticoid receptor	Voltage-dependent calcium channel gamma-1 subunit	1
1301	Glucocorticoid receptor	Voltage-dependent calcium channel gamma-5 subunit	1
1302	Glucocorticoid receptor	Voltage-dependent calcium channel gamma-6 subunit	1
1303	Glucocorticoid receptor	Voltage-dependent calcium channel subunit alpha-2/delta-2	1
1304	Glucocorticoid receptor	Voltage-dependent T-type calcium channel subunit alpha-1I	1
1305	Glucocorticoid receptor	Annexin A1	4
1306	Glucocorticoid receptor	Steroid 17-alpha-hydroxylase/17,20 lyase	2
1307	Glucocorticoid receptor	Estrogen receptor	1
1308	Glucocorticoid receptor	Voltage-dependent L-type calcium channel subunit alpha-1D	1
1309	Glucocorticoid receptor	Voltage-dependent calcium channel gamma-8 subunit	1
1310	Glucocorticoid receptor	Voltage-dependent T-type calcium channel subunit alpha-1H	1
1311	Glucocorticoid receptor	Voltage-dependent L-type calcium channel subunit beta-4	1
1312	Glucocorticoid receptor	3-oxo-5-alpha-steroid 4-dehydrogenase 1	1
1313	Glucocorticoid receptor	Sex hormone-binding globulin	2
1314	Glucocorticoid receptor	Voltage-dependent calcium channel gamma-2 subunit	1
1315	Glucocorticoid receptor	Alpha-1-acid glycoprotein 1	1
1316	Glucocorticoid receptor	Voltage-dependent calcium channel gamma-4 subunit	1
1317	Glucocorticoid receptor	Voltage-dependent R-type calcium channel subunit alpha-1E	1
1318	Glucocorticoid receptor	Nitric oxide synthase, inducible	1
1319	Glucocorticoid receptor	Voltage-dependent L-type calcium channel subunit beta-2	1
1320	Glucocorticoid receptor	Voltage-dependent L-type calcium channel subunit alpha-1C	1
1321	Glucocorticoid receptor	3-oxo-5-alpha-steroid 4-dehydrogenase 2	1
1322	Glucocorticoid receptor	Voltage-dependent L-type calcium channel subunit beta-3	1
1323	Glucocorticoid receptor	Estrogen receptor beta	1
1324	Glucocorticoid receptor	Polyprenol reductase	1
1325	Glucocorticoid receptor	Voltage-dependent T-type calcium channel subunit alpha-1G	1
1326	Glucocorticoid receptor	Voltage-dependent calcium channel gamma-7 subunit	1
1327	Glucocorticoid receptor	Kappa-type opioid receptor	1
1328	Glucocorticoid receptor	Voltage-dependent L-type calcium channel subunit beta-1	1
1329	Cytochrome P450 11B2, mitochondrial	Voltage-dependent calcium channel subunit alpha-2/delta-4	1
1330	Cytochrome P450 11B2, mitochondrial	Voltage-dependent calcium channel subunit alpha-2/delta-3	1
1331	Cytochrome P450 11B2, mitochondrial	Voltage-dependent calcium channel gamma-3 subunit	1
1332	Cytochrome P450 11B2, mitochondrial	Voltage-dependent L-type calcium channel subunit alpha-1F	1
1333	Cytochrome P450 11B2, mitochondrial	Voltage-dependent L-type calcium channel subunit alpha-1S	1
1334	Cytochrome P450 11B2, mitochondrial	Voltage-dependent calcium channel subunit alpha-2/delta-1	1
1335	Cytochrome P450 11B2, mitochondrial	Voltage-dependent N-type calcium channel subunit alpha-1B	1
1336	Cytochrome P450 11B2, mitochondrial	Voltage-dependent P/Q-type calcium channel subunit alpha-1A	1
1337	Cytochrome P450 11B2, mitochondrial	Nuclear receptor subfamily 1 group I member 2	1
1338	Cytochrome P450 11B2, mitochondrial	Voltage-dependent calcium channel gamma-1 subunit	1
1339	Cytochrome P450 11B2, mitochondrial	Voltage-dependent calcium channel gamma-5 subunit	1
1340	Cytochrome P450 11B2, mitochondrial	Voltage-dependent calcium channel gamma-6 subunit	1
1341	Cytochrome P450 11B2, mitochondrial	Voltage-dependent calcium channel subunit alpha-2/delta-2	1
1342	Cytochrome P450 11B2, mitochondrial	Voltage-dependent T-type calcium channel subunit alpha-1I	1
1343	Cytochrome P450 11B2, mitochondrial	Steroid 17-alpha-hydroxylase/17,20 lyase	1
1344	Cytochrome P450 11B2, mitochondrial	Voltage-dependent L-type calcium channel subunit alpha-1D	1
1345	Cytochrome P450 11B2, mitochondrial	Voltage-dependent calcium channel gamma-8 subunit	1
1346	Cytochrome P450 11B2, mitochondrial	Voltage-dependent T-type calcium channel subunit alpha-1H	1
1347	Cytochrome P450 11B2, mitochondrial	Voltage-dependent L-type calcium channel subunit beta-4	1
1348	Cytochrome P450 11B2, mitochondrial	3-oxo-5-alpha-steroid 4-dehydrogenase 1	1
1349	Cytochrome P450 11B2, mitochondrial	Sex hormone-binding globulin	1
1350	Cytochrome P450 11B2, mitochondrial	Voltage-dependent calcium channel gamma-2 subunit	1
1351	Cytochrome P450 11B2, mitochondrial	Voltage-dependent calcium channel gamma-4 subunit	1
1352	Cytochrome P450 11B2, mitochondrial	Voltage-dependent R-type calcium channel subunit alpha-1E	1
1353	Cytochrome P450 11B2, mitochondrial	Voltage-dependent L-type calcium channel subunit beta-2	1
1354	Cytochrome P450 11B2, mitochondrial	Voltage-dependent L-type calcium channel subunit alpha-1C	1
1355	Cytochrome P450 11B2, mitochondrial	3-oxo-5-alpha-steroid 4-dehydrogenase 2	1
1356	Cytochrome P450 11B2, mitochondrial	Voltage-dependent L-type calcium channel subunit beta-3	1
1357	Cytochrome P450 11B2, mitochondrial	Polyprenol reductase	1
1358	Cytochrome P450 11B2, mitochondrial	Voltage-dependent T-type calcium channel subunit alpha-1G	1
1359	Cytochrome P450 11B2, mitochondrial	Voltage-dependent calcium channel gamma-7 subunit	1
1360	Cytochrome P450 11B2, mitochondrial	Voltage-dependent L-type calcium channel subunit beta-1	1
1361	Steroid 17-alpha-hydroxylase/17,20 lyase	NAD(P)H dehydrogenase [quinone] 1	1
1362	Steroid 17-alpha-hydroxylase/17,20 lyase	Arylalkylamine N-acetyltransferase	1
1363	Steroid 17-alpha-hydroxylase/17,20 lyase	Voltage-dependent calcium channel subunit alpha-2/delta-4	1
1364	Steroid 17-alpha-hydroxylase/17,20 lyase	Voltage-dependent calcium channel subunit alpha-2/delta-3	1
1365	Steroid 17-alpha-hydroxylase/17,20 lyase	Transient receptor potential cation channel subfamily M member 8	1
1366	Steroid 17-alpha-hydroxylase/17,20 lyase	Glycine receptor subunit alpha-3	1
1367	Steroid 17-alpha-hydroxylase/17,20 lyase	Superoxide dismutase [Cu-Zn]	1
1368	Steroid 17-alpha-hydroxylase/17,20 lyase	N-acylethanolamine-hydrolyzing acid amidase	1
1369	Steroid 17-alpha-hydroxylase/17,20 lyase	Voltage-dependent L-type calcium channel subunit alpha-1S	1
1370	Steroid 17-alpha-hydroxylase/17,20 lyase	G-protein coupled receptor 55	1
1371	Steroid 17-alpha-hydroxylase/17,20 lyase	Voltage-dependent calcium channel subunit alpha-2/delta-1	1
1372	Steroid 17-alpha-hydroxylase/17,20 lyase	Voltage-dependent N-type calcium channel subunit alpha-1B	1
1373	Steroid 17-alpha-hydroxylase/17,20 lyase	Voltage-dependent calcium channel gamma-1 subunit	1
1374	Steroid 17-alpha-hydroxylase/17,20 lyase	Neuronal acetylcholine receptor subunit alpha-7	1
1375	Steroid 17-alpha-hydroxylase/17,20 lyase	Transient receptor potential cation channel subfamily A member 1	1
1376	Steroid 17-alpha-hydroxylase/17,20 lyase	Voltage-dependent T-type calcium channel subunit alpha-1I	2
1377	Steroid 17-alpha-hydroxylase/17,20 lyase	Voltage-dependent L-type calcium channel subunit alpha-1D	1
1378	Steroid 17-alpha-hydroxylase/17,20 lyase	Voltage-dependent calcium channel gamma-8 subunit	1
1379	Steroid 17-alpha-hydroxylase/17,20 lyase	N-arachidonyl glycine receptor	1
1380	Steroid 17-alpha-hydroxylase/17,20 lyase	5-hydroxytryptamine receptor 1A	1
1381	Steroid 17-alpha-hydroxylase/17,20 lyase	Delta-type opioid receptor	1
1382	Steroid 17-alpha-hydroxylase/17,20 lyase	Cytochrome P450 2D6	1
1383	Steroid 17-alpha-hydroxylase/17,20 lyase	Voltage-dependent calcium channel gamma-4 subunit	1
1384	Steroid 17-alpha-hydroxylase/17,20 lyase	Indoleamine 2,3-dioxygenase 1	1
1385	Steroid 17-alpha-hydroxylase/17,20 lyase	Peroxisome proliferator-activated receptor gamma	1
1386	Steroid 17-alpha-hydroxylase/17,20 lyase	Voltage-dependent L-type calcium channel subunit alpha-1C	1
1387	Steroid 17-alpha-hydroxylase/17,20 lyase	G-protein coupled receptor 12	1
1388	Steroid 17-alpha-hydroxylase/17,20 lyase	Catalase	1
1389	Steroid 17-alpha-hydroxylase/17,20 lyase	Transient receptor potential cation channel subfamily V member 3	1
1390	Steroid 17-alpha-hydroxylase/17,20 lyase	Voltage-dependent calcium channel gamma-7 subunit	1
1391	Steroid 17-alpha-hydroxylase/17,20 lyase	3-hydroxy-3-methylglutaryl-coenzyme A reductase	1
1392	Steroid 17-alpha-hydroxylase/17,20 lyase	Cytochrome P450 3A7	1
1393	Steroid 17-alpha-hydroxylase/17,20 lyase	Glycine receptor subunit alpha-1	1
1394	Steroid 17-alpha-hydroxylase/17,20 lyase	Glycine receptor subunit beta	1
1395	Steroid 17-alpha-hydroxylase/17,20 lyase	Voltage-dependent L-type calcium channel subunit alpha-1F	1
1396	Steroid 17-alpha-hydroxylase/17,20 lyase	Voltage-dependent calcium channel gamma-3 subunit	1
1397	Steroid 17-alpha-hydroxylase/17,20 lyase	Adenosine receptor A1	1
1398	Steroid 17-alpha-hydroxylase/17,20 lyase	Voltage-dependent P/Q-type calcium channel subunit alpha-1A	1
1399	Steroid 17-alpha-hydroxylase/17,20 lyase	Cytochrome P450 1A2	1
1400	Steroid 17-alpha-hydroxylase/17,20 lyase	Nuclear receptor subfamily 1 group I member 2	1
1401	Steroid 17-alpha-hydroxylase/17,20 lyase	Prostaglandin G/H synthase 2	1
1402	Steroid 17-alpha-hydroxylase/17,20 lyase	Voltage-dependent calcium channel gamma-5 subunit	1
1403	Steroid 17-alpha-hydroxylase/17,20 lyase	Voltage-dependent calcium channel gamma-6 subunit	1
1404	Steroid 17-alpha-hydroxylase/17,20 lyase	Mu-type opioid receptor	1
1405	Steroid 17-alpha-hydroxylase/17,20 lyase	Voltage-dependent calcium channel subunit alpha-2/delta-2	1
1406	Steroid 17-alpha-hydroxylase/17,20 lyase	Cytochrome P450 3A5	1
1407	Steroid 17-alpha-hydroxylase/17,20 lyase	Estrogen receptor	1
1408	Steroid 17-alpha-hydroxylase/17,20 lyase	Acetyl-CoA acetyltransferase, mitochondrial	1
1409	Steroid 17-alpha-hydroxylase/17,20 lyase	Voltage-dependent T-type calcium channel subunit alpha-1H	2
1410	Steroid 17-alpha-hydroxylase/17,20 lyase	Voltage-dependent L-type calcium channel subunit beta-4	1
1411	Steroid 17-alpha-hydroxylase/17,20 lyase	Transient receptor potential cation channel subfamily V member 4	1
1412	Steroid 17-alpha-hydroxylase/17,20 lyase	3-oxo-5-alpha-steroid 4-dehydrogenase 1	1
1413	Steroid 17-alpha-hydroxylase/17,20 lyase	5-hydroxytryptamine receptor 2A	1
1414	Steroid 17-alpha-hydroxylase/17,20 lyase	Sex hormone-binding globulin	2
1415	Steroid 17-alpha-hydroxylase/17,20 lyase	Voltage-dependent calcium channel gamma-2 subunit	1
1416	Steroid 17-alpha-hydroxylase/17,20 lyase	Alpha-1-acid glycoprotein 1	1
1417	Steroid 17-alpha-hydroxylase/17,20 lyase	Voltage-dependent R-type calcium channel subunit alpha-1E	1
1418	Steroid 17-alpha-hydroxylase/17,20 lyase	Transient receptor potential cation channel subfamily V member 2	1
1419	Steroid 17-alpha-hydroxylase/17,20 lyase	Cannabinoid receptor 2	1
1420	Steroid 17-alpha-hydroxylase/17,20 lyase	Voltage-dependent L-type calcium channel subunit beta-2	1
1421	Steroid 17-alpha-hydroxylase/17,20 lyase	3-oxo-5-alpha-steroid 4-dehydrogenase 2	1
1422	Steroid 17-alpha-hydroxylase/17,20 lyase	Voltage-dependent L-type calcium channel subunit beta-3	1
1423	Steroid 17-alpha-hydroxylase/17,20 lyase	Transient receptor potential cation channel subfamily V member 1	1
1424	Steroid 17-alpha-hydroxylase/17,20 lyase	Estrogen receptor beta	1
1425	Steroid 17-alpha-hydroxylase/17,20 lyase	Prostaglandin G/H synthase 1	1
1426	Steroid 17-alpha-hydroxylase/17,20 lyase	5-hydroxytryptamine receptor 3A	1
1427	Steroid 17-alpha-hydroxylase/17,20 lyase	Cytochrome P450 1B1	1
1428	Steroid 17-alpha-hydroxylase/17,20 lyase	Voltage-dependent anion-selective channel protein 1	1
1429	Steroid 17-alpha-hydroxylase/17,20 lyase	Voltage-dependent T-type calcium channel subunit alpha-1G	2
1430	Steroid 17-alpha-hydroxylase/17,20 lyase	Polyprenol reductase	1
1431	Steroid 17-alpha-hydroxylase/17,20 lyase	Kappa-type opioid receptor	1
1432	Steroid 17-alpha-hydroxylase/17,20 lyase	Voltage-dependent L-type calcium channel subunit beta-1	1
1433	Steroid 17-alpha-hydroxylase/17,20 lyase	Cannabinoid receptor 1	1
1434	3-oxo-5-alpha-steroid 4-dehydrogenase 1	3-oxo-5-beta-steroid 4-dehydrogenase	1
1435	3-oxo-5-alpha-steroid 4-dehydrogenase 1	Voltage-dependent calcium channel subunit alpha-2/delta-4	1
1436	3-oxo-5-alpha-steroid 4-dehydrogenase 1	Voltage-dependent calcium channel subunit alpha-2/delta-3	1
1437	3-oxo-5-alpha-steroid 4-dehydrogenase 1	Voltage-dependent calcium channel gamma-3 subunit	1
1438	3-oxo-5-alpha-steroid 4-dehydrogenase 1	Voltage-dependent L-type calcium channel subunit alpha-1F	1
1439	3-oxo-5-alpha-steroid 4-dehydrogenase 1	Voltage-dependent L-type calcium channel subunit alpha-1S	1
1440	3-oxo-5-alpha-steroid 4-dehydrogenase 1	Voltage-dependent calcium channel subunit alpha-2/delta-1	1
1441	3-oxo-5-alpha-steroid 4-dehydrogenase 1	Voltage-dependent N-type calcium channel subunit alpha-1B	1
1442	3-oxo-5-alpha-steroid 4-dehydrogenase 1	Voltage-dependent P/Q-type calcium channel subunit alpha-1A	1
1443	3-oxo-5-alpha-steroid 4-dehydrogenase 1	Nuclear receptor subfamily 1 group I member 2	1
1444	3-oxo-5-alpha-steroid 4-dehydrogenase 1	Voltage-dependent calcium channel gamma-1 subunit	1
1445	3-oxo-5-alpha-steroid 4-dehydrogenase 1	Voltage-dependent calcium channel gamma-5 subunit	1
1446	3-oxo-5-alpha-steroid 4-dehydrogenase 1	Voltage-dependent calcium channel gamma-6 subunit	1
1447	3-oxo-5-alpha-steroid 4-dehydrogenase 1	Voltage-dependent calcium channel subunit alpha-2/delta-2	1
1448	3-oxo-5-alpha-steroid 4-dehydrogenase 1	Voltage-dependent T-type calcium channel subunit alpha-1I	1
1449	3-oxo-5-alpha-steroid 4-dehydrogenase 1	Voltage-dependent L-type calcium channel subunit alpha-1D	1
1450	3-oxo-5-alpha-steroid 4-dehydrogenase 1	Voltage-dependent calcium channel gamma-8 subunit	1
1451	3-oxo-5-alpha-steroid 4-dehydrogenase 1	Voltage-dependent T-type calcium channel subunit alpha-1H	1
1452	3-oxo-5-alpha-steroid 4-dehydrogenase 1	Voltage-dependent L-type calcium channel subunit beta-4	1
1453	3-oxo-5-alpha-steroid 4-dehydrogenase 1	Sex hormone-binding globulin	1
1454	3-oxo-5-alpha-steroid 4-dehydrogenase 1	Voltage-dependent calcium channel gamma-2 subunit	1
1455	3-oxo-5-alpha-steroid 4-dehydrogenase 1	Voltage-dependent calcium channel gamma-4 subunit	1
1456	3-oxo-5-alpha-steroid 4-dehydrogenase 1	Voltage-dependent R-type calcium channel subunit alpha-1E	1
1457	3-oxo-5-alpha-steroid 4-dehydrogenase 1	Voltage-dependent L-type calcium channel subunit beta-2	1
1458	3-oxo-5-alpha-steroid 4-dehydrogenase 1	Voltage-dependent L-type calcium channel subunit alpha-1C	1
1459	3-oxo-5-alpha-steroid 4-dehydrogenase 1	3-oxo-5-alpha-steroid 4-dehydrogenase 2	3
1460	3-oxo-5-alpha-steroid 4-dehydrogenase 1	Voltage-dependent L-type calcium channel subunit beta-3	1
1461	3-oxo-5-alpha-steroid 4-dehydrogenase 1	Polyprenol reductase	1
1462	3-oxo-5-alpha-steroid 4-dehydrogenase 1	Voltage-dependent T-type calcium channel subunit alpha-1G	1
1463	3-oxo-5-alpha-steroid 4-dehydrogenase 1	Voltage-dependent calcium channel gamma-7 subunit	1
1464	3-oxo-5-alpha-steroid 4-dehydrogenase 1	Voltage-dependent L-type calcium channel subunit beta-1	1
1465	3-oxo-5-alpha-steroid 4-dehydrogenase 2	3-oxo-5-beta-steroid 4-dehydrogenase	1
1466	3-oxo-5-alpha-steroid 4-dehydrogenase 2	Voltage-dependent calcium channel subunit alpha-2/delta-4	1
1467	3-oxo-5-alpha-steroid 4-dehydrogenase 2	Voltage-dependent calcium channel subunit alpha-2/delta-3	1
1468	3-oxo-5-alpha-steroid 4-dehydrogenase 2	Voltage-dependent calcium channel gamma-3 subunit	1
1469	3-oxo-5-alpha-steroid 4-dehydrogenase 2	Voltage-dependent L-type calcium channel subunit alpha-1F	1
1470	3-oxo-5-alpha-steroid 4-dehydrogenase 2	Voltage-dependent L-type calcium channel subunit alpha-1S	1
1471	3-oxo-5-alpha-steroid 4-dehydrogenase 2	Voltage-dependent calcium channel subunit alpha-2/delta-1	1
1472	3-oxo-5-alpha-steroid 4-dehydrogenase 2	Voltage-dependent N-type calcium channel subunit alpha-1B	1
1473	3-oxo-5-alpha-steroid 4-dehydrogenase 2	Voltage-dependent P/Q-type calcium channel subunit alpha-1A	1
1474	3-oxo-5-alpha-steroid 4-dehydrogenase 2	Nuclear receptor subfamily 1 group I member 2	1
1475	3-oxo-5-alpha-steroid 4-dehydrogenase 2	Voltage-dependent calcium channel gamma-1 subunit	1
1476	3-oxo-5-alpha-steroid 4-dehydrogenase 2	Voltage-dependent calcium channel gamma-5 subunit	1
1477	3-oxo-5-alpha-steroid 4-dehydrogenase 2	Voltage-dependent calcium channel gamma-6 subunit	1
1478	3-oxo-5-alpha-steroid 4-dehydrogenase 2	Voltage-dependent calcium channel subunit alpha-2/delta-2	1
1479	3-oxo-5-alpha-steroid 4-dehydrogenase 2	Voltage-dependent T-type calcium channel subunit alpha-1I	1
1480	3-oxo-5-alpha-steroid 4-dehydrogenase 2	Voltage-dependent L-type calcium channel subunit alpha-1D	1
1481	3-oxo-5-alpha-steroid 4-dehydrogenase 2	Voltage-dependent calcium channel gamma-8 subunit	1
1482	3-oxo-5-alpha-steroid 4-dehydrogenase 2	Voltage-dependent T-type calcium channel subunit alpha-1H	1
1483	3-oxo-5-alpha-steroid 4-dehydrogenase 2	Voltage-dependent L-type calcium channel subunit beta-4	1
1484	3-oxo-5-alpha-steroid 4-dehydrogenase 2	Sex hormone-binding globulin	1
1485	3-oxo-5-alpha-steroid 4-dehydrogenase 2	Voltage-dependent calcium channel gamma-2 subunit	1
1486	3-oxo-5-alpha-steroid 4-dehydrogenase 2	Voltage-dependent calcium channel gamma-4 subunit	1
1487	3-oxo-5-alpha-steroid 4-dehydrogenase 2	Voltage-dependent R-type calcium channel subunit alpha-1E	1
1488	3-oxo-5-alpha-steroid 4-dehydrogenase 2	Voltage-dependent L-type calcium channel subunit beta-2	1
1489	3-oxo-5-alpha-steroid 4-dehydrogenase 2	Voltage-dependent L-type calcium channel subunit alpha-1C	1
1490	3-oxo-5-alpha-steroid 4-dehydrogenase 2	Voltage-dependent L-type calcium channel subunit beta-3	1
1491	3-oxo-5-alpha-steroid 4-dehydrogenase 2	Polyprenol reductase	1
1492	3-oxo-5-alpha-steroid 4-dehydrogenase 2	Voltage-dependent T-type calcium channel subunit alpha-1G	1
1493	3-oxo-5-alpha-steroid 4-dehydrogenase 2	Voltage-dependent calcium channel gamma-7 subunit	1
1494	3-oxo-5-alpha-steroid 4-dehydrogenase 2	Voltage-dependent L-type calcium channel subunit beta-1	1
1495	Polyprenol reductase	Voltage-dependent calcium channel subunit alpha-2/delta-4	1
1496	Polyprenol reductase	Voltage-dependent calcium channel subunit alpha-2/delta-3	1
1497	Polyprenol reductase	Voltage-dependent calcium channel gamma-3 subunit	1
1498	Polyprenol reductase	Voltage-dependent L-type calcium channel subunit alpha-1F	1
1499	Polyprenol reductase	Voltage-dependent L-type calcium channel subunit alpha-1S	1
1500	Polyprenol reductase	Voltage-dependent calcium channel subunit alpha-2/delta-1	1
1501	Polyprenol reductase	Voltage-dependent N-type calcium channel subunit alpha-1B	1
1502	Polyprenol reductase	Voltage-dependent P/Q-type calcium channel subunit alpha-1A	1
1503	Polyprenol reductase	Nuclear receptor subfamily 1 group I member 2	1
1504	Polyprenol reductase	Voltage-dependent calcium channel gamma-1 subunit	1
1505	Polyprenol reductase	Voltage-dependent calcium channel gamma-5 subunit	1
1506	Polyprenol reductase	Voltage-dependent calcium channel gamma-6 subunit	1
1507	Polyprenol reductase	Voltage-dependent calcium channel subunit alpha-2/delta-2	1
1508	Polyprenol reductase	Voltage-dependent T-type calcium channel subunit alpha-1I	1
1509	Polyprenol reductase	Voltage-dependent L-type calcium channel subunit alpha-1D	1
1510	Polyprenol reductase	Voltage-dependent calcium channel gamma-8 subunit	1
1511	Polyprenol reductase	Voltage-dependent T-type calcium channel subunit alpha-1H	1
1512	Polyprenol reductase	Voltage-dependent L-type calcium channel subunit beta-4	1
1513	Polyprenol reductase	Sex hormone-binding globulin	1
1514	Polyprenol reductase	Voltage-dependent calcium channel gamma-2 subunit	1
1515	Polyprenol reductase	Voltage-dependent calcium channel gamma-4 subunit	1
1516	Polyprenol reductase	Voltage-dependent R-type calcium channel subunit alpha-1E	1
1517	Polyprenol reductase	Voltage-dependent L-type calcium channel subunit beta-2	1
1518	Polyprenol reductase	Voltage-dependent L-type calcium channel subunit alpha-1C	1
1519	Polyprenol reductase	Voltage-dependent L-type calcium channel subunit beta-3	1
1520	Polyprenol reductase	Voltage-dependent T-type calcium channel subunit alpha-1G	1
1521	Polyprenol reductase	Voltage-dependent calcium channel gamma-7 subunit	1
1522	Polyprenol reductase	Voltage-dependent L-type calcium channel subunit beta-1	1
1523	Sex hormone-binding globulin	Ribosyldihydronicotinamide dehydrogenase [quinone]	1
1524	Sex hormone-binding globulin	Phosphatidylinositol 4,5-bisphosphate 3-kinase catalytic subunit gamma isoform	1
1525	Sex hormone-binding globulin	Voltage-dependent calcium channel subunit alpha-2/delta-4	1
1526	Sex hormone-binding globulin	Voltage-dependent calcium channel subunit alpha-2/delta-3	1
1527	Sex hormone-binding globulin	Serine/threonine-protein kinase 17B	1
1528	Sex hormone-binding globulin	Aryl hydrocarbon receptor	1
1529	Sex hormone-binding globulin	Voltage-dependent L-type calcium channel subunit alpha-1S	1
1530	Sex hormone-binding globulin	HTH-type transcriptional regulator TtgR	1
1531	Sex hormone-binding globulin	Voltage-dependent calcium channel subunit alpha-2/delta-1	1
1532	Sex hormone-binding globulin	Voltage-dependent N-type calcium channel subunit alpha-1B	1
1533	Sex hormone-binding globulin	3-hydroxyisobutyryl-CoA hydrolase, mitochondrial	1
1534	Sex hormone-binding globulin	ATP synthase subunit alpha, mitochondrial	1
1535	Sex hormone-binding globulin	Voltage-dependent calcium channel gamma-1 subunit	1
1536	Sex hormone-binding globulin	RAC-alpha serine/threonine-protein kinase	1
1537	Sex hormone-binding globulin	RuvB-like 2	1
1538	Sex hormone-binding globulin	G-protein coupled estrogen receptor 1	1
1539	Sex hormone-binding globulin	Estrogen-related receptor gamma	1
1540	Sex hormone-binding globulin	Voltage-dependent T-type calcium channel subunit alpha-1I	1
1541	Sex hormone-binding globulin	Protein kinase C iota type	1
1542	Sex hormone-binding globulin	Voltage-dependent L-type calcium channel subunit alpha-1D	1
1543	Sex hormone-binding globulin	Voltage-dependent calcium channel gamma-8 subunit	1
1544	Sex hormone-binding globulin	Protein kinase C beta type	1
1545	Sex hormone-binding globulin	Protein-tyrosine kinase 2-beta	1
1546	Sex hormone-binding globulin	Eukaryotic translation initiation factor 3 subunit F	1
1547	Sex hormone-binding globulin	Voltage-dependent calcium channel gamma-4 subunit	1
1548	Sex hormone-binding globulin	Mitogen-activated protein kinase 8	1
1549	Sex hormone-binding globulin	UDP-glucuronosyltransferase 3A1	1
1550	Sex hormone-binding globulin	Tyrosine-protein kinase HCK	1
1551	Sex hormone-binding globulin	Voltage-dependent L-type calcium channel subunit alpha-1C	1
1552	Sex hormone-binding globulin	Voltage-dependent calcium channel gamma-7 subunit	1
1553	Sex hormone-binding globulin	Carbonyl reductase [NADPH] 1	1
1554	Sex hormone-binding globulin	Heat shock-related 70 kDa protein 2	1
1555	Sex hormone-binding globulin	Protein kinase C alpha type	1
1556	Sex hormone-binding globulin	Voltage-dependent calcium channel gamma-3 subunit	1
1557	Sex hormone-binding globulin	Voltage-dependent L-type calcium channel subunit alpha-1F	1
1558	Sex hormone-binding globulin	Casein kinase II subunit alpha	1
1559	Sex hormone-binding globulin	Potassium voltage-gated channel subfamily H member 2	1
1560	Sex hormone-binding globulin	Voltage-dependent P/Q-type calcium channel subunit alpha-1A	1
1561	Sex hormone-binding globulin	Nuclear receptor subfamily 1 group I member 2	4
1562	Sex hormone-binding globulin	Steroid hormone receptor ERR2	1
1563	Sex hormone-binding globulin	Voltage-dependent calcium channel gamma-5 subunit	1
1564	Sex hormone-binding globulin	Voltage-dependent calcium channel gamma-6 subunit	1
1565	Sex hormone-binding globulin	Nuclear receptor coactivator 1	1
1566	Sex hormone-binding globulin	Nuclear receptor coactivator 2	1
1567	Sex hormone-binding globulin	Voltage-dependent calcium channel subunit alpha-2/delta-2	1
1568	Sex hormone-binding globulin	Heat shock protein HSP 90-alpha	1
1569	Sex hormone-binding globulin	ATP synthase subunit beta, mitochondrial	1
1570	Sex hormone-binding globulin	Estrogen receptor	5
1571	Sex hormone-binding globulin	Protein kinase C zeta type	1
1572	Sex hormone-binding globulin	Splicing factor 3B subunit 3	1
1573	Sex hormone-binding globulin	Ubiquitin-like modifier-activating enzyme 1	1
1574	Sex hormone-binding globulin	Actin, cytoplasmic 1	1
1575	Sex hormone-binding globulin	Voltage-dependent T-type calcium channel subunit alpha-1H	1
1576	Sex hormone-binding globulin	Voltage-dependent L-type calcium channel subunit beta-4	1
1577	Sex hormone-binding globulin	CCAAT/enhancer-binding protein beta	1
1578	Sex hormone-binding globulin	Serine/threonine-protein kinase pim-1	1
1579	Sex hormone-binding globulin	Steroid hormone receptor ERR1	1
1580	Sex hormone-binding globulin	Voltage-dependent calcium channel gamma-2 subunit	1
1581	Sex hormone-binding globulin	Protein kinase C gamma type	1
1582	Sex hormone-binding globulin	Alpha-1-acid glycoprotein 1	1
1583	Sex hormone-binding globulin	Voltage-dependent R-type calcium channel subunit alpha-1E	1
1584	Sex hormone-binding globulin	Protein kinase C theta type	1
1585	Sex hormone-binding globulin	3-beta-hydroxysteroid-Delta(8),Delta(7)-isomerase	1
1586	Sex hormone-binding globulin	Voltage-dependent L-type calcium channel subunit beta-2	1
1587	Sex hormone-binding globulin	3-hydroxyacyl-[acyl-carrier-protein] dehydratase FabZ	1
1588	Sex hormone-binding globulin	Protein kinase C epsilon type	1
1589	Sex hormone-binding globulin	Voltage-dependent L-type calcium channel subunit beta-3	1
1590	Sex hormone-binding globulin	Estrogen receptor beta	4
1591	Sex hormone-binding globulin	Casein kinase II subunit beta	1
1592	Sex hormone-binding globulin	Cytochrome P450 1B1	2
1593	Sex hormone-binding globulin	Protein kinase C delta type	1
1594	Sex hormone-binding globulin	Voltage-dependent T-type calcium channel subunit alpha-1G	1
1595	Sex hormone-binding globulin	DNA topoisomerase 2-alpha	1
1596	Sex hormone-binding globulin	Kappa-type opioid receptor	1
1597	Sex hormone-binding globulin	ATP synthase subunit gamma, mitochondrial	1
1598	Sex hormone-binding globulin	Voltage-dependent L-type calcium channel subunit beta-1	1
1599	Voltage-dependent calcium channel gamma-1 subunit	Voltage-dependent calcium channel subunit alpha-2/delta-4	1
1600	Voltage-dependent calcium channel gamma-1 subunit	Voltage-dependent calcium channel subunit alpha-2/delta-3	1
1601	Voltage-dependent calcium channel gamma-1 subunit	Voltage-dependent calcium channel gamma-3 subunit	1
1602	Voltage-dependent calcium channel gamma-1 subunit	Voltage-dependent L-type calcium channel subunit alpha-1F	1
1603	Voltage-dependent calcium channel gamma-1 subunit	Voltage-dependent L-type calcium channel subunit alpha-1S	1
1604	Voltage-dependent calcium channel gamma-1 subunit	Voltage-dependent calcium channel subunit alpha-2/delta-1	1
1605	Voltage-dependent calcium channel gamma-1 subunit	Voltage-dependent N-type calcium channel subunit alpha-1B	1
1606	Voltage-dependent calcium channel gamma-1 subunit	Voltage-dependent P/Q-type calcium channel subunit alpha-1A	1
1607	Voltage-dependent calcium channel gamma-1 subunit	Nuclear receptor subfamily 1 group I member 2	1
1608	Voltage-dependent calcium channel gamma-1 subunit	Voltage-dependent calcium channel gamma-5 subunit	1
1609	Voltage-dependent calcium channel gamma-1 subunit	Voltage-dependent calcium channel gamma-6 subunit	1
1610	Voltage-dependent calcium channel gamma-1 subunit	Voltage-dependent calcium channel subunit alpha-2/delta-2	1
1611	Voltage-dependent calcium channel gamma-1 subunit	Voltage-dependent T-type calcium channel subunit alpha-1I	1
1612	Voltage-dependent calcium channel gamma-1 subunit	Voltage-dependent L-type calcium channel subunit alpha-1D	1
1613	Voltage-dependent calcium channel gamma-1 subunit	Voltage-dependent calcium channel gamma-8 subunit	1
1614	Voltage-dependent calcium channel gamma-1 subunit	Voltage-dependent T-type calcium channel subunit alpha-1H	1
1615	Voltage-dependent calcium channel gamma-1 subunit	Voltage-dependent L-type calcium channel subunit beta-4	1
1616	Voltage-dependent calcium channel gamma-1 subunit	Voltage-dependent calcium channel gamma-2 subunit	1
1617	Voltage-dependent calcium channel gamma-1 subunit	Voltage-dependent calcium channel gamma-4 subunit	1
1618	Voltage-dependent calcium channel gamma-1 subunit	Voltage-dependent R-type calcium channel subunit alpha-1E	1
1619	Voltage-dependent calcium channel gamma-1 subunit	Voltage-dependent L-type calcium channel subunit beta-2	1
1620	Voltage-dependent calcium channel gamma-1 subunit	Voltage-dependent L-type calcium channel subunit alpha-1C	2
1621	Voltage-dependent calcium channel gamma-1 subunit	Voltage-dependent L-type calcium channel subunit beta-3	1
1622	Voltage-dependent calcium channel gamma-1 subunit	Voltage-dependent T-type calcium channel subunit alpha-1G	1
1623	Voltage-dependent calcium channel gamma-1 subunit	Voltage-dependent calcium channel gamma-7 subunit	1
1624	Voltage-dependent calcium channel gamma-1 subunit	Voltage-dependent L-type calcium channel subunit beta-1	1
1625	Voltage-dependent calcium channel gamma-2 subunit	Voltage-dependent calcium channel subunit alpha-2/delta-4	1
1626	Voltage-dependent calcium channel gamma-2 subunit	Voltage-dependent calcium channel subunit alpha-2/delta-3	1
1627	Voltage-dependent calcium channel gamma-2 subunit	Voltage-dependent calcium channel gamma-3 subunit	1
1628	Voltage-dependent calcium channel gamma-2 subunit	Voltage-dependent L-type calcium channel subunit alpha-1F	1
1629	Voltage-dependent calcium channel gamma-2 subunit	Voltage-dependent L-type calcium channel subunit alpha-1S	1
1630	Voltage-dependent calcium channel gamma-2 subunit	Voltage-dependent calcium channel subunit alpha-2/delta-1	1
1631	Voltage-dependent calcium channel gamma-2 subunit	Voltage-dependent N-type calcium channel subunit alpha-1B	1
1632	Voltage-dependent calcium channel gamma-2 subunit	Voltage-dependent P/Q-type calcium channel subunit alpha-1A	1
1633	Voltage-dependent calcium channel gamma-2 subunit	Nuclear receptor subfamily 1 group I member 2	1
1634	Voltage-dependent calcium channel gamma-2 subunit	Voltage-dependent calcium channel gamma-5 subunit	1
1635	Voltage-dependent calcium channel gamma-2 subunit	Voltage-dependent calcium channel gamma-6 subunit	1
1636	Voltage-dependent calcium channel gamma-2 subunit	Voltage-dependent calcium channel subunit alpha-2/delta-2	1
1637	Voltage-dependent calcium channel gamma-2 subunit	Voltage-dependent T-type calcium channel subunit alpha-1I	1
1638	Voltage-dependent calcium channel gamma-2 subunit	Voltage-dependent L-type calcium channel subunit alpha-1D	1
1639	Voltage-dependent calcium channel gamma-2 subunit	Voltage-dependent calcium channel gamma-8 subunit	1
1640	Voltage-dependent calcium channel gamma-2 subunit	Voltage-dependent T-type calcium channel subunit alpha-1H	1
1641	Voltage-dependent calcium channel gamma-2 subunit	Voltage-dependent L-type calcium channel subunit beta-4	1
1642	Voltage-dependent calcium channel gamma-2 subunit	Voltage-dependent calcium channel gamma-4 subunit	1
1643	Voltage-dependent calcium channel gamma-2 subunit	Voltage-dependent R-type calcium channel subunit alpha-1E	1
1644	Voltage-dependent calcium channel gamma-2 subunit	Voltage-dependent L-type calcium channel subunit beta-2	1
1645	Voltage-dependent calcium channel gamma-2 subunit	Voltage-dependent L-type calcium channel subunit alpha-1C	1
1646	Voltage-dependent calcium channel gamma-2 subunit	Voltage-dependent L-type calcium channel subunit beta-3	1
1647	Voltage-dependent calcium channel gamma-2 subunit	Voltage-dependent T-type calcium channel subunit alpha-1G	1
1648	Voltage-dependent calcium channel gamma-2 subunit	Voltage-dependent calcium channel gamma-7 subunit	1
1649	Voltage-dependent calcium channel gamma-2 subunit	Voltage-dependent L-type calcium channel subunit beta-1	1
1650	Voltage-dependent calcium channel gamma-3 subunit	Voltage-dependent calcium channel subunit alpha-2/delta-4	1
1651	Voltage-dependent calcium channel gamma-3 subunit	Voltage-dependent calcium channel subunit alpha-2/delta-3	1
1652	Voltage-dependent calcium channel gamma-3 subunit	Voltage-dependent L-type calcium channel subunit alpha-1F	1
1653	Voltage-dependent calcium channel gamma-3 subunit	Voltage-dependent L-type calcium channel subunit alpha-1S	1
1654	Voltage-dependent calcium channel gamma-3 subunit	Voltage-dependent calcium channel subunit alpha-2/delta-1	1
1655	Voltage-dependent calcium channel gamma-3 subunit	Voltage-dependent N-type calcium channel subunit alpha-1B	1
1656	Voltage-dependent calcium channel gamma-3 subunit	Voltage-dependent P/Q-type calcium channel subunit alpha-1A	1
1657	Voltage-dependent calcium channel gamma-3 subunit	Nuclear receptor subfamily 1 group I member 2	1
1658	Voltage-dependent calcium channel gamma-3 subunit	Voltage-dependent calcium channel gamma-5 subunit	1
1659	Voltage-dependent calcium channel gamma-3 subunit	Voltage-dependent calcium channel gamma-6 subunit	1
1660	Voltage-dependent calcium channel gamma-3 subunit	Voltage-dependent calcium channel subunit alpha-2/delta-2	1
1661	Voltage-dependent calcium channel gamma-3 subunit	Voltage-dependent T-type calcium channel subunit alpha-1I	1
1662	Voltage-dependent calcium channel gamma-3 subunit	Voltage-dependent L-type calcium channel subunit alpha-1D	1
1663	Voltage-dependent calcium channel gamma-3 subunit	Voltage-dependent calcium channel gamma-8 subunit	1
1664	Voltage-dependent calcium channel gamma-3 subunit	Voltage-dependent T-type calcium channel subunit alpha-1H	1
1665	Voltage-dependent calcium channel gamma-3 subunit	Voltage-dependent L-type calcium channel subunit beta-4	1
1666	Voltage-dependent calcium channel gamma-3 subunit	Voltage-dependent calcium channel gamma-4 subunit	1
1667	Voltage-dependent calcium channel gamma-3 subunit	Voltage-dependent R-type calcium channel subunit alpha-1E	1
1668	Voltage-dependent calcium channel gamma-3 subunit	Voltage-dependent L-type calcium channel subunit beta-2	1
1669	Voltage-dependent calcium channel gamma-3 subunit	Voltage-dependent L-type calcium channel subunit alpha-1C	1
1670	Voltage-dependent calcium channel gamma-3 subunit	Voltage-dependent L-type calcium channel subunit beta-3	1
1671	Voltage-dependent calcium channel gamma-3 subunit	Voltage-dependent T-type calcium channel subunit alpha-1G	1
1672	Voltage-dependent calcium channel gamma-3 subunit	Voltage-dependent calcium channel gamma-7 subunit	1
1673	Voltage-dependent calcium channel gamma-3 subunit	Voltage-dependent L-type calcium channel subunit beta-1	1
1674	Voltage-dependent calcium channel gamma-4 subunit	Voltage-dependent calcium channel subunit alpha-2/delta-4	1
1675	Voltage-dependent calcium channel gamma-4 subunit	Voltage-dependent calcium channel subunit alpha-2/delta-3	1
1676	Voltage-dependent calcium channel gamma-4 subunit	Voltage-dependent L-type calcium channel subunit alpha-1F	1
1677	Voltage-dependent calcium channel gamma-4 subunit	Voltage-dependent L-type calcium channel subunit alpha-1S	1
1678	Voltage-dependent calcium channel gamma-4 subunit	Voltage-dependent calcium channel subunit alpha-2/delta-1	1
1679	Voltage-dependent calcium channel gamma-4 subunit	Voltage-dependent N-type calcium channel subunit alpha-1B	1
1680	Voltage-dependent calcium channel gamma-4 subunit	Voltage-dependent P/Q-type calcium channel subunit alpha-1A	1
1681	Voltage-dependent calcium channel gamma-4 subunit	Nuclear receptor subfamily 1 group I member 2	1
1682	Voltage-dependent calcium channel gamma-4 subunit	Voltage-dependent calcium channel gamma-5 subunit	1
1683	Voltage-dependent calcium channel gamma-4 subunit	Voltage-dependent calcium channel gamma-6 subunit	1
1684	Voltage-dependent calcium channel gamma-4 subunit	Voltage-dependent calcium channel subunit alpha-2/delta-2	1
1685	Voltage-dependent calcium channel gamma-4 subunit	Voltage-dependent T-type calcium channel subunit alpha-1I	1
1686	Voltage-dependent calcium channel gamma-4 subunit	Voltage-dependent L-type calcium channel subunit alpha-1D	1
1687	Voltage-dependent calcium channel gamma-4 subunit	Voltage-dependent calcium channel gamma-8 subunit	1
1688	Voltage-dependent calcium channel gamma-4 subunit	Voltage-dependent T-type calcium channel subunit alpha-1H	1
1689	Voltage-dependent calcium channel gamma-4 subunit	Voltage-dependent L-type calcium channel subunit beta-4	1
1690	Voltage-dependent calcium channel gamma-4 subunit	Voltage-dependent R-type calcium channel subunit alpha-1E	1
1691	Voltage-dependent calcium channel gamma-4 subunit	Voltage-dependent L-type calcium channel subunit beta-2	1
1692	Voltage-dependent calcium channel gamma-4 subunit	Voltage-dependent L-type calcium channel subunit alpha-1C	1
1693	Voltage-dependent calcium channel gamma-4 subunit	Voltage-dependent L-type calcium channel subunit beta-3	1
1694	Voltage-dependent calcium channel gamma-4 subunit	Voltage-dependent T-type calcium channel subunit alpha-1G	1
1695	Voltage-dependent calcium channel gamma-4 subunit	Voltage-dependent calcium channel gamma-7 subunit	1
1696	Voltage-dependent calcium channel gamma-4 subunit	Voltage-dependent L-type calcium channel subunit beta-1	1
1697	Voltage-dependent calcium channel gamma-5 subunit	Voltage-dependent calcium channel subunit alpha-2/delta-4	1
1698	Voltage-dependent calcium channel gamma-5 subunit	Voltage-dependent calcium channel subunit alpha-2/delta-3	1
1699	Voltage-dependent calcium channel gamma-5 subunit	Voltage-dependent L-type calcium channel subunit alpha-1F	1
1700	Voltage-dependent calcium channel gamma-5 subunit	Voltage-dependent L-type calcium channel subunit alpha-1S	1
1701	Voltage-dependent calcium channel gamma-5 subunit	Voltage-dependent calcium channel subunit alpha-2/delta-1	1
1702	Voltage-dependent calcium channel gamma-5 subunit	Voltage-dependent N-type calcium channel subunit alpha-1B	1
1703	Voltage-dependent calcium channel gamma-5 subunit	Voltage-dependent P/Q-type calcium channel subunit alpha-1A	1
1704	Voltage-dependent calcium channel gamma-5 subunit	Nuclear receptor subfamily 1 group I member 2	1
1705	Voltage-dependent calcium channel gamma-5 subunit	Voltage-dependent calcium channel gamma-6 subunit	1
1706	Voltage-dependent calcium channel gamma-5 subunit	Voltage-dependent calcium channel subunit alpha-2/delta-2	1
1707	Voltage-dependent calcium channel gamma-5 subunit	Voltage-dependent T-type calcium channel subunit alpha-1I	1
1708	Voltage-dependent calcium channel gamma-5 subunit	Voltage-dependent L-type calcium channel subunit alpha-1D	1
1709	Voltage-dependent calcium channel gamma-5 subunit	Voltage-dependent calcium channel gamma-8 subunit	1
1710	Voltage-dependent calcium channel gamma-5 subunit	Voltage-dependent T-type calcium channel subunit alpha-1H	1
1711	Voltage-dependent calcium channel gamma-5 subunit	Voltage-dependent L-type calcium channel subunit beta-4	1
1712	Voltage-dependent calcium channel gamma-5 subunit	Voltage-dependent R-type calcium channel subunit alpha-1E	1
1713	Voltage-dependent calcium channel gamma-5 subunit	Voltage-dependent L-type calcium channel subunit beta-2	1
1714	Voltage-dependent calcium channel gamma-5 subunit	Voltage-dependent L-type calcium channel subunit alpha-1C	1
1715	Voltage-dependent calcium channel gamma-5 subunit	Voltage-dependent L-type calcium channel subunit beta-3	1
1716	Voltage-dependent calcium channel gamma-5 subunit	Voltage-dependent T-type calcium channel subunit alpha-1G	1
1717	Voltage-dependent calcium channel gamma-5 subunit	Voltage-dependent calcium channel gamma-7 subunit	1
1718	Voltage-dependent calcium channel gamma-5 subunit	Voltage-dependent L-type calcium channel subunit beta-1	1
1719	Voltage-dependent calcium channel gamma-6 subunit	Voltage-dependent calcium channel subunit alpha-2/delta-4	1
1720	Voltage-dependent calcium channel gamma-6 subunit	Voltage-dependent calcium channel subunit alpha-2/delta-3	1
1721	Voltage-dependent calcium channel gamma-6 subunit	Voltage-dependent L-type calcium channel subunit alpha-1F	1
1722	Voltage-dependent calcium channel gamma-6 subunit	Voltage-dependent L-type calcium channel subunit alpha-1S	1
1723	Voltage-dependent calcium channel gamma-6 subunit	Voltage-dependent calcium channel subunit alpha-2/delta-1	1
1724	Voltage-dependent calcium channel gamma-6 subunit	Voltage-dependent N-type calcium channel subunit alpha-1B	1
1725	Voltage-dependent calcium channel gamma-6 subunit	Voltage-dependent P/Q-type calcium channel subunit alpha-1A	1
1726	Voltage-dependent calcium channel gamma-6 subunit	Nuclear receptor subfamily 1 group I member 2	1
1727	Voltage-dependent calcium channel gamma-6 subunit	Voltage-dependent calcium channel subunit alpha-2/delta-2	1
1728	Voltage-dependent calcium channel gamma-6 subunit	Voltage-dependent T-type calcium channel subunit alpha-1I	1
1729	Voltage-dependent calcium channel gamma-6 subunit	Voltage-dependent L-type calcium channel subunit alpha-1D	1
1730	Voltage-dependent calcium channel gamma-6 subunit	Voltage-dependent calcium channel gamma-8 subunit	1
1731	Voltage-dependent calcium channel gamma-6 subunit	Voltage-dependent T-type calcium channel subunit alpha-1H	1
1732	Voltage-dependent calcium channel gamma-6 subunit	Voltage-dependent L-type calcium channel subunit beta-4	1
1733	Voltage-dependent calcium channel gamma-6 subunit	Voltage-dependent R-type calcium channel subunit alpha-1E	1
1734	Voltage-dependent calcium channel gamma-6 subunit	Voltage-dependent L-type calcium channel subunit beta-2	1
1735	Voltage-dependent calcium channel gamma-6 subunit	Voltage-dependent L-type calcium channel subunit alpha-1C	1
1736	Voltage-dependent calcium channel gamma-6 subunit	Voltage-dependent L-type calcium channel subunit beta-3	1
1737	Voltage-dependent calcium channel gamma-6 subunit	Voltage-dependent T-type calcium channel subunit alpha-1G	1
1738	Voltage-dependent calcium channel gamma-6 subunit	Voltage-dependent calcium channel gamma-7 subunit	1
1739	Voltage-dependent calcium channel gamma-6 subunit	Voltage-dependent L-type calcium channel subunit beta-1	1
1740	Voltage-dependent calcium channel gamma-7 subunit	Voltage-dependent calcium channel subunit alpha-2/delta-4	1
1741	Voltage-dependent calcium channel gamma-7 subunit	Voltage-dependent calcium channel subunit alpha-2/delta-3	1
1742	Voltage-dependent calcium channel gamma-7 subunit	Voltage-dependent L-type calcium channel subunit alpha-1F	1
1743	Voltage-dependent calcium channel gamma-7 subunit	Voltage-dependent L-type calcium channel subunit alpha-1S	1
1744	Voltage-dependent calcium channel gamma-7 subunit	Voltage-dependent calcium channel subunit alpha-2/delta-1	1
1745	Voltage-dependent calcium channel gamma-7 subunit	Voltage-dependent N-type calcium channel subunit alpha-1B	1
1746	Voltage-dependent calcium channel gamma-7 subunit	Voltage-dependent P/Q-type calcium channel subunit alpha-1A	1
1747	Voltage-dependent calcium channel gamma-7 subunit	Nuclear receptor subfamily 1 group I member 2	1
1748	Voltage-dependent calcium channel gamma-7 subunit	Voltage-dependent calcium channel subunit alpha-2/delta-2	1
1749	Voltage-dependent calcium channel gamma-7 subunit	Voltage-dependent T-type calcium channel subunit alpha-1I	1
1750	Voltage-dependent calcium channel gamma-7 subunit	Voltage-dependent L-type calcium channel subunit alpha-1D	1
1751	Voltage-dependent calcium channel gamma-7 subunit	Voltage-dependent calcium channel gamma-8 subunit	1
1752	Voltage-dependent calcium channel gamma-7 subunit	Voltage-dependent T-type calcium channel subunit alpha-1H	1
1753	Voltage-dependent calcium channel gamma-7 subunit	Voltage-dependent L-type calcium channel subunit beta-4	1
1754	Voltage-dependent calcium channel gamma-7 subunit	Voltage-dependent R-type calcium channel subunit alpha-1E	1
1755	Voltage-dependent calcium channel gamma-7 subunit	Voltage-dependent L-type calcium channel subunit beta-2	1
1756	Voltage-dependent calcium channel gamma-7 subunit	Voltage-dependent L-type calcium channel subunit alpha-1C	1
1757	Voltage-dependent calcium channel gamma-7 subunit	Voltage-dependent L-type calcium channel subunit beta-3	1
1758	Voltage-dependent calcium channel gamma-7 subunit	Voltage-dependent T-type calcium channel subunit alpha-1G	1
1759	Voltage-dependent calcium channel gamma-7 subunit	Voltage-dependent L-type calcium channel subunit beta-1	1
1760	Voltage-dependent calcium channel gamma-8 subunit	Voltage-dependent calcium channel subunit alpha-2/delta-4	1
1761	Voltage-dependent calcium channel gamma-8 subunit	Voltage-dependent calcium channel subunit alpha-2/delta-3	1
1762	Voltage-dependent calcium channel gamma-8 subunit	Voltage-dependent L-type calcium channel subunit alpha-1F	1
1763	Voltage-dependent calcium channel gamma-8 subunit	Voltage-dependent L-type calcium channel subunit alpha-1S	1
1764	Voltage-dependent calcium channel gamma-8 subunit	Voltage-dependent calcium channel subunit alpha-2/delta-1	1
1765	Voltage-dependent calcium channel gamma-8 subunit	Voltage-dependent N-type calcium channel subunit alpha-1B	1
1766	Voltage-dependent calcium channel gamma-8 subunit	Voltage-dependent P/Q-type calcium channel subunit alpha-1A	1
1767	Voltage-dependent calcium channel gamma-8 subunit	Nuclear receptor subfamily 1 group I member 2	1
1768	Voltage-dependent calcium channel gamma-8 subunit	Voltage-dependent calcium channel subunit alpha-2/delta-2	1
1769	Voltage-dependent calcium channel gamma-8 subunit	Voltage-dependent T-type calcium channel subunit alpha-1I	1
1770	Voltage-dependent calcium channel gamma-8 subunit	Voltage-dependent L-type calcium channel subunit alpha-1D	1
1771	Voltage-dependent calcium channel gamma-8 subunit	Voltage-dependent T-type calcium channel subunit alpha-1H	1
1772	Voltage-dependent calcium channel gamma-8 subunit	Voltage-dependent L-type calcium channel subunit beta-4	1
1773	Voltage-dependent calcium channel gamma-8 subunit	Voltage-dependent R-type calcium channel subunit alpha-1E	1
1774	Voltage-dependent calcium channel gamma-8 subunit	Voltage-dependent L-type calcium channel subunit beta-2	1
1775	Voltage-dependent calcium channel gamma-8 subunit	Voltage-dependent L-type calcium channel subunit alpha-1C	1
1776	Voltage-dependent calcium channel gamma-8 subunit	Voltage-dependent L-type calcium channel subunit beta-3	1
1777	Voltage-dependent calcium channel gamma-8 subunit	Voltage-dependent T-type calcium channel subunit alpha-1G	1
1778	Voltage-dependent calcium channel gamma-8 subunit	Voltage-dependent L-type calcium channel subunit beta-1	1
1779	Voltage-dependent calcium channel subunit alpha-2/delta-1	Voltage-dependent calcium channel subunit alpha-2/delta-4	1
1780	Voltage-dependent calcium channel subunit alpha-2/delta-1	Voltage-dependent calcium channel subunit alpha-2/delta-3	1
1781	Voltage-dependent calcium channel subunit alpha-2/delta-1	Voltage-dependent L-type calcium channel subunit alpha-1F	1
1782	Voltage-dependent calcium channel subunit alpha-2/delta-1	Voltage-dependent L-type calcium channel subunit alpha-1S	1
1783	Voltage-dependent calcium channel subunit alpha-2/delta-1	Voltage-dependent N-type calcium channel subunit alpha-1B	1
1784	Voltage-dependent calcium channel subunit alpha-2/delta-1	Voltage-dependent P/Q-type calcium channel subunit alpha-1A	1
1785	Voltage-dependent calcium channel subunit alpha-2/delta-1	Nuclear receptor subfamily 1 group I member 2	1
1786	Voltage-dependent calcium channel subunit alpha-2/delta-1	Voltage-dependent calcium channel subunit alpha-2/delta-2	1
1787	Voltage-dependent calcium channel subunit alpha-2/delta-1	Voltage-dependent T-type calcium channel subunit alpha-1I	1
1788	Voltage-dependent calcium channel subunit alpha-2/delta-1	Voltage-dependent L-type calcium channel subunit alpha-1D	1
1789	Voltage-dependent calcium channel subunit alpha-2/delta-1	Voltage-dependent T-type calcium channel subunit alpha-1H	1
1790	Voltage-dependent calcium channel subunit alpha-2/delta-1	Voltage-dependent L-type calcium channel subunit beta-4	1
1791	Voltage-dependent calcium channel subunit alpha-2/delta-1	Voltage-dependent R-type calcium channel subunit alpha-1E	1
1792	Voltage-dependent calcium channel subunit alpha-2/delta-1	Voltage-dependent L-type calcium channel subunit beta-2	1
1793	Voltage-dependent calcium channel subunit alpha-2/delta-1	Voltage-dependent L-type calcium channel subunit alpha-1C	1
1794	Voltage-dependent calcium channel subunit alpha-2/delta-1	Voltage-dependent L-type calcium channel subunit beta-3	1
1795	Voltage-dependent calcium channel subunit alpha-2/delta-1	Voltage-dependent T-type calcium channel subunit alpha-1G	1
1796	Voltage-dependent calcium channel subunit alpha-2/delta-1	Voltage-dependent L-type calcium channel subunit beta-1	1
1797	Voltage-dependent calcium channel subunit alpha-2/delta-2	Voltage-dependent calcium channel subunit alpha-2/delta-4	1
1798	Voltage-dependent calcium channel subunit alpha-2/delta-2	Voltage-dependent calcium channel subunit alpha-2/delta-3	1
1799	Voltage-dependent calcium channel subunit alpha-2/delta-2	Voltage-dependent L-type calcium channel subunit alpha-1F	1
1800	Voltage-dependent calcium channel subunit alpha-2/delta-2	Voltage-dependent L-type calcium channel subunit alpha-1S	1
1801	Voltage-dependent calcium channel subunit alpha-2/delta-2	Voltage-dependent N-type calcium channel subunit alpha-1B	1
1802	Voltage-dependent calcium channel subunit alpha-2/delta-2	Voltage-dependent P/Q-type calcium channel subunit alpha-1A	1
1803	Voltage-dependent calcium channel subunit alpha-2/delta-2	Nuclear receptor subfamily 1 group I member 2	1
1804	Voltage-dependent calcium channel subunit alpha-2/delta-2	Voltage-dependent T-type calcium channel subunit alpha-1I	1
1805	Voltage-dependent calcium channel subunit alpha-2/delta-2	Voltage-dependent L-type calcium channel subunit alpha-1D	1
1806	Voltage-dependent calcium channel subunit alpha-2/delta-2	Voltage-dependent T-type calcium channel subunit alpha-1H	1
1807	Voltage-dependent calcium channel subunit alpha-2/delta-2	Voltage-dependent L-type calcium channel subunit beta-4	1
1808	Voltage-dependent calcium channel subunit alpha-2/delta-2	Voltage-dependent R-type calcium channel subunit alpha-1E	1
1809	Voltage-dependent calcium channel subunit alpha-2/delta-2	Voltage-dependent L-type calcium channel subunit beta-2	1
1810	Voltage-dependent calcium channel subunit alpha-2/delta-2	Voltage-dependent L-type calcium channel subunit alpha-1C	1
1811	Voltage-dependent calcium channel subunit alpha-2/delta-2	Voltage-dependent L-type calcium channel subunit beta-3	1
1812	Voltage-dependent calcium channel subunit alpha-2/delta-2	Voltage-dependent T-type calcium channel subunit alpha-1G	1
1813	Voltage-dependent calcium channel subunit alpha-2/delta-2	Voltage-dependent L-type calcium channel subunit beta-1	1
1814	Voltage-dependent calcium channel subunit alpha-2/delta-3	Voltage-dependent calcium channel subunit alpha-2/delta-4	1
1815	Voltage-dependent calcium channel subunit alpha-2/delta-3	Voltage-dependent N-type calcium channel subunit alpha	1
1816	Voltage-dependent calcium channel subunit alpha-2/delta-3	Voltage-dependent L-type calcium channel subunit alpha-1F	1
1817	Voltage-dependent calcium channel subunit alpha-2/delta-3	Sphingomyelin phosphodiesterase	1
1818	Voltage-dependent calcium channel subunit alpha-2/delta-3	Voltage-dependent L-type calcium channel subunit alpha-1S	1
1819	Voltage-dependent calcium channel subunit alpha-2/delta-3	Voltage-dependent N-type calcium channel subunit alpha-1B	2
1820	Voltage-dependent calcium channel subunit alpha-2/delta-3	Voltage-dependent P/Q-type calcium channel subunit alpha-1A	1
1821	Voltage-dependent calcium channel subunit alpha-2/delta-3	Nuclear receptor subfamily 1 group I member 2	1
1822	Voltage-dependent calcium channel subunit alpha-2/delta-3	Voltage-dependent T-type calcium channel subunit alpha-1I	2
1823	Voltage-dependent calcium channel subunit alpha-2/delta-3	Voltage-dependent L-type calcium channel subunit alpha-1D	1
1824	Voltage-dependent calcium channel subunit alpha-2/delta-3	Voltage-dependent T-type calcium channel subunit alpha-1H	1
1825	Voltage-dependent calcium channel subunit alpha-2/delta-3	Voltage-dependent L-type calcium channel subunit beta-4	1
1826	Voltage-dependent calcium channel subunit alpha-2/delta-3	Voltage-dependent R-type calcium channel subunit alpha-1E	1
1827	Voltage-dependent calcium channel subunit alpha-2/delta-3	Voltage-dependent L-type calcium channel subunit beta-2	1
1828	Voltage-dependent calcium channel subunit alpha-2/delta-3	Voltage-dependent L-type calcium channel subunit alpha-1C	2
1829	Voltage-dependent calcium channel subunit alpha-2/delta-3	Voltage-dependent L-type calcium channel subunit beta-3	1
1830	Voltage-dependent calcium channel subunit alpha-2/delta-3	Carbonic anhydrase 1	1
1831	Voltage-dependent calcium channel subunit alpha-2/delta-3	Voltage-dependent T-type calcium channel subunit alpha-1G	1
1832	Voltage-dependent calcium channel subunit alpha-2/delta-3	Voltage-dependent L-type calcium channel subunit beta-1	2
1833	Voltage-dependent calcium channel subunit alpha-2/delta-4	Voltage-dependent L-type calcium channel subunit alpha-1F	1
1834	Voltage-dependent calcium channel subunit alpha-2/delta-4	Voltage-dependent L-type calcium channel subunit alpha-1S	1
1835	Voltage-dependent calcium channel subunit alpha-2/delta-4	Voltage-dependent N-type calcium channel subunit alpha-1B	1
1836	Voltage-dependent calcium channel subunit alpha-2/delta-4	Voltage-dependent P/Q-type calcium channel subunit alpha-1A	1
1837	Voltage-dependent calcium channel subunit alpha-2/delta-4	Nuclear receptor subfamily 1 group I member 2	1
1838	Voltage-dependent calcium channel subunit alpha-2/delta-4	Voltage-dependent T-type calcium channel subunit alpha-1I	1
1839	Voltage-dependent calcium channel subunit alpha-2/delta-4	Voltage-dependent L-type calcium channel subunit alpha-1D	1
1840	Voltage-dependent calcium channel subunit alpha-2/delta-4	Voltage-dependent T-type calcium channel subunit alpha-1H	1
1841	Voltage-dependent calcium channel subunit alpha-2/delta-4	Voltage-dependent L-type calcium channel subunit beta-4	1
1842	Voltage-dependent calcium channel subunit alpha-2/delta-4	Voltage-dependent R-type calcium channel subunit alpha-1E	1
1843	Voltage-dependent calcium channel subunit alpha-2/delta-4	Voltage-dependent L-type calcium channel subunit beta-2	1
1844	Voltage-dependent calcium channel subunit alpha-2/delta-4	Voltage-dependent L-type calcium channel subunit alpha-1C	1
1845	Voltage-dependent calcium channel subunit alpha-2/delta-4	Voltage-dependent L-type calcium channel subunit beta-3	1
1846	Voltage-dependent calcium channel subunit alpha-2/delta-4	Voltage-dependent T-type calcium channel subunit alpha-1G	1
1847	Voltage-dependent calcium channel subunit alpha-2/delta-4	Voltage-dependent L-type calcium channel subunit beta-1	1
1848	Voltage-dependent L-type calcium channel subunit alpha-1C	Beta-2 adrenergic receptor	1
1849	Voltage-dependent L-type calcium channel subunit alpha-1C	Alpha-1D adrenergic receptor	1
1850	Voltage-dependent L-type calcium channel subunit alpha-1C	Beta-3 adrenergic receptor	1
1851	Voltage-dependent L-type calcium channel subunit alpha-1C	Potassium voltage-gated channel subfamily D member 3	1
1852	Voltage-dependent L-type calcium channel subunit alpha-1C	Voltage-dependent N-type calcium channel subunit alpha	1
1853	Voltage-dependent L-type calcium channel subunit alpha-1C	Transient receptor potential cation channel subfamily M member 8	1
1854	Voltage-dependent L-type calcium channel subunit alpha-1C	Voltage-dependent L-type calcium channel subunit alpha-1F	3
1855	Voltage-dependent L-type calcium channel subunit alpha-1C	Sphingomyelin phosphodiesterase	1
1856	Voltage-dependent L-type calcium channel subunit alpha-1C	Potassium voltage-gated channel subfamily H member 2	2
1857	Voltage-dependent L-type calcium channel subunit alpha-1C	Voltage-dependent L-type calcium channel subunit alpha-1S	4
1858	Voltage-dependent L-type calcium channel subunit alpha-1C	Calmodulin	1
1859	Voltage-dependent L-type calcium channel subunit alpha-1C	Beta-1 adrenergic receptor	1
1860	Voltage-dependent L-type calcium channel subunit alpha-1C	Voltage-dependent N-type calcium channel subunit alpha-1B	3
1861	Voltage-dependent L-type calcium channel subunit alpha-1C	Nuclear receptor subfamily 1 group I member 2	2
1862	Voltage-dependent L-type calcium channel subunit alpha-1C	Voltage-dependent P/Q-type calcium channel subunit alpha-1A	3
1863	Voltage-dependent L-type calcium channel subunit alpha-1C	Potassium voltage-gated channel subfamily H member 7	1
1864	Voltage-dependent L-type calcium channel subunit alpha-1C	Peroxisome proliferator-activated receptor gamma coactivator 1-beta	1
1865	Voltage-dependent L-type calcium channel subunit alpha-1C	Peroxisome proliferator-activated receptor alpha	1
1866	Voltage-dependent L-type calcium channel subunit alpha-1C	Transient receptor potential cation channel subfamily A member 1	1
1867	Voltage-dependent L-type calcium channel subunit alpha-1C	Voltage-dependent T-type calcium channel subunit alpha-1I	4
1868	Voltage-dependent L-type calcium channel subunit alpha-1C	Voltage-dependent L-type calcium channel subunit alpha-1D	4
1869	Voltage-dependent L-type calcium channel subunit alpha-1C	Voltage-dependent T-type calcium channel subunit alpha-1H	3
1870	Voltage-dependent L-type calcium channel subunit alpha-1C	Voltage-dependent L-type calcium channel subunit beta-4	3
1871	Voltage-dependent L-type calcium channel subunit alpha-1C	Potassium voltage-gated channel subfamily H member 6	1
1872	Voltage-dependent L-type calcium channel subunit alpha-1C	Thyroid hormone receptor alpha	1
1873	Voltage-dependent L-type calcium channel subunit alpha-1C	Voltage-dependent R-type calcium channel subunit alpha-1E	1
1874	Voltage-dependent L-type calcium channel subunit alpha-1C	Alpha-1B adrenergic receptor	1
1875	Voltage-dependent L-type calcium channel subunit alpha-1C	Kappa-type opioid receptor	1
1876	Voltage-dependent L-type calcium channel subunit alpha-1C	Voltage-dependent L-type calcium channel subunit beta-2	4
1877	Voltage-dependent L-type calcium channel subunit alpha-1C	Peroxisome proliferator-activated receptor gamma	1
1878	Voltage-dependent L-type calcium channel subunit alpha-1C	Voltage-dependent L-type calcium channel subunit beta-3	3
1879	Voltage-dependent L-type calcium channel subunit alpha-1C	ATP-sensitive inward rectifier potassium channel 11	1
1880	Voltage-dependent L-type calcium channel subunit alpha-1C	Sodium-dependent serotonin transporter	1
1881	Voltage-dependent L-type calcium channel subunit alpha-1C	Alpha-1A adrenergic receptor	1
1882	Voltage-dependent L-type calcium channel subunit alpha-1C	Voltage-dependent T-type calcium channel subunit alpha-1G	3
1883	Voltage-dependent L-type calcium channel subunit alpha-1C	Carbonic anhydrase 1	1
1884	Voltage-dependent L-type calcium channel subunit alpha-1C	Transient receptor potential cation channel subfamily V member 3	1
1885	Voltage-dependent L-type calcium channel subunit alpha-1C	Thyroid hormone receptor beta	1
1886	Voltage-dependent L-type calcium channel subunit alpha-1C	Voltage-dependent L-type calcium channel subunit beta-1	4
1887	Voltage-dependent L-type calcium channel subunit alpha-1D	Beta-2 adrenergic receptor	1
1888	Voltage-dependent L-type calcium channel subunit alpha-1D	Beta-3 adrenergic receptor	1
1889	Voltage-dependent L-type calcium channel subunit alpha-1D	Potassium voltage-gated channel subfamily D member 3	1
1890	Voltage-dependent L-type calcium channel subunit alpha-1D	Thyroid hormone receptor beta	1
1891	Voltage-dependent L-type calcium channel subunit alpha-1D	Transient receptor potential cation channel subfamily M member 8	1
1892	Voltage-dependent L-type calcium channel subunit alpha-1D	Voltage-dependent L-type calcium channel subunit alpha-1F	3
1893	Voltage-dependent L-type calcium channel subunit alpha-1D	Potassium voltage-gated channel subfamily H member 2	1
1894	Voltage-dependent L-type calcium channel subunit alpha-1D	Voltage-dependent L-type calcium channel subunit alpha-1S	4
1895	Voltage-dependent L-type calcium channel subunit alpha-1D	Calmodulin	1
1896	Voltage-dependent L-type calcium channel subunit alpha-1D	Beta-1 adrenergic receptor	1
1897	Voltage-dependent L-type calcium channel subunit alpha-1D	Voltage-dependent P/Q-type calcium channel subunit alpha-1A	2
1898	Voltage-dependent L-type calcium channel subunit alpha-1D	Voltage-dependent N-type calcium channel subunit alpha-1B	1
1899	Voltage-dependent L-type calcium channel subunit alpha-1D	Nuclear receptor subfamily 1 group I member 2	2
1900	Voltage-dependent L-type calcium channel subunit alpha-1D	Potassium voltage-gated channel subfamily H member 7	1
1901	Voltage-dependent L-type calcium channel subunit alpha-1D	Peroxisome proliferator-activated receptor gamma coactivator 1-beta	1
1902	Voltage-dependent L-type calcium channel subunit alpha-1D	Peroxisome proliferator-activated receptor alpha	1
1903	Voltage-dependent L-type calcium channel subunit alpha-1D	Transient receptor potential cation channel subfamily A member 1	1
1904	Voltage-dependent L-type calcium channel subunit alpha-1D	Voltage-dependent T-type calcium channel subunit alpha-1I	3
1905	Voltage-dependent L-type calcium channel subunit alpha-1D	Voltage-dependent T-type calcium channel subunit alpha-1H	2
1906	Voltage-dependent L-type calcium channel subunit alpha-1D	Voltage-dependent L-type calcium channel subunit beta-4	3
1907	Voltage-dependent L-type calcium channel subunit alpha-1D	Potassium voltage-gated channel subfamily H member 6	1
1908	Voltage-dependent L-type calcium channel subunit alpha-1D	Thyroid hormone receptor alpha	1
1909	Voltage-dependent L-type calcium channel subunit alpha-1D	Voltage-dependent R-type calcium channel subunit alpha-1E	1
1910	Voltage-dependent L-type calcium channel subunit alpha-1D	Voltage-dependent L-type calcium channel subunit beta-2	4
1911	Voltage-dependent L-type calcium channel subunit alpha-1D	Peroxisome proliferator-activated receptor gamma	1
1912	Voltage-dependent L-type calcium channel subunit alpha-1D	Voltage-dependent L-type calcium channel subunit beta-3	3
1913	Voltage-dependent L-type calcium channel subunit alpha-1D	Transient receptor potential cation channel subfamily V member 3	1
1914	Voltage-dependent L-type calcium channel subunit alpha-1D	Voltage-dependent T-type calcium channel subunit alpha-1G	2
1915	Voltage-dependent L-type calcium channel subunit alpha-1D	Kappa-type opioid receptor	1
1916	Voltage-dependent L-type calcium channel subunit alpha-1D	Voltage-dependent L-type calcium channel subunit beta-1	3
1917	Voltage-dependent L-type calcium channel subunit alpha-1F	Beta-2 adrenergic receptor	1
1918	Voltage-dependent L-type calcium channel subunit alpha-1F	Beta-3 adrenergic receptor	1
1919	Voltage-dependent L-type calcium channel subunit alpha-1F	Thyroid hormone receptor beta	1
1920	Voltage-dependent L-type calcium channel subunit alpha-1F	Transient receptor potential cation channel subfamily M member 8	1
1921	Voltage-dependent L-type calcium channel subunit alpha-1F	Potassium voltage-gated channel subfamily H member 2	1
1922	Voltage-dependent L-type calcium channel subunit alpha-1F	Voltage-dependent L-type calcium channel subunit alpha-1S	3
1923	Voltage-dependent L-type calcium channel subunit alpha-1F	Beta-1 adrenergic receptor	1
1924	Voltage-dependent L-type calcium channel subunit alpha-1F	Voltage-dependent P/Q-type calcium channel subunit alpha-1A	2
1925	Voltage-dependent L-type calcium channel subunit alpha-1F	Voltage-dependent N-type calcium channel subunit alpha-1B	1
1926	Voltage-dependent L-type calcium channel subunit alpha-1F	Nuclear receptor subfamily 1 group I member 2	1
1927	Voltage-dependent L-type calcium channel subunit alpha-1F	Potassium voltage-gated channel subfamily H member 7	1
1928	Voltage-dependent L-type calcium channel subunit alpha-1F	Peroxisome proliferator-activated receptor gamma coactivator 1-beta	1
1929	Voltage-dependent L-type calcium channel subunit alpha-1F	Peroxisome proliferator-activated receptor alpha	1
1930	Voltage-dependent L-type calcium channel subunit alpha-1F	Transient receptor potential cation channel subfamily A member 1	1
1931	Voltage-dependent L-type calcium channel subunit alpha-1F	Voltage-dependent T-type calcium channel subunit alpha-1I	2
1932	Voltage-dependent L-type calcium channel subunit alpha-1F	Voltage-dependent T-type calcium channel subunit alpha-1H	1
1933	Voltage-dependent L-type calcium channel subunit alpha-1F	Voltage-dependent L-type calcium channel subunit beta-4	3
1934	Voltage-dependent L-type calcium channel subunit alpha-1F	Potassium voltage-gated channel subfamily H member 6	1
1935	Voltage-dependent L-type calcium channel subunit alpha-1F	Thyroid hormone receptor alpha	1
1936	Voltage-dependent L-type calcium channel subunit alpha-1F	Voltage-dependent R-type calcium channel subunit alpha-1E	1
1937	Voltage-dependent L-type calcium channel subunit alpha-1F	Voltage-dependent L-type calcium channel subunit beta-2	3
1938	Voltage-dependent L-type calcium channel subunit alpha-1F	Peroxisome proliferator-activated receptor gamma	1
1939	Voltage-dependent L-type calcium channel subunit alpha-1F	Voltage-dependent L-type calcium channel subunit beta-3	3
1940	Voltage-dependent L-type calcium channel subunit alpha-1F	Transient receptor potential cation channel subfamily V member 3	1
1941	Voltage-dependent L-type calcium channel subunit alpha-1F	Voltage-dependent T-type calcium channel subunit alpha-1G	1
1942	Voltage-dependent L-type calcium channel subunit alpha-1F	Kappa-type opioid receptor	1
1943	Voltage-dependent L-type calcium channel subunit alpha-1F	Voltage-dependent L-type calcium channel subunit beta-1	3
1944	Voltage-dependent L-type calcium channel subunit alpha-1S	Beta-2 adrenergic receptor	1
1945	Voltage-dependent L-type calcium channel subunit alpha-1S	Beta-3 adrenergic receptor	1
1946	Voltage-dependent L-type calcium channel subunit alpha-1S	Potassium voltage-gated channel subfamily D member 3	1
1947	Voltage-dependent L-type calcium channel subunit alpha-1S	Thyroid hormone receptor beta	1
1948	Voltage-dependent L-type calcium channel subunit alpha-1S	Transient receptor potential cation channel subfamily M member 8	1
1949	Voltage-dependent L-type calcium channel subunit alpha-1S	Potassium voltage-gated channel subfamily H member 2	1
1950	Voltage-dependent L-type calcium channel subunit alpha-1S	Calmodulin	1
1951	Voltage-dependent L-type calcium channel subunit alpha-1S	Beta-1 adrenergic receptor	1
1952	Voltage-dependent L-type calcium channel subunit alpha-1S	Voltage-dependent P/Q-type calcium channel subunit alpha-1A	2
1953	Voltage-dependent L-type calcium channel subunit alpha-1S	Voltage-dependent N-type calcium channel subunit alpha-1B	1
1954	Voltage-dependent L-type calcium channel subunit alpha-1S	Nuclear receptor subfamily 1 group I member 2	2
1955	Voltage-dependent L-type calcium channel subunit alpha-1S	Potassium voltage-gated channel subfamily H member 7	1
1956	Voltage-dependent L-type calcium channel subunit alpha-1S	Peroxisome proliferator-activated receptor gamma coactivator 1-beta	1
1957	Voltage-dependent L-type calcium channel subunit alpha-1S	Peroxisome proliferator-activated receptor alpha	1
1958	Voltage-dependent L-type calcium channel subunit alpha-1S	Transient receptor potential cation channel subfamily A member 1	1
1959	Voltage-dependent L-type calcium channel subunit alpha-1S	Voltage-dependent T-type calcium channel subunit alpha-1I	3
1960	Voltage-dependent L-type calcium channel subunit alpha-1S	Voltage-dependent T-type calcium channel subunit alpha-1H	2
1961	Voltage-dependent L-type calcium channel subunit alpha-1S	Voltage-dependent L-type calcium channel subunit beta-4	3
1962	Voltage-dependent L-type calcium channel subunit alpha-1S	Potassium voltage-gated channel subfamily H member 6	1
1963	Voltage-dependent L-type calcium channel subunit alpha-1S	Thyroid hormone receptor alpha	1
1964	Voltage-dependent L-type calcium channel subunit alpha-1S	Voltage-dependent R-type calcium channel subunit alpha-1E	1
1965	Voltage-dependent L-type calcium channel subunit alpha-1S	Voltage-dependent L-type calcium channel subunit beta-2	4
1966	Voltage-dependent L-type calcium channel subunit alpha-1S	Peroxisome proliferator-activated receptor gamma	1
1967	Voltage-dependent L-type calcium channel subunit alpha-1S	Voltage-dependent L-type calcium channel subunit beta-3	3
1968	Voltage-dependent L-type calcium channel subunit alpha-1S	Transient receptor potential cation channel subfamily V member 3	1
1969	Voltage-dependent L-type calcium channel subunit alpha-1S	Voltage-dependent T-type calcium channel subunit alpha-1G	2
1970	Voltage-dependent L-type calcium channel subunit alpha-1S	Kappa-type opioid receptor	1
1971	Voltage-dependent L-type calcium channel subunit alpha-1S	Voltage-dependent L-type calcium channel subunit beta-1	3
1972	Voltage-dependent L-type calcium channel subunit beta-1	Beta-2 adrenergic receptor	1
1973	Voltage-dependent L-type calcium channel subunit beta-1	Beta-3 adrenergic receptor	1
1974	Voltage-dependent L-type calcium channel subunit beta-1	Voltage-dependent N-type calcium channel subunit alpha	1
1975	Voltage-dependent L-type calcium channel subunit beta-1	Thyroid hormone receptor beta	1
1976	Voltage-dependent L-type calcium channel subunit beta-1	Transient receptor potential cation channel subfamily M member 8	1
1977	Voltage-dependent L-type calcium channel subunit beta-1	Sphingomyelin phosphodiesterase	1
1978	Voltage-dependent L-type calcium channel subunit beta-1	Potassium voltage-gated channel subfamily H member 2	1
1979	Voltage-dependent L-type calcium channel subunit beta-1	Beta-1 adrenergic receptor	1
1980	Voltage-dependent L-type calcium channel subunit beta-1	Voltage-dependent N-type calcium channel subunit alpha-1B	2
1981	Voltage-dependent L-type calcium channel subunit beta-1	Voltage-dependent P/Q-type calcium channel subunit alpha-1A	2
1982	Voltage-dependent L-type calcium channel subunit beta-1	Nuclear receptor subfamily 1 group I member 2	1
1983	Voltage-dependent L-type calcium channel subunit beta-1	Potassium voltage-gated channel subfamily H member 7	1
1984	Voltage-dependent L-type calcium channel subunit beta-1	Peroxisome proliferator-activated receptor gamma coactivator 1-beta	1
1985	Voltage-dependent L-type calcium channel subunit beta-1	Peroxisome proliferator-activated receptor alpha	1
1986	Voltage-dependent L-type calcium channel subunit beta-1	Transient receptor potential cation channel subfamily A member 1	1
1987	Voltage-dependent L-type calcium channel subunit beta-1	Voltage-dependent T-type calcium channel subunit alpha-1I	3
1988	Voltage-dependent L-type calcium channel subunit beta-1	Voltage-dependent T-type calcium channel subunit alpha-1H	1
1989	Voltage-dependent L-type calcium channel subunit beta-1	Voltage-dependent L-type calcium channel subunit beta-4	3
1990	Voltage-dependent L-type calcium channel subunit beta-1	Potassium voltage-gated channel subfamily H member 6	1
1991	Voltage-dependent L-type calcium channel subunit beta-1	Thyroid hormone receptor alpha	1
1992	Voltage-dependent L-type calcium channel subunit beta-1	Voltage-dependent R-type calcium channel subunit alpha-1E	1
1993	Voltage-dependent L-type calcium channel subunit beta-1	Voltage-dependent L-type calcium channel subunit beta-2	3
1994	Voltage-dependent L-type calcium channel subunit beta-1	Peroxisome proliferator-activated receptor gamma	1
1995	Voltage-dependent L-type calcium channel subunit beta-1	Voltage-dependent L-type calcium channel subunit beta-3	3
1996	Voltage-dependent L-type calcium channel subunit beta-1	Transient receptor potential cation channel subfamily V member 3	1
1997	Voltage-dependent L-type calcium channel subunit beta-1	Carbonic anhydrase 1	1
1998	Voltage-dependent L-type calcium channel subunit beta-1	Voltage-dependent T-type calcium channel subunit alpha-1G	1
[truncated: 68,874 more rows]
