# Supplementary material for: COVIDrugNet: a network-based web tool to investigate the drugs currently in clinical trial to contrast COVID-19
Source: Sci Rep. 2021 Sep 30;11:19426. doi: 10.1038/s41598-021-98812-0 (PMC8484553; doi:10.1038/s41598-021-98812-0)
Supplement: Supplementary file 2 — Supplementary Information 2. [file 41598_2021_98812_MOESM2_ESM.zip › graphs/target_projection/target_projection.adjlist]

#collector.py
# GMT Wed Aug 11 09:11:03 2021
# 
Folate receptor gamma	Folate receptor beta	Folate receptor alpha
Folate receptor beta	Folate receptor alpha
Folate receptor alpha
Glutamate--cysteine ligase regulatory subunit	Glutathione synthetase	Cystathionine gamma-lyase	Cysteine sulfinic acid decarboxylase	Cysteine desulfurase, mitochondrial	Glutamate--cysteine ligase catalytic subunit	Aspartate aminotransferase, mitochondrial	Cystathionine beta-synthase	Cysteine--tRNA ligase, cytoplasmic	Methylated-DNA--protein-cysteine methyltransferase	Aspartate aminotransferase, cytoplasmic	Probable cysteine--tRNA ligase, mitochondrial	Cysteine dioxygenase type 1
Glutamate--cysteine ligase catalytic subunit	Glutathione synthetase	Cystathionine gamma-lyase	Cysteine sulfinic acid decarboxylase	Cysteine desulfurase, mitochondrial	Aspartate aminotransferase, mitochondrial	Cystathionine beta-synthase	Cysteine--tRNA ligase, cytoplasmic	Methylated-DNA--protein-cysteine methyltransferase	Aspartate aminotransferase, cytoplasmic	Probable cysteine--tRNA ligase, mitochondrial	Cysteine dioxygenase type 1
Aspartate aminotransferase, cytoplasmic	Glutathione synthetase	Cystathionine gamma-lyase	Cysteine sulfinic acid decarboxylase	Cysteine desulfurase, mitochondrial	Aspartate aminotransferase, mitochondrial	Cystathionine beta-synthase	Cysteine--tRNA ligase, cytoplasmic	Methylated-DNA--protein-cysteine methyltransferase	Probable cysteine--tRNA ligase, mitochondrial	Cysteine dioxygenase type 1
Aspartate aminotransferase, mitochondrial	Glutathione synthetase	Cystathionine gamma-lyase	Cysteine sulfinic acid decarboxylase	Cysteine desulfurase, mitochondrial	Cystathionine beta-synthase	Cysteine--tRNA ligase, cytoplasmic	Methylated-DNA--protein-cysteine methyltransferase	Probable cysteine--tRNA ligase, mitochondrial	Cysteine dioxygenase type 1
Cystathionine gamma-lyase	Glutathione synthetase	Cysteine sulfinic acid decarboxylase	Cysteine desulfurase, mitochondrial	Cystathionine beta-synthase	Cysteine--tRNA ligase, cytoplasmic	Methylated-DNA--protein-cysteine methyltransferase	Probable cysteine--tRNA ligase, mitochondrial	Cysteine dioxygenase type 1
Cystathionine beta-synthase	Cysteine desulfurase, mitochondrial	Serine palmitoyltransferase 1	L-serine dehydratase/L-threonine deaminase	Serine--pyruvate aminotransferase	Cysteine--tRNA ligase, cytoplasmic	Serine palmitoyltransferase 2	Serine racemase	Probable cysteine--tRNA ligase, mitochondrial	Glutathione synthetase	Cysteine sulfinic acid decarboxylase	Serine--tRNA ligase, cytoplasmic	Methylated-DNA--protein-cysteine methyltransferase	Cysteine dioxygenase type 1
Cysteine--tRNA ligase, cytoplasmic	Glutathione synthetase	Cysteine sulfinic acid decarboxylase	Cysteine desulfurase, mitochondrial	Methylated-DNA--protein-cysteine methyltransferase	Probable cysteine--tRNA ligase, mitochondrial	Cysteine dioxygenase type 1
Methylated-DNA--protein-cysteine methyltransferase	Glutathione synthetase	Cysteine sulfinic acid decarboxylase	Cysteine desulfurase, mitochondrial	Probable cysteine--tRNA ligase, mitochondrial	Cysteine dioxygenase type 1
Glutathione synthetase	Glutathione S-transferase A5	Glutamate receptor ionotropic, NMDA 1	Probable glutathione peroxidase 8	Glutathione S-transferase P	Inhibitor of nuclear factor kappa-B kinase subunit beta	Matrix metalloproteinase-9	Glutathione S-transferase omega-2	Glutathione S-transferase A4	Cytochrome P450 3A4	Glutathione peroxidase 3	Glutathione S-transferase Mu 5	Glutathione reductase, mitochondrial	Leukotriene C4 synthase	Glutamate receptor ionotropic, NMDA 2D	Cysteine sulfinic acid decarboxylase	Cystine/glutamate transporter	Maleylacetoacetate isomerase	Glutamate receptor ionotropic, NMDA 3A	Glutathione S-transferase kappa 1	Aldose reductase	Cysteine dioxygenase type 1	Microsomal glutathione S-transferase 1	Glutathione peroxidase 6	Microsomal glutathione S-transferase 3	Hydroxyacylglutathione hydrolase, mitochondrial	Glutathione peroxidase 7	Glutathione S-transferase Mu 2	Glutaredoxin-2, mitochondrial	Inhibitor of nuclear factor kappa-B kinase subunit alpha	Glutathione S-transferase A2	Glutathione S-transferase A1	Glutathione S-transferase theta-1	Cysteine desulfurase, mitochondrial	Gamma-glutamyltranspeptidase 1	Epididymal secretory glutathione peroxidase	Aminoacylase-1	S-formylglutathione hydrolase	Probable cysteine--tRNA ligase, mitochondrial	Microsomal glutathione S-transferase 2	Glutaredoxin-1	Glutamate receptor ionotropic, NMDA 2B	Glutathione peroxidase 1	Lactoylglutathione lyase	Phospholipid hydroperoxide glutathione peroxidase, mitochondrial	Hematopoietic prostaglandin D synthase	Glutathione S-transferase omega-1	Glutathione peroxidase	Glutathione S-transferase Mu 4	Glutathione peroxidase 2	Glutathione S-transferase Mu 1	Glutathione S-transferase Mu 3	Glutathione S-transferase A3	Glutamate receptor ionotropic, NMDA 2A
Probable cysteine--tRNA ligase, mitochondrial	Cysteine sulfinic acid decarboxylase	Cysteine desulfurase, mitochondrial	Cysteine dioxygenase type 1
Cysteine sulfinic acid decarboxylase	Cysteine desulfurase, mitochondrial	Cysteine dioxygenase type 1
Cysteine desulfurase, mitochondrial	Cysteine dioxygenase type 1
Cysteine dioxygenase type 1
Peptidyl-prolyl cis-trans isomerase FKBP1A	Serine/threonine-protein kinase mTOR	Fibroblast growth factor 2
Angiotensin-converting enzyme	Secreted frizzled-related protein 4	Matrix metalloproteinase-9	B1 bradykinin receptor	Leukotriene A-4 hydrolase	Renin	72 kDa type IV collagenase
Ornithine decarboxylase
Coagulation factor X	Hepatocyte growth factor	Coagulation factor XII	Heparin cofactor 2	Antithrombin-III	Kallikrein-1	Fibroblast growth factor 1	Fibroblast growth factor 19	Prothrombin	Trypsin-1	Fibroblast growth factor receptor 1	Fibroblast growth factor 2	Fibroblast growth factor 4	Platelet factor 4	Fibroblast growth factor receptor 4	Intercellular adhesion molecule 1	P-selectin	Fibroblast growth factor receptor 2
Microsomal glutathione S-transferase 3	Glutathione S-transferase A5	Probable glutathione peroxidase 8	Glutathione S-transferase P	Matrix metalloproteinase-9	Glutathione S-transferase omega-2	Glutathione S-transferase A4	Cytochrome P450 3A4	Glutathione peroxidase 3	Glutathione S-transferase Mu 5	Glutathione reductase, mitochondrial	Leukotriene C4 synthase	Maleylacetoacetate isomerase	Glutathione S-transferase kappa 1	Aldose reductase	Microsomal glutathione S-transferase 1	Glutathione peroxidase 6	Hydroxyacylglutathione hydrolase, mitochondrial	Glutathione peroxidase 7	Glutathione S-transferase Mu 2	Glutaredoxin-2, mitochondrial	Glutathione S-transferase A2	Glutathione S-transferase A1	Glutathione S-transferase theta-1	Gamma-glutamyltranspeptidase 1	Epididymal secretory glutathione peroxidase	S-formylglutathione hydrolase	Microsomal glutathione S-transferase 2	Glutaredoxin-1	Glutathione peroxidase 1	Lactoylglutathione lyase	Phospholipid hydroperoxide glutathione peroxidase, mitochondrial	Hematopoietic prostaglandin D synthase	Glutathione S-transferase omega-1	Glutathione peroxidase	Glutathione S-transferase Mu 4	Glutathione peroxidase 2	Glutathione S-transferase Mu 1	Glutathione S-transferase Mu 3	Glutathione S-transferase A3
Hematopoietic prostaglandin D synthase	Glutathione S-transferase A5	Probable glutathione peroxidase 8	Glutathione S-transferase P	Matrix metalloproteinase-9	Retinoic acid receptor gamma	Glutathione S-transferase omega-2	Glutathione S-transferase A4	Cytochrome P450 3A4	Cytochrome P450 26B1	Retinoic acid receptor RXR-beta	Glutathione peroxidase 3	Glutathione S-transferase Mu 5	Lipocalin-1	Glutathione reductase, mitochondrial	Retinoic acid receptor RXR-alpha	[Pyruvate dehydrogenase (acetyl-transferring)] kinase isozyme 4, mitochondrial	Leukotriene C4 synthase	Retinoic acid receptor responder protein 1	Maleylacetoacetate isomerase	Retinoic acid receptor RXR-gamma	Retinal dehydrogenase 1	Glutathione S-transferase kappa 1	Aldose reductase	Retinoic acid receptor alpha	Microsomal glutathione S-transferase 1	Glutathione peroxidase 6	Hydroxyacylglutathione hydrolase, mitochondrial	Glutathione peroxidase 7	Retinal dehydrogenase 2	Glutathione S-transferase Mu 2	Glutaredoxin-2, mitochondrial	Glutathione S-transferase A2	Glutathione S-transferase A1	Glutathione S-transferase theta-1	Retinoic acid receptor beta	Gamma-glutamyltranspeptidase 1	Epididymal secretory glutathione peroxidase	S-formylglutathione hydrolase	Microsomal glutathione S-transferase 2	Glutaredoxin-1	Glutathione peroxidase 1	Lactoylglutathione lyase	Phospholipid hydroperoxide glutathione peroxidase, mitochondrial	Glutathione S-transferase omega-1	Glutathione peroxidase	Glutathione S-transferase Mu 4	Cytochrome P450 26A1	Glutathione peroxidase 2	Retinol-binding protein 4	Glutathione S-transferase Mu 1	Cytochrome P450 26C1	Glutathione S-transferase Mu 3	Retinoic acid-induced protein 3	Glutathione S-transferase A3	Odorant-binding protein 2a
Glutathione S-transferase A1	Glutathione S-transferase A5	Probable glutathione peroxidase 8	Glutathione S-transferase P	Matrix metalloproteinase-9	Glutathione S-transferase omega-2	Glutathione S-transferase A4	Cytochrome P450 3A4	Glutathione peroxidase 3	Glutathione S-transferase Mu 5	Glutathione reductase, mitochondrial	Leukotriene C4 synthase	Maleylacetoacetate isomerase	Glutathione S-transferase kappa 1	Aldose reductase	Microsomal glutathione S-transferase 1	Glutathione peroxidase 6	Hydroxyacylglutathione hydrolase, mitochondrial	Glutathione peroxidase 7	Glutathione S-transferase Mu 2	Glutaredoxin-2, mitochondrial	Glutathione S-transferase A2	Glutathione S-transferase theta-1	Gamma-glutamyltranspeptidase 1	Epididymal secretory glutathione peroxidase	S-formylglutathione hydrolase	Microsomal glutathione S-transferase 2	Glutaredoxin-1	Glutathione peroxidase 1	Lactoylglutathione lyase	Phospholipid hydroperoxide glutathione peroxidase, mitochondrial	Glutathione S-transferase omega-1	Glutathione peroxidase	Glutathione S-transferase Mu 4	Glutathione peroxidase 2	Glutathione S-transferase Mu 1	Glutathione S-transferase Mu 3	Glutathione S-transferase A3
Glutathione S-transferase A2	Glutathione S-transferase A5	Probable glutathione peroxidase 8	Glutathione S-transferase P	Tumor necrosis factor	Matrix metalloproteinase-9	Glutathione S-transferase omega-2	Glutathione S-transferase A4	Cytochrome P450 3A4	High mobility group protein B1	Glutathione peroxidase 3	Glutathione S-transferase Mu 5	Glutathione reductase, mitochondrial	Leukotriene C4 synthase	Maleylacetoacetate isomerase	Glutathione S-transferase	Glutathione S-transferase kappa 1	Aldose reductase	Microsomal glutathione S-transferase 1	Glutathione peroxidase 6	Hydroxyacylglutathione hydrolase, mitochondrial	Glutathione peroxidase 7	Glutathione S-transferase Mu 2	Glutaredoxin-2, mitochondrial	Glutathione S-transferase theta-1	Gamma-glutamyltranspeptidase 1	Epididymal secretory glutathione peroxidase	S-formylglutathione hydrolase	Glutaredoxin-1	Microsomal glutathione S-transferase 2	Glutathione peroxidase 1	Lactoylglutathione lyase	Phospholipid hydroperoxide glutathione peroxidase, mitochondrial	Toll-like receptor 9	Glutathione peroxidase	Glutathione S-transferase Mu 4	Angiotensin-converting enzyme 2	Glutathione S-transferase omega-1	Glutathione peroxidase 2	Glutathione S-transferase Mu 1	Glutathione S-transferase Mu 3	Glutathione S-transferase A3
Microsomal glutathione S-transferase 1	Glutathione S-transferase A5	Probable glutathione peroxidase 8	Glutathione S-transferase P	Matrix metalloproteinase-9	Glutathione S-transferase omega-2	Glutathione S-transferase A4	Cytochrome P450 3A4	Glutathione peroxidase 3	Glutathione S-transferase Mu 5	Glutathione reductase, mitochondrial	Leukotriene C4 synthase	Maleylacetoacetate isomerase	Glutathione S-transferase kappa 1	Aldose reductase	Glutathione peroxidase 6	Hydroxyacylglutathione hydrolase, mitochondrial	Glutathione peroxidase 7	Glutathione S-transferase Mu 2	Glutaredoxin-2, mitochondrial	Glutathione S-transferase theta-1	Gamma-glutamyltranspeptidase 1	Epididymal secretory glutathione peroxidase	S-formylglutathione hydrolase	Microsomal glutathione S-transferase 2	Glutaredoxin-1	Glutathione peroxidase 1	Lactoylglutathione lyase	Phospholipid hydroperoxide glutathione peroxidase, mitochondrial	Glutathione S-transferase omega-1	Glutathione peroxidase	Glutathione S-transferase Mu 4	Glutathione peroxidase 2	Glutathione S-transferase Mu 1	Glutathione S-transferase Mu 3	Glutathione S-transferase A3
S-formylglutathione hydrolase	Glutathione S-transferase A5	Probable glutathione peroxidase 8	Glutathione S-transferase P	Matrix metalloproteinase-9	Glutathione S-transferase omega-2	Glutathione S-transferase A4	Cytochrome P450 3A4	Glutathione peroxidase 3	Glutathione S-transferase Mu 5	Glutathione reductase, mitochondrial	Leukotriene C4 synthase	Maleylacetoacetate isomerase	Glutathione S-transferase kappa 1	Aldose reductase	Glutathione peroxidase 6	Hydroxyacylglutathione hydrolase, mitochondrial	Glutathione peroxidase 7	Glutathione S-transferase Mu 2	Glutaredoxin-2, mitochondrial	Glutathione S-transferase theta-1	Gamma-glutamyltranspeptidase 1	Epididymal secretory glutathione peroxidase	Microsomal glutathione S-transferase 2	Glutaredoxin-1	Glutathione peroxidase 1	Lactoylglutathione lyase	Phospholipid hydroperoxide glutathione peroxidase, mitochondrial	Glutathione S-transferase omega-1	Glutathione peroxidase	Glutathione S-transferase Mu 4	Glutathione peroxidase 2	Glutathione S-transferase Mu 1	Glutathione S-transferase Mu 3	Glutathione S-transferase A3
Gamma-glutamyltranspeptidase 1	Glutathione S-transferase A5	Probable glutathione peroxidase 8	Glutathione S-transferase P	Matrix metalloproteinase-9	Glutathione S-transferase omega-2	Glutathione S-transferase A4	Cytochrome P450 3A4	Glutathione peroxidase 3	Glutathione S-transferase Mu 5	Glutathione reductase, mitochondrial	Leukotriene C4 synthase	Maleylacetoacetate isomerase	Glutathione S-transferase kappa 1	Aldose reductase	Glutathione peroxidase 6	Hydroxyacylglutathione hydrolase, mitochondrial	Glutathione peroxidase 7	Glutathione S-transferase Mu 2	Glutaredoxin-2, mitochondrial	Glutathione S-transferase theta-1	Epididymal secretory glutathione peroxidase	Microsomal glutathione S-transferase 2	Glutaredoxin-1	Glutathione peroxidase 1	Lactoylglutathione lyase	Phospholipid hydroperoxide glutathione peroxidase, mitochondrial	Glutathione S-transferase omega-1	Glutathione peroxidase	Glutathione S-transferase Mu 4	Glutathione peroxidase 2	Glutathione S-transferase Mu 1	Glutathione S-transferase Mu 3	Glutathione S-transferase A3
Glutathione S-transferase Mu 2	Glutathione S-transferase A5	Probable glutathione peroxidase 8	Glutathione S-transferase P	Matrix metalloproteinase-9	Glutathione S-transferase omega-2	Glutathione S-transferase A4	Cytochrome P450 3A4	Glutathione peroxidase 3	Glutathione S-transferase Mu 5	Glutathione reductase, mitochondrial	Leukotriene C4 synthase	Maleylacetoacetate isomerase	Glutathione S-transferase kappa 1	Aldose reductase	Glutathione peroxidase 6	Hydroxyacylglutathione hydrolase, mitochondrial	Glutathione peroxidase 7	Glutaredoxin-2, mitochondrial	Glutathione S-transferase theta-1	Epididymal secretory glutathione peroxidase	Microsomal glutathione S-transferase 2	Glutaredoxin-1	Glutathione peroxidase 1	Lactoylglutathione lyase	Phospholipid hydroperoxide glutathione peroxidase, mitochondrial	Glutathione S-transferase omega-1	Glutathione peroxidase	Glutathione S-transferase Mu 4	Glutathione peroxidase 2	Glutathione S-transferase Mu 1	Glutathione S-transferase Mu 3	Glutathione S-transferase A3
Glutaredoxin-1	Glutathione S-transferase A5	Probable glutathione peroxidase 8	Glutathione S-transferase P	Matrix metalloproteinase-9	Glutathione S-transferase omega-2	Glutathione S-transferase A4	Cytochrome P450 3A4	Glutathione peroxidase 3	Glutathione S-transferase Mu 5	Glutathione reductase, mitochondrial	Leukotriene C4 synthase	Maleylacetoacetate isomerase	Glutathione S-transferase kappa 1	Aldose reductase	Glutathione peroxidase 6	Hydroxyacylglutathione hydrolase, mitochondrial	Glutathione peroxidase 7	Glutaredoxin-2, mitochondrial	Glutathione S-transferase theta-1	Epididymal secretory glutathione peroxidase	Microsomal glutathione S-transferase 2	Glutathione peroxidase 1	Lactoylglutathione lyase	Phospholipid hydroperoxide glutathione peroxidase, mitochondrial	Glutathione S-transferase omega-1	Glutathione peroxidase	Glutathione S-transferase Mu 4	Glutathione peroxidase 2	Glutathione S-transferase Mu 1	Glutathione S-transferase Mu 3	Glutathione S-transferase A3
Phospholipid hydroperoxide glutathione peroxidase, mitochondrial	Glutathione S-transferase A5	Probable glutathione peroxidase 8	Glutathione S-transferase P	Matrix metalloproteinase-9	Glutathione S-transferase omega-2	Glutathione S-transferase A4	Cytochrome P450 3A4	Glutathione peroxidase 3	Glutathione S-transferase Mu 5	Glutathione reductase, mitochondrial	Leukotriene C4 synthase	Maleylacetoacetate isomerase	Glutathione S-transferase kappa 1	Aldose reductase	Glutathione peroxidase 6	Hydroxyacylglutathione hydrolase, mitochondrial	Glutathione peroxidase 7	Glutaredoxin-2, mitochondrial	Glutathione S-transferase theta-1	Epididymal secretory glutathione peroxidase	Microsomal glutathione S-transferase 2	Glutathione peroxidase 1	Lactoylglutathione lyase	Glutathione S-transferase omega-1	Glutathione peroxidase	Glutathione S-transferase Mu 4	Glutathione peroxidase 2	Glutathione S-transferase Mu 1	Glutathione S-transferase Mu 3	Glutathione S-transferase A3
Glutathione S-transferase Mu 5	Glutathione S-transferase A5	Probable glutathione peroxidase 8	Glutathione S-transferase P	Matrix metalloproteinase-9	Glutathione S-transferase omega-2	Glutathione S-transferase A4	Cytochrome P450 3A4	Glutathione peroxidase 3	Glutathione reductase, mitochondrial	Leukotriene C4 synthase	Maleylacetoacetate isomerase	Glutathione S-transferase kappa 1	Aldose reductase	Glutathione peroxidase 6	Hydroxyacylglutathione hydrolase, mitochondrial	Glutathione peroxidase 7	Glutaredoxin-2, mitochondrial	Glutathione S-transferase theta-1	Epididymal secretory glutathione peroxidase	Microsomal glutathione S-transferase 2	Glutathione peroxidase 1	Lactoylglutathione lyase	Glutathione S-transferase omega-1	Glutathione peroxidase	Glutathione S-transferase Mu 4	Glutathione peroxidase 2	Glutathione S-transferase Mu 1	Glutathione S-transferase Mu 3	Glutathione S-transferase A3
Glutathione peroxidase 6	Glutathione S-transferase A5	Probable glutathione peroxidase 8	Glutathione S-transferase P	Matrix metalloproteinase-9	Glutathione S-transferase omega-2	Glutathione S-transferase A4	Cytochrome P450 3A4	Glutathione peroxidase 3	Glutathione reductase, mitochondrial	Leukotriene C4 synthase	Maleylacetoacetate isomerase	Glutathione S-transferase kappa 1	Aldose reductase	Hydroxyacylglutathione hydrolase, mitochondrial	Glutathione peroxidase 7	Glutaredoxin-2, mitochondrial	Glutathione S-transferase theta-1	Epididymal secretory glutathione peroxidase	Microsomal glutathione S-transferase 2	Glutathione peroxidase 1	Lactoylglutathione lyase	Glutathione S-transferase omega-1	Glutathione peroxidase	Glutathione S-transferase Mu 4	Glutathione peroxidase 2	Glutathione S-transferase Mu 1	Glutathione S-transferase Mu 3	Glutathione S-transferase A3
Hydroxyacylglutathione hydrolase, mitochondrial	Glutathione S-transferase A5	Probable glutathione peroxidase 8	Glutathione S-transferase P	Matrix metalloproteinase-9	Glutathione S-transferase omega-2	Glutathione S-transferase A4	Cytochrome P450 3A4	Glutathione peroxidase 3	Glutathione reductase, mitochondrial	Leukotriene C4 synthase	Maleylacetoacetate isomerase	Glutathione S-transferase kappa 1	Aldose reductase	Glutathione peroxidase 7	Glutaredoxin-2, mitochondrial	Glutathione S-transferase theta-1	Epididymal secretory glutathione peroxidase	Microsomal glutathione S-transferase 2	Glutathione peroxidase 1	Lactoylglutathione lyase	Glutathione S-transferase omega-1	Glutathione peroxidase	Glutathione S-transferase Mu 4	Glutathione peroxidase 2	Glutathione S-transferase Mu 1	Glutathione S-transferase Mu 3	Glutathione S-transferase A3
Glutathione peroxidase	Glutathione S-transferase A5	Probable glutathione peroxidase 8	Glutathione S-transferase P	Matrix metalloproteinase-9	Glutathione S-transferase omega-2	Glutathione S-transferase A4	Cytochrome P450 3A4	Glutathione peroxidase 3	Glutathione reductase, mitochondrial	Leukotriene C4 synthase	Maleylacetoacetate isomerase	Glutathione S-transferase kappa 1	Aldose reductase	Glutathione peroxidase 7	Glutaredoxin-2, mitochondrial	Glutathione S-transferase theta-1	Epididymal secretory glutathione peroxidase	Microsomal glutathione S-transferase 2	Glutathione peroxidase 1	Lactoylglutathione lyase	Glutathione S-transferase omega-1	Glutathione S-transferase Mu 4	Glutathione peroxidase 2	Glutathione S-transferase Mu 1	Glutathione S-transferase Mu 3	Glutathione S-transferase A3
Glutathione peroxidase 7	Glutathione S-transferase A5	Probable glutathione peroxidase 8	Glutathione S-transferase P	Matrix metalloproteinase-9	Glutathione S-transferase omega-2	Glutathione S-transferase A4	Cytochrome P450 3A4	Glutathione peroxidase 3	Glutathione reductase, mitochondrial	Leukotriene C4 synthase	Maleylacetoacetate isomerase	Glutathione S-transferase kappa 1	Aldose reductase	Glutaredoxin-2, mitochondrial	Glutathione S-transferase theta-1	Epididymal secretory glutathione peroxidase	Microsomal glutathione S-transferase 2	Glutathione peroxidase 1	Lactoylglutathione lyase	Glutathione S-transferase omega-1	Glutathione S-transferase Mu 4	Glutathione peroxidase 2	Glutathione S-transferase Mu 1	Glutathione S-transferase Mu 3	Glutathione S-transferase A3
Microsomal glutathione S-transferase 2	Glutathione S-transferase A5	Probable glutathione peroxidase 8	Glutathione S-transferase P	Matrix metalloproteinase-9	Glutathione S-transferase omega-2	Glutathione S-transferase A4	Cytochrome P450 3A4	Glutathione peroxidase 3	Glutathione reductase, mitochondrial	Leukotriene C4 synthase	Maleylacetoacetate isomerase	Glutathione S-transferase kappa 1	Aldose reductase	Glutaredoxin-2, mitochondrial	Glutathione S-transferase theta-1	Epididymal secretory glutathione peroxidase	Glutathione peroxidase 1	Lactoylglutathione lyase	Glutathione S-transferase omega-1	Glutathione S-transferase Mu 4	Glutathione peroxidase 2	Glutathione S-transferase Mu 1	Glutathione S-transferase Mu 3	Glutathione S-transferase A3
Glutathione S-transferase omega-2	Glutathione S-transferase A5	Probable glutathione peroxidase 8	Glutathione S-transferase P	Matrix metalloproteinase-9	Glutathione S-transferase A4	Cytochrome P450 3A4	Glutathione peroxidase 3	Glutathione reductase, mitochondrial	Leukotriene C4 synthase	Maleylacetoacetate isomerase	Glutathione S-transferase kappa 1	Aldose reductase	Glutaredoxin-2, mitochondrial	Glutathione S-transferase theta-1	Epididymal secretory glutathione peroxidase	Glutathione peroxidase 1	Lactoylglutathione lyase	Glutathione S-transferase omega-1	Glutathione S-transferase Mu 4	Glutathione peroxidase 2	Glutathione S-transferase Mu 1	Glutathione S-transferase Mu 3	Glutathione S-transferase A3
Glutaredoxin-2, mitochondrial	Glutathione S-transferase A5	Probable glutathione peroxidase 8	Glutathione S-transferase P	Matrix metalloproteinase-9	Glutathione S-transferase A4	Cytochrome P450 3A4	Glutathione peroxidase 3	Glutathione reductase, mitochondrial	Leukotriene C4 synthase	Maleylacetoacetate isomerase	Glutathione S-transferase kappa 1	Aldose reductase	Glutathione S-transferase theta-1	Epididymal secretory glutathione peroxidase	Glutathione peroxidase 1	Lactoylglutathione lyase	Glutathione S-transferase omega-1	Glutathione S-transferase Mu 4	Glutathione peroxidase 2	Glutathione S-transferase Mu 1	Glutathione S-transferase Mu 3	Glutathione S-transferase A3
Lactoylglutathione lyase	Glutathione S-transferase A5	Probable glutathione peroxidase 8	Glutathione S-transferase P	Matrix metalloproteinase-9	Glutathione S-transferase A4	Cytochrome P450 3A4	Prostaglandin reductase 2	Phospholipase A2, membrane associated	Interferon-induced, double-stranded RNA-activated protein kinase	Glutathione peroxidase 3	Glutathione reductase, mitochondrial	Leukotriene C4 synthase	Prostaglandin G/H synthase 2	Maleylacetoacetate isomerase	Glutathione S-transferase kappa 1	Aldose reductase	Prostaglandin D2 receptor 2	Peroxisome proliferator-activated receptor alpha	Glutathione S-transferase theta-1	Aldo-keto reductase family 1 member C3	Epididymal secretory glutathione peroxidase	Glutathione peroxidase 1	Glutathione S-transferase omega-1	Glutathione S-transferase Mu 4	Peroxisome proliferator-activated receptor gamma	Glutathione peroxidase 2	Prostaglandin G/H synthase 1	Glutathione S-transferase Mu 1	Glutathione S-transferase Mu 3	Glutathione S-transferase A3
Leukotriene C4 synthase	Glutathione S-transferase A5	Probable glutathione peroxidase 8	Glutathione S-transferase P	Matrix metalloproteinase-9	Glutathione S-transferase A4	Cytochrome P450 3A4	Glutathione peroxidase 3	Glutathione reductase, mitochondrial	Maleylacetoacetate isomerase	Glutathione S-transferase kappa 1	Aldose reductase	Glutathione S-transferase theta-1	Epididymal secretory glutathione peroxidase	Glutathione peroxidase 1	Glutathione S-transferase omega-1	Glutathione S-transferase Mu 4	Glutathione peroxidase 2	Glutathione S-transferase Mu 1	Glutathione S-transferase Mu 3	Glutathione S-transferase A3
Glutathione reductase, mitochondrial	NAD(P)H dehydrogenase [quinone] 1	Arylalkylamine N-acetyltransferase	Glutathione S-transferase A5	Probable glutathione peroxidase 8	Glutathione S-transferase P	Matrix metalloproteinase-9	Transient receptor potential cation channel subfamily M member 8	Glycine receptor subunit alpha-3	Superoxide dismutase [Cu-Zn]	N-acylethanolamine-hydrolyzing acid amidase	G-protein coupled receptor 55	Neuronal acetylcholine receptor subunit alpha-7	Aldose reductase	Transient receptor potential cation channel subfamily A member 1	Voltage-dependent T-type calcium channel subunit alpha-1I	N-arachidonyl glycine receptor	5-hydroxytryptamine receptor 1A	Delta-type opioid receptor	Cytochrome P450 2D6	Indoleamine 2,3-dioxygenase 1	Glutathione S-transferase omega-1	Peroxisome proliferator-activated receptor gamma	G-protein coupled receptor 12	Catalase	Glutathione peroxidase 2	Glutathione S-transferase Mu 1	Transient receptor potential cation channel subfamily V member 3	3-hydroxy-3-methylglutaryl-coenzyme A reductase	Glutathione S-transferase A3	Cytochrome P450 3A7	Glycine receptor subunit alpha-1	Glutathione S-transferase A4	Cytochrome P450 3A4	Glycine receptor subunit beta	Glutathione peroxidase 3	Adenosine receptor A1	Cytochrome P450 1A2	Prostaglandin G/H synthase 2	Maleylacetoacetate isomerase	Glutathione S-transferase kappa 1	Mu-type opioid receptor	Cytochrome P450 3A5	Steroid 17-alpha-hydroxylase/17,20 lyase	Acetyl-CoA acetyltransferase, mitochondrial	Voltage-dependent T-type calcium channel subunit alpha-1H	Transient receptor potential cation channel subfamily V member 4	Glutathione S-transferase theta-1	5-hydroxytryptamine receptor 2A	Epididymal secretory glutathione peroxidase	Transient receptor potential cation channel subfamily V member 2	Glutathione peroxidase 1	Cannabinoid receptor 2	Glutathione S-transferase Mu 4	Transient receptor potential cation channel subfamily V member 1	Prostaglandin G/H synthase 1	5-hydroxytryptamine receptor 3A	Cytochrome P450 1B1	Voltage-dependent anion-selective channel protein 1	Voltage-dependent T-type calcium channel subunit alpha-1G	Glutathione S-transferase Mu 3	Cannabinoid receptor 1
Glutathione S-transferase Mu 1	Glutathione S-transferase A5	Probable glutathione peroxidase 8	Glutathione S-transferase P	Tumor necrosis factor	Matrix metalloproteinase-9	Glutathione S-transferase A4	Cytochrome P450 3A4	High mobility group protein B1	Glutathione peroxidase 3	Maleylacetoacetate isomerase	Glutathione S-transferase	Glutathione S-transferase kappa 1	Aldose reductase	Glutathione S-transferase theta-1	Epididymal secretory glutathione peroxidase	Glutathione peroxidase 1	Toll-like receptor 9	Glutathione S-transferase Mu 4	Angiotensin-converting enzyme 2	Glutathione S-transferase omega-1	Glutathione peroxidase 2	Glutathione S-transferase Mu 3	Glutathione S-transferase A3
Glutathione S-transferase kappa 1	Glutathione S-transferase A5	Probable glutathione peroxidase 8	Glutathione S-transferase P	Matrix metalloproteinase-9	Glutathione S-transferase A4	Cytochrome P450 3A4	Glutathione peroxidase 3	Maleylacetoacetate isomerase	Aldose reductase	Glutathione S-transferase theta-1	Epididymal secretory glutathione peroxidase	Glutathione peroxidase 1	Glutathione S-transferase omega-1	Glutathione S-transferase Mu 4	Glutathione peroxidase 2	Glutathione S-transferase Mu 3	Glutathione S-transferase A3
Glutathione S-transferase A3	Glutathione S-transferase A5	Probable glutathione peroxidase 8	Glutathione S-transferase P	Matrix metalloproteinase-9	Glutathione S-transferase A4	Cytochrome P450 3A4	Glutathione peroxidase 3	Maleylacetoacetate isomerase	Aldose reductase	Glutathione S-transferase theta-1	Epididymal secretory glutathione peroxidase	Glutathione peroxidase 1	Glutathione S-transferase omega-1	Glutathione S-transferase Mu 4	Glutathione peroxidase 2	Glutathione S-transferase Mu 3
Glutathione S-transferase Mu 3	Glutathione S-transferase A5	Probable glutathione peroxidase 8	Glutathione S-transferase P	Matrix metalloproteinase-9	Glutathione S-transferase A4	Cytochrome P450 3A4	Glutathione peroxidase 3	Maleylacetoacetate isomerase	Aldose reductase	Glutathione S-transferase theta-1	Epididymal secretory glutathione peroxidase	Glutathione peroxidase 1	Glutathione S-transferase omega-1	Glutathione S-transferase Mu 4	Glutathione peroxidase 2
Glutathione S-transferase A4	Glutathione S-transferase A5	Probable glutathione peroxidase 8	Glutathione S-transferase P	Matrix metalloproteinase-9	Cytochrome P450 3A4	Glutathione peroxidase 3	Maleylacetoacetate isomerase	Aldose reductase	Glutathione S-transferase theta-1	Epididymal secretory glutathione peroxidase	Glutathione peroxidase 1	Glutathione S-transferase omega-1	Glutathione S-transferase Mu 4	Glutathione peroxidase 2
Glutathione S-transferase Mu 4	Glutathione S-transferase A5	Probable glutathione peroxidase 8	Glutathione S-transferase P	Matrix metalloproteinase-9	Cytochrome P450 3A4	Glutathione peroxidase 3	Maleylacetoacetate isomerase	Aldose reductase	Glutathione S-transferase theta-1	Epididymal secretory glutathione peroxidase	Glutathione peroxidase 1	Glutathione S-transferase omega-1	Glutathione peroxidase 2
Glutathione S-transferase A5	Probable glutathione peroxidase 8	Glutathione S-transferase P	Matrix metalloproteinase-9	Cytochrome P450 3A4	Glutathione peroxidase 3	Maleylacetoacetate isomerase	Aldose reductase	Glutathione S-transferase theta-1	Epididymal secretory glutathione peroxidase	Glutathione peroxidase 1	Glutathione S-transferase omega-1	Glutathione peroxidase 2
Glutathione S-transferase P	Probable glutathione peroxidase 8	Matrix metalloproteinase-9	Cytochrome P450 3A4	Glutathione peroxidase 3	Maleylacetoacetate isomerase	Multidrug resistance-associated protein 5	Aldose reductase	Glutathione S-transferase theta-1	Epididymal secretory glutathione peroxidase	Glutathione peroxidase 1	Peroxisome proliferator-activated receptor gamma	Glutathione S-transferase omega-1	Glutathione peroxidase 2	Vitamin D3 receptor	Carbonyl reductase [NADPH] 1
Glutathione S-transferase omega-1	Probable glutathione peroxidase 8	Matrix metalloproteinase-9	Cytochrome P450 3A4	Glutathione peroxidase 3	Maleylacetoacetate isomerase	Aldose reductase	Glutathione S-transferase theta-1	Epididymal secretory glutathione peroxidase	Glutathione peroxidase 1	Glutathione peroxidase 2
Glutathione peroxidase 1	NAD(P)H dehydrogenase [quinone] 1	Arylalkylamine N-acetyltransferase	Probable glutathione peroxidase 8	Matrix metalloproteinase-9	Transient receptor potential cation channel subfamily M member 8	Glycine receptor subunit alpha-3	Superoxide dismutase [Cu-Zn]	N-acylethanolamine-hydrolyzing acid amidase	G-protein coupled receptor 55	Neuronal acetylcholine receptor subunit alpha-7	Aldose reductase	Transient receptor potential cation channel subfamily A member 1	Voltage-dependent T-type calcium channel subunit alpha-1I	N-arachidonyl glycine receptor	5-hydroxytryptamine receptor 1A	Delta-type opioid receptor	Cytochrome P450 2D6	Indoleamine 2,3-dioxygenase 1	Peroxisome proliferator-activated receptor gamma	G-protein coupled receptor 12	Catalase	Glutathione peroxidase 2	Transient receptor potential cation channel subfamily V member 3	3-hydroxy-3-methylglutaryl-coenzyme A reductase	Cytochrome P450 3A7	Glycine receptor subunit alpha-1	Cytochrome P450 3A4	Glycine receptor subunit beta	Glutathione peroxidase 3	Adenosine receptor A1	Cytochrome P450 1A2	Prostaglandin G/H synthase 2	Maleylacetoacetate isomerase	Mu-type opioid receptor	Cytochrome P450 3A5	Steroid 17-alpha-hydroxylase/17,20 lyase	Acetyl-CoA acetyltransferase, mitochondrial	Voltage-dependent T-type calcium channel subunit alpha-1H	Transient receptor potential cation channel subfamily V member 4	Glutathione S-transferase theta-1	5-hydroxytryptamine receptor 2A	Epididymal secretory glutathione peroxidase	Transient receptor potential cation channel subfamily V member 2	Cannabinoid receptor 2	Transient receptor potential cation channel subfamily V member 1	Prostaglandin G/H synthase 1	5-hydroxytryptamine receptor 3A	Cytochrome P450 1B1	Voltage-dependent anion-selective channel protein 1	Voltage-dependent T-type calcium channel subunit alpha-1G	Cannabinoid receptor 1
Glutathione peroxidase 2	Probable glutathione peroxidase 8	Matrix metalloproteinase-9	Cytochrome P450 3A4	Glutathione peroxidase 3	Maleylacetoacetate isomerase	Aldose reductase	Glutathione S-transferase theta-1	Epididymal secretory glutathione peroxidase
Glutathione S-transferase theta-1	Probable glutathione peroxidase 8	Matrix metalloproteinase-9	Cytochrome P450 3A4	Glutathione peroxidase 3	Maleylacetoacetate isomerase	Aldose reductase	Epididymal secretory glutathione peroxidase
Maleylacetoacetate isomerase	Probable glutathione peroxidase 8	Matrix metalloproteinase-9	Cytochrome P450 3A4	Glutathione peroxidase 3	Aldose reductase	Epididymal secretory glutathione peroxidase
Epididymal secretory glutathione peroxidase	Probable glutathione peroxidase 8	Matrix metalloproteinase-9	Cytochrome P450 3A4	Glutathione peroxidase 3	Aldose reductase
Glutathione peroxidase 3	Probable glutathione peroxidase 8	Matrix metalloproteinase-9	Cytochrome P450 3A4	Aldose reductase
Aldose reductase	Probable glutathione peroxidase 8	Matrix metalloproteinase-9	Cytochrome P450 3A4
Matrix metalloproteinase-9	Probable glutathione peroxidase 8	30S ribosomal protein S4	Vascular endothelial growth factor A	Mitogen-activated protein kinase 7	Mitogen-activated protein kinase 12	Mitogen-activated protein kinase 6	Mitogen-activated protein kinase 1	Leukotriene A-4 hydrolase	Mitogen-activated protein kinase 11	Mitogen-activated protein kinase 8	Nitric oxide synthase, inducible	Mitogen-activated protein kinase 15	Caspase-1	Arachidonate 5-lipoxygenase	30S ribosomal protein S9	Cytochrome P450 3A4	Mitogen-activated protein kinase 14	Cytochrome c	Mitogen-activated protein kinase 3	Interleukin-1 beta	Caspase-3	Mitogen-activated protein kinase 9	Mitogen-activated protein kinase 4	Mitogen-activated protein kinase 10	Mitogen-activated protein kinase 13	B1 bradykinin receptor	72 kDa type IV collagenase
Cytochrome P450 3A4	Probable glutathione peroxidase 8
Probable glutathione peroxidase 8
Histamine H1 receptor	5-hydroxytryptamine receptor 2B	Alpha-1D adrenergic receptor	5-hydroxytryptamine receptor 1B	D(2) dopamine receptor	5-hydroxytryptamine receptor 1E	Muscarinic acetylcholine receptor M3	Muscarinic acetylcholine receptor M4	Sphingomyelin phosphodiesterase	Potassium voltage-gated channel subfamily H member 2	5-hydroxytryptamine receptor 6	Calmodulin	Alpha-1-acid glycoprotein 2	Alpha-2B adrenergic receptor	6-phosphogluconate dehydrogenase, decarboxylating	Histamine H4 receptor	Alpha-2C adrenergic receptor	Alpha-2A adrenergic receptor	D(1A) dopamine receptor	5-hydroxytryptamine receptor 1A	5-hydroxytryptamine receptor 2A	5-hydroxytryptamine receptor 2C	Alpha-1-acid glycoprotein 1	5-hydroxytryptamine receptor 7	Muscarinic acetylcholine receptor M5	Alpha-1B adrenergic receptor	Muscarinic acetylcholine receptor M1	Muscarinic acetylcholine receptor M2	D(4) dopamine receptor	D(3) dopamine receptor	5-hydroxytryptamine receptor 3A	Alpha-1A adrenergic receptor	D(1B) dopamine receptor	5-hydroxytryptamine receptor 1D
Muscarinic acetylcholine receptor M2	5-hydroxytryptamine receptor 2B	Alpha-1D adrenergic receptor	5-hydroxytryptamine receptor 1B	D(2) dopamine receptor	5-hydroxytryptamine receptor 1E	Muscarinic acetylcholine receptor M3	Muscarinic acetylcholine receptor M4	5-hydroxytryptamine receptor 6	Sodium-dependent noradrenaline transporter	Alpha-2B adrenergic receptor	Glutamate receptor ionotropic, NMDA 3A	Cholinesterase	Alpha-7 nicotinic cholinergic receptor subunit	Alpha-2C adrenergic receptor	Mu-type opioid receptor	Alpha-2A adrenergic receptor	D(1A) dopamine receptor	5-hydroxytryptamine receptor 1A	5-hydroxytryptamine receptor 2A	Delta-type opioid receptor	5-hydroxytryptamine receptor 2C	5-hydroxytryptamine receptor 1F	5-hydroxytryptamine receptor 7	Muscarinic acetylcholine receptor M5	Alpha-1B adrenergic receptor	Muscarinic acetylcholine receptor M1	Nitric oxide synthase, brain	D(4) dopamine receptor	D(3) dopamine receptor	5-hydroxytryptamine receptor 3A	Alpha-1A adrenergic receptor	D(1B) dopamine receptor	Substance-P receptor	5-hydroxytryptamine receptor 1D	Kappa-type opioid receptor
Nonstructural protein 5A
Mineralocorticoid receptor	Progesterone receptor	Voltage-dependent calcium channel subunit alpha-2/delta-4	Voltage-dependent calcium channel subunit alpha-2/delta-3	Voltage-dependent calcium channel gamma-3 subunit	Voltage-dependent L-type calcium channel subunit alpha-1F	Androgen receptor	Voltage-dependent L-type calcium channel subunit alpha-1S	Voltage-dependent calcium channel subunit alpha-2/delta-1	Cytochrome P450 11B2, mitochondrial	Voltage-dependent N-type calcium channel subunit alpha-1B	Voltage-dependent P/Q-type calcium channel subunit alpha-1A	Nuclear receptor subfamily 1 group I member 2	Voltage-dependent calcium channel gamma-1 subunit	Voltage-dependent calcium channel gamma-5 subunit	Voltage-dependent calcium channel gamma-6 subunit	Voltage-dependent calcium channel subunit alpha-2/delta-2	Voltage-dependent T-type calcium channel subunit alpha-1I	Steroid 17-alpha-hydroxylase/17,20 lyase	Estrogen receptor	Voltage-dependent L-type calcium channel subunit alpha-1D	Voltage-dependent calcium channel gamma-8 subunit	Voltage-dependent T-type calcium channel subunit alpha-1H	Voltage-dependent L-type calcium channel subunit beta-4	3-oxo-5-alpha-steroid 4-dehydrogenase 1	Sex hormone-binding globulin	Voltage-dependent calcium channel gamma-2 subunit	Voltage-dependent calcium channel gamma-4 subunit	Alpha-1-acid glycoprotein 1	Voltage-dependent R-type calcium channel subunit alpha-1E	Voltage-dependent L-type calcium channel subunit beta-2	Voltage-dependent L-type calcium channel subunit alpha-1C	3-oxo-5-alpha-steroid 4-dehydrogenase 2	Voltage-dependent L-type calcium channel subunit beta-3	Estrogen receptor beta	Polyprenol reductase	Voltage-dependent T-type calcium channel subunit alpha-1G	Voltage-dependent calcium channel gamma-7 subunit	Kappa-type opioid receptor	Glucocorticoid receptor	Voltage-dependent L-type calcium channel subunit beta-1
Androgen receptor	Serum albumin	Progesterone receptor	Voltage-dependent calcium channel subunit alpha-2/delta-4	Protein kinase C alpha type	Voltage-dependent calcium channel subunit alpha-2/delta-3	Voltage-dependent calcium channel gamma-3 subunit	Voltage-dependent L-type calcium channel subunit alpha-1F	Potassium voltage-gated channel subfamily H member 2	Voltage-dependent L-type calcium channel subunit alpha-1S	Voltage-dependent calcium channel subunit alpha-2/delta-1	Cytochrome P450 11B2, mitochondrial	Voltage-dependent N-type calcium channel subunit alpha-1B	Voltage-dependent P/Q-type calcium channel subunit alpha-1A	Nuclear receptor subfamily 1 group I member 2	Voltage-dependent calcium channel gamma-1 subunit	Voltage-dependent calcium channel gamma-5 subunit	Voltage-dependent calcium channel gamma-6 subunit	Estrogen-related receptor gamma	Voltage-dependent calcium channel subunit alpha-2/delta-2	Voltage-dependent T-type calcium channel subunit alpha-1I	Steroid 17-alpha-hydroxylase/17,20 lyase	Estrogen receptor	Protein kinase C iota type	Protein kinase C zeta type	Voltage-dependent L-type calcium channel subunit alpha-1D	Voltage-dependent calcium channel gamma-8 subunit	Voltage-dependent T-type calcium channel subunit alpha-1H	Voltage-dependent L-type calcium channel subunit beta-4	3-oxo-5-alpha-steroid 4-dehydrogenase 1	Sex hormone-binding globulin	Protein kinase C beta type	Voltage-dependent calcium channel gamma-2 subunit	Voltage-dependent calcium channel gamma-4 subunit	Alpha-1-acid glycoprotein 1	Voltage-dependent R-type calcium channel subunit alpha-1E	Protein kinase C gamma type	Mitogen-activated protein kinase 8	Protein kinase C theta type	3-beta-hydroxysteroid-Delta(8),Delta(7)-isomerase	Voltage-dependent L-type calcium channel subunit beta-2	Voltage-dependent L-type calcium channel subunit alpha-1C	3-oxo-5-alpha-steroid 4-dehydrogenase 2	Protein kinase C epsilon type	Voltage-dependent L-type calcium channel subunit beta-3	Estrogen receptor beta	Protein kinase C delta type	Polyprenol reductase	Voltage-dependent T-type calcium channel subunit alpha-1G	Voltage-dependent calcium channel gamma-7 subunit	Kappa-type opioid receptor	Glucocorticoid receptor	Voltage-dependent L-type calcium channel subunit beta-1
Progesterone receptor	Serum albumin	Voltage-dependent calcium channel subunit alpha-2/delta-4	Voltage-dependent calcium channel subunit alpha-2/delta-3	Voltage-dependent calcium channel gamma-3 subunit	Voltage-dependent L-type calcium channel subunit alpha-1F	Voltage-dependent L-type calcium channel subunit alpha-1S	Voltage-dependent calcium channel subunit alpha-2/delta-1	Cytochrome P450 11B2, mitochondrial	Voltage-dependent N-type calcium channel subunit alpha-1B	Voltage-dependent P/Q-type calcium channel subunit alpha-1A	Nuclear receptor subfamily 1 group I member 2	Voltage-dependent calcium channel gamma-1 subunit	Voltage-dependent calcium channel gamma-5 subunit	Voltage-dependent calcium channel gamma-6 subunit	Voltage-dependent calcium channel subunit alpha-2/delta-2	Voltage-dependent T-type calcium channel subunit alpha-1I	Steroid 17-alpha-hydroxylase/17,20 lyase	Estrogen receptor	Voltage-dependent L-type calcium channel subunit alpha-1D	Voltage-dependent calcium channel gamma-8 subunit	Voltage-dependent T-type calcium channel subunit alpha-1H	Voltage-dependent L-type calcium channel subunit beta-4	3-oxo-5-alpha-steroid 4-dehydrogenase 1	Sex hormone-binding globulin	Voltage-dependent calcium channel gamma-2 subunit	Voltage-dependent calcium channel gamma-4 subunit	Alpha-1-acid glycoprotein 1	Voltage-dependent R-type calcium channel subunit alpha-1E	Voltage-dependent L-type calcium channel subunit beta-2	Voltage-dependent L-type calcium channel subunit alpha-1C	3-oxo-5-alpha-steroid 4-dehydrogenase 2	Voltage-dependent L-type calcium channel subunit beta-3	Estrogen receptor beta	Polyprenol reductase	Voltage-dependent T-type calcium channel subunit alpha-1G	Voltage-dependent calcium channel gamma-7 subunit	Kappa-type opioid receptor	Glucocorticoid receptor	Voltage-dependent L-type calcium channel subunit beta-1
Glucocorticoid receptor	Voltage-dependent calcium channel subunit alpha-2/delta-4	Voltage-dependent calcium channel subunit alpha-2/delta-3	Voltage-dependent calcium channel gamma-3 subunit	Voltage-dependent L-type calcium channel subunit alpha-1F	Voltage-dependent L-type calcium channel subunit alpha-1S	Nuclear receptor subfamily 0 group B member 1	Voltage-dependent calcium channel subunit alpha-2/delta-1	Cytochrome P450 11B2, mitochondrial	Voltage-dependent N-type calcium channel subunit alpha-1B	Nuclear receptor subfamily 1 group I member 2	Voltage-dependent P/Q-type calcium channel subunit alpha-1A	Voltage-dependent calcium channel gamma-1 subunit	Voltage-dependent calcium channel gamma-5 subunit	Voltage-dependent calcium channel gamma-6 subunit	Voltage-dependent calcium channel subunit alpha-2/delta-2	Voltage-dependent T-type calcium channel subunit alpha-1I	Annexin A1	Steroid 17-alpha-hydroxylase/17,20 lyase	Estrogen receptor	Voltage-dependent L-type calcium channel subunit alpha-1D	Voltage-dependent calcium channel gamma-8 subunit	Voltage-dependent T-type calcium channel subunit alpha-1H	Voltage-dependent L-type calcium channel subunit beta-4	3-oxo-5-alpha-steroid 4-dehydrogenase 1	Sex hormone-binding globulin	Voltage-dependent calcium channel gamma-2 subunit	Alpha-1-acid glycoprotein 1	Voltage-dependent calcium channel gamma-4 subunit	Voltage-dependent R-type calcium channel subunit alpha-1E	Nitric oxide synthase, inducible	Voltage-dependent L-type calcium channel subunit beta-2	Voltage-dependent L-type calcium channel subunit alpha-1C	3-oxo-5-alpha-steroid 4-dehydrogenase 2	Voltage-dependent L-type calcium channel subunit beta-3	Estrogen receptor beta	Polyprenol reductase	Voltage-dependent T-type calcium channel subunit alpha-1G	Voltage-dependent calcium channel gamma-7 subunit	Kappa-type opioid receptor	Voltage-dependent L-type calcium channel subunit beta-1
Cytochrome P450 11B2, mitochondrial	Voltage-dependent calcium channel subunit alpha-2/delta-4	Voltage-dependent calcium channel subunit alpha-2/delta-3	Voltage-dependent calcium channel gamma-3 subunit	Voltage-dependent L-type calcium channel subunit alpha-1F	Voltage-dependent L-type calcium channel subunit alpha-1S	Voltage-dependent calcium channel subunit alpha-2/delta-1	Voltage-dependent N-type calcium channel subunit alpha-1B	Voltage-dependent P/Q-type calcium channel subunit alpha-1A	Nuclear receptor subfamily 1 group I member 2	Voltage-dependent calcium channel gamma-1 subunit	Voltage-dependent calcium channel gamma-5 subunit	Voltage-dependent calcium channel gamma-6 subunit	Voltage-dependent calcium channel subunit alpha-2/delta-2	Voltage-dependent T-type calcium channel subunit alpha-1I	Steroid 17-alpha-hydroxylase/17,20 lyase	Voltage-dependent L-type calcium channel subunit alpha-1D	Voltage-dependent calcium channel gamma-8 subunit	Voltage-dependent T-type calcium channel subunit alpha-1H	Voltage-dependent L-type calcium channel subunit beta-4	3-oxo-5-alpha-steroid 4-dehydrogenase 1	Sex hormone-binding globulin	Voltage-dependent calcium channel gamma-2 subunit	Voltage-dependent calcium channel gamma-4 subunit	Voltage-dependent R-type calcium channel subunit alpha-1E	Voltage-dependent L-type calcium channel subunit beta-2	Voltage-dependent L-type calcium channel subunit alpha-1C	3-oxo-5-alpha-steroid 4-dehydrogenase 2	Voltage-dependent L-type calcium channel subunit beta-3	Polyprenol reductase	Voltage-dependent T-type calcium channel subunit alpha-1G	Voltage-dependent calcium channel gamma-7 subunit	Voltage-dependent L-type calcium channel subunit beta-1
Steroid 17-alpha-hydroxylase/17,20 lyase	NAD(P)H dehydrogenase [quinone] 1	Arylalkylamine N-acetyltransferase	Voltage-dependent calcium channel subunit alpha-2/delta-4	Voltage-dependent calcium channel subunit alpha-2/delta-3	Transient receptor potential cation channel subfamily M member 8	Glycine receptor subunit alpha-3	Superoxide dismutase [Cu-Zn]	N-acylethanolamine-hydrolyzing acid amidase	Voltage-dependent L-type calcium channel subunit alpha-1S	G-protein coupled receptor 55	Voltage-dependent calcium channel subunit alpha-2/delta-1	Voltage-dependent N-type calcium channel subunit alpha-1B	Voltage-dependent calcium channel gamma-1 subunit	Neuronal acetylcholine receptor subunit alpha-7	Transient receptor potential cation channel subfamily A member 1	Voltage-dependent T-type calcium channel subunit alpha-1I	Voltage-dependent L-type calcium channel subunit alpha-1D	Voltage-dependent calcium channel gamma-8 subunit	N-arachidonyl glycine receptor	5-hydroxytryptamine receptor 1A	Delta-type opioid receptor	Cytochrome P450 2D6	Voltage-dependent calcium channel gamma-4 subunit	Indoleamine 2,3-dioxygenase 1	Peroxisome proliferator-activated receptor gamma	Voltage-dependent L-type calcium channel subunit alpha-1C	G-protein coupled receptor 12	Catalase	Transient receptor potential cation channel subfamily V member 3	Voltage-dependent calcium channel gamma-7 subunit	3-hydroxy-3-methylglutaryl-coenzyme A reductase	Cytochrome P450 3A7	Glycine receptor subunit alpha-1	Glycine receptor subunit beta	Voltage-dependent L-type calcium channel subunit alpha-1F	Voltage-dependent calcium channel gamma-3 subunit	Adenosine receptor A1	Voltage-dependent P/Q-type calcium channel subunit alpha-1A	Cytochrome P450 1A2	Nuclear receptor subfamily 1 group I member 2	Prostaglandin G/H synthase 2	Voltage-dependent calcium channel gamma-5 subunit	Voltage-dependent calcium channel gamma-6 subunit	Mu-type opioid receptor	Voltage-dependent calcium channel subunit alpha-2/delta-2	Cytochrome P450 3A5	Estrogen receptor	Acetyl-CoA acetyltransferase, mitochondrial	Voltage-dependent T-type calcium channel subunit alpha-1H	Voltage-dependent L-type calcium channel subunit beta-4	Transient receptor potential cation channel subfamily V member 4	3-oxo-5-alpha-steroid 4-dehydrogenase 1	5-hydroxytryptamine receptor 2A	Sex hormone-binding globulin	Voltage-dependent calcium channel gamma-2 subunit	Alpha-1-acid glycoprotein 1	Voltage-dependent R-type calcium channel subunit alpha-1E	Transient receptor potential cation channel subfamily V member 2	Cannabinoid receptor 2	Voltage-dependent L-type calcium channel subunit beta-2	3-oxo-5-alpha-steroid 4-dehydrogenase 2	Voltage-dependent L-type calcium channel subunit beta-3	Transient receptor potential cation channel subfamily V member 1	Estrogen receptor beta	Prostaglandin G/H synthase 1	5-hydroxytryptamine receptor 3A	Cytochrome P450 1B1	Voltage-dependent anion-selective channel protein 1	Voltage-dependent T-type calcium channel subunit alpha-1G	Polyprenol reductase	Kappa-type opioid receptor	Voltage-dependent L-type calcium channel subunit beta-1	Cannabinoid receptor 1
3-oxo-5-alpha-steroid 4-dehydrogenase 1	3-oxo-5-beta-steroid 4-dehydrogenase	Voltage-dependent calcium channel subunit alpha-2/delta-4	Voltage-dependent calcium channel subunit alpha-2/delta-3	Voltage-dependent calcium channel gamma-3 subunit	Voltage-dependent L-type calcium channel subunit alpha-1F	Voltage-dependent L-type calcium channel subunit alpha-1S	Voltage-dependent calcium channel subunit alpha-2/delta-1	Voltage-dependent N-type calcium channel subunit alpha-1B	Voltage-dependent P/Q-type calcium channel subunit alpha-1A	Nuclear receptor subfamily 1 group I member 2	Voltage-dependent calcium channel gamma-1 subunit	Voltage-dependent calcium channel gamma-5 subunit	Voltage-dependent calcium channel gamma-6 subunit	Voltage-dependent calcium channel subunit alpha-2/delta-2	Voltage-dependent T-type calcium channel subunit alpha-1I	Voltage-dependent L-type calcium channel subunit alpha-1D	Voltage-dependent calcium channel gamma-8 subunit	Voltage-dependent T-type calcium channel subunit alpha-1H	Voltage-dependent L-type calcium channel subunit beta-4	Sex hormone-binding globulin	Voltage-dependent calcium channel gamma-2 subunit	Voltage-dependent calcium channel gamma-4 subunit	Voltage-dependent R-type calcium channel subunit alpha-1E	Voltage-dependent L-type calcium channel subunit beta-2	Voltage-dependent L-type calcium channel subunit alpha-1C	3-oxo-5-alpha-steroid 4-dehydrogenase 2	Voltage-dependent L-type calcium channel subunit beta-3	Polyprenol reductase	Voltage-dependent T-type calcium channel subunit alpha-1G	Voltage-dependent calcium channel gamma-7 subunit	Voltage-dependent L-type calcium channel subunit beta-1
3-oxo-5-alpha-steroid 4-dehydrogenase 2	3-oxo-5-beta-steroid 4-dehydrogenase	Voltage-dependent calcium channel subunit alpha-2/delta-4	Voltage-dependent calcium channel subunit alpha-2/delta-3	Voltage-dependent calcium channel gamma-3 subunit	Voltage-dependent L-type calcium channel subunit alpha-1F	Voltage-dependent L-type calcium channel subunit alpha-1S	Voltage-dependent calcium channel subunit alpha-2/delta-1	Voltage-dependent N-type calcium channel subunit alpha-1B	Voltage-dependent P/Q-type calcium channel subunit alpha-1A	Nuclear receptor subfamily 1 group I member 2	Voltage-dependent calcium channel gamma-1 subunit	Voltage-dependent calcium channel gamma-5 subunit	Voltage-dependent calcium channel gamma-6 subunit	Voltage-dependent calcium channel subunit alpha-2/delta-2	Voltage-dependent T-type calcium channel subunit alpha-1I	Voltage-dependent L-type calcium channel subunit alpha-1D	Voltage-dependent calcium channel gamma-8 subunit	Voltage-dependent T-type calcium channel subunit alpha-1H	Voltage-dependent L-type calcium channel subunit beta-4	Sex hormone-binding globulin	Voltage-dependent calcium channel gamma-2 subunit	Voltage-dependent calcium channel gamma-4 subunit	Voltage-dependent R-type calcium channel subunit alpha-1E	Voltage-dependent L-type calcium channel subunit beta-2	Voltage-dependent L-type calcium channel subunit alpha-1C	Voltage-dependent L-type calcium channel subunit beta-3	Polyprenol reductase	Voltage-dependent T-type calcium channel subunit alpha-1G	Voltage-dependent calcium channel gamma-7 subunit	Voltage-dependent L-type calcium channel subunit beta-1
Polyprenol reductase	Voltage-dependent calcium channel subunit alpha-2/delta-4	Voltage-dependent calcium channel subunit alpha-2/delta-3	Voltage-dependent calcium channel gamma-3 subunit	Voltage-dependent L-type calcium channel subunit alpha-1F	Voltage-dependent L-type calcium channel subunit alpha-1S	Voltage-dependent calcium channel subunit alpha-2/delta-1	Voltage-dependent N-type calcium channel subunit alpha-1B	Voltage-dependent P/Q-type calcium channel subunit alpha-1A	Nuclear receptor subfamily 1 group I member 2	Voltage-dependent calcium channel gamma-1 subunit	Voltage-dependent calcium channel gamma-5 subunit	Voltage-dependent calcium channel gamma-6 subunit	Voltage-dependent calcium channel subunit alpha-2/delta-2	Voltage-dependent T-type calcium channel subunit alpha-1I	Voltage-dependent L-type calcium channel subunit alpha-1D	Voltage-dependent calcium channel gamma-8 subunit	Voltage-dependent T-type calcium channel subunit alpha-1H	Voltage-dependent L-type calcium channel subunit beta-4	Sex hormone-binding globulin	Voltage-dependent calcium channel gamma-2 subunit	Voltage-dependent calcium channel gamma-4 subunit	Voltage-dependent R-type calcium channel subunit alpha-1E	Voltage-dependent L-type calcium channel subunit beta-2	Voltage-dependent L-type calcium channel subunit alpha-1C	Voltage-dependent L-type calcium channel subunit beta-3	Voltage-dependent T-type calcium channel subunit alpha-1G	Voltage-dependent calcium channel gamma-7 subunit	Voltage-dependent L-type calcium channel subunit beta-1
Sex hormone-binding globulin	Ribosyldihydronicotinamide dehydrogenase [quinone]	Phosphatidylinositol 4,5-bisphosphate 3-kinase catalytic subunit gamma isoform	Voltage-dependent calcium channel subunit alpha-2/delta-4	Voltage-dependent calcium channel subunit alpha-2/delta-3	Serine/threonine-protein kinase 17B	Aryl hydrocarbon receptor	Voltage-dependent L-type calcium channel subunit alpha-1S	HTH-type transcriptional regulator TtgR	Voltage-dependent calcium channel subunit alpha-2/delta-1	Voltage-dependent N-type calcium channel subunit alpha-1B	3-hydroxyisobutyryl-CoA hydrolase, mitochondrial	ATP synthase subunit alpha, mitochondrial	Voltage-dependent calcium channel gamma-1 subunit	RAC-alpha serine/threonine-protein kinase	RuvB-like 2	G-protein coupled estrogen receptor 1	Estrogen-related receptor gamma	Voltage-dependent T-type calcium channel subunit alpha-1I	Protein kinase C iota type	Voltage-dependent L-type calcium channel subunit alpha-1D	Voltage-dependent calcium channel gamma-8 subunit	Protein kinase C beta type	Protein-tyrosine kinase 2-beta	Eukaryotic translation initiation factor 3 subunit F	Voltage-dependent calcium channel gamma-4 subunit	Mitogen-activated protein kinase 8	UDP-glucuronosyltransferase 3A1	Tyrosine-protein kinase HCK	Voltage-dependent L-type calcium channel subunit alpha-1C	Voltage-dependent calcium channel gamma-7 subunit	Carbonyl reductase [NADPH] 1	Heat shock-related 70 kDa protein 2	Protein kinase C alpha type	Voltage-dependent calcium channel gamma-3 subunit	Voltage-dependent L-type calcium channel subunit alpha-1F	Casein kinase II subunit alpha	Potassium voltage-gated channel subfamily H member 2	Voltage-dependent P/Q-type calcium channel subunit alpha-1A	Nuclear receptor subfamily 1 group I member 2	Steroid hormone receptor ERR2	Voltage-dependent calcium channel gamma-5 subunit	Voltage-dependent calcium channel gamma-6 subunit	Nuclear receptor coactivator 1	Nuclear receptor coactivator 2	Voltage-dependent calcium channel subunit alpha-2/delta-2	Heat shock protein HSP 90-alpha	ATP synthase subunit beta, mitochondrial	Estrogen receptor	Protein kinase C zeta type	Splicing factor 3B subunit 3	Ubiquitin-like modifier-activating enzyme 1	Actin, cytoplasmic 1	Voltage-dependent T-type calcium channel subunit alpha-1H	Voltage-dependent L-type calcium channel subunit beta-4	CCAAT/enhancer-binding protein beta	Serine/threonine-protein kinase pim-1	Steroid hormone receptor ERR1	Voltage-dependent calcium channel gamma-2 subunit	Protein kinase C gamma type	Alpha-1-acid glycoprotein 1	Voltage-dependent R-type calcium channel subunit alpha-1E	Protein kinase C theta type	3-beta-hydroxysteroid-Delta(8),Delta(7)-isomerase	Voltage-dependent L-type calcium channel subunit beta-2	3-hydroxyacyl-[acyl-carrier-protein] dehydratase FabZ	Protein kinase C epsilon type	Voltage-dependent L-type calcium channel subunit beta-3	Estrogen receptor beta	Casein kinase II subunit beta	Cytochrome P450 1B1	Protein kinase C delta type	Voltage-dependent T-type calcium channel subunit alpha-1G	DNA topoisomerase 2-alpha	Kappa-type opioid receptor	ATP synthase subunit gamma, mitochondrial	Voltage-dependent L-type calcium channel subunit beta-1
Voltage-dependent calcium channel gamma-1 subunit	Voltage-dependent calcium channel subunit alpha-2/delta-4	Voltage-dependent calcium channel subunit alpha-2/delta-3	Voltage-dependent calcium channel gamma-3 subunit	Voltage-dependent L-type calcium channel subunit alpha-1F	Voltage-dependent L-type calcium channel subunit alpha-1S	Voltage-dependent calcium channel subunit alpha-2/delta-1	Voltage-dependent N-type calcium channel subunit alpha-1B	Voltage-dependent P/Q-type calcium channel subunit alpha-1A	Nuclear receptor subfamily 1 group I member 2	Voltage-dependent calcium channel gamma-5 subunit	Voltage-dependent calcium channel gamma-6 subunit	Voltage-dependent calcium channel subunit alpha-2/delta-2	Voltage-dependent T-type calcium channel subunit alpha-1I	Voltage-dependent L-type calcium channel subunit alpha-1D	Voltage-dependent calcium channel gamma-8 subunit	Voltage-dependent T-type calcium channel subunit alpha-1H	Voltage-dependent L-type calcium channel subunit beta-4	Voltage-dependent calcium channel gamma-2 subunit	Voltage-dependent calcium channel gamma-4 subunit	Voltage-dependent R-type calcium channel subunit alpha-1E	Voltage-dependent L-type calcium channel subunit beta-2	Voltage-dependent L-type calcium channel subunit alpha-1C	Voltage-dependent L-type calcium channel subunit beta-3	Voltage-dependent T-type calcium channel subunit alpha-1G	Voltage-dependent calcium channel gamma-7 subunit	Voltage-dependent L-type calcium channel subunit beta-1
Voltage-dependent calcium channel gamma-2 subunit	Voltage-dependent calcium channel subunit alpha-2/delta-4	Voltage-dependent calcium channel subunit alpha-2/delta-3	Voltage-dependent calcium channel gamma-3 subunit	Voltage-dependent L-type calcium channel subunit alpha-1F	Voltage-dependent L-type calcium channel subunit alpha-1S	Voltage-dependent calcium channel subunit alpha-2/delta-1	Voltage-dependent N-type calcium channel subunit alpha-1B	Voltage-dependent P/Q-type calcium channel subunit alpha-1A	Nuclear receptor subfamily 1 group I member 2	Voltage-dependent calcium channel gamma-5 subunit	Voltage-dependent calcium channel gamma-6 subunit	Voltage-dependent calcium channel subunit alpha-2/delta-2	Voltage-dependent T-type calcium channel subunit alpha-1I	Voltage-dependent L-type calcium channel subunit alpha-1D	Voltage-dependent calcium channel gamma-8 subunit	Voltage-dependent T-type calcium channel subunit alpha-1H	Voltage-dependent L-type calcium channel subunit beta-4	Voltage-dependent calcium channel gamma-4 subunit	Voltage-dependent R-type calcium channel subunit alpha-1E	Voltage-dependent L-type calcium channel subunit beta-2	Voltage-dependent L-type calcium channel subunit alpha-1C	Voltage-dependent L-type calcium channel subunit beta-3	Voltage-dependent T-type calcium channel subunit alpha-1G	Voltage-dependent calcium channel gamma-7 subunit	Voltage-dependent L-type calcium channel subunit beta-1
Voltage-dependent calcium channel gamma-3 subunit	Voltage-dependent calcium channel subunit alpha-2/delta-4	Voltage-dependent calcium channel subunit alpha-2/delta-3	Voltage-dependent L-type calcium channel subunit alpha-1F	Voltage-dependent L-type calcium channel subunit alpha-1S	Voltage-dependent calcium channel subunit alpha-2/delta-1	Voltage-dependent N-type calcium channel subunit alpha-1B	Voltage-dependent P/Q-type calcium channel subunit alpha-1A	Nuclear receptor subfamily 1 group I member 2	Voltage-dependent calcium channel gamma-5 subunit	Voltage-dependent calcium channel gamma-6 subunit	Voltage-dependent calcium channel subunit alpha-2/delta-2	Voltage-dependent T-type calcium channel subunit alpha-1I	Voltage-dependent L-type calcium channel subunit alpha-1D	Voltage-dependent calcium channel gamma-8 subunit	Voltage-dependent T-type calcium channel subunit alpha-1H	Voltage-dependent L-type calcium channel subunit beta-4	Voltage-dependent calcium channel gamma-4 subunit	Voltage-dependent R-type calcium channel subunit alpha-1E	Voltage-dependent L-type calcium channel subunit beta-2	Voltage-dependent L-type calcium channel subunit alpha-1C	Voltage-dependent L-type calcium channel subunit beta-3	Voltage-dependent T-type calcium channel subunit alpha-1G	Voltage-dependent calcium channel gamma-7 subunit	Voltage-dependent L-type calcium channel subunit beta-1
Voltage-dependent calcium channel gamma-4 subunit	Voltage-dependent calcium channel subunit alpha-2/delta-4	Voltage-dependent calcium channel subunit alpha-2/delta-3	Voltage-dependent L-type calcium channel subunit alpha-1F	Voltage-dependent L-type calcium channel subunit alpha-1S	Voltage-dependent calcium channel subunit alpha-2/delta-1	Voltage-dependent N-type calcium channel subunit alpha-1B	Voltage-dependent P/Q-type calcium channel subunit alpha-1A	Nuclear receptor subfamily 1 group I member 2	Voltage-dependent calcium channel gamma-5 subunit	Voltage-dependent calcium channel gamma-6 subunit	Voltage-dependent calcium channel subunit alpha-2/delta-2	Voltage-dependent T-type calcium channel subunit alpha-1I	Voltage-dependent L-type calcium channel subunit alpha-1D	Voltage-dependent calcium channel gamma-8 subunit	Voltage-dependent T-type calcium channel subunit alpha-1H	Voltage-dependent L-type calcium channel subunit beta-4	Voltage-dependent R-type calcium channel subunit alpha-1E	Voltage-dependent L-type calcium channel subunit beta-2	Voltage-dependent L-type calcium channel subunit alpha-1C	Voltage-dependent L-type calcium channel subunit beta-3	Voltage-dependent T-type calcium channel subunit alpha-1G	Voltage-dependent calcium channel gamma-7 subunit	Voltage-dependent L-type calcium channel subunit beta-1
Voltage-dependent calcium channel gamma-5 subunit	Voltage-dependent calcium channel subunit alpha-2/delta-4	Voltage-dependent calcium channel subunit alpha-2/delta-3	Voltage-dependent L-type calcium channel subunit alpha-1F	Voltage-dependent L-type calcium channel subunit alpha-1S	Voltage-dependent calcium channel subunit alpha-2/delta-1	Voltage-dependent N-type calcium channel subunit alpha-1B	Voltage-dependent P/Q-type calcium channel subunit alpha-1A	Nuclear receptor subfamily 1 group I member 2	Voltage-dependent calcium channel gamma-6 subunit	Voltage-dependent calcium channel subunit alpha-2/delta-2	Voltage-dependent T-type calcium channel subunit alpha-1I	Voltage-dependent L-type calcium channel subunit alpha-1D	Voltage-dependent calcium channel gamma-8 subunit	Voltage-dependent T-type calcium channel subunit alpha-1H	Voltage-dependent L-type calcium channel subunit beta-4	Voltage-dependent R-type calcium channel subunit alpha-1E	Voltage-dependent L-type calcium channel subunit beta-2	Voltage-dependent L-type calcium channel subunit alpha-1C	Voltage-dependent L-type calcium channel subunit beta-3	Voltage-dependent T-type calcium channel subunit alpha-1G	Voltage-dependent calcium channel gamma-7 subunit	Voltage-dependent L-type calcium channel subunit beta-1
Voltage-dependent calcium channel gamma-6 subunit	Voltage-dependent calcium channel subunit alpha-2/delta-4	Voltage-dependent calcium channel subunit alpha-2/delta-3	Voltage-dependent L-type calcium channel subunit alpha-1F	Voltage-dependent L-type calcium channel subunit alpha-1S	Voltage-dependent calcium channel subunit alpha-2/delta-1	Voltage-dependent N-type calcium channel subunit alpha-1B	Voltage-dependent P/Q-type calcium channel subunit alpha-1A	Nuclear receptor subfamily 1 group I member 2	Voltage-dependent calcium channel subunit alpha-2/delta-2	Voltage-dependent T-type calcium channel subunit alpha-1I	Voltage-dependent L-type calcium channel subunit alpha-1D	Voltage-dependent calcium channel gamma-8 subunit	Voltage-dependent T-type calcium channel subunit alpha-1H	Voltage-dependent L-type calcium channel subunit beta-4	Voltage-dependent R-type calcium channel subunit alpha-1E	Voltage-dependent L-type calcium channel subunit beta-2	Voltage-dependent L-type calcium channel subunit alpha-1C	Voltage-dependent L-type calcium channel subunit beta-3	Voltage-dependent T-type calcium channel subunit alpha-1G	Voltage-dependent calcium channel gamma-7 subunit	Voltage-dependent L-type calcium channel subunit beta-1
Voltage-dependent calcium channel gamma-7 subunit	Voltage-dependent calcium channel subunit alpha-2/delta-4	Voltage-dependent calcium channel subunit alpha-2/delta-3	Voltage-dependent L-type calcium channel subunit alpha-1F	Voltage-dependent L-type calcium channel subunit alpha-1S	Voltage-dependent calcium channel subunit alpha-2/delta-1	Voltage-dependent N-type calcium channel subunit alpha-1B	Voltage-dependent P/Q-type calcium channel subunit alpha-1A	Nuclear receptor subfamily 1 group I member 2	Voltage-dependent calcium channel subunit alpha-2/delta-2	Voltage-dependent T-type calcium channel subunit alpha-1I	Voltage-dependent L-type calcium channel subunit alpha-1D	Voltage-dependent calcium channel gamma-8 subunit	Voltage-dependent T-type calcium channel subunit alpha-1H	Voltage-dependent L-type calcium channel subunit beta-4	Voltage-dependent R-type calcium channel subunit alpha-1E	Voltage-dependent L-type calcium channel subunit beta-2	Voltage-dependent L-type calcium channel subunit alpha-1C	Voltage-dependent L-type calcium channel subunit beta-3	Voltage-dependent T-type calcium channel subunit alpha-1G	Voltage-dependent L-type calcium channel subunit beta-1
Voltage-dependent calcium channel gamma-8 subunit	Voltage-dependent calcium channel subunit alpha-2/delta-4	Voltage-dependent calcium channel subunit alpha-2/delta-3	Voltage-dependent L-type calcium channel subunit alpha-1F	Voltage-dependent L-type calcium channel subunit alpha-1S	Voltage-dependent calcium channel subunit alpha-2/delta-1	Voltage-dependent N-type calcium channel subunit alpha-1B	Voltage-dependent P/Q-type calcium channel subunit alpha-1A	Nuclear receptor subfamily 1 group I member 2	Voltage-dependent calcium channel subunit alpha-2/delta-2	Voltage-dependent T-type calcium channel subunit alpha-1I	Voltage-dependent L-type calcium channel subunit alpha-1D	Voltage-dependent T-type calcium channel subunit alpha-1H	Voltage-dependent L-type calcium channel subunit beta-4	Voltage-dependent R-type calcium channel subunit alpha-1E	Voltage-dependent L-type calcium channel subunit beta-2	Voltage-dependent L-type calcium channel subunit alpha-1C	Voltage-dependent L-type calcium channel subunit beta-3	Voltage-dependent T-type calcium channel subunit alpha-1G	Voltage-dependent L-type calcium channel subunit beta-1
Voltage-dependent calcium channel subunit alpha-2/delta-1	Voltage-dependent calcium channel subunit alpha-2/delta-4	Voltage-dependent calcium channel subunit alpha-2/delta-3	Voltage-dependent L-type calcium channel subunit alpha-1F	Voltage-dependent L-type calcium channel subunit alpha-1S	Voltage-dependent N-type calcium channel subunit alpha-1B	Voltage-dependent P/Q-type calcium channel subunit alpha-1A	Nuclear receptor subfamily 1 group I member 2	Voltage-dependent calcium channel subunit alpha-2/delta-2	Voltage-dependent T-type calcium channel subunit alpha-1I	Voltage-dependent L-type calcium channel subunit alpha-1D	Voltage-dependent T-type calcium channel subunit alpha-1H	Voltage-dependent L-type calcium channel subunit beta-4	Voltage-dependent R-type calcium channel subunit alpha-1E	Voltage-dependent L-type calcium channel subunit beta-2	Voltage-dependent L-type calcium channel subunit alpha-1C	Voltage-dependent L-type calcium channel subunit beta-3	Voltage-dependent T-type calcium channel subunit alpha-1G	Voltage-dependent L-type calcium channel subunit beta-1
Voltage-dependent calcium channel subunit alpha-2/delta-2	Voltage-dependent calcium channel subunit alpha-2/delta-4	Voltage-dependent calcium channel subunit alpha-2/delta-3	Voltage-dependent L-type calcium channel subunit alpha-1F	Voltage-dependent L-type calcium channel subunit alpha-1S	Voltage-dependent N-type calcium channel subunit alpha-1B	Voltage-dependent P/Q-type calcium channel subunit alpha-1A	Nuclear receptor subfamily 1 group I member 2	Voltage-dependent T-type calcium channel subunit alpha-1I	Voltage-dependent L-type calcium channel subunit alpha-1D	Voltage-dependent T-type calcium channel subunit alpha-1H	Voltage-dependent L-type calcium channel subunit beta-4	Voltage-dependent R-type calcium channel subunit alpha-1E	Voltage-dependent L-type calcium channel subunit beta-2	Voltage-dependent L-type calcium channel subunit alpha-1C	Voltage-dependent L-type calcium channel subunit beta-3	Voltage-dependent T-type calcium channel subunit alpha-1G	Voltage-dependent L-type calcium channel subunit beta-1
Voltage-dependent calcium channel subunit alpha-2/delta-3	Voltage-dependent calcium channel subunit alpha-2/delta-4	Voltage-dependent N-type calcium channel subunit alpha	Voltage-dependent L-type calcium channel subunit alpha-1F	Sphingomyelin phosphodiesterase	Voltage-dependent L-type calcium channel subunit alpha-1S	Voltage-dependent N-type calcium channel subunit alpha-1B	Voltage-dependent P/Q-type calcium channel subunit alpha-1A	Nuclear receptor subfamily 1 group I member 2	Voltage-dependent T-type calcium channel subunit alpha-1I	Voltage-dependent L-type calcium channel subunit alpha-1D	Voltage-dependent T-type calcium channel subunit alpha-1H	Voltage-dependent L-type calcium channel subunit beta-4	Voltage-dependent R-type calcium channel subunit alpha-1E	Voltage-dependent L-type calcium channel subunit beta-2	Voltage-dependent L-type calcium channel subunit alpha-1C	Voltage-dependent L-type calcium channel subunit beta-3	Carbonic anhydrase 1	Voltage-dependent T-type calcium channel subunit alpha-1G	Voltage-dependent L-type calcium channel subunit beta-1
Voltage-dependent calcium channel subunit alpha-2/delta-4	Voltage-dependent L-type calcium channel subunit alpha-1F	Voltage-dependent L-type calcium channel subunit alpha-1S	Voltage-dependent N-type calcium channel subunit alpha-1B	Voltage-dependent P/Q-type calcium channel subunit alpha-1A	Nuclear receptor subfamily 1 group I member 2	Voltage-dependent T-type calcium channel subunit alpha-1I	Voltage-dependent L-type calcium channel subunit alpha-1D	Voltage-dependent T-type calcium channel subunit alpha-1H	Voltage-dependent L-type calcium channel subunit beta-4	Voltage-dependent R-type calcium channel subunit alpha-1E	Voltage-dependent L-type calcium channel subunit beta-2	Voltage-dependent L-type calcium channel subunit alpha-1C	Voltage-dependent L-type calcium channel subunit beta-3	Voltage-dependent T-type calcium channel subunit alpha-1G	Voltage-dependent L-type calcium channel subunit beta-1
Voltage-dependent L-type calcium channel subunit alpha-1C	Beta-2 adrenergic receptor	Alpha-1D adrenergic receptor	Beta-3 adrenergic receptor	Potassium voltage-gated channel subfamily D member 3	Voltage-dependent N-type calcium channel subunit alpha	Transient receptor potential cation channel subfamily M member 8	Voltage-dependent L-type calcium channel subunit alpha-1F	Sphingomyelin phosphodiesterase	Potassium voltage-gated channel subfamily H member 2	Voltage-dependent L-type calcium channel subunit alpha-1S	Calmodulin	Beta-1 adrenergic receptor	Voltage-dependent N-type calcium channel subunit alpha-1B	Nuclear receptor subfamily 1 group I member 2	Voltage-dependent P/Q-type calcium channel subunit alpha-1A	Potassium voltage-gated channel subfamily H member 7	Peroxisome proliferator-activated receptor gamma coactivator 1-beta	Peroxisome proliferator-activated receptor alpha	Transient receptor potential cation channel subfamily A member 1	Voltage-dependent T-type calcium channel subunit alpha-1I	Voltage-dependent L-type calcium channel subunit alpha-1D	Voltage-dependent T-type calcium channel subunit alpha-1H	Voltage-dependent L-type calcium channel subunit beta-4	Potassium voltage-gated channel subfamily H member 6	Thyroid hormone receptor alpha	Voltage-dependent R-type calcium channel subunit alpha-1E	Alpha-1B adrenergic receptor	Kappa-type opioid receptor	Voltage-dependent L-type calcium channel subunit beta-2	Peroxisome proliferator-activated receptor gamma	Voltage-dependent L-type calcium channel subunit beta-3	ATP-sensitive inward rectifier potassium channel 11	Sodium-dependent serotonin transporter	Alpha-1A adrenergic receptor	Voltage-dependent T-type calcium channel subunit alpha-1G	Carbonic anhydrase 1	Transient receptor potential cation channel subfamily V member 3	Thyroid hormone receptor beta	Voltage-dependent L-type calcium channel subunit beta-1
Voltage-dependent L-type calcium channel subunit alpha-1D	Beta-2 adrenergic receptor	Beta-3 adrenergic receptor	Potassium voltage-gated channel subfamily D member 3	Thyroid hormone receptor beta	Transient receptor potential cation channel subfamily M member 8	Voltage-dependent L-type calcium channel subunit alpha-1F	Potassium voltage-gated channel subfamily H member 2	Voltage-dependent L-type calcium channel subunit alpha-1S	Calmodulin	Beta-1 adrenergic receptor	Voltage-dependent P/Q-type calcium channel subunit alpha-1A	Voltage-dependent N-type calcium channel subunit alpha-1B	Nuclear receptor subfamily 1 group I member 2	Potassium voltage-gated channel subfamily H member 7	Peroxisome proliferator-activated receptor gamma coactivator 1-beta	Peroxisome proliferator-activated receptor alpha	Transient receptor potential cation channel subfamily A member 1	Voltage-dependent T-type calcium channel subunit alpha-1I	Voltage-dependent T-type calcium channel subunit alpha-1H	Voltage-dependent L-type calcium channel subunit beta-4	Potassium voltage-gated channel subfamily H member 6	Thyroid hormone receptor alpha	Voltage-dependent R-type calcium channel subunit alpha-1E	Voltage-dependent L-type calcium channel subunit beta-2	Peroxisome proliferator-activated receptor gamma	Voltage-dependent L-type calcium channel subunit beta-3	Transient receptor potential cation channel subfamily V member 3	Voltage-dependent T-type calcium channel subunit alpha-1G	Kappa-type opioid receptor	Voltage-dependent L-type calcium channel subunit beta-1
Voltage-dependent L-type calcium channel subunit alpha-1F	Beta-2 adrenergic receptor	Beta-3 adrenergic receptor	Thyroid hormone receptor beta	Transient receptor potential cation channel subfamily M member 8	Potassium voltage-gated channel subfamily H member 2	Voltage-dependent L-type calcium channel subunit alpha-1S	Beta-1 adrenergic receptor	Voltage-dependent P/Q-type calcium channel subunit alpha-1A	Voltage-dependent N-type calcium channel subunit alpha-1B	Nuclear receptor subfamily 1 group I member 2	Potassium voltage-gated channel subfamily H member 7	Peroxisome proliferator-activated receptor gamma coactivator 1-beta	Peroxisome proliferator-activated receptor alpha	Transient receptor potential cation channel subfamily A member 1	Voltage-dependent T-type calcium channel subunit alpha-1I	Voltage-dependent T-type calcium channel subunit alpha-1H	Voltage-dependent L-type calcium channel subunit beta-4	Potassium voltage-gated channel subfamily H member 6	Thyroid hormone receptor alpha	Voltage-dependent R-type calcium channel subunit alpha-1E	Voltage-dependent L-type calcium channel subunit beta-2	Peroxisome proliferator-activated receptor gamma	Voltage-dependent L-type calcium channel subunit beta-3	Transient receptor potential cation channel subfamily V member 3	Voltage-dependent T-type calcium channel subunit alpha-1G	Kappa-type opioid receptor	Voltage-dependent L-type calcium channel subunit beta-1
Voltage-dependent L-type calcium channel subunit alpha-1S	Beta-2 adrenergic receptor	Beta-3 adrenergic receptor	Potassium voltage-gated channel subfamily D member 3	Thyroid hormone receptor beta	Transient receptor potential cation channel subfamily M member 8	Potassium voltage-gated channel subfamily H member 2	Calmodulin	Beta-1 adrenergic receptor	Voltage-dependent P/Q-type calcium channel subunit alpha-1A	Voltage-dependent N-type calcium channel subunit alpha-1B	Nuclear receptor subfamily 1 group I member 2	Potassium voltage-gated channel subfamily H member 7	Peroxisome proliferator-activated receptor gamma coactivator 1-beta	Peroxisome proliferator-activated receptor alpha	Transient receptor potential cation channel subfamily A member 1	Voltage-dependent T-type calcium channel subunit alpha-1I	Voltage-dependent T-type calcium channel subunit alpha-1H	Voltage-dependent L-type calcium channel subunit beta-4	Potassium voltage-gated channel subfamily H member 6	Thyroid hormone receptor alpha	Voltage-dependent R-type calcium channel subunit alpha-1E	Voltage-dependent L-type calcium channel subunit beta-2	Peroxisome proliferator-activated receptor gamma	Voltage-dependent L-type calcium channel subunit beta-3	Transient receptor potential cation channel subfamily V member 3	Voltage-dependent T-type calcium channel subunit alpha-1G	Kappa-type opioid receptor	Voltage-dependent L-type calcium channel subunit beta-1
Voltage-dependent L-type calcium channel subunit beta-1	Beta-2 adrenergic receptor	Beta-3 adrenergic receptor	Voltage-dependent N-type calcium channel subunit alpha	Thyroid hormone receptor beta	Transient receptor potential cation channel subfamily M member 8	Sphingomyelin phosphodiesterase	Potassium voltage-gated channel subfamily H member 2	Beta-1 adrenergic receptor	Voltage-dependent N-type calcium channel subunit alpha-1B	Voltage-dependent P/Q-type calcium channel subunit alpha-1A	Nuclear receptor subfamily 1 group I member 2	Potassium voltage-gated channel subfamily H member 7	Peroxisome proliferator-activated receptor gamma coactivator 1-beta	Peroxisome proliferator-activated receptor alpha	Transient receptor potential cation channel subfamily A member 1	Voltage-dependent T-type calcium channel subunit alpha-1I	Voltage-dependent T-type calcium channel subunit alpha-1H	Voltage-dependent L-type calcium channel subunit beta-4	Potassium voltage-gated channel subfamily H member 6	Thyroid hormone receptor alpha	Voltage-dependent R-type calcium channel subunit alpha-1E	Voltage-dependent L-type calcium channel subunit beta-2	Peroxisome proliferator-activated receptor gamma	Voltage-dependent L-type calcium channel subunit beta-3	Transient receptor potential cation channel subfamily V member 3	Carbonic anhydrase 1	Voltage-dependent T-type calcium channel subunit alpha-1G	Kappa-type opioid receptor
Voltage-dependent L-type calcium channel subunit beta-2	Beta-2 adrenergic receptor	Beta-3 adrenergic receptor	Potassium voltage-gated channel subfamily D member 3	Thyroid hormone receptor beta	Transient receptor potential cation channel subfamily M member 8	Potassium voltage-gated channel subfamily H member 2	Calmodulin	Beta-1 adrenergic receptor	Voltage-dependent P/Q-type calcium channel subunit alpha-1A	Voltage-dependent N-type calcium channel subunit alpha-1B	Nuclear receptor subfamily 1 group I member 2	Potassium voltage-gated channel subfamily H member 7	Peroxisome proliferator-activated receptor gamma coactivator 1-beta	Peroxisome proliferator-activated receptor alpha	Transient receptor potential cation channel subfamily A member 1	Voltage-dependent T-type calcium channel subunit alpha-1I	Voltage-dependent T-type calcium channel subunit alpha-1H	Voltage-dependent L-type calcium channel subunit beta-4	Potassium voltage-gated channel subfamily H member 6	Thyroid hormone receptor alpha	Voltage-dependent R-type calcium channel subunit alpha-1E	Peroxisome proliferator-activated receptor gamma	Voltage-dependent L-type calcium channel subunit beta-3	Transient receptor potential cation channel subfamily V member 3	Voltage-dependent T-type calcium channel subunit alpha-1G	Kappa-type opioid receptor
Voltage-dependent L-type calcium channel subunit beta-3	Beta-2 adrenergic receptor	Beta-3 adrenergic receptor	Thyroid hormone receptor beta	Transient receptor potential cation channel subfamily M member 8	Potassium voltage-gated channel subfamily H member 2	Beta-1 adrenergic receptor	Voltage-dependent P/Q-type calcium channel subunit alpha-1A	Voltage-dependent N-type calcium channel subunit alpha-1B	Nuclear receptor subfamily 1 group I member 2	Potassium voltage-gated channel subfamily H member 7	Peroxisome proliferator-activated receptor gamma coactivator 1-beta	Peroxisome proliferator-activated receptor alpha	Transient receptor potential cation channel subfamily A member 1	Voltage-dependent T-type calcium channel subunit alpha-1I	Voltage-dependent T-type calcium channel subunit alpha-1H	Voltage-dependent L-type calcium channel subunit beta-4	Potassium voltage-gated channel subfamily H member 6	Thyroid hormone receptor alpha	Voltage-dependent R-type calcium channel subunit alpha-1E	Peroxisome proliferator-activated receptor gamma	Transient receptor potential cation channel subfamily V member 3	Voltage-dependent T-type calcium channel subunit alpha-1G	Kappa-type opioid receptor
Voltage-dependent L-type calcium channel subunit beta-4	Beta-2 adrenergic receptor	Beta-3 adrenergic receptor	Thyroid hormone receptor beta	Transient receptor potential cation channel subfamily M member 8	Potassium voltage-gated channel subfamily H member 2	Beta-1 adrenergic receptor	Voltage-dependent P/Q-type calcium channel subunit alpha-1A	Voltage-dependent N-type calcium channel subunit alpha-1B	Nuclear receptor subfamily 1 group I member 2	Potassium voltage-gated channel subfamily H member 7	Peroxisome proliferator-activated receptor gamma coactivator 1-beta	Peroxisome proliferator-activated receptor alpha	Transient receptor potential cation channel subfamily A member 1	Voltage-dependent T-type calcium channel subunit alpha-1I	Voltage-dependent T-type calcium channel subunit alpha-1H	Potassium voltage-gated channel subfamily H member 6	Thyroid hormone receptor alpha	Voltage-dependent R-type calcium channel subunit alpha-1E	Peroxisome proliferator-activated receptor gamma	Transient receptor potential cation channel subfamily V member 3	Voltage-dependent T-type calcium channel subunit alpha-1G	Kappa-type opioid receptor
Voltage-dependent N-type calcium channel subunit alpha-1B	Alpha-1D adrenergic receptor	Voltage-dependent N-type calcium channel subunit alpha	Sphingomyelin phosphodiesterase	Potassium voltage-gated channel subfamily H member 2	Voltage-dependent P/Q-type calcium channel subunit alpha-1A	Nuclear receptor subfamily 1 group I member 2	Voltage-dependent T-type calcium channel subunit alpha-1I	Voltage-dependent T-type calcium channel subunit alpha-1H	Voltage-dependent R-type calcium channel subunit alpha-1E	Alpha-1B adrenergic receptor	ATP-sensitive inward rectifier potassium channel 11	Sodium-dependent serotonin transporter	Alpha-1A adrenergic receptor	Voltage-dependent T-type calcium channel subunit alpha-1G	Carbonic anhydrase 1
Voltage-dependent P/Q-type calcium channel subunit alpha-1A	Alpha-1D adrenergic receptor	Transient receptor potential cation channel subfamily M member 8	Potassium voltage-gated channel subfamily H member 2	Nuclear receptor subfamily 1 group I member 2	Transient receptor potential cation channel subfamily A member 1	Voltage-dependent T-type calcium channel subunit alpha-1I	Voltage-dependent T-type calcium channel subunit alpha-1H	Voltage-dependent R-type calcium channel subunit alpha-1E	Alpha-1B adrenergic receptor	ATP-sensitive inward rectifier potassium channel 11	Sodium-dependent serotonin transporter	Alpha-1A adrenergic receptor	Transient receptor potential cation channel subfamily V member 3	Voltage-dependent T-type calcium channel subunit alpha-1G	Kappa-type opioid receptor
Voltage-dependent R-type calcium channel subunit alpha-1E	Nuclear receptor subfamily 1 group I member 2	Voltage-dependent T-type calcium channel subunit alpha-1I	Voltage-dependent T-type calcium channel subunit alpha-1H	Voltage-dependent T-type calcium channel subunit alpha-1G
Voltage-dependent T-type calcium channel subunit alpha-1G	NAD(P)H dehydrogenase [quinone] 1	Arylalkylamine N-acetyltransferase	Alpha-1D adrenergic receptor	Transient receptor potential cation channel subfamily M member 8	Glycine receptor subunit alpha-3	Superoxide dismutase [Cu-Zn]	N-acylethanolamine-hydrolyzing acid amidase	G-protein coupled receptor 55	Neuronal acetylcholine receptor subunit alpha-7	Transient receptor potential cation channel subfamily A member 1	Voltage-dependent T-type calcium channel subunit alpha-1I	N-arachidonyl glycine receptor	5-hydroxytryptamine receptor 1A	Delta-type opioid receptor	Cytochrome P450 2D6	Indoleamine 2,3-dioxygenase 1	Peroxisome proliferator-activated receptor gamma	G-protein coupled receptor 12	ATP-sensitive inward rectifier potassium channel 11	Catalase	Transient receptor potential cation channel subfamily V member 3	3-hydroxy-3-methylglutaryl-coenzyme A reductase	Cytochrome P450 3A7	Glycine receptor subunit alpha-1	Potassium voltage-gated channel subfamily D member 3	Glycine receptor subunit beta	Potassium voltage-gated channel subfamily H member 2	Calmodulin	Adenosine receptor A1	Cytochrome P450 1A2	Nuclear receptor subfamily 1 group I member 2	Prostaglandin G/H synthase 2	Mu-type opioid receptor	Cytochrome P450 3A5	Acetyl-CoA acetyltransferase, mitochondrial	Voltage-dependent T-type calcium channel subunit alpha-1H	Transient receptor potential cation channel subfamily V member 4	5-hydroxytryptamine receptor 2A	Transient receptor potential cation channel subfamily V member 2	Alpha-1B adrenergic receptor	Cannabinoid receptor 2	Transient receptor potential cation channel subfamily V member 1	Sodium-dependent serotonin transporter	Prostaglandin G/H synthase 1	5-hydroxytryptamine receptor 3A	Cytochrome P450 1B1	Alpha-1A adrenergic receptor	Voltage-dependent anion-selective channel protein 1	Cannabinoid receptor 1
Voltage-dependent T-type calcium channel subunit alpha-1H	NAD(P)H dehydrogenase [quinone] 1	Arylalkylamine N-acetyltransferase	Alpha-1D adrenergic receptor	Transient receptor potential cation channel subfamily M member 8	Glycine receptor subunit alpha-3	Superoxide dismutase [Cu-Zn]	N-acylethanolamine-hydrolyzing acid amidase	G-protein coupled receptor 55	Neuronal acetylcholine receptor subunit alpha-7	Transient receptor potential cation channel subfamily A member 1	Voltage-dependent T-type calcium channel subunit alpha-1I	N-arachidonyl glycine receptor	5-hydroxytryptamine receptor 1A	Delta-type opioid receptor	Cytochrome P450 2D6	Indoleamine 2,3-dioxygenase 1	Peroxisome proliferator-activated receptor gamma	G-protein coupled receptor 12	ATP-sensitive inward rectifier potassium channel 11	Catalase	Transient receptor potential cation channel subfamily V member 3	3-hydroxy-3-methylglutaryl-coenzyme A reductase	Cytochrome P450 3A7	Glycine receptor subunit alpha-1	Potassium voltage-gated channel subfamily D member 3	Glycine receptor subunit beta	Potassium voltage-gated channel subfamily H member 2	Calmodulin	Adenosine receptor A1	Cytochrome P450 1A2	Nuclear receptor subfamily 1 group I member 2	Prostaglandin G/H synthase 2	Mu-type opioid receptor	Cytochrome P450 3A5	Acetyl-CoA acetyltransferase, mitochondrial	Transient receptor potential cation channel subfamily V member 4	5-hydroxytryptamine receptor 2A	Transient receptor potential cation channel subfamily V member 2	Alpha-1B adrenergic receptor	Cannabinoid receptor 2	Transient receptor potential cation channel subfamily V member 1	Sodium-dependent serotonin transporter	Prostaglandin G/H synthase 1	5-hydroxytryptamine receptor 3A	Cytochrome P450 1B1	Alpha-1A adrenergic receptor	Voltage-dependent anion-selective channel protein 1	Cannabinoid receptor 1
Voltage-dependent T-type calcium channel subunit alpha-1I	NAD(P)H dehydrogenase [quinone] 1	Arylalkylamine N-acetyltransferase	Beta-3 adrenergic receptor	Transient receptor potential cation channel subfamily M member 8	Glycine receptor subunit alpha-3	Superoxide dismutase [Cu-Zn]	N-acylethanolamine-hydrolyzing acid amidase	Beta-1 adrenergic receptor	G-protein coupled receptor 55	Potassium voltage-gated channel subfamily H member 7	Neuronal acetylcholine receptor subunit alpha-7	Transient receptor potential cation channel subfamily A member 1	N-arachidonyl glycine receptor	5-hydroxytryptamine receptor 1A	Delta-type opioid receptor	Cytochrome P450 2D6	Thyroid hormone receptor alpha	Indoleamine 2,3-dioxygenase 1	Peroxisome proliferator-activated receptor gamma	G-protein coupled receptor 12	Catalase	Transient receptor potential cation channel subfamily V member 3	Carbonic anhydrase 1	3-hydroxy-3-methylglutaryl-coenzyme A reductase	Beta-2 adrenergic receptor	Cytochrome P450 3A7	Glycine receptor subunit alpha-1	Potassium voltage-gated channel subfamily D member 3	Voltage-dependent N-type calcium channel subunit alpha	Glycine receptor subunit beta	Sphingomyelin phosphodiesterase	Potassium voltage-gated channel subfamily H member 2	Calmodulin	Adenosine receptor A1	Cytochrome P450 1A2	Nuclear receptor subfamily 1 group I member 2	Prostaglandin G/H synthase 2	Peroxisome proliferator-activated receptor gamma coactivator 1-beta	Peroxisome proliferator-activated receptor alpha	Mu-type opioid receptor	Cytochrome P450 3A5	Acetyl-CoA acetyltransferase, mitochondrial	Transient receptor potential cation channel subfamily V member 4	Potassium voltage-gated channel subfamily H member 6	5-hydroxytryptamine receptor 2A	Transient receptor potential cation channel subfamily V member 2	Cannabinoid receptor 2	Transient receptor potential cation channel subfamily V member 1	Prostaglandin G/H synthase 1	5-hydroxytryptamine receptor 3A	Cytochrome P450 1B1	Voltage-dependent anion-selective channel protein 1	Thyroid hormone receptor beta	Cannabinoid receptor 1
Nuclear receptor subfamily 1 group I member 2	Ribosyldihydronicotinamide dehydrogenase [quinone]	Phosphatidylinositol 4,5-bisphosphate 3-kinase catalytic subunit gamma isoform	Serine/threonine-protein kinase 17B	Aryl hydrocarbon receptor	Neuronal acetylcholine receptor subunit alpha-4	HTH-type transcriptional regulator TtgR	3-hydroxyisobutyryl-CoA hydrolase, mitochondrial	ATP synthase subunit alpha, mitochondrial	RAC-alpha serine/threonine-protein kinase	Pol polyprotein	RuvB-like 2	G-protein coupled estrogen receptor 1	Estrogen-related receptor gamma	ATP synthase subunit a	Protein kinase C iota type	Protein kinase C beta type	Protein-tyrosine kinase 2-beta	Integrin alpha-5	Eukaryotic translation initiation factor 3 subunit F	Integrin beta-3	Mitogen-activated protein kinase 8	Melatonin receptor type 1A	UDP-glucuronosyltransferase 3A1	Nitric oxide synthase, inducible	Tyrosine-protein kinase HCK	Amyloid beta A4 protein	Peroxisome proliferator-activated receptor gamma	Matrix metalloproteinase-25	SEC14-like protein 4	Alpha-synuclein	SEC14-like protein 2	Serine/threonine-protein phosphatase 2A catalytic subunit alpha isoform	SEC14-like protein 3	Arachidonate 5-lipoxygenase	Carbonyl reductase [NADPH] 1	Heat shock-related 70 kDa protein 2	Phosphatidylinositol 4-kinase type 2-beta	Nuclear receptor subfamily 1 group I member 3	Arachidonate 15-lipoxygenase	Serine/threonine-protein phosphatase 2A catalytic subunit beta isoform	Tyrosine--tRNA ligase, cytoplasmic	Diacylglycerol kinase alpha	Potassium voltage-gated channel subfamily D member 3	Protein kinase C alpha type	Casein kinase II subunit alpha	Potassium voltage-gated channel subfamily H member 2	Nuclear receptor subfamily 0 group B member 1	Calmodulin	Steroid hormone receptor ERR2	Prostaglandin G/H synthase 2	C-type lectin domain family 14 member A	Peroxisome proliferator-activated receptor alpha	Nuclear receptor coactivator 1	Nuclear receptor coactivator 2	Heat shock protein HSP 90-alpha	ATP synthase subunit beta, mitochondrial	Annexin A1	Beclin-1	Estrogen receptor	Protein kinase C zeta type	Splicing factor 3B subunit 3	Ubiquitin-like modifier-activating enzyme 1	Actin, cytoplasmic 1	NAD-dependent protein deacetylase sirtuin-1	CCAAT/enhancer-binding protein beta	Serine/threonine-protein kinase pim-1	Steroid hormone receptor ERR1	Protein kinase C gamma type	Melatonin receptor type 1B	Solute carrier family 2, facilitated glucose transporter member 1	Protein kinase C theta type	3-beta-hydroxysteroid-Delta(8),Delta(7)-isomerase	3-hydroxyacyl-[acyl-carrier-protein] dehydratase FabZ	Protein kinase C epsilon type	Far upstream element-binding protein 2	Estrogen receptor beta	Prostaglandin G/H synthase 1	Cytochrome P450 1B1	Casein kinase II subunit beta	Protein kinase C delta type	DNA topoisomerase 2-alpha	ATP synthase subunit gamma, mitochondrial
Myelin P2 protein	Retinoic acid receptor RXR-alpha	Peroxisome proliferator-activated receptor delta	Peroxisome proliferator-activated receptor gamma	Peroxisome proliferator-activated receptor alpha
Peroxisome proliferator-activated receptor alpha	Ribosyldihydronicotinamide dehydrogenase [quinone]	Sterol regulatory element-binding protein 1	Beta-3 adrenergic receptor	Sodium channel subunit beta-2	Aryl hydrocarbon receptor	Sodium channel protein type 10 subunit alpha	Beta-1 adrenergic receptor	Sodium channel protein type 2 subunit alpha	Thrombomodulin	Potassium voltage-gated channel subfamily H member 7	Sodium channel protein type 4 subunit alpha	RAC-alpha serine/threonine-protein kinase	Sodium channel protein type 3 subunit alpha	Prostaglandin D2 receptor 2	Platelet glycoprotein Ib alpha chain	2-oxoglutarate dehydrogenase, mitochondrial	Aldo-keto reductase family 1 member C3	Elongation of very long chain fatty acids protein 5	Succinate-semialdehyde dehydrogenase, mitochondrial	Protein S100-A7	Integrin alpha-5	Integrin beta-3	Thyroid hormone receptor alpha	Sodium channel subunit beta-1	Histone deacetylase 9	Sodium channel subunit beta-3	Melatonin receptor type 1A	Sodium/calcium exchanger 1	Amyloid beta A4 protein	Peroxisome proliferator-activated receptor gamma	Fatty acid desaturase 2	Matrix metalloproteinase-25	Apoptosis regulator Bcl-2	Sodium channel protein type 5 subunit alpha	Peroxisome proliferator-activated receptor delta	Alpha-synuclein	Histone deacetylase 2	Sodium channel protein type 7 subunit alpha	Arachidonate 5-lipoxygenase	Fatty acid-binding protein, intestinal	Bile acid receptor	Beta-2 adrenergic receptor	Phosphatidylinositol 4-kinase type 2-beta	Nuclear receptor subfamily 1 group I member 3	Arachidonate 15-lipoxygenase	Tyrosine--tRNA ligase, cytoplasmic	Prostaglandin reductase 2	Phospholipase A2, membrane associated	Interferon-induced, double-stranded RNA-activated protein kinase	Potassium voltage-gated channel subfamily H member 2	Casein kinase II subunit alpha	Retinoic acid receptor RXR-alpha	Long-chain-fatty-acid--CoA ligase 4	Short/branched chain specific acyl-CoA dehydrogenase, mitochondrial	Prostaglandin G/H synthase 2	C-type lectin domain family 14 member A	Peroxisome proliferator-activated receptor gamma coactivator 1-beta	Sodium channel protein type 9 subunit alpha	Estrogen receptor	Free fatty acid receptor 1	Sodium channel protein type 1 subunit alpha	NAD-dependent protein deacetylase sirtuin-1	Sodium channel protein type 8 subunit alpha	Potassium voltage-gated channel subfamily H member 6	Fatty acid desaturase 1	Sodium channel subunit beta-4	Melatonin receptor type 1B	Solute carrier family 2, facilitated glucose transporter member 1	Cystic fibrosis transmembrane conductance regulator	Elongation of very long chain fatty acids protein 2	Transient receptor potential cation channel subfamily V member 1	Far upstream element-binding protein 2	Prostaglandin G/H synthase 1	Sodium channel protein type 11 subunit alpha	Carbonyl reductase [NADPH] 1	Thyroid hormone receptor beta
Peroxisome proliferator-activated receptor delta	Bile acid receptor	Sodium channel subunit beta-2	Sodium channel protein type 10 subunit alpha	Retinoic acid receptor RXR-alpha	Sodium channel protein type 2 subunit alpha	Long-chain-fatty-acid--CoA ligase 4	Prostaglandin G/H synthase 2	Short/branched chain specific acyl-CoA dehydrogenase, mitochondrial	Sodium channel protein type 4 subunit alpha	Sodium channel protein type 3 subunit alpha	Sodium channel protein type 9 subunit alpha	2-oxoglutarate dehydrogenase, mitochondrial	Free fatty acid receptor 1	Sodium channel protein type 1 subunit alpha	Sodium channel protein type 8 subunit alpha	Elongation of very long chain fatty acids protein 5	Succinate-semialdehyde dehydrogenase, mitochondrial	Fatty acid desaturase 1	Sodium channel subunit beta-4	Histone deacetylase 9	Sodium channel subunit beta-1	Sodium channel subunit beta-3	Sodium/calcium exchanger 1	Peroxisome proliferator-activated receptor gamma	Fatty acid desaturase 2	Elongation of very long chain fatty acids protein 2	Transient receptor potential cation channel subfamily V member 1	Prostaglandin G/H synthase 1	Sodium channel protein type 5 subunit alpha	Sodium channel protein type 11 subunit alpha	Histone deacetylase 2	Sodium channel protein type 7 subunit alpha
Retinoic acid receptor RXR-alpha	Bile acid receptor	Retinoic acid receptor beta	Retinoic acid receptor gamma	Elongation of very long chain fatty acids protein 5	Fatty acid desaturase 1	Cytochrome P450 26B1	Retinoic acid receptor RXR-beta	Lipocalin-1	Sodium/calcium exchanger 1	Cytochrome P450 26A1	[Pyruvate dehydrogenase (acetyl-transferring)] kinase isozyme 4, mitochondrial	Peroxisome proliferator-activated receptor gamma	Fatty acid desaturase 2	Retinoic acid receptor responder protein 1	Elongation of very long chain fatty acids protein 2	Transient receptor potential cation channel subfamily V member 1	Retinoic acid receptor RXR-gamma	Retinol-binding protein 4	Retinal dehydrogenase 1	Retinoic acid receptor alpha	Cytochrome P450 26C1	Retinoic acid-induced protein 3	Odorant-binding protein 2a	Retinal dehydrogenase 2
Peroxisome proliferator-activated receptor gamma	NAD(P)H dehydrogenase [quinone] 1	Ribosyldihydronicotinamide dehydrogenase [quinone]	Arylalkylamine N-acetyltransferase	Transient receptor potential cation channel subfamily M member 8	Glycine receptor subunit alpha-3	Sodium channel protein type 10 subunit alpha	Beta-1 adrenergic receptor	Thrombomodulin	Potassium voltage-gated channel subfamily H member 7	Neuronal acetylcholine receptor subunit alpha-7	Sodium channel protein type 3 subunit alpha	Transient receptor potential cation channel subfamily A member 1	Platelet glycoprotein Ib alpha chain	Potassium voltage-gated channel subfamily A member 3	2-oxoglutarate dehydrogenase, mitochondrial	Aldo-keto reductase family 1 member C3	N-arachidonyl glycine receptor	5-hydroxytryptamine receptor 1A	Elongation of very long chain fatty acids protein 5	Succinate-semialdehyde dehydrogenase, mitochondrial	Protein S100-A7	Integrin beta-3	Thyroid hormone receptor alpha	Sodium channel subunit beta-1	Sodium channel subunit beta-3	Amyloid beta A4 protein	Fatty acid desaturase 2	Vitamin D3 receptor	Alpha-synuclein	3-hydroxy-3-methylglutaryl-coenzyme A reductase	Sodium channel protein type 7 subunit alpha	Arachidonate 5-lipoxygenase	Fatty acid-binding protein, intestinal	Phosphatidylinositol 4-kinase type 2-beta	Beta-2 adrenergic receptor	Arachidonate 15-lipoxygenase	Tyrosine--tRNA ligase, cytoplasmic	Phospholipase A2, membrane associated	Interferon-induced, double-stranded RNA-activated protein kinase	Glycine receptor subunit beta	Casein kinase II subunit alpha	Potassium voltage-gated channel subfamily H member 2	Adenosine receptor A1	Cytochrome P450 1A2	Prostaglandin G/H synthase 2	Short/branched chain specific acyl-CoA dehydrogenase, mitochondrial	Mu-type opioid receptor	Cytochrome P450 3A5	Sodium channel protein type 9 subunit alpha	Estrogen receptor	Free fatty acid receptor 1	Acetyl-CoA acetyltransferase, mitochondrial	Sodium channel protein type 8 subunit alpha	Potassium voltage-gated channel subfamily H member 6	5-hydroxytryptamine receptor 2A	Sodium channel subunit beta-4	Transient receptor potential cation channel subfamily V member 2	Melatonin receptor type 1B	Solute carrier family 2, facilitated glucose transporter member 1	Cystic fibrosis transmembrane conductance regulator	Cannabinoid receptor 2	Far upstream element-binding protein 2	Prostaglandin G/H synthase 1	5-hydroxytryptamine receptor 3A	Cytochrome P450 1B1	Thyroid hormone receptor beta	Sterol regulatory element-binding protein 1	Beta-3 adrenergic receptor	Sodium channel subunit beta-2	Aryl hydrocarbon receptor	Superoxide dismutase [Cu-Zn]	N-acylethanolamine-hydrolyzing acid amidase	Sodium channel protein type 2 subunit alpha	G-protein coupled receptor 55	RAC-alpha serine/threonine-protein kinase	Sodium channel protein type 4 subunit alpha	Prostaglandin D2 receptor 2	Delta-type opioid receptor	Integrin alpha-5	Cytochrome P450 2D6	Histone deacetylase 9	Indoleamine 2,3-dioxygenase 1	Melatonin receptor type 1A	Sodium/calcium exchanger 1	G-protein coupled receptor 12	Catalase	Apoptosis regulator Bcl-2	Sodium channel protein type 5 subunit alpha	Transient receptor potential cation channel subfamily V member 3	Histone deacetylase 2	Bile acid receptor	Nuclear receptor subfamily 1 group I member 3	Cytochrome P450 3A7	Glycine receptor subunit alpha-1	Prostaglandin reductase 2	Amine oxidase [flavin-containing] B	Long-chain-fatty-acid--CoA ligase 4	C-type lectin domain family 14 member A	Peroxisome proliferator-activated receptor gamma coactivator 1-beta	Multidrug resistance-associated protein 5	Sodium channel protein type 1 subunit alpha	Type-1 angiotensin II receptor	Transient receptor potential cation channel subfamily V member 4	NAD-dependent protein deacetylase sirtuin-1	Fatty acid desaturase 1	Elongation of very long chain fatty acids protein 2	Transient receptor potential cation channel subfamily V member 1	Voltage-dependent anion-selective channel protein 1	Sodium channel protein type 11 subunit alpha	Carbonyl reductase [NADPH] 1	Cannabinoid receptor 1
Histamine H2 receptor
Tyrosine-protein kinase SYK	3-phosphoinositide-dependent protein kinase 1	Serine/threonine-protein kinase 26	Discoidin domain-containing receptor 2	Cathepsin L1	Fibroblast growth factor receptor 3	Dual specificity mitogen-activated protein kinase kinase 5	Mitogen-activated protein kinase kinase kinase MLT	Serine/threonine-protein kinase SIK1	Serine/threonine-protein kinase 17B	Platelet-derived growth factor receptor alpha	Dual specificity mitogen-activated protein kinase kinase 2	Serine/threonine-protein kinase PLK4	Casein kinase I isoform alpha	Serine/threonine-protein kinase PknB	Epidermal growth factor receptor	Serine/threonine-protein kinase 17A	Tyrosine-protein kinase Blk	Serine/threonine-protein kinase RIO3	Serine/threonine-protein kinase SIK2	High affinity nerve growth factor receptor	Serine/threonine-protein kinase PRP4 homolog	Abelson tyrosine-protein kinase 2	Protein-tyrosine kinase 2-beta	Serine/threonine-protein kinase Chk2	Cyclin-G-associated kinase	Serine/threonine-protein kinase Chk1	Mitogen-activated protein kinase kinase kinase 10	RAF proto-oncogene serine/threonine-protein kinase	cGMP-specific 3',5'-cyclic phosphodiesterase	Serine/threonine-protein kinase 36	Serine/threonine-protein kinase SIK3	Phosphatidylinositol 4-kinase beta	Tyrosine-protein kinase ZAP-70	Megakaryocyte-associated tyrosine-protein kinase	Serine/threonine-protein kinase Nek11	Bone morphogenetic protein receptor type-2	MAP kinase-interacting serine/threonine-protein kinase 2	Phosphatidylinositol 4-phosphate 3-kinase C2 domain-containing subunit gamma	Rho-associated protein kinase 2	Aurora kinase A	Serine/threonine-protein kinase ULK3	Arachidonate 5-lipoxygenase	Epithelial discoidin domain-containing receptor 1	Serine/threonine-protein kinase TAO1	Calcium/calmodulin-dependent protein kinase type II subunit delta	Protein-tyrosine kinase 6	Serine/threonine-protein kinase/endoribonuclease IRE1	Mitogen-activated protein kinase kinase kinase 19	TGF-beta receptor type-1	Dual specificity tyrosine-phosphorylation-regulated kinase 1B	Interferon-induced, double-stranded RNA-activated protein kinase	Receptor-interacting serine/threonine-protein kinase 1	Homeodomain-interacting protein kinase 3	Serine/threonine-protein kinase 32A	BDNF/NT-3 growth factors receptor	Mitogen-activated protein kinase kinase kinase 13	Tyrosine-protein kinase CSK	Tyrosine-protein kinase Tec	Serine/threonine-protein kinase TBK1	Proto-oncogene tyrosine-protein kinase receptor Ret	Ephrin type-A receptor 7	Tyrosine-protein kinase receptor Tie-1	Activin receptor type-1B	Serine/threonine-protein kinase RIO2	Mitogen-activated protein kinase 4	Dual specificity mitogen-activated protein kinase kinase 3	Homeodomain-interacting protein kinase 2	SNF-related serine/threonine-protein kinase	Mitogen-activated protein kinase kinase kinase 15	Dual specificity tyrosine-phosphorylation-regulated kinase 1A	Mitogen-activated protein kinase kinase kinase kinase 3	Kappa-casein	Ribosomal protein S6 kinase alpha-3	Serine/threonine-protein kinase 35	5'-AMP-activated protein kinase subunit gamma-1	Maternal embryonic leucine zipper kinase	Ribosomal protein S6 kinase alpha-1	Tyrosine-protein kinase FRK	Ankyrin repeat and protein kinase domain-containing protein 1	Cathepsin S	Membrane-associated tyrosine- and threonine-specific cdc2-inhibitory kinase	Tyrosine-protein kinase receptor UFO	Mitogen-activated protein kinase 13	CLIP-associating protein 1	UDP-glucuronosyltransferase 1-1	Dual specificity protein kinase CLK3	cAMP-dependent protein kinase catalytic subunit alpha	Mitogen-activated protein kinase kinase kinase kinase 1	Inhibitor of nuclear factor kappa-B kinase subunit beta	Mitogen-activated protein kinase kinase kinase kinase 2	Phosphatidylinositol 4,5-bisphosphate 3-kinase catalytic subunit gamma isoform	Serine/threonine-protein kinase 38-like	Serine/threonine-protein kinase pim-3	Proto-oncogene tyrosine-protein kinase ROS	Receptor-interacting serine/threonine-protein kinase 2	Receptor-interacting serine/threonine-protein kinase 4	Cyclin-dependent kinase 17	Serine/threonine-protein kinase ICK	Ephrin type-B receptor 1	Mitogen-activated protein kinase kinase kinase 3	Macrophage-stimulating protein receptor	Tyrosine-protein kinase Lck	Cytoplasmic tyrosine-protein kinase BMX	Dual specificity protein kinase TTK	Dual specificity mitogen-activated protein kinase kinase 6	Glycogen synthase kinase-3 beta	5'-AMP-activated protein kinase subunit gamma-2	5'-AMP-activated protein kinase catalytic subunit alpha-1	Proto-oncogene tyrosine-protein kinase Src	Misshapen-like kinase 1	Serine/threonine-protein kinase MARK2	Cyclin-dependent kinase 15	Protein kinase C iota type	Aurora kinase C	Calcium/calmodulin-dependent protein kinase type 1D	Muscle, skeletal receptor tyrosine-protein kinase	Platelet-derived growth factor receptor beta	5'-AMP-activated protein kinase subunit gamma-3	Serine/threonine-protein kinase PAK 1	Fibroblast growth factor receptor 1	Interleukin-1 receptor-associated kinase 3	Ephrin type-A receptor 2	Calcium/calmodulin-dependent protein kinase kinase 1	Equilibrative nucleoside transporter 1	Tyrosine-protein kinase receptor TYRO3	Tyrosine-protein kinase TXK	Serine/threonine-protein kinase 24	Mitogen-activated protein kinase 15	Ephrin type-B receptor 6	Receptor-type tyrosine-protein kinase FLT3	Serine/threonine-protein kinase PLK3	Serine/threonine-protein kinase D1	Serine/threonine-protein kinase mTOR	NT-3 growth factor receptor	Tyrosine-protein kinase Srms	Vesicle monoamine transporter type 2	Mitogen-activated protein kinase 14	Calcium/calmodulin-dependent protein kinase type 1G	Tyrosine-protein kinase JAK2	Death-associated protein kinase 2	Serine/threonine-protein kinase RIO1	Myosin light chain kinase 2, skeletal/cardiac muscle	MAP/microtubule affinity-regulating kinase 3	Ephrin type-A receptor 6	Mitogen-activated protein kinase 9	Tyrosine-protein kinase Fes/Fps	Serine/threonine-protein kinase OSR1	Tyrosine-protein kinase JAK1	Mitogen-activated protein kinase kinase kinase kinase 4	Tyrosine-protein kinase Mer	Interleukin-1 receptor-associated kinase 1	Calcium/calmodulin-dependent protein kinase type II subunit alpha	eIF-2-alpha kinase GCN2	Myosin-IIIa	5'-AMP-activated protein kinase subunit beta-2	Ephrin type-A receptor 3	Myosin light chain kinase, smooth muscle	5'-AMP-activated protein kinase catalytic subunit alpha-2	Serine/threonine-protein kinase ULK2	LIM domain kinase 2	Protein kinase C theta type	Protein kinase C epsilon type	Glycogen synthase kinase-3 alpha	Serine/threonine-protein kinase PAK 3	Serine/threonine-protein kinase 33	Myosin light chain kinase family member 4	Dual specificity protein kinase CLK4	Peripheral plasma membrane protein CASK	LIM domain kinase 1	Ephrin type-A receptor 4	NUAK family SNF1-like kinase 1	Death-associated protein kinase 3	Tyrosine-protein kinase Lyn	Bone morphogenetic protein receptor type-1B	Focal adhesion kinase 1	Dual specificity testis-specific protein kinase 1	Ephrin type-A receptor 8	Cyclin-dependent kinase 1	Wee1-like protein kinase	Calcium/calmodulin-dependent protein kinase kinase 2	Mitogen-activated protein kinase 7	Death-associated protein kinase 1	Fatty-acid amide hydrolase 1	Serine/threonine-protein kinase ULK1	Phosphatidylinositol 5-phosphate 4-kinase type-2 beta	Calcium/calmodulin-dependent protein kinase type 1	Serine/threonine-protein kinase Nek4	Serine/threonine-protein kinase B-raf	Atypical kinase COQ8A, mitochondrial	Serine/threonine-protein kinase Sgk3	Serine/threonine-protein kinase PAK 5	Ephrin type-A receptor 5	Inhibitor of nuclear factor kappa-B kinase subunit epsilon	Vascular endothelial growth factor receptor 1	Tyrosine-protein kinase HCK	Tyrosine-protein kinase ITK/TSK	Macrophage colony-stimulating factor 1 receptor	Ephrin type-B receptor 4	Serine/threonine-protein kinase TAO3	TRAF2 and NCK-interacting protein kinase	Leukocyte tyrosine kinase receptor	Serine/threonine-protein kinase Nek9	Serine/threonine-protein kinase 38	Serine/threonine-protein kinase 16	Mitogen-activated protein kinase kinase kinase 1	Citron Rho-interacting kinase	ALK tyrosine kinase receptor	Casein kinase II subunit alpha	Tyrosine-protein kinase Fyn	Serine/threonine-protein kinase tousled-like 1	Cyclin-dependent kinase 4	Non-receptor tyrosine-protein kinase TYK2	AP2-associated protein kinase 1	Mitogen-activated protein kinase kinase kinase 6	Activin receptor type-1	Calcium/calmodulin-dependent protein kinase type II subunit gamma	Fibroblast growth factor receptor 2	Cyclin-dependent kinase-like 2	Tyrosine-protein kinase Yes	cGMP-dependent protein kinase 2	Insulin receptor-related protein	BMP-2-inducible protein kinase	Angiopoietin-1 receptor	Mitogen-activated protein kinase kinase kinase 11	Serine/threonine-protein kinase PAK 6	Adenosine receptor A3	Protein kinase C gamma type	MAP kinase-interacting serine/threonine-protein kinase 1	Casein kinase II subunit alpha'	Serine/threonine-protein kinase Nek5	STE20-like serine/threonine-protein kinase	Serine/threonine-protein kinase PLK1	Serine/threonine-protein kinase MARK1	Leucine-rich repeat serine/threonine-protein kinase 2	Mast/stem cell growth factor receptor Kit	Mitogen-activated protein kinase kinase kinase 12	Eukaryotic translation initiation factor 2-alpha kinase 1	cAMP-dependent protein kinase catalytic subunit beta	Calcium/calmodulin-dependent protein kinase type II subunit beta	Serine/threonine-protein kinase PAK 4	Serine/threonine-protein kinase LATS1	TGF-beta receptor type-2	Microtubule-associated serine/threonine-protein kinase 1	Dual specificity protein kinase CLK2	Aurora kinase B	Testis-specific serine/threonine-protein kinase 1	Vascular endothelial growth factor receptor 3	Tyrosine-protein kinase Fgr	Interleukin-1 receptor-associated kinase 4	Tyrosine-protein kinase ABL1	STE20/SPS1-related proline-alanine-rich protein kinase	Serine/threonine-protein kinase TNNI3K	Mitogen-activated protein kinase kinase kinase 4	Mitogen-activated protein kinase kinase kinase 2	Cyclin-dependent kinase 16	Tyrosine-protein kinase BTK	Hepatocyte growth factor receptor	Dual specificity protein kinase CLK1	Receptor tyrosine-protein kinase erbB-4	Ephrin type-A receptor 1	Tyrosine-protein kinase Fer	Ribosomal protein S6 kinase alpha-6	Serine/threonine-protein kinase N2	Serine/threonine-protein kinase TAO2	Receptor tyrosine-protein kinase erbB-2	Serine/threonine-protein kinase Nek1	Phosphorylase b kinase gamma catalytic chain, skeletal muscle/heart isoform	Myosin light chain kinase 3	Calcium-dependent protein kinase 1	Serine/threonine-protein kinase PAK 2	Serine/threonine-protein kinase N1	Vascular endothelial growth factor receptor 2	Serine/threonine-protein kinase Nek3	Atypical kinase COQ8B, mitochondrial	Serine/threonine-protein kinase SBK1	Tyrosine-protein kinase JAK3	5'-AMP-activated protein kinase subunit beta-1	Serine/threonine-protein kinase 10	MAP/microtubule affinity-regulating kinase 4	Non-receptor tyrosine-protein kinase TNK1	Serine/threonine-protein kinase DCLK3	Uncharacterized serine/threonine-protein kinase SBK3	Serine/threonine-protein kinase Nek2	Serine/threonine-protein kinase MRCK gamma	Serine/threonine-protein kinase tousled-like 2	Cyclin-dependent kinase-like 1	Serine/threonine-protein kinase NIM1	Mitogen-activated protein kinase 10	Ephrin type-B receptor 2	Serine/threonine-protein kinase pim-1	Phosphatidylinositol 4,5-bisphosphate 3-kinase catalytic subunit delta isoform	Serine/threonine-protein kinase DCLK1	Phosphatidylinositol 4-phosphate 3-kinase C2 domain-containing subunit beta	Activated CDC42 kinase 1	Insulin receptor	Mitogen-activated protein kinase kinase kinase 9	Serine/threonine-protein kinase 3	Serine/threonine-protein kinase DCLK2	Mitogen-activated protein kinase kinase kinase kinase 5	NUAK family SNF1-like kinase 2	MAP kinase-activated protein kinase 5	Protein kinase C delta type	Phosphatidylinositol 5-phosphate 4-kinase type-2 gamma	Serine/threonine-protein kinase PLK2
Adenosine receptor A3	3-phosphoinositide-dependent protein kinase 1	Serine/threonine-protein kinase 26	Discoidin domain-containing receptor 2	Cathepsin L1	Fibroblast growth factor receptor 3	Dual specificity mitogen-activated protein kinase kinase 5	Mitogen-activated protein kinase kinase kinase MLT	Serine/threonine-protein kinase SIK1	Serine/threonine-protein kinase 17B	Platelet-derived growth factor receptor alpha	Dual specificity mitogen-activated protein kinase kinase 2	Serine/threonine-protein kinase PLK4	Casein kinase I isoform alpha	Serine/threonine-protein kinase PknB	Epidermal growth factor receptor	Serine/threonine-protein kinase 17A	Tyrosine-protein kinase Blk	Serine/threonine-protein kinase RIO3	Serine/threonine-protein kinase SIK2	High affinity nerve growth factor receptor	Serine/threonine-protein kinase PRP4 homolog	Abelson tyrosine-protein kinase 2	Protein-tyrosine kinase 2-beta	Serine/threonine-protein kinase Chk2	Cyclin-G-associated kinase	Serine/threonine-protein kinase Chk1	Mitogen-activated protein kinase kinase kinase 10	RAF proto-oncogene serine/threonine-protein kinase	cGMP-specific 3',5'-cyclic phosphodiesterase	Serine/threonine-protein kinase 36	Serine/threonine-protein kinase SIK3	Phosphatidylinositol 4-kinase beta	Tyrosine-protein kinase ZAP-70	Megakaryocyte-associated tyrosine-protein kinase	Serine/threonine-protein kinase Nek11	Bone morphogenetic protein receptor type-2	MAP kinase-interacting serine/threonine-protein kinase 2	Phosphatidylinositol 4-phosphate 3-kinase C2 domain-containing subunit gamma	Rho-associated protein kinase 2	Aurora kinase A	Serine/threonine-protein kinase ULK3	Arachidonate 5-lipoxygenase	Epithelial discoidin domain-containing receptor 1	Serine/threonine-protein kinase TAO1	Calcium/calmodulin-dependent protein kinase type II subunit delta	Protein-tyrosine kinase 6	Serine/threonine-protein kinase/endoribonuclease IRE1	Mitogen-activated protein kinase kinase kinase 19	TGF-beta receptor type-1	Dual specificity tyrosine-phosphorylation-regulated kinase 1B	Interferon-induced, double-stranded RNA-activated protein kinase	Receptor-interacting serine/threonine-protein kinase 1	Homeodomain-interacting protein kinase 3	Serine/threonine-protein kinase 32A	BDNF/NT-3 growth factors receptor	Mitogen-activated protein kinase kinase kinase 13	Tyrosine-protein kinase CSK	Tyrosine-protein kinase Tec	Serine/threonine-protein kinase TBK1	Proto-oncogene tyrosine-protein kinase receptor Ret	Ephrin type-A receptor 7	Tyrosine-protein kinase receptor Tie-1	Activin receptor type-1B	Serine/threonine-protein kinase RIO2	Mitogen-activated protein kinase 4	Dual specificity mitogen-activated protein kinase kinase 3	Homeodomain-interacting protein kinase 2	SNF-related serine/threonine-protein kinase	Mitogen-activated protein kinase kinase kinase 15	Dual specificity tyrosine-phosphorylation-regulated kinase 1A	Mitogen-activated protein kinase kinase kinase kinase 3	Kappa-casein	Ribosomal protein S6 kinase alpha-3	Serine/threonine-protein kinase 35	5'-AMP-activated protein kinase subunit gamma-1	Maternal embryonic leucine zipper kinase	Ribosomal protein S6 kinase alpha-1	Tyrosine-protein kinase FRK	Ankyrin repeat and protein kinase domain-containing protein 1	Cathepsin S	Membrane-associated tyrosine- and threonine-specific cdc2-inhibitory kinase	Tyrosine-protein kinase receptor UFO	Mitogen-activated protein kinase 13	CLIP-associating protein 1	UDP-glucuronosyltransferase 1-1	Dual specificity protein kinase CLK3	cAMP-dependent protein kinase catalytic subunit alpha	Mitogen-activated protein kinase kinase kinase kinase 1	Inhibitor of nuclear factor kappa-B kinase subunit beta	Mitogen-activated protein kinase kinase kinase kinase 2	Phosphatidylinositol 4,5-bisphosphate 3-kinase catalytic subunit gamma isoform	Serine/threonine-protein kinase 38-like	Serine/threonine-protein kinase pim-3	Proto-oncogene tyrosine-protein kinase ROS	Receptor-interacting serine/threonine-protein kinase 2	Receptor-interacting serine/threonine-protein kinase 4	Cyclin-dependent kinase 17	Serine/threonine-protein kinase ICK	Ephrin type-B receptor 1	Mitogen-activated protein kinase kinase kinase 3	Macrophage-stimulating protein receptor	Tyrosine-protein kinase Lck	Cytoplasmic tyrosine-protein kinase BMX	Dual specificity protein kinase TTK	Dual specificity mitogen-activated protein kinase kinase 6	Glycogen synthase kinase-3 beta	5'-AMP-activated protein kinase subunit gamma-2	5'-AMP-activated protein kinase catalytic subunit alpha-1	Proto-oncogene tyrosine-protein kinase Src	Misshapen-like kinase 1	Serine/threonine-protein kinase MARK2	Cyclin-dependent kinase 15	Protein kinase C iota type	Aurora kinase C	Calcium/calmodulin-dependent protein kinase type 1D	Muscle, skeletal receptor tyrosine-protein kinase	Platelet-derived growth factor receptor beta	5'-AMP-activated protein kinase subunit gamma-3	Serine/threonine-protein kinase PAK 1	Fibroblast growth factor receptor 1	Interleukin-1 receptor-associated kinase 3	Ephrin type-A receptor 2	Calcium/calmodulin-dependent protein kinase kinase 1	Equilibrative nucleoside transporter 1	Tyrosine-protein kinase receptor TYRO3	Tyrosine-protein kinase TXK	Serine/threonine-protein kinase 24	Mitogen-activated protein kinase 15	Ephrin type-B receptor 6	Receptor-type tyrosine-protein kinase FLT3	Serine/threonine-protein kinase PLK3	Serine/threonine-protein kinase D1	Serine/threonine-protein kinase mTOR	NT-3 growth factor receptor	Tyrosine-protein kinase Srms	Vesicle monoamine transporter type 2	Mitogen-activated protein kinase 14	Calcium/calmodulin-dependent protein kinase type 1G	Tyrosine-protein kinase JAK2	Death-associated protein kinase 2	Serine/threonine-protein kinase RIO1	Myosin light chain kinase 2, skeletal/cardiac muscle	MAP/microtubule affinity-regulating kinase 3	Ephrin type-A receptor 6	Mitogen-activated protein kinase 9	Tyrosine-protein kinase Fes/Fps	Serine/threonine-protein kinase OSR1	Tyrosine-protein kinase JAK1	Mitogen-activated protein kinase kinase kinase kinase 4	Tyrosine-protein kinase Mer	Interleukin-1 receptor-associated kinase 1	Calcium/calmodulin-dependent protein kinase type II subunit alpha	eIF-2-alpha kinase GCN2	Myosin-IIIa	5'-AMP-activated protein kinase subunit beta-2	Ephrin type-A receptor 3	Myosin light chain kinase, smooth muscle	5'-AMP-activated protein kinase catalytic subunit alpha-2	Serine/threonine-protein kinase ULK2	LIM domain kinase 2	Protein kinase C theta type	Protein kinase C epsilon type	Glycogen synthase kinase-3 alpha	Serine/threonine-protein kinase PAK 3	Serine/threonine-protein kinase 33	Myosin light chain kinase family member 4	Dual specificity protein kinase CLK4	Peripheral plasma membrane protein CASK	LIM domain kinase 1	Ephrin type-A receptor 4	NUAK family SNF1-like kinase 1	Death-associated protein kinase 3	Tyrosine-protein kinase Lyn	Bone morphogenetic protein receptor type-1B	Focal adhesion kinase 1	Dual specificity testis-specific protein kinase 1	Ephrin type-A receptor 8	Cyclin-dependent kinase 1	Wee1-like protein kinase	Calcium/calmodulin-dependent protein kinase kinase 2	Mitogen-activated protein kinase 7	Death-associated protein kinase 1	Fatty-acid amide hydrolase 1	Serine/threonine-protein kinase ULK1	Phosphatidylinositol 5-phosphate 4-kinase type-2 beta	Calcium/calmodulin-dependent protein kinase type 1	Serine/threonine-protein kinase Nek4	Serine/threonine-protein kinase B-raf	Atypical kinase COQ8A, mitochondrial	Serine/threonine-protein kinase Sgk3	Serine/threonine-protein kinase PAK 5	Ephrin type-A receptor 5	Inhibitor of nuclear factor kappa-B kinase subunit epsilon	Vascular endothelial growth factor receptor 1	Tyrosine-protein kinase HCK	Tyrosine-protein kinase ITK/TSK	Macrophage colony-stimulating factor 1 receptor	Ephrin type-B receptor 4	Serine/threonine-protein kinase TAO3	TRAF2 and NCK-interacting protein kinase	Leukocyte tyrosine kinase receptor	Serine/threonine-protein kinase Nek9	Serine/threonine-protein kinase 38	Serine/threonine-protein kinase 16	Mitogen-activated protein kinase kinase kinase 1	Citron Rho-interacting kinase	ALK tyrosine kinase receptor	Casein kinase II subunit alpha	Tyrosine-protein kinase Fyn	Serine/threonine-protein kinase tousled-like 1	Cyclin-dependent kinase 4	Non-receptor tyrosine-protein kinase TYK2	AP2-associated protein kinase 1	Mitogen-activated protein kinase kinase kinase 6	Activin receptor type-1	Calcium/calmodulin-dependent protein kinase type II subunit gamma	Fibroblast growth factor receptor 2	Cyclin-dependent kinase-like 2	Tyrosine-protein kinase Yes	cGMP-dependent protein kinase 2	Insulin receptor-related protein	BMP-2-inducible protein kinase	Angiopoietin-1 receptor	Mitogen-activated protein kinase kinase kinase 11	Serine/threonine-protein kinase PAK 6	Protein kinase C gamma type	MAP kinase-interacting serine/threonine-protein kinase 1	Casein kinase II subunit alpha'	Serine/threonine-protein kinase Nek5	STE20-like serine/threonine-protein kinase	Serine/threonine-protein kinase PLK1	Serine/threonine-protein kinase MARK1	Leucine-rich repeat serine/threonine-protein kinase 2	Mast/stem cell growth factor receptor Kit	Mitogen-activated protein kinase kinase kinase 12	Eukaryotic translation initiation factor 2-alpha kinase 1	cAMP-dependent protein kinase catalytic subunit beta	Calcium/calmodulin-dependent protein kinase type II subunit beta	Serine/threonine-protein kinase PAK 4	Serine/threonine-protein kinase LATS1	TGF-beta receptor type-2	Microtubule-associated serine/threonine-protein kinase 1	Dual specificity protein kinase CLK2	Aurora kinase B	Testis-specific serine/threonine-protein kinase 1	Vascular endothelial growth factor receptor 3	Tyrosine-protein kinase Fgr	Interleukin-1 receptor-associated kinase 4	Tyrosine-protein kinase ABL1	STE20/SPS1-related proline-alanine-rich protein kinase	Serine/threonine-protein kinase TNNI3K	Mitogen-activated protein kinase kinase kinase 4	Mitogen-activated protein kinase kinase kinase 2	Cyclin-dependent kinase 16	Tyrosine-protein kinase BTK	Hepatocyte growth factor receptor	Dual specificity protein kinase CLK1	Receptor tyrosine-protein kinase erbB-4	Ephrin type-A receptor 1	Tyrosine-protein kinase Fer	Ribosomal protein S6 kinase alpha-6	Serine/threonine-protein kinase N2	Serine/threonine-protein kinase TAO2	Receptor tyrosine-protein kinase erbB-2	Serine/threonine-protein kinase Nek1	Phosphorylase b kinase gamma catalytic chain, skeletal muscle/heart isoform	Myosin light chain kinase 3	Calcium-dependent protein kinase 1	Serine/threonine-protein kinase PAK 2	Serine/threonine-protein kinase N1	Vascular endothelial growth factor receptor 2	Serine/threonine-protein kinase Nek3	Atypical kinase COQ8B, mitochondrial	Serine/threonine-protein kinase SBK1	Tyrosine-protein kinase JAK3	5'-AMP-activated protein kinase subunit beta-1	Serine/threonine-protein kinase 10	MAP/microtubule affinity-regulating kinase 4	Non-receptor tyrosine-protein kinase TNK1	Serine/threonine-protein kinase DCLK3	Uncharacterized serine/threonine-protein kinase SBK3	Serine/threonine-protein kinase Nek2	Serine/threonine-protein kinase MRCK gamma	Serine/threonine-protein kinase tousled-like 2	Cyclin-dependent kinase-like 1	Serine/threonine-protein kinase NIM1	Mitogen-activated protein kinase 10	Ephrin type-B receptor 2	Serine/threonine-protein kinase pim-1	Phosphatidylinositol 4,5-bisphosphate 3-kinase catalytic subunit delta isoform	Serine/threonine-protein kinase DCLK1	Phosphatidylinositol 4-phosphate 3-kinase C2 domain-containing subunit beta	Activated CDC42 kinase 1	Insulin receptor	Mitogen-activated protein kinase kinase kinase 9	Serine/threonine-protein kinase 3	Serine/threonine-protein kinase DCLK2	Mitogen-activated protein kinase kinase kinase kinase 5	NUAK family SNF1-like kinase 2	MAP kinase-activated protein kinase 5	Protein kinase C delta type	Phosphatidylinositol 5-phosphate 4-kinase type-2 gamma	Serine/threonine-protein kinase PLK2
Vesicle monoamine transporter type 2	3-phosphoinositide-dependent protein kinase 1	Serine/threonine-protein kinase 26	Discoidin domain-containing receptor 2	Cathepsin L1	Fibroblast growth factor receptor 3	Dual specificity mitogen-activated protein kinase kinase 5	Mitogen-activated protein kinase kinase kinase MLT	Serine/threonine-protein kinase SIK1	Serine/threonine-protein kinase 17B	Platelet-derived growth factor receptor alpha	Dual specificity mitogen-activated protein kinase kinase 2	Serine/threonine-protein kinase PLK4	Casein kinase I isoform alpha	Serine/threonine-protein kinase PknB	Epidermal growth factor receptor	Serine/threonine-protein kinase 17A	Tyrosine-protein kinase Blk	Serine/threonine-protein kinase RIO3	Serine/threonine-protein kinase SIK2	High affinity nerve growth factor receptor	Serine/threonine-protein kinase PRP4 homolog	Abelson tyrosine-protein kinase 2	Protein-tyrosine kinase 2-beta	Serine/threonine-protein kinase Chk2	Cyclin-G-associated kinase	Serine/threonine-protein kinase Chk1	Mitogen-activated protein kinase kinase kinase 10	RAF proto-oncogene serine/threonine-protein kinase	cGMP-specific 3',5'-cyclic phosphodiesterase	Serine/threonine-protein kinase 36	Serine/threonine-protein kinase SIK3	Phosphatidylinositol 4-kinase beta	Tyrosine-protein kinase ZAP-70	Megakaryocyte-associated tyrosine-protein kinase	Serine/threonine-protein kinase Nek11	Bone morphogenetic protein receptor type-2	MAP kinase-interacting serine/threonine-protein kinase 2	Phosphatidylinositol 4-phosphate 3-kinase C2 domain-containing subunit gamma	Rho-associated protein kinase 2	Aurora kinase A	Serine/threonine-protein kinase ULK3	Arachidonate 5-lipoxygenase	Epithelial discoidin domain-containing receptor 1	Serine/threonine-protein kinase TAO1	Calcium/calmodulin-dependent protein kinase type II subunit delta	Protein-tyrosine kinase 6	Serine/threonine-protein kinase/endoribonuclease IRE1	Mitogen-activated protein kinase kinase kinase 19	TGF-beta receptor type-1	Dual specificity tyrosine-phosphorylation-regulated kinase 1B	Interferon-induced, double-stranded RNA-activated protein kinase	Receptor-interacting serine/threonine-protein kinase 1	Homeodomain-interacting protein kinase 3	Serine/threonine-protein kinase 32A	BDNF/NT-3 growth factors receptor	Mitogen-activated protein kinase kinase kinase 13	Tyrosine-protein kinase CSK	Tyrosine-protein kinase Tec	Serine/threonine-protein kinase TBK1	Proto-oncogene tyrosine-protein kinase receptor Ret	Ephrin type-A receptor 7	Tyrosine-protein kinase receptor Tie-1	Activin receptor type-1B	Serine/threonine-protein kinase RIO2	Mitogen-activated protein kinase 4	Dual specificity mitogen-activated protein kinase kinase 3	Homeodomain-interacting protein kinase 2	SNF-related serine/threonine-protein kinase	Mitogen-activated protein kinase kinase kinase 15	Dual specificity tyrosine-phosphorylation-regulated kinase 1A	Mitogen-activated protein kinase kinase kinase kinase 3	Kappa-casein	Ribosomal protein S6 kinase alpha-3	Serine/threonine-protein kinase 35	5'-AMP-activated protein kinase subunit gamma-1	Maternal embryonic leucine zipper kinase	Ribosomal protein S6 kinase alpha-1	Tyrosine-protein kinase FRK	Ankyrin repeat and protein kinase domain-containing protein 1	Cathepsin S	Membrane-associated tyrosine- and threonine-specific cdc2-inhibitory kinase	Tyrosine-protein kinase receptor UFO	Mitogen-activated protein kinase 13	CLIP-associating protein 1	UDP-glucuronosyltransferase 1-1	Dual specificity protein kinase CLK3	cAMP-dependent protein kinase catalytic subunit alpha	Mitogen-activated protein kinase kinase kinase kinase 1	Inhibitor of nuclear factor kappa-B kinase subunit beta	Mitogen-activated protein kinase kinase kinase kinase 2	Phosphatidylinositol 4,5-bisphosphate 3-kinase catalytic subunit gamma isoform	Serine/threonine-protein kinase 38-like	Serine/threonine-protein kinase pim-3	Proto-oncogene tyrosine-protein kinase ROS	Receptor-interacting serine/threonine-protein kinase 2	Receptor-interacting serine/threonine-protein kinase 4	Cyclin-dependent kinase 17	Serine/threonine-protein kinase ICK	Ephrin type-B receptor 1	Mitogen-activated protein kinase kinase kinase 3	Macrophage-stimulating protein receptor	Tyrosine-protein kinase Lck	Cytoplasmic tyrosine-protein kinase BMX	Dual specificity protein kinase TTK	Dual specificity mitogen-activated protein kinase kinase 6	Glycogen synthase kinase-3 beta	5'-AMP-activated protein kinase subunit gamma-2	5'-AMP-activated protein kinase catalytic subunit alpha-1	Proto-oncogene tyrosine-protein kinase Src	Misshapen-like kinase 1	Serine/threonine-protein kinase MARK2	Cyclin-dependent kinase 15	Protein kinase C iota type	Aurora kinase C	Calcium/calmodulin-dependent protein kinase type 1D	Muscle, skeletal receptor tyrosine-protein kinase	Platelet-derived growth factor receptor beta	5'-AMP-activated protein kinase subunit gamma-3	Serine/threonine-protein kinase PAK 1	Fibroblast growth factor receptor 1	Interleukin-1 receptor-associated kinase 3	Ephrin type-A receptor 2	Calcium/calmodulin-dependent protein kinase kinase 1	Equilibrative nucleoside transporter 1	Tyrosine-protein kinase receptor TYRO3	Tyrosine-protein kinase TXK	Serine/threonine-protein kinase 24	Mitogen-activated protein kinase 15	Ephrin type-B receptor 6	Receptor-type tyrosine-protein kinase FLT3	Serine/threonine-protein kinase PLK3	Serine/threonine-protein kinase D1	Serine/threonine-protein kinase mTOR	NT-3 growth factor receptor	Tyrosine-protein kinase Srms	Mitogen-activated protein kinase 14	Calcium/calmodulin-dependent protein kinase type 1G	Tyrosine-protein kinase JAK2	Death-associated protein kinase 2	Serine/threonine-protein kinase RIO1	Myosin light chain kinase 2, skeletal/cardiac muscle	MAP/microtubule affinity-regulating kinase 3	Ephrin type-A receptor 6	Mitogen-activated protein kinase 9	Tyrosine-protein kinase Fes/Fps	Serine/threonine-protein kinase OSR1	Tyrosine-protein kinase JAK1	Mitogen-activated protein kinase kinase kinase kinase 4	Tyrosine-protein kinase Mer	Interleukin-1 receptor-associated kinase 1	Calcium/calmodulin-dependent protein kinase type II subunit alpha	eIF-2-alpha kinase GCN2	Myosin-IIIa	5'-AMP-activated protein kinase subunit beta-2	Ephrin type-A receptor 3	Myosin light chain kinase, smooth muscle	5'-AMP-activated protein kinase catalytic subunit alpha-2	Serine/threonine-protein kinase ULK2	LIM domain kinase 2	Protein kinase C theta type	Protein kinase C epsilon type	Glycogen synthase kinase-3 alpha	Serine/threonine-protein kinase PAK 3	Serine/threonine-protein kinase 33	Myosin light chain kinase family member 4	Dual specificity protein kinase CLK4	Peripheral plasma membrane protein CASK	LIM domain kinase 1	Ephrin type-A receptor 4	NUAK family SNF1-like kinase 1	Death-associated protein kinase 3	Tyrosine-protein kinase Lyn	Bone morphogenetic protein receptor type-1B	Focal adhesion kinase 1	Dual specificity testis-specific protein kinase 1	Ephrin type-A receptor 8	Cyclin-dependent kinase 1	Wee1-like protein kinase	Calcium/calmodulin-dependent protein kinase kinase 2	Mitogen-activated protein kinase 7	Death-associated protein kinase 1	Fatty-acid amide hydrolase 1	Serine/threonine-protein kinase ULK1	Phosphatidylinositol 5-phosphate 4-kinase type-2 beta	Calcium/calmodulin-dependent protein kinase type 1	Serine/threonine-protein kinase Nek4	Serine/threonine-protein kinase B-raf	Atypical kinase COQ8A, mitochondrial	Serine/threonine-protein kinase Sgk3	Serine/threonine-protein kinase PAK 5	Ephrin type-A receptor 5	Inhibitor of nuclear factor kappa-B kinase subunit epsilon	Vascular endothelial growth factor receptor 1	Tyrosine-protein kinase HCK	Tyrosine-protein kinase ITK/TSK	Macrophage colony-stimulating factor 1 receptor	Ephrin type-B receptor 4	Serine/threonine-protein kinase TAO3	TRAF2 and NCK-interacting protein kinase	Leukocyte tyrosine kinase receptor	Serine/threonine-protein kinase Nek9	Serine/threonine-protein kinase 38	Serine/threonine-protein kinase 16	Mitogen-activated protein kinase kinase kinase 1	Citron Rho-interacting kinase	ALK tyrosine kinase receptor	Casein kinase II subunit alpha	Tyrosine-protein kinase Fyn	Serine/threonine-protein kinase tousled-like 1	Cyclin-dependent kinase 4	Non-receptor tyrosine-protein kinase TYK2	AP2-associated protein kinase 1	Mitogen-activated protein kinase kinase kinase 6	Activin receptor type-1	Calcium/calmodulin-dependent protein kinase type II subunit gamma	Fibroblast growth factor receptor 2	Cyclin-dependent kinase-like 2	Tyrosine-protein kinase Yes	cGMP-dependent protein kinase 2	Insulin receptor-related protein	BMP-2-inducible protein kinase	Angiopoietin-1 receptor	Mitogen-activated protein kinase kinase kinase 11	Serine/threonine-protein kinase PAK 6	Protein kinase C gamma type	MAP kinase-interacting serine/threonine-protein kinase 1	Casein kinase II subunit alpha'	Serine/threonine-protein kinase Nek5	STE20-like serine/threonine-protein kinase	Serine/threonine-protein kinase PLK1	Serine/threonine-protein kinase MARK1	Leucine-rich repeat serine/threonine-protein kinase 2	Mast/stem cell growth factor receptor Kit	Mitogen-activated protein kinase kinase kinase 12	Eukaryotic translation initiation factor 2-alpha kinase 1	cAMP-dependent protein kinase catalytic subunit beta	Calcium/calmodulin-dependent protein kinase type II subunit beta	Serine/threonine-protein kinase PAK 4	Serine/threonine-protein kinase LATS1	TGF-beta receptor type-2	Microtubule-associated serine/threonine-protein kinase 1	Dual specificity protein kinase CLK2	Aurora kinase B	Testis-specific serine/threonine-protein kinase 1	Vascular endothelial growth factor receptor 3	Tyrosine-protein kinase Fgr	Interleukin-1 receptor-associated kinase 4	Tyrosine-protein kinase ABL1	STE20/SPS1-related proline-alanine-rich protein kinase	Serine/threonine-protein kinase TNNI3K	Mitogen-activated protein kinase kinase kinase 4	Mitogen-activated protein kinase kinase kinase 2	Cyclin-dependent kinase 16	Tyrosine-protein kinase BTK	Hepatocyte growth factor receptor	Dual specificity protein kinase CLK1	Receptor tyrosine-protein kinase erbB-4	Ephrin type-A receptor 1	Tyrosine-protein kinase Fer	Ribosomal protein S6 kinase alpha-6	Serine/threonine-protein kinase N2	Serine/threonine-protein kinase TAO2	Receptor tyrosine-protein kinase erbB-2	Serine/threonine-protein kinase Nek1	Phosphorylase b kinase gamma catalytic chain, skeletal muscle/heart isoform	Myosin light chain kinase 3	Calcium-dependent protein kinase 1	Serine/threonine-protein kinase PAK 2	Serine/threonine-protein kinase N1	Vascular endothelial growth factor receptor 2	Serine/threonine-protein kinase Nek3	Atypical kinase COQ8B, mitochondrial	Serine/threonine-protein kinase SBK1	Tyrosine-protein kinase JAK3	5'-AMP-activated protein kinase subunit beta-1	Serine/threonine-protein kinase 10	MAP/microtubule affinity-regulating kinase 4	Non-receptor tyrosine-protein kinase TNK1	Serine/threonine-protein kinase DCLK3	Uncharacterized serine/threonine-protein kinase SBK3	Serine/threonine-protein kinase Nek2	Serine/threonine-protein kinase MRCK gamma	Serine/threonine-protein kinase tousled-like 2	Cyclin-dependent kinase-like 1	Serine/threonine-protein kinase NIM1	Mitogen-activated protein kinase 10	Ephrin type-B receptor 2	Serine/threonine-protein kinase pim-1	Phosphatidylinositol 4,5-bisphosphate 3-kinase catalytic subunit delta isoform	Serine/threonine-protein kinase DCLK1	Phosphatidylinositol 4-phosphate 3-kinase C2 domain-containing subunit beta	Activated CDC42 kinase 1	Insulin receptor	Mitogen-activated protein kinase kinase kinase 9	Serine/threonine-protein kinase 3	Serine/threonine-protein kinase DCLK2	Mitogen-activated protein kinase kinase kinase kinase 5	NUAK family SNF1-like kinase 2	MAP kinase-activated protein kinase 5	Protein kinase C delta type	Phosphatidylinositol 5-phosphate 4-kinase type-2 gamma	Serine/threonine-protein kinase PLK2
Fatty-acid amide hydrolase 1	3-phosphoinositide-dependent protein kinase 1	Serine/threonine-protein kinase 26	Discoidin domain-containing receptor 2	Cathepsin L1	Fibroblast growth factor receptor 3	Dual specificity mitogen-activated protein kinase kinase 5	Mitogen-activated protein kinase kinase kinase MLT	Serine/threonine-protein kinase SIK1	Serine/threonine-protein kinase 17B	Platelet-derived growth factor receptor alpha	Dual specificity mitogen-activated protein kinase kinase 2	Serine/threonine-protein kinase PLK4	Casein kinase I isoform alpha	Serine/threonine-protein kinase PknB	Epidermal growth factor receptor	Serine/threonine-protein kinase 17A	Tyrosine-protein kinase Blk	Serine/threonine-protein kinase RIO3	Serine/threonine-protein kinase SIK2	High affinity nerve growth factor receptor	Serine/threonine-protein kinase PRP4 homolog	Abelson tyrosine-protein kinase 2	Protein-tyrosine kinase 2-beta	Serine/threonine-protein kinase Chk2	Cyclin-G-associated kinase	Serine/threonine-protein kinase Chk1	Mitogen-activated protein kinase kinase kinase 10	RAF proto-oncogene serine/threonine-protein kinase	cGMP-specific 3',5'-cyclic phosphodiesterase	Serine/threonine-protein kinase 36	Serine/threonine-protein kinase SIK3	Phosphatidylinositol 4-kinase beta	Tyrosine-protein kinase ZAP-70	Megakaryocyte-associated tyrosine-protein kinase	Serine/threonine-protein kinase Nek11	Bone morphogenetic protein receptor type-2	MAP kinase-interacting serine/threonine-protein kinase 2	Phosphatidylinositol 4-phosphate 3-kinase C2 domain-containing subunit gamma	Rho-associated protein kinase 2	Aurora kinase A	Serine/threonine-protein kinase ULK3	Arachidonate 5-lipoxygenase	Epithelial discoidin domain-containing receptor 1	Serine/threonine-protein kinase TAO1	Calcium/calmodulin-dependent protein kinase type II subunit delta	Protein-tyrosine kinase 6	Serine/threonine-protein kinase/endoribonuclease IRE1	Mitogen-activated protein kinase kinase kinase 19	TGF-beta receptor type-1	Dual specificity tyrosine-phosphorylation-regulated kinase 1B	Interferon-induced, double-stranded RNA-activated protein kinase	Receptor-interacting serine/threonine-protein kinase 1	Homeodomain-interacting protein kinase 3	Serine/threonine-protein kinase 32A	BDNF/NT-3 growth factors receptor	Mitogen-activated protein kinase kinase kinase 13	Tyrosine-protein kinase CSK	Tyrosine-protein kinase Tec	Serine/threonine-protein kinase TBK1	Proto-oncogene tyrosine-protein kinase receptor Ret	Ephrin type-A receptor 7	Tyrosine-protein kinase receptor Tie-1	Activin receptor type-1B	Serine/threonine-protein kinase RIO2	Mitogen-activated protein kinase 4	Dual specificity mitogen-activated protein kinase kinase 3	Homeodomain-interacting protein kinase 2	SNF-related serine/threonine-protein kinase	Mitogen-activated protein kinase kinase kinase 15	Dual specificity tyrosine-phosphorylation-regulated kinase 1A	Mitogen-activated protein kinase kinase kinase kinase 3	Kappa-casein	Ribosomal protein S6 kinase alpha-3	Serine/threonine-protein kinase 35	5'-AMP-activated protein kinase subunit gamma-1	Maternal embryonic leucine zipper kinase	Ribosomal protein S6 kinase alpha-1	Tyrosine-protein kinase FRK	Ankyrin repeat and protein kinase domain-containing protein 1	Cathepsin S	Membrane-associated tyrosine- and threonine-specific cdc2-inhibitory kinase	Tyrosine-protein kinase receptor UFO	Mitogen-activated protein kinase 13	CLIP-associating protein 1	UDP-glucuronosyltransferase 1-1	Dual specificity protein kinase CLK3	cAMP-dependent protein kinase catalytic subunit alpha	Mitogen-activated protein kinase kinase kinase kinase 1	Inhibitor of nuclear factor kappa-B kinase subunit beta	Mitogen-activated protein kinase kinase kinase kinase 2	Phosphatidylinositol 4,5-bisphosphate 3-kinase catalytic subunit gamma isoform	Serine/threonine-protein kinase 38-like	Serine/threonine-protein kinase pim-3	Proto-oncogene tyrosine-protein kinase ROS	Receptor-interacting serine/threonine-protein kinase 2	Receptor-interacting serine/threonine-protein kinase 4	Cyclin-dependent kinase 17	Serine/threonine-protein kinase ICK	Ephrin type-B receptor 1	Mitogen-activated protein kinase kinase kinase 3	Macrophage-stimulating protein receptor	Tyrosine-protein kinase Lck	Cytoplasmic tyrosine-protein kinase BMX	Dual specificity protein kinase TTK	Dual specificity mitogen-activated protein kinase kinase 6	Glycogen synthase kinase-3 beta	5'-AMP-activated protein kinase subunit gamma-2	5'-AMP-activated protein kinase catalytic subunit alpha-1	Proto-oncogene tyrosine-protein kinase Src	Misshapen-like kinase 1	Serine/threonine-protein kinase MARK2	Cyclin-dependent kinase 15	Protein kinase C iota type	Aurora kinase C	Calcium/calmodulin-dependent protein kinase type 1D	Muscle, skeletal receptor tyrosine-protein kinase	Platelet-derived growth factor receptor beta	5'-AMP-activated protein kinase subunit gamma-3	Serine/threonine-protein kinase PAK 1	Fibroblast growth factor receptor 1	Interleukin-1 receptor-associated kinase 3	Ephrin type-A receptor 2	Calcium/calmodulin-dependent protein kinase kinase 1	Equilibrative nucleoside transporter 1	Tyrosine-protein kinase receptor TYRO3	Tyrosine-protein kinase TXK	Serine/threonine-protein kinase 24	Mitogen-activated protein kinase 15	Ephrin type-B receptor 6	Receptor-type tyrosine-protein kinase FLT3	Serine/threonine-protein kinase PLK3	Serine/threonine-protein kinase D1	Serine/threonine-protein kinase mTOR	NT-3 growth factor receptor	Tyrosine-protein kinase Srms	Mitogen-activated protein kinase 14	Calcium/calmodulin-dependent protein kinase type 1G	Tyrosine-protein kinase JAK2	Death-associated protein kinase 2	Serine/threonine-protein kinase RIO1	Myosin light chain kinase 2, skeletal/cardiac muscle	MAP/microtubule affinity-regulating kinase 3	Ephrin type-A receptor 6	Mitogen-activated protein kinase 9	Tyrosine-protein kinase Fes/Fps	Serine/threonine-protein kinase OSR1	Tyrosine-protein kinase JAK1	Mitogen-activated protein kinase kinase kinase kinase 4	Tyrosine-protein kinase Mer	Interleukin-1 receptor-associated kinase 1	Calcium/calmodulin-dependent protein kinase type II subunit alpha	eIF-2-alpha kinase GCN2	Myosin-IIIa	5'-AMP-activated protein kinase subunit beta-2	Ephrin type-A receptor 3	Myosin light chain kinase, smooth muscle	5'-AMP-activated protein kinase catalytic subunit alpha-2	Serine/threonine-protein kinase ULK2	LIM domain kinase 2	Protein kinase C theta type	Protein kinase C epsilon type	Glycogen synthase kinase-3 alpha	Serine/threonine-protein kinase PAK 3	Serine/threonine-protein kinase 33	Myosin light chain kinase family member 4	Dual specificity protein kinase CLK4	Peripheral plasma membrane protein CASK	LIM domain kinase 1	Ephrin type-A receptor 4	NUAK family SNF1-like kinase 1	Death-associated protein kinase 3	Tyrosine-protein kinase Lyn	Bone morphogenetic protein receptor type-1B	Focal adhesion kinase 1	Dual specificity testis-specific protein kinase 1	Ephrin type-A receptor 8	Cyclin-dependent kinase 1	Wee1-like protein kinase	Calcium/calmodulin-dependent protein kinase kinase 2	Mitogen-activated protein kinase 7	Death-associated protein kinase 1	Serine/threonine-protein kinase ULK1	Phosphatidylinositol 5-phosphate 4-kinase type-2 beta	Calcium/calmodulin-dependent protein kinase type 1	Serine/threonine-protein kinase Nek4	Serine/threonine-protein kinase B-raf	Atypical kinase COQ8A, mitochondrial	Serine/threonine-protein kinase Sgk3	Serine/threonine-protein kinase PAK 5	Ephrin type-A receptor 5	Inhibitor of nuclear factor kappa-B kinase subunit epsilon	Vascular endothelial growth factor receptor 1	Tyrosine-protein kinase HCK	Tyrosine-protein kinase ITK/TSK	Macrophage colony-stimulating factor 1 receptor	Ephrin type-B receptor 4	Serine/threonine-protein kinase TAO3	TRAF2 and NCK-interacting protein kinase	Leukocyte tyrosine kinase receptor	Serine/threonine-protein kinase Nek9	Serine/threonine-protein kinase 38	Serine/threonine-protein kinase 16	Mitogen-activated protein kinase kinase kinase 1	Citron Rho-interacting kinase	ALK tyrosine kinase receptor	Casein kinase II subunit alpha	Tyrosine-protein kinase Fyn	Serine/threonine-protein kinase tousled-like 1	Cyclin-dependent kinase 4	Non-receptor tyrosine-protein kinase TYK2	AP2-associated protein kinase 1	Mitogen-activated protein kinase kinase kinase 6	Activin receptor type-1	Calcium/calmodulin-dependent protein kinase type II subunit gamma	Fibroblast growth factor receptor 2	Cyclin-dependent kinase-like 2	Tyrosine-protein kinase Yes	cGMP-dependent protein kinase 2	Insulin receptor-related protein	BMP-2-inducible protein kinase	Angiopoietin-1 receptor	Mitogen-activated protein kinase kinase kinase 11	Serine/threonine-protein kinase PAK 6	Protein kinase C gamma type	MAP kinase-interacting serine/threonine-protein kinase 1	Casein kinase II subunit alpha'	Serine/threonine-protein kinase Nek5	STE20-like serine/threonine-protein kinase	Serine/threonine-protein kinase PLK1	Serine/threonine-protein kinase MARK1	Leucine-rich repeat serine/threonine-protein kinase 2	Mast/stem cell growth factor receptor Kit	Mitogen-activated protein kinase kinase kinase 12	Eukaryotic translation initiation factor 2-alpha kinase 1	cAMP-dependent protein kinase catalytic subunit beta	Calcium/calmodulin-dependent protein kinase type II subunit beta	Serine/threonine-protein kinase PAK 4	Serine/threonine-protein kinase LATS1	TGF-beta receptor type-2	Microtubule-associated serine/threonine-protein kinase 1	Dual specificity protein kinase CLK2	Aurora kinase B	Testis-specific serine/threonine-protein kinase 1	Vascular endothelial growth factor receptor 3	Tyrosine-protein kinase Fgr	Interleukin-1 receptor-associated kinase 4	Tyrosine-protein kinase ABL1	STE20/SPS1-related proline-alanine-rich protein kinase	Serine/threonine-protein kinase TNNI3K	Mitogen-activated protein kinase kinase kinase 4	Mitogen-activated protein kinase kinase kinase 2	Cyclin-dependent kinase 16	Tyrosine-protein kinase BTK	Hepatocyte growth factor receptor	Dual specificity protein kinase CLK1	Receptor tyrosine-protein kinase erbB-4	Ephrin type-A receptor 1	Tyrosine-protein kinase Fer	Ribosomal protein S6 kinase alpha-6	Serine/threonine-protein kinase N2	Serine/threonine-protein kinase TAO2	Receptor tyrosine-protein kinase erbB-2	Serine/threonine-protein kinase Nek1	Phosphorylase b kinase gamma catalytic chain, skeletal muscle/heart isoform	Myosin light chain kinase 3	Calcium-dependent protein kinase 1	Serine/threonine-protein kinase PAK 2	Serine/threonine-protein kinase N1	Vascular endothelial growth factor receptor 2	Serine/threonine-protein kinase Nek3	Atypical kinase COQ8B, mitochondrial	Serine/threonine-protein kinase SBK1	Tyrosine-protein kinase JAK3	5'-AMP-activated protein kinase subunit beta-1	Serine/threonine-protein kinase 10	MAP/microtubule affinity-regulating kinase 4	Non-receptor tyrosine-protein kinase TNK1	Serine/threonine-protein kinase DCLK3	Uncharacterized serine/threonine-protein kinase SBK3	Serine/threonine-protein kinase Nek2	Serine/threonine-protein kinase MRCK gamma	Serine/threonine-protein kinase tousled-like 2	Cyclin-dependent kinase-like 1	Serine/threonine-protein kinase NIM1	Mitogen-activated protein kinase 10	Ephrin type-B receptor 2	Serine/threonine-protein kinase pim-1	Phosphatidylinositol 4,5-bisphosphate 3-kinase catalytic subunit delta isoform	Serine/threonine-protein kinase DCLK1	Phosphatidylinositol 4-phosphate 3-kinase C2 domain-containing subunit beta	Activated CDC42 kinase 1	Insulin receptor	Mitogen-activated protein kinase kinase kinase 9	Serine/threonine-protein kinase 3	Serine/threonine-protein kinase DCLK2	Mitogen-activated protein kinase kinase kinase kinase 5	NUAK family SNF1-like kinase 2	MAP kinase-activated protein kinase 5	Protein kinase C delta type	Phosphatidylinositol 5-phosphate 4-kinase type-2 gamma	Serine/threonine-protein kinase PLK2
Equilibrative nucleoside transporter 1	3-phosphoinositide-dependent protein kinase 1	Serine/threonine-protein kinase 26	Discoidin domain-containing receptor 2	Cathepsin L1	Fibroblast growth factor receptor 3	Dual specificity mitogen-activated protein kinase kinase 5	Mitogen-activated protein kinase kinase kinase MLT	Serine/threonine-protein kinase SIK1	Serine/threonine-protein kinase 17B	Platelet-derived growth factor receptor alpha	Dual specificity mitogen-activated protein kinase kinase 2	Serine/threonine-protein kinase PLK4	Casein kinase I isoform alpha	Serine/threonine-protein kinase PknB	Epidermal growth factor receptor	Serine/threonine-protein kinase 17A	Tyrosine-protein kinase Blk	Serine/threonine-protein kinase RIO3	Serine/threonine-protein kinase SIK2	High affinity nerve growth factor receptor	Serine/threonine-protein kinase PRP4 homolog	Abelson tyrosine-protein kinase 2	Protein-tyrosine kinase 2-beta	Serine/threonine-protein kinase Chk2	Cyclin-G-associated kinase	Serine/threonine-protein kinase Chk1	Mitogen-activated protein kinase kinase kinase 10	RAF proto-oncogene serine/threonine-protein kinase	cGMP-specific 3',5'-cyclic phosphodiesterase	Serine/threonine-protein kinase 36	Serine/threonine-protein kinase SIK3	Phosphatidylinositol 4-kinase beta	Tyrosine-protein kinase ZAP-70	Megakaryocyte-associated tyrosine-protein kinase	Serine/threonine-protein kinase Nek11	Bone morphogenetic protein receptor type-2	MAP kinase-interacting serine/threonine-protein kinase 2	Phosphatidylinositol 4-phosphate 3-kinase C2 domain-containing subunit gamma	Rho-associated protein kinase 2	Aurora kinase A	Serine/threonine-protein kinase ULK3	Arachidonate 5-lipoxygenase	Epithelial discoidin domain-containing receptor 1	Serine/threonine-protein kinase TAO1	Calcium/calmodulin-dependent protein kinase type II subunit delta	Protein-tyrosine kinase 6	Serine/threonine-protein kinase/endoribonuclease IRE1	Mitogen-activated protein kinase kinase kinase 19	TGF-beta receptor type-1	Dual specificity tyrosine-phosphorylation-regulated kinase 1B	Interferon-induced, double-stranded RNA-activated protein kinase	Receptor-interacting serine/threonine-protein kinase 1	Homeodomain-interacting protein kinase 3	Serine/threonine-protein kinase 32A	BDNF/NT-3 growth factors receptor	Mitogen-activated protein kinase kinase kinase 13	Tyrosine-protein kinase CSK	Tyrosine-protein kinase Tec	Serine/threonine-protein kinase TBK1	Proto-oncogene tyrosine-protein kinase receptor Ret	Ephrin type-A receptor 7	Tyrosine-protein kinase receptor Tie-1	Activin receptor type-1B	Serine/threonine-protein kinase RIO2	Mitogen-activated protein kinase 4	Dual specificity mitogen-activated protein kinase kinase 3	Homeodomain-interacting protein kinase 2	SNF-related serine/threonine-protein kinase	Mitogen-activated protein kinase kinase kinase 15	Dual specificity tyrosine-phosphorylation-regulated kinase 1A	Mitogen-activated protein kinase kinase kinase kinase 3	Kappa-casein	Ribosomal protein S6 kinase alpha-3	Serine/threonine-protein kinase 35	5'-AMP-activated protein kinase subunit gamma-1	Maternal embryonic leucine zipper kinase	Ribosomal protein S6 kinase alpha-1	Tyrosine-protein kinase FRK	Ankyrin repeat and protein kinase domain-containing protein 1	Cathepsin S	Membrane-associated tyrosine- and threonine-specific cdc2-inhibitory kinase	Tyrosine-protein kinase receptor UFO	Mitogen-activated protein kinase 13	CLIP-associating protein 1	UDP-glucuronosyltransferase 1-1	Dual specificity protein kinase CLK3	cAMP-dependent protein kinase catalytic subunit alpha	Mitogen-activated protein kinase kinase kinase kinase 1	Inhibitor of nuclear factor kappa-B kinase subunit beta	Mitogen-activated protein kinase kinase kinase kinase 2	Phosphatidylinositol 4,5-bisphosphate 3-kinase catalytic subunit gamma isoform	Serine/threonine-protein kinase 38-like	Serine/threonine-protein kinase pim-3	Proto-oncogene tyrosine-protein kinase ROS	Receptor-interacting serine/threonine-protein kinase 2	Receptor-interacting serine/threonine-protein kinase 4	Cyclin-dependent kinase 17	Serine/threonine-protein kinase ICK	Ephrin type-B receptor 1	Mitogen-activated protein kinase kinase kinase 3	Macrophage-stimulating protein receptor	Tyrosine-protein kinase Lck	Cytoplasmic tyrosine-protein kinase BMX	Dual specificity protein kinase TTK	Dual specificity mitogen-activated protein kinase kinase 6	Glycogen synthase kinase-3 beta	5'-AMP-activated protein kinase subunit gamma-2	5'-AMP-activated protein kinase catalytic subunit alpha-1	Proto-oncogene tyrosine-protein kinase Src	Misshapen-like kinase 1	Serine/threonine-protein kinase MARK2	Cyclin-dependent kinase 15	Protein kinase C iota type	Aurora kinase C	Calcium/calmodulin-dependent protein kinase type 1D	Muscle, skeletal receptor tyrosine-protein kinase	Platelet-derived growth factor receptor beta	5'-AMP-activated protein kinase subunit gamma-3	Serine/threonine-protein kinase PAK 1	Fibroblast growth factor receptor 1	Interleukin-1 receptor-associated kinase 3	Ephrin type-A receptor 2	Calcium/calmodulin-dependent protein kinase kinase 1	Tyrosine-protein kinase receptor TYRO3	Tyrosine-protein kinase TXK	Serine/threonine-protein kinase 24	Mitogen-activated protein kinase 15	Ephrin type-B receptor 6	Receptor-type tyrosine-protein kinase FLT3	Serine/threonine-protein kinase PLK3	Serine/threonine-protein kinase D1	Serine/threonine-protein kinase mTOR	NT-3 growth factor receptor	Tyrosine-protein kinase Srms	Mitogen-activated protein kinase 14	Calcium/calmodulin-dependent protein kinase type 1G	Tyrosine-protein kinase JAK2	Death-associated protein kinase 2	Serine/threonine-protein kinase RIO1	Myosin light chain kinase 2, skeletal/cardiac muscle	MAP/microtubule affinity-regulating kinase 3	Ephrin type-A receptor 6	Mitogen-activated protein kinase 9	Tyrosine-protein kinase Fes/Fps	Serine/threonine-protein kinase OSR1	Tyrosine-protein kinase JAK1	Mitogen-activated protein kinase kinase kinase kinase 4	Tyrosine-protein kinase Mer	Interleukin-1 receptor-associated kinase 1	Calcium/calmodulin-dependent protein kinase type II subunit alpha	eIF-2-alpha kinase GCN2	Myosin-IIIa	5'-AMP-activated protein kinase subunit beta-2	Ephrin type-A receptor 3	Myosin light chain kinase, smooth muscle	5'-AMP-activated protein kinase catalytic subunit alpha-2	Serine/threonine-protein kinase ULK2	LIM domain kinase 2	Protein kinase C theta type	Protein kinase C epsilon type	Glycogen synthase kinase-3 alpha	Serine/threonine-protein kinase PAK 3	Serine/threonine-protein kinase 33	Myosin light chain kinase family member 4	Dual specificity protein kinase CLK4	Peripheral plasma membrane protein CASK	LIM domain kinase 1	Ephrin type-A receptor 4	NUAK family SNF1-like kinase 1	Death-associated protein kinase 3	Tyrosine-protein kinase Lyn	Bone morphogenetic protein receptor type-1B	Focal adhesion kinase 1	Dual specificity testis-specific protein kinase 1	Ephrin type-A receptor 8	Cyclin-dependent kinase 1	Wee1-like protein kinase	Calcium/calmodulin-dependent protein kinase kinase 2	Mitogen-activated protein kinase 7	Death-associated protein kinase 1	Serine/threonine-protein kinase ULK1	Phosphatidylinositol 5-phosphate 4-kinase type-2 beta	Calcium/calmodulin-dependent protein kinase type 1	Serine/threonine-protein kinase Nek4	Serine/threonine-protein kinase B-raf	Atypical kinase COQ8A, mitochondrial	Serine/threonine-protein kinase Sgk3	Serine/threonine-protein kinase PAK 5	Ephrin type-A receptor 5	Inhibitor of nuclear factor kappa-B kinase subunit epsilon	Vascular endothelial growth factor receptor 1	Tyrosine-protein kinase HCK	Tyrosine-protein kinase ITK/TSK	Macrophage colony-stimulating factor 1 receptor	Ephrin type-B receptor 4	Serine/threonine-protein kinase TAO3	TRAF2 and NCK-interacting protein kinase	Leukocyte tyrosine kinase receptor	Serine/threonine-protein kinase Nek9	Serine/threonine-protein kinase 38	Serine/threonine-protein kinase 16	Mitogen-activated protein kinase kinase kinase 1	Citron Rho-interacting kinase	ALK tyrosine kinase receptor	Casein kinase II subunit alpha	Tyrosine-protein kinase Fyn	Serine/threonine-protein kinase tousled-like 1	Cyclin-dependent kinase 4	Non-receptor tyrosine-protein kinase TYK2	AP2-associated protein kinase 1	Mitogen-activated protein kinase kinase kinase 6	Activin receptor type-1	Calcium/calmodulin-dependent protein kinase type II subunit gamma	Fibroblast growth factor receptor 2	Cyclin-dependent kinase-like 2	Tyrosine-protein kinase Yes	cGMP-dependent protein kinase 2	Insulin receptor-related protein	BMP-2-inducible protein kinase	Angiopoietin-1 receptor	Mitogen-activated protein kinase kinase kinase 11	Serine/threonine-protein kinase PAK 6	Protein kinase C gamma type	MAP kinase-interacting serine/threonine-protein kinase 1	Casein kinase II subunit alpha'	Serine/threonine-protein kinase Nek5	STE20-like serine/threonine-protein kinase	Serine/threonine-protein kinase PLK1	Serine/threonine-protein kinase MARK1	Leucine-rich repeat serine/threonine-protein kinase 2	Mast/stem cell growth factor receptor Kit	Mitogen-activated protein kinase kinase kinase 12	Eukaryotic translation initiation factor 2-alpha kinase 1	cAMP-dependent protein kinase catalytic subunit beta	Calcium/calmodulin-dependent protein kinase type II subunit beta	Serine/threonine-protein kinase PAK 4	Serine/threonine-protein kinase LATS1	TGF-beta receptor type-2	Microtubule-associated serine/threonine-protein kinase 1	Dual specificity protein kinase CLK2	Aurora kinase B	Testis-specific serine/threonine-protein kinase 1	Vascular endothelial growth factor receptor 3	Tyrosine-protein kinase Fgr	Interleukin-1 receptor-associated kinase 4	Tyrosine-protein kinase ABL1	STE20/SPS1-related proline-alanine-rich protein kinase	Serine/threonine-protein kinase TNNI3K	Mitogen-activated protein kinase kinase kinase 4	Mitogen-activated protein kinase kinase kinase 2	Cyclin-dependent kinase 16	Tyrosine-protein kinase BTK	Hepatocyte growth factor receptor	Dual specificity protein kinase CLK1	Receptor tyrosine-protein kinase erbB-4	Ephrin type-A receptor 1	Tyrosine-protein kinase Fer	Ribosomal protein S6 kinase alpha-6	Serine/threonine-protein kinase N2	Serine/threonine-protein kinase TAO2	Receptor tyrosine-protein kinase erbB-2	Serine/threonine-protein kinase Nek1	Phosphorylase b kinase gamma catalytic chain, skeletal muscle/heart isoform	Myosin light chain kinase 3	Calcium-dependent protein kinase 1	Serine/threonine-protein kinase PAK 2	Serine/threonine-protein kinase N1	Vascular endothelial growth factor receptor 2	Serine/threonine-protein kinase Nek3	Atypical kinase COQ8B, mitochondrial	Serine/threonine-protein kinase SBK1	Tyrosine-protein kinase JAK3	5'-AMP-activated protein kinase subunit beta-1	Serine/threonine-protein kinase 10	MAP/microtubule affinity-regulating kinase 4	Non-receptor tyrosine-protein kinase TNK1	Serine/threonine-protein kinase DCLK3	Uncharacterized serine/threonine-protein kinase SBK3	Serine/threonine-protein kinase Nek2	Serine/threonine-protein kinase MRCK gamma	Serine/threonine-protein kinase tousled-like 2	Cyclin-dependent kinase-like 1	Serine/threonine-protein kinase NIM1	Mitogen-activated protein kinase 10	Ephrin type-B receptor 2	Serine/threonine-protein kinase pim-1	Phosphatidylinositol 4,5-bisphosphate 3-kinase catalytic subunit delta isoform	Serine/threonine-protein kinase DCLK1	Phosphatidylinositol 4-phosphate 3-kinase C2 domain-containing subunit beta	Activated CDC42 kinase 1	Insulin receptor	Mitogen-activated protein kinase kinase kinase 9	Serine/threonine-protein kinase 3	Serine/threonine-protein kinase DCLK2	Mitogen-activated protein kinase kinase kinase kinase 5	NUAK family SNF1-like kinase 2	MAP kinase-activated protein kinase 5	Protein kinase C delta type	Phosphatidylinositol 5-phosphate 4-kinase type-2 gamma	Serine/threonine-protein kinase PLK2
UDP-glucuronosyltransferase 1-1	3-phosphoinositide-dependent protein kinase 1	Serine/threonine-protein kinase 26	Discoidin domain-containing receptor 2	Cathepsin L1	Fibroblast growth factor receptor 3	Dual specificity mitogen-activated protein kinase kinase 5	Mitogen-activated protein kinase kinase kinase MLT	Serine/threonine-protein kinase SIK1	Serine/threonine-protein kinase 17B	Platelet-derived growth factor receptor alpha	Dual specificity mitogen-activated protein kinase kinase 2	Serine/threonine-protein kinase PLK4	Casein kinase I isoform alpha	Serine/threonine-protein kinase PknB	Epidermal growth factor receptor	Serine/threonine-protein kinase 17A	Tyrosine-protein kinase Blk	Serine/threonine-protein kinase RIO3	Serine/threonine-protein kinase SIK2	High affinity nerve growth factor receptor	Serine/threonine-protein kinase PRP4 homolog	Abelson tyrosine-protein kinase 2	Protein-tyrosine kinase 2-beta	Serine/threonine-protein kinase Chk2	Cyclin-G-associated kinase	Serine/threonine-protein kinase Chk1	Mitogen-activated protein kinase kinase kinase 10	RAF proto-oncogene serine/threonine-protein kinase	cGMP-specific 3',5'-cyclic phosphodiesterase	Serine/threonine-protein kinase 36	Serine/threonine-protein kinase SIK3	Phosphatidylinositol 4-kinase beta	Tyrosine-protein kinase ZAP-70	Megakaryocyte-associated tyrosine-protein kinase	Serine/threonine-protein kinase Nek11	Bone morphogenetic protein receptor type-2	MAP kinase-interacting serine/threonine-protein kinase 2	Phosphatidylinositol 4-phosphate 3-kinase C2 domain-containing subunit gamma	Rho-associated protein kinase 2	Aurora kinase A	Serine/threonine-protein kinase ULK3	Arachidonate 5-lipoxygenase	Epithelial discoidin domain-containing receptor 1	Serine/threonine-protein kinase TAO1	Calcium/calmodulin-dependent protein kinase type II subunit delta	Protein-tyrosine kinase 6	Serine/threonine-protein kinase/endoribonuclease IRE1	Mitogen-activated protein kinase kinase kinase 19	TGF-beta receptor type-1	Dual specificity tyrosine-phosphorylation-regulated kinase 1B	Interferon-induced, double-stranded RNA-activated protein kinase	Receptor-interacting serine/threonine-protein kinase 1	Homeodomain-interacting protein kinase 3	Serine/threonine-protein kinase 32A	BDNF/NT-3 growth factors receptor	Mitogen-activated protein kinase kinase kinase 13	Tyrosine-protein kinase CSK	Tyrosine-protein kinase Tec	Serine/threonine-protein kinase TBK1	Proto-oncogene tyrosine-protein kinase receptor Ret	Ephrin type-A receptor 7	Tyrosine-protein kinase receptor Tie-1	Activin receptor type-1B	Serine/threonine-protein kinase RIO2	Mitogen-activated protein kinase 4	Dual specificity mitogen-activated protein kinase kinase 3	Homeodomain-interacting protein kinase 2	SNF-related serine/threonine-protein kinase	Mitogen-activated protein kinase kinase kinase 15	Dual specificity tyrosine-phosphorylation-regulated kinase 1A	Mitogen-activated protein kinase kinase kinase kinase 3	Kappa-casein	Ribosomal protein S6 kinase alpha-3	Serine/threonine-protein kinase 35	5'-AMP-activated protein kinase subunit gamma-1	Maternal embryonic leucine zipper kinase	Ribosomal protein S6 kinase alpha-1	Tyrosine-protein kinase FRK	Ankyrin repeat and protein kinase domain-containing protein 1	Cathepsin S	Membrane-associated tyrosine- and threonine-specific cdc2-inhibitory kinase	Tyrosine-protein kinase receptor UFO	Mitogen-activated protein kinase 13	CLIP-associating protein 1	Dual specificity protein kinase CLK3	cAMP-dependent protein kinase catalytic subunit alpha	Mitogen-activated protein kinase kinase kinase kinase 1	Inhibitor of nuclear factor kappa-B kinase subunit beta	Mitogen-activated protein kinase kinase kinase kinase 2	Phosphatidylinositol 4,5-bisphosphate 3-kinase catalytic subunit gamma isoform	Serine/threonine-protein kinase 38-like	Serine/threonine-protein kinase pim-3	Proto-oncogene tyrosine-protein kinase ROS	Receptor-interacting serine/threonine-protein kinase 2	Receptor-interacting serine/threonine-protein kinase 4	Cyclin-dependent kinase 17	Serine/threonine-protein kinase ICK	Ephrin type-B receptor 1	Mitogen-activated protein kinase kinase kinase 3	Macrophage-stimulating protein receptor	Tyrosine-protein kinase Lck	Cytoplasmic tyrosine-protein kinase BMX	Dual specificity protein kinase TTK	Dual specificity mitogen-activated protein kinase kinase 6	Glycogen synthase kinase-3 beta	5'-AMP-activated protein kinase subunit gamma-2	5'-AMP-activated protein kinase catalytic subunit alpha-1	Proto-oncogene tyrosine-protein kinase Src	Misshapen-like kinase 1	Serine/threonine-protein kinase MARK2	Cyclin-dependent kinase 15	Protein kinase C iota type	Aurora kinase C	Calcium/calmodulin-dependent protein kinase type 1D	Muscle, skeletal receptor tyrosine-protein kinase	Platelet-derived growth factor receptor beta	5'-AMP-activated protein kinase subunit gamma-3	Serine/threonine-protein kinase PAK 1	Fibroblast growth factor receptor 1	Interleukin-1 receptor-associated kinase 3	Ephrin type-A receptor 2	Calcium/calmodulin-dependent protein kinase kinase 1	Tyrosine-protein kinase receptor TYRO3	Tyrosine-protein kinase TXK	Serine/threonine-protein kinase 24	Mitogen-activated protein kinase 15	Ephrin type-B receptor 6	Receptor-type tyrosine-protein kinase FLT3	Serine/threonine-protein kinase PLK3	Serine/threonine-protein kinase D1	Serine/threonine-protein kinase mTOR	NT-3 growth factor receptor	Tyrosine-protein kinase Srms	Mitogen-activated protein kinase 14	Calcium/calmodulin-dependent protein kinase type 1G	Tyrosine-protein kinase JAK2	Death-associated protein kinase 2	Serine/threonine-protein kinase RIO1	Myosin light chain kinase 2, skeletal/cardiac muscle	MAP/microtubule affinity-regulating kinase 3	Ephrin type-A receptor 6	Mitogen-activated protein kinase 9	Tyrosine-protein kinase Fes/Fps	Serine/threonine-protein kinase OSR1	Tyrosine-protein kinase JAK1	Mitogen-activated protein kinase kinase kinase kinase 4	Tyrosine-protein kinase Mer	Interleukin-1 receptor-associated kinase 1	Calcium/calmodulin-dependent protein kinase type II subunit alpha	eIF-2-alpha kinase GCN2	Myosin-IIIa	5'-AMP-activated protein kinase subunit beta-2	Ephrin type-A receptor 3	Myosin light chain kinase, smooth muscle	5'-AMP-activated protein kinase catalytic subunit alpha-2	Serine/threonine-protein kinase ULK2	LIM domain kinase 2	Protein kinase C theta type	Protein kinase C epsilon type	Glycogen synthase kinase-3 alpha	Serine/threonine-protein kinase PAK 3	Serine/threonine-protein kinase 33	Myosin light chain kinase family member 4	Dual specificity protein kinase CLK4	Peripheral plasma membrane protein CASK	LIM domain kinase 1	Ephrin type-A receptor 4	NUAK family SNF1-like kinase 1	Death-associated protein kinase 3	Tyrosine-protein kinase Lyn	Bone morphogenetic protein receptor type-1B	Focal adhesion kinase 1	Dual specificity testis-specific protein kinase 1	Ephrin type-A receptor 8	Cyclin-dependent kinase 1	Wee1-like protein kinase	Calcium/calmodulin-dependent protein kinase kinase 2	Mitogen-activated protein kinase 7	Death-associated protein kinase 1	Serine/threonine-protein kinase ULK1	Phosphatidylinositol 5-phosphate 4-kinase type-2 beta	Calcium/calmodulin-dependent protein kinase type 1	Serine/threonine-protein kinase Nek4	Serine/threonine-protein kinase B-raf	Atypical kinase COQ8A, mitochondrial	Serine/threonine-protein kinase Sgk3	Serine/threonine-protein kinase PAK 5	Ephrin type-A receptor 5	Inhibitor of nuclear factor kappa-B kinase subunit epsilon	Vascular endothelial growth factor receptor 1	Tyrosine-protein kinase HCK	Tyrosine-protein kinase ITK/TSK	Macrophage colony-stimulating factor 1 receptor	Ephrin type-B receptor 4	Serine/threonine-protein kinase TAO3	TRAF2 and NCK-interacting protein kinase	Leukocyte tyrosine kinase receptor	Serine/threonine-protein kinase Nek9	Serine/threonine-protein kinase 38	Serine/threonine-protein kinase 16	Mitogen-activated protein kinase kinase kinase 1	Citron Rho-interacting kinase	ALK tyrosine kinase receptor	Casein kinase II subunit alpha	Tyrosine-protein kinase Fyn	Serine/threonine-protein kinase tousled-like 1	Cyclin-dependent kinase 4	Non-receptor tyrosine-protein kinase TYK2	AP2-associated protein kinase 1	Mitogen-activated protein kinase kinase kinase 6	Activin receptor type-1	Calcium/calmodulin-dependent protein kinase type II subunit gamma	Fibroblast growth factor receptor 2	Cyclin-dependent kinase-like 2	Tyrosine-protein kinase Yes	cGMP-dependent protein kinase 2	Insulin receptor-related protein	BMP-2-inducible protein kinase	Angiopoietin-1 receptor	Mitogen-activated protein kinase kinase kinase 11	Serine/threonine-protein kinase PAK 6	Protein kinase C gamma type	MAP kinase-interacting serine/threonine-protein kinase 1	Casein kinase II subunit alpha'	Serine/threonine-protein kinase Nek5	STE20-like serine/threonine-protein kinase	Serine/threonine-protein kinase PLK1	Serine/threonine-protein kinase MARK1	Leucine-rich repeat serine/threonine-protein kinase 2	Mast/stem cell growth factor receptor Kit	Mitogen-activated protein kinase kinase kinase 12	Eukaryotic translation initiation factor 2-alpha kinase 1	cAMP-dependent protein kinase catalytic subunit beta	Calcium/calmodulin-dependent protein kinase type II subunit beta	Serine/threonine-protein kinase PAK 4	Serine/threonine-protein kinase LATS1	TGF-beta receptor type-2	Microtubule-associated serine/threonine-protein kinase 1	Dual specificity protein kinase CLK2	Aurora kinase B	Testis-specific serine/threonine-protein kinase 1	Vascular endothelial growth factor receptor 3	Tyrosine-protein kinase Fgr	Interleukin-1 receptor-associated kinase 4	Tyrosine-protein kinase ABL1	STE20/SPS1-related proline-alanine-rich protein kinase	Serine/threonine-protein kinase TNNI3K	Mitogen-activated protein kinase kinase kinase 4	Mitogen-activated protein kinase kinase kinase 2	Cyclin-dependent kinase 16	Tyrosine-protein kinase BTK	Hepatocyte growth factor receptor	Dual specificity protein kinase CLK1	Receptor tyrosine-protein kinase erbB-4	Ephrin type-A receptor 1	Tyrosine-protein kinase Fer	Ribosomal protein S6 kinase alpha-6	Serine/threonine-protein kinase N2	Serine/threonine-protein kinase TAO2	Receptor tyrosine-protein kinase erbB-2	Serine/threonine-protein kinase Nek1	Phosphorylase b kinase gamma catalytic chain, skeletal muscle/heart isoform	Myosin light chain kinase 3	Calcium-dependent protein kinase 1	Serine/threonine-protein kinase PAK 2	Serine/threonine-protein kinase N1	Vascular endothelial growth factor receptor 2	Serine/threonine-protein kinase Nek3	Atypical kinase COQ8B, mitochondrial	Serine/threonine-protein kinase SBK1	Tyrosine-protein kinase JAK3	5'-AMP-activated protein kinase subunit beta-1	Serine/threonine-protein kinase 10	MAP/microtubule affinity-regulating kinase 4	Non-receptor tyrosine-protein kinase TNK1	Serine/threonine-protein kinase DCLK3	Uncharacterized serine/threonine-protein kinase SBK3	Serine/threonine-protein kinase Nek2	Serine/threonine-protein kinase MRCK gamma	Serine/threonine-protein kinase tousled-like 2	Cyclin-dependent kinase-like 1	Serine/threonine-protein kinase NIM1	Mitogen-activated protein kinase 10	Ephrin type-B receptor 2	Serine/threonine-protein kinase pim-1	Phosphatidylinositol 4,5-bisphosphate 3-kinase catalytic subunit delta isoform	Serine/threonine-protein kinase DCLK1	Phosphatidylinositol 4-phosphate 3-kinase C2 domain-containing subunit beta	Activated CDC42 kinase 1	Insulin receptor	Mitogen-activated protein kinase kinase kinase 9	Serine/threonine-protein kinase 3	Serine/threonine-protein kinase DCLK2	Mitogen-activated protein kinase kinase kinase kinase 5	NUAK family SNF1-like kinase 2	MAP kinase-activated protein kinase 5	Protein kinase C delta type	Phosphatidylinositol 5-phosphate 4-kinase type-2 gamma	Serine/threonine-protein kinase PLK2
cGMP-specific 3',5'-cyclic phosphodiesterase	3-phosphoinositide-dependent protein kinase 1	Serine/threonine-protein kinase 26	Discoidin domain-containing receptor 2	Cathepsin L1	Fibroblast growth factor receptor 3	Dual specificity mitogen-activated protein kinase kinase 5	Mitogen-activated protein kinase kinase kinase MLT	Serine/threonine-protein kinase SIK1	Serine/threonine-protein kinase 17B	Platelet-derived growth factor receptor alpha	Dual specificity mitogen-activated protein kinase kinase 2	Serine/threonine-protein kinase PLK4	Casein kinase I isoform alpha	Serine/threonine-protein kinase PknB	Epidermal growth factor receptor	Serine/threonine-protein kinase 17A	Tyrosine-protein kinase Blk	Serine/threonine-protein kinase RIO3	Serine/threonine-protein kinase SIK2	High affinity nerve growth factor receptor	Serine/threonine-protein kinase PRP4 homolog	Adenosine deaminase	Abelson tyrosine-protein kinase 2	Protein-tyrosine kinase 2-beta	Serine/threonine-protein kinase Chk2	Cyclin-G-associated kinase	Serine/threonine-protein kinase Chk1	Mitogen-activated protein kinase kinase kinase 10	RAF proto-oncogene serine/threonine-protein kinase	Serine/threonine-protein kinase 36	Serine/threonine-protein kinase SIK3	Phosphatidylinositol 4-kinase beta	Tyrosine-protein kinase ZAP-70	Megakaryocyte-associated tyrosine-protein kinase	Serine/threonine-protein kinase Nek11	Bone morphogenetic protein receptor type-2	MAP kinase-interacting serine/threonine-protein kinase 2	Phosphatidylinositol 4-phosphate 3-kinase C2 domain-containing subunit gamma	Rho-associated protein kinase 2	Aurora kinase A	Serine/threonine-protein kinase ULK3	Arachidonate 5-lipoxygenase	Epithelial discoidin domain-containing receptor 1	Serine/threonine-protein kinase TAO1	Calcium/calmodulin-dependent protein kinase type II subunit delta	Protein-tyrosine kinase 6	Serine/threonine-protein kinase/endoribonuclease IRE1	Mitogen-activated protein kinase kinase kinase 19	TGF-beta receptor type-1	Receptor-interacting serine/threonine-protein kinase 1	Dual specificity tyrosine-phosphorylation-regulated kinase 1B	Interferon-induced, double-stranded RNA-activated protein kinase	Homeodomain-interacting protein kinase 3	Serine/threonine-protein kinase 32A	BDNF/NT-3 growth factors receptor	Mitogen-activated protein kinase kinase kinase 13	Tyrosine-protein kinase CSK	Tyrosine-protein kinase Tec	Serine/threonine-protein kinase TBK1	Proto-oncogene tyrosine-protein kinase receptor Ret	Ephrin type-A receptor 7	Tyrosine-protein kinase receptor Tie-1	Activin receptor type-1B	Serine/threonine-protein kinase RIO2	Mitogen-activated protein kinase 4	Dual specificity mitogen-activated protein kinase kinase 3	Homeodomain-interacting protein kinase 2	SNF-related serine/threonine-protein kinase	Mitogen-activated protein kinase kinase kinase 15	Dual specificity tyrosine-phosphorylation-regulated kinase 1A	Mitogen-activated protein kinase kinase kinase kinase 3	Kappa-casein	Ribosomal protein S6 kinase alpha-3	Serine/threonine-protein kinase 35	5'-AMP-activated protein kinase subunit gamma-1	Maternal embryonic leucine zipper kinase	Ribosomal protein S6 kinase alpha-1	Tyrosine-protein kinase FRK	Ankyrin repeat and protein kinase domain-containing protein 1	Cathepsin S	Membrane-associated tyrosine- and threonine-specific cdc2-inhibitory kinase	Tyrosine-protein kinase receptor UFO	CLIP-associating protein 1	Mitogen-activated protein kinase 13	Dual specificity protein kinase CLK3	cAMP-dependent protein kinase catalytic subunit alpha	Mitogen-activated protein kinase kinase kinase kinase 1	Inhibitor of nuclear factor kappa-B kinase subunit beta	Mitogen-activated protein kinase kinase kinase kinase 2	Phosphatidylinositol 4,5-bisphosphate 3-kinase catalytic subunit gamma isoform	Serine/threonine-protein kinase 38-like	Serine/threonine-protein kinase pim-3	Proto-oncogene tyrosine-protein kinase ROS	Receptor-interacting serine/threonine-protein kinase 2	Receptor-interacting serine/threonine-protein kinase 4	Cyclin-dependent kinase 17	Serine/threonine-protein kinase ICK	Ephrin type-B receptor 1	Macrophage-stimulating protein receptor	Mitogen-activated protein kinase kinase kinase 3	Tyrosine-protein kinase Lck	Cytoplasmic tyrosine-protein kinase BMX	Dual specificity protein kinase TTK	Dual specificity mitogen-activated protein kinase kinase 6	Glycogen synthase kinase-3 beta	5'-AMP-activated protein kinase subunit gamma-2	5'-AMP-activated protein kinase catalytic subunit alpha-1	Proto-oncogene tyrosine-protein kinase Src	Misshapen-like kinase 1	Serine/threonine-protein kinase MARK2	Cyclin-dependent kinase 15	Protein kinase C iota type	Aurora kinase C	Calcium/calmodulin-dependent protein kinase type 1D	5'-AMP-activated protein kinase subunit gamma-3	Muscle, skeletal receptor tyrosine-protein kinase	Platelet-derived growth factor receptor beta	Serine/threonine-protein kinase PAK 1	Fibroblast growth factor receptor 1	Interleukin-1 receptor-associated kinase 3	Ephrin type-A receptor 2	Calcium/calmodulin-dependent protein kinase kinase 1	Tyrosine-protein kinase receptor TYRO3	Mitogen-activated protein kinase 15	Tyrosine-protein kinase TXK	Serine/threonine-protein kinase 24	Ephrin type-B receptor 6	Receptor-type tyrosine-protein kinase FLT3	Serine/threonine-protein kinase PLK3	Serine/threonine-protein kinase D1	Serine/threonine-protein kinase mTOR	NT-3 growth factor receptor	Mitogen-activated protein kinase 14	Tyrosine-protein kinase Srms	Calcium/calmodulin-dependent protein kinase type 1G	Tyrosine-protein kinase JAK2	Serine/threonine-protein kinase RIO1	Death-associated protein kinase 2	Myosin light chain kinase 2, skeletal/cardiac muscle	MAP/microtubule affinity-regulating kinase 3	Ephrin type-A receptor 6	Mitogen-activated protein kinase 9	Tyrosine-protein kinase Fes/Fps	Serine/threonine-protein kinase OSR1	Tyrosine-protein kinase JAK1	Mitogen-activated protein kinase kinase kinase kinase 4	Tyrosine-protein kinase Mer	Interleukin-1 receptor-associated kinase 1	Calcium/calmodulin-dependent protein kinase type II subunit alpha	eIF-2-alpha kinase GCN2	Alpha-1-acid glycoprotein 1	Myosin-IIIa	5'-AMP-activated protein kinase subunit beta-2	Ephrin type-A receptor 3	5'-AMP-activated protein kinase catalytic subunit alpha-2	Protein kinase C theta type	Myosin light chain kinase, smooth muscle	LIM domain kinase 2	Serine/threonine-protein kinase ULK2	Protein kinase C epsilon type	Glycogen synthase kinase-3 alpha	Serine/threonine-protein kinase PAK 3	Serine/threonine-protein kinase 33	Myosin light chain kinase family member 4	Dual specificity protein kinase CLK4	Peripheral plasma membrane protein CASK	LIM domain kinase 1	Ephrin type-A receptor 4	NUAK family SNF1-like kinase 1	Death-associated protein kinase 3	Tyrosine-protein kinase Lyn	Bone morphogenetic protein receptor type-1B	Focal adhesion kinase 1	Dual specificity testis-specific protein kinase 1	Ephrin type-A receptor 8	Cyclin-dependent kinase 1	Wee1-like protein kinase	Calcium/calmodulin-dependent protein kinase kinase 2	Mitogen-activated protein kinase 7	Death-associated protein kinase 1	Serine/threonine-protein kinase ULK1	Phosphatidylinositol 5-phosphate 4-kinase type-2 beta	Calcium/calmodulin-dependent protein kinase type 1	Serine/threonine-protein kinase Nek4	Serine/threonine-protein kinase B-raf	Atypical kinase COQ8A, mitochondrial	Serine/threonine-protein kinase Sgk3	Serine/threonine-protein kinase PAK 5	Ephrin type-A receptor 5	Inhibitor of nuclear factor kappa-B kinase subunit epsilon	Tyrosine-protein kinase HCK	Vascular endothelial growth factor receptor 1	Tyrosine-protein kinase ITK/TSK	Macrophage colony-stimulating factor 1 receptor	Ephrin type-B receptor 4	Serine/threonine-protein kinase TAO3	TRAF2 and NCK-interacting protein kinase	Leukocyte tyrosine kinase receptor	Serine/threonine-protein kinase Nek9	Serine/threonine-protein kinase 38	Serine/threonine-protein kinase 16	Mitogen-activated protein kinase kinase kinase 1	Citron Rho-interacting kinase	ALK tyrosine kinase receptor	Casein kinase II subunit alpha	Tyrosine-protein kinase Fyn	Serine/threonine-protein kinase tousled-like 1	Cyclin-dependent kinase 4	Non-receptor tyrosine-protein kinase TYK2	AP2-associated protein kinase 1	Mitogen-activated protein kinase kinase kinase 6	Activin receptor type-1	Calcium/calmodulin-dependent protein kinase type II subunit gamma	Fibroblast growth factor receptor 2	Cyclin-dependent kinase-like 2	Tyrosine-protein kinase Yes	cGMP-dependent protein kinase 2	Insulin receptor-related protein	BMP-2-inducible protein kinase	Mitogen-activated protein kinase kinase kinase 11	Angiopoietin-1 receptor	Serine/threonine-protein kinase PAK 6	Calcipressin-1	Protein kinase C gamma type	MAP kinase-interacting serine/threonine-protein kinase 1	Casein kinase II subunit alpha'	Serine/threonine-protein kinase Nek5	STE20-like serine/threonine-protein kinase	Serine/threonine-protein kinase PLK1	Serine/threonine-protein kinase MARK1	Leucine-rich repeat serine/threonine-protein kinase 2	Mast/stem cell growth factor receptor Kit	Mitogen-activated protein kinase kinase kinase 12	Eukaryotic translation initiation factor 2-alpha kinase 1	cAMP-dependent protein kinase catalytic subunit beta	Calcium/calmodulin-dependent protein kinase type II subunit beta	Serine/threonine-protein kinase PAK 4	Serine/threonine-protein kinase LATS1	TGF-beta receptor type-2	Microtubule-associated serine/threonine-protein kinase 1	Dual specificity protein kinase CLK2	Aurora kinase B	Testis-specific serine/threonine-protein kinase 1	Vascular endothelial growth factor receptor 3	Retinal cone rhodopsin-sensitive cGMP 3',5'-cyclic phosphodiesterase subunit gamma	Tyrosine-protein kinase Fgr	Interleukin-1 receptor-associated kinase 4	Tyrosine-protein kinase ABL1	STE20/SPS1-related proline-alanine-rich protein kinase	Serine/threonine-protein kinase TNNI3K	Mitogen-activated protein kinase kinase kinase 4	Mitogen-activated protein kinase kinase kinase 2	Cyclin-dependent kinase 16	Tyrosine-protein kinase BTK	Hepatocyte growth factor receptor	Dual specificity protein kinase CLK1	Receptor tyrosine-protein kinase erbB-4	Ephrin type-A receptor 1	Tyrosine-protein kinase Fer	Ribosomal protein S6 kinase alpha-6	Serine/threonine-protein kinase N2	Serine/threonine-protein kinase TAO2	Receptor tyrosine-protein kinase erbB-2	Serine/threonine-protein kinase Nek1	Phosphorylase b kinase gamma catalytic chain, skeletal muscle/heart isoform	Myosin light chain kinase 3	Calcium-dependent protein kinase 1	Serine/threonine-protein kinase PAK 2	Serine/threonine-protein kinase N1	Retinal rod rhodopsin-sensitive cGMP 3',5'-cyclic phosphodiesterase subunit gamma	Vascular endothelial growth factor receptor 2	Serine/threonine-protein kinase Nek3	Serine/threonine-protein kinase SBK1	Atypical kinase COQ8B, mitochondrial	Tyrosine-protein kinase JAK3	5'-AMP-activated protein kinase subunit beta-1	Serine/threonine-protein kinase 10	MAP/microtubule affinity-regulating kinase 4	Non-receptor tyrosine-protein kinase TNK1	Serine/threonine-protein kinase DCLK3	Uncharacterized serine/threonine-protein kinase SBK3	Serine/threonine-protein kinase Nek2	Serine/threonine-protein kinase MRCK gamma	Serine/threonine-protein kinase tousled-like 2	Cyclin-dependent kinase-like 1	cAMP-specific 3',5'-cyclic phosphodiesterase 4A	Serine/threonine-protein kinase NIM1	Mitogen-activated protein kinase 10	Ephrin type-B receptor 2	Serine/threonine-protein kinase pim-1	Phosphatidylinositol 4,5-bisphosphate 3-kinase catalytic subunit delta isoform	Serine/threonine-protein kinase DCLK1	Phosphatidylinositol 4-phosphate 3-kinase C2 domain-containing subunit beta	Activated CDC42 kinase 1	Insulin receptor	Mitogen-activated protein kinase kinase kinase 9	Serine/threonine-protein kinase 3	cAMP and cAMP-inhibited cGMP 3',5'-cyclic phosphodiesterase 10A	Serine/threonine-protein kinase DCLK2	Mitogen-activated protein kinase kinase kinase kinase 5	NUAK family SNF1-like kinase 2	MAP kinase-activated protein kinase 5	Protein kinase C delta type	Phosphatidylinositol 5-phosphate 4-kinase type-2 gamma	Serine/threonine-protein kinase PLK2
Arachidonate 5-lipoxygenase	3-phosphoinositide-dependent protein kinase 1	Ribosyldihydronicotinamide dehydrogenase [quinone]	Serine/threonine-protein kinase 26	Discoidin domain-containing receptor 2	Cathepsin L1	Fibroblast growth factor receptor 3	Dual specificity mitogen-activated protein kinase kinase 5	Mitogen-activated protein kinase kinase kinase MLT	Serine/threonine-protein kinase SIK1	Serine/threonine-protein kinase 17B	Platelet-derived growth factor receptor alpha	Dual specificity mitogen-activated protein kinase kinase 2	Serine/threonine-protein kinase PLK4	Vascular endothelial growth factor A	Casein kinase I isoform alpha	Serine/threonine-protein kinase PknB	Epidermal growth factor receptor	Mitogen-activated protein kinase 12	Serine/threonine-protein kinase 17A	Tyrosine-protein kinase Blk	Serine/threonine-protein kinase RIO3	Serine/threonine-protein kinase SIK2	High affinity nerve growth factor receptor	Serine/threonine-protein kinase PRP4 homolog	Protein kinase C beta type	Abelson tyrosine-protein kinase 2	Protein-tyrosine kinase 2-beta	Serine/threonine-protein kinase Chk2	Cyclin-G-associated kinase	Serine/threonine-protein kinase Chk1	Mitogen-activated protein kinase kinase kinase 10	RAF proto-oncogene serine/threonine-protein kinase	Nitric oxide synthase, inducible	Amyloid beta A4 protein	Serine/threonine-protein kinase 36	Serine/threonine-protein kinase SIK3	Phosphatidylinositol 4-kinase beta	Tyrosine-protein kinase ZAP-70	Megakaryocyte-associated tyrosine-protein kinase	Serine/threonine-protein kinase Nek11	Bone morphogenetic protein receptor type-2	MAP kinase-interacting serine/threonine-protein kinase 2	Phosphatidylinositol 4-phosphate 3-kinase C2 domain-containing subunit gamma	Alpha-synuclein	Aurora kinase A	Rho-associated protein kinase 2	Serine/threonine-protein kinase ULK3	Epithelial discoidin domain-containing receptor 1	Phosphatidylinositol 4-kinase type 2-beta	Serine/threonine-protein kinase TAO1	Calcium/calmodulin-dependent protein kinase type II subunit delta	Arachidonate 15-lipoxygenase	Protein-tyrosine kinase 6	Serine/threonine-protein kinase/endoribonuclease IRE1	Mitogen-activated protein kinase kinase kinase 19	TGF-beta receptor type-1	Receptor-interacting serine/threonine-protein kinase 1	Dual specificity tyrosine-phosphorylation-regulated kinase 1B	Interferon-induced, double-stranded RNA-activated protein kinase	Homeodomain-interacting protein kinase 3	Serine/threonine-protein kinase 32A	BDNF/NT-3 growth factors receptor	Mitogen-activated protein kinase kinase kinase 13	Tyrosine-protein kinase CSK	Tyrosine-protein kinase Tec	Serine/threonine-protein kinase TBK1	Proto-oncogene tyrosine-protein kinase receptor Ret	Ephrin type-A receptor 7	Tyrosine-protein kinase receptor Tie-1	Interleukin-1 beta	Activin receptor type-1B	Serine/threonine-protein kinase RIO2	Mitogen-activated protein kinase 4	Dual specificity mitogen-activated protein kinase kinase 3	Homeodomain-interacting protein kinase 2	SNF-related serine/threonine-protein kinase	Mitogen-activated protein kinase kinase kinase 15	Dual specificity tyrosine-phosphorylation-regulated kinase 1A	Mitogen-activated protein kinase kinase kinase kinase 3	Kappa-casein	Ribosomal protein S6 kinase alpha-3	Serine/threonine-protein kinase 35	5'-AMP-activated protein kinase subunit gamma-1	Maternal embryonic leucine zipper kinase	Ribosomal protein S6 kinase alpha-1	Tyrosine-protein kinase FRK	Solute carrier family 2, facilitated glucose transporter member 1	Ankyrin repeat and protein kinase domain-containing protein 1	Cathepsin S	Membrane-associated tyrosine- and threonine-specific cdc2-inhibitory kinase	Far upstream element-binding protein 2	Prostaglandin G/H synthase 1	Tyrosine-protein kinase receptor UFO	CLIP-associating protein 1	Mitogen-activated protein kinase 13	Dual specificity protein kinase CLK3	cAMP-dependent protein kinase catalytic subunit alpha	Mitogen-activated protein kinase kinase kinase kinase 1	Inhibitor of nuclear factor kappa-B kinase subunit beta	Mitogen-activated protein kinase kinase kinase kinase 2	Phosphatidylinositol 4,5-bisphosphate 3-kinase catalytic subunit gamma isoform	Serine/threonine-protein kinase 38-like	Serine/threonine-protein kinase pim-3	Proto-oncogene tyrosine-protein kinase ROS	Receptor-interacting serine/threonine-protein kinase 2	Receptor-interacting serine/threonine-protein kinase 4	Aryl hydrocarbon receptor	Cysteinyl leukotriene receptor 1	Cyclin-dependent kinase 17	Ephrin type-B receptor 1	Macrophage-stimulating protein receptor	Serine/threonine-protein kinase ICK	Mitogen-activated protein kinase kinase kinase 3	Tyrosine-protein kinase Lck	Cytoplasmic tyrosine-protein kinase BMX	Dual specificity protein kinase TTK	Dual specificity mitogen-activated protein kinase kinase 6	Glycogen synthase kinase-3 beta	5'-AMP-activated protein kinase subunit gamma-2	RAC-alpha serine/threonine-protein kinase	5'-AMP-activated protein kinase catalytic subunit alpha-1	Proto-oncogene tyrosine-protein kinase Src	Misshapen-like kinase 1	Serine/threonine-protein kinase MARK2	Cyclin-dependent kinase 15	Protein kinase C iota type	Aurora kinase C	Calcium/calmodulin-dependent protein kinase type 1D	5'-AMP-activated protein kinase subunit gamma-3	Muscle, skeletal receptor tyrosine-protein kinase	Platelet-derived growth factor receptor beta	Serine/threonine-protein kinase PAK 1	Melatonin receptor type 1A	Fibroblast growth factor receptor 1	Interleukin-1 receptor-associated kinase 3	Ephrin type-A receptor 2	Calcium/calmodulin-dependent protein kinase kinase 1	SEC14-like protein 4	Tyrosine-protein kinase receptor TYRO3	Mitogen-activated protein kinase 15	Tyrosine-protein kinase TXK	Serine/threonine-protein kinase 24	Ephrin type-B receptor 6	Receptor-type tyrosine-protein kinase FLT3	Diacylglycerol kinase alpha	Protein kinase C alpha type	Serine/threonine-protein kinase PLK3	Serine/threonine-protein kinase D1	Serine/threonine-protein kinase mTOR	NT-3 growth factor receptor	Mitogen-activated protein kinase 14	Tyrosine-protein kinase Srms	Calcium/calmodulin-dependent protein kinase type 1G	Cytochrome c	Tyrosine-protein kinase JAK2	Serine/threonine-protein kinase RIO1	Death-associated protein kinase 2	Myosin light chain kinase 2, skeletal/cardiac muscle	MAP/microtubule affinity-regulating kinase 3	C-type lectin domain family 14 member A	Caspase-3	Ephrin type-A receptor 6	Mitogen-activated protein kinase 9	Tyrosine-protein kinase Fes/Fps	Serine/threonine-protein kinase OSR1	Tyrosine-protein kinase JAK1	NAD-dependent protein deacetylase sirtuin-1	Mitogen-activated protein kinase kinase kinase kinase 4	Tyrosine-protein kinase Mer	Interleukin-1 receptor-associated kinase 1	Calcium/calmodulin-dependent protein kinase type II subunit alpha	eIF-2-alpha kinase GCN2	Myosin-IIIa	5'-AMP-activated protein kinase subunit beta-2	Ephrin type-A receptor 3	5'-AMP-activated protein kinase catalytic subunit alpha-2	Protein kinase C theta type	Myosin light chain kinase, smooth muscle	LIM domain kinase 2	Serine/threonine-protein kinase ULK2	Protein kinase C epsilon type	Glycogen synthase kinase-3 alpha	Serine/threonine-protein kinase PAK 3	Serine/threonine-protein kinase 33	Myosin light chain kinase family member 4	Dual specificity protein kinase CLK4	Peripheral plasma membrane protein CASK	LIM domain kinase 1	Ephrin type-A receptor 4	NUAK family SNF1-like kinase 1	Death-associated protein kinase 3	Tyrosine-protein kinase Lyn	Bone morphogenetic protein receptor type-1B	Focal adhesion kinase 1	Dual specificity testis-specific protein kinase 1	Ephrin type-A receptor 8	Cyclin-dependent kinase 1	Wee1-like protein kinase	Calcium/calmodulin-dependent protein kinase kinase 2	Mitogen-activated protein kinase 7	Death-associated protein kinase 1	Serine/threonine-protein kinase ULK1	Phosphatidylinositol 5-phosphate 4-kinase type-2 beta	Calcium/calmodulin-dependent protein kinase type 1	Serine/threonine-protein kinase Nek4	Serine/threonine-protein kinase B-raf	Mitogen-activated protein kinase 1	Atypical kinase COQ8A, mitochondrial	Serine/threonine-protein kinase Sgk3	Serine/threonine-protein kinase PAK 5	Ephrin type-A receptor 5	Integrin beta-3	Inhibitor of nuclear factor kappa-B kinase subunit epsilon	Mitogen-activated protein kinase 11	Tyrosine-protein kinase HCK	Vascular endothelial growth factor receptor 1	Tyrosine-protein kinase ITK/TSK	Macrophage colony-stimulating factor 1 receptor	Ephrin type-B receptor 4	Serine/threonine-protein kinase TAO3	TRAF2 and NCK-interacting protein kinase	Leukocyte tyrosine kinase receptor	Serine/threonine-protein kinase Nek9	Caspase-1	Serine/threonine-protein kinase 38	Serine/threonine-protein kinase 16	SEC14-like protein 3	Serine/threonine-protein phosphatase 2A catalytic subunit beta isoform	Tyrosine--tRNA ligase, cytoplasmic	Mitogen-activated protein kinase kinase kinase 1	Citron Rho-interacting kinase	ALK tyrosine kinase receptor	Casein kinase II subunit alpha	Tyrosine-protein kinase Fyn	Serine/threonine-protein kinase tousled-like 1	Cyclin-dependent kinase 4	Non-receptor tyrosine-protein kinase TYK2	Mitogen-activated protein kinase 3	AP2-associated protein kinase 1	Prostaglandin G/H synthase 2	Mitogen-activated protein kinase kinase kinase 6	Activin receptor type-1	Calcium/calmodulin-dependent protein kinase type II subunit gamma	Estrogen receptor	Fibroblast growth factor receptor 2	Cyclin-dependent kinase-like 2	Tyrosine-protein kinase Yes	cGMP-dependent protein kinase 2	Insulin receptor-related protein	BMP-2-inducible protein kinase	Mitogen-activated protein kinase kinase kinase 11	Angiopoietin-1 receptor	Serine/threonine-protein kinase PAK 6	Protein kinase C gamma type	MAP kinase-interacting serine/threonine-protein kinase 1	Melatonin receptor type 1B	Casein kinase II subunit alpha'	Serine/threonine-protein kinase Nek5	STE20-like serine/threonine-protein kinase	Serine/threonine-protein kinase PLK1	Serine/threonine-protein kinase MARK1	Leucine-rich repeat serine/threonine-protein kinase 2	Mast/stem cell growth factor receptor Kit	Mitogen-activated protein kinase kinase kinase 12	Eukaryotic translation initiation factor 2-alpha kinase 1	cAMP-dependent protein kinase catalytic subunit beta	30S ribosomal protein S4	Calcium/calmodulin-dependent protein kinase type II subunit beta	Serine/threonine-protein kinase PAK 4	Serine/threonine-protein kinase LATS1	TGF-beta receptor type-2	Microtubule-associated serine/threonine-protein kinase 1	Dual specificity protein kinase CLK2	Aurora kinase B	Testis-specific serine/threonine-protein kinase 1	Vascular endothelial growth factor receptor 3	Tyrosine-protein kinase Fgr	Interleukin-1 receptor-associated kinase 4	Tyrosine-protein kinase ABL1	Mitogen-activated protein kinase 6	STE20/SPS1-related proline-alanine-rich protein kinase	Serine/threonine-protein kinase TNNI3K	Mitogen-activated protein kinase kinase kinase 4	Mitogen-activated protein kinase kinase kinase 2	Cyclin-dependent kinase 16	Tyrosine-protein kinase BTK	Hepatocyte growth factor receptor	Integrin alpha-5	Dual specificity protein kinase CLK1	Receptor tyrosine-protein kinase erbB-4	Mitogen-activated protein kinase 8	Ephrin type-A receptor 1	Tyrosine-protein kinase Fer	Ribosomal protein S6 kinase alpha-6	Serine/threonine-protein kinase N2	SEC14-like protein 2	Serine/threonine-protein kinase TAO2	Receptor tyrosine-protein kinase erbB-2	Serine/threonine-protein kinase Nek1	Phosphorylase b kinase gamma catalytic chain, skeletal muscle/heart isoform	Serine/threonine-protein phosphatase 2A catalytic subunit alpha isoform	Myosin light chain kinase 3	Calcium-dependent protein kinase 1	Nuclear receptor subfamily 1 group I member 3	Serine/threonine-protein kinase PAK 2	30S ribosomal protein S9	Serine/threonine-protein kinase N1	Vascular endothelial growth factor receptor 2	Serine/threonine-protein kinase Nek3	Serine/threonine-protein kinase SBK1	Atypical kinase COQ8B, mitochondrial	Tyrosine-protein kinase JAK3	5'-AMP-activated protein kinase subunit beta-1	Serine/threonine-protein kinase 10	MAP/microtubule affinity-regulating kinase 4	Non-receptor tyrosine-protein kinase TNK1	Serine/threonine-protein kinase DCLK3	Uncharacterized serine/threonine-protein kinase SBK3	Serine/threonine-protein kinase Nek2	Serine/threonine-protein kinase MRCK gamma	Serine/threonine-protein kinase tousled-like 2	Cyclin-dependent kinase-like 1	Serine/threonine-protein kinase NIM1	Mitogen-activated protein kinase 10	Ephrin type-B receptor 2	Serine/threonine-protein kinase pim-1	Phosphatidylinositol 4,5-bisphosphate 3-kinase catalytic subunit delta isoform	Serine/threonine-protein kinase DCLK1	Phosphatidylinositol 4-phosphate 3-kinase C2 domain-containing subunit beta	Activated CDC42 kinase 1	Insulin receptor	Mitogen-activated protein kinase kinase kinase 9	Serine/threonine-protein kinase 3	Serine/threonine-protein kinase DCLK2	Mitogen-activated protein kinase kinase kinase kinase 5	NUAK family SNF1-like kinase 2	MAP kinase-activated protein kinase 5	Protein kinase C delta type	Phosphatidylinositol 5-phosphate 4-kinase type-2 gamma	Carbonyl reductase [NADPH] 1	Serine/threonine-protein kinase PLK2
Cathepsin S	3-phosphoinositide-dependent protein kinase 1	Serine/threonine-protein kinase 26	Discoidin domain-containing receptor 2	Cathepsin L1	Fibroblast growth factor receptor 3	Dual specificity mitogen-activated protein kinase kinase 5	Mitogen-activated protein kinase kinase kinase MLT	Serine/threonine-protein kinase SIK1	Serine/threonine-protein kinase 17B	Platelet-derived growth factor receptor alpha	Dual specificity mitogen-activated protein kinase kinase 2	Serine/threonine-protein kinase PLK4	Casein kinase I isoform alpha	Serine/threonine-protein kinase PknB	Epidermal growth factor receptor	Serine/threonine-protein kinase 17A	Tyrosine-protein kinase Blk	Serine/threonine-protein kinase RIO3	Serine/threonine-protein kinase SIK2	High affinity nerve growth factor receptor	Serine/threonine-protein kinase PRP4 homolog	Abelson tyrosine-protein kinase 2	Protein-tyrosine kinase 2-beta	Serine/threonine-protein kinase Chk2	Cyclin-G-associated kinase	Serine/threonine-protein kinase Chk1	Mitogen-activated protein kinase kinase kinase 10	RAF proto-oncogene serine/threonine-protein kinase	Serine/threonine-protein kinase 36	Serine/threonine-protein kinase SIK3	Phosphatidylinositol 4-kinase beta	Tyrosine-protein kinase ZAP-70	Megakaryocyte-associated tyrosine-protein kinase	Serine/threonine-protein kinase Nek11	Bone morphogenetic protein receptor type-2	MAP kinase-interacting serine/threonine-protein kinase 2	Phosphatidylinositol 4-phosphate 3-kinase C2 domain-containing subunit gamma	Rho-associated protein kinase 2	Aurora kinase A	Serine/threonine-protein kinase ULK3	Epithelial discoidin domain-containing receptor 1	Serine/threonine-protein kinase TAO1	Calcium/calmodulin-dependent protein kinase type II subunit delta	Protein-tyrosine kinase 6	Serine/threonine-protein kinase/endoribonuclease IRE1	Mitogen-activated protein kinase kinase kinase 19	TGF-beta receptor type-1	Dual specificity tyrosine-phosphorylation-regulated kinase 1B	Interferon-induced, double-stranded RNA-activated protein kinase	Receptor-interacting serine/threonine-protein kinase 1	Homeodomain-interacting protein kinase 3	Serine/threonine-protein kinase 32A	BDNF/NT-3 growth factors receptor	Mitogen-activated protein kinase kinase kinase 13	Tyrosine-protein kinase CSK	Tyrosine-protein kinase Tec	Serine/threonine-protein kinase TBK1	Proto-oncogene tyrosine-protein kinase receptor Ret	Ephrin type-A receptor 7	Tyrosine-protein kinase receptor Tie-1	Activin receptor type-1B	Serine/threonine-protein kinase RIO2	Mitogen-activated protein kinase 4	Dual specificity mitogen-activated protein kinase kinase 3	Homeodomain-interacting protein kinase 2	SNF-related serine/threonine-protein kinase	Mitogen-activated protein kinase kinase kinase 15	Dual specificity tyrosine-phosphorylation-regulated kinase 1A	Mitogen-activated protein kinase kinase kinase kinase 3	Kappa-casein	Ribosomal protein S6 kinase alpha-3	Serine/threonine-protein kinase 35	5'-AMP-activated protein kinase subunit gamma-1	Maternal embryonic leucine zipper kinase	Ribosomal protein S6 kinase alpha-1	Tyrosine-protein kinase FRK	Ankyrin repeat and protein kinase domain-containing protein 1	Membrane-associated tyrosine- and threonine-specific cdc2-inhibitory kinase	Tyrosine-protein kinase receptor UFO	Mitogen-activated protein kinase 13	CLIP-associating protein 1	Dual specificity protein kinase CLK3	cAMP-dependent protein kinase catalytic subunit alpha	Mitogen-activated protein kinase kinase kinase kinase 1	Inhibitor of nuclear factor kappa-B kinase subunit beta	Mitogen-activated protein kinase kinase kinase kinase 2	Phosphatidylinositol 4,5-bisphosphate 3-kinase catalytic subunit gamma isoform	Serine/threonine-protein kinase 38-like	Serine/threonine-protein kinase pim-3	Proto-oncogene tyrosine-protein kinase ROS	Receptor-interacting serine/threonine-protein kinase 2	Receptor-interacting serine/threonine-protein kinase 4	Cyclin-dependent kinase 17	Serine/threonine-protein kinase ICK	Ephrin type-B receptor 1	Mitogen-activated protein kinase kinase kinase 3	Macrophage-stimulating protein receptor	Tyrosine-protein kinase Lck	Cytoplasmic tyrosine-protein kinase BMX	Dual specificity protein kinase TTK	Dual specificity mitogen-activated protein kinase kinase 6	Glycogen synthase kinase-3 beta	5'-AMP-activated protein kinase subunit gamma-2	5'-AMP-activated protein kinase catalytic subunit alpha-1	Proto-oncogene tyrosine-protein kinase Src	Misshapen-like kinase 1	Serine/threonine-protein kinase MARK2	Cyclin-dependent kinase 15	Protein kinase C iota type	Aurora kinase C	Calcium/calmodulin-dependent protein kinase type 1D	Muscle, skeletal receptor tyrosine-protein kinase	Platelet-derived growth factor receptor beta	5'-AMP-activated protein kinase subunit gamma-3	Serine/threonine-protein kinase PAK 1	Fibroblast growth factor receptor 1	Interleukin-1 receptor-associated kinase 3	Ephrin type-A receptor 2	Calcium/calmodulin-dependent protein kinase kinase 1	Tyrosine-protein kinase receptor TYRO3	Tyrosine-protein kinase TXK	Serine/threonine-protein kinase 24	Mitogen-activated protein kinase 15	Ephrin type-B receptor 6	Receptor-type tyrosine-protein kinase FLT3	Serine/threonine-protein kinase PLK3	Serine/threonine-protein kinase D1	Serine/threonine-protein kinase mTOR	NT-3 growth factor receptor	Tyrosine-protein kinase Srms	Mitogen-activated protein kinase 14	Calcium/calmodulin-dependent protein kinase type 1G	Tyrosine-protein kinase JAK2	Death-associated protein kinase 2	Serine/threonine-protein kinase RIO1	Myosin light chain kinase 2, skeletal/cardiac muscle	MAP/microtubule affinity-regulating kinase 3	Ephrin type-A receptor 6	Mitogen-activated protein kinase 9	Tyrosine-protein kinase Fes/Fps	Serine/threonine-protein kinase OSR1	Tyrosine-protein kinase JAK1	Mitogen-activated protein kinase kinase kinase kinase 4	Tyrosine-protein kinase Mer	Interleukin-1 receptor-associated kinase 1	Calcium/calmodulin-dependent protein kinase type II subunit alpha	eIF-2-alpha kinase GCN2	Myosin-IIIa	5'-AMP-activated protein kinase subunit beta-2	Ephrin type-A receptor 3	Myosin light chain kinase, smooth muscle	5'-AMP-activated protein kinase catalytic subunit alpha-2	Serine/threonine-protein kinase ULK2	LIM domain kinase 2	Protein kinase C theta type	Protein kinase C epsilon type	Glycogen synthase kinase-3 alpha	Serine/threonine-protein kinase PAK 3	Serine/threonine-protein kinase 33	Myosin light chain kinase family member 4	Dual specificity protein kinase CLK4	Peripheral plasma membrane protein CASK	LIM domain kinase 1	Ephrin type-A receptor 4	NUAK family SNF1-like kinase 1	Death-associated protein kinase 3	Tyrosine-protein kinase Lyn	Bone morphogenetic protein receptor type-1B	Focal adhesion kinase 1	Dual specificity testis-specific protein kinase 1	Ephrin type-A receptor 8	Cyclin-dependent kinase 1	Wee1-like protein kinase	Calcium/calmodulin-dependent protein kinase kinase 2	Mitogen-activated protein kinase 7	Death-associated protein kinase 1	Serine/threonine-protein kinase ULK1	Phosphatidylinositol 5-phosphate 4-kinase type-2 beta	Calcium/calmodulin-dependent protein kinase type 1	Serine/threonine-protein kinase Nek4	Serine/threonine-protein kinase B-raf	Atypical kinase COQ8A, mitochondrial	Serine/threonine-protein kinase Sgk3	Serine/threonine-protein kinase PAK 5	Ephrin type-A receptor 5	Inhibitor of nuclear factor kappa-B kinase subunit epsilon	Vascular endothelial growth factor receptor 1	Tyrosine-protein kinase HCK	Tyrosine-protein kinase ITK/TSK	Macrophage colony-stimulating factor 1 receptor	Ephrin type-B receptor 4	Serine/threonine-protein kinase TAO3	TRAF2 and NCK-interacting protein kinase	Leukocyte tyrosine kinase receptor	Serine/threonine-protein kinase Nek9	Serine/threonine-protein kinase 38	Serine/threonine-protein kinase 16	Mitogen-activated protein kinase kinase kinase 1	Citron Rho-interacting kinase	ALK tyrosine kinase receptor	Casein kinase II subunit alpha	Tyrosine-protein kinase Fyn	Serine/threonine-protein kinase tousled-like 1	Cyclin-dependent kinase 4	Non-receptor tyrosine-protein kinase TYK2	AP2-associated protein kinase 1	Mitogen-activated protein kinase kinase kinase 6	Activin receptor type-1	Calcium/calmodulin-dependent protein kinase type II subunit gamma	Fibroblast growth factor receptor 2	Cyclin-dependent kinase-like 2	Tyrosine-protein kinase Yes	cGMP-dependent protein kinase 2	Insulin receptor-related protein	BMP-2-inducible protein kinase	Angiopoietin-1 receptor	Mitogen-activated protein kinase kinase kinase 11	Serine/threonine-protein kinase PAK 6	Protein kinase C gamma type	MAP kinase-interacting serine/threonine-protein kinase 1	Casein kinase II subunit alpha'	Serine/threonine-protein kinase Nek5	STE20-like serine/threonine-protein kinase	Serine/threonine-protein kinase PLK1	Serine/threonine-protein kinase MARK1	Leucine-rich repeat serine/threonine-protein kinase 2	Mast/stem cell growth factor receptor Kit	Mitogen-activated protein kinase kinase kinase 12	Eukaryotic translation initiation factor 2-alpha kinase 1	cAMP-dependent protein kinase catalytic subunit beta	Calcium/calmodulin-dependent protein kinase type II subunit beta	Serine/threonine-protein kinase PAK 4	Serine/threonine-protein kinase LATS1	TGF-beta receptor type-2	Microtubule-associated serine/threonine-protein kinase 1	Dual specificity protein kinase CLK2	Aurora kinase B	Testis-specific serine/threonine-protein kinase 1	Vascular endothelial growth factor receptor 3	Tyrosine-protein kinase Fgr	Interleukin-1 receptor-associated kinase 4	Tyrosine-protein kinase ABL1	STE20/SPS1-related proline-alanine-rich protein kinase	Serine/threonine-protein kinase TNNI3K	Mitogen-activated protein kinase kinase kinase 4	Mitogen-activated protein kinase kinase kinase 2	Cyclin-dependent kinase 16	Tyrosine-protein kinase BTK	Hepatocyte growth factor receptor	Dual specificity protein kinase CLK1	Receptor tyrosine-protein kinase erbB-4	Ephrin type-A receptor 1	Tyrosine-protein kinase Fer	Ribosomal protein S6 kinase alpha-6	Serine/threonine-protein kinase N2	Serine/threonine-protein kinase TAO2	Receptor tyrosine-protein kinase erbB-2	Serine/threonine-protein kinase Nek1	Phosphorylase b kinase gamma catalytic chain, skeletal muscle/heart isoform	Myosin light chain kinase 3	Calcium-dependent protein kinase 1	Serine/threonine-protein kinase PAK 2	Serine/threonine-protein kinase N1	Vascular endothelial growth factor receptor 2	Serine/threonine-protein kinase Nek3	Atypical kinase COQ8B, mitochondrial	Serine/threonine-protein kinase SBK1	Tyrosine-protein kinase JAK3	5'-AMP-activated protein kinase subunit beta-1	Serine/threonine-protein kinase 10	MAP/microtubule affinity-regulating kinase 4	Non-receptor tyrosine-protein kinase TNK1	Serine/threonine-protein kinase DCLK3	Uncharacterized serine/threonine-protein kinase SBK3	Serine/threonine-protein kinase Nek2	Serine/threonine-protein kinase MRCK gamma	Serine/threonine-protein kinase tousled-like 2	Cyclin-dependent kinase-like 1	Serine/threonine-protein kinase NIM1	Mitogen-activated protein kinase 10	Ephrin type-B receptor 2	Serine/threonine-protein kinase pim-1	Phosphatidylinositol 4,5-bisphosphate 3-kinase catalytic subunit delta isoform	Serine/threonine-protein kinase DCLK1	Phosphatidylinositol 4-phosphate 3-kinase C2 domain-containing subunit beta	Activated CDC42 kinase 1	Insulin receptor	Mitogen-activated protein kinase kinase kinase 9	Serine/threonine-protein kinase 3	Serine/threonine-protein kinase DCLK2	Mitogen-activated protein kinase kinase kinase kinase 5	NUAK family SNF1-like kinase 2	MAP kinase-activated protein kinase 5	Protein kinase C delta type	Phosphatidylinositol 5-phosphate 4-kinase type-2 gamma	Serine/threonine-protein kinase PLK2
Cathepsin L1	3-phosphoinositide-dependent protein kinase 1	Serine/threonine-protein kinase 26	Discoidin domain-containing receptor 2	Fibroblast growth factor receptor 3	Dual specificity mitogen-activated protein kinase kinase 5	Mitogen-activated protein kinase kinase kinase MLT	Serine/threonine-protein kinase SIK1	Serine/threonine-protein kinase 17B	Platelet-derived growth factor receptor alpha	Dual specificity mitogen-activated protein kinase kinase 2	Serine/threonine-protein kinase PLK4	Casein kinase I isoform alpha	Serine/threonine-protein kinase PknB	Epidermal growth factor receptor	Serine/threonine-protein kinase 17A	Tyrosine-protein kinase Blk	Serine/threonine-protein kinase RIO3	Serine/threonine-protein kinase SIK2	High affinity nerve growth factor receptor	Serine/threonine-protein kinase PRP4 homolog	Abelson tyrosine-protein kinase 2	Protein-tyrosine kinase 2-beta	Serine/threonine-protein kinase Chk2	Cyclin-G-associated kinase	Serine/threonine-protein kinase Chk1	Mitogen-activated protein kinase kinase kinase 10	RAF proto-oncogene serine/threonine-protein kinase	Serine/threonine-protein kinase 36	Serine/threonine-protein kinase SIK3	Phosphatidylinositol 4-kinase beta	Tyrosine-protein kinase ZAP-70	Megakaryocyte-associated tyrosine-protein kinase	Serine/threonine-protein kinase Nek11	Bone morphogenetic protein receptor type-2	MAP kinase-interacting serine/threonine-protein kinase 2	Phosphatidylinositol 4-phosphate 3-kinase C2 domain-containing subunit gamma	Rho-associated protein kinase 2	Aurora kinase A	Serine/threonine-protein kinase ULK3	Epithelial discoidin domain-containing receptor 1	Serine/threonine-protein kinase TAO1	Calcium/calmodulin-dependent protein kinase type II subunit delta	Protein-tyrosine kinase 6	Serine/threonine-protein kinase/endoribonuclease IRE1	Mitogen-activated protein kinase kinase kinase 19	TGF-beta receptor type-1	Dual specificity tyrosine-phosphorylation-regulated kinase 1B	Interferon-induced, double-stranded RNA-activated protein kinase	Receptor-interacting serine/threonine-protein kinase 1	Homeodomain-interacting protein kinase 3	Serine/threonine-protein kinase 32A	BDNF/NT-3 growth factors receptor	Mitogen-activated protein kinase kinase kinase 13	Tyrosine-protein kinase CSK	Tyrosine-protein kinase Tec	Serine/threonine-protein kinase TBK1	Proto-oncogene tyrosine-protein kinase receptor Ret	Ephrin type-A receptor 7	Tyrosine-protein kinase receptor Tie-1	Activin receptor type-1B	Serine/threonine-protein kinase RIO2	Mitogen-activated protein kinase 4	Dual specificity mitogen-activated protein kinase kinase 3	Homeodomain-interacting protein kinase 2	SNF-related serine/threonine-protein kinase	Mitogen-activated protein kinase kinase kinase 15	Dual specificity tyrosine-phosphorylation-regulated kinase 1A	Mitogen-activated protein kinase kinase kinase kinase 3	Kappa-casein	Ribosomal protein S6 kinase alpha-3	Serine/threonine-protein kinase 35	5'-AMP-activated protein kinase subunit gamma-1	Maternal embryonic leucine zipper kinase	Ribosomal protein S6 kinase alpha-1	Tyrosine-protein kinase FRK	Ankyrin repeat and protein kinase domain-containing protein 1	Membrane-associated tyrosine- and threonine-specific cdc2-inhibitory kinase	Tyrosine-protein kinase receptor UFO	Mitogen-activated protein kinase 13	CLIP-associating protein 1	Dual specificity protein kinase CLK3	cAMP-dependent protein kinase catalytic subunit alpha	Mitogen-activated protein kinase kinase kinase kinase 1	Inhibitor of nuclear factor kappa-B kinase subunit beta	Mitogen-activated protein kinase kinase kinase kinase 2	Phosphatidylinositol 4,5-bisphosphate 3-kinase catalytic subunit gamma isoform	Serine/threonine-protein kinase 38-like	Serine/threonine-protein kinase pim-3	Proto-oncogene tyrosine-protein kinase ROS	Receptor-interacting serine/threonine-protein kinase 2	Receptor-interacting serine/threonine-protein kinase 4	Cyclin-dependent kinase 17	Serine/threonine-protein kinase ICK	Ephrin type-B receptor 1	Mitogen-activated protein kinase kinase kinase 3	Macrophage-stimulating protein receptor	Tyrosine-protein kinase Lck	Cytoplasmic tyrosine-protein kinase BMX	Dual specificity protein kinase TTK	Dual specificity mitogen-activated protein kinase kinase 6	Glycogen synthase kinase-3 beta	5'-AMP-activated protein kinase subunit gamma-2	5'-AMP-activated protein kinase catalytic subunit alpha-1	Proto-oncogene tyrosine-protein kinase Src	Misshapen-like kinase 1	Serine/threonine-protein kinase MARK2	Cyclin-dependent kinase 15	Protein kinase C iota type	Aurora kinase C	Calcium/calmodulin-dependent protein kinase type 1D	Muscle, skeletal receptor tyrosine-protein kinase	Platelet-derived growth factor receptor beta	5'-AMP-activated protein kinase subunit gamma-3	Serine/threonine-protein kinase PAK 1	Fibroblast growth factor receptor 1	Interleukin-1 receptor-associated kinase 3	Ephrin type-A receptor 2	Calcium/calmodulin-dependent protein kinase kinase 1	Tyrosine-protein kinase receptor TYRO3	Tyrosine-protein kinase TXK	Serine/threonine-protein kinase 24	Mitogen-activated protein kinase 15	Ephrin type-B receptor 6	Receptor-type tyrosine-protein kinase FLT3	Serine/threonine-protein kinase PLK3	Serine/threonine-protein kinase D1	Serine/threonine-protein kinase mTOR	NT-3 growth factor receptor	Tyrosine-protein kinase Srms	Mitogen-activated protein kinase 14	Calcium/calmodulin-dependent protein kinase type 1G	Tyrosine-protein kinase JAK2	Death-associated protein kinase 2	Serine/threonine-protein kinase RIO1	Myosin light chain kinase 2, skeletal/cardiac muscle	MAP/microtubule affinity-regulating kinase 3	Ephrin type-A receptor 6	Mitogen-activated protein kinase 9	Tyrosine-protein kinase Fes/Fps	Serine/threonine-protein kinase OSR1	Tyrosine-protein kinase JAK1	Mitogen-activated protein kinase kinase kinase kinase 4	Tyrosine-protein kinase Mer	Interleukin-1 receptor-associated kinase 1	Calcium/calmodulin-dependent protein kinase type II subunit alpha	eIF-2-alpha kinase GCN2	Myosin-IIIa	5'-AMP-activated protein kinase subunit beta-2	Ephrin type-A receptor 3	Myosin light chain kinase, smooth muscle	5'-AMP-activated protein kinase catalytic subunit alpha-2	Serine/threonine-protein kinase ULK2	LIM domain kinase 2	Protein kinase C theta type	Protein kinase C epsilon type	Glycogen synthase kinase-3 alpha	Serine/threonine-protein kinase PAK 3	Serine/threonine-protein kinase 33	Myosin light chain kinase family member 4	Dual specificity protein kinase CLK4	Peripheral plasma membrane protein CASK	LIM domain kinase 1	Ephrin type-A receptor 4	NUAK family SNF1-like kinase 1	Death-associated protein kinase 3	Tyrosine-protein kinase Lyn	Bone morphogenetic protein receptor type-1B	Focal adhesion kinase 1	Dual specificity testis-specific protein kinase 1	Ephrin type-A receptor 8	Cyclin-dependent kinase 1	Wee1-like protein kinase	Calcium/calmodulin-dependent protein kinase kinase 2	Mitogen-activated protein kinase 7	Death-associated protein kinase 1	Serine/threonine-protein kinase ULK1	Phosphatidylinositol 5-phosphate 4-kinase type-2 beta	Calcium/calmodulin-dependent protein kinase type 1	Serine/threonine-protein kinase Nek4	Serine/threonine-protein kinase B-raf	Atypical kinase COQ8A, mitochondrial	Serine/threonine-protein kinase Sgk3	Serine/threonine-protein kinase PAK 5	Ephrin type-A receptor 5	Inhibitor of nuclear factor kappa-B kinase subunit epsilon	Vascular endothelial growth factor receptor 1	Tyrosine-protein kinase HCK	Tyrosine-protein kinase ITK/TSK	Macrophage colony-stimulating factor 1 receptor	Ephrin type-B receptor 4	Serine/threonine-protein kinase TAO3	TRAF2 and NCK-interacting protein kinase	Leukocyte tyrosine kinase receptor	Serine/threonine-protein kinase Nek9	Serine/threonine-protein kinase 38	Serine/threonine-protein kinase 16	Mitogen-activated protein kinase kinase kinase 1	Citron Rho-interacting kinase	ALK tyrosine kinase receptor	Casein kinase II subunit alpha	Tyrosine-protein kinase Fyn	Serine/threonine-protein kinase tousled-like 1	Cyclin-dependent kinase 4	Non-receptor tyrosine-protein kinase TYK2	AP2-associated protein kinase 1	Mitogen-activated protein kinase kinase kinase 6	Activin receptor type-1	Calcium/calmodulin-dependent protein kinase type II subunit gamma	Fibroblast growth factor receptor 2	Cyclin-dependent kinase-like 2	Tyrosine-protein kinase Yes	cGMP-dependent protein kinase 2	Insulin receptor-related protein	BMP-2-inducible protein kinase	Angiopoietin-1 receptor	Mitogen-activated protein kinase kinase kinase 11	Serine/threonine-protein kinase PAK 6	Protein kinase C gamma type	MAP kinase-interacting serine/threonine-protein kinase 1	Casein kinase II subunit alpha'	Serine/threonine-protein kinase Nek5	STE20-like serine/threonine-protein kinase	Serine/threonine-protein kinase PLK1	Serine/threonine-protein kinase MARK1	Leucine-rich repeat serine/threonine-protein kinase 2	Mast/stem cell growth factor receptor Kit	Mitogen-activated protein kinase kinase kinase 12	Eukaryotic translation initiation factor 2-alpha kinase 1	cAMP-dependent protein kinase catalytic subunit beta	Calcium/calmodulin-dependent protein kinase type II subunit beta	Serine/threonine-protein kinase PAK 4	Serine/threonine-protein kinase LATS1	TGF-beta receptor type-2	Microtubule-associated serine/threonine-protein kinase 1	Dual specificity protein kinase CLK2	Aurora kinase B	Testis-specific serine/threonine-protein kinase 1	Vascular endothelial growth factor receptor 3	Tyrosine-protein kinase Fgr	Interleukin-1 receptor-associated kinase 4	Tyrosine-protein kinase ABL1	STE20/SPS1-related proline-alanine-rich protein kinase	Serine/threonine-protein kinase TNNI3K	Mitogen-activated protein kinase kinase kinase 4	Mitogen-activated protein kinase kinase kinase 2	Cyclin-dependent kinase 16	Tyrosine-protein kinase BTK	Hepatocyte growth factor receptor	Dual specificity protein kinase CLK1	Receptor tyrosine-protein kinase erbB-4	Ephrin type-A receptor 1	Tyrosine-protein kinase Fer	Ribosomal protein S6 kinase alpha-6	Serine/threonine-protein kinase N2	Serine/threonine-protein kinase TAO2	Receptor tyrosine-protein kinase erbB-2	Serine/threonine-protein kinase Nek1	Phosphorylase b kinase gamma catalytic chain, skeletal muscle/heart isoform	Myosin light chain kinase 3	Calcium-dependent protein kinase 1	Serine/threonine-protein kinase PAK 2	Serine/threonine-protein kinase N1	Vascular endothelial growth factor receptor 2	Serine/threonine-protein kinase Nek3	Atypical kinase COQ8B, mitochondrial	Serine/threonine-protein kinase SBK1	Tyrosine-protein kinase JAK3	5'-AMP-activated protein kinase subunit beta-1	Serine/threonine-protein kinase 10	MAP/microtubule affinity-regulating kinase 4	Non-receptor tyrosine-protein kinase TNK1	Serine/threonine-protein kinase DCLK3	Uncharacterized serine/threonine-protein kinase SBK3	Serine/threonine-protein kinase Nek2	Serine/threonine-protein kinase MRCK gamma	Serine/threonine-protein kinase tousled-like 2	Cyclin-dependent kinase-like 1	Serine/threonine-protein kinase NIM1	Mitogen-activated protein kinase 10	Ephrin type-B receptor 2	Serine/threonine-protein kinase pim-1	Phosphatidylinositol 4,5-bisphosphate 3-kinase catalytic subunit delta isoform	Serine/threonine-protein kinase DCLK1	Phosphatidylinositol 4-phosphate 3-kinase C2 domain-containing subunit beta	Activated CDC42 kinase 1	Insulin receptor	Mitogen-activated protein kinase kinase kinase 9	Serine/threonine-protein kinase 3	Serine/threonine-protein kinase DCLK2	Mitogen-activated protein kinase kinase kinase kinase 5	NUAK family SNF1-like kinase 2	MAP kinase-activated protein kinase 5	Protein kinase C delta type	Phosphatidylinositol 5-phosphate 4-kinase type-2 gamma	Serine/threonine-protein kinase PLK2
Tyrosine-protein kinase ABL1	3-phosphoinositide-dependent protein kinase 1	Serine/threonine-protein kinase 26	Discoidin domain-containing receptor 2	Fibroblast growth factor receptor 3	Dual specificity mitogen-activated protein kinase kinase 5	Mitogen-activated protein kinase kinase kinase MLT	Serine/threonine-protein kinase SIK1	Serine/threonine-protein kinase 17B	Platelet-derived growth factor receptor alpha	Dual specificity mitogen-activated protein kinase kinase 2	Serine/threonine-protein kinase PLK4	Casein kinase I isoform alpha	Serine/threonine-protein kinase PknB	Epidermal growth factor receptor	Serine/threonine-protein kinase 17A	Tyrosine-protein kinase Blk	Serine/threonine-protein kinase RIO3	Serine/threonine-protein kinase SIK2	High affinity nerve growth factor receptor	Serine/threonine-protein kinase PRP4 homolog	Abelson tyrosine-protein kinase 2	Protein-tyrosine kinase 2-beta	Serine/threonine-protein kinase Chk2	Cyclin-G-associated kinase	Serine/threonine-protein kinase Chk1	Mitogen-activated protein kinase kinase kinase 10	RAF proto-oncogene serine/threonine-protein kinase	Serine/threonine-protein kinase 36	Serine/threonine-protein kinase SIK3	Phosphatidylinositol 4-kinase beta	Tyrosine-protein kinase ZAP-70	Megakaryocyte-associated tyrosine-protein kinase	Serine/threonine-protein kinase Nek11	Bone morphogenetic protein receptor type-2	MAP kinase-interacting serine/threonine-protein kinase 2	Phosphatidylinositol 4-phosphate 3-kinase C2 domain-containing subunit gamma	Rho-associated protein kinase 2	Aurora kinase A	Serine/threonine-protein kinase ULK3	Epithelial discoidin domain-containing receptor 1	Serine/threonine-protein kinase TAO1	Calcium/calmodulin-dependent protein kinase type II subunit delta	Protein-tyrosine kinase 6	Serine/threonine-protein kinase/endoribonuclease IRE1	Mitogen-activated protein kinase kinase kinase 19	TGF-beta receptor type-1	Receptor-interacting serine/threonine-protein kinase 1	Dual specificity tyrosine-phosphorylation-regulated kinase 1B	Interferon-induced, double-stranded RNA-activated protein kinase	Homeodomain-interacting protein kinase 3	Serine/threonine-protein kinase 32A	BDNF/NT-3 growth factors receptor	Mitogen-activated protein kinase kinase kinase 13	Tyrosine-protein kinase CSK	Tyrosine-protein kinase Tec	Serine/threonine-protein kinase TBK1	Proto-oncogene tyrosine-protein kinase receptor Ret	Ephrin type-A receptor 7	Tyrosine-protein kinase receptor Tie-1	Activin receptor type-1B	Serine/threonine-protein kinase RIO2	Breakpoint cluster region protein	Mitogen-activated protein kinase 4	Dual specificity mitogen-activated protein kinase kinase 3	Homeodomain-interacting protein kinase 2	SNF-related serine/threonine-protein kinase	Mitogen-activated protein kinase kinase kinase 15	Dual specificity tyrosine-phosphorylation-regulated kinase 1A	Mitogen-activated protein kinase kinase kinase kinase 3	Kappa-casein	Ribosomal protein S6 kinase alpha-3	Serine/threonine-protein kinase 35	5'-AMP-activated protein kinase subunit gamma-1	Maternal embryonic leucine zipper kinase	Ribosomal protein S6 kinase alpha-1	Tyrosine-protein kinase FRK	Ankyrin repeat and protein kinase domain-containing protein 1	Membrane-associated tyrosine- and threonine-specific cdc2-inhibitory kinase	Tyrosine-protein kinase receptor UFO	CLIP-associating protein 1	Mitogen-activated protein kinase 13	Dual specificity protein kinase CLK3	cAMP-dependent protein kinase catalytic subunit alpha	Mitogen-activated protein kinase kinase kinase kinase 1	Inhibitor of nuclear factor kappa-B kinase subunit beta	Mitogen-activated protein kinase kinase kinase kinase 2	Phosphatidylinositol 4,5-bisphosphate 3-kinase catalytic subunit gamma isoform	Serine/threonine-protein kinase 38-like	Serine/threonine-protein kinase pim-3	Proto-oncogene tyrosine-protein kinase ROS	Receptor-interacting serine/threonine-protein kinase 2	Receptor-interacting serine/threonine-protein kinase 4	Cyclin-dependent kinase 17	Serine/threonine-protein kinase ICK	Ephrin type-B receptor 1	Macrophage-stimulating protein receptor	Mitogen-activated protein kinase kinase kinase 3	Tyrosine-protein kinase Lck	Cytoplasmic tyrosine-protein kinase BMX	Dual specificity protein kinase TTK	Dual specificity mitogen-activated protein kinase kinase 6	Glycogen synthase kinase-3 beta	5'-AMP-activated protein kinase subunit gamma-2	5'-AMP-activated protein kinase catalytic subunit alpha-1	Proto-oncogene tyrosine-protein kinase Src	Misshapen-like kinase 1	Serine/threonine-protein kinase MARK2	Cyclin-dependent kinase 15	Protein kinase C iota type	Aurora kinase C	Calcium/calmodulin-dependent protein kinase type 1D	5'-AMP-activated protein kinase subunit gamma-3	Muscle, skeletal receptor tyrosine-protein kinase	Platelet-derived growth factor receptor beta	Serine/threonine-protein kinase PAK 1	Fibroblast growth factor receptor 1	Interleukin-1 receptor-associated kinase 3	Ephrin type-A receptor 2	Calcium/calmodulin-dependent protein kinase kinase 1	Tyrosine-protein kinase receptor TYRO3	Mitogen-activated protein kinase 15	Tyrosine-protein kinase TXK	Serine/threonine-protein kinase 24	Ephrin type-B receptor 6	Receptor-type tyrosine-protein kinase FLT3	Serine/threonine-protein kinase PLK3	Serine/threonine-protein kinase D1	Serine/threonine-protein kinase mTOR	NT-3 growth factor receptor	Mitogen-activated protein kinase 14	Tyrosine-protein kinase Srms	Calcium/calmodulin-dependent protein kinase type 1G	Tyrosine-protein kinase JAK2	Serine/threonine-protein kinase RIO1	Death-associated protein kinase 2	Myosin light chain kinase 2, skeletal/cardiac muscle	MAP/microtubule affinity-regulating kinase 3	Ephrin type-A receptor 6	Mitogen-activated protein kinase 9	Tyrosine-protein kinase Fes/Fps	Serine/threonine-protein kinase OSR1	Tyrosine-protein kinase JAK1	Mitogen-activated protein kinase kinase kinase kinase 4	Tyrosine-protein kinase Mer	Interleukin-1 receptor-associated kinase 1	Calcium/calmodulin-dependent protein kinase type II subunit alpha	eIF-2-alpha kinase GCN2	Myosin-IIIa	5'-AMP-activated protein kinase subunit beta-2	Ephrin type-A receptor 3	5'-AMP-activated protein kinase catalytic subunit alpha-2	Protein kinase C theta type	Myosin light chain kinase, smooth muscle	LIM domain kinase 2	Serine/threonine-protein kinase ULK2	Protein kinase C epsilon type	Glycogen synthase kinase-3 alpha	Serine/threonine-protein kinase PAK 3	Serine/threonine-protein kinase 33	Myosin light chain kinase family member 4	Dual specificity protein kinase CLK4	Peripheral plasma membrane protein CASK	LIM domain kinase 1	Ephrin type-A receptor 4	NUAK family SNF1-like kinase 1	Death-associated protein kinase 3	Tyrosine-protein kinase Lyn	Bone morphogenetic protein receptor type-1B	Focal adhesion kinase 1	Dual specificity testis-specific protein kinase 1	Ephrin type-A receptor 8	Cyclin-dependent kinase 1	Wee1-like protein kinase	Calcium/calmodulin-dependent protein kinase kinase 2	Mitogen-activated protein kinase 7	Death-associated protein kinase 1	Serine/threonine-protein kinase ULK1	Phosphatidylinositol 5-phosphate 4-kinase type-2 beta	Calcium/calmodulin-dependent protein kinase type 1	Serine/threonine-protein kinase Nek4	Serine/threonine-protein kinase B-raf	Atypical kinase COQ8A, mitochondrial	Serine/threonine-protein kinase Sgk3	Serine/threonine-protein kinase PAK 5	Ephrin type-A receptor 5	Inhibitor of nuclear factor kappa-B kinase subunit epsilon	Tyrosine-protein kinase HCK	Vascular endothelial growth factor receptor 1	Tyrosine-protein kinase ITK/TSK	Macrophage colony-stimulating factor 1 receptor	Ephrin type-B receptor 4	Serine/threonine-protein kinase TAO3	TRAF2 and NCK-interacting protein kinase	Leukocyte tyrosine kinase receptor	Serine/threonine-protein kinase Nek9	Serine/threonine-protein kinase 38	Serine/threonine-protein kinase 16	Mitogen-activated protein kinase kinase kinase 1	Citron Rho-interacting kinase	ALK tyrosine kinase receptor	Casein kinase II subunit alpha	Tyrosine-protein kinase Fyn	Serine/threonine-protein kinase tousled-like 1	Cyclin-dependent kinase 4	Non-receptor tyrosine-protein kinase TYK2	AP2-associated protein kinase 1	Mitogen-activated protein kinase kinase kinase 6	Activin receptor type-1	Calcium/calmodulin-dependent protein kinase type II subunit gamma	Fibroblast growth factor receptor 2	Cyclin-dependent kinase-like 2	Tyrosine-protein kinase Yes	cGMP-dependent protein kinase 2	Insulin receptor-related protein	BMP-2-inducible protein kinase	Mitogen-activated protein kinase kinase kinase 11	Angiopoietin-1 receptor	Serine/threonine-protein kinase PAK 6	Protein kinase C gamma type	MAP kinase-interacting serine/threonine-protein kinase 1	Casein kinase II subunit alpha'	Serine/threonine-protein kinase Nek5	STE20-like serine/threonine-protein kinase	Serine/threonine-protein kinase PLK1	Serine/threonine-protein kinase MARK1	Leucine-rich repeat serine/threonine-protein kinase 2	Mast/stem cell growth factor receptor Kit	Mitogen-activated protein kinase kinase kinase 12	Eukaryotic translation initiation factor 2-alpha kinase 1	cAMP-dependent protein kinase catalytic subunit beta	Calcium/calmodulin-dependent protein kinase type II subunit beta	Serine/threonine-protein kinase PAK 4	Serine/threonine-protein kinase LATS1	TGF-beta receptor type-2	Microtubule-associated serine/threonine-protein kinase 1	Dual specificity protein kinase CLK2	Aurora kinase B	Testis-specific serine/threonine-protein kinase 1	Vascular endothelial growth factor receptor 3	Tyrosine-protein kinase Fgr	Interleukin-1 receptor-associated kinase 4	RET proto-oncogene	STE20/SPS1-related proline-alanine-rich protein kinase	Serine/threonine-protein kinase TNNI3K	Mitogen-activated protein kinase kinase kinase 4	Mitogen-activated protein kinase kinase kinase 2	Cyclin-dependent kinase 16	Tyrosine-protein kinase BTK	Hepatocyte growth factor receptor	Dual specificity protein kinase CLK1	Receptor tyrosine-protein kinase erbB-4	Ephrin type-A receptor 1	Tyrosine-protein kinase Fer	Ribosomal protein S6 kinase alpha-6	Serine/threonine-protein kinase N2	Serine/threonine-protein kinase TAO2	Receptor tyrosine-protein kinase erbB-2	Serine/threonine-protein kinase Nek1	Phosphorylase b kinase gamma catalytic chain, skeletal muscle/heart isoform	Myosin light chain kinase 3	Calcium-dependent protein kinase 1	Serine/threonine-protein kinase PAK 2	Serine/threonine-protein kinase N1	Vascular endothelial growth factor receptor 2	Serine/threonine-protein kinase Nek3	Serine/threonine-protein kinase SBK1	Atypical kinase COQ8B, mitochondrial	Tyrosine-protein kinase JAK3	5'-AMP-activated protein kinase subunit beta-1	Serine/threonine-protein kinase 10	MAP/microtubule affinity-regulating kinase 4	Non-receptor tyrosine-protein kinase TNK1	Serine/threonine-protein kinase DCLK3	Uncharacterized serine/threonine-protein kinase SBK3	Serine/threonine-protein kinase Nek2	Serine/threonine-protein kinase MRCK gamma	Serine/threonine-protein kinase tousled-like 2	Cyclin-dependent kinase-like 1	Serine/threonine-protein kinase NIM1	Mitogen-activated protein kinase 10	Ephrin type-B receptor 2	Serine/threonine-protein kinase pim-1	Phosphatidylinositol 4,5-bisphosphate 3-kinase catalytic subunit delta isoform	Serine/threonine-protein kinase DCLK1	Phosphatidylinositol 4-phosphate 3-kinase C2 domain-containing subunit beta	Activated CDC42 kinase 1	Insulin receptor	Mitogen-activated protein kinase kinase kinase 9	Serine/threonine-protein kinase 3	Serine/threonine-protein kinase DCLK2	Mitogen-activated protein kinase kinase kinase kinase 5	NUAK family SNF1-like kinase 2	MAP kinase-activated protein kinase 5	Protein kinase C delta type	Phosphatidylinositol 5-phosphate 4-kinase type-2 gamma	Serine/threonine-protein kinase PLK2
Calcium-dependent protein kinase 1	3-phosphoinositide-dependent protein kinase 1	Serine/threonine-protein kinase 26	Discoidin domain-containing receptor 2	Fibroblast growth factor receptor 3	Dual specificity mitogen-activated protein kinase kinase 5	Mitogen-activated protein kinase kinase kinase MLT	Serine/threonine-protein kinase SIK1	Serine/threonine-protein kinase 17B	Platelet-derived growth factor receptor alpha	Dual specificity mitogen-activated protein kinase kinase 2	Serine/threonine-protein kinase PLK4	Casein kinase I isoform alpha	Serine/threonine-protein kinase PknB	Epidermal growth factor receptor	Serine/threonine-protein kinase 17A	Tyrosine-protein kinase Blk	Serine/threonine-protein kinase RIO3	Serine/threonine-protein kinase SIK2	High affinity nerve growth factor receptor	Serine/threonine-protein kinase PRP4 homolog	Abelson tyrosine-protein kinase 2	Protein-tyrosine kinase 2-beta	Serine/threonine-protein kinase Chk2	Cyclin-G-associated kinase	Serine/threonine-protein kinase Chk1	Mitogen-activated protein kinase kinase kinase 10	RAF proto-oncogene serine/threonine-protein kinase	Serine/threonine-protein kinase 36	Serine/threonine-protein kinase SIK3	Phosphatidylinositol 4-kinase beta	Tyrosine-protein kinase ZAP-70	Megakaryocyte-associated tyrosine-protein kinase	Serine/threonine-protein kinase Nek11	Bone morphogenetic protein receptor type-2	MAP kinase-interacting serine/threonine-protein kinase 2	Phosphatidylinositol 4-phosphate 3-kinase C2 domain-containing subunit gamma	Rho-associated protein kinase 2	Aurora kinase A	Serine/threonine-protein kinase ULK3	Epithelial discoidin domain-containing receptor 1	Serine/threonine-protein kinase TAO1	Calcium/calmodulin-dependent protein kinase type II subunit delta	Protein-tyrosine kinase 6	Serine/threonine-protein kinase/endoribonuclease IRE1	Mitogen-activated protein kinase kinase kinase 19	TGF-beta receptor type-1	Dual specificity tyrosine-phosphorylation-regulated kinase 1B	Interferon-induced, double-stranded RNA-activated protein kinase	Receptor-interacting serine/threonine-protein kinase 1	Homeodomain-interacting protein kinase 3	Serine/threonine-protein kinase 32A	BDNF/NT-3 growth factors receptor	Mitogen-activated protein kinase kinase kinase 13	Tyrosine-protein kinase CSK	Tyrosine-protein kinase Tec	Serine/threonine-protein kinase TBK1	Proto-oncogene tyrosine-protein kinase receptor Ret	Ephrin type-A receptor 7	Tyrosine-protein kinase receptor Tie-1	Activin receptor type-1B	Serine/threonine-protein kinase RIO2	Mitogen-activated protein kinase 4	Dual specificity mitogen-activated protein kinase kinase 3	Homeodomain-interacting protein kinase 2	SNF-related serine/threonine-protein kinase	Mitogen-activated protein kinase kinase kinase 15	Dual specificity tyrosine-phosphorylation-regulated kinase 1A	Mitogen-activated protein kinase kinase kinase kinase 3	Kappa-casein	Ribosomal protein S6 kinase alpha-3	Serine/threonine-protein kinase 35	5'-AMP-activated protein kinase subunit gamma-1	Maternal embryonic leucine zipper kinase	Ribosomal protein S6 kinase alpha-1	Tyrosine-protein kinase FRK	Ankyrin repeat and protein kinase domain-containing protein 1	Membrane-associated tyrosine- and threonine-specific cdc2-inhibitory kinase	Tyrosine-protein kinase receptor UFO	Mitogen-activated protein kinase 13	CLIP-associating protein 1	Dual specificity protein kinase CLK3	cAMP-dependent protein kinase catalytic subunit alpha	Mitogen-activated protein kinase kinase kinase kinase 1	Inhibitor of nuclear factor kappa-B kinase subunit beta	Mitogen-activated protein kinase kinase kinase kinase 2	Phosphatidylinositol 4,5-bisphosphate 3-kinase catalytic subunit gamma isoform	Serine/threonine-protein kinase 38-like	Serine/threonine-protein kinase pim-3	Proto-oncogene tyrosine-protein kinase ROS	Receptor-interacting serine/threonine-protein kinase 2	Receptor-interacting serine/threonine-protein kinase 4	Cyclin-dependent kinase 17	Serine/threonine-protein kinase ICK	Ephrin type-B receptor 1	Mitogen-activated protein kinase kinase kinase 3	Macrophage-stimulating protein receptor	Tyrosine-protein kinase Lck	Cytoplasmic tyrosine-protein kinase BMX	Dual specificity protein kinase TTK	Dual specificity mitogen-activated protein kinase kinase 6	Glycogen synthase kinase-3 beta	5'-AMP-activated protein kinase subunit gamma-2	5'-AMP-activated protein kinase catalytic subunit alpha-1	Proto-oncogene tyrosine-protein kinase Src	Misshapen-like kinase 1	Serine/threonine-protein kinase MARK2	Cyclin-dependent kinase 15	Protein kinase C iota type	Aurora kinase C	Calcium/calmodulin-dependent protein kinase type 1D	Muscle, skeletal receptor tyrosine-protein kinase	Platelet-derived growth factor receptor beta	5'-AMP-activated protein kinase subunit gamma-3	Serine/threonine-protein kinase PAK 1	Fibroblast growth factor receptor 1	Interleukin-1 receptor-associated kinase 3	Ephrin type-A receptor 2	Calcium/calmodulin-dependent protein kinase kinase 1	Tyrosine-protein kinase receptor TYRO3	Tyrosine-protein kinase TXK	Serine/threonine-protein kinase 24	Mitogen-activated protein kinase 15	Ephrin type-B receptor 6	Receptor-type tyrosine-protein kinase FLT3	Serine/threonine-protein kinase PLK3	Serine/threonine-protein kinase D1	Serine/threonine-protein kinase mTOR	NT-3 growth factor receptor	Tyrosine-protein kinase Srms	Mitogen-activated protein kinase 14	Calcium/calmodulin-dependent protein kinase type 1G	Tyrosine-protein kinase JAK2	Death-associated protein kinase 2	Serine/threonine-protein kinase RIO1	Myosin light chain kinase 2, skeletal/cardiac muscle	MAP/microtubule affinity-regulating kinase 3	Ephrin type-A receptor 6	Mitogen-activated protein kinase 9	Tyrosine-protein kinase Fes/Fps	Serine/threonine-protein kinase OSR1	Tyrosine-protein kinase JAK1	Mitogen-activated protein kinase kinase kinase kinase 4	Tyrosine-protein kinase Mer	Interleukin-1 receptor-associated kinase 1	Calcium/calmodulin-dependent protein kinase type II subunit alpha	eIF-2-alpha kinase GCN2	Myosin-IIIa	5'-AMP-activated protein kinase subunit beta-2	Ephrin type-A receptor 3	Myosin light chain kinase, smooth muscle	5'-AMP-activated protein kinase catalytic subunit alpha-2	Serine/threonine-protein kinase ULK2	LIM domain kinase 2	Protein kinase C theta type	Protein kinase C epsilon type	Glycogen synthase kinase-3 alpha	Serine/threonine-protein kinase PAK 3	Serine/threonine-protein kinase 33	Myosin light chain kinase family member 4	Dual specificity protein kinase CLK4	Peripheral plasma membrane protein CASK	LIM domain kinase 1	Ephrin type-A receptor 4	NUAK family SNF1-like kinase 1	Death-associated protein kinase 3	Tyrosine-protein kinase Lyn	Bone morphogenetic protein receptor type-1B	Focal adhesion kinase 1	Dual specificity testis-specific protein kinase 1	Ephrin type-A receptor 8	Cyclin-dependent kinase 1	Wee1-like protein kinase	Calcium/calmodulin-dependent protein kinase kinase 2	Mitogen-activated protein kinase 7	Death-associated protein kinase 1	Serine/threonine-protein kinase ULK1	Phosphatidylinositol 5-phosphate 4-kinase type-2 beta	Calcium/calmodulin-dependent protein kinase type 1	Serine/threonine-protein kinase Nek4	Serine/threonine-protein kinase B-raf	Atypical kinase COQ8A, mitochondrial	Serine/threonine-protein kinase Sgk3	Serine/threonine-protein kinase PAK 5	Ephrin type-A receptor 5	Inhibitor of nuclear factor kappa-B kinase subunit epsilon	Vascular endothelial growth factor receptor 1	Tyrosine-protein kinase HCK	Tyrosine-protein kinase ITK/TSK	Macrophage colony-stimulating factor 1 receptor	Ephrin type-B receptor 4	Serine/threonine-protein kinase TAO3	TRAF2 and NCK-interacting protein kinase	Leukocyte tyrosine kinase receptor	Serine/threonine-protein kinase Nek9	Serine/threonine-protein kinase 38	Serine/threonine-protein kinase 16	Mitogen-activated protein kinase kinase kinase 1	Citron Rho-interacting kinase	ALK tyrosine kinase receptor	Casein kinase II subunit alpha	Tyrosine-protein kinase Fyn	Serine/threonine-protein kinase tousled-like 1	Cyclin-dependent kinase 4	Non-receptor tyrosine-protein kinase TYK2	AP2-associated protein kinase 1	Mitogen-activated protein kinase kinase kinase 6	Activin receptor type-1	Calcium/calmodulin-dependent protein kinase type II subunit gamma	Fibroblast growth factor receptor 2	Cyclin-dependent kinase-like 2	Tyrosine-protein kinase Yes	cGMP-dependent protein kinase 2	Insulin receptor-related protein	BMP-2-inducible protein kinase	Angiopoietin-1 receptor	Mitogen-activated protein kinase kinase kinase 11	Serine/threonine-protein kinase PAK 6	Protein kinase C gamma type	MAP kinase-interacting serine/threonine-protein kinase 1	Casein kinase II subunit alpha'	Serine/threonine-protein kinase Nek5	STE20-like serine/threonine-protein kinase	Serine/threonine-protein kinase PLK1	Serine/threonine-protein kinase MARK1	Leucine-rich repeat serine/threonine-protein kinase 2	Mast/stem cell growth factor receptor Kit	Mitogen-activated protein kinase kinase kinase 12	Eukaryotic translation initiation factor 2-alpha kinase 1	cAMP-dependent protein kinase catalytic subunit beta	Calcium/calmodulin-dependent protein kinase type II subunit beta	Serine/threonine-protein kinase PAK 4	Serine/threonine-protein kinase LATS1	TGF-beta receptor type-2	Microtubule-associated serine/threonine-protein kinase 1	Dual specificity protein kinase CLK2	Aurora kinase B	Testis-specific serine/threonine-protein kinase 1	Vascular endothelial growth factor receptor 3	Tyrosine-protein kinase Fgr	Interleukin-1 receptor-associated kinase 4	STE20/SPS1-related proline-alanine-rich protein kinase	Serine/threonine-protein kinase TNNI3K	Mitogen-activated protein kinase kinase kinase 4	Mitogen-activated protein kinase kinase kinase 2	Cyclin-dependent kinase 16	Tyrosine-protein kinase BTK	Hepatocyte growth factor receptor	Dual specificity protein kinase CLK1	Receptor tyrosine-protein kinase erbB-4	Ephrin type-A receptor 1	Tyrosine-protein kinase Fer	Ribosomal protein S6 kinase alpha-6	Serine/threonine-protein kinase N2	Serine/threonine-protein kinase TAO2	Receptor tyrosine-protein kinase erbB-2	Serine/threonine-protein kinase Nek1	Phosphorylase b kinase gamma catalytic chain, skeletal muscle/heart isoform	Myosin light chain kinase 3	Serine/threonine-protein kinase PAK 2	Serine/threonine-protein kinase N1	Vascular endothelial growth factor receptor 2	Serine/threonine-protein kinase Nek3	Atypical kinase COQ8B, mitochondrial	Serine/threonine-protein kinase SBK1	Tyrosine-protein kinase JAK3	5'-AMP-activated protein kinase subunit beta-1	Serine/threonine-protein kinase 10	MAP/microtubule affinity-regulating kinase 4	Non-receptor tyrosine-protein kinase TNK1	Serine/threonine-protein kinase DCLK3	Uncharacterized serine/threonine-protein kinase SBK3	Serine/threonine-protein kinase Nek2	Serine/threonine-protein kinase MRCK gamma	Serine/threonine-protein kinase tousled-like 2	Cyclin-dependent kinase-like 1	Serine/threonine-protein kinase NIM1	Mitogen-activated protein kinase 10	Ephrin type-B receptor 2	Serine/threonine-protein kinase pim-1	Phosphatidylinositol 4,5-bisphosphate 3-kinase catalytic subunit delta isoform	Serine/threonine-protein kinase DCLK1	Phosphatidylinositol 4-phosphate 3-kinase C2 domain-containing subunit beta	Activated CDC42 kinase 1	Insulin receptor	Mitogen-activated protein kinase kinase kinase 9	Serine/threonine-protein kinase 3	Serine/threonine-protein kinase DCLK2	Mitogen-activated protein kinase kinase kinase kinase 5	NUAK family SNF1-like kinase 2	MAP kinase-activated protein kinase 5	Protein kinase C delta type	Phosphatidylinositol 5-phosphate 4-kinase type-2 gamma	Serine/threonine-protein kinase PLK2
Serine/threonine-protein kinase PknB	3-phosphoinositide-dependent protein kinase 1	Serine/threonine-protein kinase 26	Discoidin domain-containing receptor 2	Fibroblast growth factor receptor 3	Dual specificity mitogen-activated protein kinase kinase 5	Mitogen-activated protein kinase kinase kinase MLT	Serine/threonine-protein kinase SIK1	Serine/threonine-protein kinase 17B	Platelet-derived growth factor receptor alpha	Dual specificity mitogen-activated protein kinase kinase 2	Serine/threonine-protein kinase PLK4	Casein kinase I isoform alpha	Epidermal growth factor receptor	Serine/threonine-protein kinase 17A	Tyrosine-protein kinase Blk	Serine/threonine-protein kinase RIO3	Serine/threonine-protein kinase SIK2	High affinity nerve growth factor receptor	Serine/threonine-protein kinase PRP4 homolog	Abelson tyrosine-protein kinase 2	Protein-tyrosine kinase 2-beta	Serine/threonine-protein kinase Chk2	Cyclin-G-associated kinase	Serine/threonine-protein kinase Chk1	Mitogen-activated protein kinase kinase kinase 10	RAF proto-oncogene serine/threonine-protein kinase	Serine/threonine-protein kinase 36	Serine/threonine-protein kinase SIK3	Phosphatidylinositol 4-kinase beta	Tyrosine-protein kinase ZAP-70	Megakaryocyte-associated tyrosine-protein kinase	Serine/threonine-protein kinase Nek11	Bone morphogenetic protein receptor type-2	MAP kinase-interacting serine/threonine-protein kinase 2	Phosphatidylinositol 4-phosphate 3-kinase C2 domain-containing subunit gamma	Rho-associated protein kinase 2	Aurora kinase A	Serine/threonine-protein kinase ULK3	Epithelial discoidin domain-containing receptor 1	Serine/threonine-protein kinase TAO1	Calcium/calmodulin-dependent protein kinase type II subunit delta	Protein-tyrosine kinase 6	Serine/threonine-protein kinase/endoribonuclease IRE1	Mitogen-activated protein kinase kinase kinase 19	TGF-beta receptor type-1	Dual specificity tyrosine-phosphorylation-regulated kinase 1B	Interferon-induced, double-stranded RNA-activated protein kinase	Receptor-interacting serine/threonine-protein kinase 1	Homeodomain-interacting protein kinase 3	Serine/threonine-protein kinase 32A	BDNF/NT-3 growth factors receptor	Mitogen-activated protein kinase kinase kinase 13	Tyrosine-protein kinase CSK	Tyrosine-protein kinase Tec	Serine/threonine-protein kinase TBK1	Proto-oncogene tyrosine-protein kinase receptor Ret	Ephrin type-A receptor 7	Tyrosine-protein kinase receptor Tie-1	Activin receptor type-1B	Serine/threonine-protein kinase RIO2	Mitogen-activated protein kinase 4	Dual specificity mitogen-activated protein kinase kinase 3	Homeodomain-interacting protein kinase 2	SNF-related serine/threonine-protein kinase	Mitogen-activated protein kinase kinase kinase 15	Dual specificity tyrosine-phosphorylation-regulated kinase 1A	Mitogen-activated protein kinase kinase kinase kinase 3	Kappa-casein	Ribosomal protein S6 kinase alpha-3	Serine/threonine-protein kinase 35	5'-AMP-activated protein kinase subunit gamma-1	Maternal embryonic leucine zipper kinase	Ribosomal protein S6 kinase alpha-1	Tyrosine-protein kinase FRK	Ankyrin repeat and protein kinase domain-containing protein 1	Membrane-associated tyrosine- and threonine-specific cdc2-inhibitory kinase	Tyrosine-protein kinase receptor UFO	Mitogen-activated protein kinase 13	CLIP-associating protein 1	Dual specificity protein kinase CLK3	cAMP-dependent protein kinase catalytic subunit alpha	Mitogen-activated protein kinase kinase kinase kinase 1	Inhibitor of nuclear factor kappa-B kinase subunit beta	Mitogen-activated protein kinase kinase kinase kinase 2	Phosphatidylinositol 4,5-bisphosphate 3-kinase catalytic subunit gamma isoform	Serine/threonine-protein kinase 38-like	Serine/threonine-protein kinase pim-3	Proto-oncogene tyrosine-protein kinase ROS	Receptor-interacting serine/threonine-protein kinase 2	Receptor-interacting serine/threonine-protein kinase 4	Cyclin-dependent kinase 17	Serine/threonine-protein kinase ICK	Ephrin type-B receptor 1	Mitogen-activated protein kinase kinase kinase 3	Macrophage-stimulating protein receptor	Tyrosine-protein kinase Lck	Cytoplasmic tyrosine-protein kinase BMX	Dual specificity protein kinase TTK	Dual specificity mitogen-activated protein kinase kinase 6	Glycogen synthase kinase-3 beta	5'-AMP-activated protein kinase subunit gamma-2	5'-AMP-activated protein kinase catalytic subunit alpha-1	Proto-oncogene tyrosine-protein kinase Src	Misshapen-like kinase 1	Serine/threonine-protein kinase MARK2	Cyclin-dependent kinase 15	Protein kinase C iota type	Aurora kinase C	Calcium/calmodulin-dependent protein kinase type 1D	Muscle, skeletal receptor tyrosine-protein kinase	Platelet-derived growth factor receptor beta	5'-AMP-activated protein kinase subunit gamma-3	Serine/threonine-protein kinase PAK 1	Fibroblast growth factor receptor 1	Interleukin-1 receptor-associated kinase 3	Ephrin type-A receptor 2	Calcium/calmodulin-dependent protein kinase kinase 1	Tyrosine-protein kinase receptor TYRO3	Tyrosine-protein kinase TXK	Serine/threonine-protein kinase 24	Mitogen-activated protein kinase 15	Ephrin type-B receptor 6	Receptor-type tyrosine-protein kinase FLT3	Serine/threonine-protein kinase PLK3	Serine/threonine-protein kinase D1	Serine/threonine-protein kinase mTOR	NT-3 growth factor receptor	Tyrosine-protein kinase Srms	Mitogen-activated protein kinase 14	Calcium/calmodulin-dependent protein kinase type 1G	Tyrosine-protein kinase JAK2	Death-associated protein kinase 2	Serine/threonine-protein kinase RIO1	Myosin light chain kinase 2, skeletal/cardiac muscle	MAP/microtubule affinity-regulating kinase 3	Ephrin type-A receptor 6	Mitogen-activated protein kinase 9	Tyrosine-protein kinase Fes/Fps	Serine/threonine-protein kinase OSR1	Tyrosine-protein kinase JAK1	Mitogen-activated protein kinase kinase kinase kinase 4	Tyrosine-protein kinase Mer	Interleukin-1 receptor-associated kinase 1	Calcium/calmodulin-dependent protein kinase type II subunit alpha	eIF-2-alpha kinase GCN2	Myosin-IIIa	5'-AMP-activated protein kinase subunit beta-2	Ephrin type-A receptor 3	Myosin light chain kinase, smooth muscle	5'-AMP-activated protein kinase catalytic subunit alpha-2	Serine/threonine-protein kinase ULK2	LIM domain kinase 2	Protein kinase C theta type	Protein kinase C epsilon type	Glycogen synthase kinase-3 alpha	Serine/threonine-protein kinase PAK 3	Serine/threonine-protein kinase 33	Myosin light chain kinase family member 4	Dual specificity protein kinase CLK4	Peripheral plasma membrane protein CASK	LIM domain kinase 1	Ephrin type-A receptor 4	NUAK family SNF1-like kinase 1	Death-associated protein kinase 3	Tyrosine-protein kinase Lyn	Bone morphogenetic protein receptor type-1B	Focal adhesion kinase 1	Dual specificity testis-specific protein kinase 1	Ephrin type-A receptor 8	Cyclin-dependent kinase 1	Wee1-like protein kinase	Calcium/calmodulin-dependent protein kinase kinase 2	Mitogen-activated protein kinase 7	Death-associated protein kinase 1	Serine/threonine-protein kinase ULK1	Phosphatidylinositol 5-phosphate 4-kinase type-2 beta	Calcium/calmodulin-dependent protein kinase type 1	Serine/threonine-protein kinase Nek4	Serine/threonine-protein kinase B-raf	Atypical kinase COQ8A, mitochondrial	Serine/threonine-protein kinase Sgk3	Serine/threonine-protein kinase PAK 5	Ephrin type-A receptor 5	Inhibitor of nuclear factor kappa-B kinase subunit epsilon	Vascular endothelial growth factor receptor 1	Tyrosine-protein kinase HCK	Tyrosine-protein kinase ITK/TSK	Macrophage colony-stimulating factor 1 receptor	Ephrin type-B receptor 4	Serine/threonine-protein kinase TAO3	TRAF2 and NCK-interacting protein kinase	Leukocyte tyrosine kinase receptor	Serine/threonine-protein kinase Nek9	Serine/threonine-protein kinase 38	Serine/threonine-protein kinase 16	Mitogen-activated protein kinase kinase kinase 1	Citron Rho-interacting kinase	ALK tyrosine kinase receptor	Casein kinase II subunit alpha	Tyrosine-protein kinase Fyn	Serine/threonine-protein kinase tousled-like 1	Cyclin-dependent kinase 4	Non-receptor tyrosine-protein kinase TYK2	AP2-associated protein kinase 1	Mitogen-activated protein kinase kinase kinase 6	Activin receptor type-1	Calcium/calmodulin-dependent protein kinase type II subunit gamma	Fibroblast growth factor receptor 2	Cyclin-dependent kinase-like 2	Tyrosine-protein kinase Yes	cGMP-dependent protein kinase 2	Insulin receptor-related protein	BMP-2-inducible protein kinase	Angiopoietin-1 receptor	Mitogen-activated protein kinase kinase kinase 11	Serine/threonine-protein kinase PAK 6	Protein kinase C gamma type	MAP kinase-interacting serine/threonine-protein kinase 1	Casein kinase II subunit alpha'	Serine/threonine-protein kinase Nek5	STE20-like serine/threonine-protein kinase	Serine/threonine-protein kinase PLK1	Serine/threonine-protein kinase MARK1	Leucine-rich repeat serine/threonine-protein kinase 2	Mast/stem cell growth factor receptor Kit	Mitogen-activated protein kinase kinase kinase 12	Eukaryotic translation initiation factor 2-alpha kinase 1	cAMP-dependent protein kinase catalytic subunit beta	Calcium/calmodulin-dependent protein kinase type II subunit beta	Serine/threonine-protein kinase PAK 4	Serine/threonine-protein kinase LATS1	TGF-beta receptor type-2	Microtubule-associated serine/threonine-protein kinase 1	Dual specificity protein kinase CLK2	Aurora kinase B	Testis-specific serine/threonine-protein kinase 1	Vascular endothelial growth factor receptor 3	Tyrosine-protein kinase Fgr	Interleukin-1 receptor-associated kinase 4	STE20/SPS1-related proline-alanine-rich protein kinase	Serine/threonine-protein kinase TNNI3K	Mitogen-activated protein kinase kinase kinase 4	Mitogen-activated protein kinase kinase kinase 2	Cyclin-dependent kinase 16	Tyrosine-protein kinase BTK	Hepatocyte growth factor receptor	Dual specificity protein kinase CLK1	Receptor tyrosine-protein kinase erbB-4	Ephrin type-A receptor 1	Tyrosine-protein kinase Fer	Ribosomal protein S6 kinase alpha-6	Serine/threonine-protein kinase N2	Serine/threonine-protein kinase TAO2	Receptor tyrosine-protein kinase erbB-2	Serine/threonine-protein kinase Nek1	Phosphorylase b kinase gamma catalytic chain, skeletal muscle/heart isoform	Myosin light chain kinase 3	Serine/threonine-protein kinase PAK 2	Serine/threonine-protein kinase N1	Vascular endothelial growth factor receptor 2	Serine/threonine-protein kinase Nek3	Atypical kinase COQ8B, mitochondrial	Serine/threonine-protein kinase SBK1	Tyrosine-protein kinase JAK3	5'-AMP-activated protein kinase subunit beta-1	Serine/threonine-protein kinase 10	MAP/microtubule affinity-regulating kinase 4	Non-receptor tyrosine-protein kinase TNK1	Serine/threonine-protein kinase DCLK3	Uncharacterized serine/threonine-protein kinase SBK3	Serine/threonine-protein kinase Nek2	Serine/threonine-protein kinase MRCK gamma	Serine/threonine-protein kinase tousled-like 2	Cyclin-dependent kinase-like 1	Serine/threonine-protein kinase NIM1	Mitogen-activated protein kinase 10	Ephrin type-B receptor 2	Serine/threonine-protein kinase pim-1	Phosphatidylinositol 4,5-bisphosphate 3-kinase catalytic subunit delta isoform	Serine/threonine-protein kinase DCLK1	Phosphatidylinositol 4-phosphate 3-kinase C2 domain-containing subunit beta	Activated CDC42 kinase 1	Insulin receptor	Mitogen-activated protein kinase kinase kinase 9	Serine/threonine-protein kinase 3	Serine/threonine-protein kinase DCLK2	Mitogen-activated protein kinase kinase kinase kinase 5	NUAK family SNF1-like kinase 2	MAP kinase-activated protein kinase 5	Protein kinase C delta type	Phosphatidylinositol 5-phosphate 4-kinase type-2 gamma	Serine/threonine-protein kinase PLK2
Ribosomal protein S6 kinase alpha-6	3-phosphoinositide-dependent protein kinase 1	Serine/threonine-protein kinase 26	Discoidin domain-containing receptor 2	Fibroblast growth factor receptor 3	Dual specificity mitogen-activated protein kinase kinase 5	Mitogen-activated protein kinase kinase kinase MLT	Serine/threonine-protein kinase SIK1	Serine/threonine-protein kinase 17B	Platelet-derived growth factor receptor alpha	Dual specificity mitogen-activated protein kinase kinase 2	Serine/threonine-protein kinase PLK4	Casein kinase I isoform alpha	Epidermal growth factor receptor	Serine/threonine-protein kinase 17A	Tyrosine-protein kinase Blk	Serine/threonine-protein kinase RIO3	Serine/threonine-protein kinase SIK2	High affinity nerve growth factor receptor	Serine/threonine-protein kinase PRP4 homolog	Abelson tyrosine-protein kinase 2	Protein-tyrosine kinase 2-beta	Serine/threonine-protein kinase Chk2	Cyclin-G-associated kinase	Serine/threonine-protein kinase Chk1	Mitogen-activated protein kinase kinase kinase 10	RAF proto-oncogene serine/threonine-protein kinase	Serine/threonine-protein kinase 36	Serine/threonine-protein kinase SIK3	Phosphatidylinositol 4-kinase beta	Tyrosine-protein kinase ZAP-70	Megakaryocyte-associated tyrosine-protein kinase	Serine/threonine-protein kinase Nek11	Bone morphogenetic protein receptor type-2	MAP kinase-interacting serine/threonine-protein kinase 2	Phosphatidylinositol 4-phosphate 3-kinase C2 domain-containing subunit gamma	Rho-associated protein kinase 2	Aurora kinase A	Serine/threonine-protein kinase ULK3	Epithelial discoidin domain-containing receptor 1	Serine/threonine-protein kinase TAO1	Calcium/calmodulin-dependent protein kinase type II subunit delta	Protein-tyrosine kinase 6	Serine/threonine-protein kinase/endoribonuclease IRE1	Mitogen-activated protein kinase kinase kinase 19	TGF-beta receptor type-1	Dual specificity tyrosine-phosphorylation-regulated kinase 1B	Interferon-induced, double-stranded RNA-activated protein kinase	Receptor-interacting serine/threonine-protein kinase 1	Homeodomain-interacting protein kinase 3	Serine/threonine-protein kinase 32A	BDNF/NT-3 growth factors receptor	Mitogen-activated protein kinase kinase kinase 13	Tyrosine-protein kinase CSK	Tyrosine-protein kinase Tec	Serine/threonine-protein kinase TBK1	Proto-oncogene tyrosine-protein kinase receptor Ret	Ephrin type-A receptor 7	Tyrosine-protein kinase receptor Tie-1	Activin receptor type-1B	Serine/threonine-protein kinase RIO2	Mitogen-activated protein kinase 4	Dual specificity mitogen-activated protein kinase kinase 3	Homeodomain-interacting protein kinase 2	SNF-related serine/threonine-protein kinase	Mitogen-activated protein kinase kinase kinase 15	Dual specificity tyrosine-phosphorylation-regulated kinase 1A	Mitogen-activated protein kinase kinase kinase kinase 3	Kappa-casein	Ribosomal protein S6 kinase alpha-3	Serine/threonine-protein kinase 35	5'-AMP-activated protein kinase subunit gamma-1	Maternal embryonic leucine zipper kinase	Ribosomal protein S6 kinase alpha-1	Tyrosine-protein kinase FRK	Ankyrin repeat and protein kinase domain-containing protein 1	Membrane-associated tyrosine- and threonine-specific cdc2-inhibitory kinase	Tyrosine-protein kinase receptor UFO	Mitogen-activated protein kinase 13	CLIP-associating protein 1	Dual specificity protein kinase CLK3	cAMP-dependent protein kinase catalytic subunit alpha	Mitogen-activated protein kinase kinase kinase kinase 1	Inhibitor of nuclear factor kappa-B kinase subunit beta	Mitogen-activated protein kinase kinase kinase kinase 2	Phosphatidylinositol 4,5-bisphosphate 3-kinase catalytic subunit gamma isoform	Serine/threonine-protein kinase 38-like	Serine/threonine-protein kinase pim-3	Proto-oncogene tyrosine-protein kinase ROS	Receptor-interacting serine/threonine-protein kinase 2	Receptor-interacting serine/threonine-protein kinase 4	Cyclin-dependent kinase 17	Serine/threonine-protein kinase ICK	Ephrin type-B receptor 1	Mitogen-activated protein kinase kinase kinase 3	Macrophage-stimulating protein receptor	Tyrosine-protein kinase Lck	Cytoplasmic tyrosine-protein kinase BMX	Dual specificity protein kinase TTK	Dual specificity mitogen-activated protein kinase kinase 6	Glycogen synthase kinase-3 beta	5'-AMP-activated protein kinase subunit gamma-2	5'-AMP-activated protein kinase catalytic subunit alpha-1	Proto-oncogene tyrosine-protein kinase Src	Misshapen-like kinase 1	Serine/threonine-protein kinase MARK2	Cyclin-dependent kinase 15	Protein kinase C iota type	Aurora kinase C	Calcium/calmodulin-dependent protein kinase type 1D	Muscle, skeletal receptor tyrosine-protein kinase	Platelet-derived growth factor receptor beta	5'-AMP-activated protein kinase subunit gamma-3	Serine/threonine-protein kinase PAK 1	Fibroblast growth factor receptor 1	Interleukin-1 receptor-associated kinase 3	Ephrin type-A receptor 2	Calcium/calmodulin-dependent protein kinase kinase 1	Tyrosine-protein kinase receptor TYRO3	Tyrosine-protein kinase TXK	Serine/threonine-protein kinase 24	Mitogen-activated protein kinase 15	Ephrin type-B receptor 6	Receptor-type tyrosine-protein kinase FLT3	Serine/threonine-protein kinase PLK3	Serine/threonine-protein kinase D1	Serine/threonine-protein kinase mTOR	NT-3 growth factor receptor	Tyrosine-protein kinase Srms	Mitogen-activated protein kinase 14	Calcium/calmodulin-dependent protein kinase type 1G	Tyrosine-protein kinase JAK2	Death-associated protein kinase 2	Serine/threonine-protein kinase RIO1	Myosin light chain kinase 2, skeletal/cardiac muscle	MAP/microtubule affinity-regulating kinase 3	Ephrin type-A receptor 6	Mitogen-activated protein kinase 9	Tyrosine-protein kinase Fes/Fps	Serine/threonine-protein kinase OSR1	Tyrosine-protein kinase JAK1	Mitogen-activated protein kinase kinase kinase kinase 4	Tyrosine-protein kinase Mer	Interleukin-1 receptor-associated kinase 1	Calcium/calmodulin-dependent protein kinase type II subunit alpha	eIF-2-alpha kinase GCN2	Myosin-IIIa	5'-AMP-activated protein kinase subunit beta-2	Ephrin type-A receptor 3	Myosin light chain kinase, smooth muscle	5'-AMP-activated protein kinase catalytic subunit alpha-2	Serine/threonine-protein kinase ULK2	LIM domain kinase 2	Protein kinase C theta type	Protein kinase C epsilon type	Glycogen synthase kinase-3 alpha	Serine/threonine-protein kinase PAK 3	Serine/threonine-protein kinase 33	Myosin light chain kinase family member 4	Dual specificity protein kinase CLK4	Peripheral plasma membrane protein CASK	LIM domain kinase 1	Ephrin type-A receptor 4	NUAK family SNF1-like kinase 1	Death-associated protein kinase 3	Tyrosine-protein kinase Lyn	Bone morphogenetic protein receptor type-1B	Focal adhesion kinase 1	Dual specificity testis-specific protein kinase 1	Ephrin type-A receptor 8	Cyclin-dependent kinase 1	Wee1-like protein kinase	Calcium/calmodulin-dependent protein kinase kinase 2	Mitogen-activated protein kinase 7	Death-associated protein kinase 1	Serine/threonine-protein kinase ULK1	Phosphatidylinositol 5-phosphate 4-kinase type-2 beta	Calcium/calmodulin-dependent protein kinase type 1	Serine/threonine-protein kinase Nek4	Serine/threonine-protein kinase B-raf	Atypical kinase COQ8A, mitochondrial	Serine/threonine-protein kinase Sgk3	Serine/threonine-protein kinase PAK 5	Ephrin type-A receptor 5	Inhibitor of nuclear factor kappa-B kinase subunit epsilon	Vascular endothelial growth factor receptor 1	Tyrosine-protein kinase HCK	Tyrosine-protein kinase ITK/TSK	Macrophage colony-stimulating factor 1 receptor	Ephrin type-B receptor 4	Serine/threonine-protein kinase TAO3	TRAF2 and NCK-interacting protein kinase	Leukocyte tyrosine kinase receptor	Serine/threonine-protein kinase Nek9	Serine/threonine-protein kinase 38	Serine/threonine-protein kinase 16	Mitogen-activated protein kinase kinase kinase 1	Citron Rho-interacting kinase	ALK tyrosine kinase receptor	Casein kinase II subunit alpha	Tyrosine-protein kinase Fyn	Serine/threonine-protein kinase tousled-like 1	Cyclin-dependent kinase 4	Non-receptor tyrosine-protein kinase TYK2	AP2-associated protein kinase 1	Mitogen-activated protein kinase kinase kinase 6	Activin receptor type-1	Calcium/calmodulin-dependent protein kinase type II subunit gamma	Fibroblast growth factor receptor 2	Cyclin-dependent kinase-like 2	Tyrosine-protein kinase Yes	cGMP-dependent protein kinase 2	Insulin receptor-related protein	BMP-2-inducible protein kinase	Angiopoietin-1 receptor	Mitogen-activated protein kinase kinase kinase 11	Serine/threonine-protein kinase PAK 6	Protein kinase C gamma type	MAP kinase-interacting serine/threonine-protein kinase 1	Casein kinase II subunit alpha'	Serine/threonine-protein kinase Nek5	STE20-like serine/threonine-protein kinase	Serine/threonine-protein kinase PLK1	Serine/threonine-protein kinase MARK1	Leucine-rich repeat serine/threonine-protein kinase 2	Mast/stem cell growth factor receptor Kit	Mitogen-activated protein kinase kinase kinase 12	Eukaryotic translation initiation factor 2-alpha kinase 1	cAMP-dependent protein kinase catalytic subunit beta	Calcium/calmodulin-dependent protein kinase type II subunit beta	Serine/threonine-protein kinase PAK 4	Serine/threonine-protein kinase LATS1	TGF-beta receptor type-2	Microtubule-associated serine/threonine-protein kinase 1	Dual specificity protein kinase CLK2	Aurora kinase B	Testis-specific serine/threonine-protein kinase 1	Vascular endothelial growth factor receptor 3	Tyrosine-protein kinase Fgr	Interleukin-1 receptor-associated kinase 4	STE20/SPS1-related proline-alanine-rich protein kinase	Serine/threonine-protein kinase TNNI3K	Mitogen-activated protein kinase kinase kinase 4	Mitogen-activated protein kinase kinase kinase 2	Cyclin-dependent kinase 16	Tyrosine-protein kinase BTK	Hepatocyte growth factor receptor	Dual specificity protein kinase CLK1	Receptor tyrosine-protein kinase erbB-4	Ephrin type-A receptor 1	Tyrosine-protein kinase Fer	Serine/threonine-protein kinase N2	Serine/threonine-protein kinase TAO2	Receptor tyrosine-protein kinase erbB-2	Serine/threonine-protein kinase Nek1	Phosphorylase b kinase gamma catalytic chain, skeletal muscle/heart isoform	Myosin light chain kinase 3	Serine/threonine-protein kinase PAK 2	Serine/threonine-protein kinase N1	Vascular endothelial growth factor receptor 2	Serine/threonine-protein kinase Nek3	Atypical kinase COQ8B, mitochondrial	Serine/threonine-protein kinase SBK1	Tyrosine-protein kinase JAK3	5'-AMP-activated protein kinase subunit beta-1	Serine/threonine-protein kinase 10	MAP/microtubule affinity-regulating kinase 4	Non-receptor tyrosine-protein kinase TNK1	Serine/threonine-protein kinase DCLK3	Uncharacterized serine/threonine-protein kinase SBK3	Serine/threonine-protein kinase Nek2	Serine/threonine-protein kinase MRCK gamma	Serine/threonine-protein kinase tousled-like 2	Cyclin-dependent kinase-like 1	Serine/threonine-protein kinase NIM1	Mitogen-activated protein kinase 10	Ephrin type-B receptor 2	Serine/threonine-protein kinase pim-1	Phosphatidylinositol 4,5-bisphosphate 3-kinase catalytic subunit delta isoform	Serine/threonine-protein kinase DCLK1	Phosphatidylinositol 4-phosphate 3-kinase C2 domain-containing subunit beta	Activated CDC42 kinase 1	Insulin receptor	Mitogen-activated protein kinase kinase kinase 9	Serine/threonine-protein kinase 3	Serine/threonine-protein kinase DCLK2	Mitogen-activated protein kinase kinase kinase kinase 5	NUAK family SNF1-like kinase 2	MAP kinase-activated protein kinase 5	Protein kinase C delta type	Phosphatidylinositol 5-phosphate 4-kinase type-2 gamma	Serine/threonine-protein kinase PLK2
Non-receptor tyrosine-protein kinase TYK2	3-phosphoinositide-dependent protein kinase 1	Serine/threonine-protein kinase 26	Discoidin domain-containing receptor 2	Fibroblast growth factor receptor 3	Dual specificity mitogen-activated protein kinase kinase 5	Mitogen-activated protein kinase kinase kinase MLT	Serine/threonine-protein kinase SIK1	Serine/threonine-protein kinase 17B	Platelet-derived growth factor receptor alpha	Dual specificity mitogen-activated protein kinase kinase 2	Serine/threonine-protein kinase PLK4	Casein kinase I isoform alpha	Epidermal growth factor receptor	Serine/threonine-protein kinase 17A	Tyrosine-protein kinase Blk	Serine/threonine-protein kinase RIO3	Serine/threonine-protein kinase SIK2	High affinity nerve growth factor receptor	Serine/threonine-protein kinase PRP4 homolog	Abelson tyrosine-protein kinase 2	Protein-tyrosine kinase 2-beta	Serine/threonine-protein kinase Chk2	Cyclin-G-associated kinase	Serine/threonine-protein kinase Chk1	Mitogen-activated protein kinase kinase kinase 10	RAF proto-oncogene serine/threonine-protein kinase	Serine/threonine-protein kinase 36	Serine/threonine-protein kinase SIK3	Phosphatidylinositol 4-kinase beta	Tyrosine-protein kinase ZAP-70	Megakaryocyte-associated tyrosine-protein kinase	Serine/threonine-protein kinase Nek11	Bone morphogenetic protein receptor type-2	MAP kinase-interacting serine/threonine-protein kinase 2	Phosphatidylinositol 4-phosphate 3-kinase C2 domain-containing subunit gamma	Rho-associated protein kinase 2	Aurora kinase A	Serine/threonine-protein kinase ULK3	Epithelial discoidin domain-containing receptor 1	Serine/threonine-protein kinase TAO1	Calcium/calmodulin-dependent protein kinase type II subunit delta	Protein-tyrosine kinase 6	Serine/threonine-protein kinase/endoribonuclease IRE1	Mitogen-activated protein kinase kinase kinase 19	TGF-beta receptor type-1	Dual specificity tyrosine-phosphorylation-regulated kinase 1B	Interferon-induced, double-stranded RNA-activated protein kinase	Receptor-interacting serine/threonine-protein kinase 1	Homeodomain-interacting protein kinase 3	Serine/threonine-protein kinase 32A	BDNF/NT-3 growth factors receptor	Mitogen-activated protein kinase kinase kinase 13	Tyrosine-protein kinase CSK	Tyrosine-protein kinase Tec	Serine/threonine-protein kinase TBK1	Proto-oncogene tyrosine-protein kinase receptor Ret	Ephrin type-A receptor 7	Tyrosine-protein kinase receptor Tie-1	Activin receptor type-1B	Serine/threonine-protein kinase RIO2	Mitogen-activated protein kinase 4	Dual specificity mitogen-activated protein kinase kinase 3	Homeodomain-interacting protein kinase 2	SNF-related serine/threonine-protein kinase	Mitogen-activated protein kinase kinase kinase 15	Dual specificity tyrosine-phosphorylation-regulated kinase 1A	Mitogen-activated protein kinase kinase kinase kinase 3	Kappa-casein	Ribosomal protein S6 kinase alpha-3	Serine/threonine-protein kinase 35	5'-AMP-activated protein kinase subunit gamma-1	Maternal embryonic leucine zipper kinase	Ribosomal protein S6 kinase alpha-1	Tyrosine-protein kinase FRK	Ankyrin repeat and protein kinase domain-containing protein 1	Membrane-associated tyrosine- and threonine-specific cdc2-inhibitory kinase	Tyrosine-protein kinase receptor UFO	Mitogen-activated protein kinase 13	CLIP-associating protein 1	Dual specificity protein kinase CLK3	cAMP-dependent protein kinase catalytic subunit alpha	Mitogen-activated protein kinase kinase kinase kinase 1	Inhibitor of nuclear factor kappa-B kinase subunit beta	Mitogen-activated protein kinase kinase kinase kinase 2	Phosphatidylinositol 4,5-bisphosphate 3-kinase catalytic subunit gamma isoform	Serine/threonine-protein kinase 38-like	Serine/threonine-protein kinase pim-3	Proto-oncogene tyrosine-protein kinase ROS	Receptor-interacting serine/threonine-protein kinase 2	Receptor-interacting serine/threonine-protein kinase 4	Cyclin-dependent kinase 17	Serine/threonine-protein kinase ICK	Ephrin type-B receptor 1	Mitogen-activated protein kinase kinase kinase 3	Macrophage-stimulating protein receptor	Tyrosine-protein kinase Lck	Cytoplasmic tyrosine-protein kinase BMX	Dual specificity protein kinase TTK	Dual specificity mitogen-activated protein kinase kinase 6	Glycogen synthase kinase-3 beta	5'-AMP-activated protein kinase subunit gamma-2	5'-AMP-activated protein kinase catalytic subunit alpha-1	Proto-oncogene tyrosine-protein kinase Src	Misshapen-like kinase 1	Serine/threonine-protein kinase MARK2	Cyclin-dependent kinase 15	Protein kinase C iota type	Aurora kinase C	Calcium/calmodulin-dependent protein kinase type 1D	Muscle, skeletal receptor tyrosine-protein kinase	Platelet-derived growth factor receptor beta	5'-AMP-activated protein kinase subunit gamma-3	Serine/threonine-protein kinase PAK 1	Fibroblast growth factor receptor 1	Interleukin-1 receptor-associated kinase 3	Ephrin type-A receptor 2	Calcium/calmodulin-dependent protein kinase kinase 1	Tyrosine-protein kinase receptor TYRO3	Tyrosine-protein kinase TXK	Serine/threonine-protein kinase 24	Mitogen-activated protein kinase 15	Ephrin type-B receptor 6	Receptor-type tyrosine-protein kinase FLT3	Serine/threonine-protein kinase PLK3	Serine/threonine-protein kinase D1	Serine/threonine-protein kinase mTOR	NT-3 growth factor receptor	Tyrosine-protein kinase Srms	Mitogen-activated protein kinase 14	Calcium/calmodulin-dependent protein kinase type 1G	Tyrosine-protein kinase JAK2	Death-associated protein kinase 2	Serine/threonine-protein kinase RIO1	Myosin light chain kinase 2, skeletal/cardiac muscle	MAP/microtubule affinity-regulating kinase 3	Ephrin type-A receptor 6	Mitogen-activated protein kinase 9	Tyrosine-protein kinase Fes/Fps	Serine/threonine-protein kinase OSR1	Tyrosine-protein kinase JAK1	Mitogen-activated protein kinase kinase kinase kinase 4	Tyrosine-protein kinase Mer	Interleukin-1 receptor-associated kinase 1	Calcium/calmodulin-dependent protein kinase type II subunit alpha	eIF-2-alpha kinase GCN2	Myosin-IIIa	5'-AMP-activated protein kinase subunit beta-2	Ephrin type-A receptor 3	Myosin light chain kinase, smooth muscle	5'-AMP-activated protein kinase catalytic subunit alpha-2	Serine/threonine-protein kinase ULK2	LIM domain kinase 2	Protein kinase C theta type	Protein kinase C epsilon type	Glycogen synthase kinase-3 alpha	Serine/threonine-protein kinase PAK 3	Serine/threonine-protein kinase 33	Myosin light chain kinase family member 4	Dual specificity protein kinase CLK4	Peripheral plasma membrane protein CASK	LIM domain kinase 1	Ephrin type-A receptor 4	NUAK family SNF1-like kinase 1	Death-associated protein kinase 3	Tyrosine-protein kinase Lyn	Bone morphogenetic protein receptor type-1B	Focal adhesion kinase 1	Dual specificity testis-specific protein kinase 1	Ephrin type-A receptor 8	Cyclin-dependent kinase 1	Wee1-like protein kinase	Calcium/calmodulin-dependent protein kinase kinase 2	Mitogen-activated protein kinase 7	Death-associated protein kinase 1	Serine/threonine-protein kinase ULK1	Phosphatidylinositol 5-phosphate 4-kinase type-2 beta	Calcium/calmodulin-dependent protein kinase type 1	Serine/threonine-protein kinase Nek4	Serine/threonine-protein kinase B-raf	Atypical kinase COQ8A, mitochondrial	Serine/threonine-protein kinase Sgk3	Serine/threonine-protein kinase PAK 5	Ephrin type-A receptor 5	Inhibitor of nuclear factor kappa-B kinase subunit epsilon	Vascular endothelial growth factor receptor 1	Tyrosine-protein kinase HCK	Tyrosine-protein kinase ITK/TSK	Macrophage colony-stimulating factor 1 receptor	Ephrin type-B receptor 4	Serine/threonine-protein kinase TAO3	TRAF2 and NCK-interacting protein kinase	Leukocyte tyrosine kinase receptor	Serine/threonine-protein kinase Nek9	Serine/threonine-protein kinase 38	Serine/threonine-protein kinase 16	Mitogen-activated protein kinase kinase kinase 1	Citron Rho-interacting kinase	ALK tyrosine kinase receptor	Casein kinase II subunit alpha	Tyrosine-protein kinase Fyn	Serine/threonine-protein kinase tousled-like 1	Cyclin-dependent kinase 4	AP2-associated protein kinase 1	Mitogen-activated protein kinase kinase kinase 6	Activin receptor type-1	Calcium/calmodulin-dependent protein kinase type II subunit gamma	Fibroblast growth factor receptor 2	Cyclin-dependent kinase-like 2	Tyrosine-protein kinase Yes	cGMP-dependent protein kinase 2	Insulin receptor-related protein	BMP-2-inducible protein kinase	Angiopoietin-1 receptor	Mitogen-activated protein kinase kinase kinase 11	Serine/threonine-protein kinase PAK 6	Protein kinase C gamma type	MAP kinase-interacting serine/threonine-protein kinase 1	Casein kinase II subunit alpha'	Serine/threonine-protein kinase Nek5	STE20-like serine/threonine-protein kinase	Serine/threonine-protein kinase PLK1	Serine/threonine-protein kinase MARK1	Leucine-rich repeat serine/threonine-protein kinase 2	Mast/stem cell growth factor receptor Kit	Mitogen-activated protein kinase kinase kinase 12	Eukaryotic translation initiation factor 2-alpha kinase 1	cAMP-dependent protein kinase catalytic subunit beta	Calcium/calmodulin-dependent protein kinase type II subunit beta	Serine/threonine-protein kinase PAK 4	Serine/threonine-protein kinase LATS1	TGF-beta receptor type-2	Microtubule-associated serine/threonine-protein kinase 1	Dual specificity protein kinase CLK2	Aurora kinase B	Testis-specific serine/threonine-protein kinase 1	Vascular endothelial growth factor receptor 3	Tyrosine-protein kinase Fgr	Interleukin-1 receptor-associated kinase 4	STE20/SPS1-related proline-alanine-rich protein kinase	Serine/threonine-protein kinase TNNI3K	Mitogen-activated protein kinase kinase kinase 4	Mitogen-activated protein kinase kinase kinase 2	Cyclin-dependent kinase 16	Tyrosine-protein kinase BTK	Hepatocyte growth factor receptor	Dual specificity protein kinase CLK1	Receptor tyrosine-protein kinase erbB-4	Ephrin type-A receptor 1	Tyrosine-protein kinase Fer	Serine/threonine-protein kinase N2	Serine/threonine-protein kinase TAO2	Receptor tyrosine-protein kinase erbB-2	Serine/threonine-protein kinase Nek1	Phosphorylase b kinase gamma catalytic chain, skeletal muscle/heart isoform	Myosin light chain kinase 3	Serine/threonine-protein kinase PAK 2	Serine/threonine-protein kinase N1	Vascular endothelial growth factor receptor 2	Serine/threonine-protein kinase Nek3	Atypical kinase COQ8B, mitochondrial	Serine/threonine-protein kinase SBK1	Tyrosine-protein kinase JAK3	5'-AMP-activated protein kinase subunit beta-1	Serine/threonine-protein kinase 10	MAP/microtubule affinity-regulating kinase 4	Non-receptor tyrosine-protein kinase TNK1	Serine/threonine-protein kinase DCLK3	Uncharacterized serine/threonine-protein kinase SBK3	Serine/threonine-protein kinase Nek2	Serine/threonine-protein kinase MRCK gamma	Serine/threonine-protein kinase tousled-like 2	Cyclin-dependent kinase-like 1	Serine/threonine-protein kinase NIM1	Mitogen-activated protein kinase 10	Ephrin type-B receptor 2	Serine/threonine-protein kinase pim-1	Phosphatidylinositol 4,5-bisphosphate 3-kinase catalytic subunit delta isoform	Serine/threonine-protein kinase DCLK1	Phosphatidylinositol 4-phosphate 3-kinase C2 domain-containing subunit beta	Activated CDC42 kinase 1	Insulin receptor	Mitogen-activated protein kinase kinase kinase 9	Serine/threonine-protein kinase 3	Serine/threonine-protein kinase DCLK2	Mitogen-activated protein kinase kinase kinase kinase 5	NUAK family SNF1-like kinase 2	MAP kinase-activated protein kinase 5	Protein kinase C delta type	Phosphatidylinositol 5-phosphate 4-kinase type-2 gamma	Serine/threonine-protein kinase PLK2
Atypical kinase COQ8A, mitochondrial	3-phosphoinositide-dependent protein kinase 1	Serine/threonine-protein kinase 26	Discoidin domain-containing receptor 2	Fibroblast growth factor receptor 3	Dual specificity mitogen-activated protein kinase kinase 5	Mitogen-activated protein kinase kinase kinase MLT	Serine/threonine-protein kinase SIK1	Serine/threonine-protein kinase 17B	Platelet-derived growth factor receptor alpha	Dual specificity mitogen-activated protein kinase kinase 2	Serine/threonine-protein kinase PLK4	Casein kinase I isoform alpha	Epidermal growth factor receptor	Serine/threonine-protein kinase 17A	Tyrosine-protein kinase Blk	Serine/threonine-protein kinase RIO3	Serine/threonine-protein kinase SIK2	High affinity nerve growth factor receptor	Serine/threonine-protein kinase PRP4 homolog	Abelson tyrosine-protein kinase 2	Protein-tyrosine kinase 2-beta	Serine/threonine-protein kinase Chk2	Cyclin-G-associated kinase	Serine/threonine-protein kinase Chk1	Mitogen-activated protein kinase kinase kinase 10	RAF proto-oncogene serine/threonine-protein kinase	Serine/threonine-protein kinase 36	Serine/threonine-protein kinase SIK3	Phosphatidylinositol 4-kinase beta	Tyrosine-protein kinase ZAP-70	Megakaryocyte-associated tyrosine-protein kinase	Serine/threonine-protein kinase Nek11	Bone morphogenetic protein receptor type-2	MAP kinase-interacting serine/threonine-protein kinase 2	Phosphatidylinositol 4-phosphate 3-kinase C2 domain-containing subunit gamma	Rho-associated protein kinase 2	Aurora kinase A	Serine/threonine-protein kinase ULK3	Epithelial discoidin domain-containing receptor 1	Serine/threonine-protein kinase TAO1	Calcium/calmodulin-dependent protein kinase type II subunit delta	Protein-tyrosine kinase 6	Serine/threonine-protein kinase/endoribonuclease IRE1	Mitogen-activated protein kinase kinase kinase 19	TGF-beta receptor type-1	Dual specificity tyrosine-phosphorylation-regulated kinase 1B	Interferon-induced, double-stranded RNA-activated protein kinase	Receptor-interacting serine/threonine-protein kinase 1	Homeodomain-interacting protein kinase 3	Serine/threonine-protein kinase 32A	BDNF/NT-3 growth factors receptor	Mitogen-activated protein kinase kinase kinase 13	Tyrosine-protein kinase CSK	Tyrosine-protein kinase Tec	Serine/threonine-protein kinase TBK1	Proto-oncogene tyrosine-protein kinase receptor Ret	Ephrin type-A receptor 7	Tyrosine-protein kinase receptor Tie-1	Activin receptor type-1B	Serine/threonine-protein kinase RIO2	Mitogen-activated protein kinase 4	Dual specificity mitogen-activated protein kinase kinase 3	Homeodomain-interacting protein kinase 2	SNF-related serine/threonine-protein kinase	Mitogen-activated protein kinase kinase kinase 15	Dual specificity tyrosine-phosphorylation-regulated kinase 1A	Mitogen-activated protein kinase kinase kinase kinase 3	Kappa-casein	Ribosomal protein S6 kinase alpha-3	Serine/threonine-protein kinase 35	5'-AMP-activated protein kinase subunit gamma-1	Maternal embryonic leucine zipper kinase	Ribosomal protein S6 kinase alpha-1	Tyrosine-protein kinase FRK	Ankyrin repeat and protein kinase domain-containing protein 1	Membrane-associated tyrosine- and threonine-specific cdc2-inhibitory kinase	Tyrosine-protein kinase receptor UFO	Mitogen-activated protein kinase 13	CLIP-associating protein 1	Dual specificity protein kinase CLK3	cAMP-dependent protein kinase catalytic subunit alpha	Mitogen-activated protein kinase kinase kinase kinase 1	Inhibitor of nuclear factor kappa-B kinase subunit beta	Mitogen-activated protein kinase kinase kinase kinase 2	Phosphatidylinositol 4,5-bisphosphate 3-kinase catalytic subunit gamma isoform	Serine/threonine-protein kinase 38-like	Serine/threonine-protein kinase pim-3	Proto-oncogene tyrosine-protein kinase ROS	Receptor-interacting serine/threonine-protein kinase 2	Receptor-interacting serine/threonine-protein kinase 4	Cyclin-dependent kinase 17	Serine/threonine-protein kinase ICK	Ephrin type-B receptor 1	Mitogen-activated protein kinase kinase kinase 3	Macrophage-stimulating protein receptor	Tyrosine-protein kinase Lck	Cytoplasmic tyrosine-protein kinase BMX	Dual specificity protein kinase TTK	Dual specificity mitogen-activated protein kinase kinase 6	Glycogen synthase kinase-3 beta	5'-AMP-activated protein kinase subunit gamma-2	5'-AMP-activated protein kinase catalytic subunit alpha-1	Proto-oncogene tyrosine-protein kinase Src	Misshapen-like kinase 1	Serine/threonine-protein kinase MARK2	Cyclin-dependent kinase 15	Protein kinase C iota type	Aurora kinase C	Calcium/calmodulin-dependent protein kinase type 1D	Muscle, skeletal receptor tyrosine-protein kinase	Platelet-derived growth factor receptor beta	5'-AMP-activated protein kinase subunit gamma-3	Serine/threonine-protein kinase PAK 1	Fibroblast growth factor receptor 1	Interleukin-1 receptor-associated kinase 3	Ephrin type-A receptor 2	Calcium/calmodulin-dependent protein kinase kinase 1	Tyrosine-protein kinase receptor TYRO3	Tyrosine-protein kinase TXK	Serine/threonine-protein kinase 24	Mitogen-activated protein kinase 15	Ephrin type-B receptor 6	Receptor-type tyrosine-protein kinase FLT3	Serine/threonine-protein kinase PLK3	Serine/threonine-protein kinase D1	Serine/threonine-protein kinase mTOR	NT-3 growth factor receptor	Tyrosine-protein kinase Srms	Mitogen-activated protein kinase 14	Calcium/calmodulin-dependent protein kinase type 1G	Tyrosine-protein kinase JAK2	Death-associated protein kinase 2	Serine/threonine-protein kinase RIO1	Myosin light chain kinase 2, skeletal/cardiac muscle	MAP/microtubule affinity-regulating kinase 3	Ephrin type-A receptor 6	Mitogen-activated protein kinase 9	Tyrosine-protein kinase Fes/Fps	Serine/threonine-protein kinase OSR1	Tyrosine-protein kinase JAK1	Mitogen-activated protein kinase kinase kinase kinase 4	Tyrosine-protein kinase Mer	Interleukin-1 receptor-associated kinase 1	Calcium/calmodulin-dependent protein kinase type II subunit alpha	eIF-2-alpha kinase GCN2	Myosin-IIIa	5'-AMP-activated protein kinase subunit beta-2	Ephrin type-A receptor 3	Myosin light chain kinase, smooth muscle	5'-AMP-activated protein kinase catalytic subunit alpha-2	Serine/threonine-protein kinase ULK2	LIM domain kinase 2	Protein kinase C theta type	Protein kinase C epsilon type	Glycogen synthase kinase-3 alpha	Serine/threonine-protein kinase PAK 3	Serine/threonine-protein kinase 33	Myosin light chain kinase family member 4	Dual specificity protein kinase CLK4	Peripheral plasma membrane protein CASK	LIM domain kinase 1	Ephrin type-A receptor 4	NUAK family SNF1-like kinase 1	Death-associated protein kinase 3	Tyrosine-protein kinase Lyn	Bone morphogenetic protein receptor type-1B	Focal adhesion kinase 1	Dual specificity testis-specific protein kinase 1	Ephrin type-A receptor 8	Cyclin-dependent kinase 1	Wee1-like protein kinase	Calcium/calmodulin-dependent protein kinase kinase 2	Mitogen-activated protein kinase 7	Death-associated protein kinase 1	Serine/threonine-protein kinase ULK1	Phosphatidylinositol 5-phosphate 4-kinase type-2 beta	Calcium/calmodulin-dependent protein kinase type 1	Serine/threonine-protein kinase Nek4	Serine/threonine-protein kinase B-raf	Serine/threonine-protein kinase Sgk3	Serine/threonine-protein kinase PAK 5	Ephrin type-A receptor 5	Inhibitor of nuclear factor kappa-B kinase subunit epsilon	Vascular endothelial growth factor receptor 1	Tyrosine-protein kinase HCK	Tyrosine-protein kinase ITK/TSK	Macrophage colony-stimulating factor 1 receptor	Ephrin type-B receptor 4	Serine/threonine-protein kinase TAO3	TRAF2 and NCK-interacting protein kinase	Leukocyte tyrosine kinase receptor	Serine/threonine-protein kinase Nek9	Serine/threonine-protein kinase 38	Serine/threonine-protein kinase 16	Mitogen-activated protein kinase kinase kinase 1	Citron Rho-interacting kinase	ALK tyrosine kinase receptor	Casein kinase II subunit alpha	Tyrosine-protein kinase Fyn	Serine/threonine-protein kinase tousled-like 1	Cyclin-dependent kinase 4	AP2-associated protein kinase 1	Mitogen-activated protein kinase kinase kinase 6	Activin receptor type-1	Calcium/calmodulin-dependent protein kinase type II subunit gamma	Fibroblast growth factor receptor 2	Cyclin-dependent kinase-like 2	Tyrosine-protein kinase Yes	cGMP-dependent protein kinase 2	Insulin receptor-related protein	BMP-2-inducible protein kinase	Angiopoietin-1 receptor	Mitogen-activated protein kinase kinase kinase 11	Serine/threonine-protein kinase PAK 6	Protein kinase C gamma type	MAP kinase-interacting serine/threonine-protein kinase 1	Casein kinase II subunit alpha'	Serine/threonine-protein kinase Nek5	STE20-like serine/threonine-protein kinase	Serine/threonine-protein kinase PLK1	Serine/threonine-protein kinase MARK1	Leucine-rich repeat serine/threonine-protein kinase 2	Mast/stem cell growth factor receptor Kit	Mitogen-activated protein kinase kinase kinase 12	Eukaryotic translation initiation factor 2-alpha kinase 1	cAMP-dependent protein kinase catalytic subunit beta	Calcium/calmodulin-dependent protein kinase type II subunit beta	Serine/threonine-protein kinase PAK 4	Serine/threonine-protein kinase LATS1	TGF-beta receptor type-2	Microtubule-associated serine/threonine-protein kinase 1	Dual specificity protein kinase CLK2	Aurora kinase B	Testis-specific serine/threonine-protein kinase 1	Vascular endothelial growth factor receptor 3	Tyrosine-protein kinase Fgr	Interleukin-1 receptor-associated kinase 4	STE20/SPS1-related proline-alanine-rich protein kinase	Serine/threonine-protein kinase TNNI3K	Mitogen-activated protein kinase kinase kinase 4	Mitogen-activated protein kinase kinase kinase 2	Cyclin-dependent kinase 16	Tyrosine-protein kinase BTK	Hepatocyte growth factor receptor	Dual specificity protein kinase CLK1	Receptor tyrosine-protein kinase erbB-4	Ephrin type-A receptor 1	Tyrosine-protein kinase Fer	Serine/threonine-protein kinase N2	Serine/threonine-protein kinase TAO2	Receptor tyrosine-protein kinase erbB-2	Serine/threonine-protein kinase Nek1	Phosphorylase b kinase gamma catalytic chain, skeletal muscle/heart isoform	Myosin light chain kinase 3	Serine/threonine-protein kinase PAK 2	Serine/threonine-protein kinase N1	Vascular endothelial growth factor receptor 2	Serine/threonine-protein kinase Nek3	Atypical kinase COQ8B, mitochondrial	Serine/threonine-protein kinase SBK1	Tyrosine-protein kinase JAK3	5'-AMP-activated protein kinase subunit beta-1	Serine/threonine-protein kinase 10	MAP/microtubule affinity-regulating kinase 4	Non-receptor tyrosine-protein kinase TNK1	Serine/threonine-protein kinase DCLK3	Uncharacterized serine/threonine-protein kinase SBK3	Serine/threonine-protein kinase Nek2	Serine/threonine-protein kinase MRCK gamma	Serine/threonine-protein kinase tousled-like 2	Cyclin-dependent kinase-like 1	Serine/threonine-protein kinase NIM1	Mitogen-activated protein kinase 10	Ephrin type-B receptor 2	Serine/threonine-protein kinase pim-1	Phosphatidylinositol 4,5-bisphosphate 3-kinase catalytic subunit delta isoform	Serine/threonine-protein kinase DCLK1	Phosphatidylinositol 4-phosphate 3-kinase C2 domain-containing subunit beta	Activated CDC42 kinase 1	Insulin receptor	Mitogen-activated protein kinase kinase kinase 9	Serine/threonine-protein kinase 3	Serine/threonine-protein kinase DCLK2	Mitogen-activated protein kinase kinase kinase kinase 5	NUAK family SNF1-like kinase 2	MAP kinase-activated protein kinase 5	Protein kinase C delta type	Phosphatidylinositol 5-phosphate 4-kinase type-2 gamma	Serine/threonine-protein kinase PLK2
Tyrosine-protein kinase JAK1	3-phosphoinositide-dependent protein kinase 1	Serine/threonine-protein kinase 26	Discoidin domain-containing receptor 2	Fibroblast growth factor receptor 3	Dual specificity mitogen-activated protein kinase kinase 5	Mitogen-activated protein kinase kinase kinase MLT	Serine/threonine-protein kinase SIK1	Serine/threonine-protein kinase 17B	Platelet-derived growth factor receptor alpha	Dual specificity mitogen-activated protein kinase kinase 2	Serine/threonine-protein kinase PLK4	Casein kinase I isoform alpha	Epidermal growth factor receptor	Serine/threonine-protein kinase 17A	Tyrosine-protein kinase Blk	Serine/threonine-protein kinase RIO3	Serine/threonine-protein kinase SIK2	High affinity nerve growth factor receptor	Serine/threonine-protein kinase PRP4 homolog	Abelson tyrosine-protein kinase 2	Protein-tyrosine kinase 2-beta	Serine/threonine-protein kinase Chk2	Cyclin-G-associated kinase	Serine/threonine-protein kinase Chk1	Mitogen-activated protein kinase kinase kinase 10	RAF proto-oncogene serine/threonine-protein kinase	Serine/threonine-protein kinase 36	Serine/threonine-protein kinase SIK3	Phosphatidylinositol 4-kinase beta	Tyrosine-protein kinase ZAP-70	Megakaryocyte-associated tyrosine-protein kinase	Serine/threonine-protein kinase Nek11	Bone morphogenetic protein receptor type-2	MAP kinase-interacting serine/threonine-protein kinase 2	Phosphatidylinositol 4-phosphate 3-kinase C2 domain-containing subunit gamma	Rho-associated protein kinase 2	Aurora kinase A	Serine/threonine-protein kinase ULK3	Epithelial discoidin domain-containing receptor 1	Serine/threonine-protein kinase TAO1	Calcium/calmodulin-dependent protein kinase type II subunit delta	Protein-tyrosine kinase 6	Serine/threonine-protein kinase/endoribonuclease IRE1	Mitogen-activated protein kinase kinase kinase 19	TGF-beta receptor type-1	Dual specificity tyrosine-phosphorylation-regulated kinase 1B	Interferon-induced, double-stranded RNA-activated protein kinase	Receptor-interacting serine/threonine-protein kinase 1	Homeodomain-interacting protein kinase 3	Serine/threonine-protein kinase 32A	BDNF/NT-3 growth factors receptor	Mitogen-activated protein kinase kinase kinase 13	Tyrosine-protein kinase CSK	Tyrosine-protein kinase Tec	Serine/threonine-protein kinase TBK1	Proto-oncogene tyrosine-protein kinase receptor Ret	Ephrin type-A receptor 7	Tyrosine-protein kinase receptor Tie-1	Activin receptor type-1B	Serine/threonine-protein kinase RIO2	Mitogen-activated protein kinase 4	Dual specificity mitogen-activated protein kinase kinase 3	Homeodomain-interacting protein kinase 2	SNF-related serine/threonine-protein kinase	Mitogen-activated protein kinase kinase kinase 15	Dual specificity tyrosine-phosphorylation-regulated kinase 1A	Mitogen-activated protein kinase kinase kinase kinase 3	Kappa-casein	Ribosomal protein S6 kinase alpha-3	Serine/threonine-protein kinase 35	5'-AMP-activated protein kinase subunit gamma-1	Maternal embryonic leucine zipper kinase	Ribosomal protein S6 kinase alpha-1	Tyrosine-protein kinase FRK	Ankyrin repeat and protein kinase domain-containing protein 1	Membrane-associated tyrosine- and threonine-specific cdc2-inhibitory kinase	Tyrosine-protein kinase receptor UFO	Mitogen-activated protein kinase 13	CLIP-associating protein 1	Dual specificity protein kinase CLK3	cAMP-dependent protein kinase catalytic subunit alpha	Mitogen-activated protein kinase kinase kinase kinase 1	Inhibitor of nuclear factor kappa-B kinase subunit beta	Mitogen-activated protein kinase kinase kinase kinase 2	Phosphatidylinositol 4,5-bisphosphate 3-kinase catalytic subunit gamma isoform	Serine/threonine-protein kinase 38-like	Serine/threonine-protein kinase pim-3	Proto-oncogene tyrosine-protein kinase ROS	Receptor-interacting serine/threonine-protein kinase 2	Receptor-interacting serine/threonine-protein kinase 4	Cyclin-dependent kinase 17	Serine/threonine-protein kinase ICK	Ephrin type-B receptor 1	Mitogen-activated protein kinase kinase kinase 3	Macrophage-stimulating protein receptor	Tyrosine-protein kinase Lck	Cytoplasmic tyrosine-protein kinase BMX	Dual specificity protein kinase TTK	Dual specificity mitogen-activated protein kinase kinase 6	Glycogen synthase kinase-3 beta	5'-AMP-activated protein kinase subunit gamma-2	5'-AMP-activated protein kinase catalytic subunit alpha-1	Proto-oncogene tyrosine-protein kinase Src	Misshapen-like kinase 1	Serine/threonine-protein kinase MARK2	Cyclin-dependent kinase 15	Protein kinase C iota type	Aurora kinase C	Calcium/calmodulin-dependent protein kinase type 1D	Muscle, skeletal receptor tyrosine-protein kinase	Platelet-derived growth factor receptor beta	5'-AMP-activated protein kinase subunit gamma-3	Serine/threonine-protein kinase PAK 1	Fibroblast growth factor receptor 1	Interleukin-1 receptor-associated kinase 3	Ephrin type-A receptor 2	Calcium/calmodulin-dependent protein kinase kinase 1	Tyrosine-protein kinase receptor TYRO3	Tyrosine-protein kinase TXK	Serine/threonine-protein kinase 24	Mitogen-activated protein kinase 15	Ephrin type-B receptor 6	Receptor-type tyrosine-protein kinase FLT3	Serine/threonine-protein kinase PLK3	Serine/threonine-protein kinase D1	Serine/threonine-protein kinase mTOR	NT-3 growth factor receptor	Tyrosine-protein kinase Srms	Mitogen-activated protein kinase 14	Calcium/calmodulin-dependent protein kinase type 1G	Tyrosine-protein kinase JAK2	Death-associated protein kinase 2	Serine/threonine-protein kinase RIO1	Myosin light chain kinase 2, skeletal/cardiac muscle	MAP/microtubule affinity-regulating kinase 3	Ephrin type-A receptor 6	Mitogen-activated protein kinase 9	Tyrosine-protein kinase Fes/Fps	Serine/threonine-protein kinase OSR1	Mitogen-activated protein kinase kinase kinase kinase 4	Tyrosine-protein kinase Mer	Interleukin-1 receptor-associated kinase 1	Calcium/calmodulin-dependent protein kinase type II subunit alpha	eIF-2-alpha kinase GCN2	Myosin-IIIa	5'-AMP-activated protein kinase subunit beta-2	Ephrin type-A receptor 3	Myosin light chain kinase, smooth muscle	5'-AMP-activated protein kinase catalytic subunit alpha-2	Serine/threonine-protein kinase ULK2	LIM domain kinase 2	Protein kinase C theta type	Protein kinase C epsilon type	Glycogen synthase kinase-3 alpha	Serine/threonine-protein kinase PAK 3	Serine/threonine-protein kinase 33	Myosin light chain kinase family member 4	Dual specificity protein kinase CLK4	Peripheral plasma membrane protein CASK	LIM domain kinase 1	Ephrin type-A receptor 4	NUAK family SNF1-like kinase 1	Death-associated protein kinase 3	Tyrosine-protein kinase Lyn	Bone morphogenetic protein receptor type-1B	Focal adhesion kinase 1	Dual specificity testis-specific protein kinase 1	Ephrin type-A receptor 8	Cyclin-dependent kinase 1	Wee1-like protein kinase	Calcium/calmodulin-dependent protein kinase kinase 2	Mitogen-activated protein kinase 7	Death-associated protein kinase 1	Serine/threonine-protein kinase ULK1	Phosphatidylinositol 5-phosphate 4-kinase type-2 beta	Calcium/calmodulin-dependent protein kinase type 1	Serine/threonine-protein kinase Nek4	Serine/threonine-protein kinase B-raf	Serine/threonine-protein kinase Sgk3	Serine/threonine-protein kinase PAK 5	Ephrin type-A receptor 5	Inhibitor of nuclear factor kappa-B kinase subunit epsilon	Vascular endothelial growth factor receptor 1	Tyrosine-protein kinase HCK	Tyrosine-protein kinase ITK/TSK	Macrophage colony-stimulating factor 1 receptor	Ephrin type-B receptor 4	Serine/threonine-protein kinase TAO3	TRAF2 and NCK-interacting protein kinase	Leukocyte tyrosine kinase receptor	Serine/threonine-protein kinase Nek9	Serine/threonine-protein kinase 38	Serine/threonine-protein kinase 16	Mitogen-activated protein kinase kinase kinase 1	Citron Rho-interacting kinase	ALK tyrosine kinase receptor	Casein kinase II subunit alpha	Tyrosine-protein kinase Fyn	Serine/threonine-protein kinase tousled-like 1	Cyclin-dependent kinase 4	AP2-associated protein kinase 1	Mitogen-activated protein kinase kinase kinase 6	Activin receptor type-1	Calcium/calmodulin-dependent protein kinase type II subunit gamma	Fibroblast growth factor receptor 2	Cyclin-dependent kinase-like 2	Tyrosine-protein kinase Yes	cGMP-dependent protein kinase 2	Insulin receptor-related protein	BMP-2-inducible protein kinase	Angiopoietin-1 receptor	Mitogen-activated protein kinase kinase kinase 11	Serine/threonine-protein kinase PAK 6	Protein kinase C gamma type	MAP kinase-interacting serine/threonine-protein kinase 1	Casein kinase II subunit alpha'	Serine/threonine-protein kinase Nek5	STE20-like serine/threonine-protein kinase	Serine/threonine-protein kinase PLK1	Serine/threonine-protein kinase MARK1	Leucine-rich repeat serine/threonine-protein kinase 2	Mast/stem cell growth factor receptor Kit	Mitogen-activated protein kinase kinase kinase 12	Eukaryotic translation initiation factor 2-alpha kinase 1	cAMP-dependent protein kinase catalytic subunit beta	Calcium/calmodulin-dependent protein kinase type II subunit beta	Serine/threonine-protein kinase PAK 4	Serine/threonine-protein kinase LATS1	TGF-beta receptor type-2	Microtubule-associated serine/threonine-protein kinase 1	Dual specificity protein kinase CLK2	Aurora kinase B	Testis-specific serine/threonine-protein kinase 1	Vascular endothelial growth factor receptor 3	Tyrosine-protein kinase Fgr	Interleukin-1 receptor-associated kinase 4	STE20/SPS1-related proline-alanine-rich protein kinase	Serine/threonine-protein kinase TNNI3K	Mitogen-activated protein kinase kinase kinase 4	Mitogen-activated protein kinase kinase kinase 2	Cyclin-dependent kinase 16	Tyrosine-protein kinase BTK	Hepatocyte growth factor receptor	Dual specificity protein kinase CLK1	Receptor tyrosine-protein kinase erbB-4	Ephrin type-A receptor 1	Tyrosine-protein kinase Fer	Serine/threonine-protein kinase N2	Serine/threonine-protein kinase TAO2	Receptor tyrosine-protein kinase erbB-2	Serine/threonine-protein kinase Nek1	Phosphorylase b kinase gamma catalytic chain, skeletal muscle/heart isoform	Myosin light chain kinase 3	Serine/threonine-protein kinase PAK 2	Serine/threonine-protein kinase N1	Vascular endothelial growth factor receptor 2	Serine/threonine-protein kinase Nek3	Atypical kinase COQ8B, mitochondrial	Serine/threonine-protein kinase SBK1	Tyrosine-protein kinase JAK3	5'-AMP-activated protein kinase subunit beta-1	Serine/threonine-protein kinase 10	MAP/microtubule affinity-regulating kinase 4	Non-receptor tyrosine-protein kinase TNK1	Serine/threonine-protein kinase DCLK3	Uncharacterized serine/threonine-protein kinase SBK3	Serine/threonine-protein kinase Nek2	Serine/threonine-protein kinase MRCK gamma	Serine/threonine-protein kinase tousled-like 2	Cyclin-dependent kinase-like 1	Serine/threonine-protein kinase NIM1	Mitogen-activated protein kinase 10	Ephrin type-B receptor 2	Serine/threonine-protein kinase pim-1	Phosphatidylinositol 4,5-bisphosphate 3-kinase catalytic subunit delta isoform	Serine/threonine-protein kinase DCLK1	Phosphatidylinositol 4-phosphate 3-kinase C2 domain-containing subunit beta	Activated CDC42 kinase 1	Insulin receptor	Mitogen-activated protein kinase kinase kinase 9	Serine/threonine-protein kinase 3	Serine/threonine-protein kinase DCLK2	Mitogen-activated protein kinase kinase kinase kinase 5	NUAK family SNF1-like kinase 2	MAP kinase-activated protein kinase 5	Protein kinase C delta type	Phosphatidylinositol 5-phosphate 4-kinase type-2 gamma	Serine/threonine-protein kinase PLK2
Hepatocyte growth factor receptor	3-phosphoinositide-dependent protein kinase 1	Serine/threonine-protein kinase 26	Discoidin domain-containing receptor 2	Fibroblast growth factor receptor 3	Dual specificity mitogen-activated protein kinase kinase 5	Mitogen-activated protein kinase kinase kinase MLT	Serine/threonine-protein kinase SIK1	Serine/threonine-protein kinase 17B	Platelet-derived growth factor receptor alpha	Dual specificity mitogen-activated protein kinase kinase 2	Serine/threonine-protein kinase PLK4	Casein kinase I isoform alpha	Epidermal growth factor receptor	Serine/threonine-protein kinase 17A	Tyrosine-protein kinase Blk	Serine/threonine-protein kinase RIO3	Serine/threonine-protein kinase SIK2	High affinity nerve growth factor receptor	Serine/threonine-protein kinase PRP4 homolog	Abelson tyrosine-protein kinase 2	Protein-tyrosine kinase 2-beta	Serine/threonine-protein kinase Chk2	Cyclin-G-associated kinase	Serine/threonine-protein kinase Chk1	Mitogen-activated protein kinase kinase kinase 10	RAF proto-oncogene serine/threonine-protein kinase	Serine/threonine-protein kinase 36	Serine/threonine-protein kinase SIK3	Phosphatidylinositol 4-kinase beta	Tyrosine-protein kinase ZAP-70	Megakaryocyte-associated tyrosine-protein kinase	Serine/threonine-protein kinase Nek11	Bone morphogenetic protein receptor type-2	MAP kinase-interacting serine/threonine-protein kinase 2	Phosphatidylinositol 4-phosphate 3-kinase C2 domain-containing subunit gamma	Rho-associated protein kinase 2	Aurora kinase A	Serine/threonine-protein kinase ULK3	Epithelial discoidin domain-containing receptor 1	Serine/threonine-protein kinase TAO1	Calcium/calmodulin-dependent protein kinase type II subunit delta	Protein-tyrosine kinase 6	Serine/threonine-protein kinase/endoribonuclease IRE1	Mitogen-activated protein kinase kinase kinase 19	TGF-beta receptor type-1	Dual specificity tyrosine-phosphorylation-regulated kinase 1B	Interferon-induced, double-stranded RNA-activated protein kinase	Receptor-interacting serine/threonine-protein kinase 1	Homeodomain-interacting protein kinase 3	Serine/threonine-protein kinase 32A	BDNF/NT-3 growth factors receptor	Mitogen-activated protein kinase kinase kinase 13	Tyrosine-protein kinase CSK	Tyrosine-protein kinase Tec	Serine/threonine-protein kinase TBK1	Proto-oncogene tyrosine-protein kinase receptor Ret	Ephrin type-A receptor 7	Tyrosine-protein kinase receptor Tie-1	Activin receptor type-1B	Serine/threonine-protein kinase RIO2	Mitogen-activated protein kinase 4	Dual specificity mitogen-activated protein kinase kinase 3	Homeodomain-interacting protein kinase 2	SNF-related serine/threonine-protein kinase	Mitogen-activated protein kinase kinase kinase 15	Dual specificity tyrosine-phosphorylation-regulated kinase 1A	Mitogen-activated protein kinase kinase kinase kinase 3	Kappa-casein	Ribosomal protein S6 kinase alpha-3	Serine/threonine-protein kinase 35	5'-AMP-activated protein kinase subunit gamma-1	Maternal embryonic leucine zipper kinase	Ribosomal protein S6 kinase alpha-1	Tyrosine-protein kinase FRK	Ankyrin repeat and protein kinase domain-containing protein 1	Membrane-associated tyrosine- and threonine-specific cdc2-inhibitory kinase	Tyrosine-protein kinase receptor UFO	Mitogen-activated protein kinase 13	CLIP-associating protein 1	Dual specificity protein kinase CLK3	cAMP-dependent protein kinase catalytic subunit alpha	Mitogen-activated protein kinase kinase kinase kinase 1	Inhibitor of nuclear factor kappa-B kinase subunit beta	Mitogen-activated protein kinase kinase kinase kinase 2	Phosphatidylinositol 4,5-bisphosphate 3-kinase catalytic subunit gamma isoform	Serine/threonine-protein kinase 38-like	Serine/threonine-protein kinase pim-3	Proto-oncogene tyrosine-protein kinase ROS	Receptor-interacting serine/threonine-protein kinase 2	Receptor-interacting serine/threonine-protein kinase 4	Cyclin-dependent kinase 17	Serine/threonine-protein kinase ICK	Ephrin type-B receptor 1	Mitogen-activated protein kinase kinase kinase 3	Macrophage-stimulating protein receptor	Tyrosine-protein kinase Lck	Cytoplasmic tyrosine-protein kinase BMX	Dual specificity protein kinase TTK	Dual specificity mitogen-activated protein kinase kinase 6	Glycogen synthase kinase-3 beta	5'-AMP-activated protein kinase subunit gamma-2	5'-AMP-activated protein kinase catalytic subunit alpha-1	Proto-oncogene tyrosine-protein kinase Src	Misshapen-like kinase 1	Serine/threonine-protein kinase MARK2	Cyclin-dependent kinase 15	Protein kinase C iota type	Aurora kinase C	Calcium/calmodulin-dependent protein kinase type 1D	Muscle, skeletal receptor tyrosine-protein kinase	Platelet-derived growth factor receptor beta	5'-AMP-activated protein kinase subunit gamma-3	Serine/threonine-protein kinase PAK 1	Fibroblast growth factor receptor 1	Interleukin-1 receptor-associated kinase 3	Ephrin type-A receptor 2	Calcium/calmodulin-dependent protein kinase kinase 1	Tyrosine-protein kinase receptor TYRO3	Tyrosine-protein kinase TXK	Serine/threonine-protein kinase 24	Mitogen-activated protein kinase 15	Ephrin type-B receptor 6	Receptor-type tyrosine-protein kinase FLT3	Serine/threonine-protein kinase PLK3	Serine/threonine-protein kinase D1	Serine/threonine-protein kinase mTOR	NT-3 growth factor receptor	Tyrosine-protein kinase Srms	Mitogen-activated protein kinase 14	Calcium/calmodulin-dependent protein kinase type 1G	Tyrosine-protein kinase JAK2	Death-associated protein kinase 2	Serine/threonine-protein kinase RIO1	Myosin light chain kinase 2, skeletal/cardiac muscle	MAP/microtubule affinity-regulating kinase 3	Ephrin type-A receptor 6	Mitogen-activated protein kinase 9	Tyrosine-protein kinase Fes/Fps	Serine/threonine-protein kinase OSR1	Mitogen-activated protein kinase kinase kinase kinase 4	Tyrosine-protein kinase Mer	Interleukin-1 receptor-associated kinase 1	Calcium/calmodulin-dependent protein kinase type II subunit alpha	eIF-2-alpha kinase GCN2	Myosin-IIIa	5'-AMP-activated protein kinase subunit beta-2	Ephrin type-A receptor 3	Myosin light chain kinase, smooth muscle	5'-AMP-activated protein kinase catalytic subunit alpha-2	Serine/threonine-protein kinase ULK2	LIM domain kinase 2	Protein kinase C theta type	Protein kinase C epsilon type	Glycogen synthase kinase-3 alpha	Serine/threonine-protein kinase PAK 3	Serine/threonine-protein kinase 33	Myosin light chain kinase family member 4	Dual specificity protein kinase CLK4	Peripheral plasma membrane protein CASK	LIM domain kinase 1	Ephrin type-A receptor 4	NUAK family SNF1-like kinase 1	Death-associated protein kinase 3	Tyrosine-protein kinase Lyn	Bone morphogenetic protein receptor type-1B	Focal adhesion kinase 1	Dual specificity testis-specific protein kinase 1	Ephrin type-A receptor 8	Cyclin-dependent kinase 1	Wee1-like protein kinase	Calcium/calmodulin-dependent protein kinase kinase 2	Mitogen-activated protein kinase 7	Death-associated protein kinase 1	Serine/threonine-protein kinase ULK1	Phosphatidylinositol 5-phosphate 4-kinase type-2 beta	Calcium/calmodulin-dependent protein kinase type 1	Serine/threonine-protein kinase Nek4	Serine/threonine-protein kinase B-raf	Serine/threonine-protein kinase Sgk3	Serine/threonine-protein kinase PAK 5	Ephrin type-A receptor 5	Inhibitor of nuclear factor kappa-B kinase subunit epsilon	Vascular endothelial growth factor receptor 1	Tyrosine-protein kinase HCK	Tyrosine-protein kinase ITK/TSK	Macrophage colony-stimulating factor 1 receptor	Ephrin type-B receptor 4	Serine/threonine-protein kinase TAO3	TRAF2 and NCK-interacting protein kinase	Leukocyte tyrosine kinase receptor	Serine/threonine-protein kinase Nek9	Serine/threonine-protein kinase 38	Serine/threonine-protein kinase 16	Mitogen-activated protein kinase kinase kinase 1	Citron Rho-interacting kinase	ALK tyrosine kinase receptor	Casein kinase II subunit alpha	Tyrosine-protein kinase Fyn	Serine/threonine-protein kinase tousled-like 1	Cyclin-dependent kinase 4	AP2-associated protein kinase 1	Mitogen-activated protein kinase kinase kinase 6	Activin receptor type-1	Calcium/calmodulin-dependent protein kinase type II subunit gamma	Fibroblast growth factor receptor 2	Cyclin-dependent kinase-like 2	Tyrosine-protein kinase Yes	cGMP-dependent protein kinase 2	Insulin receptor-related protein	BMP-2-inducible protein kinase	Angiopoietin-1 receptor	Mitogen-activated protein kinase kinase kinase 11	Serine/threonine-protein kinase PAK 6	Protein kinase C gamma type	MAP kinase-interacting serine/threonine-protein kinase 1	Casein kinase II subunit alpha'	Serine/threonine-protein kinase Nek5	STE20-like serine/threonine-protein kinase	Serine/threonine-protein kinase PLK1	Serine/threonine-protein kinase MARK1	Leucine-rich repeat serine/threonine-protein kinase 2	Mast/stem cell growth factor receptor Kit	Mitogen-activated protein kinase kinase kinase 12	Eukaryotic translation initiation factor 2-alpha kinase 1	cAMP-dependent protein kinase catalytic subunit beta	Calcium/calmodulin-dependent protein kinase type II subunit beta	Serine/threonine-protein kinase PAK 4	Serine/threonine-protein kinase LATS1	TGF-beta receptor type-2	Microtubule-associated serine/threonine-protein kinase 1	Dual specificity protein kinase CLK2	Aurora kinase B	Testis-specific serine/threonine-protein kinase 1	Vascular endothelial growth factor receptor 3	Tyrosine-protein kinase Fgr	Interleukin-1 receptor-associated kinase 4	STE20/SPS1-related proline-alanine-rich protein kinase	Serine/threonine-protein kinase TNNI3K	Mitogen-activated protein kinase kinase kinase 4	Mitogen-activated protein kinase kinase kinase 2	Cyclin-dependent kinase 16	Tyrosine-protein kinase BTK	Dual specificity protein kinase CLK1	Receptor tyrosine-protein kinase erbB-4	Ephrin type-A receptor 1	Tyrosine-protein kinase Fer	Serine/threonine-protein kinase N2	Serine/threonine-protein kinase TAO2	Receptor tyrosine-protein kinase erbB-2	Serine/threonine-protein kinase Nek1	Phosphorylase b kinase gamma catalytic chain, skeletal muscle/heart isoform	Myosin light chain kinase 3	Serine/threonine-protein kinase PAK 2	Serine/threonine-protein kinase N1	Vascular endothelial growth factor receptor 2	Serine/threonine-protein kinase Nek3	Atypical kinase COQ8B, mitochondrial	Serine/threonine-protein kinase SBK1	Tyrosine-protein kinase JAK3	5'-AMP-activated protein kinase subunit beta-1	Serine/threonine-protein kinase 10	MAP/microtubule affinity-regulating kinase 4	Non-receptor tyrosine-protein kinase TNK1	Serine/threonine-protein kinase DCLK3	Uncharacterized serine/threonine-protein kinase SBK3	Serine/threonine-protein kinase Nek2	Serine/threonine-protein kinase MRCK gamma	Serine/threonine-protein kinase tousled-like 2	Cyclin-dependent kinase-like 1	Serine/threonine-protein kinase NIM1	Mitogen-activated protein kinase 10	Ephrin type-B receptor 2	Serine/threonine-protein kinase pim-1	Phosphatidylinositol 4,5-bisphosphate 3-kinase catalytic subunit delta isoform	Serine/threonine-protein kinase DCLK1	Phosphatidylinositol 4-phosphate 3-kinase C2 domain-containing subunit beta	Activated CDC42 kinase 1	Insulin receptor	Mitogen-activated protein kinase kinase kinase 9	Serine/threonine-protein kinase 3	Serine/threonine-protein kinase DCLK2	Mitogen-activated protein kinase kinase kinase kinase 5	NUAK family SNF1-like kinase 2	MAP kinase-activated protein kinase 5	Protein kinase C delta type	Phosphatidylinositol 5-phosphate 4-kinase type-2 gamma	Serine/threonine-protein kinase PLK2
Serine/threonine-protein kinase NIM1	3-phosphoinositide-dependent protein kinase 1	Serine/threonine-protein kinase 26	Discoidin domain-containing receptor 2	Fibroblast growth factor receptor 3	Dual specificity mitogen-activated protein kinase kinase 5	Mitogen-activated protein kinase kinase kinase MLT	Serine/threonine-protein kinase SIK1	Serine/threonine-protein kinase 17B	Platelet-derived growth factor receptor alpha	Dual specificity mitogen-activated protein kinase kinase 2	Serine/threonine-protein kinase PLK4	Casein kinase I isoform alpha	Epidermal growth factor receptor	Serine/threonine-protein kinase 17A	Tyrosine-protein kinase Blk	Serine/threonine-protein kinase RIO3	Serine/threonine-protein kinase SIK2	High affinity nerve growth factor receptor	Serine/threonine-protein kinase PRP4 homolog	Abelson tyrosine-protein kinase 2	Protein-tyrosine kinase 2-beta	Serine/threonine-protein kinase Chk2	Cyclin-G-associated kinase	Serine/threonine-protein kinase Chk1	Mitogen-activated protein kinase kinase kinase 10	RAF proto-oncogene serine/threonine-protein kinase	Serine/threonine-protein kinase 36	Serine/threonine-protein kinase SIK3	Phosphatidylinositol 4-kinase beta	Tyrosine-protein kinase ZAP-70	Megakaryocyte-associated tyrosine-protein kinase	Serine/threonine-protein kinase Nek11	Bone morphogenetic protein receptor type-2	MAP kinase-interacting serine/threonine-protein kinase 2	Phosphatidylinositol 4-phosphate 3-kinase C2 domain-containing subunit gamma	Rho-associated protein kinase 2	Aurora kinase A	Serine/threonine-protein kinase ULK3	Epithelial discoidin domain-containing receptor 1	Serine/threonine-protein kinase TAO1	Calcium/calmodulin-dependent protein kinase type II subunit delta	Protein-tyrosine kinase 6	Serine/threonine-protein kinase/endoribonuclease IRE1	Mitogen-activated protein kinase kinase kinase 19	TGF-beta receptor type-1	Dual specificity tyrosine-phosphorylation-regulated kinase 1B	Interferon-induced, double-stranded RNA-activated protein kinase	Receptor-interacting serine/threonine-protein kinase 1	Homeodomain-interacting protein kinase 3	Serine/threonine-protein kinase 32A	BDNF/NT-3 growth factors receptor	Mitogen-activated protein kinase kinase kinase 13	Tyrosine-protein kinase CSK	Tyrosine-protein kinase Tec	Serine/threonine-protein kinase TBK1	Proto-oncogene tyrosine-protein kinase receptor Ret	Ephrin type-A receptor 7	Tyrosine-protein kinase receptor Tie-1	Activin receptor type-1B	Serine/threonine-protein kinase RIO2	Mitogen-activated protein kinase 4	Dual specificity mitogen-activated protein kinase kinase 3	Homeodomain-interacting protein kinase 2	SNF-related serine/threonine-protein kinase	Mitogen-activated protein kinase kinase kinase 15	Dual specificity tyrosine-phosphorylation-regulated kinase 1A	Mitogen-activated protein kinase kinase kinase kinase 3	Kappa-casein	Ribosomal protein S6 kinase alpha-3	Serine/threonine-protein kinase 35	5'-AMP-activated protein kinase subunit gamma-1	Maternal embryonic leucine zipper kinase	Ribosomal protein S6 kinase alpha-1	Tyrosine-protein kinase FRK	Ankyrin repeat and protein kinase domain-containing protein 1	Membrane-associated tyrosine- and threonine-specific cdc2-inhibitory kinase	Tyrosine-protein kinase receptor UFO	Mitogen-activated protein kinase 13	CLIP-associating protein 1	Dual specificity protein kinase CLK3	cAMP-dependent protein kinase catalytic subunit alpha	Mitogen-activated protein kinase kinase kinase kinase 1	Inhibitor of nuclear factor kappa-B kinase subunit beta	Mitogen-activated protein kinase kinase kinase kinase 2	Phosphatidylinositol 4,5-bisphosphate 3-kinase catalytic subunit gamma isoform	Serine/threonine-protein kinase 38-like	Serine/threonine-protein kinase pim-3	Proto-oncogene tyrosine-protein kinase ROS	Receptor-interacting serine/threonine-protein kinase 2	Receptor-interacting serine/threonine-protein kinase 4	Cyclin-dependent kinase 17	Serine/threonine-protein kinase ICK	Ephrin type-B receptor 1	Mitogen-activated protein kinase kinase kinase 3	Macrophage-stimulating protein receptor	Tyrosine-protein kinase Lck	Cytoplasmic tyrosine-protein kinase BMX	Dual specificity protein kinase TTK	Dual specificity mitogen-activated protein kinase kinase 6	Glycogen synthase kinase-3 beta	5'-AMP-activated protein kinase subunit gamma-2	5'-AMP-activated protein kinase catalytic subunit alpha-1	Proto-oncogene tyrosine-protein kinase Src	Misshapen-like kinase 1	Serine/threonine-protein kinase MARK2	Cyclin-dependent kinase 15	Protein kinase C iota type	Aurora kinase C	Calcium/calmodulin-dependent protein kinase type 1D	Muscle, skeletal receptor tyrosine-protein kinase	Platelet-derived growth factor receptor beta	5'-AMP-activated protein kinase subunit gamma-3	Serine/threonine-protein kinase PAK 1	Fibroblast growth factor receptor 1	Interleukin-1 receptor-associated kinase 3	Ephrin type-A receptor 2	Calcium/calmodulin-dependent protein kinase kinase 1	Tyrosine-protein kinase receptor TYRO3	Tyrosine-protein kinase TXK	Serine/threonine-protein kinase 24	Mitogen-activated protein kinase 15	Ephrin type-B receptor 6	Receptor-type tyrosine-protein kinase FLT3	Serine/threonine-protein kinase PLK3	Serine/threonine-protein kinase D1	Serine/threonine-protein kinase mTOR	NT-3 growth factor receptor	Tyrosine-protein kinase Srms	Mitogen-activated protein kinase 14	Calcium/calmodulin-dependent protein kinase type 1G	Tyrosine-protein kinase JAK2	Death-associated protein kinase 2	Serine/threonine-protein kinase RIO1	Myosin light chain kinase 2, skeletal/cardiac muscle	MAP/microtubule affinity-regulating kinase 3	Ephrin type-A receptor 6	Mitogen-activated protein kinase 9	Tyrosine-protein kinase Fes/Fps	Serine/threonine-protein kinase OSR1	Mitogen-activated protein kinase kinase kinase kinase 4	Tyrosine-protein kinase Mer	Interleukin-1 receptor-associated kinase 1	Calcium/calmodulin-dependent protein kinase type II subunit alpha	eIF-2-alpha kinase GCN2	Myosin-IIIa	5'-AMP-activated protein kinase subunit beta-2	Ephrin type-A receptor 3	Myosin light chain kinase, smooth muscle	5'-AMP-activated protein kinase catalytic subunit alpha-2	Serine/threonine-protein kinase ULK2	LIM domain kinase 2	Protein kinase C theta type	Protein kinase C epsilon type	Glycogen synthase kinase-3 alpha	Serine/threonine-protein kinase PAK 3	Serine/threonine-protein kinase 33	Myosin light chain kinase family member 4	Dual specificity protein kinase CLK4	Peripheral plasma membrane protein CASK	LIM domain kinase 1	Ephrin type-A receptor 4	NUAK family SNF1-like kinase 1	Death-associated protein kinase 3	Tyrosine-protein kinase Lyn	Bone morphogenetic protein receptor type-1B	Focal adhesion kinase 1	Dual specificity testis-specific protein kinase 1	Ephrin type-A receptor 8	Cyclin-dependent kinase 1	Wee1-like protein kinase	Calcium/calmodulin-dependent protein kinase kinase 2	Mitogen-activated protein kinase 7	Death-associated protein kinase 1	Serine/threonine-protein kinase ULK1	Phosphatidylinositol 5-phosphate 4-kinase type-2 beta	Calcium/calmodulin-dependent protein kinase type 1	Serine/threonine-protein kinase Nek4	Serine/threonine-protein kinase B-raf	Serine/threonine-protein kinase Sgk3	Serine/threonine-protein kinase PAK 5	Ephrin type-A receptor 5	Inhibitor of nuclear factor kappa-B kinase subunit epsilon	Vascular endothelial growth factor receptor 1	Tyrosine-protein kinase HCK	Tyrosine-protein kinase ITK/TSK	Macrophage colony-stimulating factor 1 receptor	Ephrin type-B receptor 4	Serine/threonine-protein kinase TAO3	TRAF2 and NCK-interacting protein kinase	Leukocyte tyrosine kinase receptor	Serine/threonine-protein kinase Nek9	Serine/threonine-protein kinase 38	Serine/threonine-protein kinase 16	Mitogen-activated protein kinase kinase kinase 1	Citron Rho-interacting kinase	ALK tyrosine kinase receptor	Casein kinase II subunit alpha	Tyrosine-protein kinase Fyn	Serine/threonine-protein kinase tousled-like 1	Cyclin-dependent kinase 4	AP2-associated protein kinase 1	Mitogen-activated protein kinase kinase kinase 6	Activin receptor type-1	Calcium/calmodulin-dependent protein kinase type II subunit gamma	Fibroblast growth factor receptor 2	Cyclin-dependent kinase-like 2	Tyrosine-protein kinase Yes	cGMP-dependent protein kinase 2	Insulin receptor-related protein	BMP-2-inducible protein kinase	Angiopoietin-1 receptor	Mitogen-activated protein kinase kinase kinase 11	Serine/threonine-protein kinase PAK 6	Protein kinase C gamma type	MAP kinase-interacting serine/threonine-protein kinase 1	Casein kinase II subunit alpha'	Serine/threonine-protein kinase Nek5	STE20-like serine/threonine-protein kinase	Serine/threonine-protein kinase PLK1	Serine/threonine-protein kinase MARK1	Leucine-rich repeat serine/threonine-protein kinase 2	Mast/stem cell growth factor receptor Kit	Mitogen-activated protein kinase kinase kinase 12	Eukaryotic translation initiation factor 2-alpha kinase 1	cAMP-dependent protein kinase catalytic subunit beta	Calcium/calmodulin-dependent protein kinase type II subunit beta	Serine/threonine-protein kinase PAK 4	Serine/threonine-protein kinase LATS1	TGF-beta receptor type-2	Microtubule-associated serine/threonine-protein kinase 1	Dual specificity protein kinase CLK2	Aurora kinase B	Testis-specific serine/threonine-protein kinase 1	Vascular endothelial growth factor receptor 3	Tyrosine-protein kinase Fgr	Interleukin-1 receptor-associated kinase 4	STE20/SPS1-related proline-alanine-rich protein kinase	Serine/threonine-protein kinase TNNI3K	Mitogen-activated protein kinase kinase kinase 4	Mitogen-activated protein kinase kinase kinase 2	Cyclin-dependent kinase 16	Tyrosine-protein kinase BTK	Dual specificity protein kinase CLK1	Receptor tyrosine-protein kinase erbB-4	Ephrin type-A receptor 1	Tyrosine-protein kinase Fer	Serine/threonine-protein kinase N2	Serine/threonine-protein kinase TAO2	Receptor tyrosine-protein kinase erbB-2	Serine/threonine-protein kinase Nek1	Phosphorylase b kinase gamma catalytic chain, skeletal muscle/heart isoform	Myosin light chain kinase 3	Serine/threonine-protein kinase PAK 2	Serine/threonine-protein kinase N1	Vascular endothelial growth factor receptor 2	Serine/threonine-protein kinase Nek3	Atypical kinase COQ8B, mitochondrial	Serine/threonine-protein kinase SBK1	Tyrosine-protein kinase JAK3	5'-AMP-activated protein kinase subunit beta-1	Serine/threonine-protein kinase 10	MAP/microtubule affinity-regulating kinase 4	Non-receptor tyrosine-protein kinase TNK1	Serine/threonine-protein kinase DCLK3	Uncharacterized serine/threonine-protein kinase SBK3	Serine/threonine-protein kinase Nek2	Serine/threonine-protein kinase MRCK gamma	Serine/threonine-protein kinase tousled-like 2	Cyclin-dependent kinase-like 1	Mitogen-activated protein kinase 10	Ephrin type-B receptor 2	Serine/threonine-protein kinase pim-1	Phosphatidylinositol 4,5-bisphosphate 3-kinase catalytic subunit delta isoform	Serine/threonine-protein kinase DCLK1	Phosphatidylinositol 4-phosphate 3-kinase C2 domain-containing subunit beta	Activated CDC42 kinase 1	Insulin receptor	Mitogen-activated protein kinase kinase kinase 9	Serine/threonine-protein kinase 3	Serine/threonine-protein kinase DCLK2	Mitogen-activated protein kinase kinase kinase kinase 5	NUAK family SNF1-like kinase 2	MAP kinase-activated protein kinase 5	Protein kinase C delta type	Phosphatidylinositol 5-phosphate 4-kinase type-2 gamma	Serine/threonine-protein kinase PLK2
Serine/threonine-protein kinase 26	3-phosphoinositide-dependent protein kinase 1	Discoidin domain-containing receptor 2	Fibroblast growth factor receptor 3	Dual specificity mitogen-activated protein kinase kinase 5	Mitogen-activated protein kinase kinase kinase MLT	Serine/threonine-protein kinase SIK1	Serine/threonine-protein kinase 17B	Platelet-derived growth factor receptor alpha	Dual specificity mitogen-activated protein kinase kinase 2	Serine/threonine-protein kinase PLK4	Casein kinase I isoform alpha	Epidermal growth factor receptor	Serine/threonine-protein kinase 17A	Tyrosine-protein kinase Blk	Serine/threonine-protein kinase RIO3	Serine/threonine-protein kinase SIK2	High affinity nerve growth factor receptor	Serine/threonine-protein kinase PRP4 homolog	Abelson tyrosine-protein kinase 2	Protein-tyrosine kinase 2-beta	Serine/threonine-protein kinase Chk2	Cyclin-G-associated kinase	Serine/threonine-protein kinase Chk1	Mitogen-activated protein kinase kinase kinase 10	RAF proto-oncogene serine/threonine-protein kinase	Serine/threonine-protein kinase 36	Serine/threonine-protein kinase SIK3	Phosphatidylinositol 4-kinase beta	Tyrosine-protein kinase ZAP-70	Megakaryocyte-associated tyrosine-protein kinase	Serine/threonine-protein kinase Nek11	Bone morphogenetic protein receptor type-2	MAP kinase-interacting serine/threonine-protein kinase 2	Phosphatidylinositol 4-phosphate 3-kinase C2 domain-containing subunit gamma	Rho-associated protein kinase 2	Aurora kinase A	Serine/threonine-protein kinase ULK3	Epithelial discoidin domain-containing receptor 1	Serine/threonine-protein kinase TAO1	Calcium/calmodulin-dependent protein kinase type II subunit delta	Protein-tyrosine kinase 6	Serine/threonine-protein kinase/endoribonuclease IRE1	Mitogen-activated protein kinase kinase kinase 19	TGF-beta receptor type-1	Dual specificity tyrosine-phosphorylation-regulated kinase 1B	Interferon-induced, double-stranded RNA-activated protein kinase	Receptor-interacting serine/threonine-protein kinase 1	Homeodomain-interacting protein kinase 3	Serine/threonine-protein kinase 32A	BDNF/NT-3 growth factors receptor	Mitogen-activated protein kinase kinase kinase 13	Tyrosine-protein kinase CSK	Tyrosine-protein kinase Tec	Serine/threonine-protein kinase TBK1	Proto-oncogene tyrosine-protein kinase receptor Ret	Ephrin type-A receptor 7	Tyrosine-protein kinase receptor Tie-1	Activin receptor type-1B	Serine/threonine-protein kinase RIO2	Mitogen-activated protein kinase 4	Dual specificity mitogen-activated protein kinase kinase 3	Homeodomain-interacting protein kinase 2	SNF-related serine/threonine-protein kinase	Mitogen-activated protein kinase kinase kinase 15	Dual specificity tyrosine-phosphorylation-regulated kinase 1A	Mitogen-activated protein kinase kinase kinase kinase 3	Kappa-casein	Ribosomal protein S6 kinase alpha-3	Serine/threonine-protein kinase 35	5'-AMP-activated protein kinase subunit gamma-1	Maternal embryonic leucine zipper kinase	Ribosomal protein S6 kinase alpha-1	Tyrosine-protein kinase FRK	Ankyrin repeat and protein kinase domain-containing protein 1	Membrane-associated tyrosine- and threonine-specific cdc2-inhibitory kinase	Tyrosine-protein kinase receptor UFO	Mitogen-activated protein kinase 13	CLIP-associating protein 1	Dual specificity protein kinase CLK3	cAMP-dependent protein kinase catalytic subunit alpha	Mitogen-activated protein kinase kinase kinase kinase 1	Inhibitor of nuclear factor kappa-B kinase subunit beta	Mitogen-activated protein kinase kinase kinase kinase 2	Phosphatidylinositol 4,5-bisphosphate 3-kinase catalytic subunit gamma isoform	Serine/threonine-protein kinase 38-like	Serine/threonine-protein kinase pim-3	Proto-oncogene tyrosine-protein kinase ROS	Receptor-interacting serine/threonine-protein kinase 2	Receptor-interacting serine/threonine-protein kinase 4	Cyclin-dependent kinase 17	Serine/threonine-protein kinase ICK	Ephrin type-B receptor 1	Mitogen-activated protein kinase kinase kinase 3	Macrophage-stimulating protein receptor	Tyrosine-protein kinase Lck	Cytoplasmic tyrosine-protein kinase BMX	Dual specificity protein kinase TTK	Dual specificity mitogen-activated protein kinase kinase 6	Glycogen synthase kinase-3 beta	5'-AMP-activated protein kinase subunit gamma-2	5'-AMP-activated protein kinase catalytic subunit alpha-1	Proto-oncogene tyrosine-protein kinase Src	Misshapen-like kinase 1	Serine/threonine-protein kinase MARK2	Cyclin-dependent kinase 15	Protein kinase C iota type	Aurora kinase C	Calcium/calmodulin-dependent protein kinase type 1D	Muscle, skeletal receptor tyrosine-protein kinase	Platelet-derived growth factor receptor beta	5'-AMP-activated protein kinase subunit gamma-3	Serine/threonine-protein kinase PAK 1	Fibroblast growth factor receptor 1	Interleukin-1 receptor-associated kinase 3	Ephrin type-A receptor 2	Calcium/calmodulin-dependent protein kinase kinase 1	Tyrosine-protein kinase receptor TYRO3	Tyrosine-protein kinase TXK	Serine/threonine-protein kinase 24	Mitogen-activated protein kinase 15	Ephrin type-B receptor 6	Receptor-type tyrosine-protein kinase FLT3	Serine/threonine-protein kinase PLK3	Serine/threonine-protein kinase D1	Serine/threonine-protein kinase mTOR	NT-3 growth factor receptor	Tyrosine-protein kinase Srms	Mitogen-activated protein kinase 14	Calcium/calmodulin-dependent protein kinase type 1G	Tyrosine-protein kinase JAK2	Death-associated protein kinase 2	Serine/threonine-protein kinase RIO1	Myosin light chain kinase 2, skeletal/cardiac muscle	MAP/microtubule affinity-regulating kinase 3	Ephrin type-A receptor 6	Mitogen-activated protein kinase 9	Tyrosine-protein kinase Fes/Fps	Serine/threonine-protein kinase OSR1	Mitogen-activated protein kinase kinase kinase kinase 4	Tyrosine-protein kinase Mer	Interleukin-1 receptor-associated kinase 1	Calcium/calmodulin-dependent protein kinase type II subunit alpha	eIF-2-alpha kinase GCN2	Myosin-IIIa	5'-AMP-activated protein kinase subunit beta-2	Ephrin type-A receptor 3	Myosin light chain kinase, smooth muscle	5'-AMP-activated protein kinase catalytic subunit alpha-2	Serine/threonine-protein kinase ULK2	LIM domain kinase 2	Protein kinase C theta type	Protein kinase C epsilon type	Glycogen synthase kinase-3 alpha	Serine/threonine-protein kinase PAK 3	Serine/threonine-protein kinase 33	Myosin light chain kinase family member 4	Dual specificity protein kinase CLK4	Peripheral plasma membrane protein CASK	LIM domain kinase 1	Ephrin type-A receptor 4	NUAK family SNF1-like kinase 1	Death-associated protein kinase 3	Tyrosine-protein kinase Lyn	Bone morphogenetic protein receptor type-1B	Focal adhesion kinase 1	Dual specificity testis-specific protein kinase 1	Ephrin type-A receptor 8	Cyclin-dependent kinase 1	Wee1-like protein kinase	Calcium/calmodulin-dependent protein kinase kinase 2	Mitogen-activated protein kinase 7	Death-associated protein kinase 1	Serine/threonine-protein kinase ULK1	Phosphatidylinositol 5-phosphate 4-kinase type-2 beta	Calcium/calmodulin-dependent protein kinase type 1	Serine/threonine-protein kinase Nek4	Serine/threonine-protein kinase B-raf	Serine/threonine-protein kinase Sgk3	Serine/threonine-protein kinase PAK 5	Ephrin type-A receptor 5	Inhibitor of nuclear factor kappa-B kinase subunit epsilon	Vascular endothelial growth factor receptor 1	Tyrosine-protein kinase HCK	Tyrosine-protein kinase ITK/TSK	Macrophage colony-stimulating factor 1 receptor	Ephrin type-B receptor 4	Serine/threonine-protein kinase TAO3	TRAF2 and NCK-interacting protein kinase	Leukocyte tyrosine kinase receptor	Serine/threonine-protein kinase Nek9	Serine/threonine-protein kinase 38	Serine/threonine-protein kinase 16	Mitogen-activated protein kinase kinase kinase 1	Citron Rho-interacting kinase	ALK tyrosine kinase receptor	Casein kinase II subunit alpha	Tyrosine-protein kinase Fyn	Serine/threonine-protein kinase tousled-like 1	Cyclin-dependent kinase 4	AP2-associated protein kinase 1	Mitogen-activated protein kinase kinase kinase 6	Activin receptor type-1	Calcium/calmodulin-dependent protein kinase type II subunit gamma	Fibroblast growth factor receptor 2	Cyclin-dependent kinase-like 2	Tyrosine-protein kinase Yes	cGMP-dependent protein kinase 2	Insulin receptor-related protein	BMP-2-inducible protein kinase	Angiopoietin-1 receptor	Mitogen-activated protein kinase kinase kinase 11	Serine/threonine-protein kinase PAK 6	Protein kinase C gamma type	MAP kinase-interacting serine/threonine-protein kinase 1	Casein kinase II subunit alpha'	Serine/threonine-protein kinase Nek5	STE20-like serine/threonine-protein kinase	Serine/threonine-protein kinase PLK1	Serine/threonine-protein kinase MARK1	Leucine-rich repeat serine/threonine-protein kinase 2	Mast/stem cell growth factor receptor Kit	Mitogen-activated protein kinase kinase kinase 12	Eukaryotic translation initiation factor 2-alpha kinase 1	cAMP-dependent protein kinase catalytic subunit beta	Calcium/calmodulin-dependent protein kinase type II subunit beta	Serine/threonine-protein kinase PAK 4	Serine/threonine-protein kinase LATS1	TGF-beta receptor type-2	Microtubule-associated serine/threonine-protein kinase 1	Dual specificity protein kinase CLK2	Aurora kinase B	Testis-specific serine/threonine-protein kinase 1	Vascular endothelial growth factor receptor 3	Tyrosine-protein kinase Fgr	Interleukin-1 receptor-associated kinase 4	STE20/SPS1-related proline-alanine-rich protein kinase	Serine/threonine-protein kinase TNNI3K	Mitogen-activated protein kinase kinase kinase 4	Mitogen-activated protein kinase kinase kinase 2	Cyclin-dependent kinase 16	Tyrosine-protein kinase BTK	Dual specificity protein kinase CLK1	Receptor tyrosine-protein kinase erbB-4	Ephrin type-A receptor 1	Tyrosine-protein kinase Fer	Serine/threonine-protein kinase N2	Serine/threonine-protein kinase TAO2	Receptor tyrosine-protein kinase erbB-2	Serine/threonine-protein kinase Nek1	Phosphorylase b kinase gamma catalytic chain, skeletal muscle/heart isoform	Myosin light chain kinase 3	Serine/threonine-protein kinase PAK 2	Serine/threonine-protein kinase N1	Vascular endothelial growth factor receptor 2	Serine/threonine-protein kinase Nek3	Atypical kinase COQ8B, mitochondrial	Serine/threonine-protein kinase SBK1	Tyrosine-protein kinase JAK3	5'-AMP-activated protein kinase subunit beta-1	Serine/threonine-protein kinase 10	MAP/microtubule affinity-regulating kinase 4	Non-receptor tyrosine-protein kinase TNK1	Serine/threonine-protein kinase DCLK3	Uncharacterized serine/threonine-protein kinase SBK3	Serine/threonine-protein kinase Nek2	Serine/threonine-protein kinase MRCK gamma	Serine/threonine-protein kinase tousled-like 2	Cyclin-dependent kinase-like 1	Mitogen-activated protein kinase 10	Ephrin type-B receptor 2	Serine/threonine-protein kinase pim-1	Phosphatidylinositol 4,5-bisphosphate 3-kinase catalytic subunit delta isoform	Serine/threonine-protein kinase DCLK1	Phosphatidylinositol 4-phosphate 3-kinase C2 domain-containing subunit beta	Activated CDC42 kinase 1	Insulin receptor	Mitogen-activated protein kinase kinase kinase 9	Serine/threonine-protein kinase 3	Serine/threonine-protein kinase DCLK2	Mitogen-activated protein kinase kinase kinase kinase 5	NUAK family SNF1-like kinase 2	MAP kinase-activated protein kinase 5	Protein kinase C delta type	Phosphatidylinositol 5-phosphate 4-kinase type-2 gamma	Serine/threonine-protein kinase PLK2
cAMP-dependent protein kinase catalytic subunit alpha	3-phosphoinositide-dependent protein kinase 1	Discoidin domain-containing receptor 2	Fibroblast growth factor receptor 3	Dual specificity mitogen-activated protein kinase kinase 5	Mitogen-activated protein kinase kinase kinase MLT	Serine/threonine-protein kinase SIK1	Serine/threonine-protein kinase 17B	Platelet-derived growth factor receptor alpha	Dual specificity mitogen-activated protein kinase kinase 2	Serine/threonine-protein kinase PLK4	Casein kinase I isoform alpha	Epidermal growth factor receptor	Serine/threonine-protein kinase 17A	Tyrosine-protein kinase Blk	Serine/threonine-protein kinase RIO3	Serine/threonine-protein kinase SIK2	High affinity nerve growth factor receptor	Serine/threonine-protein kinase PRP4 homolog	Abelson tyrosine-protein kinase 2	Protein-tyrosine kinase 2-beta	Serine/threonine-protein kinase Chk2	Cyclin-G-associated kinase	Serine/threonine-protein kinase Chk1	Mitogen-activated protein kinase kinase kinase 10	RAF proto-oncogene serine/threonine-protein kinase	Serine/threonine-protein kinase 36	Serine/threonine-protein kinase SIK3	Phosphatidylinositol 4-kinase beta	Tyrosine-protein kinase ZAP-70	Megakaryocyte-associated tyrosine-protein kinase	Serine/threonine-protein kinase Nek11	Bone morphogenetic protein receptor type-2	MAP kinase-interacting serine/threonine-protein kinase 2	Phosphatidylinositol 4-phosphate 3-kinase C2 domain-containing subunit gamma	Rho-associated protein kinase 2	Aurora kinase A	Serine/threonine-protein kinase ULK3	Epithelial discoidin domain-containing receptor 1	Serine/threonine-protein kinase TAO1	Calcium/calmodulin-dependent protein kinase type II subunit delta	Protein-tyrosine kinase 6	Serine/threonine-protein kinase/endoribonuclease IRE1	Mitogen-activated protein kinase kinase kinase 19	TGF-beta receptor type-1	Dual specificity tyrosine-phosphorylation-regulated kinase 1B	Interferon-induced, double-stranded RNA-activated protein kinase	Receptor-interacting serine/threonine-protein kinase 1	Homeodomain-interacting protein kinase 3	Serine/threonine-protein kinase 32A	BDNF/NT-3 growth factors receptor	Mitogen-activated protein kinase kinase kinase 13	Tyrosine-protein kinase CSK	Tyrosine-protein kinase Tec	Serine/threonine-protein kinase TBK1	Proto-oncogene tyrosine-protein kinase receptor Ret	Ephrin type-A receptor 7	Tyrosine-protein kinase receptor Tie-1	Activin receptor type-1B	Serine/threonine-protein kinase RIO2	Mitogen-activated protein kinase 4	Dual specificity mitogen-activated protein kinase kinase 3	Homeodomain-interacting protein kinase 2	SNF-related serine/threonine-protein kinase	Mitogen-activated protein kinase kinase kinase 15	Dual specificity tyrosine-phosphorylation-regulated kinase 1A	Mitogen-activated protein kinase kinase kinase kinase 3	Kappa-casein	Ribosomal protein S6 kinase alpha-3	Serine/threonine-protein kinase 35	5'-AMP-activated protein kinase subunit gamma-1	Maternal embryonic leucine zipper kinase	Ribosomal protein S6 kinase alpha-1	Tyrosine-protein kinase FRK	Ankyrin repeat and protein kinase domain-containing protein 1	Membrane-associated tyrosine- and threonine-specific cdc2-inhibitory kinase	Tyrosine-protein kinase receptor UFO	Mitogen-activated protein kinase 13	CLIP-associating protein 1	Dual specificity protein kinase CLK3	Mitogen-activated protein kinase kinase kinase kinase 1	Inhibitor of nuclear factor kappa-B kinase subunit beta	Mitogen-activated protein kinase kinase kinase kinase 2	Phosphatidylinositol 4,5-bisphosphate 3-kinase catalytic subunit gamma isoform	Serine/threonine-protein kinase 38-like	Serine/threonine-protein kinase pim-3	Proto-oncogene tyrosine-protein kinase ROS	Receptor-interacting serine/threonine-protein kinase 2	Receptor-interacting serine/threonine-protein kinase 4	Cyclin-dependent kinase 17	Serine/threonine-protein kinase ICK	Ephrin type-B receptor 1	Mitogen-activated protein kinase kinase kinase 3	Macrophage-stimulating protein receptor	Tyrosine-protein kinase Lck	Cytoplasmic tyrosine-protein kinase BMX	Dual specificity protein kinase TTK	Dual specificity mitogen-activated protein kinase kinase 6	Glycogen synthase kinase-3 beta	5'-AMP-activated protein kinase subunit gamma-2	5'-AMP-activated protein kinase catalytic subunit alpha-1	Proto-oncogene tyrosine-protein kinase Src	Misshapen-like kinase 1	Serine/threonine-protein kinase MARK2	Cyclin-dependent kinase 15	Protein kinase C iota type	Aurora kinase C	Calcium/calmodulin-dependent protein kinase type 1D	Muscle, skeletal receptor tyrosine-protein kinase	Platelet-derived growth factor receptor beta	5'-AMP-activated protein kinase subunit gamma-3	Serine/threonine-protein kinase PAK 1	Fibroblast growth factor receptor 1	Interleukin-1 receptor-associated kinase 3	Ephrin type-A receptor 2	Calcium/calmodulin-dependent protein kinase kinase 1	Tyrosine-protein kinase receptor TYRO3	Tyrosine-protein kinase TXK	Serine/threonine-protein kinase 24	Mitogen-activated protein kinase 15	Ephrin type-B receptor 6	Receptor-type tyrosine-protein kinase FLT3	Serine/threonine-protein kinase PLK3	Serine/threonine-protein kinase D1	Serine/threonine-protein kinase mTOR	NT-3 growth factor receptor	Tyrosine-protein kinase Srms	Mitogen-activated protein kinase 14	Calcium/calmodulin-dependent protein kinase type 1G	Tyrosine-protein kinase JAK2	Death-associated protein kinase 2	Serine/threonine-protein kinase RIO1	Myosin light chain kinase 2, skeletal/cardiac muscle	MAP/microtubule affinity-regulating kinase 3	Ephrin type-A receptor 6	Mitogen-activated protein kinase 9	Tyrosine-protein kinase Fes/Fps	Serine/threonine-protein kinase OSR1	Mitogen-activated protein kinase kinase kinase kinase 4	Tyrosine-protein kinase Mer	Interleukin-1 receptor-associated kinase 1	Calcium/calmodulin-dependent protein kinase type II subunit alpha	eIF-2-alpha kinase GCN2	Myosin-IIIa	5'-AMP-activated protein kinase subunit beta-2	Ephrin type-A receptor 3	Myosin light chain kinase, smooth muscle	5'-AMP-activated protein kinase catalytic subunit alpha-2	Serine/threonine-protein kinase ULK2	LIM domain kinase 2	Protein kinase C theta type	Protein kinase C epsilon type	Glycogen synthase kinase-3 alpha	Serine/threonine-protein kinase PAK 3	Serine/threonine-protein kinase 33	Myosin light chain kinase family member 4	Dual specificity protein kinase CLK4	Peripheral plasma membrane protein CASK	LIM domain kinase 1	Ephrin type-A receptor 4	NUAK family SNF1-like kinase 1	Death-associated protein kinase 3	Tyrosine-protein kinase Lyn	Bone morphogenetic protein receptor type-1B	Focal adhesion kinase 1	Dual specificity testis-specific protein kinase 1	Ephrin type-A receptor 8	Cyclin-dependent kinase 1	Wee1-like protein kinase	Calcium/calmodulin-dependent protein kinase kinase 2	Mitogen-activated protein kinase 7	Death-associated protein kinase 1	Serine/threonine-protein kinase ULK1	Phosphatidylinositol 5-phosphate 4-kinase type-2 beta	Calcium/calmodulin-dependent protein kinase type 1	Serine/threonine-protein kinase Nek4	Serine/threonine-protein kinase B-raf	Serine/threonine-protein kinase Sgk3	Serine/threonine-protein kinase PAK 5	Ephrin type-A receptor 5	Inhibitor of nuclear factor kappa-B kinase subunit epsilon	Vascular endothelial growth factor receptor 1	Tyrosine-protein kinase HCK	Tyrosine-protein kinase ITK/TSK	Macrophage colony-stimulating factor 1 receptor	Ephrin type-B receptor 4	Serine/threonine-protein kinase TAO3	TRAF2 and NCK-interacting protein kinase	Leukocyte tyrosine kinase receptor	Serine/threonine-protein kinase Nek9	Serine/threonine-protein kinase 38	Serine/threonine-protein kinase 16	Mitogen-activated protein kinase kinase kinase 1	Citron Rho-interacting kinase	ALK tyrosine kinase receptor	Casein kinase II subunit alpha	Tyrosine-protein kinase Fyn	Serine/threonine-protein kinase tousled-like 1	Cyclin-dependent kinase 4	AP2-associated protein kinase 1	Mitogen-activated protein kinase kinase kinase 6	Activin receptor type-1	Calcium/calmodulin-dependent protein kinase type II subunit gamma	Fibroblast growth factor receptor 2	Cyclin-dependent kinase-like 2	Tyrosine-protein kinase Yes	cGMP-dependent protein kinase 2	Insulin receptor-related protein	BMP-2-inducible protein kinase	Angiopoietin-1 receptor	Mitogen-activated protein kinase kinase kinase 11	Serine/threonine-protein kinase PAK 6	Protein kinase C gamma type	MAP kinase-interacting serine/threonine-protein kinase 1	Casein kinase II subunit alpha'	Serine/threonine-protein kinase Nek5	STE20-like serine/threonine-protein kinase	Serine/threonine-protein kinase PLK1	Serine/threonine-protein kinase MARK1	Leucine-rich repeat serine/threonine-protein kinase 2	Mast/stem cell growth factor receptor Kit	Mitogen-activated protein kinase kinase kinase 12	Eukaryotic translation initiation factor 2-alpha kinase 1	cAMP-dependent protein kinase catalytic subunit beta	Calcium/calmodulin-dependent protein kinase type II subunit beta	Serine/threonine-protein kinase PAK 4	Serine/threonine-protein kinase LATS1	TGF-beta receptor type-2	Microtubule-associated serine/threonine-protein kinase 1	Dual specificity protein kinase CLK2	Aurora kinase B	Testis-specific serine/threonine-protein kinase 1	Vascular endothelial growth factor receptor 3	Tyrosine-protein kinase Fgr	Interleukin-1 receptor-associated kinase 4	STE20/SPS1-related proline-alanine-rich protein kinase	Serine/threonine-protein kinase TNNI3K	Mitogen-activated protein kinase kinase kinase 4	Mitogen-activated protein kinase kinase kinase 2	Cyclin-dependent kinase 16	Tyrosine-protein kinase BTK	Dual specificity protein kinase CLK1	Receptor tyrosine-protein kinase erbB-4	Ephrin type-A receptor 1	Tyrosine-protein kinase Fer	Serine/threonine-protein kinase N2	Serine/threonine-protein kinase TAO2	Receptor tyrosine-protein kinase erbB-2	Serine/threonine-protein kinase Nek1	Phosphorylase b kinase gamma catalytic chain, skeletal muscle/heart isoform	Myosin light chain kinase 3	Serine/threonine-protein kinase PAK 2	Serine/threonine-protein kinase N1	Vascular endothelial growth factor receptor 2	Serine/threonine-protein kinase Nek3	Atypical kinase COQ8B, mitochondrial	Serine/threonine-protein kinase SBK1	Tyrosine-protein kinase JAK3	5'-AMP-activated protein kinase subunit beta-1	Serine/threonine-protein kinase 10	MAP/microtubule affinity-regulating kinase 4	Non-receptor tyrosine-protein kinase TNK1	Serine/threonine-protein kinase DCLK3	Uncharacterized serine/threonine-protein kinase SBK3	Serine/threonine-protein kinase Nek2	Serine/threonine-protein kinase MRCK gamma	Serine/threonine-protein kinase tousled-like 2	Cyclin-dependent kinase-like 1	Mitogen-activated protein kinase 10	Ephrin type-B receptor 2	Serine/threonine-protein kinase pim-1	Phosphatidylinositol 4,5-bisphosphate 3-kinase catalytic subunit delta isoform	Serine/threonine-protein kinase DCLK1	Phosphatidylinositol 4-phosphate 3-kinase C2 domain-containing subunit beta	Activated CDC42 kinase 1	Insulin receptor	Mitogen-activated protein kinase kinase kinase 9	Serine/threonine-protein kinase 3	Serine/threonine-protein kinase DCLK2	Mitogen-activated protein kinase kinase kinase kinase 5	NUAK family SNF1-like kinase 2	MAP kinase-activated protein kinase 5	Protein kinase C delta type	Phosphatidylinositol 5-phosphate 4-kinase type-2 gamma	Serine/threonine-protein kinase PLK2
Serine/threonine-protein kinase 24	3-phosphoinositide-dependent protein kinase 1	Discoidin domain-containing receptor 2	Fibroblast growth factor receptor 3	Dual specificity mitogen-activated protein kinase kinase 5	Mitogen-activated protein kinase kinase kinase MLT	Serine/threonine-protein kinase SIK1	Serine/threonine-protein kinase 17B	Platelet-derived growth factor receptor alpha	Dual specificity mitogen-activated protein kinase kinase 2	Serine/threonine-protein kinase PLK4	Casein kinase I isoform alpha	Epidermal growth factor receptor	Serine/threonine-protein kinase 17A	Tyrosine-protein kinase Blk	Serine/threonine-protein kinase RIO3	Serine/threonine-protein kinase SIK2	High affinity nerve growth factor receptor	Serine/threonine-protein kinase PRP4 homolog	Abelson tyrosine-protein kinase 2	Protein-tyrosine kinase 2-beta	Serine/threonine-protein kinase Chk2	Cyclin-G-associated kinase	Serine/threonine-protein kinase Chk1	Mitogen-activated protein kinase kinase kinase 10	RAF proto-oncogene serine/threonine-protein kinase	Serine/threonine-protein kinase 36	Serine/threonine-protein kinase SIK3	Phosphatidylinositol 4-kinase beta	Tyrosine-protein kinase ZAP-70	Megakaryocyte-associated tyrosine-protein kinase	Serine/threonine-protein kinase Nek11	Bone morphogenetic protein receptor type-2	MAP kinase-interacting serine/threonine-protein kinase 2	Phosphatidylinositol 4-phosphate 3-kinase C2 domain-containing subunit gamma	Rho-associated protein kinase 2	Aurora kinase A	Serine/threonine-protein kinase ULK3	Epithelial discoidin domain-containing receptor 1	Serine/threonine-protein kinase TAO1	Calcium/calmodulin-dependent protein kinase type II subunit delta	Protein-tyrosine kinase 6	Serine/threonine-protein kinase/endoribonuclease IRE1	Mitogen-activated protein kinase kinase kinase 19	TGF-beta receptor type-1	Dual specificity tyrosine-phosphorylation-regulated kinase 1B	Interferon-induced, double-stranded RNA-activated protein kinase	Receptor-interacting serine/threonine-protein kinase 1	Homeodomain-interacting protein kinase 3	Serine/threonine-protein kinase 32A	BDNF/NT-3 growth factors receptor	Mitogen-activated protein kinase kinase kinase 13	Tyrosine-protein kinase CSK	Tyrosine-protein kinase Tec	Serine/threonine-protein kinase TBK1	Proto-oncogene tyrosine-protein kinase receptor Ret	Ephrin type-A receptor 7	Tyrosine-protein kinase receptor Tie-1	Activin receptor type-1B	Serine/threonine-protein kinase RIO2	Mitogen-activated protein kinase 4	Dual specificity mitogen-activated protein kinase kinase 3	Homeodomain-interacting protein kinase 2	SNF-related serine/threonine-protein kinase	Mitogen-activated protein kinase kinase kinase 15	Dual specificity tyrosine-phosphorylation-regulated kinase 1A	Mitogen-activated protein kinase kinase kinase kinase 3	Kappa-casein	Ribosomal protein S6 kinase alpha-3	Serine/threonine-protein kinase 35	5'-AMP-activated protein kinase subunit gamma-1	Maternal embryonic leucine zipper kinase	Ribosomal protein S6 kinase alpha-1	Tyrosine-protein kinase FRK	Ankyrin repeat and protein kinase domain-containing protein 1	Membrane-associated tyrosine- and threonine-specific cdc2-inhibitory kinase	Tyrosine-protein kinase receptor UFO	Mitogen-activated protein kinase 13	CLIP-associating protein 1	Dual specificity protein kinase CLK3	Mitogen-activated protein kinase kinase kinase kinase 1	Inhibitor of nuclear factor kappa-B kinase subunit beta	Mitogen-activated protein kinase kinase kinase kinase 2	Phosphatidylinositol 4,5-bisphosphate 3-kinase catalytic subunit gamma isoform	Serine/threonine-protein kinase 38-like	Serine/threonine-protein kinase pim-3	Proto-oncogene tyrosine-protein kinase ROS	Receptor-interacting serine/threonine-protein kinase 2	Receptor-interacting serine/threonine-protein kinase 4	Cyclin-dependent kinase 17	Serine/threonine-protein kinase ICK	Ephrin type-B receptor 1	Mitogen-activated protein kinase kinase kinase 3	Macrophage-stimulating protein receptor	Tyrosine-protein kinase Lck	Cytoplasmic tyrosine-protein kinase BMX	Dual specificity protein kinase TTK	Dual specificity mitogen-activated protein kinase kinase 6	Glycogen synthase kinase-3 beta	5'-AMP-activated protein kinase subunit gamma-2	5'-AMP-activated protein kinase catalytic subunit alpha-1	Proto-oncogene tyrosine-protein kinase Src	Misshapen-like kinase 1	Serine/threonine-protein kinase MARK2	Cyclin-dependent kinase 15	Protein kinase C iota type	Aurora kinase C	Calcium/calmodulin-dependent protein kinase type 1D	Muscle, skeletal receptor tyrosine-protein kinase	Platelet-derived growth factor receptor beta	5'-AMP-activated protein kinase subunit gamma-3	Serine/threonine-protein kinase PAK 1	Fibroblast growth factor receptor 1	Interleukin-1 receptor-associated kinase 3	Ephrin type-A receptor 2	Calcium/calmodulin-dependent protein kinase kinase 1	Tyrosine-protein kinase receptor TYRO3	Tyrosine-protein kinase TXK	Mitogen-activated protein kinase 15	Ephrin type-B receptor 6	Receptor-type tyrosine-protein kinase FLT3	Serine/threonine-protein kinase PLK3	Serine/threonine-protein kinase D1	Serine/threonine-protein kinase mTOR	NT-3 growth factor receptor	Tyrosine-protein kinase Srms	Mitogen-activated protein kinase 14	Calcium/calmodulin-dependent protein kinase type 1G	Tyrosine-protein kinase JAK2	Death-associated protein kinase 2	Serine/threonine-protein kinase RIO1	Myosin light chain kinase 2, skeletal/cardiac muscle	MAP/microtubule affinity-regulating kinase 3	Ephrin type-A receptor 6	Mitogen-activated protein kinase 9	Tyrosine-protein kinase Fes/Fps	Serine/threonine-protein kinase OSR1	Mitogen-activated protein kinase kinase kinase kinase 4	Tyrosine-protein kinase Mer	Interleukin-1 receptor-associated kinase 1	Calcium/calmodulin-dependent protein kinase type II subunit alpha	eIF-2-alpha kinase GCN2	Myosin-IIIa	5'-AMP-activated protein kinase subunit beta-2	Ephrin type-A receptor 3	Myosin light chain kinase, smooth muscle	5'-AMP-activated protein kinase catalytic subunit alpha-2	Serine/threonine-protein kinase ULK2	LIM domain kinase 2	Protein kinase C theta type	Protein kinase C epsilon type	Glycogen synthase kinase-3 alpha	Serine/threonine-protein kinase PAK 3	Serine/threonine-protein kinase 33	Myosin light chain kinase family member 4	Dual specificity protein kinase CLK4	Peripheral plasma membrane protein CASK	LIM domain kinase 1	Ephrin type-A receptor 4	NUAK family SNF1-like kinase 1	Death-associated protein kinase 3	Tyrosine-protein kinase Lyn	Bone morphogenetic protein receptor type-1B	Focal adhesion kinase 1	Dual specificity testis-specific protein kinase 1	Ephrin type-A receptor 8	Cyclin-dependent kinase 1	Wee1-like protein kinase	Calcium/calmodulin-dependent protein kinase kinase 2	Mitogen-activated protein kinase 7	Death-associated protein kinase 1	Serine/threonine-protein kinase ULK1	Phosphatidylinositol 5-phosphate 4-kinase type-2 beta	Calcium/calmodulin-dependent protein kinase type 1	Serine/threonine-protein kinase Nek4	Serine/threonine-protein kinase B-raf	Serine/threonine-protein kinase Sgk3	Serine/threonine-protein kinase PAK 5	Ephrin type-A receptor 5	Inhibitor of nuclear factor kappa-B kinase subunit epsilon	Vascular endothelial growth factor receptor 1	Tyrosine-protein kinase HCK	Tyrosine-protein kinase ITK/TSK	Macrophage colony-stimulating factor 1 receptor	Ephrin type-B receptor 4	Serine/threonine-protein kinase TAO3	TRAF2 and NCK-interacting protein kinase	Leukocyte tyrosine kinase receptor	Serine/threonine-protein kinase Nek9	Serine/threonine-protein kinase 38	Serine/threonine-protein kinase 16	Mitogen-activated protein kinase kinase kinase 1	Citron Rho-interacting kinase	ALK tyrosine kinase receptor	Casein kinase II subunit alpha	Tyrosine-protein kinase Fyn	Serine/threonine-protein kinase tousled-like 1	Cyclin-dependent kinase 4	AP2-associated protein kinase 1	Mitogen-activated protein kinase kinase kinase 6	Activin receptor type-1	Calcium/calmodulin-dependent protein kinase type II subunit gamma	Fibroblast growth factor receptor 2	Cyclin-dependent kinase-like 2	Tyrosine-protein kinase Yes	cGMP-dependent protein kinase 2	Insulin receptor-related protein	BMP-2-inducible protein kinase	Angiopoietin-1 receptor	Mitogen-activated protein kinase kinase kinase 11	Serine/threonine-protein kinase PAK 6	Protein kinase C gamma type	MAP kinase-interacting serine/threonine-protein kinase 1	Casein kinase II subunit alpha'	Serine/threonine-protein kinase Nek5	STE20-like serine/threonine-protein kinase	Serine/threonine-protein kinase PLK1	Serine/threonine-protein kinase MARK1	Leucine-rich repeat serine/threonine-protein kinase 2	Mast/stem cell growth factor receptor Kit	Mitogen-activated protein kinase kinase kinase 12	Eukaryotic translation initiation factor 2-alpha kinase 1	cAMP-dependent protein kinase catalytic subunit beta	Calcium/calmodulin-dependent protein kinase type II subunit beta	Serine/threonine-protein kinase PAK 4	Serine/threonine-protein kinase LATS1	TGF-beta receptor type-2	Microtubule-associated serine/threonine-protein kinase 1	Dual specificity protein kinase CLK2	Aurora kinase B	Testis-specific serine/threonine-protein kinase 1	Vascular endothelial growth factor receptor 3	Tyrosine-protein kinase Fgr	Interleukin-1 receptor-associated kinase 4	STE20/SPS1-related proline-alanine-rich protein kinase	Serine/threonine-protein kinase TNNI3K	Mitogen-activated protein kinase kinase kinase 4	Mitogen-activated protein kinase kinase kinase 2	Cyclin-dependent kinase 16	Tyrosine-protein kinase BTK	Dual specificity protein kinase CLK1	Receptor tyrosine-protein kinase erbB-4	Ephrin type-A receptor 1	Tyrosine-protein kinase Fer	Serine/threonine-protein kinase N2	Serine/threonine-protein kinase TAO2	Receptor tyrosine-protein kinase erbB-2	Serine/threonine-protein kinase Nek1	Phosphorylase b kinase gamma catalytic chain, skeletal muscle/heart isoform	Myosin light chain kinase 3	Serine/threonine-protein kinase PAK 2	Serine/threonine-protein kinase N1	Vascular endothelial growth factor receptor 2	Serine/threonine-protein kinase Nek3	Atypical kinase COQ8B, mitochondrial	Serine/threonine-protein kinase SBK1	Tyrosine-protein kinase JAK3	5'-AMP-activated protein kinase subunit beta-1	Serine/threonine-protein kinase 10	MAP/microtubule affinity-regulating kinase 4	Non-receptor tyrosine-protein kinase TNK1	Serine/threonine-protein kinase DCLK3	Uncharacterized serine/threonine-protein kinase SBK3	Serine/threonine-protein kinase Nek2	Serine/threonine-protein kinase MRCK gamma	Serine/threonine-protein kinase tousled-like 2	Cyclin-dependent kinase-like 1	Mitogen-activated protein kinase 10	Ephrin type-B receptor 2	Serine/threonine-protein kinase pim-1	Phosphatidylinositol 4,5-bisphosphate 3-kinase catalytic subunit delta isoform	Serine/threonine-protein kinase DCLK1	Phosphatidylinositol 4-phosphate 3-kinase C2 domain-containing subunit beta	Activated CDC42 kinase 1	Insulin receptor	Mitogen-activated protein kinase kinase kinase 9	Serine/threonine-protein kinase 3	Serine/threonine-protein kinase DCLK2	Mitogen-activated protein kinase kinase kinase kinase 5	NUAK family SNF1-like kinase 2	MAP kinase-activated protein kinase 5	Protein kinase C delta type	Phosphatidylinositol 5-phosphate 4-kinase type-2 gamma	Serine/threonine-protein kinase PLK2
Serine/threonine-protein kinase 3	3-phosphoinositide-dependent protein kinase 1	Discoidin domain-containing receptor 2	Fibroblast growth factor receptor 3	Dual specificity mitogen-activated protein kinase kinase 5	Mitogen-activated protein kinase kinase kinase MLT	Serine/threonine-protein kinase SIK1	Serine/threonine-protein kinase 17B	Platelet-derived growth factor receptor alpha	Dual specificity mitogen-activated protein kinase kinase 2	Serine/threonine-protein kinase PLK4	Casein kinase I isoform alpha	Epidermal growth factor receptor	Serine/threonine-protein kinase 17A	Tyrosine-protein kinase Blk	Serine/threonine-protein kinase RIO3	Serine/threonine-protein kinase SIK2	High affinity nerve growth factor receptor	Serine/threonine-protein kinase PRP4 homolog	Abelson tyrosine-protein kinase 2	Protein-tyrosine kinase 2-beta	Serine/threonine-protein kinase Chk2	Cyclin-G-associated kinase	Serine/threonine-protein kinase Chk1	Mitogen-activated protein kinase kinase kinase 10	RAF proto-oncogene serine/threonine-protein kinase	Serine/threonine-protein kinase 36	Serine/threonine-protein kinase SIK3	Phosphatidylinositol 4-kinase beta	Tyrosine-protein kinase ZAP-70	Megakaryocyte-associated tyrosine-protein kinase	Serine/threonine-protein kinase Nek11	Bone morphogenetic protein receptor type-2	MAP kinase-interacting serine/threonine-protein kinase 2	Phosphatidylinositol 4-phosphate 3-kinase C2 domain-containing subunit gamma	Rho-associated protein kinase 2	Aurora kinase A	Serine/threonine-protein kinase ULK3	Epithelial discoidin domain-containing receptor 1	Serine/threonine-protein kinase TAO1	Calcium/calmodulin-dependent protein kinase type II subunit delta	Protein-tyrosine kinase 6	Serine/threonine-protein kinase/endoribonuclease IRE1	Mitogen-activated protein kinase kinase kinase 19	TGF-beta receptor type-1	Dual specificity tyrosine-phosphorylation-regulated kinase 1B	Interferon-induced, double-stranded RNA-activated protein kinase	Receptor-interacting serine/threonine-protein kinase 1	Homeodomain-interacting protein kinase 3	Serine/threonine-protein kinase 32A	BDNF/NT-3 growth factors receptor	Mitogen-activated protein kinase kinase kinase 13	Tyrosine-protein kinase CSK	Tyrosine-protein kinase Tec	Serine/threonine-protein kinase TBK1	Proto-oncogene tyrosine-protein kinase receptor Ret	Ephrin type-A receptor 7	Tyrosine-protein kinase receptor Tie-1	Activin receptor type-1B	Serine/threonine-protein kinase RIO2	Mitogen-activated protein kinase 4	Dual specificity mitogen-activated protein kinase kinase 3	Homeodomain-interacting protein kinase 2	SNF-related serine/threonine-protein kinase	Mitogen-activated protein kinase kinase kinase 15	Dual specificity tyrosine-phosphorylation-regulated kinase 1A	Mitogen-activated protein kinase kinase kinase kinase 3	Kappa-casein	Ribosomal protein S6 kinase alpha-3	Serine/threonine-protein kinase 35	5'-AMP-activated protein kinase subunit gamma-1	Maternal embryonic leucine zipper kinase	Ribosomal protein S6 kinase alpha-1	Tyrosine-protein kinase FRK	Ankyrin repeat and protein kinase domain-containing protein 1	Membrane-associated tyrosine- and threonine-specific cdc2-inhibitory kinase	Tyrosine-protein kinase receptor UFO	Mitogen-activated protein kinase 13	CLIP-associating protein 1	Dual specificity protein kinase CLK3	Mitogen-activated protein kinase kinase kinase kinase 1	Inhibitor of nuclear factor kappa-B kinase subunit beta	Mitogen-activated protein kinase kinase kinase kinase 2	Phosphatidylinositol 4,5-bisphosphate 3-kinase catalytic subunit gamma isoform	Serine/threonine-protein kinase 38-like	Serine/threonine-protein kinase pim-3	Proto-oncogene tyrosine-protein kinase ROS	Receptor-interacting serine/threonine-protein kinase 2	Receptor-interacting serine/threonine-protein kinase 4	Cyclin-dependent kinase 17	Serine/threonine-protein kinase ICK	Ephrin type-B receptor 1	Mitogen-activated protein kinase kinase kinase 3	Macrophage-stimulating protein receptor	Tyrosine-protein kinase Lck	Cytoplasmic tyrosine-protein kinase BMX	Dual specificity protein kinase TTK	Dual specificity mitogen-activated protein kinase kinase 6	Glycogen synthase kinase-3 beta	5'-AMP-activated protein kinase subunit gamma-2	5'-AMP-activated protein kinase catalytic subunit alpha-1	Proto-oncogene tyrosine-protein kinase Src	Misshapen-like kinase 1	Serine/threonine-protein kinase MARK2	Cyclin-dependent kinase 15	Protein kinase C iota type	Aurora kinase C	Calcium/calmodulin-dependent protein kinase type 1D	Muscle, skeletal receptor tyrosine-protein kinase	Platelet-derived growth factor receptor beta	5'-AMP-activated protein kinase subunit gamma-3	Serine/threonine-protein kinase PAK 1	Fibroblast growth factor receptor 1	Interleukin-1 receptor-associated kinase 3	Ephrin type-A receptor 2	Calcium/calmodulin-dependent protein kinase kinase 1	Tyrosine-protein kinase receptor TYRO3	Tyrosine-protein kinase TXK	Mitogen-activated protein kinase 15	Ephrin type-B receptor 6	Receptor-type tyrosine-protein kinase FLT3	Serine/threonine-protein kinase PLK3	Serine/threonine-protein kinase D1	Serine/threonine-protein kinase mTOR	NT-3 growth factor receptor	Tyrosine-protein kinase Srms	Mitogen-activated protein kinase 14	Calcium/calmodulin-dependent protein kinase type 1G	Tyrosine-protein kinase JAK2	Death-associated protein kinase 2	Serine/threonine-protein kinase RIO1	Myosin light chain kinase 2, skeletal/cardiac muscle	MAP/microtubule affinity-regulating kinase 3	Ephrin type-A receptor 6	Mitogen-activated protein kinase 9	Tyrosine-protein kinase Fes/Fps	Serine/threonine-protein kinase OSR1	Mitogen-activated protein kinase kinase kinase kinase 4	Tyrosine-protein kinase Mer	Interleukin-1 receptor-associated kinase 1	Calcium/calmodulin-dependent protein kinase type II subunit alpha	eIF-2-alpha kinase GCN2	Myosin-IIIa	5'-AMP-activated protein kinase subunit beta-2	Ephrin type-A receptor 3	Myosin light chain kinase, smooth muscle	5'-AMP-activated protein kinase catalytic subunit alpha-2	Serine/threonine-protein kinase ULK2	LIM domain kinase 2	Protein kinase C theta type	Protein kinase C epsilon type	Glycogen synthase kinase-3 alpha	Serine/threonine-protein kinase PAK 3	Serine/threonine-protein kinase 33	Myosin light chain kinase family member 4	Dual specificity protein kinase CLK4	Peripheral plasma membrane protein CASK	LIM domain kinase 1	Ephrin type-A receptor 4	NUAK family SNF1-like kinase 1	Death-associated protein kinase 3	Tyrosine-protein kinase Lyn	Bone morphogenetic protein receptor type-1B	Focal adhesion kinase 1	Dual specificity testis-specific protein kinase 1	Ephrin type-A receptor 8	Cyclin-dependent kinase 1	Wee1-like protein kinase	Calcium/calmodulin-dependent protein kinase kinase 2	Mitogen-activated protein kinase 7	Death-associated protein kinase 1	Serine/threonine-protein kinase ULK1	Phosphatidylinositol 5-phosphate 4-kinase type-2 beta	Calcium/calmodulin-dependent protein kinase type 1	Serine/threonine-protein kinase Nek4	Serine/threonine-protein kinase B-raf	Serine/threonine-protein kinase Sgk3	Serine/threonine-protein kinase PAK 5	Ephrin type-A receptor 5	Inhibitor of nuclear factor kappa-B kinase subunit epsilon	Vascular endothelial growth factor receptor 1	Tyrosine-protein kinase HCK	Tyrosine-protein kinase ITK/TSK	Macrophage colony-stimulating factor 1 receptor	Ephrin type-B receptor 4	Serine/threonine-protein kinase TAO3	TRAF2 and NCK-interacting protein kinase	Leukocyte tyrosine kinase receptor	Serine/threonine-protein kinase Nek9	Serine/threonine-protein kinase 38	Serine/threonine-protein kinase 16	Mitogen-activated protein kinase kinase kinase 1	Citron Rho-interacting kinase	ALK tyrosine kinase receptor	Casein kinase II subunit alpha	Tyrosine-protein kinase Fyn	Serine/threonine-protein kinase tousled-like 1	Cyclin-dependent kinase 4	AP2-associated protein kinase 1	Mitogen-activated protein kinase kinase kinase 6	Activin receptor type-1	Calcium/calmodulin-dependent protein kinase type II subunit gamma	Fibroblast growth factor receptor 2	Cyclin-dependent kinase-like 2	Tyrosine-protein kinase Yes	cGMP-dependent protein kinase 2	Insulin receptor-related protein	BMP-2-inducible protein kinase	Angiopoietin-1 receptor	Mitogen-activated protein kinase kinase kinase 11	Serine/threonine-protein kinase PAK 6	Protein kinase C gamma type	MAP kinase-interacting serine/threonine-protein kinase 1	Casein kinase II subunit alpha'	Serine/threonine-protein kinase Nek5	STE20-like serine/threonine-protein kinase	Serine/threonine-protein kinase PLK1	Serine/threonine-protein kinase MARK1	Leucine-rich repeat serine/threonine-protein kinase 2	Mast/stem cell growth factor receptor Kit	Mitogen-activated protein kinase kinase kinase 12	Eukaryotic translation initiation factor 2-alpha kinase 1	cAMP-dependent protein kinase catalytic subunit beta	Calcium/calmodulin-dependent protein kinase type II subunit beta	Serine/threonine-protein kinase PAK 4	Serine/threonine-protein kinase LATS1	TGF-beta receptor type-2	Microtubule-associated serine/threonine-protein kinase 1	Dual specificity protein kinase CLK2	Aurora kinase B	Testis-specific serine/threonine-protein kinase 1	Vascular endothelial growth factor receptor 3	Tyrosine-protein kinase Fgr	Interleukin-1 receptor-associated kinase 4	STE20/SPS1-related proline-alanine-rich protein kinase	Serine/threonine-protein kinase TNNI3K	Mitogen-activated protein kinase kinase kinase 4	Mitogen-activated protein kinase kinase kinase 2	Cyclin-dependent kinase 16	Tyrosine-protein kinase BTK	Dual specificity protein kinase CLK1	Receptor tyrosine-protein kinase erbB-4	Ephrin type-A receptor 1	Tyrosine-protein kinase Fer	Serine/threonine-protein kinase N2	Serine/threonine-protein kinase TAO2	Receptor tyrosine-protein kinase erbB-2	Serine/threonine-protein kinase Nek1	Phosphorylase b kinase gamma catalytic chain, skeletal muscle/heart isoform	Myosin light chain kinase 3	Serine/threonine-protein kinase PAK 2	Serine/threonine-protein kinase N1	Vascular endothelial growth factor receptor 2	Serine/threonine-protein kinase Nek3	Atypical kinase COQ8B, mitochondrial	Serine/threonine-protein kinase SBK1	Tyrosine-protein kinase JAK3	5'-AMP-activated protein kinase subunit beta-1	Serine/threonine-protein kinase 10	MAP/microtubule affinity-regulating kinase 4	Non-receptor tyrosine-protein kinase TNK1	Serine/threonine-protein kinase DCLK3	Uncharacterized serine/threonine-protein kinase SBK3	Serine/threonine-protein kinase Nek2	Serine/threonine-protein kinase MRCK gamma	Serine/threonine-protein kinase tousled-like 2	Cyclin-dependent kinase-like 1	Mitogen-activated protein kinase 10	Ephrin type-B receptor 2	Serine/threonine-protein kinase pim-1	Phosphatidylinositol 4,5-bisphosphate 3-kinase catalytic subunit delta isoform	Serine/threonine-protein kinase DCLK1	Phosphatidylinositol 4-phosphate 3-kinase C2 domain-containing subunit beta	Activated CDC42 kinase 1	Insulin receptor	Mitogen-activated protein kinase kinase kinase 9	Serine/threonine-protein kinase DCLK2	Mitogen-activated protein kinase kinase kinase kinase 5	NUAK family SNF1-like kinase 2	MAP kinase-activated protein kinase 5	Protein kinase C delta type	Phosphatidylinositol 5-phosphate 4-kinase type-2 gamma	Serine/threonine-protein kinase PLK2
Tyrosine-protein kinase Tec	3-phosphoinositide-dependent protein kinase 1	Discoidin domain-containing receptor 2	Fibroblast growth factor receptor 3	Dual specificity mitogen-activated protein kinase kinase 5	Mitogen-activated protein kinase kinase kinase MLT	Serine/threonine-protein kinase SIK1	Serine/threonine-protein kinase 17B	Platelet-derived growth factor receptor alpha	Dual specificity mitogen-activated protein kinase kinase 2	Serine/threonine-protein kinase PLK4	Casein kinase I isoform alpha	Epidermal growth factor receptor	Serine/threonine-protein kinase 17A	Tyrosine-protein kinase Blk	Serine/threonine-protein kinase RIO3	Serine/threonine-protein kinase SIK2	High affinity nerve growth factor receptor	Serine/threonine-protein kinase PRP4 homolog	Abelson tyrosine-protein kinase 2	Protein-tyrosine kinase 2-beta	Serine/threonine-protein kinase Chk2	Cyclin-G-associated kinase	Serine/threonine-protein kinase Chk1	Mitogen-activated protein kinase kinase kinase 10	RAF proto-oncogene serine/threonine-protein kinase	Serine/threonine-protein kinase 36	Serine/threonine-protein kinase SIK3	Phosphatidylinositol 4-kinase beta	Tyrosine-protein kinase ZAP-70	Megakaryocyte-associated tyrosine-protein kinase	Serine/threonine-protein kinase Nek11	Bone morphogenetic protein receptor type-2	MAP kinase-interacting serine/threonine-protein kinase 2	Phosphatidylinositol 4-phosphate 3-kinase C2 domain-containing subunit gamma	Rho-associated protein kinase 2	Aurora kinase A	Serine/threonine-protein kinase ULK3	Epithelial discoidin domain-containing receptor 1	Serine/threonine-protein kinase TAO1	Calcium/calmodulin-dependent protein kinase type II subunit delta	Protein-tyrosine kinase 6	Serine/threonine-protein kinase/endoribonuclease IRE1	Mitogen-activated protein kinase kinase kinase 19	TGF-beta receptor type-1	Dual specificity tyrosine-phosphorylation-regulated kinase 1B	Interferon-induced, double-stranded RNA-activated protein kinase	Receptor-interacting serine/threonine-protein kinase 1	Homeodomain-interacting protein kinase 3	Serine/threonine-protein kinase 32A	BDNF/NT-3 growth factors receptor	Mitogen-activated protein kinase kinase kinase 13	Tyrosine-protein kinase CSK	Serine/threonine-protein kinase TBK1	Proto-oncogene tyrosine-protein kinase receptor Ret	Ephrin type-A receptor 7	Tyrosine-protein kinase receptor Tie-1	Activin receptor type-1B	Serine/threonine-protein kinase RIO2	Mitogen-activated protein kinase 4	Dual specificity mitogen-activated protein kinase kinase 3	Homeodomain-interacting protein kinase 2	SNF-related serine/threonine-protein kinase	Mitogen-activated protein kinase kinase kinase 15	Dual specificity tyrosine-phosphorylation-regulated kinase 1A	Mitogen-activated protein kinase kinase kinase kinase 3	Kappa-casein	Ribosomal protein S6 kinase alpha-3	Serine/threonine-protein kinase 35	5'-AMP-activated protein kinase subunit gamma-1	Maternal embryonic leucine zipper kinase	Ribosomal protein S6 kinase alpha-1	Tyrosine-protein kinase FRK	Ankyrin repeat and protein kinase domain-containing protein 1	Membrane-associated tyrosine- and threonine-specific cdc2-inhibitory kinase	Tyrosine-protein kinase receptor UFO	Mitogen-activated protein kinase 13	CLIP-associating protein 1	Dual specificity protein kinase CLK3	Mitogen-activated protein kinase kinase kinase kinase 1	Inhibitor of nuclear factor kappa-B kinase subunit beta	Mitogen-activated protein kinase kinase kinase kinase 2	Phosphatidylinositol 4,5-bisphosphate 3-kinase catalytic subunit gamma isoform	Serine/threonine-protein kinase 38-like	Serine/threonine-protein kinase pim-3	Proto-oncogene tyrosine-protein kinase ROS	Receptor-interacting serine/threonine-protein kinase 2	Receptor-interacting serine/threonine-protein kinase 4	Cyclin-dependent kinase 17	Serine/threonine-protein kinase ICK	Ephrin type-B receptor 1	Mitogen-activated protein kinase kinase kinase 3	Macrophage-stimulating protein receptor	Tyrosine-protein kinase Lck	Cytoplasmic tyrosine-protein kinase BMX	Dual specificity protein kinase TTK	Dual specificity mitogen-activated protein kinase kinase 6	Glycogen synthase kinase-3 beta	5'-AMP-activated protein kinase subunit gamma-2	5'-AMP-activated protein kinase catalytic subunit alpha-1	Proto-oncogene tyrosine-protein kinase Src	Misshapen-like kinase 1	Serine/threonine-protein kinase MARK2	Cyclin-dependent kinase 15	Protein kinase C iota type	Aurora kinase C	Calcium/calmodulin-dependent protein kinase type 1D	Muscle, skeletal receptor tyrosine-protein kinase	Platelet-derived growth factor receptor beta	5'-AMP-activated protein kinase subunit gamma-3	Serine/threonine-protein kinase PAK 1	Fibroblast growth factor receptor 1	Interleukin-1 receptor-associated kinase 3	Ephrin type-A receptor 2	Calcium/calmodulin-dependent protein kinase kinase 1	Tyrosine-protein kinase receptor TYRO3	Tyrosine-protein kinase TXK	Mitogen-activated protein kinase 15	Ephrin type-B receptor 6	Receptor-type tyrosine-protein kinase FLT3	Serine/threonine-protein kinase PLK3	Serine/threonine-protein kinase D1	Serine/threonine-protein kinase mTOR	NT-3 growth factor receptor	Tyrosine-protein kinase Srms	Mitogen-activated protein kinase 14	Calcium/calmodulin-dependent protein kinase type 1G	Tyrosine-protein kinase JAK2	Death-associated protein kinase 2	Serine/threonine-protein kinase RIO1	Myosin light chain kinase 2, skeletal/cardiac muscle	MAP/microtubule affinity-regulating kinase 3	Ephrin type-A receptor 6	Mitogen-activated protein kinase 9	Tyrosine-protein kinase Fes/Fps	Serine/threonine-protein kinase OSR1	Mitogen-activated protein kinase kinase kinase kinase 4	Tyrosine-protein kinase Mer	Interleukin-1 receptor-associated kinase 1	Calcium/calmodulin-dependent protein kinase type II subunit alpha	eIF-2-alpha kinase GCN2	Myosin-IIIa	5'-AMP-activated protein kinase subunit beta-2	Ephrin type-A receptor 3	Myosin light chain kinase, smooth muscle	5'-AMP-activated protein kinase catalytic subunit alpha-2	Serine/threonine-protein kinase ULK2	LIM domain kinase 2	Protein kinase C theta type	Protein kinase C epsilon type	Glycogen synthase kinase-3 alpha	Serine/threonine-protein kinase PAK 3	Serine/threonine-protein kinase 33	Myosin light chain kinase family member 4	Dual specificity protein kinase CLK4	Peripheral plasma membrane protein CASK	LIM domain kinase 1	Ephrin type-A receptor 4	NUAK family SNF1-like kinase 1	Death-associated protein kinase 3	Tyrosine-protein kinase Lyn	Bone morphogenetic protein receptor type-1B	Focal adhesion kinase 1	Dual specificity testis-specific protein kinase 1	Ephrin type-A receptor 8	Cyclin-dependent kinase 1	Wee1-like protein kinase	Calcium/calmodulin-dependent protein kinase kinase 2	Mitogen-activated protein kinase 7	Death-associated protein kinase 1	Serine/threonine-protein kinase ULK1	Phosphatidylinositol 5-phosphate 4-kinase type-2 beta	Calcium/calmodulin-dependent protein kinase type 1	Serine/threonine-protein kinase Nek4	Serine/threonine-protein kinase B-raf	Serine/threonine-protein kinase Sgk3	Serine/threonine-protein kinase PAK 5	Ephrin type-A receptor 5	Inhibitor of nuclear factor kappa-B kinase subunit epsilon	Tyrosine-protein kinase ITK/TSK	Vascular endothelial growth factor receptor 1	Tyrosine-protein kinase HCK	Macrophage colony-stimulating factor 1 receptor	Ephrin type-B receptor 4	Serine/threonine-protein kinase TAO3	TRAF2 and NCK-interacting protein kinase	Leukocyte tyrosine kinase receptor	Serine/threonine-protein kinase Nek9	Serine/threonine-protein kinase 38	Serine/threonine-protein kinase 16	Mitogen-activated protein kinase kinase kinase 1	Citron Rho-interacting kinase	ALK tyrosine kinase receptor	Casein kinase II subunit alpha	Tyrosine-protein kinase Fyn	Serine/threonine-protein kinase tousled-like 1	Cyclin-dependent kinase 4	AP2-associated protein kinase 1	Mitogen-activated protein kinase kinase kinase 6	Activin receptor type-1	Calcium/calmodulin-dependent protein kinase type II subunit gamma	Fibroblast growth factor receptor 2	Cyclin-dependent kinase-like 2	Tyrosine-protein kinase Yes	cGMP-dependent protein kinase 2	Insulin receptor-related protein	BMP-2-inducible protein kinase	Angiopoietin-1 receptor	Mitogen-activated protein kinase kinase kinase 11	Serine/threonine-protein kinase PAK 6	Protein kinase C gamma type	MAP kinase-interacting serine/threonine-protein kinase 1	Casein kinase II subunit alpha'	Serine/threonine-protein kinase Nek5	STE20-like serine/threonine-protein kinase	Serine/threonine-protein kinase PLK1	Serine/threonine-protein kinase MARK1	Leucine-rich repeat serine/threonine-protein kinase 2	Mast/stem cell growth factor receptor Kit	Mitogen-activated protein kinase kinase kinase 12	Eukaryotic translation initiation factor 2-alpha kinase 1	cAMP-dependent protein kinase catalytic subunit beta	Calcium/calmodulin-dependent protein kinase type II subunit beta	Serine/threonine-protein kinase PAK 4	Serine/threonine-protein kinase LATS1	TGF-beta receptor type-2	Microtubule-associated serine/threonine-protein kinase 1	Dual specificity protein kinase CLK2	Aurora kinase B	Testis-specific serine/threonine-protein kinase 1	Vascular endothelial growth factor receptor 3	Tyrosine-protein kinase Fgr	Interleukin-1 receptor-associated kinase 4	STE20/SPS1-related proline-alanine-rich protein kinase	Serine/threonine-protein kinase TNNI3K	Mitogen-activated protein kinase kinase kinase 4	Mitogen-activated protein kinase kinase kinase 2	Cyclin-dependent kinase 16	Tyrosine-protein kinase BTK	Dual specificity protein kinase CLK1	Receptor tyrosine-protein kinase erbB-4	Ephrin type-A receptor 1	Tyrosine-protein kinase Fer	Serine/threonine-protein kinase N2	Serine/threonine-protein kinase TAO2	Receptor tyrosine-protein kinase erbB-2	Serine/threonine-protein kinase Nek1	Phosphorylase b kinase gamma catalytic chain, skeletal muscle/heart isoform	Myosin light chain kinase 3	Serine/threonine-protein kinase PAK 2	Serine/threonine-protein kinase N1	Vascular endothelial growth factor receptor 2	Serine/threonine-protein kinase Nek3	Atypical kinase COQ8B, mitochondrial	Serine/threonine-protein kinase SBK1	Tyrosine-protein kinase JAK3	5'-AMP-activated protein kinase subunit beta-1	Serine/threonine-protein kinase 10	MAP/microtubule affinity-regulating kinase 4	Non-receptor tyrosine-protein kinase TNK1	Serine/threonine-protein kinase DCLK3	Uncharacterized serine/threonine-protein kinase SBK3	Serine/threonine-protein kinase Nek2	Serine/threonine-protein kinase MRCK gamma	Serine/threonine-protein kinase tousled-like 2	Cyclin-dependent kinase-like 1	Mitogen-activated protein kinase 10	Ephrin type-B receptor 2	Serine/threonine-protein kinase pim-1	Phosphatidylinositol 4,5-bisphosphate 3-kinase catalytic subunit delta isoform	Serine/threonine-protein kinase DCLK1	Phosphatidylinositol 4-phosphate 3-kinase C2 domain-containing subunit beta	Activated CDC42 kinase 1	Insulin receptor	Mitogen-activated protein kinase kinase kinase 9	Serine/threonine-protein kinase DCLK2	Mitogen-activated protein kinase kinase kinase kinase 5	NUAK family SNF1-like kinase 2	MAP kinase-activated protein kinase 5	Protein kinase C delta type	Phosphatidylinositol 5-phosphate 4-kinase type-2 gamma	Serine/threonine-protein kinase PLK2
Serine/threonine-protein kinase 33	3-phosphoinositide-dependent protein kinase 1	Discoidin domain-containing receptor 2	Fibroblast growth factor receptor 3	Dual specificity mitogen-activated protein kinase kinase 5	Mitogen-activated protein kinase kinase kinase MLT	Serine/threonine-protein kinase SIK1	Serine/threonine-protein kinase 17B	Platelet-derived growth factor receptor alpha	Dual specificity mitogen-activated protein kinase kinase 2	Serine/threonine-protein kinase PLK4	Casein kinase I isoform alpha	Epidermal growth factor receptor	Serine/threonine-protein kinase 17A	Tyrosine-protein kinase Blk	Serine/threonine-protein kinase RIO3	Serine/threonine-protein kinase SIK2	High affinity nerve growth factor receptor	Serine/threonine-protein kinase PRP4 homolog	Abelson tyrosine-protein kinase 2	Protein-tyrosine kinase 2-beta	Serine/threonine-protein kinase Chk2	Cyclin-G-associated kinase	Serine/threonine-protein kinase Chk1	Mitogen-activated protein kinase kinase kinase 10	RAF proto-oncogene serine/threonine-protein kinase	Serine/threonine-protein kinase 36	Serine/threonine-protein kinase SIK3	Phosphatidylinositol 4-kinase beta	Tyrosine-protein kinase ZAP-70	Megakaryocyte-associated tyrosine-protein kinase	Serine/threonine-protein kinase Nek11	Bone morphogenetic protein receptor type-2	MAP kinase-interacting serine/threonine-protein kinase 2	Phosphatidylinositol 4-phosphate 3-kinase C2 domain-containing subunit gamma	Rho-associated protein kinase 2	Aurora kinase A	Serine/threonine-protein kinase ULK3	Epithelial discoidin domain-containing receptor 1	Serine/threonine-protein kinase TAO1	Calcium/calmodulin-dependent protein kinase type II subunit delta	Protein-tyrosine kinase 6	Serine/threonine-protein kinase/endoribonuclease IRE1	Mitogen-activated protein kinase kinase kinase 19	TGF-beta receptor type-1	Dual specificity tyrosine-phosphorylation-regulated kinase 1B	Interferon-induced, double-stranded RNA-activated protein kinase	Receptor-interacting serine/threonine-protein kinase 1	Homeodomain-interacting protein kinase 3	Serine/threonine-protein kinase 32A	BDNF/NT-3 growth factors receptor	Mitogen-activated protein kinase kinase kinase 13	Tyrosine-protein kinase CSK	Serine/threonine-protein kinase TBK1	Proto-oncogene tyrosine-protein kinase receptor Ret	Ephrin type-A receptor 7	Tyrosine-protein kinase receptor Tie-1	Activin receptor type-1B	Serine/threonine-protein kinase RIO2	Mitogen-activated protein kinase 4	Dual specificity mitogen-activated protein kinase kinase 3	Homeodomain-interacting protein kinase 2	SNF-related serine/threonine-protein kinase	Mitogen-activated protein kinase kinase kinase 15	Dual specificity tyrosine-phosphorylation-regulated kinase 1A	Mitogen-activated protein kinase kinase kinase kinase 3	Kappa-casein	Ribosomal protein S6 kinase alpha-3	Serine/threonine-protein kinase 35	5'-AMP-activated protein kinase subunit gamma-1	Maternal embryonic leucine zipper kinase	Ribosomal protein S6 kinase alpha-1	Tyrosine-protein kinase FRK	Ankyrin repeat and protein kinase domain-containing protein 1	Membrane-associated tyrosine- and threonine-specific cdc2-inhibitory kinase	Tyrosine-protein kinase receptor UFO	Mitogen-activated protein kinase 13	CLIP-associating protein 1	Dual specificity protein kinase CLK3	Mitogen-activated protein kinase kinase kinase kinase 1	Inhibitor of nuclear factor kappa-B kinase subunit beta	Mitogen-activated protein kinase kinase kinase kinase 2	Phosphatidylinositol 4,5-bisphosphate 3-kinase catalytic subunit gamma isoform	Serine/threonine-protein kinase 38-like	Serine/threonine-protein kinase pim-3	Proto-oncogene tyrosine-protein kinase ROS	Receptor-interacting serine/threonine-protein kinase 2	Receptor-interacting serine/threonine-protein kinase 4	Cyclin-dependent kinase 17	Serine/threonine-protein kinase ICK	Ephrin type-B receptor 1	Mitogen-activated protein kinase kinase kinase 3	Macrophage-stimulating protein receptor	Tyrosine-protein kinase Lck	Cytoplasmic tyrosine-protein kinase BMX	Dual specificity protein kinase TTK	Dual specificity mitogen-activated protein kinase kinase 6	Glycogen synthase kinase-3 beta	5'-AMP-activated protein kinase subunit gamma-2	5'-AMP-activated protein kinase catalytic subunit alpha-1	Proto-oncogene tyrosine-protein kinase Src	Misshapen-like kinase 1	Serine/threonine-protein kinase MARK2	Cyclin-dependent kinase 15	Protein kinase C iota type	Aurora kinase C	Calcium/calmodulin-dependent protein kinase type 1D	Muscle, skeletal receptor tyrosine-protein kinase	Platelet-derived growth factor receptor beta	5'-AMP-activated protein kinase subunit gamma-3	Serine/threonine-protein kinase PAK 1	Fibroblast growth factor receptor 1	Interleukin-1 receptor-associated kinase 3	Ephrin type-A receptor 2	Calcium/calmodulin-dependent protein kinase kinase 1	Tyrosine-protein kinase receptor TYRO3	Tyrosine-protein kinase TXK	Mitogen-activated protein kinase 15	Ephrin type-B receptor 6	Receptor-type tyrosine-protein kinase FLT3	Serine/threonine-protein kinase PLK3	Serine/threonine-protein kinase D1	Serine/threonine-protein kinase mTOR	NT-3 growth factor receptor	Tyrosine-protein kinase Srms	Mitogen-activated protein kinase 14	Calcium/calmodulin-dependent protein kinase type 1G	Tyrosine-protein kinase JAK2	Death-associated protein kinase 2	Serine/threonine-protein kinase RIO1	Myosin light chain kinase 2, skeletal/cardiac muscle	MAP/microtubule affinity-regulating kinase 3	Ephrin type-A receptor 6	Mitogen-activated protein kinase 9	Tyrosine-protein kinase Fes/Fps	Serine/threonine-protein kinase OSR1	Mitogen-activated protein kinase kinase kinase kinase 4	Tyrosine-protein kinase Mer	Interleukin-1 receptor-associated kinase 1	Calcium/calmodulin-dependent protein kinase type II subunit alpha	eIF-2-alpha kinase GCN2	Myosin-IIIa	5'-AMP-activated protein kinase subunit beta-2	Ephrin type-A receptor 3	Myosin light chain kinase, smooth muscle	5'-AMP-activated protein kinase catalytic subunit alpha-2	Serine/threonine-protein kinase ULK2	LIM domain kinase 2	Protein kinase C theta type	Protein kinase C epsilon type	Glycogen synthase kinase-3 alpha	Serine/threonine-protein kinase PAK 3	Myosin light chain kinase family member 4	Dual specificity protein kinase CLK4	Peripheral plasma membrane protein CASK	LIM domain kinase 1	Ephrin type-A receptor 4	NUAK family SNF1-like kinase 1	Death-associated protein kinase 3	Tyrosine-protein kinase Lyn	Bone morphogenetic protein receptor type-1B	Focal adhesion kinase 1	Dual specificity testis-specific protein kinase 1	Ephrin type-A receptor 8	Cyclin-dependent kinase 1	Wee1-like protein kinase	Calcium/calmodulin-dependent protein kinase kinase 2	Mitogen-activated protein kinase 7	Death-associated protein kinase 1	Serine/threonine-protein kinase ULK1	Phosphatidylinositol 5-phosphate 4-kinase type-2 beta	Calcium/calmodulin-dependent protein kinase type 1	Serine/threonine-protein kinase Nek4	Serine/threonine-protein kinase B-raf	Serine/threonine-protein kinase Sgk3	Serine/threonine-protein kinase PAK 5	Ephrin type-A receptor 5	Inhibitor of nuclear factor kappa-B kinase subunit epsilon	Vascular endothelial growth factor receptor 1	Tyrosine-protein kinase HCK	Tyrosine-protein kinase ITK/TSK	Macrophage colony-stimulating factor 1 receptor	Ephrin type-B receptor 4	Serine/threonine-protein kinase TAO3	TRAF2 and NCK-interacting protein kinase	Leukocyte tyrosine kinase receptor	Serine/threonine-protein kinase Nek9	Serine/threonine-protein kinase 38	Serine/threonine-protein kinase 16	Mitogen-activated protein kinase kinase kinase 1	Citron Rho-interacting kinase	ALK tyrosine kinase receptor	Casein kinase II subunit alpha	Tyrosine-protein kinase Fyn	Serine/threonine-protein kinase tousled-like 1	Cyclin-dependent kinase 4	AP2-associated protein kinase 1	Mitogen-activated protein kinase kinase kinase 6	Activin receptor type-1	Calcium/calmodulin-dependent protein kinase type II subunit gamma	Fibroblast growth factor receptor 2	Cyclin-dependent kinase-like 2	Tyrosine-protein kinase Yes	cGMP-dependent protein kinase 2	Insulin receptor-related protein	BMP-2-inducible protein kinase	Angiopoietin-1 receptor	Mitogen-activated protein kinase kinase kinase 11	Serine/threonine-protein kinase PAK 6	Protein kinase C gamma type	MAP kinase-interacting serine/threonine-protein kinase 1	Casein kinase II subunit alpha'	Serine/threonine-protein kinase Nek5	STE20-like serine/threonine-protein kinase	Serine/threonine-protein kinase PLK1	Serine/threonine-protein kinase MARK1	Leucine-rich repeat serine/threonine-protein kinase 2	Mast/stem cell growth factor receptor Kit	Mitogen-activated protein kinase kinase kinase 12	Eukaryotic translation initiation factor 2-alpha kinase 1	cAMP-dependent protein kinase catalytic subunit beta	Calcium/calmodulin-dependent protein kinase type II subunit beta	Serine/threonine-protein kinase PAK 4	Serine/threonine-protein kinase LATS1	TGF-beta receptor type-2	Microtubule-associated serine/threonine-protein kinase 1	Dual specificity protein kinase CLK2	Aurora kinase B	Testis-specific serine/threonine-protein kinase 1	Vascular endothelial growth factor receptor 3	Tyrosine-protein kinase Fgr	Interleukin-1 receptor-associated kinase 4	STE20/SPS1-related proline-alanine-rich protein kinase	Serine/threonine-protein kinase TNNI3K	Mitogen-activated protein kinase kinase kinase 4	Mitogen-activated protein kinase kinase kinase 2	Cyclin-dependent kinase 16	Tyrosine-protein kinase BTK	Dual specificity protein kinase CLK1	Receptor tyrosine-protein kinase erbB-4	Ephrin type-A receptor 1	Tyrosine-protein kinase Fer	Serine/threonine-protein kinase N2	Serine/threonine-protein kinase TAO2	Receptor tyrosine-protein kinase erbB-2	Serine/threonine-protein kinase Nek1	Phosphorylase b kinase gamma catalytic chain, skeletal muscle/heart isoform	Myosin light chain kinase 3	Serine/threonine-protein kinase PAK 2	Serine/threonine-protein kinase N1	Vascular endothelial growth factor receptor 2	Serine/threonine-protein kinase Nek3	Atypical kinase COQ8B, mitochondrial	Serine/threonine-protein kinase SBK1	Tyrosine-protein kinase JAK3	5'-AMP-activated protein kinase subunit beta-1	Serine/threonine-protein kinase 10	MAP/microtubule affinity-regulating kinase 4	Non-receptor tyrosine-protein kinase TNK1	Serine/threonine-protein kinase DCLK3	Uncharacterized serine/threonine-protein kinase SBK3	Serine/threonine-protein kinase Nek2	Serine/threonine-protein kinase MRCK gamma	Serine/threonine-protein kinase tousled-like 2	Cyclin-dependent kinase-like 1	Mitogen-activated protein kinase 10	Ephrin type-B receptor 2	Serine/threonine-protein kinase pim-1	Phosphatidylinositol 4,5-bisphosphate 3-kinase catalytic subunit delta isoform	Serine/threonine-protein kinase DCLK1	Phosphatidylinositol 4-phosphate 3-kinase C2 domain-containing subunit beta	Activated CDC42 kinase 1	Insulin receptor	Mitogen-activated protein kinase kinase kinase 9	Serine/threonine-protein kinase DCLK2	Mitogen-activated protein kinase kinase kinase kinase 5	NUAK family SNF1-like kinase 2	MAP kinase-activated protein kinase 5	Protein kinase C delta type	Phosphatidylinositol 5-phosphate 4-kinase type-2 gamma	Serine/threonine-protein kinase PLK2
[truncated: 2,301,569 more chars]
