# Supplementary material for: COVIDrugNet: a network-based web tool to investigate the drugs currently in clinical trial to contrast COVID-19
Source: Sci Rep. 2021 Sep 30;11:19426. doi: 10.1038/s41598-021-98812-0 (PMC8484553; doi:10.1038/s41598-021-98812-0)
Supplement: Supplementary file 2 — Supplementary Information 2. [file 41598_2021_98812_MOESM2_ESM.zip › graphs/target_projection/target_projection.gexf]

<?xml version='1.0' encoding='utf-8'?>
<gexf xmlns="http://www.gexf.net/1.2draft" xmlns:xsi="http://www.w3.org/2001/XMLSchema-instance" xsi:schemaLocation="http://www.gexf.net/1.2draft http://www.gexf.net/1.2draft/gexf.xsd" version="1.2">
  <meta lastmodifieddate="2021-08-11">
    <creator>NetworkX 2.5.1</creator>
  </meta>
  <graph defaultedgetype="undirected" mode="static" name="">
    <attributes mode="static" class="node">
      <attribute id="0" title="Gene" type="string" />
      <attribute id="1" title="ID" type="string" />
      <attribute id="2" title="PDBID" type="string" />
      <attribute id="3" title="Organism" type="string" />
      <attribute id="4" title="Protein Class" type="string" />
      <attribute id="5" title="Protein Family" type="string" />
      <attribute id="6" title="Cellular Location" type="string" />
      <attribute id="7" title="STRING Interaction Partners" type="string" />
      <attribute id="8" title="Diseases" type="string" />
      <attribute id="9" title="Drugs" type="string" />
      <attribute id="10" title="drugbank_url" type="string" />
      <attribute id="11" title="Name" type="string" />
      <attribute id="12" title="structure" type="string" />
      <attribute id="13" title="kind" type="string" />
      <attribute id="14" title="Degree" type="long" />
      <attribute id="15" title="Closeness Centrality" type="double" />
      <attribute id="16" title="Betweenness Centrality" type="double" />
      <attribute id="17" title="Eigenvector Centrality" type="double" />
      <attribute id="18" title="Clustering Coefficient" type="double" />
      <attribute id="19" title="VoteRank Score" type="long" />
      <attribute id="20" title="fill_color" type="string" />
      <attribute id="21" title="line_color" type="string" />
    </attributes>
    <nodes>
      <node id="Folate receptor gamma" label="Folate receptor gamma">
        <attvalues>
          <attvalue for="0" value="FOLR3" />
          <attvalue for="1" value="P41439" />
          <attvalue for="2" value="5IZQ" />
          <attvalue for="3" value="Humans" />
          <attvalue for="4" value="Membrane receptor" />
          <attvalue for="5" value="Not Available" />
          <attvalue for="6" value="Secreted" />
          <attvalue for="7" value="" />
          <attvalue for="8" value="" />
          <attvalue for="9" value="Folic acid, Vintafolide" />
          <attvalue for="10" value="https://www.drugbank.ca/polypeptides/P41439" />
          <attvalue for="11" value="Folate receptor gamma" />
          <attvalue for="12" value="https://cdn.rcsb.org/images/structures/iz/5izq/5izq_assembly-1.jpeg" />
          <attvalue for="13" value="Target" />
          <attvalue for="14" value="2" />
          <attvalue for="15" value="0.001702127659574468" />
          <attvalue for="16" value="0.0" />
          <attvalue for="17" value="4.2040455068204133e-38" />
          <attvalue for="18" value="1.0" />
          <attvalue for="19" value="147" />
          <attvalue for="20" value="#12EAEA" />
          <attvalue for="21" value="#0EBEBE" />
        </attvalues>
      </node>
      <node id="Folate receptor beta" label="Folate receptor beta">
        <attvalues>
          <attvalue for="0" value="FOLR2" />
          <attvalue for="1" value="P14207" />
          <attvalue for="2" value="Not Available" />
          <attvalue for="3" value="Humans" />
          <attvalue for="4" value="Membrane receptor" />
          <attvalue for="5" value="Not Available" />
          <attvalue for="6" value="Cell membrane" />
          <attvalue for="7" value="" />
          <attvalue for="8" value="Neural Tube Defects, Malignant Neoplasms, Neoplasms, Primary malignant neoplasm, Adenocarcinoma, Neurodegenerative Disorders, Autoimmune Diseases, Colorectal Neoplasms, Movement Disorders, Vascular Diseases, Inflammatory disease of the central nervous system, Lung Diseases, Interstitial, Hematologic Neoplasms, Pervasive Development Disorder, Mitochondrial Diseases, Inflammatory disorder, Mammary Neoplasms" />
          <attvalue for="9" value="Folic acid, Vintafolide, Methotrexate" />
          <attvalue for="10" value="https://www.drugbank.ca/polypeptides/P14207" />
          <attvalue for="11" value="Folate receptor beta" />
          <attvalue for="12" value="https://cdn.rcsb.org/images/structures/ot/not available/not available_model-1.jpeg" />
          <attvalue for="13" value="Target" />
          <attvalue for="14" value="2" />
          <attvalue for="15" value="0.001702127659574468" />
          <attvalue for="16" value="0.0" />
          <attvalue for="17" value="4.2040455068204133e-38" />
          <attvalue for="18" value="1.0" />
          <attvalue for="19" value="79" />
          <attvalue for="20" value="#12EAEA" />
          <attvalue for="21" value="#0EBEBE" />
        </attvalues>
      </node>
      <node id="Folate receptor alpha" label="Folate receptor alpha">
        <attvalues>
          <attvalue for="0" value="FOLR1" />
          <attvalue for="1" value="P15328" />
          <attvalue for="2" value="Not Available" />
          <attvalue for="3" value="Humans" />
          <attvalue for="4" value="Membrane receptor" />
          <attvalue for="5" value="Not Available" />
          <attvalue for="6" value="Cell membrane" />
          <attvalue for="7" value="" />
          <attvalue for="8" value="Neural Tube Defects, Intellectual Disability, Congenital Abnormality, Movement Disorders, Colonic Neoplasms, Congenital Heart Defects, Psychomotor Disorders, Craniofacial Abnormalities, Developmental Psychomotor Disorders, Brain Diseases, Metabolic, Inherited, Brain Diseases, Metabolic, Inborn, Central Nervous System Inborn Metabolic Diseases, Adenocarcinoma, Malignant Neoplasms, Primary malignant neoplasm, Adenoma, Neurodegenerative Disorders, Mammary Neoplasms, Carcinoma, Developmental Disabilities, Stomach Neoplasms, Autoimmune Diseases, Brain Diseases, Cognition Disorders, Colorectal Neoplasms, Immunologic Deficiency Syndromes, Liver neoplasms, Metabolic Diseases, Periodontal Diseases, Peripheral Neuropathy, Skin lesion, Encephalopathies, Congenital defects, Neurologic Symptoms, Pervasive Development Disorder, Mitochondrial Diseases, Peripheral Nervous System Diseases" />
          <attvalue for="9" value="Vintafolide, Farletuzumab, Methotrexate, Folic acid" />
          <attvalue for="10" value="https://www.drugbank.ca/polypeptides/P15328" />
          <attvalue for="11" value="Folate receptor alpha" />
          <attvalue for="12" value="https://cdn.rcsb.org/images/structures/ot/not available/not available_model-1.jpeg" />
          <attvalue for="13" value="Target" />
          <attvalue for="14" value="2" />
          <attvalue for="15" value="0.001702127659574468" />
          <attvalue for="16" value="0.0" />
          <attvalue for="17" value="4.2040455068204133e-38" />
          <attvalue for="18" value="1.0" />
          <attvalue for="19" value="0" />
          <attvalue for="20" value="#12EAEA" />
          <attvalue for="21" value="#0EBEBE" />
        </attvalues>
      </node>
      <node id="Glutamate--cysteine ligase regulatory subunit" label="Glutamate--cysteine ligase regulatory subunit">
        <attvalues>
          <attvalue for="0" value="GCLM" />
          <attvalue for="1" value="P48507" />
          <attvalue for="2" value="1MZR" />
          <attvalue for="3" value="Humans" />
          <attvalue for="4" value="Not Available" />
          <attvalue for="5" value="Not Available" />
          <attvalue for="6" value="Not Available" />
          <attvalue for="7" value="GCLC, GSS" />
          <attvalue for="8" value="Neoplasms, Malignant Neoplasms, Primary malignant neoplasm, Congenital Abnormality, Adenoma, Carcinoma, Chronic granulomatous disease, Liver diseases, Lung Neoplasms" />
          <attvalue for="9" value="Cysteine, Glutamic acid" />
          <attvalue for="10" value="https://www.drugbank.ca/polypeptides/P48507" />
          <attvalue for="11" value="Glutamate--cysteine ligase regulatory subunit" />
          <attvalue for="12" value="https://cdn.rcsb.org/images/structures/mz/1mzr/1mzr_assembly-1.jpeg" />
          <attvalue for="13" value="Target" />
          <attvalue for="14" value="12" />
          <attvalue for="15" value="0.2509459901800327" />
          <attvalue for="16" value="0.0" />
          <attvalue for="17" value="6.865320865353976e-07" />
          <attvalue for="18" value="1.0" />
          <attvalue for="19" value="369" />
          <attvalue for="20" value="#12EAEA" />
          <attvalue for="21" value="#0EBEBE" />
        </attvalues>
      </node>
      <node id="Glutamate--cysteine ligase catalytic subunit" label="Glutamate--cysteine ligase catalytic subunit">
        <attvalues>
          <attvalue for="0" value="GCLC" />
          <attvalue for="1" value="P48506" />
          <attvalue for="2" value="3IG5" />
          <attvalue for="3" value="Humans" />
          <attvalue for="4" value="Enzyme" />
          <attvalue for="5" value="Ligase" />
          <attvalue for="6" value="Cytoplasmic" />
          <attvalue for="7" value="GCLM, GSS" />
          <attvalue for="8" value="Hypertensive disease, Lung Neoplasms, Amino Acid Metabolism, Inborn Errors, Coronary Vessel Anomalies, Enzymopathy, Malignant Neoplasms, Primary malignant neoplasm, Diabetes Mellitus, Neural Tube Defects, Cerebrovascular accident, Congenital Abnormality, Adenoma, Mental disorders, Metabolic Bone Disorder, Carcinoma, Cardiovascular Diseases, Colonic Neoplasms, Colorectal Neoplasms, Chronic granulomatous disease, Kidney Diseases, Lung diseases, Disorder of the genitourinary system, Caffeine related disorders, Complications of Diabetes Mellitus, Hematologic Neoplasms, Neuropathy, Sarcoma, Malignant neoplasm of soft tissue" />
          <attvalue for="9" value="Cysteine, Glutamic acid, Vitamin E, alpha-Tocopherol succinate, D-alpha-Tocopherol acetate" />
          <attvalue for="10" value="https://www.drugbank.ca/polypeptides/P48506" />
          <attvalue for="11" value="Glutamate--cysteine ligase catalytic subunit" />
          <attvalue for="12" value="https://cdn.rcsb.org/images/structures/ig/3ig5/3ig5_assembly-1.jpeg" />
          <attvalue for="13" value="Target" />
          <attvalue for="14" value="12" />
          <attvalue for="15" value="0.2509459901800327" />
          <attvalue for="16" value="0.0" />
          <attvalue for="17" value="6.865320865353976e-07" />
          <attvalue for="18" value="1.0" />
          <attvalue for="19" value="351" />
          <attvalue for="20" value="#12EAEA" />
          <attvalue for="21" value="#0EBEBE" />
        </attvalues>
      </node>
      <node id="Aspartate aminotransferase, cytoplasmic" label="Aspartate aminotransferase, cytoplasmic">
        <attvalues>
          <attvalue for="0" value="GOT1" />
          <attvalue for="1" value="P17174" />
          <attvalue for="2" value="Not Available" />
          <attvalue for="3" value="Humans" />
          <attvalue for="4" value="Enzyme" />
          <attvalue for="5" value="Transferase" />
          <attvalue for="6" value="Cytoplasm" />
          <attvalue for="7" value="MDH1, GPT2, GLUD1, GLUD2, GPT, ALDH4A1, MDH2, PC, CAD" />
          <attvalue for="8" value="Cardiomyopathies, Primary, Myocardial Diseases, Secondary, Cardiomyopathies, Peripheral Arterial Diseases, Neoplasms, Neuroendocrine Tumors, MYELODYSPLASTIC SYNDROME, Malignant Neoplasms, Periodontal Diseases, Primary malignant neoplasm" />
          <attvalue for="9" value="Pyridoxal phosphate, Aspartic acid, Cysteine, Glutamic acid, Maleic acid, Copper, Adapalene" />
          <attvalue for="10" value="https://www.drugbank.ca/polypeptides/P17174" />
          <attvalue for="11" value="Aspartate aminotransferase, cytoplasmic" />
          <attvalue for="12" value="https://cdn.rcsb.org/images/structures/ot/not available/not available_model-1.jpeg" />
          <attvalue for="13" value="Target" />
          <attvalue for="14" value="12" />
          <attvalue for="15" value="0.2509459901800327" />
          <attvalue for="16" value="0.0" />
          <attvalue for="17" value="6.865320865353976e-07" />
          <attvalue for="18" value="1.0" />
          <attvalue for="19" value="327" />
          <attvalue for="20" value="#12EAEA" />
          <attvalue for="21" value="#0EBEBE" />
        </attvalues>
      </node>
      <node id="Aspartate aminotransferase, mitochondrial" label="Aspartate aminotransferase, mitochondrial">
        <attvalues>
          <attvalue for="0" value="GOT2" />
          <attvalue for="1" value="P00505" />
          <attvalue for="2" value="Not Available" />
          <attvalue for="3" value="Humans" />
          <attvalue for="4" value="Enzyme" />
          <attvalue for="5" value="Transferase" />
          <attvalue for="6" value="Mitochondrion matrix" />
          <attvalue for="7" value="MDH2, GLUD1, MDH1, GLUD2, GPT2, ASNS, GPT, IDH2, IDH1" />
          <attvalue for="8" value="Intellectual Disability, Neurodegenerative Disorders, Degenerative disorder, Neoplasms, Diabetes Mellitus, Malignant Neoplasms, Cardiovascular Diseases, Primary malignant neoplasm, Carcinoma, Chronic Kidney Diseases, Adenocarcinoma, Disorder of eye, Hypertensive disease, Immunologic Deficiency Syndromes, Lymphoma, Metabolic Diseases, Respiratory Tract Infections, Substance Use Disorders, Encephalopathies" />
          <attvalue for="9" value="Aspartic acid, 4'-Deoxy-4'-Acetylyamino-Pyridoxal-5'-Phosphate, Pyridoxal phosphate, Glutamic acid, Cysteine" />
          <attvalue for="10" value="https://www.drugbank.ca/polypeptides/P00505" />
          <attvalue for="11" value="Aspartate aminotransferase, mitochondrial" />
          <attvalue for="12" value="https://cdn.rcsb.org/images/structures/ot/not available/not available_model-1.jpeg" />
          <attvalue for="13" value="Target" />
          <attvalue for="14" value="12" />
          <attvalue for="15" value="0.2509459901800327" />
          <attvalue for="16" value="0.0" />
          <attvalue for="17" value="6.865320865353976e-07" />
          <attvalue for="18" value="1.0" />
          <attvalue for="19" value="302" />
          <attvalue for="20" value="#12EAEA" />
          <attvalue for="21" value="#0EBEBE" />
        </attvalues>
      </node>
      <node id="Cystathionine gamma-lyase" label="Cystathionine gamma-lyase">
        <attvalues>
          <attvalue for="0" value="CTH" />
          <attvalue for="1" value="P32929" />
          <attvalue for="2" value="Not Available" />
          <attvalue for="3" value="Humans" />
          <attvalue for="4" value="Enzyme" />
          <attvalue for="5" value="Lyase" />
          <attvalue for="6" value="Cytoplasm" />
          <attvalue for="7" value="CBSL, MPST, ENSG00000160200, TST, MTR, BHMT, DLD, AHCY, TXNRD1, BCAT1" />
          <attvalue for="8" value="Cardiovascular Diseases, Hypertensive disease, Neoplasms, Malignant Neoplasms, Carcinoma, Lung diseases, Vascular Diseases, Lipid Metabolism Disorders" />
          <attvalue for="9" value="Pyridoxal phosphate, Cysteine, L-2-amino-3-butynoic acid, 2-[(3-Hydroxy-2-Methyl-5-Phosphonooxymethyl-Pyridin-4-Ylmethyl)-Imino]-5-Phosphono-Pent-3-Enoic Acid, Carboxymethylthio-3-(3-Chlorophenyl)-1,2,4-Oxadiazol" />
          <attvalue for="10" value="https://www.drugbank.ca/polypeptides/P32929" />
          <attvalue for="11" value="Cystathionine gamma-lyase" />
          <attvalue for="12" value="https://cdn.rcsb.org/images/structures/ot/not available/not available_model-1.jpeg" />
          <attvalue for="13" value="Target" />
          <attvalue for="14" value="12" />
          <attvalue for="15" value="0.2509459901800327" />
          <attvalue for="16" value="0.0" />
          <attvalue for="17" value="6.865320865353976e-07" />
          <attvalue for="18" value="1.0" />
          <attvalue for="19" value="278" />
          <attvalue for="20" value="#12EAEA" />
          <attvalue for="21" value="#0EBEBE" />
        </attvalues>
      </node>
      <node id="Cystathionine beta-synthase" label="Cystathionine beta-synthase">
        <attvalues>
          <attvalue for="0" value="CBS" />
          <attvalue for="1" value="P35520" />
          <attvalue for="2" value="Not Available" />
          <attvalue for="3" value="Humans" />
          <attvalue for="4" value="Enzyme" />
          <attvalue for="5" value="Not Available" />
          <attvalue for="6" value="Cytoplasm" />
          <attvalue for="7" value="CTH" />
          <attvalue for="8" value="Hypertensive disease, Cerebrovascular accident, Intellectual Disability, Neoplasms, Vascular Diseases, Inborn Errors of Metabolism, Malignant Neoplasms, Arterial Occlusive Diseases, Neurodegenerative Disorders, Primary malignant neoplasm, Congenital Heart Defects, Lung Neoplasms, Congenital heart disease, Congenital Abnormality, Adenocarcinoma, Carcinoma, Cognition Disorders, Colonic Neoplasms, Connective Tissue Diseases, Demyelinating Diseases, Diabetes Mellitus, Heart Diseases, Immunologic Deficiency Syndromes, Inflammatory Bowel Diseases, Liver neoplasms, Lung diseases, Metabolic Diseases, Monosomy, Mycoses, Malignant neoplasm of mouth, Deformity, Arteriopathic disease, Chronic Kidney Diseases, Peripheral Arterial Diseases" />
          <attvalue for="9" value="Pyridoxal phosphate, Serine, Cysteine, Ademetionine" />
          <attvalue for="10" value="https://www.drugbank.ca/polypeptides/P35520" />
          <attvalue for="11" value="Cystathionine beta-synthase" />
          <attvalue for="12" value="https://cdn.rcsb.org/images/structures/ot/not available/not available_model-1.jpeg" />
          <attvalue for="13" value="Target" />
          <attvalue for="14" value="18" />
          <attvalue for="15" value="0.25136032037845873" />
          <attvalue for="16" value="0.008960092790604952" />
          <attvalue for="17" value="6.865772395043765e-07" />
          <attvalue for="18" value="0.5294117647058824" />
          <attvalue for="19" value="450" />
          <attvalue for="20" value="#12EAEA" />
          <attvalue for="21" value="#0EBEBE" />
        </attvalues>
      </node>
      <node id="Cysteine--tRNA ligase, cytoplasmic" label="Cysteine--tRNA ligase, cytoplasmic">
        <attvalues>
          <attvalue for="0" value="CARS" />
          <attvalue for="1" value="P49589" />
          <attvalue for="2" value="1U0B" />
          <attvalue for="3" value="Humans" />
          <attvalue for="4" value="Enzyme" />
          <attvalue for="5" value="Ligase" />
          <attvalue for="6" value="Cytoplasm" />
          <attvalue for="7" value="EEF1G, YARS, LARS, MARS, EPRS, IARS" />
          <attvalue for="8" value="" />
          <attvalue for="9" value="Cysteine" />
          <attvalue for="10" value="https://www.drugbank.ca/polypeptides/P49589" />
          <attvalue for="11" value="Cysteine--tRNA ligase, cytoplasmic" />
          <attvalue for="12" value="https://cdn.rcsb.org/images/structures/u0/1u0b/1u0b_assembly-1.jpeg" />
          <attvalue for="13" value="Target" />
          <attvalue for="14" value="12" />
          <attvalue for="15" value="0.2509459901800327" />
          <attvalue for="16" value="0.0" />
          <attvalue for="17" value="6.865320865353976e-07" />
          <attvalue for="18" value="1.0" />
          <attvalue for="19" value="245" />
          <attvalue for="20" value="#12EAEA" />
          <attvalue for="21" value="#0EBEBE" />
        </attvalues>
      </node>
      <node id="Methylated-DNA--protein-cysteine methyltransferase" label="Methylated-DNA--protein-cysteine methyltransferase">
        <attvalues>
          <attvalue for="0" value="MGMT" />
          <attvalue for="1" value="P16455" />
          <attvalue for="2" value="Not Available" />
          <attvalue for="3" value="Humans" />
          <attvalue for="4" value="Enzyme" />
          <attvalue for="5" value="Not Available" />
          <attvalue for="6" value="Nucleus" />
          <attvalue for="7" value="" />
          <attvalue for="8" value="Brain Neoplasms, Mouth Neoplasms, Precancerous Conditions, Neoplasms, Intracranial, Mammary Neoplasms, Adenoma, Carcinoma, Colorectal Neoplasms, Lung Neoplasms, Neuroendocrine Tumors, Skin Neoplasms, B-Cell Lymphomas, MYELODYSPLASTIC SYNDROME, Neoplasms, Neuroepithelial, Endometrial Neoplasms, Liver diseases, Neural Tube Defects, Viral hepatitis, Benign Neoplasm, Gastrointestinal Stromal Tumors, Congenital Abnormality, Congenital chromosomal disease, Colonic Neoplasms, Gastrointestinal Neoplasms, Hepatitis, HIV Infections, Inflammatory Bowel Diseases, Nervous System Neoplasms, Prostatic Neoplasms, Rectal Neoplasms, Testicular Neoplasms, Urologic Diseases, Central Nervous System Neoplasms, Choroid Plexus Neoplasms, Disease due to Papilloma virus, Hepatitis viral infections, Infection, Intellectual Disability" />
          <attvalue for="9" value="S-Methylcysteine, S-Benzylcysteine, Cysteine, Zinc, Dinitrochlorobenzene, Zinc acetate, Zinc chloride, Zinc sulfate, unspecified form" />
          <attvalue for="10" value="https://www.drugbank.ca/polypeptides/P16455" />
          <attvalue for="11" value="Methylated-DNA--protein-cysteine methyltransferase" />
          <attvalue for="12" value="https://cdn.rcsb.org/images/structures/ot/not available/not available_model-1.jpeg" />
          <attvalue for="13" value="Target" />
          <attvalue for="14" value="12" />
          <attvalue for="15" value="0.2509459901800327" />
          <attvalue for="16" value="0.0" />
          <attvalue for="17" value="6.865320865353976e-07" />
          <attvalue for="18" value="1.0" />
          <attvalue for="19" value="211" />
          <attvalue for="20" value="#12EAEA" />
          <attvalue for="21" value="#0EBEBE" />
        </attvalues>
      </node>
      <node id="Glutathione synthetase" label="Glutathione synthetase">
        <attvalues>
          <attvalue for="0" value="GSS" />
          <attvalue for="1" value="P48637" />
          <attvalue for="2" value="Not Available" />
          <attvalue for="3" value="Humans" />
          <attvalue for="4" value="Not Available" />
          <attvalue for="5" value="Not Available" />
          <attvalue for="6" value="Not Available" />
          <attvalue for="7" value="GCLC, GSR, GCLM, GPX1, GPX5, GPX4" />
          <attvalue for="8" value="Enzymopathy, Carcinoma, Mouth Diseases, Prion Diseases, Adenocarcinoma, Central Nervous System Infection, Deglutition Disorders, Immunologic Deficiency Syndromes, Lung Neoplasms, Tracheal Diseases, B-Cell Lymphomas, Neurologic Symptoms, Neurodegenerative Disorders" />
          <attvalue for="9" value="Glycine, Glutathione, gamma-Glutamylcysteine, Phosphoaminophosphonic Acid-Adenylate Ester, Cysteine, Acetylcysteine, Copper" />
          <attvalue for="10" value="https://www.drugbank.ca/polypeptides/P48637" />
          <attvalue for="11" value="Glutathione synthetase" />
          <attvalue for="12" value="https://cdn.rcsb.org/images/structures/ot/not available/not available_model-1.jpeg" />
          <attvalue for="13" value="Target" />
          <attvalue for="14" value="61" />
          <attvalue for="15" value="0.3483765843841797" />
          <attvalue for="16" value="0.03184142861696018" />
          <attvalue for="17" value="0.00020119788393845863" />
          <attvalue for="18" value="0.4819672131147541" />
          <attvalue for="19" value="587" />
          <attvalue for="20" value="#12EAEA" />
          <attvalue for="21" value="#0EBEBE" />
        </attvalues>
      </node>
      <node id="Probable cysteine--tRNA ligase, mitochondrial" label="Probable cysteine--tRNA ligase, mitochondrial">
        <attvalues>
          <attvalue for="0" value="CARS2" />
          <attvalue for="1" value="Q9HA77" />
          <attvalue for="2" value="1U0B" />
          <attvalue for="3" value="Humans" />
          <attvalue for="4" value="Not Available" />
          <attvalue for="5" value="Not Available" />
          <attvalue for="6" value="Mitochondrion matrix" />
          <attvalue for="7" value="YARS, EPRS" />
          <attvalue for="8" value="Movement Disorders" />
          <attvalue for="9" value="Cysteine" />
          <attvalue for="10" value="https://www.drugbank.ca/polypeptides/Q9HA77" />
          <attvalue for="11" value="Probable cysteine--tRNA ligase, mitochondrial" />
          <attvalue for="12" value="https://cdn.rcsb.org/images/structures/u0/1u0b/1u0b_assembly-1.jpeg" />
          <attvalue for="13" value="Target" />
          <attvalue for="14" value="12" />
          <attvalue for="15" value="0.2509459901800327" />
          <attvalue for="16" value="0.0" />
          <attvalue for="17" value="6.865320865353976e-07" />
          <attvalue for="18" value="1.0" />
          <attvalue for="19" value="167" />
          <attvalue for="20" value="#12EAEA" />
          <attvalue for="21" value="#0EBEBE" />
        </attvalues>
      </node>
      <node id="Cysteine sulfinic acid decarboxylase" label="Cysteine sulfinic acid decarboxylase">
        <attvalues>
          <attvalue for="0" value="CSAD" />
          <attvalue for="1" value="Q9Y600" />
          <attvalue for="2" value="Not Available" />
          <attvalue for="3" value="Humans" />
          <attvalue for="4" value="Not Available" />
          <attvalue for="5" value="Not Available" />
          <attvalue for="6" value="Not Available" />
          <attvalue for="7" value="CDO1, ADO" />
          <attvalue for="8" value="Malignant Neoplasms, Migraine Disorders, Primary malignant neoplasm" />
          <attvalue for="9" value="Pyridoxal phosphate, Cysteine" />
          <attvalue for="10" value="https://www.drugbank.ca/polypeptides/Q9Y600" />
          <attvalue for="11" value="Cysteine sulfinic acid decarboxylase" />
          <attvalue for="12" value="https://cdn.rcsb.org/images/structures/ot/not available/not available_model-1.jpeg" />
          <attvalue for="13" value="Target" />
          <attvalue for="14" value="12" />
          <attvalue for="15" value="0.2509459901800327" />
          <attvalue for="16" value="0.0" />
          <attvalue for="17" value="6.865320865353976e-07" />
          <attvalue for="18" value="1.0" />
          <attvalue for="19" value="108" />
          <attvalue for="20" value="#12EAEA" />
          <attvalue for="21" value="#0EBEBE" />
        </attvalues>
      </node>
      <node id="Cysteine desulfurase, mitochondrial" label="Cysteine desulfurase, mitochondrial">
        <attvalues>
          <attvalue for="0" value="NFS1" />
          <attvalue for="1" value="Q9Y697" />
          <attvalue for="2" value="6NZU" />
          <attvalue for="3" value="Humans" />
          <attvalue for="4" value="Not Available" />
          <attvalue for="5" value="Not Available" />
          <attvalue for="6" value="Mitochondrion" />
          <attvalue for="7" value="ISCU, LYRM4, FXN, MOCS3, MPST, HSCB, TST" />
          <attvalue for="8" value="Adenocarcinoma, Lung Neoplasms" />
          <attvalue for="9" value="Pyridoxal phosphate, Alanine, Cysteine" />
          <attvalue for="10" value="https://www.drugbank.ca/polypeptides/Q9Y697" />
          <attvalue for="11" value="Cysteine desulfurase, mitochondrial" />
          <attvalue for="12" value="https://cdn.rcsb.org/images/structures/nz/6nzu/6nzu_assembly-1.jpeg" />
          <attvalue for="13" value="Target" />
          <attvalue for="14" value="12" />
          <attvalue for="15" value="0.2509459901800327" />
          <attvalue for="16" value="0.0" />
          <attvalue for="17" value="6.865320865353976e-07" />
          <attvalue for="18" value="1.0" />
          <attvalue for="19" value="24" />
          <attvalue for="20" value="#12EAEA" />
          <attvalue for="21" value="#0EBEBE" />
        </attvalues>
      </node>
      <node id="Cysteine dioxygenase type 1" label="Cysteine dioxygenase type 1">
        <attvalues>
          <attvalue for="0" value="CDO1" />
          <attvalue for="1" value="Q16878" />
          <attvalue for="2" value="Not Available" />
          <attvalue for="3" value="Humans" />
          <attvalue for="4" value="Not Available" />
          <attvalue for="5" value="Not Available" />
          <attvalue for="6" value="Not Available" />
          <attvalue for="7" value="CSAD, GADL1" />
          <attvalue for="8" value="Hypertensive disease, Malignant Neoplasms, Primary malignant neoplasm, Adenoma, Gall Bladder Diseases, Liver diseases, Lymphoma, Mycosis Fungoides" />
          <attvalue for="9" value="NADH, Cysteine, Carbocisteine" />
          <attvalue for="10" value="https://www.drugbank.ca/polypeptides/Q16878" />
          <attvalue for="11" value="Cysteine dioxygenase type 1" />
          <attvalue for="12" value="https://cdn.rcsb.org/images/structures/ot/not available/not available_model-1.jpeg" />
          <attvalue for="13" value="Target" />
          <attvalue for="14" value="12" />
          <attvalue for="15" value="0.2509459901800327" />
          <attvalue for="16" value="0.0" />
          <attvalue for="17" value="6.865320865353976e-07" />
          <attvalue for="18" value="1.0" />
          <attvalue for="19" value="0" />
          <attvalue for="20" value="#12EAEA" />
          <attvalue for="21" value="#0EBEBE" />
        </attvalues>
      </node>
      <node id="Peptidyl-prolyl cis-trans isomerase FKBP1A" label="Peptidyl-prolyl cis-trans isomerase FKBP1A">
        <attvalues>
          <attvalue for="0" value="FKBP1A" />
          <attvalue for="1" value="P62942" />
          <attvalue for="2" value="6I1S" />
          <attvalue for="3" value="Humans" />
          <attvalue for="4" value="Enzyme" />
          <attvalue for="5" value="Isomerase" />
          <attvalue for="6" value="Cytoplasm" />
          <attvalue for="7" value="MTOR, TGFBR1, PPP3R1, ACVR1, RYR1, PPP3CA, ACVRL1, PIN1, PPP3CB" />
          <attvalue for="8" value="Parkinsonian Disorders, Esophageal Neoplasms, Neoplasms, Malignant Neoplasms, Dermatologic disorders, Primary malignant neoplasm, Autoimmune Diseases, Lymphoma, Stomach Diseases, Mammary Neoplasms" />
          <attvalue for="9" value="Tacrolimus, {3-[3-(3,4-Dimethoxy-Phenyl)-1-(1-{1-[2-(3,4,5-Trimethoxy-Phenyl)-Butyryl]-Piperidin-2yl}-Vinyloxy)-Propyl]-Phenoxy}-Acetic Acid, Methyl Methylsulfinylmethyl Sulfide, FKB-001, L-709,587, 4-hydroxybutan-2-one, Sirolimus, Pimecrolimus, GPI-1485, Heptyl glucoside, Gpi-1046, Myristic acid, (21S)-1AZA-4,4-DIMETHYL-6,19-DIOXA-2,3,7,20-TETRAOXOBICYCLO[19.4.0] PENTACOSANE, (3R)-4-(p-toluenesulfonyl)-1,4-thiazane-3-carboxylicacid-L-phenylalanine ethyl ester, Dorsomorphin, (3r)-4-(P-Toluenesulfonyl)-1,4-Thiazane-3-Carboxylicacid-L-Leucine" />
          <attvalue for="10" value="https://www.drugbank.ca/polypeptides/P62942" />
          <attvalue for="11" value="Peptidyl-prolyl cis-trans isomerase FKBP1A" />
          <attvalue for="12" value="https://cdn.rcsb.org/images/structures/i1/6i1s/6i1s_assembly-1.jpeg" />
          <attvalue for="13" value="Target" />
          <attvalue for="14" value="2" />
          <attvalue for="15" value="0.2614319989282539" />
          <attvalue for="16" value="0.0" />
          <attvalue for="17" value="0.0001901596790343388" />
          <attvalue for="18" value="1.0" />
          <attvalue for="19" value="0" />
          <attvalue for="20" value="#12EAEA" />
          <attvalue for="21" value="#0EBEBE" />
        </attvalues>
      </node>
      <node id="Angiotensin-converting enzyme" label="Angiotensin-converting enzyme">
        <attvalues>
          <attvalue for="0" value="ACE" />
          <attvalue for="1" value="P12821" />
          <attvalue for="2" value="5AM8" />
          <attvalue for="3" value="Humans" />
          <attvalue for="4" value="Enzyme" />
          <attvalue for="5" value="Protease" />
          <attvalue for="6" value="Secreted" />
          <attvalue for="7" value="AGT, REN, KNG1" />
          <attvalue for="8" value="Meningococcal Infections, Stomach Neoplasms, Lung Neoplasms, Prostatic Neoplasms, Adenocarcinoma, Drug Allergy, Infant, Premature, Diseases, Respiratory Tract Diseases, Staphylococcal Infections, Vascular Diseases, Autoimmune Diseases, Mental disorders, Renal glomerular disease, Inflammatory Bowel Diseases, Respiration Disorders, Carcinoma, Liver diseases, Urinary tract infection, Virus Diseases, Malignant neoplasm of mouth, Disease of capillaries, Renal vascular disorder, Complications of Diabetes Mellitus, Anxiety Disorders, Hepatitis, Malabsorption Syndrome, Metabolic Diseases, nervous system disorder, Neuromuscular Diseases, Peripheral Neuropathy, Respiratory Syncytial Virus Infections, Urologic Diseases, Uterine Fibroids, Lipid Metabolism Disorders, Congenital defects, Arteriopathic disease, Mammary Neoplasms, Secondary Neoplasm, Peripheral Nervous System Diseases, Bacterial Infections, Bone neoplasms, Carotid Artery Diseases, CNS disorder, Congenital chromosomal disease, Colorectal Neoplasms, Connective Tissue Diseases, Diabetic Neuropathies, Drug abuse, Esophageal Neoplasms, Congenital Heart Defects, Heart valve disease, HIV Infections, Infection of kidney, Intestinal Diseases, Polycystic Kidney Diseases, Alcoholic Liver Diseases, Lymphoma, Diseases of mitral valve, Myopathy, Musculoskeletal Diseases, Mycoplasma Infections, Myeloproliferative disease, Disorder of the optic nerve, Periodontal Diseases, Pleural effusion disorder, Myocardial Diseases, Secondary, Dermatologic disorders, Skin lesion, Encephalopathies, Atrophic condition of skin, Congenital heart disease, Caffeine related disorders, Diabetic Polyneuropathies, Complement deficiency disease, Chronic liver disease, Hematologic Neoplasms, Cardiac defects, Schizophrenia and related disorders, Sleep Disorders, Spondylarthropathies, Autonomic nervous system disorders, MYELODYSPLASTIC SYNDROME, Nutrition Disorders" />
          <attvalue for="9" value="Perindopril, Rescinnamine, Epicaptopril, N-acetyl-alpha-D-glucosamine, Fosinopril, Benazepril, Captopril, Enalapril, Lisinopril, Moexipril, Quinapril, Ramipril, Trandolapril, Omapatrilat, Spirapril, Cilazapril, Candoxatril, Temocapril, Enalaprilat, Zofenopril, Cilazaprilat" />
          <attvalue for="10" value="https://www.drugbank.ca/polypeptides/P12821" />
          <attvalue for="11" value="Angiotensin-converting enzyme" />
          <attvalue for="12" value="https://cdn.rcsb.org/images/structures/am/5am8/5am8_assembly-1.jpeg" />
          <attvalue for="13" value="Target" />
          <attvalue for="14" value="6" />
          <attvalue for="15" value="0.2672449983192859" />
          <attvalue for="16" value="0.002999746275689587" />
          <attvalue for="17" value="5.381548338394141e-06" />
          <attvalue for="18" value="0.4" />
          <attvalue for="19" value="259" />
          <attvalue for="20" value="#12EAEA" />
          <attvalue for="21" value="#0EBEBE" />
        </attvalues>
      </node>
      <node id="Ornithine decarboxylase" label="Ornithine decarboxylase">
        <attvalues>
          <attvalue for="0" value="ODC1" />
          <attvalue for="1" value="P11926" />
          <attvalue for="2" value="4ZGY" />
          <attvalue for="3" value="Humans" />
          <attvalue for="4" value="Enzyme" />
          <attvalue for="5" value="Lyase" />
          <attvalue for="6" value="Not Available" />
          <attvalue for="7" value="OAZ1, SRM, OAZ2, SAT1, OAT, OAZ3, ARG2, AGMAT, ARG1, AOC1" />
          <attvalue for="8" value="Colorectal Neoplasms, Colonic Neoplasms, Skin Neoplasms, HIV Infections, Intellectual Disability, Malignant Neoplasms, Primary malignant neoplasm, Adenoma, Liver neoplasms, Prostatic Neoplasms, Esophageal Neoplasms, Lymphoma, Adenocarcinoma, Bacterial Infections, Brain Diseases, Colonic Diseases, Cytomegalovirus Infections, Diabetes Mellitus, Enterovirus Infections, Herpes Simplex Infections, Hypertensive disease, Inflammatory Bowel Diseases, Lung Neoplasms, Myeloproliferative disease, Stomach Diseases, Neuroendocrine Tumors, Mammary Neoplasms, Neurodevelopmental Disorders, Secondary Neoplasm" />
          <attvalue for="9" value="Pyridoxal phosphate, Putrescine, Pyridoxine phosphate, N-Pyridoxyl-Glycine-5-Monophosphate, L-Eflornithine, N(6)-(pyridoxal phosphate)-L-lysine, Geneticin, Spermine, Eflornithine" />
          <attvalue for="10" value="https://www.drugbank.ca/polypeptides/P11926" />
          <attvalue for="11" value="Ornithine decarboxylase" />
          <attvalue for="12" value="https://cdn.rcsb.org/images/structures/zg/4zgy/4zgy_assembly-1.jpeg" />
          <attvalue for="13" value="Target" />
          <attvalue for="14" value="0" />
          <attvalue for="15" value="0.0" />
          <attvalue for="16" value="0.0" />
          <attvalue for="17" value="1.0851376285419985e-46" />
          <attvalue for="18" value="0" />
          <attvalue for="19" value="0" />
          <attvalue for="20" value="#12EAEA" />
          <attvalue for="21" value="#0EBEBE" />
        </attvalues>
      </node>
      <node id="Coagulation factor X" label="Coagulation factor X">
        <attvalues>
          <attvalue for="0" value="F10" />
          <attvalue for="1" value="P00742" />
          <attvalue for="2" value="1P0S" />
          <attvalue for="3" value="Humans" />
          <attvalue for="4" value="Enzyme" />
          <attvalue for="5" value="Protease" />
          <attvalue for="6" value="Secreted" />
          <attvalue for="7" value="SERPINC1, F3, F5, TFPI, F8, SERPIND1, F7, THBD, GGCX, SERPINA5" />
          <attvalue for="8" value="Blood Coagulation Disorders, Cerebrovascular accident, Mammary Neoplasms, Chronic Kidney Diseases, Diabetes Mellitus, Hepatitis, Liver diseases, Viral hepatitis, Coagulation factor deficiency syndrome, Blood Coagulation Disorders, Inherited, Peripheral Arterial Diseases, Infection, Heart valve disease, Hypertensive disease, Kidney Diseases, Lymphoma, Vascular Diseases, Virus Diseases, B-Cell Lymphomas, Adult Solid Neoplasm, Adenoviral infections, Arteriopathic disease" />
          <attvalue for="9" value="Antihemophilic factor, human recombinant, Coagulation Factor IX (Recombinant), Coagulation factor VIIa Recombinant Human, Heparin, Enoxaparin, SSR-126517E, gamma-carboxy-L-glutamic acid, 4-[(5-CHLOROINDOL-2-YL)SULFONYL]-2-(2-METHYLPROPYL)-1-[[5-(PYRIDIN-4-YL)PYRIMIDIN-2-YL]CARBONYL]PIPERAZINE, LY-517717, Rivaroxaban, Lanoteplase, Idraparinux, rNAPc2, Apixaban, Otamixaban, Eribaxaban, (2R)-2-(5-CHLORO-2-THIENYL)-N-{(3S)-1-[(1S)-1-METHYL-2-MORPHOLIN-4-YL-2-OXOETHYL]-2-OXOPYRROLIDIN-3-YL}PROPENE-1-SULFONAMIDE, THIENO[3,2-B]PYRIDINE-2-SULFONIC ACID [1-(1-AMINO-ISOQUINOLIN-7-YLMETHYL)-2-OXO-PYRROLDIN-3-YL]-AMIDE, 2-(5-CHLORO-2-THIENYL)-N-{(3S)-1-[(1S)-1-METHYL-2-MORPHOLIN-4-YL-2-OXOETHYL]-2-OXOPYRROLIDIN-3-YL}ETHANESULFONAMIDE, GW-813893, 2-({4-[(5-CHLORO-1H-INDOL-2-YL)SULFONYL]PIPERAZIN-1-YL}CARBONYL)THIENO[3,2-B]PYRIDINE 4-OXIDE, N-((1R,2S)-2-(5-CHLORO-1H-INDOLE-2-CARBOXAMIDO)CYCLOHEXYL)-5-METHYL-4,5,6,7-TETRAHYDROTHIAZOLO[5,4-C]PYRIDINE-2-CARBOXAMIDE, N-((1R,2R)-2-(5-CHLORO-1H-INDOLE-2-CARBOXAMIDO)CYCLOHEXYL)-5-METHYL-4,5,6,7-TETRAHYDROTHIAZOLO[5,4-C]PYRIDINE-2-CARBOXAMIDE, N-(2-(((5-CHLORO-2-PYRIDINYL)AMINO)SULFONYL)PHENYL)-4-(2-OXO-1(2H)-PYRIDINYL)BENZAMIDE, 5-(5-CHLORO-2-THIENYL)-N-{(3S)-1-[(1S)-1-METHYL-2-MORPHOLIN-4-YL-2-OXOETHYL]-2-OXOPYRROLIDIN-3-YL}-1H-1,2,4-TRIAZOLE-3-SULFONAMIDE, 5-CHLORO-N-{(3S)-1-[(1S)-1-METHYL-2-MORPHOLIN-4-YL-2-OXOETHYL]-2-OXOPYRROLIDIN-3-YL}-1-BENZOTHIOPHENE-2-SULFONAMIDE, 6-CHLORO-N-{(3S)-1-[(1S)-1-METHYL-2-MORPHOLIN-4-YL-2-OXOETHYL]-2-OXOPYRROLIDIN-3-YL}-1-BENZOTHIOPHENE-2-SULFONAMIDE, 6-CHLORO-N-{(3S)-1-[(1S)-1-METHYL-2-(4-MORPHOLINYL)-2-OXO ETHYL]-2-OXO-3-PYRROLIDINYL}-2-NAPHTHALENESULFONAMIDE, 5-Chloro-N-{(3S)-1-[(2S)-1-(4-morpholinyl)-1-oxo-2-propanyl]-2-oxo-3-pyrrolidinyl}-1H-indole-2-sulfonamide, 5-chloro-N-[(3R)-1-(2-{[2-fluoro-4-(2-oxopyridin-1(2H)-yl)phenyl]amino}-2-oxoethyl)pyrrolidin-3-yl]thiophene-2-carboxamide, 5-Chloro-thiophene-2-carboxylic acid ((3S,4S)-1-{[2-fluoro-4-(2-oxo-2H-pyridin-1-yl)-phenylcarbamoyl]-methyl}-4-hydroxy-pyrrolidin-3-yl)-amide, N-(1-ISOPROPYLPIPERIDIN-4-YL)-1-(3-METHOXYBENZYL)-1H-INDOLE-2-CARBOXAMIDE, 1-{2-[(4-CHLOROPHENYL)AMINO]-2-OXOETHYL}-N-(1-ISOPROPYLPIPERIDIN-4-YL)-1H-INDOLE-2-CARBOXAMIDE, 5-CHLORO-THIOPHENE-2-CARBOXYLIC ACID ((3S,4S)-4-FLUORO- 1-{[2-FLUORO-4-(2-OXO-2H-PYRIDIN-1-YL)-PHENYLCARBAMOYL]-METHYL}-PYRROLIDIN-3-YL)-AMIDE, 5-CHLORO-N-(2-(4-(2-OXOPYRIDIN-1(2H)-YL)BENZAMIDO)ETHYL)THIOPHENE-2-CARBOXAMIDE, 5-CHLORO-N-((1R,2S)-2-(4-(2-OXOPYRIDIN-1(2H)-YL)BENZAMIDO) CYCLOPENTYL)THIOPHENE-2-CARBOXAMIDE, THIENO[3,2-B]PYRIDINE-2-SULFONIC ACID [2-OXO-1-(1H-PYRROLO[2,3-C]PYRIDIN-2-YLMETHYL)-PYRROLIDIN-3-YL]-AMIDE, 3-({4-[(6-CHLORO-1-BENZOTHIEN-2-YL)SULFONYL]-2-OXOPIPERAZIN-1-YL}METHYL)BENZENECARBOXIMIDAMIDE, 4-{[(E)-2-(5-CHLOROTHIEN-2-YL)VINYL]SULFONYL}-1-(1H-PYRROLO[3,2-C]PYRIDIN-2-YLMETHYL)PIPERAZIN-2-ONE, 4-({4-[(6-CHLORO-1-BENZOTHIEN-2-YL)SULFONYL]-2-OXOPIPERAZIN-1-YL}METHYL)BENZENECARBOXIMIDAMIDE, 4-[[(1E)-2-(4-CHLOROPHENYL)ETHENYL]SULFONYL]-1-[[1-(4-PYRIDINYL)-4-PIPERIDINYL]METHYL]PIPERAZINONE, 1-[[(1E)-2-(4-CHLOROPHENYL)ETHENYL]SULFONYL]-4-[[1-(4-PYRIDINYL)-4-PIPERIDINYL]METHYL]PIPERAZINE, Fondaparinux, Edoxaban, Coagulation factor VII human, Antithrombin Alfa, Nafamostat, Coagulation Factor IX Human, Prothrombin, Protein S human, Anti-inhibitor coagulant complex, Betrixaban, Emicizumab, Antihemophilic factor human, Nonacog beta pegol, Turoctocog alfa, Bemiparin, Kappadione, Lonoctocog alfa, Moroctocog alfa, Albutrepenonacog alfa, Protamine sulfate, Turoctocog alfa pegol" />
          <attvalue for="10" value="https://www.drugbank.ca/polypeptides/P00742" />
          <attvalue for="11" value="Coagulation factor X" />
          <attvalue for="12" value="https://cdn.rcsb.org/images/structures/p0/1p0s/1p0s_assembly-1.jpeg" />
          <attvalue for="13" value="Target" />
          <attvalue for="14" value="17" />
          <attvalue for="15" value="0.27789577251454795" />
          <attvalue for="16" value="0.0058745501860818375" />
          <attvalue for="17" value="0.0003888814249659917" />
          <attvalue for="18" value="0.49264705882352944" />
          <attvalue for="19" value="422" />
          <attvalue for="20" value="#12EAEA" />
          <attvalue for="21" value="#0EBEBE" />
        </attvalues>
      </node>
      <node id="Microsomal glutathione S-transferase 3" label="Microsomal glutathione S-transferase 3">
        <attvalues>
          <attvalue for="0" value="MGST3" />
          <attvalue for="1" value="O14880" />
          <attvalue for="2" value="4JRZ" />
          <attvalue for="3" value="Humans" />
          <attvalue for="4" value="Enzyme" />
          <attvalue for="5" value="Not Available" />
          <attvalue for="6" value="Endoplasmic reticulum membrane" />
          <attvalue for="7" value="" />
          <attvalue for="8" value="Neurodegenerative Disorders" />
          <attvalue for="9" value="Glutathione" />
          <attvalue for="10" value="https://www.drugbank.ca/polypeptides/O14880" />
          <attvalue for="11" value="Microsomal glutathione S-transferase 3" />
          <attvalue for="12" value="https://cdn.rcsb.org/images/structures/jr/4jrz/4jrz_assembly-1.jpeg" />
          <attvalue for="13" value="Target" />
          <attvalue for="14" value="40" />
          <attvalue for="15" value="0.30166558925208686" />
          <attvalue for="16" value="0.0" />
          <attvalue for="17" value="7.928179826874011e-06" />
          <attvalue for="18" value="1.0" />
          <attvalue for="19" value="514" />
          <attvalue for="20" value="#12EAEA" />
          <attvalue for="21" value="#0EBEBE" />
        </attvalues>
      </node>
      <node id="Hematopoietic prostaglandin D synthase" label="Hematopoietic prostaglandin D synthase">
        <attvalues>
          <attvalue for="0" value="HPGDS" />
          <attvalue for="1" value="O60760" />
          <attvalue for="2" value="Not Available" />
          <attvalue for="3" value="Humans" />
          <attvalue for="4" value="Enzyme" />
          <attvalue for="5" value="Transferase" />
          <attvalue for="6" value="Cytoplasm" />
          <attvalue for="7" value="GSR, PTGS2" />
          <attvalue for="8" value="Liver diseases, Mood Disorders, Psychotic Disorders, Neoplasms, Testicular Neoplasms, Malignant neoplasm of mouth, Diabetes Mellitus, Adenocarcinoma, Inflammatory Bowel Diseases, Brain Neoplasms, Hypertensive disease, Carcinoma, Esophageal Neoplasms, Cardiovascular Diseases, Lung diseases, Alcoholic Liver Diseases, Prostatic Neoplasms, Neuropathy, Bone neoplasms, Colorectal Neoplasms, Drug Eruptions, Laryngeal Diseases, Lymphoma, Parasitic Diseases, Respiration Disorders, Skin lesion, Skin Neoplasms, B-Cell Lymphomas, Dyslipidemias, Arteriopathic disease, Venoocclusive disease, Chronic Kidney Diseases, Secondary Neoplasm, Adenoma, Anxiety Disorders, Autoimmune Diseases, Mental disorders, Cerebrovascular Disorders, Esophageal Diseases, Congenital Heart Defects, Heart Diseases, HIV Infections, Intestinal Diseases, Intestinal Neoplasms, Liver neoplasms, Lung Neoplasms, Myopathy, nervous system disorder, Occupational Diseases, Pituitary Diseases, Precancerous Conditions, Respiratory Syncytial Virus Infections, Retinal Diseases, Signs and Symptoms, Respiratory, Cerebrovascular accident, Temporomandibular Joint Disorders, Thalassemia, Uterine Fibroids, Encephalopathies, Epstein-Barr Virus Infections, Lung Diseases, Interstitial, Neoplasms, Neuroepithelial, Parkinsonian Disorders, Hematologic Neoplasms, Neurodegenerative Disorders, Cardiomyopathies, Polyomavirus Infections, Eosinophilic disorder, Drug Dependence, Neurodevelopmental Disorders" />
          <attvalue for="9" value="2-(2f-Benzothiazolyl)-5-Styryl-3-(4f-Phthalhydrazidyl)Tetrazolium Chloride, Glutathione, 3-phenyl-5-(1H-pyrazol-3-yl)isoxazole, PHENYL-5-(1H-PYRAZOL-3-YL)-1,3-THIAZOLE, Tranilast, 4-{[4-(4-fluoro-3-methylphenyl)-1,3-thiazol-2-yl]amino}-2-hydroxybenzoic acid, 4-(BENZHYDRYLOXY)-1-[3-(1H-TETRAAZOL-5-YL)PROPYL]PIPERIDINE, Nocodazole, 3-(4-nitrophenyl)-1H-pyrazole, 1-PHENYL-1H-PYRAZOLE-4-CARBOXYLIC ACID, Tretinoin, Glutathione disulfide" />
          <attvalue for="10" value="https://www.drugbank.ca/polypeptides/O60760" />
          <attvalue for="11" value="Hematopoietic prostaglandin D synthase" />
          <attvalue for="12" value="https://cdn.rcsb.org/images/structures/ot/not available/not available_model-1.jpeg" />
          <attvalue for="13" value="Target" />
          <attvalue for="14" value="57" />
          <attvalue for="15" value="0.3054994663061268" />
          <attvalue for="16" value="0.019403675380364957" />
          <attvalue for="17" value="7.946352031963874e-06" />
          <attvalue for="18" value="0.5739348370927319" />
          <attvalue for="19" value="579" />
          <attvalue for="20" value="#12EAEA" />
          <attvalue for="21" value="#0EBEBE" />
        </attvalues>
      </node>
      <node id="Glutathione S-transferase A1" label="Glutathione S-transferase A1">
        <attvalues>
          <attvalue for="0" value="GSTA1" />
          <attvalue for="1" value="P08263" />
          <attvalue for="2" value="Not Available" />
          <attvalue for="3" value="Humans" />
          <attvalue for="4" value="Enzyme" />
          <attvalue for="5" value="Not Available" />
          <attvalue for="6" value="Cytoplasm" />
          <attvalue for="7" value="GSTA2" />
          <attvalue for="8" value="Prostatic Neoplasms, Drug toxicity, Psychotic Disorders, Adverse reaction to drug, Neoplasms, Mammary Neoplasms, Adenocarcinoma, Adenoma, Hemoglobinopathies, Hypertensive disease, Liver diseases, Liver neoplasms, Cerebrovascular accident, Malignant neoplasm of mouth" />
          <attvalue for="9" value="S-Hydroxycysteine, Glutathione sulfonic acid, Glutathione, 2-Hydroxyethyl Disulfide, N-(4-Aminobutanoyl)-S-(4-methoxybenzyl)-L-cysteinylglycine, S-benzylglutathione, S-Hexylglutathione, Busulfan, Azathioprine, Hypericin, Curcumin, Glutathione disulfide" />
          <attvalue for="10" value="https://www.drugbank.ca/polypeptides/P08263" />
          <attvalue for="11" value="Glutathione S-transferase A1" />
          <attvalue for="12" value="https://cdn.rcsb.org/images/structures/ot/not available/not available_model-1.jpeg" />
          <attvalue for="13" value="Target" />
          <attvalue for="14" value="40" />
          <attvalue for="15" value="0.30166558925208686" />
          <attvalue for="16" value="0.0" />
          <attvalue for="17" value="7.928179826874011e-06" />
          <attvalue for="18" value="1.0" />
          <attvalue for="19" value="510" />
          <attvalue for="20" value="#12EAEA" />
          <attvalue for="21" value="#0EBEBE" />
        </attvalues>
      </node>
      <node id="Glutathione S-transferase A2" label="Glutathione S-transferase A2">
        <attvalues>
          <attvalue for="0" value="GSTA2" />
          <attvalue for="1" value="P09210" />
          <attvalue for="2" value="Not Available" />
          <attvalue for="3" value="Humans" />
          <attvalue for="4" value="Enzyme" />
          <attvalue for="5" value="Transferase" />
          <attvalue for="6" value="Cytoplasm" />
          <attvalue for="7" value="GSTA1, GSTA5, NFE2L2" />
          <attvalue for="8" value="" />
          <attvalue for="9" value="Chloroquine, Glutathione, Vitamin E, Clofibrate, Etacrynic acid, Busulfan, Azathioprine, alpha-Tocopherol succinate, D-alpha-Tocopherol acetate, Glutathione disulfide" />
          <attvalue for="10" value="https://www.drugbank.ca/polypeptides/P09210" />
          <attvalue for="11" value="Glutathione S-transferase A2" />
          <attvalue for="12" value="https://cdn.rcsb.org/images/structures/ot/not available/not available_model-1.jpeg" />
          <attvalue for="13" value="Target" />
          <attvalue for="14" value="45" />
          <attvalue for="15" value="0.3048876516206005" />
          <attvalue for="16" value="0.0018934466630164703" />
          <attvalue for="17" value="8.607717327937561e-06" />
          <attvalue for="18" value="0.803030303030303" />
          <attvalue for="19" value="547" />
          <attvalue for="20" value="#12EAEA" />
          <attvalue for="21" value="#0EBEBE" />
        </attvalues>
      </node>
      <node id="Microsomal glutathione S-transferase 1" label="Microsomal glutathione S-transferase 1">
        <attvalues>
          <attvalue for="0" value="MGST1" />
          <attvalue for="1" value="P10620" />
          <attvalue for="2" value="2H8A" />
          <attvalue for="3" value="Humans" />
          <attvalue for="4" value="Enzyme" />
          <attvalue for="5" value="Transferase" />
          <attvalue for="6" value="Microsome" />
          <attvalue for="7" value="" />
          <attvalue for="8" value="Degenerative Diseases, Central Nervous System, Neurodegenerative Disorders, Degenerative Diseases, Spinal Cord, Neoplasms, Congenital Heart Defects, Lung Neoplasms, Lymphoma" />
          <attvalue for="9" value="Glutathione, Glutathione disulfide" />
          <attvalue for="10" value="https://www.drugbank.ca/polypeptides/P10620" />
          <attvalue for="11" value="Microsomal glutathione S-transferase 1" />
          <attvalue for="12" value="https://cdn.rcsb.org/images/structures/h8/2h8a/2h8a_assembly-1.jpeg" />
          <attvalue for="13" value="Target" />
          <attvalue for="14" value="40" />
          <attvalue for="15" value="0.30166558925208686" />
          <attvalue for="16" value="0.0" />
          <attvalue for="17" value="7.928179826874011e-06" />
          <attvalue for="18" value="1.0" />
          <attvalue for="19" value="506" />
          <attvalue for="20" value="#12EAEA" />
          <attvalue for="21" value="#0EBEBE" />
        </attvalues>
      </node>
      <node id="S-formylglutathione hydrolase" label="S-formylglutathione hydrolase">
        <attvalues>
          <attvalue for="0" value="ESD" />
          <attvalue for="1" value="P10768" />
          <attvalue for="2" value="Not Available" />
          <attvalue for="3" value="Humans" />
          <attvalue for="4" value="Enzyme" />
          <attvalue for="5" value="Hydrolase" />
          <attvalue for="6" value="Cytoplasm" />
          <attvalue for="7" value="ADH5" />
          <attvalue for="8" value="Neoplasms, Adenoma, Mental disorders, Diabetes Mellitus, Monosomy, Cerebrovascular accident, Migraine Disorders, Sarcoma, Malignant neoplasm of soft tissue" />
          <attvalue for="9" value="Glutathione" />
          <attvalue for="10" value="https://www.drugbank.ca/polypeptides/P10768" />
          <attvalue for="11" value="S-formylglutathione hydrolase" />
          <attvalue for="12" value="https://cdn.rcsb.org/images/structures/ot/not available/not available_model-1.jpeg" />
          <attvalue for="13" value="Target" />
          <attvalue for="14" value="40" />
          <attvalue for="15" value="0.30166558925208686" />
          <attvalue for="16" value="0.0" />
          <attvalue for="17" value="7.928179826874011e-06" />
          <attvalue for="18" value="1.0" />
          <attvalue for="19" value="501" />
          <attvalue for="20" value="#12EAEA" />
          <attvalue for="21" value="#0EBEBE" />
        </attvalues>
      </node>
      <node id="Gamma-glutamyltranspeptidase 1" label="Gamma-glutamyltranspeptidase 1">
        <attvalues>
          <attvalue for="0" value="GGT1" />
          <attvalue for="1" value="P19440" />
          <attvalue for="2" value="Not Available" />
          <attvalue for="3" value="Humans" />
          <attvalue for="4" value="Enzyme" />
          <attvalue for="5" value="Not Available" />
          <attvalue for="6" value="Cell membrane" />
          <attvalue for="7" value="GGCT, GSR" />
          <attvalue for="8" value="Liver diseases, Carcinoma, Prostatic Neoplasms, Alcohol-Related Disorders, Alcohol-Induced Disorders, Neoplasms, Protein measurement, Malignant Neoplasms, Primary malignant neoplasm, Hepatitis, Hypertensive disease, Liver neoplasms, Adenocarcinoma, Dyslipidemias, Tauopathies, Cardiovascular Diseases, Congenital chromosomal disease, Inflammatory Bowel Diseases, Lymphoma, Cerebrovascular accident, Virus Diseases, B-Cell Lymphomas, Mitochondrial Diseases, Gestational Trophoblastic Neoplasms, MYELODYSPLASTIC SYNDROME" />
          <attvalue for="9" value="Glutathione" />
          <attvalue for="10" value="https://www.drugbank.ca/polypeptides/P19440" />
          <attvalue for="11" value="Gamma-glutamyltranspeptidase 1" />
          <attvalue for="12" value="https://cdn.rcsb.org/images/structures/ot/not available/not available_model-1.jpeg" />
          <attvalue for="13" value="Target" />
          <attvalue for="14" value="40" />
          <attvalue for="15" value="0.30166558925208686" />
          <attvalue for="16" value="0.0" />
          <attvalue for="17" value="7.928179826874011e-06" />
          <attvalue for="18" value="1.0" />
          <attvalue for="19" value="496" />
          <attvalue for="20" value="#12EAEA" />
          <attvalue for="21" value="#0EBEBE" />
        </attvalues>
      </node>
      <node id="Glutathione S-transferase Mu 2" label="Glutathione S-transferase Mu 2">
        <attvalues>
          <attvalue for="0" value="GSTM2" />
          <attvalue for="1" value="P28161" />
          <attvalue for="2" value="3GTU" />
          <attvalue for="3" value="Humans" />
          <attvalue for="4" value="Enzyme" />
          <attvalue for="5" value="Transferase" />
          <attvalue for="6" value="Cytoplasm" />
          <attvalue for="7" value="GSTM3, GSTM4, GSTM1, GSTM5" />
          <attvalue for="8" value="Neurodegenerative Disorders, Degenerative Diseases, Central Nervous System, Degenerative Diseases, Spinal Cord, Hypertensive disease, Malignant Neoplasms, Primary malignant neoplasm, Congenital chromosomal disease, Malignant neoplasm of mouth, Inflammatory Bowel Diseases, Esophageal Neoplasms, Virus Diseases, Lung diseases, Pancreatic Diseases, Signs and Symptoms, Respiratory, Cerebrovascular accident, Encephalopathies, Migraine Disorders, Alcohol-Induced Disorders, Venoocclusive disease, Chronic Kidney Diseases" />
          <attvalue for="9" value="S-(2,4-dinitrophenyl)glutathione, Glutathione disulfide, Glutathione, S-Methyl glutathione" />
          <attvalue for="10" value="https://www.drugbank.ca/polypeptides/P28161" />
          <attvalue for="11" value="Glutathione S-transferase Mu 2" />
          <attvalue for="12" value="https://cdn.rcsb.org/images/structures/gt/3gtu/3gtu_assembly-1.jpeg" />
          <attvalue for="13" value="Target" />
          <attvalue for="14" value="40" />
          <attvalue for="15" value="0.30166558925208686" />
          <attvalue for="16" value="0.0" />
          <attvalue for="17" value="7.928179826874011e-06" />
          <attvalue for="18" value="1.0" />
          <attvalue for="19" value="488" />
          <attvalue for="20" value="#12EAEA" />
          <attvalue for="21" value="#0EBEBE" />
        </attvalues>
      </node>
      <node id="Glutaredoxin-1" label="Glutaredoxin-1">
        <attvalues>
          <attvalue for="0" value="GLRX" />
          <attvalue for="1" value="P35754" />
          <attvalue for="2" value="Not Available" />
          <attvalue for="3" value="Humans" />
          <attvalue for="4" value="Not Available" />
          <attvalue for="5" value="Not Available" />
          <attvalue for="6" value="Cytoplasm" />
          <attvalue for="7" value="RRM1" />
          <attvalue for="8" value="Neoplasms, Diabetes Mellitus, Lung diseases, Bacterial Infections, Malignant Neoplasms, Respiratory Tract Infections, Lung Diseases, Interstitial, Dyslipidemias, Neurodegenerative Disorders, Inflammatory disorder, Primary malignant neoplasm, Chronic Kidney Diseases" />
          <attvalue for="9" value="Glutathione" />
          <attvalue for="10" value="https://www.drugbank.ca/polypeptides/P35754" />
          <attvalue for="11" value="Glutaredoxin-1" />
          <attvalue for="12" value="https://cdn.rcsb.org/images/structures/ot/not available/not available_model-1.jpeg" />
          <attvalue for="13" value="Target" />
          <attvalue for="14" value="40" />
          <attvalue for="15" value="0.30166558925208686" />
          <attvalue for="16" value="0.0" />
          <attvalue for="17" value="7.928179826874011e-06" />
          <attvalue for="18" value="1.0" />
          <attvalue for="19" value="483" />
          <attvalue for="20" value="#12EAEA" />
          <attvalue for="21" value="#0EBEBE" />
        </attvalues>
      </node>
      <node id="Phospholipid hydroperoxide glutathione peroxidase, mitochondrial" label="Phospholipid hydroperoxide glutathione peroxidase, mitochondrial">
        <attvalues>
          <attvalue for="0" value="GPX4" />
          <attvalue for="1" value="P36969" />
          <attvalue for="2" value="Not Available" />
          <attvalue for="3" value="Humans" />
          <attvalue for="4" value="Enzyme" />
          <attvalue for="5" value="Oxidoreductase" />
          <attvalue for="6" value="Mitochondrion" />
          <attvalue for="7" value="GSR, GRSF1, GSS" />
          <attvalue for="8" value="Mammary Neoplasms, Colorectal Neoplasms, Malignant Neoplasms, Primary malignant neoplasm, Neoplasms, B-Cell Lymphomas, Complications of Diabetes Mellitus, Adenocarcinoma, Anxiety Disorders, Diabetes Mellitus, Kidney Diseases, Lung Neoplasms, Lymphoma, nervous system disorder, Cerebrovascular accident, Thyroid Diseases, Virus Diseases, Peripheral Arterial Diseases" />
          <attvalue for="9" value="Glutathione, Glutathione disulfide, Benzoyl peroxide" />
          <attvalue for="10" value="https://www.drugbank.ca/polypeptides/P36969" />
          <attvalue for="11" value="Phospholipid hydroperoxide glutathione peroxidase, mitochondrial" />
          <attvalue for="12" value="https://cdn.rcsb.org/images/structures/ot/not available/not available_model-1.jpeg" />
          <attvalue for="13" value="Target" />
          <attvalue for="14" value="40" />
          <attvalue for="15" value="0.30166558925208686" />
          <attvalue for="16" value="0.0" />
          <attvalue for="17" value="7.928179826874011e-06" />
          <attvalue for="18" value="1.0" />
          <attvalue for="19" value="480" />
          <attvalue for="20" value="#12EAEA" />
          <attvalue for="21" value="#0EBEBE" />
        </attvalues>
      </node>
      <node id="Glutathione S-transferase Mu 5" label="Glutathione S-transferase Mu 5">
        <attvalues>
          <attvalue for="0" value="GSTM5" />
          <attvalue for="1" value="P46439" />
          <attvalue for="2" value="1GTU" />
          <attvalue for="3" value="Humans" />
          <attvalue for="4" value="Enzyme" />
          <attvalue for="5" value="Transferase" />
          <attvalue for="6" value="Cytoplasm" />
          <attvalue for="7" value="GSTM4, GSTM2" />
          <attvalue for="8" value="Colonic Neoplasms, Degenerative Diseases, Central Nervous System, Neurodegenerative Disorders, Degenerative Diseases, Spinal Cord, Hypertensive disease, Psychotic Disorders" />
          <attvalue for="9" value="Glutathione, Glutathione disulfide" />
          <attvalue for="10" value="https://www.drugbank.ca/polypeptides/P46439" />
          <attvalue for="11" value="Glutathione S-transferase Mu 5" />
          <attvalue for="12" value="https://cdn.rcsb.org/images/structures/gt/1gtu/1gtu_assembly-1.jpeg" />
          <attvalue for="13" value="Target" />
          <attvalue for="14" value="40" />
          <attvalue for="15" value="0.30166558925208686" />
          <attvalue for="16" value="0.0" />
          <attvalue for="17" value="7.928179826874011e-06" />
          <attvalue for="18" value="1.0" />
          <attvalue for="19" value="472" />
          <attvalue for="20" value="#12EAEA" />
          <attvalue for="21" value="#0EBEBE" />
        </attvalues>
      </node>
      <node id="Glutathione peroxidase 6" label="Glutathione peroxidase 6">
        <attvalues>
          <attvalue for="0" value="GPX6" />
          <attvalue for="1" value="P59796" />
          <attvalue for="2" value="Not Available" />
          <attvalue for="3" value="Humans" />
          <attvalue for="4" value="Not Available" />
          <attvalue for="5" value="Not Available" />
          <attvalue for="6" value="Secreted" />
          <attvalue for="7" value="SOD1, SOD2, SOD3" />
          <attvalue for="8" value="" />
          <attvalue for="9" value="Glutathione, Glutathione disulfide, Benzoyl peroxide" />
          <attvalue for="10" value="https://www.drugbank.ca/polypeptides/P59796" />
          <attvalue for="11" value="Glutathione peroxidase 6" />
          <attvalue for="12" value="https://cdn.rcsb.org/images/structures/ot/not available/not available_model-1.jpeg" />
          <attvalue for="13" value="Target" />
          <attvalue for="14" value="40" />
          <attvalue for="15" value="0.30166558925208686" />
          <attvalue for="16" value="0.0" />
          <attvalue for="17" value="7.928179826874011e-06" />
          <attvalue for="18" value="1.0" />
          <attvalue for="19" value="465" />
          <attvalue for="20" value="#12EAEA" />
          <attvalue for="21" value="#0EBEBE" />
        </attvalues>
      </node>
      <node id="Hydroxyacylglutathione hydrolase, mitochondrial" label="Hydroxyacylglutathione hydrolase, mitochondrial">
        <attvalues>
          <attvalue for="0" value="HAGH" />
          <attvalue for="1" value="Q16775" />
          <attvalue for="2" value="Not Available" />
          <attvalue for="3" value="Humans" />
          <attvalue for="4" value="Enzyme" />
          <attvalue for="5" value="Hydrolase" />
          <attvalue for="6" value="Mitochondrion matrix" />
          <attvalue for="7" value="GLO1" />
          <attvalue for="8" value="Neoplasms, Adenocarcinoma, Carcinoma, Prostatic Neoplasms" />
          <attvalue for="9" value="S-(N-hydroxy-N-bromophenylcarbamoyl)glutathione, Glutathione" />
          <attvalue for="10" value="https://www.drugbank.ca/polypeptides/Q16775" />
          <attvalue for="11" value="Hydroxyacylglutathione hydrolase, mitochondrial" />
          <attvalue for="12" value="https://cdn.rcsb.org/images/structures/ot/not available/not available_model-1.jpeg" />
          <attvalue for="13" value="Target" />
          <attvalue for="14" value="40" />
          <attvalue for="15" value="0.30166558925208686" />
          <attvalue for="16" value="0.0" />
          <attvalue for="17" value="7.928179826874011e-06" />
          <attvalue for="18" value="1.0" />
          <attvalue for="19" value="458" />
          <attvalue for="20" value="#12EAEA" />
          <attvalue for="21" value="#0EBEBE" />
        </attvalues>
      </node>
      <node id="Glutathione peroxidase" label="Glutathione peroxidase">
        <attvalues>
          <attvalue for="0" value="GPX1" />
          <attvalue for="1" value="Q6NSD4" />
          <attvalue for="2" value="1GP1" />
          <attvalue for="3" value="Humans" />
          <attvalue for="4" value="Not Available" />
          <attvalue for="5" value="Not Available" />
          <attvalue for="6" value="Not Available" />
          <attvalue for="7" value="SOD2, GSR, SOD1, SOD3, GSS" />
          <attvalue for="8" value="Hypertensive disease, Cardiovascular Diseases, Lung Neoplasms, Mammary Neoplasms, Cardiomyopathy, Dilated, Head and Neck Neoplasms, Head Neoplasms, Neck Neoplasms, Upper Aerodigestive Tract Neoplasms, Diabetes Mellitus, Inflammatory Bowel Diseases, Lung diseases, Cerebrovascular accident, Adenocarcinoma, Adenoma, Autoimmune Diseases, Bone Diseases, Diabetic Neuropathies, Liver neoplasms, Lymphoma, Metabolic Diseases, Myeloproliferative disease, nervous system disorder, Peripheral Neuropathy, Prostatic Diseases, Prostatic Neoplasms, Peripheral Vascular Diseases, Prolapse of female genital organs, Dyslipidemias, Disorder of skeletal system, Complications of Diabetes Mellitus, Mitochondrial Diseases, Drug Dependence, Chronic Kidney Diseases, Peripheral Nervous System Diseases" />
          <attvalue for="9" value="Glutathione" />
          <attvalue for="10" value="https://www.drugbank.ca/polypeptides/Q6NSD4" />
          <attvalue for="11" value="Glutathione peroxidase" />
          <attvalue for="12" value="https://cdn.rcsb.org/images/structures/gp/1gp1/1gp1_assembly-1.jpeg" />
          <attvalue for="13" value="Target" />
          <attvalue for="14" value="40" />
          <attvalue for="15" value="0.30166558925208686" />
          <attvalue for="16" value="0.0" />
          <attvalue for="17" value="7.928179826874011e-06" />
          <attvalue for="18" value="1.0" />
          <attvalue for="19" value="447" />
          <attvalue for="20" value="#12EAEA" />
          <attvalue for="21" value="#0EBEBE" />
        </attvalues>
      </node>
      <node id="Glutathione peroxidase 7" label="Glutathione peroxidase 7">
        <attvalues>
          <attvalue for="0" value="GPX7" />
          <attvalue for="1" value="Q96SL4" />
          <attvalue for="2" value="Not Available" />
          <attvalue for="3" value="Humans" />
          <attvalue for="4" value="Not Available" />
          <attvalue for="5" value="Not Available" />
          <attvalue for="6" value="Secreted" />
          <attvalue for="7" value="GSR, SOD2, SOD1, P4HB, SOD3" />
          <attvalue for="8" value="Malignant Neoplasms, Primary malignant neoplasm, Mammary Neoplasms" />
          <attvalue for="9" value="Glutathione, Glutathione disulfide, Benzoyl peroxide" />
          <attvalue for="10" value="https://www.drugbank.ca/polypeptides/Q96SL4" />
          <attvalue for="11" value="Glutathione peroxidase 7" />
          <attvalue for="12" value="https://cdn.rcsb.org/images/structures/ot/not available/not available_model-1.jpeg" />
          <attvalue for="13" value="Target" />
          <attvalue for="14" value="40" />
          <attvalue for="15" value="0.30166558925208686" />
          <attvalue for="16" value="0.0" />
          <attvalue for="17" value="7.928179826874011e-06" />
          <attvalue for="18" value="1.0" />
          <attvalue for="19" value="441" />
          <attvalue for="20" value="#12EAEA" />
          <attvalue for="21" value="#0EBEBE" />
        </attvalues>
      </node>
      <node id="Microsomal glutathione S-transferase 2" label="Microsomal glutathione S-transferase 2">
        <attvalues>
          <attvalue for="0" value="MGST2" />
          <attvalue for="1" value="Q99735" />
          <attvalue for="2" value="Not Available" />
          <attvalue for="3" value="Humans" />
          <attvalue for="4" value="Enzyme" />
          <attvalue for="5" value="Transferase" />
          <attvalue for="6" value="Endoplasmic reticulum membrane" />
          <attvalue for="7" value="" />
          <attvalue for="8" value="" />
          <attvalue for="9" value="Glutathione, Busulfan" />
          <attvalue for="10" value="https://www.drugbank.ca/polypeptides/Q99735" />
          <attvalue for="11" value="Microsomal glutathione S-transferase 2" />
          <attvalue for="12" value="https://cdn.rcsb.org/images/structures/ot/not available/not available_model-1.jpeg" />
          <attvalue for="13" value="Target" />
          <attvalue for="14" value="40" />
          <attvalue for="15" value="0.30166558925208686" />
          <attvalue for="16" value="0.0" />
          <attvalue for="17" value="7.928179826874011e-06" />
          <attvalue for="18" value="1.0" />
          <attvalue for="19" value="432" />
          <attvalue for="20" value="#12EAEA" />
          <attvalue for="21" value="#0EBEBE" />
        </attvalues>
      </node>
      <node id="Glutathione S-transferase omega-2" label="Glutathione S-transferase omega-2">
        <attvalues>
          <attvalue for="0" value="GSTO2" />
          <attvalue for="1" value="Q9H4Y5" />
          <attvalue for="2" value="Not Available" />
          <attvalue for="3" value="Humans" />
          <attvalue for="4" value="Enzyme" />
          <attvalue for="5" value="Not Available" />
          <attvalue for="6" value="Not Available" />
          <attvalue for="7" value="" />
          <attvalue for="8" value="Neoplasms, Neurodegenerative Disorders, Congenital chromosomal disease, Hypertensive disease, Skin lesion, Cerebrovascular accident" />
          <attvalue for="9" value="Glutathione" />
          <attvalue for="10" value="https://www.drugbank.ca/polypeptides/Q9H4Y5" />
          <attvalue for="11" value="Glutathione S-transferase omega-2" />
          <attvalue for="12" value="https://cdn.rcsb.org/images/structures/ot/not available/not available_model-1.jpeg" />
          <attvalue for="13" value="Target" />
          <attvalue for="14" value="40" />
          <attvalue for="15" value="0.30166558925208686" />
          <attvalue for="16" value="0.0" />
          <attvalue for="17" value="7.928179826874011e-06" />
          <attvalue for="18" value="1.0" />
          <attvalue for="19" value="421" />
          <attvalue for="20" value="#12EAEA" />
          <attvalue for="21" value="#0EBEBE" />
        </attvalues>
      </node>
      <node id="Glutaredoxin-2, mitochondrial" label="Glutaredoxin-2, mitochondrial">
        <attvalues>
          <attvalue for="0" value="GLRX2" />
          <attvalue for="1" value="Q9NS18" />
          <attvalue for="2" value="Not Available" />
          <attvalue for="3" value="Humans" />
          <attvalue for="4" value="Not Available" />
          <attvalue for="5" value="Not Available" />
          <attvalue for="6" value="Mitochondrion" />
          <attvalue for="7" value="" />
          <attvalue for="8" value="" />
          <attvalue for="9" value="Glutathione" />
          <attvalue for="10" value="https://www.drugbank.ca/polypeptides/Q9NS18" />
          <attvalue for="11" value="Glutaredoxin-2, mitochondrial" />
          <attvalue for="12" value="https://cdn.rcsb.org/images/structures/ot/not available/not available_model-1.jpeg" />
          <attvalue for="13" value="Target" />
          <attvalue for="14" value="40" />
          <attvalue for="15" value="0.30166558925208686" />
          <attvalue for="16" value="0.0" />
          <attvalue for="17" value="7.928179826874011e-06" />
          <attvalue for="18" value="1.0" />
          <attvalue for="19" value="411" />
          <attvalue for="20" value="#12EAEA" />
          <attvalue for="21" value="#0EBEBE" />
        </attvalues>
      </node>
      <node id="Lactoylglutathione lyase" label="Lactoylglutathione lyase">
        <attvalues>
          <attvalue for="0" value="GLO1" />
          <attvalue for="1" value="Q04760" />
          <attvalue for="2" value="Not Available" />
          <attvalue for="3" value="Humans" />
          <attvalue for="4" value="Enzyme" />
          <attvalue for="5" value="Lyase" />
          <attvalue for="6" value="Not Available" />
          <attvalue for="7" value="HAGH, GRHPR" />
          <attvalue for="8" value="" />
          <attvalue for="9" value="Glutathione, S-P-Nitrobenzyloxycarbonylglutathione, S-(N-hydroxy-N-iodophenylcarbamoyl)glutathione, Mercaptoethanol, S-benzylglutathione, S-Hexylglutathione, Indomethacin, methyl 4-(2,3-dihydroxy-5-methylphenoxy)-2-hydroxy-6-methylbenzoate" />
          <attvalue for="10" value="https://www.drugbank.ca/polypeptides/Q04760" />
          <attvalue for="11" value="Lactoylglutathione lyase" />
          <attvalue for="12" value="https://cdn.rcsb.org/images/structures/ot/not available/not available_model-1.jpeg" />
          <attvalue for="13" value="Target" />
          <attvalue for="14" value="49" />
          <attvalue for="15" value="0.36004864180343676" />
          <attvalue for="16" value="0.00788306971398389" />
          <attvalue for="17" value="0.00022401451068719232" />
          <attvalue for="18" value="0.6998299319727891" />
          <attvalue for="19" value="537" />
          <attvalue for="20" value="#12EAEA" />
          <attvalue for="21" value="#0EBEBE" />
        </attvalues>
      </node>
      <node id="Leukotriene C4 synthase" label="Leukotriene C4 synthase">
        <attvalues>
          <attvalue for="0" value="LTC4S" />
          <attvalue for="1" value="Q16873" />
          <attvalue for="2" value="Not Available" />
          <attvalue for="3" value="Humans" />
          <attvalue for="4" value="Enzyme" />
          <attvalue for="5" value="Lyase" />
          <attvalue for="6" value="Nucleus outer membrane" />
          <attvalue for="7" value="ALOX5, LTA4H" />
          <attvalue for="8" value="Drug Allergy, Peripheral Neuropathy, Cardiovascular Diseases, Cerebrovascular accident, Cerebrovascular Disorders, Colorectal Neoplasms, Respiration Disorders, Respiratory Tract Diseases, Lung Diseases, Obstructive" />
          <attvalue for="9" value="Glutathione, Azelastine" />
          <attvalue for="10" value="https://www.drugbank.ca/polypeptides/Q16873" />
          <attvalue for="11" value="Leukotriene C4 synthase" />
          <attvalue for="12" value="https://cdn.rcsb.org/images/structures/ot/not available/not available_model-1.jpeg" />
          <attvalue for="13" value="Target" />
          <attvalue for="14" value="40" />
          <attvalue for="15" value="0.30166558925208686" />
          <attvalue for="16" value="0.0" />
          <attvalue for="17" value="7.928179826874011e-06" />
          <attvalue for="18" value="1.0" />
          <attvalue for="19" value="398" />
          <attvalue for="20" value="#12EAEA" />
          <attvalue for="21" value="#0EBEBE" />
        </attvalues>
      </node>
      <node id="Glutathione reductase, mitochondrial" label="Glutathione reductase, mitochondrial">
        <attvalues>
          <attvalue for="0" value="GSR" />
          <attvalue for="1" value="P00390" />
          <attvalue for="2" value="Not Available" />
          <attvalue for="3" value="Humans" />
          <attvalue for="4" value="Enzyme" />
          <attvalue for="5" value="Oxidoreductase" />
          <attvalue for="6" value="Mitochondrion" />
          <attvalue for="7" value="CAT, GPX1, GPX2, GPX4, GSS, GPX3, TXN, GPX7, HPGDS, G6PD" />
          <attvalue for="8" value="Parkinsonian Disorders, Degenerative Diseases, Central Nervous System, Enzymopathy, Neurodegenerative Disorders, Degenerative Diseases, Spinal Cord, Diabetes Mellitus, Adenocarcinoma, Hematological Disease, Hepatitis, Hypertensive disease, Anxiety Disorders, Congenital chromosomal disease, Esophageal Neoplasms, Hemoglobinopathies, Malabsorption Syndrome, Periodontal Diseases, Cerebrovascular accident, Thalassemia, Malignant neoplasm of mouth, Hantavirus Infections, Mammary Neoplasms, Chronic Kidney Diseases" />
          <attvalue for="9" value="Carmustine, NADH, Glutathione, 3,6-dihydroxy-xanthene-9-propionic acid, 3-sulfino-L-alanine, Glutathionylspermidine disulfide, 3-(Prop-2-Ene-1-Sulfinyl)-Propene-1-Thiol, Flavin adenine dinucleotide, Glutathione disulfide, 3-nitro-L-tyrosine, 2-(2-PHENYL-3-PYRIDIN-2-YL-4,5,6,7-TETRAHYDRO-2H-ISOPHOSPHINDOL-1-YL)PYRIDINE, 6-(3-METHYL-1,4-DIOXO-1,4-DIHYDRONAPHTHALEN-2-YL)HEXANOIC ACID, Coenzyme M, Selenium, Copper, Thimerosal, Cannabidiol, Nabiximols, Medical Cannabis" />
          <attvalue for="10" value="https://www.drugbank.ca/polypeptides/P00390" />
          <attvalue for="11" value="Glutathione reductase, mitochondrial" />
          <attvalue for="12" value="https://cdn.rcsb.org/images/structures/ot/not available/not available_model-1.jpeg" />
          <attvalue for="13" value="Target" />
          <attvalue for="14" value="82" />
          <attvalue for="15" value="0.34275549878248374" />
          <attvalue for="16" value="0.011121300652373852" />
          <attvalue for="17" value="4.0010064959574623e-05" />
          <attvalue for="18" value="0.5079795242396868" />
          <attvalue for="19" value="614" />
          <attvalue for="20" value="#12EAEA" />
          <attvalue for="21" value="#0EBEBE" />
        </attvalues>
      </node>
      <node id="Glutathione S-transferase Mu 1" label="Glutathione S-transferase Mu 1">
        <attvalues>
          <attvalue for="0" value="GSTM1" />
          <attvalue for="1" value="P09488" />
          <attvalue for="2" value="Not Available" />
          <attvalue for="3" value="Humans" />
          <attvalue for="4" value="Enzyme" />
          <attvalue for="5" value="Transferase" />
          <attvalue for="6" value="Cytoplasm" />
          <attvalue for="7" value="CYP1A1, GSTM2" />
          <attvalue for="8" value="Lung Neoplasms, Colorectal Neoplasms, Prostatic Neoplasms, Autosome Abnormalities, Chromosome Aberrations, Drug Allergy, Liver neoplasms, Dermatologic disorders, Amphetamine-Related Disorders, Degenerative Diseases, Central Nervous System, Degenerative Diseases, Spinal Cord, Adenocarcinoma, Esophageal Neoplasms, Mammary Neoplasms, Inflammatory Bowel Diseases, Stomach Neoplasms, Alcoholic Liver Diseases, Lung diseases, Chronic Kidney Diseases, Kidney Diseases, Mouth Neoplasms, Skin lesion, Cerebrovascular accident, Virus Diseases, Congenital Abnormality, Anxiety Disorders, Cardiovascular Diseases, Colonic Neoplasms, Drug Eruptions, Diabetic Neuropathies, Drug abuse, Hematological Disease, HIV Infections, Liver diseases, Temporomandibular Joint Disorders, Encephalopathies, Hematologic Neoplasms, Abdominal Neoplasms, Autoimmune Diseases, Bone neoplasms, Disorder of eye, Head and Neck Neoplasms, Hemoglobinopathies, Immunologic Deficiency Syndromes, Intestinal Neoplasms, Laryngeal Diseases, Neoplasms, Vascular Tissue, Nephrotic Syndrome, Occupational Diseases, Disorder of the optic nerve, Pancreatic Diseases, Peripheral Neuropathy, Pharyngeal Neoplasms, Psychotic Disorders, Rectal Neoplasms, Respiration Disorders, Respiratory Tract Diseases, Retinal Diseases, Signs and Symptoms, Respiratory, Skin Neoplasms, Testicular Neoplasms, Thyroid Diseases, Tracheal Diseases, B-Cell Lymphomas, Lower respiratory tract infection, Migraine Disorders, Lung Diseases, Interstitial, Squamous Cell Neoplasms, Congenital defects, Alcohol-Induced Disorders, Acute respiratory disease, Neuropathy, Mood Disorders, Deficiency of transferase" />
          <attvalue for="9" value="Glutathione, (9R,10R)-9-(S-glutathionyl)-10-hydroxy-9,10-dihydrophenanthrene, Zinc trihydroxide, S-(2,4-dinitrophenyl)glutathione, 5-fluorotryptophan, (9S,10S)-9-(S-glutathionyl)-10-hydroxy-9,10-dihydrophenanthrene, Busulfan, Cisplatin, Carboplatin, Oxaliplatin, Azathioprine, Curcumin, Acetaminophen, Isosorbide mononitrate, Chloroquine, Glutathione disulfide" />
          <attvalue for="10" value="https://www.drugbank.ca/polypeptides/P09488" />
          <attvalue for="11" value="Glutathione S-transferase Mu 1" />
          <attvalue for="12" value="https://cdn.rcsb.org/images/structures/ot/not available/not available_model-1.jpeg" />
          <attvalue for="13" value="Target" />
          <attvalue for="14" value="45" />
          <attvalue for="15" value="0.3048876516206005" />
          <attvalue for="16" value="0.0018934466630164703" />
          <attvalue for="17" value="8.607717327937561e-06" />
          <attvalue for="18" value="0.803030303030303" />
          <attvalue for="19" value="545" />
          <attvalue for="20" value="#12EAEA" />
          <attvalue for="21" value="#0EBEBE" />
        </attvalues>
      </node>
      <node id="Glutathione S-transferase kappa 1" label="Glutathione S-transferase kappa 1">
        <attvalues>
          <attvalue for="0" value="GSTK1" />
          <attvalue for="1" value="Q9Y2Q3" />
          <attvalue for="2" value="Not Available" />
          <attvalue for="3" value="Humans" />
          <attvalue for="4" value="Enzyme" />
          <attvalue for="5" value="Transferase" />
          <attvalue for="6" value="Peroxisome" />
          <attvalue for="7" value="" />
          <attvalue for="8" value="Prostatic Neoplasms, Carcinoma, Adenocarcinoma, MYELODYSPLASTIC SYNDROME, Cardiovascular Diseases, Diabetes Mellitus, Brain Neoplasms, Inflammatory Bowel Diseases, Congenital Abnormality, Adenoma, Esophageal Neoplasms, Lung Neoplasms, Chronic Kidney Diseases, Colorectal Neoplasms, Hepatitis, Laryngeal Diseases, Lymphoma, Respiration Disorders, Venoocclusive disease, Secondary Neoplasm, Tumors of Adrenal Cortex, Mental disorders, Colonic Neoplasms, Drug Eruptions, Heart Diseases, HIV Infections, Kidney Diseases, Liver diseases, Alcoholic Liver Diseases, Liver neoplasms, Lung diseases, Myopathy, Neck Neoplasms, Disorder of the optic nerve, Peripheral Neuropathy, Pituitary Diseases, Psychotic Disorders, Respiratory Tract Diseases, Retroviridae Infections, Dermatologic disorders, Skin Neoplasms, Virus Diseases, Epstein-Barr Virus Infections, Neoplasms, Neuroepithelial, Dyslipidemias, Parkinsonian Disorders, Hematologic Neoplasms, Cardiomyopathies, Polyomavirus Infections, Monoclonal Gammapathies, Sarcoma, Mammary Neoplasms, Sarcoma of soft tissue, Peripheral Nervous System Diseases" />
          <attvalue for="9" value="Glutathione, GLUTATHIONE SULFINATE" />
          <attvalue for="10" value="https://www.drugbank.ca/polypeptides/Q9Y2Q3" />
          <attvalue for="11" value="Glutathione S-transferase kappa 1" />
          <attvalue for="12" value="https://cdn.rcsb.org/images/structures/ot/not available/not available_model-1.jpeg" />
          <attvalue for="13" value="Target" />
          <attvalue for="14" value="40" />
          <attvalue for="15" value="0.30166558925208686" />
          <attvalue for="16" value="0.0" />
          <attvalue for="17" value="7.928179826874011e-06" />
          <attvalue for="18" value="1.0" />
          <attvalue for="19" value="385" />
          <attvalue for="20" value="#12EAEA" />
          <attvalue for="21" value="#0EBEBE" />
        </attvalues>
      </node>
      <node id="Glutathione S-transferase A3" label="Glutathione S-transferase A3">
        <attvalues>
          <attvalue for="0" value="GSTA3" />
          <attvalue for="1" value="Q16772" />
          <attvalue for="2" value="Not Available" />
          <attvalue for="3" value="Humans" />
          <attvalue for="4" value="Enzyme" />
          <attvalue for="5" value="Transferase" />
          <attvalue for="6" value="Cytoplasm" />
          <attvalue for="7" value="" />
          <attvalue for="8" value="" />
          <attvalue for="9" value="Glutathione, 4-S-Glutathionyl-5-pentyl-tetrahydro-furan-2-ol" />
          <attvalue for="10" value="https://www.drugbank.ca/polypeptides/Q16772" />
          <attvalue for="11" value="Glutathione S-transferase A3" />
          <attvalue for="12" value="https://cdn.rcsb.org/images/structures/ot/not available/not available_model-1.jpeg" />
          <attvalue for="13" value="Target" />
          <attvalue for="14" value="40" />
          <attvalue for="15" value="0.30166558925208686" />
          <attvalue for="16" value="0.0" />
          <attvalue for="17" value="7.928179826874011e-06" />
          <attvalue for="18" value="1.0" />
          <attvalue for="19" value="372" />
          <attvalue for="20" value="#12EAEA" />
          <attvalue for="21" value="#0EBEBE" />
        </attvalues>
      </node>
      <node id="Glutathione S-transferase Mu 3" label="Glutathione S-transferase Mu 3">
        <attvalues>
          <attvalue for="0" value="GSTM3" />
          <attvalue for="1" value="P21266" />
          <attvalue for="2" value="3GTU" />
          <attvalue for="3" value="Humans" />
          <attvalue for="4" value="Enzyme" />
          <attvalue for="5" value="Transferase" />
          <attvalue for="6" value="Cytoplasm" />
          <attvalue for="7" value="GSTM2, GSTM4" />
          <attvalue for="8" value="Colorectal Neoplasms, Prostatic Neoplasms, Neoplasms, Malignant neoplasm of mouth, Adenocarcinoma, Esophageal Neoplasms, Hypertensive disease, Secondary Neoplasm, Disorder of eye, Laryngeal Diseases, Mouth Neoplasms, Mammary Neoplasms" />
          <attvalue for="9" value="Glutathione, Vitamin E, alpha-Tocopherol succinate, D-alpha-Tocopherol acetate, Glutathione disulfide" />
          <attvalue for="10" value="https://www.drugbank.ca/polypeptides/P21266" />
          <attvalue for="11" value="Glutathione S-transferase Mu 3" />
          <attvalue for="12" value="https://cdn.rcsb.org/images/structures/gt/3gtu/3gtu_assembly-1.jpeg" />
          <attvalue for="13" value="Target" />
          <attvalue for="14" value="40" />
          <attvalue for="15" value="0.30166558925208686" />
          <attvalue for="16" value="0.0" />
          <attvalue for="17" value="7.928179826874011e-06" />
          <attvalue for="18" value="1.0" />
          <attvalue for="19" value="359" />
          <attvalue for="20" value="#12EAEA" />
          <attvalue for="21" value="#0EBEBE" />
        </attvalues>
      </node>
      <node id="Glutathione S-transferase A4" label="Glutathione S-transferase A4">
        <attvalues>
          <attvalue for="0" value="GSTA4" />
          <attvalue for="1" value="O15217" />
          <attvalue for="2" value="Not Available" />
          <attvalue for="3" value="Humans" />
          <attvalue for="4" value="Enzyme" />
          <attvalue for="5" value="Transferase" />
          <attvalue for="6" value="Cytoplasm" />
          <attvalue for="7" value="" />
          <attvalue for="8" value="Precancerous Conditions, Carcinoma, Neoplasms, Adenoma, Diabetes Mellitus, Alcoholic Liver Diseases, Lung Neoplasms, Skin Neoplasms, B-Cell Lymphomas" />
          <attvalue for="9" value="Glutathione" />
          <attvalue for="10" value="https://www.drugbank.ca/polypeptides/O15217" />
          <attvalue for="11" value="Glutathione S-transferase A4" />
          <attvalue for="12" value="https://cdn.rcsb.org/images/structures/ot/not available/not available_model-1.jpeg" />
          <attvalue for="13" value="Target" />
          <attvalue for="14" value="40" />
          <attvalue for="15" value="0.30166558925208686" />
          <attvalue for="16" value="0.0" />
          <attvalue for="17" value="7.928179826874011e-06" />
          <attvalue for="18" value="1.0" />
          <attvalue for="19" value="341" />
          <attvalue for="20" value="#12EAEA" />
          <attvalue for="21" value="#0EBEBE" />
        </attvalues>
      </node>
      <node id="Glutathione S-transferase Mu 4" label="Glutathione S-transferase Mu 4">
        <attvalues>
          <attvalue for="0" value="GSTM4" />
          <attvalue for="1" value="Q03013" />
          <attvalue for="2" value="Not Available" />
          <attvalue for="3" value="Humans" />
          <attvalue for="4" value="Enzyme" />
          <attvalue for="5" value="Transferase" />
          <attvalue for="6" value="Cytoplasm" />
          <attvalue for="7" value="GSTM2, GSTM5, GSTM3" />
          <attvalue for="8" value="Degenerative Diseases, Central Nervous System, Neurodegenerative Disorders, Degenerative Diseases, Spinal Cord, Lung Neoplasms, Neoplasms" />
          <attvalue for="9" value="Glutathione, Glutathione sulfonic acid, S-octylglutathione, gamma-Glutamyl[S-(2-iodobenzyl)cysteinyl]glycine, S-Hexylglutathione, 1-Hydroxy-2-S-glutathionyl-3-para-nitrophenoxy-propane, Glutathione disulfide" />
          <attvalue for="10" value="https://www.drugbank.ca/polypeptides/Q03013" />
          <attvalue for="11" value="Glutathione S-transferase Mu 4" />
          <attvalue for="12" value="https://cdn.rcsb.org/images/structures/ot/not available/not available_model-1.jpeg" />
          <attvalue for="13" value="Target" />
          <attvalue for="14" value="40" />
          <attvalue for="15" value="0.30166558925208686" />
          <attvalue for="16" value="0.0" />
          <attvalue for="17" value="7.928179826874011e-06" />
          <attvalue for="18" value="1.0" />
          <attvalue for="19" value="321" />
          <attvalue for="20" value="#12EAEA" />
          <attvalue for="21" value="#0EBEBE" />
        </attvalues>
      </node>
      <node id="Glutathione S-transferase A5" label="Glutathione S-transferase A5">
        <attvalues>
          <attvalue for="0" value="GSTA5" />
          <attvalue for="1" value="Q7RTV2" />
          <attvalue for="2" value="2R3X" />
          <attvalue for="3" value="Humans" />
          <attvalue for="4" value="Enzyme" />
          <attvalue for="5" value="Transferase" />
          <attvalue for="6" value="Cytoplasm" />
          <attvalue for="7" value="GSTA2" />
          <attvalue for="8" value="Hypertensive disease" />
          <attvalue for="9" value="Glutathione" />
          <attvalue for="10" value="https://www.drugbank.ca/polypeptides/Q7RTV2" />
          <attvalue for="11" value="Glutathione S-transferase A5" />
          <attvalue for="12" value="https://cdn.rcsb.org/images/structures/r3/2r3x/2r3x_assembly-1.jpeg" />
          <attvalue for="13" value="Target" />
          <attvalue for="14" value="40" />
          <attvalue for="15" value="0.30166558925208686" />
          <attvalue for="16" value="0.0" />
          <attvalue for="17" value="7.928179826874011e-06" />
          <attvalue for="18" value="1.0" />
          <attvalue for="19" value="300" />
          <attvalue for="20" value="#12EAEA" />
          <attvalue for="21" value="#0EBEBE" />
        </attvalues>
      </node>
      <node id="Glutathione S-transferase P" label="Glutathione S-transferase P">
        <attvalues>
          <attvalue for="0" value="GSTP1" />
          <attvalue for="1" value="P09211" />
          <attvalue for="2" value="Not Available" />
          <attvalue for="3" value="Humans" />
          <attvalue for="4" value="Enzyme" />
          <attvalue for="5" value="Transferase" />
          <attvalue for="6" value="Cytoplasm" />
          <attvalue for="7" value="PRDX6" />
          <attvalue for="8" value="Lung Neoplasms, Prostatic Neoplasms, Mammary Neoplasms, Hypertensive disease, Carotid Artery Diseases, Kidney Diseases, Psychotic Disorders, Stomach Neoplasms, Peripheral Nervous System Diseases, Autosome Abnormalities, Chromosome Aberrations, Drug Allergy, Precancerous Conditions, Vestibular Diseases, Amphetamine-Related Disorders, External Carotid Artery Diseases, Internal Carotid Artery Diseases, Sarcoma, Esophageal Neoplasms, Colorectal Neoplasms, Lung diseases, Diabetes Mellitus, Liver diseases, Lymphoma, Skin lesion, Secondary Neoplasm, Congenital Abnormality, Drug Eruptions, Laryngeal Diseases, Peripheral Neuropathy, Signs and Symptoms, Respiratory, B-Cell Lymphomas, MYELODYSPLASTIC SYNDROME, Infection, Adenoma, Anxiety Disorders, Mental disorders, Urinary Bladder Diseases, Colonic Neoplasms, Deglutition Disorders, Drug abuse, Endometrial Neoplasms, Disorder of eye, Gingival Diseases, Head and Neck Neoplasms, Congenital Heart Defects, Hepatitis, Alcoholic Liver Diseases, Mouth Neoplasms, Myeloproliferative disease, Nephrotic Syndrome, Occupational Diseases, Periodontal Diseases, Pituitary Neoplasms, Prostatic Diseases, Respiration Disorders, Respiratory Tract Infections, Testicular Neoplasms, Congenital heart disease, Neurofibromatoses, Deformity, Hematologic Neoplasms, Neurodegenerative Disorders, Disorder of macula of retina, Drug Dependence, Neoplasms, Intracranial, Neurodevelopmental Disorders, Chronic Kidney Diseases" />
          <attvalue for="9" value="Clomipramine, Glutathione, (9R,10R)-9-(S-glutathionyl)-10-hydroxy-9,10-dihydrophenanthrene, S-Hydroxycysteine, Cibacron Blue, 2-(N-morpholino)ethanesulfonic acid, S-Hexylglutathione, Glutathione sulfonic acid, S-(4-nitrobenzyl)glutathione, Canfosfamide, Ezatiostat, S-NONYL-CYSTEINE, S-(4-BROMOBENZYL)CYSTEINE, Vitamin E, Chlorambucil, Busulfan, Etoposide, Cisplatin, Carboplatin, Oxaliplatin, Deoxycholic acid, Exisulind, Hypericin, Clozapine, Troglitazone, Dinitrochlorobenzene, Curcumin, Etacrynic acid, alpha-Tocopherol succinate, D-alpha-Tocopherol acetate, Curcumin sulfate, Acetaminophen, Glutathione disulfide" />
          <attvalue for="10" value="https://www.drugbank.ca/polypeptides/P09211" />
          <attvalue for="11" value="Glutathione S-transferase P" />
          <attvalue for="12" value="https://cdn.rcsb.org/images/structures/ot/not available/not available_model-1.jpeg" />
          <attvalue for="13" value="Target" />
          <attvalue for="14" value="44" />
          <attvalue for="15" value="0.31639882378085177" />
          <attvalue for="16" value="0.0019992695304651277" />
          <attvalue for="17" value="1.4340366147396128e-05" />
          <attvalue for="18" value="0.8340380549682875" />
          <attvalue for="19" value="527" />
          <attvalue for="20" value="#12EAEA" />
          <attvalue for="21" value="#0EBEBE" />
        </attvalues>
      </node>
      <node id="Glutathione S-transferase omega-1" label="Glutathione S-transferase omega-1">
        <attvalues>
          <attvalue for="0" value="GSTO1" />
          <attvalue for="1" value="P78417" />
          <attvalue for="2" value="Not Available" />
          <attvalue for="3" value="Humans" />
          <attvalue for="4" value="Enzyme" />
          <attvalue for="5" value="Not Available" />
          <attvalue for="6" value="Cytoplasm" />
          <attvalue for="7" value="" />
          <attvalue for="8" value="Neurodegenerative Disorders, Precancerous Conditions, Prostatic Neoplasms, Dermatologic disorders, Benign Neoplasm, Degenerative Diseases, Central Nervous System, Degenerative Diseases, Spinal Cord, Cerebrovascular accident, B-Cell Lymphomas, Autoimmune Diseases, Brain Neoplasms, Carcinoma, Cerebrovascular Disorders, HTLV-II Infections, Hypertensive disease, Inflammatory Bowel Diseases, nervous system disorder, Skin lesion, Caffeine related disorders, Inflammatory disorder, Mammary Neoplasms" />
          <attvalue for="9" value="Glutathione, Vitamin E, alpha-Tocopherol succinate, D-alpha-Tocopherol acetate" />
          <attvalue for="10" value="https://www.drugbank.ca/polypeptides/P78417" />
          <attvalue for="11" value="Glutathione S-transferase omega-1" />
          <attvalue for="12" value="https://cdn.rcsb.org/images/structures/ot/not available/not available_model-1.jpeg" />
          <attvalue for="13" value="Target" />
          <attvalue for="14" value="40" />
          <attvalue for="15" value="0.30166558925208686" />
          <attvalue for="16" value="0.0" />
          <attvalue for="17" value="7.928179826874011e-06" />
          <attvalue for="18" value="1.0" />
          <attvalue for="19" value="284" />
          <attvalue for="20" value="#12EAEA" />
          <attvalue for="21" value="#0EBEBE" />
        </attvalues>
      </node>
      <node id="Glutathione peroxidase 1" label="Glutathione peroxidase 1">
        <attvalues>
          <attvalue for="0" value="GPX1" />
          <attvalue for="1" value="P07203" />
          <attvalue for="2" value="Not Available" />
          <attvalue for="3" value="Humans" />
          <attvalue for="4" value="Enzyme" />
          <attvalue for="5" value="Oxidoreductase" />
          <attvalue for="6" value="Cytoplasm" />
          <attvalue for="7" value="SOD2, GSR, SOD1, SOD3, GSS" />
          <attvalue for="8" value="Hypertensive disease, Cardiovascular Diseases, Lung Neoplasms, Mammary Neoplasms, Cardiomyopathy, Dilated, Head and Neck Neoplasms, Head Neoplasms, Neck Neoplasms, Upper Aerodigestive Tract Neoplasms, Diabetes Mellitus, Inflammatory Bowel Diseases, Lung diseases, Cerebrovascular accident, Adenocarcinoma, Adenoma, Autoimmune Diseases, Bone Diseases, Diabetic Neuropathies, Liver neoplasms, Lymphoma, Metabolic Diseases, Myeloproliferative disease, nervous system disorder, Peripheral Neuropathy, Prostatic Diseases, Prostatic Neoplasms, Peripheral Vascular Diseases, Prolapse of female genital organs, Dyslipidemias, Disorder of skeletal system, Complications of Diabetes Mellitus, Mitochondrial Diseases, Drug Dependence, Chronic Kidney Diseases, Peripheral Nervous System Diseases" />
          <attvalue for="9" value="Glutathione, Polaprezinc, Thimerosal, Selenious acid, Hydrogen peroxide, Cannabidiol, Nabiximols, Medical Cannabis, Glutathione disulfide, Benzoyl peroxide" />
          <attvalue for="10" value="https://www.drugbank.ca/polypeptides/P07203" />
          <attvalue for="11" value="Glutathione peroxidase 1" />
          <attvalue for="12" value="https://cdn.rcsb.org/images/structures/ot/not available/not available_model-1.jpeg" />
          <attvalue for="13" value="Target" />
          <attvalue for="14" value="82" />
          <attvalue for="15" value="0.34275549878248374" />
          <attvalue for="16" value="0.011121300652373852" />
          <attvalue for="17" value="4.0010064959574623e-05" />
          <attvalue for="18" value="0.5079795242396868" />
          <attvalue for="19" value="609" />
          <attvalue for="20" value="#12EAEA" />
          <attvalue for="21" value="#0EBEBE" />
        </attvalues>
      </node>
      <node id="Glutathione peroxidase 2" label="Glutathione peroxidase 2">
        <attvalues>
          <attvalue for="0" value="GPX2" />
          <attvalue for="1" value="P18283" />
          <attvalue for="2" value="Not Available" />
          <attvalue for="3" value="Humans" />
          <attvalue for="4" value="Not Available" />
          <attvalue for="5" value="Not Available" />
          <attvalue for="6" value="Cytoplasm" />
          <attvalue for="7" value="GSR, SOD2, SOD1, SOD3" />
          <attvalue for="8" value="Liver neoplasms, Mammary Neoplasms, Neoplasms, Malignant Neoplasms, Primary malignant neoplasm, Carcinoma, Inflammatory Bowel Diseases, Adenoma, Colonic Neoplasms, Colorectal Neoplasms" />
          <attvalue for="9" value="Glutathione, Glutathione disulfide, Benzoyl peroxide" />
          <attvalue for="10" value="https://www.drugbank.ca/polypeptides/P18283" />
          <attvalue for="11" value="Glutathione peroxidase 2" />
          <attvalue for="12" value="https://cdn.rcsb.org/images/structures/ot/not available/not available_model-1.jpeg" />
          <attvalue for="13" value="Target" />
          <attvalue for="14" value="40" />
          <attvalue for="15" value="0.30166558925208686" />
          <attvalue for="16" value="0.0" />
          <attvalue for="17" value="7.928179826874011e-06" />
          <attvalue for="18" value="1.0" />
          <attvalue for="19" value="263" />
          <attvalue for="20" value="#12EAEA" />
          <attvalue for="21" value="#0EBEBE" />
        </attvalues>
      </node>
      <node id="Glutathione S-transferase theta-1" label="Glutathione S-transferase theta-1">
        <attvalues>
          <attvalue for="0" value="GSTT1" />
          <attvalue for="1" value="P30711" />
          <attvalue for="2" value="Not Available" />
          <attvalue for="3" value="Humans" />
          <attvalue for="4" value="Enzyme" />
          <attvalue for="5" value="Transferase" />
          <attvalue for="6" value="Cytoplasm" />
          <attvalue for="7" value="" />
          <attvalue for="8" value="Lung Neoplasms, Prostatic Neoplasms, Carcinoma, Autosome Abnormalities, Chromosome Aberrations, Skin Neoplasms, Benign Neoplasm, Amphetamine-Related Disorders, Mammary Neoplasms, Adenocarcinoma, Inflammatory Bowel Diseases, Stomach Neoplasms, Colorectal Neoplasms, Cardiovascular Diseases, Colonic Neoplasms, Lymphoma, Chronic Kidney Diseases, Congenital Abnormality, Drug Eruptions, HIV Infections, Laryngeal Diseases, Alcoholic Liver Diseases, Psychotic Disorders, Skin lesion, Congenital defects, Adenoma, Anxiety Disorders, Autoimmune Diseases, Carotid Artery Diseases, Cervix Diseases, Colonic Diseases, Drug abuse, Disorder of eye, Hematological Disease, Immunologic Deficiency Syndromes, Intestinal Neoplasms, Kidney Diseases, Liver neoplasms, Lung diseases, Mouth Neoplasms, Myeloproliferative disease, Nephrotic Syndrome, Occupational Diseases, Disorder of the optic nerve, Peripheral Neuropathy, Rectal Neoplasms, Respiration Disorders, Respiratory Tract Diseases, Retinal Diseases, Cerebrovascular accident, Temporomandibular Joint Disorders, Thyroid Diseases, Uterine Fibroids, Virus Diseases, B-Cell Lymphomas, Congenital heart disease, Gastrointestinal Stromal Tumors, Chronic liver disease, Hematopoietic Neoplasms, Hematologic Neoplasms, Mood Disorders, Arteriopathic disease, Peripheral Nervous System Diseases" />
          <attvalue for="9" value="Glutathione, Etoposide, Cisplatin, Carboplatin, Oxaliplatin, Polaprezinc, Glutathione disulfide" />
          <attvalue for="10" value="https://www.drugbank.ca/polypeptides/P30711" />
          <attvalue for="11" value="Glutathione S-transferase theta-1" />
          <attvalue for="12" value="https://cdn.rcsb.org/images/structures/ot/not available/not available_model-1.jpeg" />
          <attvalue for="13" value="Target" />
          <attvalue for="14" value="40" />
          <attvalue for="15" value="0.30166558925208686" />
          <attvalue for="16" value="0.0" />
          <attvalue for="17" value="7.928179826874011e-06" />
          <attvalue for="18" value="1.0" />
          <attvalue for="19" value="236" />
          <attvalue for="20" value="#12EAEA" />
          <attvalue for="21" value="#0EBEBE" />
        </attvalues>
      </node>
      <node id="Maleylacetoacetate isomerase" label="Maleylacetoacetate isomerase">
        <attvalues>
          <attvalue for="0" value="GSTZ1" />
          <attvalue for="1" value="O43708" />
          <attvalue for="2" value="Not Available" />
          <attvalue for="3" value="Humans" />
          <attvalue for="4" value="Enzyme" />
          <attvalue for="5" value="Not Available" />
          <attvalue for="6" value="Cytoplasm" />
          <attvalue for="7" value="HGD, FAH" />
          <attvalue for="8" value="Vestibular Diseases, Neoplasms, Liver neoplasms, Cerebrovascular accident" />
          <attvalue for="9" value="Glutathione, 1,4-Dithiothreitol, Dichloroacetic acid, Glycerin" />
          <attvalue for="10" value="https://www.drugbank.ca/polypeptides/O43708" />
          <attvalue for="11" value="Maleylacetoacetate isomerase" />
          <attvalue for="12" value="https://cdn.rcsb.org/images/structures/ot/not available/not available_model-1.jpeg" />
          <attvalue for="13" value="Target" />
          <attvalue for="14" value="40" />
          <attvalue for="15" value="0.30166558925208686" />
          <attvalue for="16" value="0.0" />
          <attvalue for="17" value="7.928179826874011e-06" />
          <attvalue for="18" value="1.0" />
          <attvalue for="19" value="205" />
          <attvalue for="20" value="#12EAEA" />
          <attvalue for="21" value="#0EBEBE" />
        </attvalues>
      </node>
      <node id="Epididymal secretory glutathione peroxidase" label="Epididymal secretory glutathione peroxidase">
        <attvalues>
          <attvalue for="0" value="GPX5" />
          <attvalue for="1" value="O75715" />
          <attvalue for="2" value="Not Available" />
          <attvalue for="3" value="Humans" />
          <attvalue for="4" value="Not Available" />
          <attvalue for="5" value="Not Available" />
          <attvalue for="6" value="Secreted" />
          <attvalue for="7" value="SOD1, SOD2, SOD3, GSS" />
          <attvalue for="8" value="" />
          <attvalue for="9" value="Glutathione, Glutathione disulfide, Benzoyl peroxide" />
          <attvalue for="10" value="https://www.drugbank.ca/polypeptides/O75715" />
          <attvalue for="11" value="Epididymal secretory glutathione peroxidase" />
          <attvalue for="12" value="https://cdn.rcsb.org/images/structures/ot/not available/not available_model-1.jpeg" />
          <attvalue for="13" value="Target" />
          <attvalue for="14" value="40" />
          <attvalue for="15" value="0.30166558925208686" />
          <attvalue for="16" value="0.0" />
          <attvalue for="17" value="7.928179826874011e-06" />
          <attvalue for="18" value="1.0" />
          <attvalue for="19" value="169" />
          <attvalue for="20" value="#12EAEA" />
          <attvalue for="21" value="#0EBEBE" />
        </attvalues>
      </node>
      <node id="Glutathione peroxidase 3" label="Glutathione peroxidase 3">
        <attvalues>
          <attvalue for="0" value="GPX3" />
          <attvalue for="1" value="P22352" />
          <attvalue for="2" value="Not Available" />
          <attvalue for="3" value="Humans" />
          <attvalue for="4" value="Not Available" />
          <attvalue for="5" value="Not Available" />
          <attvalue for="6" value="Secreted" />
          <attvalue for="7" value="GSR, SOD2, SOD1, SOD3" />
          <attvalue for="8" value="Neoplasms, Adenocarcinoma, Liver neoplasms, Lung Neoplasms, Prostatic Neoplasms, Benign Neoplasm, Degenerative Diseases, Central Nervous System, Neurodegenerative Disorders, Degenerative Diseases, Spinal Cord, Lung diseases, Carcinoma, Kidney Diseases, Secondary Neoplasm, Cardiovascular Diseases, Cerebrovascular accident, MYELODYSPLASTIC SYNDROME, Diabetes Mellitus, Heart Diseases, HIV Infections, Hypertensive disease, Metabolic Diseases, Disorder of macula of retina, Arteriopathic disease, Cardiomyopathies, Chronic Kidney Diseases" />
          <attvalue for="9" value="Glutathione, Glutathione disulfide, Benzoyl peroxide" />
          <attvalue for="10" value="https://www.drugbank.ca/polypeptides/P22352" />
          <attvalue for="11" value="Glutathione peroxidase 3" />
          <attvalue for="12" value="https://cdn.rcsb.org/images/structures/ot/not available/not available_model-1.jpeg" />
          <attvalue for="13" value="Target" />
          <attvalue for="14" value="40" />
          <attvalue for="15" value="0.30166558925208686" />
          <attvalue for="16" value="0.0" />
          <attvalue for="17" value="7.928179826874011e-06" />
          <attvalue for="18" value="1.0" />
          <attvalue for="19" value="149" />
          <attvalue for="20" value="#12EAEA" />
          <attvalue for="21" value="#0EBEBE" />
        </attvalues>
      </node>
      <node id="Aldose reductase" label="Aldose reductase">
        <attvalues>
          <attvalue for="0" value="AKR1B1" />
          <attvalue for="1" value="P15121" />
          <attvalue for="2" value="Not Available" />
          <attvalue for="3" value="Humans" />
          <attvalue for="4" value="Enzyme" />
          <attvalue for="5" value="Oxidoreductase" />
          <attvalue for="6" value="Cytoplasm" />
          <attvalue for="7" value="SORD, DHDH, SPR, DHFR" />
          <attvalue for="8" value="Complications of Diabetes Mellitus, Diabetic Neuropathies, Endometrial Neoplasms, Hypersensitivity, Liver neoplasms, Malignant Neoplasms, Diabetes Mellitus, Kidney Diseases, Neoplasms, Retinal Diseases, Primary malignant neoplasm, Neuropathy, Adenoma, Cardiovascular Diseases, Disorder of eye, Hypertensive disease, Peripheral Neuropathy, Peripheral Nervous System Diseases, Tumors of Adrenal Cortex, Carcinoma, Colonic Neoplasms, Herpes Simplex Infections, Intestinal Diseases, Liver diseases, Alcoholic Liver Diseases, Myopathy, Disorder of the optic nerve, Cerebrovascular accident, Uterine Fibroids, Vascular Diseases, Benign Neoplasm, Malignant neoplasm of mouth, Renal glomerular disease, Congenital Disorders of Glycosylation, Cardiomyopathies, Mammary Neoplasms, Chronic Kidney Diseases" />
          <attvalue for="9" value="NADH, Sulindac, Inhibitor Idd 384, alpha-D-glucose 6-phosphate, Alrestatin, Fidarestat, (S,R)-fidarestat, N-Acetylalanine, Sorbinil, IDD552, Cacodylic acid, Nicotinamide adenine dinucleotide phosphate, Citric acid, Tolrestat, Ranirestat, Pimagedine, Zenarestat, QR-333, (2-{[(4-BROMO-2-FLUOROBENZYL)AMINO]CARBONYL}-5-CHLOROPHENOXY)ACETIC ACID, (5-CHLORO-2-{[(3-NITROBENZYL)AMINO]CARBONYL}PHENOXY)ACETIC ACID, Lidorestat, {3-[(5-CHLORO-1,3-BENZOTHIAZOL-2-YL)METHYL]-2,4-DIOXO-3,4-DIHYDROPYRIMIDIN-1(2H)-YL}ACETIC ACID, 3-[5-(3-nitrophenyl)thiophen-2-yl]propanoic acid, CP-744809, (R)-minalrestat, 4-[3-(3-NITROPHENYL)-1,2,4-OXADIAZOL-5-YL]BUTANOIC ACID, {4-[(CARBOXYMETHOXY)CARBONYL]-3,3-DIOXIDO-1-OXONAPHTHO[1,2-D]ISOTHIAZOL-2(1H)-YL}ACETIC ACID, 2-(CARBOXYMETHYL)-1-OXO-1,2-DIHYDRONAPHTHO[1,2-D]ISOTHIAZOLE-4-CARBOXYLIC ACID 3,3-DIOXIDE, IDD594, {[5-(5-nitro-2-furyl)-1,3,4-oxadiazol-2-yl]thio}acetic acid, 2-(3-((4,5,7-trifluorobenzo[d]thiazol-2-yl)methyl)-1H-pyrrolo[2,3-b]pyridin-1-yl)acetic acid, Zopolrestat, Glutathione, Exisulind, Brexanolone, Fenofibrate, Gavorestat, Lumateperone" />
          <attvalue for="10" value="https://www.drugbank.ca/polypeptides/P15121" />
          <attvalue for="11" value="Aldose reductase" />
          <attvalue for="12" value="https://cdn.rcsb.org/images/structures/ot/not available/not available_model-1.jpeg" />
          <attvalue for="13" value="Target" />
          <attvalue for="14" value="40" />
          <attvalue for="15" value="0.30166558925208686" />
          <attvalue for="16" value="0.0" />
          <attvalue for="17" value="7.928179826874011e-06" />
          <attvalue for="18" value="1.0" />
          <attvalue for="19" value="89" />
          <attvalue for="20" value="#12EAEA" />
          <attvalue for="21" value="#0EBEBE" />
        </attvalues>
      </node>
      <node id="Matrix metalloproteinase-9" label="Matrix metalloproteinase-9">
        <attvalues>
          <attvalue for="0" value="MMP9" />
          <attvalue for="1" value="P14780" />
          <attvalue for="2" value="Not Available" />
          <attvalue for="3" value="Humans" />
          <attvalue for="4" value="Enzyme" />
          <attvalue for="5" value="Protease" />
          <attvalue for="6" value="Secreted" />
          <attvalue for="7" value="TIMP1, TIMP2, PLG, VEGFA, CD44, CXCL1, CDH1, STAT3, SRC, MMP10" />
          <attvalue for="8" value="Hypertensive disease, Colonic Neoplasms, Prostatic Neoplasms, Liver diseases, Bone neoplasms, Retinal Diseases, Skin Neoplasms, Aortic Diseases, Colorectal Neoplasms, Diabetic Neuropathies, Kidney Diseases, Diabetic Polyneuropathies, Lung diseases, Delirium, Dementia, Amnestic, Cognitive Disorders, Alcoholic Liver Diseases, Mycoplasma Infections, Adenocarcinoma, Diabetes Mellitus, Lung Neoplasms, B-Cell Lymphomas, Inflammatory Bowel Diseases, Malignant neoplasm of mouth, Autoimmune Diseases, Lymphoma, Adenoma, Brain Neoplasms, Stomach Neoplasms, Chronic Kidney Diseases, Heart Diseases, Vascular Diseases, MYELODYSPLASTIC SYNDROME, Infection, CNS disorder, Esophageal Neoplasms, Periodontal Diseases, Virus Diseases, Endometrial Neoplasms, Liver neoplasms, Mouth Neoplasms, Myopathy, Peripheral Neuropathy, Sarcoma, Neoplasms, Intracranial, Airway Obstruction, Anxiety Disorders, Bacterial Infections, Brain Diseases, Cardiomyopathy, Dilated, Carotid Artery Diseases, Cerebrovascular Disorders, Giant Cell Tumors, nervous system disorder, Skin lesion, Spinal Cord Neoplasms, Peripheral Vascular Diseases, Meningitis, Bacterial, Benign Neoplasm, Gastrointestinal Stromal Tumors, Adult Solid Neoplasm, Neuropathy, Neurodegenerative Disorders, Oropharyngeal disorders, Malignant neoplasm of soft tissue, Peripheral Nervous System Diseases, Acquired Immunodeficiency Syndrome, Arterial Occlusive Diseases, Mental disorders, Blood Coagulation Disorders, Breast Diseases, Cervix Diseases, Congenital chromosomal disease, Cognition Disorders, Eating Disorders, Hepatitis, Herpes Simplex Infections, HTLV-I Infections, Immunologic Deficiency Syndromes, Arthropathy, Diseases of mitral valve, Mycobacterium Infections, Mycosis Fungoides, Myeloproliferative disease, Neuromuscular Diseases, Opportunistic Infections, Parasitic Diseases, Pituitary Neoplasms, Pleural effusion disorder, Prostatic Diseases, Psychotic Disorders, Refractive Errors, Respiratory Syncytial Virus Infections, Respiratory Tract Infections, Dermatologic disorders, Spinal Cord Diseases, Temporomandibular Joint Disorders, Urinary tract infection, Viral hepatitis, Ureaplasma Infections, Epstein-Barr Virus Infections, Migraine Disorders, Disease of mucous membrane, Inflammatory disease of the central nervous system, Lung Diseases, Interstitial, Amyloid Neuropathies, Familial, Pelvic Inflammatory Disease, Dyslipidemias, Hantavirus Infections, Chronic disease of respiratory system, Chronic liver disease, Complications of Diabetes Mellitus, Hematologic Neoplasms, Congenital neurologic anomalies, Obstetric disorders, Muscular Dystrophies, Limb-Girdle, Genital infection, Lower respiratory tract infection viral, Arteriopathic disease, Cardiomyopathies, Arteriovenous Malformations, Cerebral, Drug Dependence, Peripheral Arterial Diseases, Sex Differentiation Disorders, Neurocognitive Disorders, Diverticular Diseases, Sarcoma of soft tissue" />
          <attvalue for="9" value="Marimastat, Minocycline, 2-Amino-N,3,3-Trimethylbutanamide, 2-{[Formyl(Hydroxy)Amino]Methyl}-4-Methylpentanoic Acid, AE-941, PG-530742, Endostatin, Captopril, 5-(4-PHENOXYPHENYL)-5-(4-PYRIMIDIN-2-YLPIPERAZIN-1-YL)PYRIMIDINE-2,4,6(2H,3H)-TRIONE, (2R)-2-AMINO-3,3,3-TRIFLUORO-N-HYDROXY-2-{[(4-PHENOXYPHENYL)SULFONYL]METHYL}PROPANAMIDE, (3R)-4,4-DIFLUORO-3-[(4-METHOXYPHENYL)SULFONYL]BUTANOIC ACID, Glutathione, Zinc, Zinc acetate, Zinc chloride, Zinc sulfate, unspecified form" />
          <attvalue for="10" value="https://www.drugbank.ca/polypeptides/P14780" />
          <attvalue for="11" value="Matrix metalloproteinase-9" />
          <attvalue for="12" value="https://cdn.rcsb.org/images/structures/ot/not available/not available_model-1.jpeg" />
          <attvalue for="13" value="Target" />
          <attvalue for="14" value="66" />
          <attvalue for="15" value="0.38219389299385736" />
          <attvalue for="16" value="0.052854663387640756" />
          <attvalue for="17" value="0.0016201270614246998" />
          <attvalue for="18" value="0.47412587412587415" />
          <attvalue for="19" value="573" />
          <attvalue for="20" value="#12EAEA" />
          <attvalue for="21" value="#0EBEBE" />
        </attvalues>
      </node>
      <node id="Cytochrome P450 3A4" label="Cytochrome P450 3A4">
        <attvalues>
          <attvalue for="0" value="CYP3A4" />
          <attvalue for="1" value="P08684" />
          <attvalue for="2" value="Not Available" />
          <attvalue for="3" value="Humans" />
          <attvalue for="4" value="Enzyme" />
          <attvalue for="5" value="Cytochrome P450" />
          <attvalue for="6" value="Endoplasmic reticulum membrane" />
          <attvalue for="7" value="UGT1A1, CYP2C9, UGT2B7, FMO3, FMO1, NR1I2, UGT1A8, EPHX1, CES1, UGT1A6" />
          <attvalue for="8" value="Mammary Neoplasms, Prostatic Neoplasms, Neoplasms, Protein measurement, Caffeine related disorders, Diabetes Mellitus, Liver neoplasms, Myopathy, Liver diseases, Chronic Kidney Diseases, Cardiovascular Diseases, Drug abuse, HIV Infections, Inflammatory Bowel Diseases, Kidney Diseases, Lung Neoplasms, Chronic liver disease, Adenocarcinoma, CNS disorder, Connective Tissue Diseases, Endometrial Neoplasms, Hepatitis, Lymphoma, Movement Disorders, Myeloproliferative disease, Nephrotic Syndrome, Peripheral Neuropathy, Disorders of Porphyrin Metabolism, Reoviridae Infections, Thalassemia, Upper Respiratory Infections, Gastrointestinal Stromal Tumors, Deformity of limb, Neuropathy, Sarcoma, Drug Dependence, Secondary Neoplasm, MYELODYSPLASTIC SYNDROME, Malignant neoplasm of soft tissue, Peripheral Nervous System Diseases" />
          <attvalue for="9" value="Pradefovir mesylate, Flunisolide, Cevimeline, Bortezomib, Fluconazole, Dofetilide, Pantoprazole, Eletriptan, Nelfinavir, Indinavir, Lovastatin, Reboxetine, Nevirapine, Ranolazine, Ziprasidone, Isradipine, Disopyramide, Conjugated estrogens, Etonogestrel, Bupivacaine, Bexarotene, Vindesine, Gefitinib, Dihydroergotamine, Fluorometholone, Terfenadine, Diltiazem, Alfuzosin, Vinorelbine, Grepafloxacin, Mirtazapine, Amlodipine, Nimodipine, Sorafenib, Nisoldipine, Eszopiclone, Alprazolam, Zolpidem, Betamethasone, Loratadine, Quinine, Dronabinol, Montelukast, Buspirone, Darifenacin, Albendazole, Lercanidipine, Erlotinib, Rofecoxib, Toremifene, Vincristine, Bosentan, Vinblastine, Voriconazole, Fluticasone propionate, Ethosuximide, Medroxyprogesterone acetate, Cisapride, Rifabutin, Imatinib, Nicardipine, Testosterone, Efavirenz, Prednisone, Clofibrate, Astemizole, Simvastatin, Aprepitant, Galantamine, Tamoxifen, Losartan, Midazolam, Ergotamine, Eplerenone, Amprenavir, Delavirdine, Nateglinide, Esomeprazole, Hydrocortisone, Zileuton, Modafinil, Dolasetron, Clopidogrel, Irinotecan, Hydrocortamate, Etoposide, Roxithromycin, Alfentanil, Fentanyl, Tadalafil, Diazepam, Mifepristone, Loperamide, Donepezil, Prednisolone, Vardenafil, Tacrolimus, Conivaptan, Sirolimus, Granisetron, Triazolam, Ondansetron, Tiagabine, Cocaine, Zonisamide, Paricalcitol, Tinidazole, Almotriptan, Buprenorphine, Tipranavir, Salmeterol, Hydrocodone, Methylprednisolone, Zaleplon, Telithromycin, Ethinylestradiol, Exemestane, Doxorubicin, Levobupivacaine, Letrozole, Busulfan, Cinacalcet, Felodipine, Ketoconazole, Rifampicin, Nitrendipine, Oxybutynin, Clonazepam, Atazanavir, Atorvastatin, Pimozide, Sibutramine, Chlorpheniramine, Nifedipine, Rabeprazole, Pioglitazone, Nefazodone, Cilostazol, Itraconazole, Escitalopram, Domperidone, Clindamycin, Bromocriptine, Lomustine, Clarithromycin, Estazolam, Finasteride, Halofantrine, Budesonide, Quetiapine, Levacetylmethadol, Paclitaxel, Saquinavir, Dexamethasone, Aripiprazole, Dasatinib, Retapamulin, Sitagliptin, Lapatinib, Darunavir, Sunitinib, Posaconazole, Mibefradil, Troglitazone, Lopinavir, Pranlukast, Ciclesonide, Alosetron, Maraviroc, Tiotropium, Solifenacin, Metyrapone, Palonosetron, Dexloxiglumide, Calanolide A, Valdecoxib, Sertindole, Plitidepsin, Tesmilifene, Methadone, Rifalazil, Azimilide, Erythromycin, Etoricoxib, Carbamazepine, Rimonabant, Udenafil, Temsirolimus, Avasimibe, Capravirine, Vicriviroc, Laquinimod, Fluvastatin, Sildenafil, Cabergoline, Lisuride, Pergolide, Rotigotine, Cerivastatin, Clotrimazole, Risperidone, Omeprazole, Selegiline, Halothane, Ifosfamide, Miconazole, Meloxicam, Quinidine, Trazodone, Fluvoxamine, Amitriptyline, Nortriptyline, Citalopram, Cyclobenzaprine, Fluoxetine, Sertraline, Mianserin, Antipyrine, Amiodarone, Dapsone, Cyclophosphamide, Trabectedin, Phenprocoumon, Warfarin, Venlafaxine, Terbinafine, Azelastine, Cyclosporine, Verapamil, Estradiol, Progesterone, Caffeine, Codeine, Dextromethorphan, Docetaxel, Haloperidol, Lidocaine, Propranolol, Cimetidine, Chloramphenicol, Ciprofloxacin, Norfloxacin, Ambrisentan, Armodafinil, Benzphetamine, Bisoprolol, Calcitriol, Chloroquine, Clobazam, Clorazepic acid, Digitoxin, Dronedarone, Estrone sulfate, Etravirine, Everolimus, Felbamate, Fesoterodine, Flurazepam, Flutamide, Guanfacine, Ixabepilone, Lansoprazole, Levonorgestrel, Mefloquine, Nilotinib, Nilvadipine, Oxycodone, Pazopanib, Pipotiazine, Praziquantel, Primaquine, Dextropropoxyphene, Repaglinide, Rivaroxaban, Romidepsin, Silodosin, Tamsulosin, Teniposide, Tetracycline, Theophylline, Tolterodine, Tolvaptan, Tramadol, Trimethoprim, Zopiclone, Aminoglutethimide, Fosphenytoin, Nafcillin, Oxcarbazepine, Pentobarbital, Phenobarbital, Phenytoin, Primidone, Rifapentine, Colchicine, Ergometrine, Ketamine, Methylergometrine, Saxagliptin, Sufentanil, Bicalutamide, Desipramine, Metronidazole, Sitaxentan, Aminophenazone, Clozapine, Promazine, Carvedilol, Zafirlukast, Diclofenac, Celecoxib, Glyburide, Sulfinpyrazone, Seratrodast, Ketobemidone, Clomipramine, Estrone, Imipramine, Adinazolam, Temazepam, Vanoxerine, Cholecalciferol, Oxymorphone, Orphenadrine, Cabazitaxel, Resveratrol, Desvenlafaxine, Artemether, Lumefantrine, Acetazolamide, Ambroxol, Aminophylline, Argatroban, Arsenic trioxide, Azatadine, Azithromycin, Bezafibrate, Bifonazole, Brinzolamide, Caspofungin, Chlorpromazine, Chlorzoxazone, Clofazimine, Clomethiazole, Clotiazepam, Cytarabine, Danazol, Daunorubicin, Dimethyl sulfoxide, Disulfiram, Doxycycline, Econazole, Epinastine, Epinephrine, Estramustine, Ethanol, Ethylmorphine, Flucloxacillin, Flunitrazepam, Fulvestrant, Hydralazine, Imiquimod, Irbesartan, Ivermectin, Quinacrine, Mequitazine, Metamizole, Methaqualone, Methoxyflurane, Methyltestosterone, Mexiletine, Mitoxantrone, Morphine, Naloxone, Nicotinamide, Nicotine, Nitrazepam, Olopatadine, Acetaminophen, Perhexiline, Perphenazine, Meperidine, Phenacetin, Phenelzine, Phenylbutazone, Pilocarpine, Prazepam, Probenecid, Propafenone, Quazepam, Raloxifene, Ranitidine, Rifaximin, Ropivacaine, Rutin, Salbutamol, Sevoflurane, Sulfadiazine, Sulfamethoxazole, Tasosartan, Methimazole, Thiotepa, Tioconazole, Topiramate, Trimethadione, Troleandomycin, Valproic acid, Yohimbine, Zidovudine, Zomepirac, Cortisone acetate, Paramethasone, Ketazolam, Tofisopam, Paramethadione, Tretinoin, Ramelteon, Iloperidone, Acenocoumarol, Vilazodone, Diethylstilbestrol, Clonidine, Ezetimibe, Griseofulvin, Indapamide, Telaprevir, Ivacaftor, Casopitant, Banoxantrone, Indacaterol, Ticagrelor, Capsaicin, Noscapine, Cefradine, Chenodeoxycholic acid, Chlorphenesin, Clevidipine, Dalfopristin, Deferasirox, Dicloxacillin, Indisulam, Orlistat, Oxiconazole, Pegvisomant, Pinacidil, Quinupristin, Pimecrolimus, Aldesleukin, Apixaban, Lomitapide, Vismodegib, Triamcinolone, Rilpivirine, Prasugrel, Asenapine, Nitric Oxide, Ulipristal, Lurasidone, Brentuximab vedotin, Lorcaserin, Vandetanib, Boceprevir, Cabozantinib, Ruxolitinib, Abiraterone, Vemurafenib, Linagliptin, Perampanel, Crizotinib, Axitinib, Mirabegron, Avanafil, Regorafenib, Enzalutamide, Tofacitinib, Bosutinib, Ponatinib, Bedaquiline, Rufinamide, Fluticasone furoate, Canagliflozin, Alogliptin, Ospemifene, Pomalidomide, Trametinib, Dabrafenib, Trastuzumab emtansine, Taurochenodeoxycholic acid, Doxepin, Mycophenolate mofetil, Levomilnacipran, Macitentan, Luliconazole, Dapagliflozin, Eliglustat, Apremilast, Naloxegol, Ibrutinib, Isoniazid, Olaparib, Lenvatinib, Palbociclib, Idelalisib, Vortioxetine, Vilanterol, Ivabradine, Aliskiren, Elvitegravir, Cariprazine, Parecoxib, Brexpiprazole, Rolapitant, Flibanserin, Daclatasvir, Sonidegib, Isavuconazonium, Panobinostat, Cobimetinib, Ixazomib, Osimertinib, Selexipag, Eslicarbazepine acetate, Hydroxyprogesterone caproate, Riociguat, Dasabuvir, Paritaprevir, Synthetic Conjugated Estrogens, A, Synthetic Conjugated Estrogens, B, Norgestrel, Venetoclax, Lumacaftor, St. John's Wort, Esterified estrogens, Norgestimate, Oritavancin, Fosaprepitant, Mitotane, Glycerol phenylbutyrate, Netupitant, Cobicistat, Rucaparib, Deflazacort, Icotinib, Safinamide, Deutetrabenazine, Dexchlorpheniramine maleate, Velpatasvir, Brivaracetam, Valbenazine, Odanacatib, Dexlansoprazole, Simeprevir, Grazoprevir, Delafloxacin, Topiroxostat, Perospirone, Stiripentol, Etizolam, Rupatadine, Imidafenacin, Glutathione, Manidipine, Dienogest, Neratinib, Voxilaprevir, Enasidenib, Oxymetholone, Ritonavir, Midostaurin, Elbasvir, Copanlisib, Sarilumab, Abemaciclib, Brigatinib, Baricitinib, Macimorelin, Blonanserin, Lacidipine, Cannabidiol, Testosterone cypionate, Testosterone enanthate, Testosterone undecanoate, Estradiol acetate, Estradiol benzoate, Estradiol cypionate, Estradiol dienanthate, Estradiol valerate, Piperaquine, Testosterone propionate, Lorpiprazole, Bictegravir, Apalutamide, Zotepine, Azelnidipine, Benidipine, Efonidipine, Pitolisant, Isavuconazole, Levamlodipine, Tezacaftor, Opium, Tocopherol, alpha-Tocopherol acetate, Asunaprevir, Black cohosh, Propiverine, Nabiximols, Medical Cannabis, Vinflunine, Tocofersolan, Delamanid, Bioallethrin, Fosnetupitant, Fostamatinib, Ergoloid mesylate, Dihydro-alpha-ergocryptine, Ipecac, Peppermint oil, Midecamycin, Oxetacaine, Curcumin, Danoprevir, Tianeptine, Mestranol, Lysergic acid diethylamide, Methysergide, Terguride, Aripiprazole lauroxil, Encorafenib, Letermovir, Hydrocortisone aceponate, Hydrocortisone acetate, Hydrocortisone butyrate, Hydrocortisone cypionate, Hydrocortisone phosphate, Hydrocortisone probutate, Hydrocortisone valerate, Ivosidenib, 3,5-diiodothyropropionic acid, 5-androstenedione, Alclometasone, Aldosterone, Amcinonide, Androstenedione, Beclomethasone dipropionate, Clobetasol, Clobetasol propionate, Clobetasone, Corticosterone, Corticotropin, Cyproterone acetate, Nomegestrol, Nomegestrol acetate, Desogestrel, Desonide, Desoxycorticosterone acetate, Desoxycorticosterone pivalate, Dexamethasone isonicotinate, Difluocortolone, Difluprednate, Dydrogesterone, Equilenin, Equilin, Etynodiol, Ethynodiol diacetate, Fludrocortisone, Flumethasone, Fluocinolone acetonide, Fluocinonide, Fluocortolone, Fluprednidene, Fluprednisolone, Flurandrenolide, Fluticasone, Formestane, Gestodene, Gestrinone, Halcinonide, HE3286, Hydrocortisone succinate, Hydroxyprogesterone, Liotrix, Loteprednol etabonate, Lynestrenol, Medrogestone, Medrysone, Megestrol acetate, Melengestrol, Meprednisone, Mometasone, Mometasone furoate, Norelgestromin, Norethynodrel, Prednicarbate, Prednylidene, Pregnenolone, Promegestone, Rimexolone, Atovaquone, Rifamycin, Chlormadinone, Demegestone, Quingestanol, (S)-Warfarin, Diphenadione, Ethyl biscoumacetate, Barbital, Thiamylal, Aranidipine, Barnidipine, Bencyclane, Bepridil, Agmatine, Carboxyamidotriazole, Caroverine, Cilnidipine, Cinnarizine, Cyclandelate, Darodipine, Dexniguldipine, Dexverapamil, Dotarizine, Emopamil, Eperisone, Fendiline, Fish oil, Flunarizine, Fluspirilene, Gallopamil, Lidoflazine, Lomerizine, Levomenthol, Naftopidil, Niguldipine, Niludipine, Nimesulide, Nylidrin, Otilonium, Penfluridol, Pinaverium, Prenylamine, Terodiline, Tetrahydropalmatine, Tetrandrine, Tolfenamic acid, Tranilast, Trimebutine, Seletracetam, Vinpocetine, WIN 55212-2, 6-Deoxyerythronolide B, AVE9633, Brefeldin A, Bryostatin 1, Candicidin, Carbomycin, Cethromycin, Coltuximab ravtansine, Dirithromycin, Doramectin, Epofolate, Epothilone D, Eprinomectin, Flurithromycin, GPI-1485, Kitasamycin, KOS-1584, Lorvotuzumab mertansine, Miocamycin, Mirvetuximab Soravtansine, Mitemcinal, Oleandomycin, Patupilone, Ridaforolimus, Rokitamycin, Sagopilone, Selamectin, Solithromycin, Tildipirosin, Gemfibrozil, Lanreotide, Octreotide, Pasireotide, Somatostatin, Vapreotide, Balaglitazone, Ciglitazone, Lobeglitazone, Netoglitazone, Rivoglitazone, Rosiglitazone, Ceritinib, Lestaurtinib, Saracatinib, Acalabrutinib, Paliperidone, Genistein, Dovitinib, (R)-warfarin, 6-O-benzylguanine, Segesterone acetate, Methotrexate, Dapoxetine, Indalpine, Paroxetine, Zimelidine, Milnacipran, Fusidic acid, Ribociclib, Nintedanib, Fluprednidene acetate, Fluprednisolone acetate, Roflumilast, Suvorexant, Tasimelteon, Vorapaxar, Zuclopenthixol, Dihydroergocryptine, Dihydroergocornine, Dihydroergocristine, Lacosamide, Eravacycline, Remacemide, Fidaxomicin, Ebastine, Siltuximab, Tocilizumab, Doravirine, Duvelisib, Baloxavir marboxil, Lorazepam, 9-aminocamptothecin, Methylprednisone, Nebivolol, Dacomitinib, Gilteritinib, Larotrectinib, 1,2-Benzodiazepine, Brotizolam, Vitamin D, Aprobarbital, Doxazosin, 7-ethyl-10-hydroxycamptothecin, Prucalopride, Glasdegib, Piperine, Phentermine, Triclabendazole, Metoprolol, Esketamine, Vitamin E, Siponimod, Erdafitinib, Tenofovir alafenamide, Isotretinoin, Alpelisib, Polatuzumab vedotin, Bimatoprost, Selinexor, Betamethasone phosphate, Clocortolone acetate, Cloprednol, Cortisone, Cortivazol, Halometasone, Melengestrol acetate, Methylprednisolone hemisuccinate, Prednisolone hemisuccinate, Prednisolone phosphate, Prednisone acetate, Ditiocarb, Seproxetine, Niacin, Levocetirizine, Butyrfentanyl, Pexidartinib, Dihydrocodeine, Pretomanid, Drospirenone, Hydroxychloroquine, Entrectinib, Fedratinib, Lefamulin, Istradefylline, Fosamprenavir, Ibuprofen, Mexazolam, Olanzapine, Propacetamol, Metoclopramide, Tenapanor, Curcumin sulfate, Edetate disodium anhydrous, Anastrozole, Eslicarbazepine, Trifarotene, Elexacaftor, Prednisolone acetate, Hydroxyzine, Echinacea, Lesinurad, Zanubrutinib, Ginkgo biloba, Glecaprevir, Voxelotor, Norethisterone, Cenobamate, Enfortumab vedotin, Trastuzumab deruxtecan, Lemborexant, Darolutamide, Lumateperone, Upadacitinib, Ubrogepant, Avapritinib, Tazemetostat, Rimegepant, Umifenovir, Osilodrostat, Norethindrone enanthate, Methylene blue, Ozanimod, Edetate calcium disodium anhydrous, Selumetinib, Pemigatinib, Remdesivir, Capmatinib, Selpercatinib, Ripretinib, Apomorphine, Lurbinectedin, Dexamethasone acetate, Fenfluramine, Belinostat, Fostemsavir, Abametapir, Risdiplam, Oliceridine, Clascoterone, Pralsetinib, Lonafarnib, Berotralstat, Tirbanibulin, Vibegron, Chlordiazepoxide, Tranylcypromine, Menadione, Levoketoconazole, Duloxetine, Voclosporin, Tepotinib, Scopolamine, Ethambutol, Umbralisib, Casimersen, Pyridostigmine, Tivozanib, Ponesimod, Diosmin, Pimavanserin, Glycopyrronium, Estetrol, Loncastuximab tesirine, Infigratinib, Ibrexafungerp, Samidorphan, Finerenone, Belumosudil, Thiopental, Dolutegravir, Rhein, Diacerein, Myrrh, Naldemedine, Pibrentasvir, Moxisylyte, Omega-3-carboxylic acids, Ambroxol acefyllinate, Mirodenafil, Elagolix, Foretinib, Lorlatinib, Mebendazole, Loxoprofen, Tucatinib, Remoxipride, Relugolix, Ursodeoxycholic acid, Sotorasib" />
          <attvalue for="10" value="https://www.drugbank.ca/polypeptides/P08684" />
          <attvalue for="11" value="Cytochrome P450 3A4" />
          <attvalue for="12" value="https://cdn.rcsb.org/images/structures/ot/not available/not available_model-1.jpeg" />
          <attvalue for="13" value="Target" />
          <attvalue for="14" value="40" />
          <attvalue for="15" value="0.30166558925208686" />
          <attvalue for="16" value="0.0" />
          <attvalue for="17" value="7.928179826874011e-06" />
          <attvalue for="18" value="1.0" />
          <attvalue for="19" value="3" />
          <attvalue for="20" value="#12EAEA" />
          <attvalue for="21" value="#0EBEBE" />
        </attvalues>
      </node>
      <node id="Probable glutathione peroxidase 8" label="Probable glutathione peroxidase 8">
        <attvalues>
          <attvalue for="0" value="GPX8" />
          <attvalue for="1" value="Q8TED1" />
          <attvalue for="2" value="Not Available" />
          <attvalue for="3" value="Humans" />
          <attvalue for="4" value="Not Available" />
          <attvalue for="5" value="Not Available" />
          <attvalue for="6" value="Membrane" />
          <attvalue for="7" value="SOD1, SOD2, SOD3, ERO1L" />
          <attvalue for="8" value="" />
          <attvalue for="9" value="Glutathione, Glutathione disulfide, Benzoyl peroxide" />
          <attvalue for="10" value="https://www.drugbank.ca/polypeptides/Q8TED1" />
          <attvalue for="11" value="Probable glutathione peroxidase 8" />
          <attvalue for="12" value="https://cdn.rcsb.org/images/structures/ot/not available/not available_model-1.jpeg" />
          <attvalue for="13" value="Target" />
          <attvalue for="14" value="40" />
          <attvalue for="15" value="0.30166558925208686" />
          <attvalue for="16" value="0.0" />
          <attvalue for="17" value="7.928179826874011e-06" />
          <attvalue for="18" value="1.0" />
          <attvalue for="19" value="0" />
          <attvalue for="20" value="#12EAEA" />
          <attvalue for="21" value="#0EBEBE" />
        </attvalues>
      </node>
      <node id="Histamine H1 receptor" label="Histamine H1 receptor">
        <attvalues>
          <attvalue for="0" value="HRH1" />
          <attvalue for="1" value="P35367" />
          <attvalue for="2" value="7DFL" />
          <attvalue for="3" value="Humans" />
          <attvalue for="4" value="Membrane receptor" />
          <attvalue for="5" value="Family A G protein-coupled receptor" />
          <attvalue for="6" value="Cell membrane" />
          <attvalue for="7" value="TAC1" />
          <attvalue for="8" value="Neoplasms, Autoimmune Diseases, Malignant Neoplasms, Cardiovascular Diseases, Colonic Neoplasms, Diabetes Mellitus, Parasitic Diseases, Psychotic Disorders, Primary malignant neoplasm, Mammary Neoplasms, Malignant neoplasm of soft tissue" />
          <attvalue for="9" value="Clemastine, Cetirizine, Terfenadine, Buclizine, Doxylamine, Dexbrompheniramine, Triprolidine, Loratadine, Hydroxyzine, Cinnarizine, Astemizole, Histamine, Azatadine, Meclizine, Carbinoxamine, Olopatadine, Tripelennamine, Brompheniramine, Methdilazine, Maprotiline, Fexofenadine, Desloratadine, Azelastine, Dimenhydrinate, Mequitazine, Diphenhydramine, Emedastine, Chlorpheniramine, Diphenylpyraline, Cyclizine, Bromodiphenhydramine, Alimemazine, Ziprasidone, Olanzapine, Clozapine, Promazine, Trazodone, Benzquinamide, Propiomazine, Ketotifen, Promethazine, Levocabastine, Doxepin, Desipramine, Orphenadrine, Methotrimeprazine, Phenindamine, Pheniramine, Clofedanol, Flunarizine, Aceprometazine, Chlorprothixene, Mirtazapine, Quetiapine, Cyproheptadine, Bepotastine, Epinastine, Mianserin, Tesmilifene, HY10275, SO-101, OBE101, Epicept NP-1, Asenapine, Ocaperidone, Benzatropine, Paliperidone, Aripiprazole, Amitriptyline, Imipramine, Nortriptyline, Escitalopram, Trimipramine, Tolazoline, Alcaftadine, Antazoline, Chloropyramine, Dimetindene, Isothipendyl, Betahistine, Mepyramine, Chlorpromazine, Iloperidone, Citalopram, Zuclopenthixol, Chlorcyclizine, Loxapine, Amoxapine, Butriptyline, Esmirtazapine, Levocetirizine, Cariprazine, Bilastine, Acrivastine, Dexchlorpheniramine maleate, Perospirone, Dosulepin, Rupatadine, Lorpiprazole, Lamotrigine, Pizotifen, Thonzylamine, Aripiprazole lauroxil, Prochlorperazine, Haloperidol, Paroxetine, Risperidone" />
          <attvalue for="10" value="https://www.drugbank.ca/polypeptides/P35367" />
          <attvalue for="11" value="Histamine H1 receptor" />
          <attvalue for="12" value="https://cdn.rcsb.org/images/structures/df/7dfl/7dfl_assembly-1.jpeg" />
          <attvalue for="13" value="Target" />
          <attvalue for="14" value="33" />
          <attvalue for="15" value="0.3023645826730616" />
          <attvalue for="16" value="0.0015764706316014694" />
          <attvalue for="17" value="7.77343470651956e-06" />
          <attvalue for="18" value="0.8598484848484849" />
          <attvalue for="19" value="319" />
          <attvalue for="20" value="#12EAEA" />
          <attvalue for="21" value="#0EBEBE" />
        </attvalues>
      </node>
      <node id="Muscarinic acetylcholine receptor M2" label="Muscarinic acetylcholine receptor M2">
        <attvalues>
          <attvalue for="0" value="CHRM2" />
          <attvalue for="1" value="P08172" />
          <attvalue for="2" value="6U1N" />
          <attvalue for="3" value="Humans" />
          <attvalue for="4" value="Membrane receptor" />
          <attvalue for="5" value="Family A G protein-coupled receptor" />
          <attvalue for="6" value="Cell membrane" />
          <attvalue for="7" value="GNG2, GRM8, TAS2R16" />
          <attvalue for="8" value="Mood Disorders, Diabetic Neuropathies, Drug abuse, Drug Use Disorders, Substance Use Disorders, Substance-Related Disorders, Diabetic Polyneuropathies, Mental disorders, Cardiomyopathy, Dilated, Hypertensive disease" />
          <attvalue for="9" value="Atropine, Homatropine methylbromide, Cryptenamine, Diphenidol, Ipratropium, Olanzapine, Oxyphencyclimine, Procyclidine, Carbamoylcholine, Hyoscyamine, Gallamine triethiodide, Tridihexethyl, Triflupromazine, Anisotropine methylbromide, Rocuronium, Benzquinamide, Tolterodine, Promethazine, Doxacurium, Flavoxate, Desipramine, Mivacurium, Methotrimeprazine, Oxybutynin, Pilocarpine, Metocurine, ALKS 27, Nicardipine, Quetiapine, Tiotropium, Ziprasidone, Clozapine, Darifenacin, Cocaine, Pipecuronium, Pancuronium, Disopyramide, Profenamine, Chlorprothixene, Doxepin, Imipramine, Cyproheptadine, Brompheniramine, Tropicamide, Dicyclomine, Scopolamine, Trihexyphenidyl, Solifenacin, Succinylcholine, Maprotiline, Methscopolamine bromide, Dimetindene, Fesoterodine, Bethanechol, Aclidinium, Loxapine, Terfenadine, Glycopyrronium, Umeclidinium, Diphenhydramine, Hexocyclium, Butylscopolamine, Dosulepin, Imidafenacin, Acetylcholine, Homatropine, Pizotifen, Propiverine, Thonzylamine, Rapacuronium, Rociverine, Trimebutine, Aripiprazole lauroxil, Aripiprazole, Methantheline, Methacholine, Metixene, Doxylamine, Propiomazine, Amoxapine, Trimipramine, Meperidine, Cinnarizine, Ketamine, Etoperidone, Revefenacin, Amitriptyline, Paroxetine, Nortriptyline" />
          <attvalue for="10" value="https://www.drugbank.ca/polypeptides/P08172" />
          <attvalue for="11" value="Muscarinic acetylcholine receptor M2" />
          <attvalue for="12" value="https://cdn.rcsb.org/images/structures/u1/6u1n/6u1n_assembly-1.jpeg" />
          <attvalue for="13" value="Target" />
          <attvalue for="14" value="36" />
          <attvalue for="15" value="0.27806496324362834" />
          <attvalue for="16" value="4.1397923357028767e-05" />
          <attvalue for="17" value="2.0385398401955275e-06" />
          <attvalue for="18" value="0.8269841269841269" />
          <attvalue for="19" value="415" />
          <attvalue for="20" value="#12EAEA" />
          <attvalue for="21" value="#0EBEBE" />
        </attvalues>
      </node>
      <node id="Nonstructural protein 5A" label="Nonstructural protein 5A">
        <attvalues>
          <attvalue for="0" value="NS5A" />
          <attvalue for="1" value="Q5L478" />
          <attvalue for="2" value="4CL1" />
          <attvalue for="3" value="Hepatitis C Virus" />
          <attvalue for="4" value="Not Available" />
          <attvalue for="5" value="Not Available" />
          <attvalue for="6" value="Not Available" />
          <attvalue for="7" value="" />
          <attvalue for="8" value="Hepatitis C Virus" />
          <attvalue for="9" value="Daclatasvir, Ledipasvir, Ombitasvir, Elbasvir, Velpatasvir, Pibrentasvir" />
          <attvalue for="10" value="https://www.drugbank.ca/polypeptides/Q5L478" />
          <attvalue for="11" value="Nonstructural protein 5A" />
          <attvalue for="12" value="https://cdn.rcsb.org/images/structures/cl/4cl1/4cl1_assembly-1.jpeg" />
          <attvalue for="13" value="Target" />
          <attvalue for="14" value="0" />
          <attvalue for="15" value="0.0" />
          <attvalue for="16" value="0.0" />
          <attvalue for="17" value="1.0851376285419985e-46" />
          <attvalue for="18" value="0" />
          <attvalue for="19" value="0" />
          <attvalue for="20" value="#12EAEA" />
          <attvalue for="21" value="#0EBEBE" />
        </attvalues>
      </node>
      <node id="Mineralocorticoid receptor" label="Mineralocorticoid receptor">
        <attvalues>
          <attvalue for="0" value="NR3C2" />
          <attvalue for="1" value="P08235" />
          <attvalue for="2" value="2A3I" />
          <attvalue for="3" value="Humans" />
          <attvalue for="4" value="Transcription factor" />
          <attvalue for="5" value="Nuclear receptor" />
          <attvalue for="6" value="Cytoplasm" />
          <attvalue for="7" value="HSP90AA1, FKBP4, FKBP5, UBE2I" />
          <attvalue for="8" value="Cardiomyopathy, Dilated, Hypertensive disease, Cardiovascular Diseases, Diabetes Mellitus, Kidney Diseases, Chronic Kidney Diseases, Neoplasms, Malignant Neoplasms, Vascular Diseases, Primary malignant neoplasm, Anxiety Disorders, Cerebrovascular accident, Mental disorders, Urinary tract infection, Mood Disorders, Autoimmune Diseases, Cardiomyopathies, CNS disorder, Congenital chromosomal disease, Colorectal Neoplasms, Eating Disorders, Escherichia coli Infections, Hepatitis, Herpes Simplex Infections, Liver diseases, Metabolic Diseases, orbit (eye disorders), Dermatologic disorders, Atrophic condition of skin, Caffeine related disorders, Dyslipidemias, Renal vascular disorder, Complications of Diabetes Mellitus, Osteoporotic Fractures, Pervasive Development Disorder, Mammary Neoplasms" />
          <attvalue for="9" value="Fludrocortisone, Eplerenone, Desoxycorticosterone pivalate, Spironolactone, Aldosterone, Corticosterone, Felodipine, Nimodipine, Drospirenone, Progesterone, Fluticasone propionate, Stanolone, Metribolone, Testosterone, Testosterone cypionate, Testosterone enanthate, Testosterone undecanoate, Stanolone acetate, Desoxycorticosterone acetate, Fluticasone, Fluticasone furoate, Clobetasol propionate, Finerenone" />
          <attvalue for="10" value="https://www.drugbank.ca/polypeptides/P08235" />
          <attvalue for="11" value="Mineralocorticoid receptor" />
          <attvalue for="12" value="https://cdn.rcsb.org/images/structures/a3/2a3i/2a3i_assembly-1.jpeg" />
          <attvalue for="13" value="Target" />
          <attvalue for="14" value="40" />
          <attvalue for="15" value="0.3072463519190445" />
          <attvalue for="16" value="0.00014544430028991725" />
          <attvalue for="17" value="3.943296332029212e-05" />
          <attvalue for="18" value="0.8551282051282051" />
          <attvalue for="19" value="391" />
          <attvalue for="20" value="#12EAEA" />
          <attvalue for="21" value="#0EBEBE" />
        </attvalues>
      </node>
      <node id="Androgen receptor" label="Androgen receptor">
        <attvalues>
          <attvalue for="0" value="AR" />
          <attvalue for="1" value="P10275" />
          <attvalue for="2" value="Not Available" />
          <attvalue for="3" value="Humans" />
          <attvalue for="4" value="Transcription factor" />
          <attvalue for="5" value="Nuclear receptor" />
          <attvalue for="6" value="Nucleus" />
          <attvalue for="7" value="NCOA2, NCOA4, KLK3, KDM1A, FOXA1, SRC, FKBP5, HSP90AA1, NCOA1, KLK2" />
          <attvalue for="8" value="Prostatic Neoplasms, Hypertensive disease, Mammary Neoplasms, Mood Disorders, Genital Diseases, Male, Breast Neoplasms, Male, Deglutition Disorders, Neuromuscular Diseases, Neurodegenerative Disorders, 46, XY Disorders of Sex Development, Secondary Neoplasm, Uterine Fibroids, Congenital Abnormality, Diabetes Mellitus, Disorders of Sex Development, Congenital chromosomal disease, Liver neoplasms, nervous system disorder, Cerebrovascular accident, Endometrial Neoplasms, Degenerative disorder, Autoimmune Diseases, Esophageal Neoplasms, Myopathy, Dermatologic disorders, Testicular Neoplasms, Dyslipidemias, Intellectual Disability, Adenoma, Mental disorders, Bone Diseases, Hematological Disease, Immunologic Deficiency Syndromes, Acquired Immunodeficiency Syndrome, Blood Coagulation Disorders, Cardiomyopathy, Dilated, Cardiovascular Diseases, Cognition Disorders, Drug Eruptions, Drug abuse, Endocardial Cushion Defects, Endocrine System Diseases, Epispadias, Psychosexual identity disorder, Giant Cell Tumors, Chronic granulomatous disease, Head and Neck Neoplasms, Herpes Simplex Infections, Lung Neoplasms, Lymphoma, Metabolic Diseases, Myeloproliferative disease, Parathyroid Neoplasms, Periodontal Diseases, Pituitary Diseases, Spinal Diseases, Stomach Neoplasms, Urinary tract infection, B-Cell Lymphomas, Malignant neoplasm of mouth, Neurofibromatoses, Neurologic Symptoms, Disorder of male reproductive system, Hematopoietic Neoplasms, Neuropathy, Osteoporotic Fractures, Pervasive Development Disorder, X-Linked Combined Immunodeficiency Diseases, Eosinophilic disorder, Metastatic Carcinoma, Drug Dependence, Peripheral Arterial Diseases, Congenital abnormality of vein, MYELODYSPLASTIC SYNDROME" />
          <attvalue for="9" value="Flutamide, Oxandrolone, Testosterone, Nandrolone phenpropionate, Bicalutamide, Drostanolone, Fluoxymesterone, Nilutamide, 1-Testosterone, Boldenone, Cyproterone acetate, Calusterone, LGD2941, Stanolone, Oxymetholone, Drospirenone, Danazol, Tetrahydrogestrinone, (R)-Bicalutamide, (2S)-N-(4-cyano-3-iodophenyl)-3-(4-cyanophenoxy)-2-hydroxy-2-methylpropanamide, BMS-564929, S-23, 4-{[(1R,2S)-1,2-dihydroxy-2-methyl-3-(4-nitrophenoxy)propyl]amino}-2-(trifluoromethyl)benzonitrile, (2S)-2-hydroxy-2-methyl-N-[4-nitro-3-(trifluoromethyl)phenyl]-3-(pentafluorophenoxy)propanamide, Andarine, (R)-3-BROMO-2-HYDROXY-2-METHYL-N-[4-NITRO-3-(TRIFLUOROMETHYL)PHENYL]PROPANAMIDE, (5S,8R,9S,10S,13R,14S,17S)-13-{2-[(3,5-DIFLUOROBENZYL)OXY]ETHYL}-17-HYDROXY-10-METHYLHEXADECAHYDRO-3H-CYCLOPENTA[A]PHENANTHREN-3-ONE, S-3-(4-FLUOROPHENOXY)-2-HYDROXY-2-METHYL-N-[4-NITRO-3-(TRIFLUOROMETHYL)PHENYL]PROPANAMIDE, Flufenamic acid, (3AALPHA,4ALPHA,7ALPHA,7AALPHA)- 3A,4,7,7A-TETRAHYDRO-2-(4-NITRO-1-NAPHTHALENYL)-4,7-ETHANO-1H-ISOINDOLE-1,3(2H)-DIONE, 1-TERT-BUTYL-3-(2,5-DIMETHYLBENZYL)-1H-PYRAZOLO[3,4-D]PYRIMIDIN-4-AMINE, 4-[(7R,7AS)-7-HYDROXY-1,3-DIOXOTETRAHYDRO-1H-PYRROLO[1,2-C]IMIDAZOL-2(3H)-YL]-1-NAPHTHONITRILE, 2-chloro-4-{[(1R,3Z,7S,7aS)-7-hydroxy-1-(trifluoromethyl)tetrahydro-1H-pyrrolo[1,2-c][1,3]oxazol-3-ylidene]amino}-3-methylbenzonitrile, LGD-2226, Metribolone, 3-[(4-AMINO-1-TERT-BUTYL-1H-PYRAZOLO[3,4-D]PYRIMIDIN-3-YL)METHYL]PHENOL, Nandrolone decanoate, Testosterone propionate, Methyltestosterone, Levonorgestrel, Spironolactone, Ulipristal, Enzalutamide, Ketoconazole, Norgestrel, Prasterone, Esculin, Estrone, Mibolerone, Tamoxifen, Oxybenzone, Enzacamene, Homosalate, Diethylstilbestrol, Norelgestromin, Norgestimate, Acetophenazine, Fluphenazine, Periciazine, Phenothiazine, Eugenol, Norethynodrel, Progesterone, Triclosan, Mitotane, Dienogest, Ligandrol, Testosterone cypionate, Testosterone enanthate, Testosterone undecanoate, Stanolone acetate, Apalutamide, Gestrinone, Dimethylcurcumin, Segesterone acetate, Boldenone undecylenate, Stanozolol, Echinacoside, Norethisterone, Darolutamide, Ketodarolutamide, Clascoterone" />
          <attvalue for="10" value="https://www.drugbank.ca/polypeptides/P10275" />
          <attvalue for="11" value="Androgen receptor" />
          <attvalue for="12" value="https://cdn.rcsb.org/images/structures/ot/not available/not available_model-1.jpeg" />
          <attvalue for="13" value="Target" />
          <attvalue for="14" value="53" />
          <attvalue for="15" value="0.37436205092431113" />
          <attvalue for="16" value="0.005695620638024194" />
          <attvalue for="17" value="0.0010083767094124427" />
          <attvalue for="18" value="0.5776487663280117" />
          <attvalue for="19" value="492" />
          <attvalue for="20" value="#12EAEA" />
          <attvalue for="21" value="#0EBEBE" />
        </attvalues>
      </node>
      <node id="Progesterone receptor" label="Progesterone receptor">
        <attvalues>
          <attvalue for="0" value="PGR" />
          <attvalue for="1" value="P06401" />
          <attvalue for="2" value="4OAR" />
          <attvalue for="3" value="Humans" />
          <attvalue for="4" value="Transcription factor" />
          <attvalue for="5" value="Nuclear receptor" />
          <attvalue for="6" value="Nucleus" />
          <attvalue for="7" value="HSP90AA1, FKBP4, EP300, SRC, ESR1, FKBP5, NCOA3, FOXA1, NCOR1, GATA3" />
          <attvalue for="8" value="Endometrial Neoplasms, Secondary Neoplasm, Migraine Disorders, Brain Neoplasms, B-Cell Lymphomas, Neuroendocrine Tumors, Congenital Abnormality, Adenoma, CNS disorder, Colorectal Neoplasms, Psychosexual identity disorder, Meningeal Neoplasms, Monosomy, Disorder of the optic nerve, Peripheral Neuropathy, Prostatic Neoplasms, Salivary Gland Neoplasms, Uterine Diseases, Atrophic condition of skin, Prolapse of female genital organs, Neurofibromatoses, Pelvic Inflammatory Disease, Deformity, Sarcoma, Metastatic Carcinoma, Malignant neoplasm of soft tissue, Peripheral Nervous System Diseases" />
          <attvalue for="9" value="Desogestrel, Megestrol acetate, Levonorgestrel, Dydrogesterone, Progesterone, Medroxyprogesterone acetate, Norethisterone, Mifepristone, Norgestimate, Etonogestrel, Ethynodiol diacetate, Drospirenone, Metribolone, Telapristone acetate, Tanaproget, Asoprisnil, Danazol, Allylestrenol, Fluticasone propionate, Norelgestromin, Ulipristal, Spironolactone, Hydroxyprogesterone caproate, Norgestrel, Lindane, Mitotane, Phthalic Acid, Mometasone, Enzacamene, Homosalate, Oxybenzone, Gestodene, Dienogest, Medrogestone, Gestrinone, Demegestone, Mometasone furoate, Segesterone acetate, Fluticasone, Fluticasone furoate, Darolutamide" />
          <attvalue for="10" value="https://www.drugbank.ca/polypeptides/P06401" />
          <attvalue for="11" value="Progesterone receptor" />
          <attvalue for="12" value="https://cdn.rcsb.org/images/structures/oa/4oar/4oar_assembly-1.jpeg" />
          <attvalue for="13" value="Target" />
          <attvalue for="14" value="41" />
          <attvalue for="15" value="0.3286949997320328" />
          <attvalue for="16" value="0.002187999570349619" />
          <attvalue for="17" value="3.9576563204310034e-05" />
          <attvalue for="18" value="0.8146341463414634" />
          <attvalue for="19" value="402" />
          <attvalue for="20" value="#12EAEA" />
          <attvalue for="21" value="#0EBEBE" />
        </attvalues>
      </node>
      <node id="Glucocorticoid receptor" label="Glucocorticoid receptor">
        <attvalues>
          <attvalue for="0" value="NR3C1" />
          <attvalue for="1" value="P04150" />
          <attvalue for="2" value="1M2Z" />
          <attvalue for="3" value="Humans" />
          <attvalue for="4" value="Transcription factor" />
          <attvalue for="5" value="Nuclear receptor" />
          <attvalue for="6" value="Cytoplasm" />
          <attvalue for="7" value="NCOA2, FKBP5, NCOA1, NCOR1, JUN, HSP90AA1, FKBP4, EP300, CREBBP, PPARGC1A" />
          <attvalue for="8" value="Psychotic Disorders, Prostatic Neoplasms, Cerebrovascular accident, Lung Diseases, Obstructive, Drug toxicity, Schizophreniform Disorders, Adverse reaction to drug, Cocaine-Related Disorders, Glucose Metabolism Disorders, 46, XX Disorders of Sex Development, Lung diseases, Anxiety Disorders, Mental disorders, Malignant Neoplasms, Cardiovascular Diseases, Drug abuse, Primary malignant neoplasm, Autoimmune Diseases, Inflammatory Bowel Diseases, Nephrotic Syndrome, Inflammatory disorder, Mammary Neoplasms, Carcinoma, Eating Disorders, Metabolic Diseases, Dyslipidemias, Hematologic Neoplasms, HIV Infections, Respiratory Syncytial Virus Infections, Neurodegenerative Disorders, Secondary Neoplasm, Congenital Abnormality, Adenocarcinoma, Cognition Disorders, Herpes Simplex Infections, Virus Diseases, B-Cell Lymphomas, Acquired Immunodeficiency Syndrome, Adrenal Gland Neoplasms, Pneumonia, Bacterial, Esophageal Neoplasms, Hair Diseases, Hepatitis, Herpesviridae Infections, Immune System Diseases, Liver neoplasms, Lung Neoplasms, Lymphoma, Personality Disorders, Pleural effusion disorder, Respiration Disorders, Respiratory Tract Diseases, Respiratory Tract Infections, Dermatologic disorders, Stomach Diseases, Stress Disorders, Traumatic, Substance Use Disorders, Tracheal Diseases, Uterine Fibroids, Vascular Diseases, Atrophic condition of skin, Congenital defects, Caffeine related disorders, Renal glomerular disease, Adult Solid Neoplasm, Sleep Disorders, Eosinophilic disorder" />
          <attvalue for="9" value="Amcinonide, Betamethasone, Prednisone, Mometasone, Methylprednisolone, Budesonide, Dexamethasone, Hydrocortisone, Hydrocortamate, Loteprednol etabonate, Fluticasone propionate, Mifepristone, Hexane-1,6-Diol, Flunisolide, Flumethasone, ORG-34517, Ciclesonide, Megestrol acetate, Prednicarbate, Prednisolone, Fluoxymesterone, Fluocinolone acetonide, Flurandrenolide, Beclomethasone dipropionate, Fludrocortisone, Triamcinolone, Clobetasol propionate, Clocortolone, Desoximetasone, Rimexolone, Ulobetasol, Medrysone, Alclometasone, Desonide, Diflorasone, Fluocinonide, Paramethasone, Difluprednate, Cortisone acetate, Fluorometholone, Ulipristal, Fluticasone furoate, Spironolactone, Clobetasone, Aldosterone, Cortivazol, Onapristone, Progesterone, Tixocortol, Difluocortolone, Gestrinone, Mometasone furoate, Hydrocortisone aceponate, Hydrocortisone acetate, Hydrocortisone butyrate, Hydrocortisone cypionate, Hydrocortisone phosphate, Hydrocortisone probutate, Hydrocortisone valerate, Segesterone acetate, Fluticasone, Deflazacort, Levonorgestrel, Drospirenone, Prednisolone acetate, Norethisterone, Prednisolone phosphate, Betamethasone phosphate, Dexamethasone acetate" />
          <attvalue for="10" value="https://www.drugbank.ca/polypeptides/P04150" />
          <attvalue for="11" value="Glucocorticoid receptor" />
          <attvalue for="12" value="https://cdn.rcsb.org/images/structures/m2/1m2z/1m2z_assembly-1.jpeg" />
          <attvalue for="13" value="Target" />
          <attvalue for="14" value="43" />
          <attvalue for="15" value="0.31143655105875184" />
          <attvalue for="16" value="0.0008104833069175653" />
          <attvalue for="17" value="4.485224899078664e-05" />
          <attvalue for="18" value="0.7452934662236987" />
          <attvalue for="19" value="453" />
          <attvalue for="20" value="#12EAEA" />
          <attvalue for="21" value="#0EBEBE" />
        </attvalues>
      </node>
      <node id="Cytochrome P450 11B2, mitochondrial" label="Cytochrome P450 11B2, mitochondrial">
        <attvalues>
          <attvalue for="0" value="CYP11B2" />
          <attvalue for="1" value="P19099" />
          <attvalue for="2" value="7M8I" />
          <attvalue for="3" value="Humans" />
          <attvalue for="4" value="Enzyme" />
          <attvalue for="5" value="Cytochrome P450" />
          <attvalue for="6" value="Mitochondrion membrane" />
          <attvalue for="7" value="HSD3B2, HSD3B1, HSD17B6, HSD11B2, HSD17B3" />
          <attvalue for="8" value="Prostatic Neoplasms, Cardiovascular Diseases, Neoplasms, Cerebrovascular accident, Adrenal Gland Neoplasms, Diabetes Mellitus, Atrial Septal Defects, Chronic Kidney Diseases, Adenocarcinoma, Malignant Neoplasms, Metabolic Diseases, Dyslipidemias, Primary malignant neoplasm" />
          <attvalue for="9" value="Metyrapone, Aldosterone, Eplerenone, Etomidate, Hydrocortisone, Mibefradil, Torcetrapib, Spironolactone, Hydrocortisone acetate, Hydrocortisone butyrate, Hydrocortisone probutate, Hydrocortisone valerate, Hydrocortisone succinate, Osilodrostat" />
          <attvalue for="10" value="https://www.drugbank.ca/polypeptides/P19099" />
          <attvalue for="11" value="Cytochrome P450 11B2, mitochondrial" />
          <attvalue for="12" value="https://cdn.rcsb.org/images/structures/m8/7m8i/7m8i_assembly-1.jpeg" />
          <attvalue for="13" value="Target" />
          <attvalue for="14" value="36" />
          <attvalue for="15" value="0.29551711557920385" />
          <attvalue for="16" value="0.0" />
          <attvalue for="17" value="2.2026207352130965e-05" />
          <attvalue for="18" value="1.0" />
          <attvalue for="19" value="379" />
          <attvalue for="20" value="#12EAEA" />
          <attvalue for="21" value="#0EBEBE" />
        </attvalues>
      </node>
      <node id="Steroid 17-alpha-hydroxylase/17,20 lyase" label="Steroid 17-alpha-hydroxylase/17,20 lyase">
        <attvalues>
          <attvalue for="0" value="CYP17A1" />
          <attvalue for="1" value="P05093" />
          <attvalue for="2" value="Not Available" />
          <attvalue for="3" value="Humans" />
          <attvalue for="4" value="Enzyme" />
          <attvalue for="5" value="Cytochrome P450" />
          <attvalue for="6" value="Membrane" />
          <attvalue for="7" value="HSD3B1, HSD3B2, HSD17B6, HSD17B3, SRD5A2, SRD5A1, AKR1C3, HSD17B2, CYP11A1, CYP11B1" />
          <attvalue for="8" value="Mammary Neoplasms, Prostatic Neoplasms, Psychosexual Disorders, Hypertensive disease, Colorectal Neoplasms, Adenoma, Endometrial Neoplasms, Congenital Abnormality, Adenocarcinoma, Adrenal Gland Neoplasms, Anxiety Disorders, Brain Neoplasms, Breast Diseases, Carcinoma, Colonic Neoplasms, Hereditary Nonpolyposis Colorectal Neoplasms, Endocrine System Diseases, Gall Bladder Diseases, Herpes zoster disease, Liver diseases, Liver neoplasms, Lymphoma, Peripheral Neuropathy, Prostatic Diseases, Disorders of Sex Development, B-Cell Lymphomas, Malignant neoplasm of mouth, Spondylarthropathies, Peripheral Nervous System Diseases" />
          <attvalue for="9" value="NADH, Progesterone, Abiraterone, Aldosterone, Aminophenazone, Stanolone, Dexamethasone, Ketoconazole, Spironolactone, Clomifene, Cannabidiol, Nabiximols, Medical Cannabis, Prasterone, Dexamethasone acetate, Levoketoconazole" />
          <attvalue for="10" value="https://www.drugbank.ca/polypeptides/P05093" />
          <attvalue for="11" value="Steroid 17-alpha-hydroxylase/17,20 lyase" />
          <attvalue for="12" value="https://cdn.rcsb.org/images/structures/ot/not available/not available_model-1.jpeg" />
          <attvalue for="13" value="Target" />
          <attvalue for="14" value="80" />
          <attvalue for="15" value="0.3384377192498404" />
          <attvalue for="16" value="0.0024212952019890014" />
          <attvalue for="17" value="7.097479448441421e-05" />
          <attvalue for="18" value="0.5142405063291139" />
          <attvalue for="19" value="600" />
          <attvalue for="20" value="#12EAEA" />
          <attvalue for="21" value="#0EBEBE" />
        </attvalues>
      </node>
      <node id="3-oxo-5-alpha-steroid 4-dehydrogenase 1" label="3-oxo-5-alpha-steroid 4-dehydrogenase 1">
        <attvalues>
          <attvalue for="0" value="SRD5A1" />
          <attvalue for="1" value="P18405" />
          <attvalue for="2" value="7BW1" />
          <attvalue for="3" value="Humans" />
          <attvalue for="4" value="Enzyme" />
          <attvalue for="5" value="Oxidoreductase" />
          <attvalue for="6" value="Microsome membrane" />
          <attvalue for="7" value="SRD5A3, HSD17B3, AKR1C3, CYP17A1, HSD3B2, HSD3B1, HSD17B6, AKR1C1, CYP19A1, AKR1C2" />
          <attvalue for="8" value="Prostatic Neoplasms, Malignant Neoplasms, Neoplasms, Primary malignant neoplasm, Anxiety Disorders, Peripheral Vascular Diseases" />
          <attvalue for="9" value="Dutasteride, Finasteride, Levonorgestrel, Oxymetholone, Norgestrel, Spironolactone, Testosterone cypionate, Testosterone enanthate, Testosterone propionate, Testosterone undecanoate, Norethisterone" />
          <attvalue for="10" value="https://www.drugbank.ca/polypeptides/P18405" />
          <attvalue for="11" value="3-oxo-5-alpha-steroid 4-dehydrogenase 1" />
          <attvalue for="12" value="https://cdn.rcsb.org/images/structures/bw/7bw1/7bw1_assembly-1.jpeg" />
          <attvalue for="13" value="Target" />
          <attvalue for="14" value="37" />
          <attvalue for="15" value="0.29561275218618743" />
          <attvalue for="16" value="0.0007495741056218061" />
          <attvalue for="17" value="2.2026682334422947e-05" />
          <attvalue for="18" value="0.9474474474474475" />
          <attvalue for="19" value="436" />
          <attvalue for="20" value="#12EAEA" />
          <attvalue for="21" value="#0EBEBE" />
        </attvalues>
      </node>
      <node id="3-oxo-5-alpha-steroid 4-dehydrogenase 2" label="3-oxo-5-alpha-steroid 4-dehydrogenase 2">
        <attvalues>
          <attvalue for="0" value="SRD5A2" />
          <attvalue for="1" value="P31213" />
          <attvalue for="2" value="Not Available" />
          <attvalue for="3" value="Humans" />
          <attvalue for="4" value="Enzyme" />
          <attvalue for="5" value="Oxidoreductase" />
          <attvalue for="6" value="Microsome membrane" />
          <attvalue for="7" value="HSD17B3, CYP17A1, HSD3B2, AKR1C3, HSD3B1, CYP19A1, HSD17B6, AKR1D1, AKR1C2, HSD17B2" />
          <attvalue for="8" value="Prostatic Neoplasms, Endometrial Neoplasms, Diabetes Mellitus, Sex Differentiation Disorders, Malignant Neoplasms, Prostatic Diseases, Disorders of Sex Development, Primary malignant neoplasm, Liver diseases, Benign Neoplasm, Secondary Neoplasm" />
          <attvalue for="9" value="Azelaic acid, Dutasteride, Finasteride, Hydrocortisone, Spironolactone, Testosterone cypionate, Testosterone enanthate, Testosterone propionate, Testosterone undecanoate, Norethisterone" />
          <attvalue for="10" value="https://www.drugbank.ca/polypeptides/P31213" />
          <attvalue for="11" value="3-oxo-5-alpha-steroid 4-dehydrogenase 2" />
          <attvalue for="12" value="https://cdn.rcsb.org/images/structures/ot/not available/not available_model-1.jpeg" />
          <attvalue for="13" value="Target" />
          <attvalue for="14" value="37" />
          <attvalue for="15" value="0.29561275218618743" />
          <attvalue for="16" value="0.0007495741056218061" />
          <attvalue for="17" value="2.2026682334422947e-05" />
          <attvalue for="18" value="0.9474474474474475" />
          <attvalue for="19" value="426" />
          <attvalue for="20" value="#12EAEA" />
          <attvalue for="21" value="#0EBEBE" />
        </attvalues>
      </node>
      <node id="Polyprenol reductase" label="Polyprenol reductase">
        <attvalues>
          <attvalue for="0" value="SRD5A3" />
          <attvalue for="1" value="Q9H8P0" />
          <attvalue for="2" value="7C83" />
          <attvalue for="3" value="Humans" />
          <attvalue for="4" value="Enzyme" />
          <attvalue for="5" value="Oxidoreductase" />
          <attvalue for="6" value="Endoplasmic reticulum membrane" />
          <attvalue for="7" value="DOLK, SRD5A1, HSD17B3" />
          <attvalue for="8" value="Congenital Disorders of Glycosylation, Intellectual Disability, Congenital Abnormality, Eye Abnormalities, Disorder of eye, Prostatic Neoplasms, Retinal Dystrophies" />
          <attvalue for="9" value="Spironolactone, Testosterone cypionate, Testosterone enanthate, Testosterone propionate, Testosterone undecanoate, Norethisterone" />
          <attvalue for="10" value="https://www.drugbank.ca/polypeptides/Q9H8P0" />
          <attvalue for="11" value="Polyprenol reductase" />
          <attvalue for="12" value="https://cdn.rcsb.org/images/structures/c8/7c83/7c83_assembly-1.jpeg" />
          <attvalue for="13" value="Target" />
          <attvalue for="14" value="36" />
          <attvalue for="15" value="0.29551711557920385" />
          <attvalue for="16" value="0.0" />
          <attvalue for="17" value="2.2026207352130965e-05" />
          <attvalue for="18" value="1.0" />
          <attvalue for="19" value="364" />
          <attvalue for="20" value="#12EAEA" />
          <attvalue for="21" value="#0EBEBE" />
        </attvalues>
      </node>
      <node id="Sex hormone-binding globulin" label="Sex hormone-binding globulin">
        <attvalues>
          <attvalue for="0" value="SHBG" />
          <attvalue for="1" value="P04278" />
          <attvalue for="2" value="Not Available" />
          <attvalue for="3" value="Humans" />
          <attvalue for="4" value="Secreted protein" />
          <attvalue for="5" value="Not Available" />
          <attvalue for="6" value="Secreted" />
          <attvalue for="7" value="" />
          <attvalue for="8" value="Cardiomyopathy, Dilated, Prostatic Neoplasms, Diabetes Mellitus, Cerebrovascular accident, Chronic Kidney Diseases, Malignant Neoplasms, Primary malignant neoplasm, Metabolic Diseases, Mammary Neoplasms, Peripheral Arterial Diseases, Adenocarcinoma, Autoimmune Diseases, Liver diseases, Uterine Fibroids, Caffeine related disorders, Eating Disorders, Endocrine System Diseases, Endometrial Neoplasms, Disorder of eye, Heart Diseases, Inflammatory Bowel Diseases, Kidney Diseases, Language Disorders, Liver neoplasms, Lymphoma, Psychotic Disorders, Peripheral Vascular Diseases, Disorder of endocrine ovary, Dyslipidemias, Osteoporotic Fractures, Autonomic nervous system disorders, Cerebral Small Vessel Diseases" />
          <attvalue for="9" value="Drostanolone, Fluoxymesterone, Hydrocortisone, Estradiol, Danazol, Stanolone, 5-Alpha-Androstane-3-Beta,17beta-Diol, 5alpha-androstane-3beta,17alpha-diol, Mitotane, 2-Methoxyestradiol, Oxymetholone, Testosterone, Estrone sulfate, Methyltestosterone, Norethisterone, Spironolactone, Levonorgestrel, Zinc, 4'-Hydroxyflavanone, Afimoxifene, Clomifene, Dienestrol, Diethylstilbestrol, Dioxybenzone, Equol, Estriol, Estrone, Genistein, Hesperetin, Masoprocol, Naringenin, Norethynodrel, Phenolphthalein, Progesterone, Quercetin, Tamoxifen, Toremifene, Zeranol, Medrogestone, Testosterone cypionate, Testosterone enanthate, Testosterone undecanoate, Stanolone acetate, Estradiol acetate, Estradiol benzoate, Estradiol cypionate, Estradiol dienanthate, Estradiol valerate, Testosterone propionate, Gestrinone, Zinc acetate, Zinc chloride, Hydrocortisone aceponate, Hydrocortisone acetate, Hydrocortisone butyrate, Hydrocortisone cypionate, Hydrocortisone phosphate, Hydrocortisone probutate, Hydrocortisone valerate, Estriol tripropionate, Conjugated estrogens, Etonogestrel, Desogestrel, Ketoconazole, Norgestimate, Ethinylestradiol, Zinc sulfate, unspecified form, Fluoroestradiol F-18, Daptomycin, Nandrolone decanoate" />
          <attvalue for="10" value="https://www.drugbank.ca/polypeptides/P04278" />
          <attvalue for="11" value="Sex hormone-binding globulin" />
          <attvalue for="12" value="https://cdn.rcsb.org/images/structures/ot/not available/not available_model-1.jpeg" />
          <attvalue for="13" value="Target" />
          <attvalue for="14" value="85" />
          <attvalue for="15" value="0.3847697574790729" />
          <attvalue for="16" value="0.010722772708723393" />
          <attvalue for="17" value="0.002214909026283514" />
          <attvalue for="18" value="0.3568627450980392" />
          <attvalue for="19" value="603" />
          <attvalue for="20" value="#12EAEA" />
          <attvalue for="21" value="#0EBEBE" />
        </attvalues>
      </node>
      <node id="Voltage-dependent calcium channel gamma-1 subunit" label="Voltage-dependent calcium channel gamma-1 subunit">
        <attvalues>
          <attvalue for="0" value="CACNG1" />
          <attvalue for="1" value="Q06432" />
          <attvalue for="2" value="7JPL" />
          <attvalue for="3" value="Humans" />
          <attvalue for="4" value="Auxiliary transport protein" />
          <attvalue for="5" value="Calcium channel auxiliary subunit gamma family" />
          <attvalue for="6" value="Membrane" />
          <attvalue for="7" value="CACNB1, CACNA2D1, CACNA2D2, CACNA2D3, CACNA2D4, CACNA1D, CACNB4, CACNA1S, CACNA1F, CACNB2" />
          <attvalue for="8" value="" />
          <attvalue for="9" value="Diltiazem, Lercanidipine, Ibutilide, Fluspirilene, Ethanol, Spironolactone, Butamben, Bioallethrin, Ergocalciferol, Enflurane" />
          <attvalue for="10" value="https://www.drugbank.ca/polypeptides/Q06432" />
          <attvalue for="11" value="Voltage-dependent calcium channel gamma-1 subunit" />
          <attvalue for="12" value="https://cdn.rcsb.org/images/structures/jp/7jpl/7jpl_assembly-1.jpeg" />
          <attvalue for="13" value="Target" />
          <attvalue for="14" value="36" />
          <attvalue for="15" value="0.29551711557920385" />
          <attvalue for="16" value="0.0" />
          <attvalue for="17" value="2.2026207352130965e-05" />
          <attvalue for="18" value="1.0" />
          <attvalue for="19" value="347" />
          <attvalue for="20" value="#12EAEA" />
          <attvalue for="21" value="#0EBEBE" />
        </attvalues>
      </node>
      <node id="Voltage-dependent calcium channel gamma-2 subunit" label="Voltage-dependent calcium channel gamma-2 subunit">
        <attvalues>
          <attvalue for="0" value="CACNG2" />
          <attvalue for="1" value="Q9Y698" />
          <attvalue for="2" value="6TNO" />
          <attvalue for="3" value="Humans" />
          <attvalue for="4" value="Auxiliary transport protein" />
          <attvalue for="5" value="Calcium channel auxiliary subunit gamma family" />
          <attvalue for="6" value="Membrane" />
          <attvalue for="7" value="GRIA1, GRIA4, DLG4, GRIA2, DLG1, LGI1, GRIA3, ADAM22, CACNB1, AKAP5" />
          <attvalue for="8" value="Brain Diseases, Malignant Neoplasms, Neurodegenerative Disorders, Primary malignant neoplasm" />
          <attvalue for="9" value="Ethanol, Spironolactone, Butamben, Bioallethrin, Ergocalciferol, Enflurane" />
          <attvalue for="10" value="https://www.drugbank.ca/polypeptides/Q9Y698" />
          <attvalue for="11" value="Voltage-dependent calcium channel gamma-2 subunit" />
          <attvalue for="12" value="https://cdn.rcsb.org/images/structures/tn/6tno/6tno_assembly-1.jpeg" />
          <attvalue for="13" value="Target" />
          <attvalue for="14" value="36" />
          <attvalue for="15" value="0.29551711557920385" />
          <attvalue for="16" value="0.0" />
          <attvalue for="17" value="2.2026207352130965e-05" />
          <attvalue for="18" value="1.0" />
          <attvalue for="19" value="331" />
          <attvalue for="20" value="#12EAEA" />
          <attvalue for="21" value="#0EBEBE" />
        </attvalues>
      </node>
      <node id="Voltage-dependent calcium channel gamma-3 subunit" label="Voltage-dependent calcium channel gamma-3 subunit">
        <attvalues>
          <attvalue for="0" value="CACNG3" />
          <attvalue for="1" value="O60359" />
          <attvalue for="2" value="7OCE" />
          <attvalue for="3" value="Humans" />
          <attvalue for="4" value="Auxiliary transport protein" />
          <attvalue for="5" value="Calcium channel auxiliary subunit gamma family" />
          <attvalue for="6" value="Membrane" />
          <attvalue for="7" value="CACNB1, CACNA2D1, CACNB3, CAMK2A" />
          <attvalue for="8" value="" />
          <attvalue for="9" value="Spironolactone, Butamben, Bioallethrin, Ergocalciferol, Enflurane" />
          <attvalue for="10" value="https://www.drugbank.ca/polypeptides/O60359" />
          <attvalue for="11" value="Voltage-dependent calcium channel gamma-3 subunit" />
          <attvalue for="12" value="https://cdn.rcsb.org/images/structures/oc/7oce/7oce_assembly-1.jpeg" />
          <attvalue for="13" value="Target" />
          <attvalue for="14" value="36" />
          <attvalue for="15" value="0.29551711557920385" />
          <attvalue for="16" value="0.0" />
          <attvalue for="17" value="2.2026207352130965e-05" />
          <attvalue for="18" value="1.0" />
          <attvalue for="19" value="311" />
          <attvalue for="20" value="#12EAEA" />
          <attvalue for="21" value="#0EBEBE" />
        </attvalues>
      </node>
      <node id="Voltage-dependent calcium channel gamma-4 subunit" label="Voltage-dependent calcium channel gamma-4 subunit">
        <attvalues>
          <attvalue for="0" value="CACNG4" />
          <attvalue for="1" value="Q9UBN1" />
          <attvalue for="2" value="7OCF" />
          <attvalue for="3" value="Humans" />
          <attvalue for="4" value="Auxiliary transport protein" />
          <attvalue for="5" value="Calcium channel auxiliary subunit gamma family" />
          <attvalue for="6" value="Cell membrane" />
          <attvalue for="7" value="CACNB1, CACNA1D, CACNA2D1" />
          <attvalue for="8" value="" />
          <attvalue for="9" value="Spironolactone, Butamben, Bioallethrin, Ergocalciferol, Enflurane" />
          <attvalue for="10" value="https://www.drugbank.ca/polypeptides/Q9UBN1" />
          <attvalue for="11" value="Voltage-dependent calcium channel gamma-4 subunit" />
          <attvalue for="12" value="https://cdn.rcsb.org/images/structures/oc/7ocf/7ocf_assembly-1.jpeg" />
          <attvalue for="13" value="Target" />
          <attvalue for="14" value="36" />
          <attvalue for="15" value="0.29551711557920385" />
          <attvalue for="16" value="0.0" />
          <attvalue for="17" value="2.2026207352130965e-05" />
          <attvalue for="18" value="1.0" />
          <attvalue for="19" value="291" />
          <attvalue for="20" value="#12EAEA" />
          <attvalue for="21" value="#0EBEBE" />
        </attvalues>
      </node>
      <node id="Voltage-dependent calcium channel gamma-5 subunit" label="Voltage-dependent calcium channel gamma-5 subunit">
        <attvalues>
          <attvalue for="0" value="CACNG5" />
          <attvalue for="1" value="Q9UF02" />
          <attvalue for="2" value="7OCF" />
          <attvalue for="3" value="Humans" />
          <attvalue for="4" value="Auxiliary transport protein" />
          <attvalue for="5" value="Calcium channel auxiliary subunit gamma family" />
          <attvalue for="6" value="Membrane" />
          <attvalue for="7" value="CACNB1, CACNA1D, CACNA2D1" />
          <attvalue for="8" value="" />
          <attvalue for="9" value="Spironolactone, Butamben, Bioallethrin, Ergocalciferol, Enflurane" />
          <attvalue for="10" value="https://www.drugbank.ca/polypeptides/Q9UF02" />
          <attvalue for="11" value="Voltage-dependent calcium channel gamma-5 subunit" />
          <attvalue for="12" value="https://cdn.rcsb.org/images/structures/oc/7ocf/7ocf_assembly-1.jpeg" />
          <attvalue for="13" value="Target" />
          <attvalue for="14" value="36" />
          <attvalue for="15" value="0.29551711557920385" />
          <attvalue for="16" value="0.0" />
          <attvalue for="17" value="2.2026207352130965e-05" />
          <attvalue for="18" value="1.0" />
          <attvalue for="19" value="268" />
          <attvalue for="20" value="#12EAEA" />
          <attvalue for="21" value="#0EBEBE" />
        </attvalues>
      </node>
      <node id="Voltage-dependent calcium channel gamma-6 subunit" label="Voltage-dependent calcium channel gamma-6 subunit">
        <attvalues>
          <attvalue for="0" value="CACNG6" />
          <attvalue for="1" value="Q9BXT2" />
          <attvalue for="2" value="5GJV" />
          <attvalue for="3" value="Humans" />
          <attvalue for="4" value="Auxiliary transport protein" />
          <attvalue for="5" value="Calcium channel auxiliary subunit gamma family" />
          <attvalue for="6" value="Membrane" />
          <attvalue for="7" value="" />
          <attvalue for="8" value="" />
          <attvalue for="9" value="Spironolactone, Butamben, Bioallethrin, Ergocalciferol, Enflurane" />
          <attvalue for="10" value="https://www.drugbank.ca/polypeptides/Q9BXT2" />
          <attvalue for="11" value="Voltage-dependent calcium channel gamma-6 subunit" />
          <attvalue for="12" value="https://cdn.rcsb.org/images/structures/gj/5gjv/5gjv_assembly-1.jpeg" />
          <attvalue for="13" value="Target" />
          <attvalue for="14" value="36" />
          <attvalue for="15" value="0.29551711557920385" />
          <attvalue for="16" value="0.0" />
          <attvalue for="17" value="2.2026207352130965e-05" />
          <attvalue for="18" value="1.0" />
          <attvalue for="19" value="242" />
          <attvalue for="20" value="#12EAEA" />
          <attvalue for="21" value="#0EBEBE" />
        </attvalues>
      </node>
      <node id="Voltage-dependent calcium channel gamma-7 subunit" label="Voltage-dependent calcium channel gamma-7 subunit">
        <attvalues>
          <attvalue for="0" value="CACNG7" />
          <attvalue for="1" value="P62955" />
          <attvalue for="2" value="7OCF" />
          <attvalue for="3" value="Humans" />
          <attvalue for="4" value="Auxiliary transport protein" />
          <attvalue for="5" value="Calcium channel auxiliary subunit gamma family" />
          <attvalue for="6" value="Membrane" />
          <attvalue for="7" value="CACNB1, CACNA1D, CACNA2D1" />
          <attvalue for="8" value="" />
          <attvalue for="9" value="Spironolactone, Butamben, Bioallethrin, Ergocalciferol, Enflurane" />
          <attvalue for="10" value="https://www.drugbank.ca/polypeptides/P62955" />
          <attvalue for="11" value="Voltage-dependent calcium channel gamma-7 subunit" />
          <attvalue for="12" value="https://cdn.rcsb.org/images/structures/oc/7ocf/7ocf_assembly-1.jpeg" />
          <attvalue for="13" value="Target" />
          <attvalue for="14" value="36" />
          <attvalue for="15" value="0.29551711557920385" />
          <attvalue for="16" value="0.0" />
          <attvalue for="17" value="2.2026207352130965e-05" />
          <attvalue for="18" value="1.0" />
          <attvalue for="19" value="209" />
          <attvalue for="20" value="#12EAEA" />
          <attvalue for="21" value="#0EBEBE" />
        </attvalues>
      </node>
      <node id="Voltage-dependent calcium channel gamma-8 subunit" label="Voltage-dependent calcium channel gamma-8 subunit">
        <attvalues>
          <attvalue for="0" value="CACNG8" />
          <attvalue for="1" value="Q8WXS5" />
          <attvalue for="2" value="7OCA" />
          <attvalue for="3" value="Humans" />
          <attvalue for="4" value="Auxiliary transport protein" />
          <attvalue for="5" value="Calcium channel auxiliary subunit gamma family" />
          <attvalue for="6" value="Membrane" />
          <attvalue for="7" value="CACNB1, CACNA1D, GRIA1, CACNA2D1" />
          <attvalue for="8" value="Cardiomyopathies" />
          <attvalue for="9" value="Spironolactone, Butamben, Bioallethrin, Ergocalciferol, Enflurane" />
          <attvalue for="10" value="https://www.drugbank.ca/polypeptides/Q8WXS5" />
          <attvalue for="11" value="Voltage-dependent calcium channel gamma-8 subunit" />
          <attvalue for="12" value="https://cdn.rcsb.org/images/structures/oc/7oca/7oca_assembly-1.jpeg" />
          <attvalue for="13" value="Target" />
          <attvalue for="14" value="36" />
          <attvalue for="15" value="0.29551711557920385" />
          <attvalue for="16" value="0.0" />
          <attvalue for="17" value="2.2026207352130965e-05" />
          <attvalue for="18" value="1.0" />
          <attvalue for="19" value="182" />
          <attvalue for="20" value="#12EAEA" />
          <attvalue for="21" value="#0EBEBE" />
        </attvalues>
      </node>
      <node id="Voltage-dependent calcium channel subunit alpha-2/delta-1" label="Voltage-dependent calcium channel subunit alpha-2/delta-1">
        <attvalues>
          <attvalue for="0" value="CACNA2D1" />
          <attvalue for="1" value="P54289" />
          <attvalue for="2" value="7MIX" />
          <attvalue for="3" value="Humans" />
          <attvalue for="4" value="Auxiliary transport protein" />
          <attvalue for="5" value="Calcium channel auxiliary subunit alpha2delta family" />
          <attvalue for="6" value="Membrane" />
          <attvalue for="7" value="CACNB1, CACNG1, CACNB2, CACNA1D, CACNA1C, CACNB3, CACNB4, CACNA1S, CACNA1F, CACNG3" />
          <attvalue for="8" value="Colonic Neoplasms, Hypertensive disease, Malignant Neoplasms, Primary malignant neoplasm, Intellectual Disability" />
          <attvalue for="9" value="Isradipine, Felodipine, Ibutilide, Gabapentin, Gabapentin enacarbil, Nisoldipine, Nitrendipine, Nicardipine, Nilvadipine, Cyclandelate, Pregabalin, Spironolactone, Butamben, Bioallethrin, Ergocalciferol, Enflurane" />
          <attvalue for="10" value="https://www.drugbank.ca/polypeptides/P54289" />
          <attvalue for="11" value="Voltage-dependent calcium channel subunit alpha-2/delta-1" />
          <attvalue for="12" value="https://cdn.rcsb.org/images/structures/mi/7mix/7mix_assembly-1.jpeg" />
          <attvalue for="13" value="Target" />
          <attvalue for="14" value="36" />
          <attvalue for="15" value="0.29551711557920385" />
          <attvalue for="16" value="0.0" />
          <attvalue for="17" value="2.2026207352130965e-05" />
          <attvalue for="18" value="1.0" />
          <attvalue for="19" value="150" />
          <attvalue for="20" value="#12EAEA" />
          <attvalue for="21" value="#0EBEBE" />
        </attvalues>
      </node>
      <node id="Voltage-dependent calcium channel subunit alpha-2/delta-2" label="Voltage-dependent calcium channel subunit alpha-2/delta-2">
        <attvalues>
          <attvalue for="0" value="CACNA2D2" />
          <attvalue for="1" value="Q9NY47" />
          <attvalue for="2" value="7JPK" />
          <attvalue for="3" value="Humans" />
          <attvalue for="4" value="Auxiliary transport protein" />
          <attvalue for="5" value="Calcium channel auxiliary subunit alpha2delta family" />
          <attvalue for="6" value="Membrane" />
          <attvalue for="7" value="CACNG1, CACNB1, CACNB2, CACNB4, CACNA1A, CACNB3, CACNA1S, CACNA1C, CACNA1D, CACNA1F" />
          <attvalue for="8" value="Neoplasms, Brain Neoplasms, Malignant Neoplasms, Lung Neoplasms, nervous system disorder, Primary malignant neoplasm" />
          <attvalue for="9" value="Gabapentin, Gabapentin enacarbil, Felodipine, Isradipine, Nitrendipine, Bepridil, Spironolactone, Butamben, Bioallethrin, Ergocalciferol, Enflurane" />
          <attvalue for="10" value="https://www.drugbank.ca/polypeptides/Q9NY47" />
          <attvalue for="11" value="Voltage-dependent calcium channel subunit alpha-2/delta-2" />
          <attvalue for="12" value="https://cdn.rcsb.org/images/structures/jp/7jpk/7jpk_assembly-1.jpeg" />
          <attvalue for="13" value="Target" />
          <attvalue for="14" value="36" />
          <attvalue for="15" value="0.29551711557920385" />
          <attvalue for="16" value="0.0" />
          <attvalue for="17" value="2.2026207352130965e-05" />
          <attvalue for="18" value="1.0" />
          <attvalue for="19" value="91" />
          <attvalue for="20" value="#12EAEA" />
          <attvalue for="21" value="#0EBEBE" />
        </attvalues>
      </node>
      <node id="Voltage-dependent calcium channel subunit alpha-2/delta-3" label="Voltage-dependent calcium channel subunit alpha-2/delta-3">
        <attvalues>
          <attvalue for="0" value="CACNA2D3" />
          <attvalue for="1" value="Q8IZS8" />
          <attvalue for="2" value="7JPK" />
          <attvalue for="3" value="Humans" />
          <attvalue for="4" value="Auxiliary transport protein" />
          <attvalue for="5" value="Calcium channel auxiliary subunit alpha2delta family" />
          <attvalue for="6" value="Membrane" />
          <attvalue for="7" value="CACNG1, CACNB1, CACNB4, CACNA1A, CACNB3, CACNB2, CACNA1E, CACNA1D, CACNA1C" />
          <attvalue for="8" value="Neurodevelopmental Disorders, Neoplasms, Malignant Neoplasms, Carcinoma, Primary malignant neoplasm" />
          <attvalue for="9" value="Amlodipine, Nilvadipine, Spironolactone, Butamben, Bioallethrin, Ergocalciferol, Enflurane" />
          <attvalue for="10" value="https://www.drugbank.ca/polypeptides/Q8IZS8" />
          <attvalue for="11" value="Voltage-dependent calcium channel subunit alpha-2/delta-3" />
          <attvalue for="12" value="https://cdn.rcsb.org/images/structures/jp/7jpk/7jpk_assembly-1.jpeg" />
          <attvalue for="13" value="Target" />
          <attvalue for="14" value="39" />
          <attvalue for="15" value="0.2975385681613417" />
          <attvalue for="16" value="0.0002602803824782295" />
          <attvalue for="17" value="2.2056828844245326e-05" />
          <attvalue for="18" value="0.8704453441295547" />
          <attvalue for="19" value="468" />
          <attvalue for="20" value="#12EAEA" />
          <attvalue for="21" value="#0EBEBE" />
        </attvalues>
      </node>
      <node id="Voltage-dependent calcium channel subunit alpha-2/delta-4" label="Voltage-dependent calcium channel subunit alpha-2/delta-4">
        <attvalues>
          <attvalue for="0" value="CACNA2D4" />
          <attvalue for="1" value="Q7Z3S7" />
          <attvalue for="2" value="7JPK" />
          <attvalue for="3" value="Humans" />
          <attvalue for="4" value="Auxiliary transport protein" />
          <attvalue for="5" value="Calcium channel auxiliary subunit alpha2delta family" />
          <attvalue for="6" value="Membrane" />
          <attvalue for="7" value="CACNG1, CACNB3, CACNB1, CACNA1F, CACNB4, CACNB2, CACNA1C, CACNA1S, CACNA1D" />
          <attvalue for="8" value="Mental disorders, HIV Infections" />
          <attvalue for="9" value="Spironolactone, Butamben, Bioallethrin, Ergocalciferol, Enflurane" />
          <attvalue for="10" value="https://www.drugbank.ca/polypeptides/Q7Z3S7" />
          <attvalue for="11" value="Voltage-dependent calcium channel subunit alpha-2/delta-4" />
          <attvalue for="12" value="https://cdn.rcsb.org/images/structures/jp/7jpk/7jpk_assembly-1.jpeg" />
          <attvalue for="13" value="Target" />
          <attvalue for="14" value="36" />
          <attvalue for="15" value="0.29551711557920385" />
          <attvalue for="16" value="0.0" />
          <attvalue for="17" value="2.2026207352130965e-05" />
          <attvalue for="18" value="1.0" />
          <attvalue for="19" value="4" />
          <attvalue for="20" value="#12EAEA" />
          <attvalue for="21" value="#0EBEBE" />
        </attvalues>
      </node>
      <node id="Voltage-dependent L-type calcium channel subunit alpha-1C" label="Voltage-dependent L-type calcium channel subunit alpha-1C">
        <attvalues>
          <attvalue for="0" value="CACNA1C" />
          <attvalue for="1" value="Q13936" />
          <attvalue for="2" value="3G43" />
          <attvalue for="3" value="Humans" />
          <attvalue for="4" value="Ion channel" />
          <attvalue for="5" value="Voltage-gated ion channel" />
          <attvalue for="6" value="Membrane" />
          <attvalue for="7" value="CACNB2, CALM1, CACNB1, CALM3, CACNA2D1, CACNB3, CALM2, CACNB4, CACNA2D4, CACNA2D2" />
          <attvalue for="8" value="Psychotic Disorders, Mood Disorders, Anxiety Disorders, Hypertensive disease, Immunologic Deficiency Syndromes, Stress Disorders, Traumatic, Limb Deformities, Congenital, Mental disorders, Child Development Disorders, Pervasive, Cognition Disorders, Neurodevelopmental Disorders, Neoplasms, Pervasive Development Disorder, Congenital Abnormality, Brain Diseases, Congenital Heart Defects, Atrial Septal Defects, Neck Neoplasms, Cerebrovascular accident, Caffeine related disorders, Hypertrophic disorder of skin, unspecified, Sleep Disorders, Infection" />
          <attvalue for="9" value="Nicardipine, Ibutilide, Mibefradil, Isradipine, Verapamil, Dronedarone, Clevidipine, Amlodipine, Felodipine, Nifedipine, Nimodipine, Nisoldipine, Nitrendipine, Cinnarizine, Nilvadipine, Calcium, Ethanol, Barnidipine, Aranidipine, Efonidipine, Levamlodipine, Isavuconazole, Propiverine, Diltiazem, Spironolactone, Butamben, Bioallethrin, Ergocalciferol, Enflurane, Drotaverine, Calcium citrate, Calcium Phosphate, Trimebutine, Manidipine, Lacidipine, Benidipine, Cilnidipine, Levomenthol, Calcium phosphate dihydrate, Phenytoin, Magnesium sulfate, Amiodarone, Fish oil, Ranolazine, Topiramate, Miconazole" />
          <attvalue for="10" value="https://www.drugbank.ca/polypeptides/Q13936" />
          <attvalue for="11" value="Voltage-dependent L-type calcium channel subunit alpha-1C" />
          <attvalue for="12" value="https://cdn.rcsb.org/images/structures/g4/3g43/3g43_assembly-1.jpeg" />
          <attvalue for="13" value="Target" />
          <attvalue for="14" value="61" />
          <attvalue for="15" value="0.3197211775482391" />
          <attvalue for="16" value="0.001445260995571904" />
          <attvalue for="17" value="3.0686204729597605e-05" />
          <attvalue for="18" value="0.5021857923497268" />
          <attvalue for="19" value="567" />
          <attvalue for="20" value="#12EAEA" />
          <attvalue for="21" value="#0EBEBE" />
        </attvalues>
      </node>
      <node id="Voltage-dependent L-type calcium channel subunit alpha-1D" label="Voltage-dependent L-type calcium channel subunit alpha-1D">
        <attvalues>
          <attvalue for="0" value="CACNA1D" />
          <attvalue for="1" value="Q01668" />
          <attvalue for="2" value="3LV3" />
          <attvalue for="3" value="Humans" />
          <attvalue for="4" value="Ion channel" />
          <attvalue for="5" value="Voltage-gated ion channel" />
          <attvalue for="6" value="Membrane" />
          <attvalue for="7" value="CACNB1, CACNB2, CACNA2D1, CACNG1, CACNB3, STX1A, CACNB4, CACNA2D2, CACNA2D3, CACNG7" />
          <attvalue for="8" value="Adenoma, Mood Disorders, Hypertensive disease, Cardiovascular Diseases, Movement Disorders, Refractive Errors, Neoplasms, Pervasive Development Disorder, Mental disorders, Malignant Neoplasms, CNS disorder, nervous system disorder, Neuromuscular Diseases, Primary malignant neoplasm, Neurodevelopmental Disorders" />
          <attvalue for="9" value="Dronedarone, Clevidipine, Isradipine, Nitrendipine, Nifedipine, Felodipine, Nimodipine, Nisoldipine, Nicardipine, Cinnarizine, Mibefradil, Nilvadipine, Ethanol, Aranidipine, Levamlodipine, Spironolactone, Butamben, Bioallethrin, Ergocalciferol, Enflurane, Drotaverine, Calcium citrate, Calcium Phosphate, Trimebutine, Manidipine, Lacidipine, Benidipine, Cilnidipine, Levomenthol, Calcium phosphate dihydrate, Phenytoin, Magnesium sulfate, Amiodarone, Fish oil, Ranolazine, Topiramate, Miconazole" />
          <attvalue for="10" value="https://www.drugbank.ca/polypeptides/Q01668" />
          <attvalue for="11" value="Voltage-dependent L-type calcium channel subunit alpha-1D" />
          <attvalue for="12" value="https://cdn.rcsb.org/images/structures/lv/3lv3/3lv3_assembly-1.jpeg" />
          <attvalue for="13" value="Target" />
          <attvalue for="14" value="53" />
          <attvalue for="15" value="0.3181621052787597" />
          <attvalue for="16" value="0.0005731929299366811" />
          <attvalue for="17" value="3.053013966662296e-05" />
          <attvalue for="18" value="0.6240928882438317" />
          <attvalue for="19" value="542" />
          <attvalue for="20" value="#12EAEA" />
          <attvalue for="21" value="#0EBEBE" />
        </attvalues>
      </node>
      <node id="Voltage-dependent L-type calcium channel subunit alpha-1F" label="Voltage-dependent L-type calcium channel subunit alpha-1F">
        <attvalues>
          <attvalue for="0" value="CACNA1F" />
          <attvalue for="1" value="O60840" />
          <attvalue for="2" value="6JP5" />
          <attvalue for="3" value="Humans" />
          <attvalue for="4" value="Ion channel" />
          <attvalue for="5" value="Voltage-gated ion channel" />
          <attvalue for="6" value="Membrane" />
          <attvalue for="7" value="CACNB1, CACNB2, CACNA2D4, CACNA2D1, CACNB4, CACNG1, CACNA2D2, CACNB3" />
          <attvalue for="8" value="Disorder of eye, Retinal Dystrophies, Malignant Neoplasms, nervous system disorder, Primary malignant neoplasm" />
          <attvalue for="9" value="Dronedarone, Clevidipine, Nimodipine, Cinnarizine, Mibefradil, Aranidipine, Spironolactone, Butamben, Bioallethrin, Ergocalciferol, Enflurane, Drotaverine, Calcium citrate, Calcium Phosphate, Trimebutine, Manidipine, Lacidipine, Benidipine, Cilnidipine, Levomenthol, Calcium phosphate dihydrate, Phenytoin, Magnesium sulfate, Amiodarone, Fish oil, Ranolazine, Topiramate, Miconazole" />
          <attvalue for="10" value="https://www.drugbank.ca/polypeptides/O60840" />
          <attvalue for="11" value="Voltage-dependent L-type calcium channel subunit alpha-1F" />
          <attvalue for="12" value="https://cdn.rcsb.org/images/structures/jp/6jp5/6jp5_assembly-1.jpeg" />
          <attvalue for="13" value="Target" />
          <attvalue for="14" value="51" />
          <attvalue for="15" value="0.3136824877250409" />
          <attvalue for="16" value="0.0003858367591784775" />
          <attvalue for="17" value="3.0393935632817982e-05" />
          <attvalue for="18" value="0.6619607843137255" />
          <attvalue for="19" value="526" />
          <attvalue for="20" value="#12EAEA" />
          <attvalue for="21" value="#0EBEBE" />
        </attvalues>
      </node>
      <node id="Voltage-dependent L-type calcium channel subunit alpha-1S" label="Voltage-dependent L-type calcium channel subunit alpha-1S">
        <attvalues>
          <attvalue for="0" value="CACNA1S" />
          <attvalue for="1" value="Q13698" />
          <attvalue for="2" value="2VAY" />
          <attvalue for="3" value="Humans" />
          <attvalue for="4" value="Ion channel" />
          <attvalue for="5" value="Voltage-gated ion channel" />
          <attvalue for="6" value="Membrane" />
          <attvalue for="7" value="CACNB1, CACNB2, RYR1, CACNA2D1, CACNB4, CACNG1, CACNA2D2, CACNA2D4, CACNB3" />
          <attvalue for="8" value="Congenital myopathy (disorder), Liver neoplasms, Myopathy, Metabolic myopathy" />
          <attvalue for="9" value="Dronedarone, Clevidipine, Isradipine, Felodipine, Nifedipine, Nimodipine, Nisoldipine, Nitrendipine, Cinnarizine, Mibefradil, Nilvadipine, Ethanol, Pinaverium, Aranidipine, Spironolactone, Butamben, Bioallethrin, Ergocalciferol, Enflurane, Drotaverine, Calcium citrate, Calcium Phosphate, Trimebutine, Manidipine, Lacidipine, Benidipine, Cilnidipine, Levomenthol, Calcium phosphate dihydrate, Phenytoin, Magnesium sulfate, Amiodarone, Fish oil, Ranolazine, Topiramate, Miconazole" />
          <attvalue for="10" value="https://www.drugbank.ca/polypeptides/Q13698" />
          <attvalue for="11" value="Voltage-dependent L-type calcium channel subunit alpha-1S" />
          <attvalue for="12" value="https://cdn.rcsb.org/images/structures/va/2vay/2vay_assembly-1.jpeg" />
          <attvalue for="13" value="Target" />
          <attvalue for="14" value="53" />
          <attvalue for="15" value="0.3181621052787597" />
          <attvalue for="16" value="0.0005731929299366811" />
          <attvalue for="17" value="3.053013966662296e-05" />
          <attvalue for="18" value="0.6240928882438317" />
          <attvalue for="19" value="539" />
          <attvalue for="20" value="#12EAEA" />
          <attvalue for="21" value="#0EBEBE" />
        </attvalues>
      </node>
      <node id="Voltage-dependent L-type calcium channel subunit beta-1" label="Voltage-dependent L-type calcium channel subunit beta-1">
        <attvalues>
          <attvalue for="0" value="CACNB1" />
          <attvalue for="1" value="Q02641" />
          <attvalue for="2" value="7MIX" />
          <attvalue for="3" value="Humans" />
          <attvalue for="4" value="Auxiliary transport protein" />
          <attvalue for="5" value="Calcium channel auxiliary subunit beta family" />
          <attvalue for="6" value="Cell membrane" />
          <attvalue for="7" value="CACNA2D1, CACNG1, CACNA1D, CACNA1C, CACNA1S, CACNA2D2, CACNA1F, CACNA2D3, CACNA2D4, CACNA1E" />
          <attvalue for="8" value="" />
          <attvalue for="9" value="Ibutilide, Mibefradil, Dronedarone, Amlodipine, Nimodipine, Ethanol, Azelnidipine, Spironolactone, Butamben, Bioallethrin, Ergocalciferol, Enflurane, Drotaverine, Calcium citrate, Calcium Phosphate, Trimebutine, Manidipine, Lacidipine, Benidipine, Cilnidipine, Levomenthol, Calcium phosphate dihydrate, Phenytoin, Magnesium sulfate, Amiodarone, Fish oil, Ranolazine, Topiramate, Miconazole" />
          <attvalue for="10" value="https://www.drugbank.ca/polypeptides/Q02641" />
          <attvalue for="11" value="Voltage-dependent L-type calcium channel subunit beta-1" />
          <attvalue for="12" value="https://cdn.rcsb.org/images/structures/mi/7mix/7mix_assembly-1.jpeg" />
          <attvalue for="13" value="Target" />
          <attvalue for="14" value="54" />
          <attvalue for="15" value="0.3140059828997316" />
          <attvalue for="16" value="0.0008491625581504624" />
          <attvalue for="17" value="3.042455712493233e-05" />
          <attvalue for="18" value="0.6009783368273934" />
          <attvalue for="19" value="551" />
          <attvalue for="20" value="#12EAEA" />
          <attvalue for="21" value="#0EBEBE" />
        </attvalues>
      </node>
      <node id="Voltage-dependent L-type calcium channel subunit beta-2" label="Voltage-dependent L-type calcium channel subunit beta-2">
        <attvalues>
          <attvalue for="0" value="CACNB2" />
          <attvalue for="1" value="Q08289" />
          <attvalue for="2" value="7MIX" />
          <attvalue for="3" value="Humans" />
          <attvalue for="4" value="Auxiliary transport protein" />
          <attvalue for="5" value="Calcium channel auxiliary subunit beta family" />
          <attvalue for="6" value="Cell membrane" />
          <attvalue for="7" value="CACNA1C, CACNA2D1, CACNA1D, CACNA1S, CACNA1F, CACNA2D2, CACNA1A, CACNA2D4, CACNA1E, CACNA2D3" />
          <attvalue for="8" value="Hypertensive disease, Cardiovascular Diseases, Child Development Disorders, Pervasive, Diverticular Diseases, Mental disorders" />
          <attvalue for="9" value="Dronedarone, Felodipine, Isradipine, Nifedipine, Nimodipine, Nisoldipine, Nitrendipine, Nicardipine, Mibefradil, Nilvadipine, Spironolactone, Butamben, Bioallethrin, Ergocalciferol, Enflurane, Drotaverine, Calcium citrate, Calcium Phosphate, Trimebutine, Manidipine, Lacidipine, Benidipine, Cilnidipine, Levomenthol, Calcium phosphate dihydrate, Phenytoin, Magnesium sulfate, Amiodarone, Fish oil, Ranolazine, Topiramate, Miconazole" />
          <attvalue for="10" value="https://www.drugbank.ca/polypeptides/Q08289" />
          <attvalue for="11" value="Voltage-dependent L-type calcium channel subunit beta-2" />
          <attvalue for="12" value="https://cdn.rcsb.org/images/structures/mi/7mix/7mix_assembly-1.jpeg" />
          <attvalue for="13" value="Target" />
          <attvalue for="14" value="53" />
          <attvalue for="15" value="0.3181621052787597" />
          <attvalue for="16" value="0.0005731929299366811" />
          <attvalue for="17" value="3.053013966662296e-05" />
          <attvalue for="18" value="0.6240928882438317" />
          <attvalue for="19" value="533" />
          <attvalue for="20" value="#12EAEA" />
          <attvalue for="21" value="#0EBEBE" />
        </attvalues>
      </node>
      <node id="Voltage-dependent L-type calcium channel subunit beta-3" label="Voltage-dependent L-type calcium channel subunit beta-3">
        <attvalues>
          <attvalue for="0" value="CACNB3" />
          <attvalue for="1" value="P54284" />
          <attvalue for="2" value="7MIX" />
          <attvalue for="3" value="Humans" />
          <attvalue for="4" value="Auxiliary transport protein" />
          <attvalue for="5" value="Calcium channel auxiliary subunit beta family" />
          <attvalue for="6" value="Not Available" />
          <attvalue for="7" value="CACNA1B, CACNA2D4, CACNA1A, CACNA2D1, CACNA1C, CACNA1E, CACNA1D, CACNA2D2, CACNA2D3, CACNA1S" />
          <attvalue for="8" value="Neoplasms" />
          <attvalue for="9" value="Dronedarone, Nimodipine, Mibefradil, Spironolactone, Butamben, Bioallethrin, Ergocalciferol, Enflurane, Drotaverine, Calcium citrate, Calcium Phosphate, Trimebutine, Manidipine, Lacidipine, Benidipine, Cilnidipine, Levomenthol, Calcium phosphate dihydrate, Phenytoin, Magnesium sulfate, Amiodarone, Fish oil, Ranolazine, Topiramate, Miconazole" />
          <attvalue for="10" value="https://www.drugbank.ca/polypeptides/P54284" />
          <attvalue for="11" value="Voltage-dependent L-type calcium channel subunit beta-3" />
          <attvalue for="12" value="https://cdn.rcsb.org/images/structures/mi/7mix/7mix_assembly-1.jpeg" />
          <attvalue for="13" value="Target" />
          <attvalue for="14" value="51" />
          <attvalue for="15" value="0.3136824877250409" />
          <attvalue for="16" value="0.0003858367591784775" />
          <attvalue for="17" value="3.0393935632817982e-05" />
          <attvalue for="18" value="0.6619607843137255" />
          <attvalue for="19" value="519" />
          <attvalue for="20" value="#12EAEA" />
          <attvalue for="21" value="#0EBEBE" />
        </attvalues>
      </node>
      <node id="Voltage-dependent L-type calcium channel subunit beta-4" label="Voltage-dependent L-type calcium channel subunit beta-4">
        <attvalues>
          <attvalue for="0" value="CACNB4" />
          <attvalue for="1" value="O00305" />
          <attvalue for="2" value="Not Available" />
          <attvalue for="3" value="Humans" />
          <attvalue for="4" value="Auxiliary transport protein" />
          <attvalue for="5" value="Calcium channel auxiliary subunit beta family" />
          <attvalue for="6" value="Not Available" />
          <attvalue for="7" value="CACNA1A, CACNA2D2, CACNA2D1, CACNA2D4, CACNG1, CACNA1S, CACNA2D3, CACNA1C, CACNA1F, CACNA1D" />
          <attvalue for="8" value="nervous system disorder, Intellectual Disability" />
          <attvalue for="9" value="Dronedarone, Nimodipine, Mibefradil, Spironolactone, Butamben, Bioallethrin, Ergocalciferol, Enflurane, Drotaverine, Calcium citrate, Calcium Phosphate, Trimebutine, Manidipine, Lacidipine, Benidipine, Cilnidipine, Levomenthol, Calcium phosphate dihydrate, Phenytoin, Magnesium sulfate, Amiodarone, Fish oil, Ranolazine, Topiramate, Miconazole" />
          <attvalue for="10" value="https://www.drugbank.ca/polypeptides/O00305" />
          <attvalue for="11" value="Voltage-dependent L-type calcium channel subunit beta-4" />
          <attvalue for="12" value="https://cdn.rcsb.org/images/structures/ot/not available/not available_model-1.jpeg" />
          <attvalue for="13" value="Target" />
          <attvalue for="14" value="51" />
          <attvalue for="15" value="0.3136824877250409" />
          <attvalue for="16" value="0.0003858367591784775" />
          <attvalue for="17" value="3.0393935632817982e-05" />
          <attvalue for="18" value="0.6619607843137255" />
          <attvalue for="19" value="523" />
          <attvalue for="20" value="#12EAEA" />
          <attvalue for="21" value="#0EBEBE" />
        </attvalues>
      </node>
      <node id="Voltage-dependent N-type calcium channel subunit alpha-1B" label="Voltage-dependent N-type calcium channel subunit alpha-1B">
        <attvalues>
          <attvalue for="0" value="CACNA1B" />
          <attvalue for="1" value="Q00975" />
          <attvalue for="2" value="7MIX" />
          <attvalue for="3" value="Humans" />
          <attvalue for="4" value="Ion channel" />
          <attvalue for="5" value="Voltage-gated ion channel" />
          <attvalue for="6" value="Membrane" />
          <attvalue for="7" value="CACNB3, CACNA2D2" />
          <attvalue for="8" value="Intellectual Disability, Movement Disorders, Peripheral Nervous System Diseases, Neoplasms, Dystonia Disorders" />
          <attvalue for="9" value="Contulakin-G, Amlodipine, Verapamil, Levetiracetam, Agmatine, Seletracetam, Benidipine, Cilnidipine, Ziconotide, Spironolactone, Butamben, Bioallethrin, Ergocalciferol, Enflurane, Gabapentin" />
          <attvalue for="10" value="https://www.drugbank.ca/polypeptides/Q00975" />
          <attvalue for="11" value="Voltage-dependent N-type calcium channel subunit alpha-1B" />
          <attvalue for="12" value="https://cdn.rcsb.org/images/structures/mi/7mix/7mix_assembly-1.jpeg" />
          <attvalue for="13" value="Target" />
          <attvalue for="14" value="45" />
          <attvalue for="15" value="0.30336878254909305" />
          <attvalue for="16" value="0.0005378966894846222" />
          <attvalue for="17" value="2.5503784033856162e-05" />
          <attvalue for="18" value="0.706060606060606" />
          <attvalue for="19" value="507" />
          <attvalue for="20" value="#12EAEA" />
          <attvalue for="21" value="#0EBEBE" />
        </attvalues>
      </node>
      <node id="Voltage-dependent P/Q-type calcium channel subunit alpha-1A" label="Voltage-dependent P/Q-type calcium channel subunit alpha-1A">
        <attvalues>
          <attvalue for="0" value="CACNA1A" />
          <attvalue for="1" value="O00555" />
          <attvalue for="2" value="3BXK" />
          <attvalue for="3" value="Humans" />
          <attvalue for="4" value="Ion channel" />
          <attvalue for="5" value="Voltage-gated ion channel" />
          <attvalue for="6" value="Membrane" />
          <attvalue for="7" value="CACNB4, CACNB3, CACNB2, CACNA2D2, CACNA2D3" />
          <attvalue for="8" value="Encephalopathies, Intellectual Disability, Deglutition Disorders, Multiple congenital anomalies, Movement Disorders, nervous system disorder, Dystonia Disorders, Cerebellar Diseases, Neurodegenerative Disorders, Ocular Motility Disorders, Phenylketonurias, Neurodevelopmental Disorders, Diabetes Mellitus, Hypertensive disease, Lung Neoplasms, Neoplasms, Olivopontocerebellar Atrophies, Skin lesion, Spinocerebellar Degeneration, Cerebrovascular accident, Motor Disorders, Neurologic Symptoms, Parkinsonian Disorders, Mitochondrial Diseases, Degenerative disorder, MYELODYSPLASTIC SYNDROME" />
          <attvalue for="9" value="Loperamide, Bepridil, Dotarizine, Verapamil, Ziconotide, Spironolactone, Butamben, Bioallethrin, Ergocalciferol, Enflurane, Calcium citrate, Calcium Phosphate, Calcium phosphate dihydrate, Drotaverine, Trimebutine, Manidipine, Lacidipine, Benidipine, Cilnidipine, Levomenthol, Phenytoin, Magnesium sulfate" />
          <attvalue for="10" value="https://www.drugbank.ca/polypeptides/O00555" />
          <attvalue for="11" value="Voltage-dependent P/Q-type calcium channel subunit alpha-1A" />
          <attvalue for="12" value="https://cdn.rcsb.org/images/structures/bx/3bxk/3bxk_assembly-1.jpeg" />
          <attvalue for="13" value="Target" />
          <attvalue for="14" value="46" />
          <attvalue for="15" value="0.30427828256339745" />
          <attvalue for="16" value="0.0002906689173762208" />
          <attvalue for="17" value="2.5913778097025946e-05" />
          <attvalue for="18" value="0.7120772946859903" />
          <attvalue for="19" value="498" />
          <attvalue for="20" value="#12EAEA" />
          <attvalue for="21" value="#0EBEBE" />
        </attvalues>
      </node>
      <node id="Voltage-dependent R-type calcium channel subunit alpha-1E" label="Voltage-dependent R-type calcium channel subunit alpha-1E">
        <attvalues>
          <attvalue for="0" value="CACNA1E" />
          <attvalue for="1" value="Q15878" />
          <attvalue for="2" value="3BXL" />
          <attvalue for="3" value="Humans" />
          <attvalue for="4" value="Ion channel" />
          <attvalue for="5" value="Voltage-gated ion channel" />
          <attvalue for="6" value="Membrane" />
          <attvalue for="7" value="CACNB3, CACNB1, CACNB2, CACNB4, CACNA2D3, CACNA2D2" />
          <attvalue for="8" value="Congenital contracture, Intellectual Disability, Developmental Disabilities, Diabetes Mellitus, Neoplasms, Migraine Disorders, Neurodevelopmental Disorders" />
          <attvalue for="9" value="Calcium citrate, Calcium Phosphate, Calcium phosphate dihydrate, Topiramate, Lamotrigine, Spironolactone, Butamben, Bioallethrin, Ergocalciferol, Enflurane" />
          <attvalue for="10" value="https://www.drugbank.ca/polypeptides/Q15878" />
          <attvalue for="11" value="Voltage-dependent R-type calcium channel subunit alpha-1E" />
          <attvalue for="12" value="https://cdn.rcsb.org/images/structures/bx/3bxl/3bxl_assembly-1.jpeg" />
          <attvalue for="13" value="Target" />
          <attvalue for="14" value="36" />
          <attvalue for="15" value="0.29551711557920385" />
          <attvalue for="16" value="0.0" />
          <attvalue for="17" value="2.2026207352130965e-05" />
          <attvalue for="18" value="1.0" />
          <attvalue for="19" value="0" />
          <attvalue for="20" value="#12EAEA" />
          <attvalue for="21" value="#0EBEBE" />
        </attvalues>
      </node>
      <node id="Voltage-dependent T-type calcium channel subunit alpha-1G" label="Voltage-dependent T-type calcium channel subunit alpha-1G">
        <attvalues>
          <attvalue for="0" value="CACNA1G" />
          <attvalue for="1" value="O43497" />
          <attvalue for="2" value="Not Available" />
          <attvalue for="3" value="Humans" />
          <attvalue for="4" value="Ion channel" />
          <attvalue for="5" value="Voltage-gated ion channel" />
          <attvalue for="6" value="Membrane" />
          <attvalue for="7" value="" />
          <attvalue for="8" value="Intellectual Disability, Adenoma, Malignant Neoplasms, Gastrointestinal Diseases, Neoplasms, Pervasive Development Disorder, Neurodegenerative Disorders, Primary malignant neoplasm" />
          <attvalue for="9" value="Trimethadione, Ethosuximide, Zonisamide, Mibefradil, Flunarizine, Verapamil, Cinnarizine, Methsuximide, Cannabidiol, Nabiximols, Medical Cannabis, Spironolactone, Butamben, Bioallethrin, Ergocalciferol, Enflurane, Nifedipine, Calcium citrate, Calcium Phosphate, Trimebutine, Manidipine, Benidipine, Calcium phosphate dihydrate" />
          <attvalue for="10" value="https://www.drugbank.ca/polypeptides/O43497" />
          <attvalue for="11" value="Voltage-dependent T-type calcium channel subunit alpha-1G" />
          <attvalue for="12" value="https://cdn.rcsb.org/images/structures/ot/not available/not available_model-1.jpeg" />
          <attvalue for="13" value="Target" />
          <attvalue for="14" value="84" />
          <attvalue for="15" value="0.339949164218578" />
          <attvalue for="16" value="0.0031225202865193245" />
          <attvalue for="17" value="5.7151197739668886e-05" />
          <attvalue for="18" value="0.47619047619047616" />
          <attvalue for="19" value="617" />
          <attvalue for="20" value="#12EAEA" />
          <attvalue for="21" value="#0EBEBE" />
        </attvalues>
      </node>
      <node id="Voltage-dependent T-type calcium channel subunit alpha-1H" label="Voltage-dependent T-type calcium channel subunit alpha-1H">
        <attvalues>
          <attvalue for="0" value="CACNA1H" />
          <attvalue for="1" value="O95180" />
          <attvalue for="2" value="6KZP" />
          <attvalue for="3" value="Humans" />
          <attvalue for="4" value="Ion channel" />
          <attvalue for="5" value="Voltage-gated ion channel" />
          <attvalue for="6" value="Membrane" />
          <attvalue for="7" value="" />
          <attvalue for="8" value="Drug toxicity, Adverse reaction to drug, Peripheral Nervous System Diseases, Hypertensive disease, Malignant Neoplasms, Primary malignant neoplasm, Adenoma, Prostatic Neoplasms, Mammary Neoplasms" />
          <attvalue for="9" value="Mibefradil, Flunarizine, Felodipine, Isradipine, Nitrendipine, Bepridil, Cinnarizine, Zonisamide, Cannabidiol, Nabiximols, Medical Cannabis, Verapamil, Spironolactone, Butamben, Bioallethrin, Ergocalciferol, Enflurane, Nifedipine, Calcium citrate, Calcium Phosphate, Trimebutine, Manidipine, Benidipine, Calcium phosphate dihydrate" />
          <attvalue for="10" value="https://www.drugbank.ca/polypeptides/O95180" />
          <attvalue for="11" value="Voltage-dependent T-type calcium channel subunit alpha-1H" />
          <attvalue for="12" value="https://cdn.rcsb.org/images/structures/kz/6kzp/6kzp_assembly-1.jpeg" />
          <attvalue for="13" value="Target" />
          <attvalue for="14" value="84" />
          <attvalue for="15" value="0.339949164218578" />
          <attvalue for="16" value="0.0031225202865193245" />
          <attvalue for="17" value="5.7151197739668886e-05" />
          <attvalue for="18" value="0.47619047619047616" />
          <attvalue for="19" value="612" />
          <attvalue for="20" value="#12EAEA" />
          <attvalue for="21" value="#0EBEBE" />
        </attvalues>
      </node>
      <node id="Voltage-dependent T-type calcium channel subunit alpha-1I" label="Voltage-dependent T-type calcium channel subunit alpha-1I">
        <attvalues>
          <attvalue for="0" value="CACNA1I" />
          <attvalue for="1" value="Q9P0X4" />
          <attvalue for="2" value="6KZP" />
          <attvalue for="3" value="Humans" />
          <attvalue for="4" value="Ion channel" />
          <attvalue for="5" value="Voltage-gated ion channel" />
          <attvalue for="6" value="Membrane" />
          <attvalue for="7" value="" />
          <attvalue for="8" value="Child Development Disorders, Pervasive, Brain Neoplasms, Malignant Neoplasms, Primary malignant neoplasm" />
          <attvalue for="9" value="Paramethadione, Flunarizine, Amiodarone, Zonisamide, Cinnarizine, Mibefradil, Strontium chloride Sr-89, Cannabidiol, Efonidipine, Nylidrin, Nabiximols, Medical Cannabis, Amlodipine, Spironolactone, Butamben, Bioallethrin, Ergocalciferol, Enflurane, Nifedipine, Calcium citrate, Calcium Phosphate, Trimebutine, Manidipine, Benidipine, Calcium phosphate dihydrate" />
          <attvalue for="10" value="https://www.drugbank.ca/polypeptides/Q9P0X4" />
          <attvalue for="11" value="Voltage-dependent T-type calcium channel subunit alpha-1I" />
          <attvalue for="12" value="https://cdn.rcsb.org/images/structures/kz/6kzp/6kzp_assembly-1.jpeg" />
          <attvalue for="13" value="Target" />
          <attvalue for="14" value="91" />
          <attvalue for="15" value="0.34083709114004446" />
          <attvalue for="16" value="0.00482629460503161" />
          <attvalue for="17" value="5.948769781113107e-05" />
          <attvalue for="18" value="0.4288156288156288" />
          <attvalue for="19" value="632" />
          <attvalue for="20" value="#12EAEA" />
          <attvalue for="21" value="#0EBEBE" />
        </attvalues>
      </node>
      <node id="Nuclear receptor subfamily 1 group I member 2" label="Nuclear receptor subfamily 1 group I member 2">
        <attvalues>
          <attvalue for="0" value="NR1I2" />
          <attvalue for="1" value="O75469" />
          <attvalue for="2" value="4J5X" />
          <attvalue for="3" value="Humans" />
          <attvalue for="4" value="Transcription factor" />
          <attvalue for="5" value="Nuclear receptor" />
          <attvalue for="6" value="Nucleus" />
          <attvalue for="7" value="CYP3A4, NCOA1" />
          <attvalue for="8" value="Diabetes Mellitus, Adenocarcinoma, Esophageal Neoplasms, Malignant Neoplasms, Neoplasms, Primary malignant neoplasm, Cardiovascular Diseases, Hypertensive disease, Liver diseases, Cerebrovascular accident, Autoimmune Diseases, Bacterial Infections, Congenital chromosomal disease, Immune System Diseases, Lung diseases, Periodontal Diseases, Prostatic Neoplasms, Dermatologic disorders, Virus Diseases, Polyendocrinopathies, Autoimmune, Dyslipidemias, Secondary Neoplasm, MYELODYSPLASTIC SYNDROME, Anxiety Disorders, Blood Coagulation Disorders, Bone Marrow Diseases, CNS disorder, Shigella Infections, Endometrial Neoplasms, Enterobacteriaceae Infections, Gastrointestinal Diseases, Gastrointestinal Neoplasms, Hepatitis, Intestinal Diseases, Alcoholic Liver Diseases, Lymphoma, Neoplasms, Vascular Tissue, nervous system disorder, orbit (eye disorders), Peripheral Neuropathy, Psychotic Disorders, Respiratory Tract Infections, Retinal Diseases, Skin Neoplasms, Spinal Cord Diseases, Vascular Diseases, Disease of mucous membrane, Lipid Metabolism Disorders, Caffeine related disorders, Hematologic Neoplasms, Neurodegenerative Disorders, Autonomic nervous system disorders, Drug Dependence, Chronic Kidney Diseases, Peripheral Arterial Diseases, Intellectual Disability, Peripheral Nervous System Diseases" />
          <attvalue for="9" value="Estradiol, Ethinylestradiol, Hyperforin, SR12813, Vitamin E, Rifampicin, Rifaximin, TO-901317, Erlotinib, Rilpivirine, Paclitaxel, Docetaxel, Prasterone, Myrrh, Carbamazepine, Sulfinpyrazone, Phenobarbital, Phenytoin, Ritonavir, Clotrimazole, Ethotoin, Mephenytoin, Methylphenobarbital, Pentobarbital, Troleandomycin, Afimoxifene, Dexamethasone, Diethylstilbestrol, Genistein, Lindane, Mifepristone, Pregnenolone, Spironolactone, Triclosan, Tamoxifen, Chenodeoxycholic acid, Econazole, Miconazole, Oxiconazole, Ketoconazole, Cyclophosphamide, Flutamide, Ifosfamide, Bezafibrate, Clonazepam, Fenofibrate, Warfarin, Hexestrol, Phenolphthalein, Resveratrol, Permethrin, Pyrethrum extract, Nifedipine, Piperine, Quercetin, Estradiol acetate, Estradiol benzoate, Estradiol cypionate, Estradiol dienanthate, Estradiol valerate, Fenofibric acid, alpha-Tocopherol succinate, D-alpha-Tocopherol acetate, Dovitinib, Dexamethasone acetate" />
          <attvalue for="10" value="https://www.drugbank.ca/polypeptides/O75469" />
          <attvalue for="11" value="Nuclear receptor subfamily 1 group I member 2" />
          <attvalue for="12" value="https://cdn.rcsb.org/images/structures/j5/4j5x/4j5x_assembly-1.jpeg" />
          <attvalue for="13" value="Target" />
          <attvalue for="14" value="118" />
          <attvalue for="15" value="0.40742346309336264" />
          <attvalue for="16" value="0.02967092198512789" />
          <attvalue for="17" value="0.002457524984058312" />
          <attvalue for="18" value="0.24004056207446037" />
          <attvalue for="19" value="648" />
          <attvalue for="20" value="#12EAEA" />
          <attvalue for="21" value="#0EBEBE" />
        </attvalues>
      </node>
      <node id="Myelin P2 protein" label="Myelin P2 protein">
        <attvalues>
          <attvalue for="0" value="PMP2" />
          <attvalue for="1" value="P02689" />
          <attvalue for="2" value="Not Available" />
          <attvalue for="3" value="Humans" />
          <attvalue for="4" value="Not Available" />
          <attvalue for="5" value="Not Available" />
          <attvalue for="6" value="Cytoplasm" />
          <attvalue for="7" value="" />
          <attvalue for="8" value="Peripheral Neuropathy, Neuropathy, Peripheral Nervous System Diseases, Malignant Neoplasms" />
          <attvalue for="9" value="S-Hydroxycysteine, Palmitic Acid, Oleic Acid, Dodecyldimethylamine N-oxide" />
          <attvalue for="10" value="https://www.drugbank.ca/polypeptides/P02689" />
          <attvalue for="11" value="Myelin P2 protein" />
          <attvalue for="12" value="https://cdn.rcsb.org/images/structures/ot/not available/not available_model-1.jpeg" />
          <attvalue for="13" value="Target" />
          <attvalue for="14" value="4" />
          <attvalue for="15" value="0.29380617698788003" />
          <attvalue for="16" value="0.0" />
          <attvalue for="17" value="4.445966540022738e-06" />
          <attvalue for="18" value="1.0" />
          <attvalue for="19" value="0" />
          <attvalue for="20" value="#12EAEA" />
          <attvalue for="21" value="#0EBEBE" />
        </attvalues>
      </node>
      <node id="Peroxisome proliferator-activated receptor alpha" label="Peroxisome proliferator-activated receptor alpha">
        <attvalues>
          <attvalue for="0" value="PPARA" />
          <attvalue for="1" value="Q07869" />
          <attvalue for="2" value="3SP6" />
          <attvalue for="3" value="Humans" />
          <attvalue for="4" value="Transcription factor" />
          <attvalue for="5" value="Nuclear receptor" />
          <attvalue for="6" value="Nucleus" />
          <attvalue for="7" value="PPARGC1A, NCOA1, NCOR2, FABP1, NCOR1, ACADM, DUT, ACOX1, CPT1A, HMGCS2" />
          <attvalue for="8" value="Liver neoplasms, Hypertensive disease, Carcinoma, Kidney Diseases, Myopathy, Prostatic Neoplasms, Drug toxicity, Adverse reaction to drug, Benign Neoplasm, Metabolic Diseases, Lipid Metabolism Disorders, Liver diseases, Cardiomyopathies, Neurodegenerative Disorders, Mammary Neoplasms, Alcoholic Liver Diseases, Chronic Kidney Diseases, Cardiomyopathy, Dilated, Hepatitis, Retinal Diseases, Dermatologic disorders, Cerebrovascular accident, Malignant neoplasm of mouth, Adenocarcinoma, Arterial Occlusive Diseases, Autoimmune Diseases, Bacterial Infections, CNS disorder, Cognition Disorders, Colorectal Neoplasms, Eating Disorders, Disorder of eye, Heart Diseases, Immunologic Deficiency Syndromes, Inflammatory Bowel Diseases, Intestinal Diseases, Polycystic Kidney Diseases, Lung diseases, Lung Neoplasms, Mycobacterium Infections, Neoplasms, Vascular Tissue, nervous system disorder, Pituitary Neoplasms, Vascular Diseases, B-Cell Lymphomas, Lysosomal Storage Diseases, Encephalopathies, Urea Cycle Disorders, Inborn, Neoplasms, Neuroepithelial, Complications of Diabetes Mellitus, Sleep Disorders, Glucose Metabolism Disorders, Infection" />
          <attvalue for="9" value="Fenofibrate, Bezafibrate, Clofibrate, Gemfibrozil, N,N-Bis(3-(D-gluconamido)propyl)deoxycholamide, Reglitazar, Elafibranor, Muraglitazar, Ertiprotafib, Ragaglitazar, Tesaglitazar, GW-590735, Indeglitazar, Aleglitazar, Indomethacin, Prasterone, Omega-3 fatty acids, Doconexent, Soybean oil, Myrrh, Icosapent, Lauric acid, Myristic acid, Palmitic Acid, Stearic acid, Arachidonic Acid, Oleic Acid, alpha-Linolenic acid, Clinofibrate, Rosiglitazone, Troglitazone, Leukotriene B4, Ciprofibrate, Caprylic acid, Cardarine, Phthalic Acid, Resveratrol, Valproic acid, Fenoprofen, Flufenamic acid, Ibuprofen, Fenofibric acid, Fish oil, Isoflavone, Dexibuprofen, Amiodarone" />
          <attvalue for="10" value="https://www.drugbank.ca/polypeptides/Q07869" />
          <attvalue for="11" value="Peroxisome proliferator-activated receptor alpha" />
          <attvalue for="12" value="https://cdn.rcsb.org/images/structures/sp/3sp6/3sp6_assembly-1.jpeg" />
          <attvalue for="13" value="Target" />
          <attvalue for="14" value="88" />
          <attvalue for="15" value="0.418434908041832" />
          <attvalue for="16" value="0.029357654568893086" />
          <attvalue for="17" value="0.000654526884615483" />
          <attvalue for="18" value="0.21891327063740856" />
          <attvalue for="19" value="620" />
          <attvalue for="20" value="#12EAEA" />
          <attvalue for="21" value="#0EBEBE" />
        </attvalues>
      </node>
      <node id="Peroxisome proliferator-activated receptor delta" label="Peroxisome proliferator-activated receptor delta">
        <attvalues>
          <attvalue for="0" value="PPARD" />
          <attvalue for="1" value="Q03181" />
          <attvalue for="2" value="Not Available" />
          <attvalue for="3" value="Humans" />
          <attvalue for="4" value="Transcription factor" />
          <attvalue for="5" value="Nuclear receptor" />
          <attvalue for="6" value="Nucleus" />
          <attvalue for="7" value="CREBBP, RXRA" />
          <attvalue for="8" value="Alcoholic Liver Diseases, Cardiomyopathies, Primary, Myocardial Diseases, Secondary, Skin Neoplasms, Cardiomyopathies, Peripheral Nervous System Diseases, Malignant Neoplasms, Metabolic Diseases, Neoplasms, Primary malignant neoplasm, Diabetes Mellitus, Dyslipidemias, Cardiovascular Diseases, Colonic Neoplasms, Vascular Diseases, Adenocarcinoma, Adenoma, Hypertensive disease, Mammary Neoplasms, Autoimmune Diseases, Brain Diseases, Brain Neoplasms, Colorectal Neoplasms, Demyelinating Diseases, Liver diseases, Lung Neoplasms, Rectal Neoplasms, Dermatologic disorders, Peripheral Vascular Diseases, Neurofibromatoses, Caffeine related disorders, Neurodegenerative Disorders, Fatty acid oxidation defects, Secondary Neoplasm" />
          <attvalue for="9" value="Treprostinil, Sulindac, Heptyl glucoside, Icosapent, cis-Vaccenic acid, KD3010, Elafibranor, Bezafibrate, (2S)-2-{3-[({[2-fluoro-4-(trifluoromethyl)phenyl]carbonyl}amino)methyl]-4-methoxybenzyl}butanoic acid, 2-({[3-(3,4-dihydroisoquinolin-2(1H)-ylsulfonyl)phenyl]carbonyl}amino)benzoic acid, Indeglitazar, {4-[3-(4-acetyl-3-hydroxy-2-propylphenoxy)propoxy]phenoxy}acetic acid, Glycerin, Clinofibrate, Rosiglitazone, Troglitazone, alpha-Linolenic acid, Oleic Acid, Cardarine, Phthalic Acid, Valproic acid, Fenofibric acid, Fish oil" />
          <attvalue for="10" value="https://www.drugbank.ca/polypeptides/Q03181" />
          <attvalue for="11" value="Peroxisome proliferator-activated receptor delta" />
          <attvalue for="12" value="https://cdn.rcsb.org/images/structures/ot/not available/not available_model-1.jpeg" />
          <attvalue for="13" value="Target" />
          <attvalue for="14" value="34" />
          <attvalue for="15" value="0.30859574468085105" />
          <attvalue for="16" value="0.001068661913405029" />
          <attvalue for="17" value="2.9168830478599632e-05" />
          <attvalue for="18" value="0.5062388591800356" />
          <attvalue for="19" value="504" />
          <attvalue for="20" value="#12EAEA" />
          <attvalue for="21" value="#0EBEBE" />
        </attvalues>
      </node>
      <node id="Retinoic acid receptor RXR-alpha" label="Retinoic acid receptor RXR-alpha">
        <attvalues>
          <attvalue for="0" value="RXRA" />
          <attvalue for="1" value="P19793" />
          <attvalue for="2" value="4NQA" />
          <attvalue for="3" value="Humans" />
          <attvalue for="4" value="Transcription factor" />
          <attvalue for="5" value="Nuclear receptor" />
          <attvalue for="6" value="Nucleus" />
          <attvalue for="7" value="RARA, NCOA1, NCOR2, PPARG, NCOA2, THRB, NR1H4, CREBBP, NCOR1, MED1" />
          <attvalue for="8" value="Prostatic Neoplasms, Neoplasms, Malignant Neoplasms, Primary malignant neoplasm, Virus Diseases, Dyslipidemias, Adenoma, Carcinoma, Cognition Disorders, Colorectal Neoplasms, Lung Neoplasms, Uterine Fibroids, Chronic liver disease, Neurodegenerative Disorders, Mammary Neoplasms" />
          <attvalue for="9" value="Acitretin, Alitretinoin, Etretinate, EVT-101, Etodolac, Bexarotene, 3,20-Pregnanedione, 2-chloro-5-nitro-N-phenylbenzamide, 1-BENZYL-3-(4-METHOXYPHENYLAMINO)-4-PHENYLPYRROLE-2,5-DIONE, 2-[(2,4-DICHLOROBENZOYL)AMINO]-5-(PYRIMIDIN-2-YLOXY)BENZOIC ACID, Tributyltin, Doconexent, Arachidonic Acid, alpha-Linolenic acid, Oleic Acid, Tretinoin, Alfacalcidol, Bezafibrate, Phthalic Acid, Rosiglitazone, Adapalene" />
          <attvalue for="10" value="https://www.drugbank.ca/polypeptides/P19793" />
          <attvalue for="11" value="Retinoic acid receptor RXR-alpha" />
          <attvalue for="12" value="https://cdn.rcsb.org/images/structures/nq/4nqa/4nqa_assembly-1.jpeg" />
          <attvalue for="13" value="Target" />
          <attvalue for="14" value="28" />
          <attvalue for="15" value="0.3072463519190445" />
          <attvalue for="16" value="0.02319059931733747" />
          <attvalue for="17" value="4.835692177499801e-06" />
          <attvalue for="18" value="0.48677248677248675" />
          <attvalue for="19" value="478" />
          <attvalue for="20" value="#12EAEA" />
          <attvalue for="21" value="#0EBEBE" />
        </attvalues>
      </node>
      <node id="Peroxisome proliferator-activated receptor gamma" label="Peroxisome proliferator-activated receptor gamma">
        <attvalues>
          <attvalue for="0" value="PPARG" />
          <attvalue for="1" value="P37231" />
          <attvalue for="2" value="3E00" />
          <attvalue for="3" value="Humans" />
          <attvalue for="4" value="Transcription factor" />
          <attvalue for="5" value="Nuclear receptor" />
          <attvalue for="6" value="Nucleus" />
          <attvalue for="7" value="PPARGC1A, NCOA1, CREBBP, NCOA2, RXRA, ADIPOQ, LEP, FABP4, EP300, CEBPB" />
          <attvalue for="8" value="Hypertensive disease, Metabolic Diseases, Dyslipidemias, Colorectal Neoplasms, Liver neoplasms, Stomach Neoplasms, Chronobiology Disorders, Mood Disorders, Polycystic Kidney Diseases, Kidney Diseases, Immunologic Deficiency Syndromes, Lung Neoplasms, B-Cell Lymphomas, Neurodegenerative Disorders, Mammary Neoplasms, Chronic Kidney Diseases, Adenoma, Prostatic Neoplasms, Esophageal Neoplasms, Vascular Diseases, Secondary Neoplasm, Congenital Abnormality, Autoimmune Diseases, Lymphoma, Brain Diseases, Lung diseases, nervous system disorder, Lipid Metabolism Disorders, Bone Diseases, Brain Neoplasms, Demyelinating Diseases, Chronic granulomatous disease, HIV Infections, Liver diseases, Pituitary Neoplasms, Respiratory Syncytial Virus Infections, Retinal Diseases, Uterine Fibroids, Virus Diseases, Peripheral Vascular Diseases, Oropharyngeal disorders, Granulomatous disorder, Cardiomyopathies, Tumors of Adrenal Cortex, Anxiety Disorders, Bacterial Infections, Cardiomyopathy, Dilated, Carotid Artery Diseases, CNS disorder, Connective Tissue Diseases, Digestive System Disorders, Endometrial Neoplasms, Gastrointestinal Diseases, Hepatitis, Immune System Diseases, Intestinal Neoplasms, Arthropathy, Alcoholic Liver Diseases, Musculoskeletal Diseases, Myeloproliferative disease, Nematode infections, Neoplasms, Vascular Tissue, Periodontal Diseases, Psychotic Disorders, Rectal Neoplasms, Salivary Gland Neoplasms, Dermatologic disorders, Skin Diseases, Infectious, Polyendocrinopathies, Autoimmune, Malignant neoplasm of mouth, Disorder of endocrine ovary, Caffeine related disorders, Acute infectious disease, Adult Solid Neoplasm, Hematopoietic Neoplasms, Hematologic Neoplasms, Neuropathy, Pervasive Development Disorder, Viral respiratory infection, Arteriopathic disease, Glucose Metabolism Disorders, Sarcoma, Chronic metabolic disorder, Inflammatory disorder, Drug Dependence, Infection, Malignant neoplasm of soft tissue" />
          <attvalue for="9" value="Troglitazone, Rosiglitazone, Pioglitazone, Icosapent, Reglitazar, 2-{5-[3-(6-BENZOYL-1-PROPYLNAPHTHALEN-2-YLOXY)PROPOXY]INDOL-1-YL}ETHANOIC ACID, Elafibranor, AMG-131, CLX-0921, Arhalofenate, Naveglitazar, Muraglitazar, Ertiprotafib, Ragaglitazar, Tesaglitazar, Indomethacin, Nateglinide, Repaglinide, Mitiglinide, Glipizide, Telmisartan, Balsalazide, Bezafibrate, (2S)-3-(1-{[2-(2-CHLOROPHENYL)-5-METHYL-1,3-OXAZOL-4-YL]METHYL}-1H-INDOL-5-YL)-2-ETHOXYPROPANOIC ACID, (9Z,11E,13S)-13-hydroxyoctadeca-9,11-dienoic acid, 2-{5-[3-(7-PROPYL-3-TRIFLUOROMETHYLBENZO[D]ISOXAZOL-6-YLOXY)PROPOXY]INDOL-1-YL}ETHANOIC ACID, (4S,5E,7Z,10Z,13Z,16Z,19Z)-4-hydroxydocosa-5,7,10,13,16,19-hexaenoic acid, (5R,6E,8Z,11Z,14Z,17Z)-5-hydroxyicosa-6,8,11,14,17-pentaenoic acid, (8E,10S,12Z)-10-hydroxy-6-oxooctadeca-8,12-dienoic acid, (8R,9Z,12Z)-8-hydroxy-6-oxooctadeca-9,12-dienoic acid, 9(S)-HODE, difluoro(5-{2-[(5-octyl-1H-pyrrol-2-yl-kappaN)methylidene]-2H-pyrrol-5-yl-kappaN}pentanoato)boron, (2S)-2-ETHOXY-3-{4-[2-(10H-PHENOXAZIN-10-YL)ETHOXY]PHENYL}PROPANOIC ACID, 3-(5-methoxy-1H-indol-3-yl)propanoic acid, Indeglitazar, (2S)-2-(4-ethylphenoxy)-3-phenylpropanoic acid, 2-chloro-5-nitro-N-phenylbenzamide, (2S)-2-(biphenyl-4-yloxy)-3-phenylpropanoic acid, 3-[5-(2-nitropent-1-en-1-yl)furan-2-yl]benzoic acid, 2-[(2,4-DICHLOROBENZOYL)AMINO]-5-(PYRIMIDIN-2-YLOXY)BENZOIC ACID, (5E,14E)-11-oxoprosta-5,9,12,14-tetraen-1-oic acid, 3-FLUORO-N-[1-(4-FLUOROPHENYL)-3-(2-THIENYL)-1H-PYRAZOL-5-YL]BENZENESULFONAMIDE, (S)-3-(4-(2-Carbazol-9-Yl-Ethoxy)-Phenyl)-2-Ethoxy-Propionic Acid, (2S)-2-(4-chlorophenoxy)-3-phenylpropanoic acid, Mesalazine, Sulfasalazine, Ibuprofen, Aleglitazar, Dexibuprofen, Omega-3 fatty acids, Doconexent, Lobeglitazone, Clinofibrate, Ciglitazone, Curcumin, alpha-Linolenic acid, Phthalic Acid, Resveratrol, Amiodarone, Valproic acid, Capric acid, Oleic Acid, Triclosan, Fenoprofen, Flufenamic acid, Cannabidiol, Fenofibric acid, Nabiximols, Medical Cannabis, Fish oil, Darglitazone, Isoflavone, Curcumin sulfate, Clofazimine" />
          <attvalue for="10" value="https://www.drugbank.ca/polypeptides/P37231" />
          <attvalue for="11" value="Peroxisome proliferator-activated receptor gamma" />
          <attvalue for="12" value="https://cdn.rcsb.org/images/structures/e0/3e00/3e00_assembly-1.jpeg" />
          <attvalue for="13" value="Target" />
          <attvalue for="14" value="132" />
          <attvalue for="15" value="0.4333222980338326" />
          <attvalue for="16" value="0.05134470062690528" />
          <attvalue for="17" value="0.0006632625815074388" />
          <attvalue for="18" value="0.2099236641221374" />
          <attvalue for="19" value="674" />
          <attvalue for="20" value="#12EAEA" />
          <attvalue for="21" value="#0EBEBE" />
        </attvalues>
      </node>
      <node id="Histamine H2 receptor" label="Histamine H2 receptor">
        <attvalues>
          <attvalue for="0" value="HRH2" />
          <attvalue for="1" value="P25021" />
          <attvalue for="2" value="6E67" />
          <attvalue for="3" value="Humans" />
          <attvalue for="4" value="Membrane receptor" />
          <attvalue for="5" value="Family A G protein-coupled receptor" />
          <attvalue for="6" value="Cell membrane" />
          <attvalue for="7" value="" />
          <attvalue for="8" value="Colonic Neoplasms, Autoimmune Diseases, Cardiomyopathy, Dilated, Gastrointestinal Diseases" />
          <attvalue for="9" value="Betazole, Cimetidine, Nizatidine, Ranitidine, Famotidine, Histamine, Doxepin, Epinastine, HZT-501, Asenapine, Methantheline, Metiamide, Roxatidine acetate, Loxapine, Amitriptyline, Tolazoline, Promethazine, Olopatadine, Azelastine, Aripiprazole, Cyproheptadine" />
          <attvalue for="10" value="https://www.drugbank.ca/polypeptides/P25021" />
          <attvalue for="11" value="Histamine H2 receptor" />
          <attvalue for="12" value="https://cdn.rcsb.org/images/structures/e6/6e67/6e67_assembly-1.jpeg" />
          <attvalue for="13" value="Target" />
          <attvalue for="14" value="0" />
          <attvalue for="15" value="0.0" />
          <attvalue for="16" value="0.0" />
          <attvalue for="17" value="1.0851376285419985e-46" />
          <attvalue for="18" value="0" />
          <attvalue for="19" value="0" />
          <attvalue for="20" value="#12EAEA" />
          <attvalue for="21" value="#0EBEBE" />
        </attvalues>
      </node>
      <node id="Tyrosine-protein kinase SYK" label="Tyrosine-protein kinase SYK">
        <attvalues>
          <attvalue for="0" value="SYK" />
          <attvalue for="1" value="P43405" />
          <attvalue for="2" value="1A81" />
          <attvalue for="3" value="Humans" />
          <attvalue for="4" value="Enzyme" />
          <attvalue for="5" value="Kinase" />
          <attvalue for="6" value="Cell membrane" />
          <attvalue for="7" value="VAV1, PLCG1, BLNK, LCP2, CBL, PLCG2, LAT, FCER1G, CLEC7A, TYROBP" />
          <attvalue for="8" value="Malignant Neoplasms, Neoplasms, Autoimmune Diseases, Primary malignant neoplasm, Mammary Neoplasms, Lymphoma, B-Cell Lymphomas, Hematologic Neoplasms, Secondary Neoplasm, Carcinoma, Immune System Diseases, Hematopoietic Neoplasms, Tauopathies, Cytomegalovirus Infections, Inflammatory Bowel Diseases, Liver diseases, Lung Neoplasms, Lymphoproliferative Disorders, Myeloproliferative disease, Periodontal Diseases, Dermatologic disorders, Virus Diseases, Neurodegenerative Disorders, Inflammatory disorder, MYELODYSPLASTIC SYNDROME, Infection" />
          <attvalue for="9" value="Staurosporine, N-(2-hydroxy-1,1-dimethylethyl)-1-methyl-3-(1H-pyrrolo[2,3-b]pyridin-2-yl)-1H-indole-5-carboxamide, Tamatinib, 2-{2-[(3,5-dimethylphenyl)amino]pyrimidin-4-yl}-N-[(1S)-2-hydroxy-1-methylethyl]-4-methyl-1,3-thiazole-5-carboxamide, 2-{[(1R,2S)-2-aminocyclohexyl]amino}-4-[(3-methylphenyl)amino]pyrimidine-5-carboxamide, Ellagic acid, Fostamatinib" />
          <attvalue for="10" value="https://www.drugbank.ca/polypeptides/P43405" />
          <attvalue for="11" value="Tyrosine-protein kinase SYK" />
          <attvalue for="12" value="https://cdn.rcsb.org/images/structures/a8/1a81/1a81_assembly-1.jpeg" />
          <attvalue for="13" value="Target" />
          <attvalue for="14" value="304" />
          <attvalue for="15" value="0.3675828588552592" />
          <attvalue for="16" value="0.0" />
          <attvalue for="17" value="0.05724119158746501" />
          <attvalue for="18" value="1.0" />
          <attvalue for="19" value="710" />
          <attvalue for="20" value="#12EAEA" />
          <attvalue for="21" value="#0EBEBE" />
        </attvalues>
      </node>
      <node id="Adenosine receptor A3" label="Adenosine receptor A3">
        <attvalues>
          <attvalue for="0" value="ADORA3" />
          <attvalue for="1" value="P0DMS8" />
          <attvalue for="2" value="5UEN" />
          <attvalue for="3" value="Humans" />
          <attvalue for="4" value="Membrane receptor" />
          <attvalue for="5" value="Family A G protein-coupled receptor" />
          <attvalue for="6" value="Cell membrane" />
          <attvalue for="7" value="P2RY12, P2RY13, P2RY4, P2RY14, ADRA2A, OPRL1, CNR1, OPRM1, OPRD1" />
          <attvalue for="8" value="Inflammatory Bowel Diseases, Mammary Neoplasms, Malignant Neoplasms, Colonic Neoplasms, Colorectal Neoplasms, Immune System Diseases, Neoplasms, Primary malignant neoplasm" />
          <attvalue for="9" value="Aminophylline, Adenosine, Piclidenoson, Enprofylline, Fostamatinib, Caffeine" />
          <attvalue for="10" value="https://www.drugbank.ca/polypeptides/P0DMS8" />
          <attvalue for="11" value="Adenosine receptor A3" />
          <attvalue for="12" value="https://cdn.rcsb.org/images/structures/ue/5uen/5uen_assembly-1.jpeg" />
          <attvalue for="13" value="Target" />
          <attvalue for="14" value="304" />
          <attvalue for="15" value="0.3675828588552592" />
          <attvalue for="16" value="0.0" />
          <attvalue for="17" value="0.05724119158746501" />
          <attvalue for="18" value="1.0" />
          <attvalue for="19" value="708" />
          <attvalue for="20" value="#12EAEA" />
          <attvalue for="21" value="#0EBEBE" />
        </attvalues>
      </node>
      <node id="Vesicle monoamine transporter type 2" label="Vesicle monoamine transporter type 2">
        <attvalues>
          <attvalue for="0" value="VMAT2" />
          <attvalue for="1" value="Q99870" />
          <attvalue for="2" value="Not Available" />
          <attvalue for="3" value="Humans" />
          <attvalue for="4" value="Not Available" />
          <attvalue for="5" value="Not Available" />
          <attvalue for="6" value="Not Available" />
          <attvalue for="7" value="SLC6A3" />
          <attvalue for="8" value="" />
          <attvalue for="9" value="Amphetamine, Valbenazine, Rauwolfia serpentina root, Fostamatinib" />
          <attvalue for="10" value="https://www.drugbank.ca/polypeptides/Q99870" />
          <attvalue for="11" value="Vesicle monoamine transporter type 2" />
          <attvalue for="12" value="https://cdn.rcsb.org/images/structures/ot/not available/not available_model-1.jpeg" />
          <attvalue for="13" value="Target" />
          <attvalue for="14" value="304" />
          <attvalue for="15" value="0.3675828588552592" />
          <attvalue for="16" value="0.0" />
          <attvalue for="17" value="0.05724119158746501" />
          <attvalue for="18" value="1.0" />
          <attvalue for="19" value="706" />
          <attvalue for="20" value="#12EAEA" />
          <attvalue for="21" value="#0EBEBE" />
        </attvalues>
      </node>
      <node id="Fatty-acid amide hydrolase 1" label="Fatty-acid amide hydrolase 1">
        <attvalues>
          <attvalue for="0" value="FAAH" />
          <attvalue for="1" value="O00519" />
          <attvalue for="2" value="2WJ1" />
          <attvalue for="3" value="Humans" />
          <attvalue for="4" value="Enzyme" />
          <attvalue for="5" value="Hydrolase" />
          <attvalue for="6" value="Endomembrane system" />
          <attvalue for="7" value="NAPEPLD, CNR1" />
          <attvalue for="8" value="Drug Use Disorders, Pregnancy Complications, Substance-Related Disorders, Anxiety Disorders, Hypertensive disease, Mental disorders, Neoplasms, Malignant Neoplasms, Migraine Disorders, Primary malignant neoplasm, nervous system disorder, Adenocarcinoma, Cardiovascular Diseases, Gastrointestinal Diseases, Metabolic Diseases, Peripheral Neuropathy, Neurologic Symptoms, Dyslipidemias, Neuropathy, Neurodegenerative Disorders, Cardiomyopathies, Peripheral Nervous System Diseases" />
          <attvalue for="9" value="Methoxy arachidonyl fluorophosphonate, Thiopental, Propofol, 1-Dodecanol, 4-(quinolin-3-ylmethyl)piperidine-1-carboxylic acid, 4-(3-{[5-(trifluoromethyl)pyridin-2-yl]oxy}benzyl)piperidine-1-carboxylic acid, Cannabidiol, Fostamatinib, Medical Cannabis, Nabiximols, Acetaminophen" />
          <attvalue for="10" value="https://www.drugbank.ca/polypeptides/O00519" />
          <attvalue for="11" value="Fatty-acid amide hydrolase 1" />
          <attvalue for="12" value="https://cdn.rcsb.org/images/structures/wj/2wj1/2wj1_assembly-1.jpeg" />
          <attvalue for="13" value="Target" />
          <attvalue for="14" value="304" />
          <attvalue for="15" value="0.3675828588552592" />
          <attvalue for="16" value="0.0" />
          <attvalue for="17" value="0.05724119158746501" />
          <attvalue for="18" value="1.0" />
          <attvalue for="19" value="704" />
          <attvalue for="20" value="#12EAEA" />
          <attvalue for="21" value="#0EBEBE" />
        </attvalues>
      </node>
      <node id="Equilibrative nucleoside transporter 1" label="Equilibrative nucleoside transporter 1">
        <attvalues>
          <attvalue for="0" value="SLC29A1" />
          <attvalue for="1" value="Q99808" />
          <attvalue for="2" value="Not Available" />
          <attvalue for="3" value="Humans" />
          <attvalue for="4" value="Transporter" />
          <attvalue for="5" value="Electrochemical transporter" />
          <attvalue for="6" value="Basolateral cell membrane" />
          <attvalue for="7" value="" />
          <attvalue for="8" value="Alcohol-Related Disorders, Alcohol-Induced Disorders, Neoplasms, Malignant Neoplasms, Primary malignant neoplasm, Hypertensive disease, Cardiovascular Diseases, Herpes Simplex Infections, Inflammatory Bowel Diseases, Lung diseases, Lung Neoplasms, Respiration Disorders, Respiratory Tract Diseases, Sleep Disorders, MYELODYSPLASTIC SYNDROME" />
          <attvalue for="9" value="Troglitazone, Cytarabine, Fludarabine, Gemcitabine, Ribavirin, Pemetrexed, Uridine, Zalcitabine, Didanosine, Fluorouracil, Mercaptopurine, Ethanol, Cannabidiol, Tegafur-uracil, Nabiximols, Medical Cannabis, Fostamatinib, Trifluridine, Adenosine" />
          <attvalue for="10" value="https://www.drugbank.ca/polypeptides/Q99808" />
          <attvalue for="11" value="Equilibrative nucleoside transporter 1" />
          <attvalue for="12" value="https://cdn.rcsb.org/images/structures/ot/not available/not available_model-1.jpeg" />
          <attvalue for="13" value="Target" />
          <attvalue for="14" value="304" />
          <attvalue for="15" value="0.3675828588552592" />
          <attvalue for="16" value="0.0" />
          <attvalue for="17" value="0.05724119158746501" />
          <attvalue for="18" value="1.0" />
          <attvalue for="19" value="702" />
          <attvalue for="20" value="#12EAEA" />
          <attvalue for="21" value="#0EBEBE" />
        </attvalues>
      </node>
      <node id="UDP-glucuronosyltransferase 1-1" label="UDP-glucuronosyltransferase 1-1">
        <attvalues>
          <attvalue for="0" value="UGT1A1" />
          <attvalue for="1" value="P22309" />
          <attvalue for="2" value="5GL5" />
          <attvalue for="3" value="Humans" />
          <attvalue for="4" value="Enzyme" />
          <attvalue for="5" value="Transferase" />
          <attvalue for="6" value="Microsome" />
          <attvalue for="7" value="UGT1A8, UGT1A9, UGT1A7, UGT1A6, UGT1A3, UGT1A4, UGT1A10, CYP3A4" />
          <attvalue for="8" value="Malignant Neoplasms, Drug toxicity, Adverse reaction to drug, Primary malignant neoplasm, Colorectal Neoplasms, Mammary Neoplasms, Colonic Neoplasms, Esophageal Neoplasms, Hemoglobinopathies, Hepatitis, Thalassemia, Secondary Neoplasm, Adenoma, Carcinoma, Cerebrovascular Disorders, Congenital chromosomal disease, Endometrial Neoplasms, Gall Bladder Diseases, HIV Infections, Inflammatory Bowel Diseases, Metabolic Diseases, Respiration Disorders, Respiratory Tract Diseases, Caffeine related disorders, Chronic liver disease, Pervasive Development Disorder, Sarcoma, Neurodevelopmental Disorders, Malignant neoplasm of soft tissue" />
          <attvalue for="9" value="Mycophenolate mofetil, Mycophenolic acid, Abacavir, Adenine, Troglitazone, Irinotecan, Estradiol, Propofol, Ezetimibe, Rifampicin, Losartan, Flurbiprofen, Indomethacin, Suprofen, Gavestinel, Nilotinib, Eltrombopag, Morphine, Indacaterol, Muraglitazar, Naltrexone, Raltegravir, Ezogabine, Testosterone propionate, Pazopanib, Axitinib, Regorafenib, Acetaminophen, Atorvastatin, Lovastatin, Simvastatin, Flunitrazepam, Erlotinib, Etoposide, Fluvastatin, Sorafenib, Dolutegravir, Elvitegravir, Dasabuvir, Belinostat, Delafloxacin, Enasidenib, Pibrentasvir, Glecaprevir, Letermovir, Rucaparib, Ertugliflozin, Estradiol acetate, Estradiol benzoate, Estradiol cypionate, Estradiol dienanthate, Estradiol valerate, Bictegravir, Fostamatinib, Ketoconazole, Indinavir, Carbamazepine, Phenytoin, Phenobarbital, Tipranavir, Nelfinavir, Efavirenz, Tiagabine, Valproic acid, Zonisamide, Carvedilol, Alvocidib, Furosemide, Gemfibrozil, Glipizide, Levothyroxine, Metronidazole, Naloxone, Raloxifene, Tramadol, Zidovudine, Silibinin, Sodium aurothiomalate, Ethinylestradiol, Cerivastatin, Fulvestrant, Ketoprofen, Binimetinib, Atazanavir, Tecovirimat, Migalastat, Fusidic acid, Propacetamol, Deferasirox, Eslicarbazepine, Dexibuprofen, Eslicarbazepine acetate, Dacomitinib, Probenecid, Minoxidil, Liothyronine, Desogestrel, Labetalol, Pexidartinib, Paritaprevir, Nintedanib, Loratadine, Lumateperone, Ubrogepant, Norgestimate, Selumetinib, Sacituzumab govitecan, Vericiguat, Ombitasvir, Cabotegravir, Febuxostat, Ponesimod, Nandrolone decanoate, Belumosudil, Lamotrigine, Ritonavir, Curcumin sulfate, Primidone, Apomorphine, Fostemsavir, Terbutaline, Pindolol, Ibrexafungerp" />
          <attvalue for="10" value="https://www.drugbank.ca/polypeptides/P22309" />
          <attvalue for="11" value="UDP-glucuronosyltransferase 1-1" />
          <attvalue for="12" value="https://cdn.rcsb.org/images/structures/gl/5gl5/5gl5_assembly-1.jpeg" />
          <attvalue for="13" value="Target" />
          <attvalue for="14" value="304" />
          <attvalue for="15" value="0.3675828588552592" />
          <attvalue for="16" value="0.0" />
          <attvalue for="17" value="0.05724119158746501" />
          <attvalue for="18" value="1.0" />
          <attvalue for="19" value="700" />
          <attvalue for="20" value="#12EAEA" />
          <attvalue for="21" value="#0EBEBE" />
        </attvalues>
      </node>
      <node id="cGMP-specific 3',5'-cyclic phosphodiesterase" label="cGMP-specific 3',5'-cyclic phosphodiesterase">
        <attvalues>
          <attvalue for="0" value="PDE5A" />
          <attvalue for="1" value="O76074" />
          <attvalue for="2" value="3JWR" />
          <attvalue for="3" value="Humans" />
          <attvalue for="4" value="Enzyme" />
          <attvalue for="5" value="Phosphodiesterase" />
          <attvalue for="6" value="Cytoplasmic" />
          <attvalue for="7" value="PDE6G" />
          <attvalue for="8" value="Cerebrovascular accident, Hypertensive disease, Malignant Neoplasms, Cardiovascular Diseases, Primary malignant neoplasm, Diabetes Mellitus, Heart Diseases, Carcinoma, Colonic Neoplasms, Metabolic Diseases, Sexual Dysfunction, Cardiomyopathies, Mammary Neoplasms, Adenocarcinoma, Cognition Disorders, Liver neoplasms, Lung diseases, Nephrotic Syndrome, nervous system disorder, Vascular Diseases, Chronic Kidney Diseases" />
          <attvalue for="9" value="Sildenafil, Vardenafil, Dipyridamole, Guanosine-5'-Monophosphate, gamma-Glutamyl[S-(2-iodobenzyl)cysteinyl]glycine, Theophylline, Tadalafil, OSI-461, Avanafil, Exisulind, Udenafil, 3-isobutyl-1-methyl-7H-xanthine, 5-ethoxy-4-(1-methyl-7-oxo-3-propyl-6,7-dihydro-1H-pyrazolo[4,3-d]pyrimidin-5-yl)thiophene-2-sulfonamide, Molsidomine, Fostamatinib, Caffeine, Trapidil" />
          <attvalue for="10" value="https://www.drugbank.ca/polypeptides/O76074" />
          <attvalue for="11" value="cGMP-specific 3',5'-cyclic phosphodiesterase" />
          <attvalue for="12" value="https://cdn.rcsb.org/images/structures/jw/3jwr/3jwr_assembly-1.jpeg" />
          <attvalue for="13" value="Target" />
          <attvalue for="14" value="311" />
          <attvalue for="15" value="0.40961587634767677" />
          <attvalue for="16" value="0.014395044681432196" />
          <attvalue for="17" value="0.05724710285470588" />
          <attvalue for="18" value="0.9556892438543719" />
          <attvalue for="19" value="728" />
          <attvalue for="20" value="#12EAEA" />
          <attvalue for="21" value="#0EBEBE" />
        </attvalues>
      </node>
      <node id="Arachidonate 5-lipoxygenase" label="Arachidonate 5-lipoxygenase">
        <attvalues>
          <attvalue for="0" value="ALOX5" />
          <attvalue for="1" value="P09917" />
          <attvalue for="2" value="Not Available" />
          <attvalue for="3" value="Humans" />
          <attvalue for="4" value="Enzyme" />
          <attvalue for="5" value="Oxidoreductase" />
          <attvalue for="6" value="Cytoplasm" />
          <attvalue for="7" value="ALOX5AP, LTC4S, LTA4H, PTGS2, PTGS1, COTL1" />
          <attvalue for="8" value="Colonic Neoplasms, Adenoma, Prostatic Neoplasms, Adenocarcinoma, Drug Eruptions, Stomach Neoplasms, Hypertensive disease, Nephrotic Syndrome, Cardiovascular Diseases, Cerebrovascular accident, Tauopathies, Brain Neoplasms, Liver neoplasms, Periodontal Diseases, Neurodegenerative Disorders, Mammary Neoplasms, Secondary Neoplasm, Carcinoma, Cytomegalovirus Infections, Diabetes Mellitus, Bacterial Infections, Brain Diseases, Carotid Artery Diseases, Central Nervous System Infection, Colorectal Neoplasms, Esophageal Neoplasms, Immunologic Deficiency Syndromes, Immune System Diseases, Inflammatory Bowel Diseases, Kidney Diseases, Polycystic Kidney Diseases, Myeloproliferative disease, Respiration Disorders, Respiratory Tract Diseases, Retinal Diseases, Skin lesion, Testicular Neoplasms, Vascular Diseases, Virus Diseases, B-Cell Lymphomas, Malignant neoplasm of mouth, Lung Diseases, Interstitial, Chronic Kidney Diseases, MYELODYSPLASTIC SYNDROME, Infection" />
          <attvalue for="9" value="Diethylcarbamazine, Montelukast, Zileuton, Meclofenamic acid, Minocycline, Hyperforin, Licofelone, Vitamin E, Masoprocol, MLN-977, Balsalazide, Mesalazine, Sulfasalazine, Aminosalicylic acid, Rhein, Diacerein, Omega-3 fatty acids, Omega-6 fatty acids, Resveratrol, Cannabidiol, Morniflumate, alpha-Tocopherol succinate, D-alpha-Tocopherol acetate, Nabiximols, Medical Cannabis, Fostamatinib, Diclofenac" />
          <attvalue for="10" value="https://www.drugbank.ca/polypeptides/P09917" />
          <attvalue for="11" value="Arachidonate 5-lipoxygenase" />
          <attvalue for="12" value="https://cdn.rcsb.org/images/structures/ot/not available/not available_model-1.jpeg" />
          <attvalue for="13" value="Target" />
          <attvalue for="14" value="352" />
          <attvalue for="15" value="0.4629718217208916" />
          <attvalue for="16" value="0.03997000942450516" />
          <attvalue for="17" value="0.057443905189964506" />
          <attvalue for="18" value="0.7566692566692567" />
          <attvalue for="19" value="759" />
          <attvalue for="20" value="#12EAEA" />
          <attvalue for="21" value="#0EBEBE" />
        </attvalues>
      </node>
      <node id="Cathepsin S" label="Cathepsin S">
        <attvalues>
          <attvalue for="0" value="CTSS" />
          <attvalue for="1" value="P25774" />
          <attvalue for="2" value="Not Available" />
          <attvalue for="3" value="Humans" />
          <attvalue for="4" value="Enzyme" />
          <attvalue for="5" value="Protease" />
          <attvalue for="6" value="Lysosome" />
          <attvalue for="7" value="CD74, TLR7, B2M, CST3, CTSD, LYZ" />
          <attvalue for="8" value="Malignant Neoplasms, Neoplasms, Primary malignant neoplasm, Cardiovascular Diseases, Lung diseases, Chronic Kidney Diseases, Secondary Neoplasm, Autoimmune Diseases, CNS disorder, Liver diseases, Metabolic Diseases, Periodontal Diseases, Peripheral Neuropathy, Vascular Diseases, Tauopathies, Peripheral Nervous System Diseases" />
          <attvalue for="9" value="Morpholine-4-Carboxylic Acid [1s-(2-Benzyloxy-1r-Cyano-Ethylcarbamoyl)-3-Methyl-Butyl]Amide, Morpholine-4-Carboxylic Acid (1-(3-Benzenesulfonyl-1-Phenethylallylcarbamoyl)-3-Methylbutyl)-Amide, Morpholine-4-Carboxylic Acid [1-(2-Benzylsulfanyl-1-Formyl-Ethylcarbamoyl)-2-Phenyl-Ethyl]-Amide, N-[1-(AMINOMETHYL)CYCLOPROPYL]-3-(MORPHOLIN-4-YLSULFONYL)-N~2~-[(1S)-2,2,2-TRIFLUORO-1-(4-FLUOROPHENYL)ETHYL]-L-ALANINAMIDE, N-(1-CYANOCYCLOPROPYL)-3-({[(2S)-5-OXOPYRROLIDIN-2-YL]METHYL}SULFONYL)-N~2~-[(1S)-2,2,2-TRIFLUORO-1-(4-FLUOROPHENYL)ETHYL]-L-ALANINAMIDE, N-[1-(AMINOMETHYL)CYCLOPROPYL]-3-(BENZYLSULFONYL)-N~2~-[(1S)-2,2,2-TRIFLUORO-1-(4-HYDROXYPHENYL)ETHYL]-L-ALANINAMIDE, N~2~-1,3-BENZOXAZOL-2-YL-3-CYCLOHEXYL-N-{2-[(4-METHOXYPHENYL)AMINO]ETHYL}-L-ALANINAMIDE, N-[(1S)-1-{1-[(1R,3E)-1-ACETYLPENT-3-EN-1-YL]-1H-1,2,3-TRIAZOL-4-YL}-1,2-DIMETHYLPROPYL]BENZAMIDE, (1R)-2-[(CYANOMETHYL)AMINO]-1-({[2-(DIFLUOROMETHOXY)BENZYL]SULFONYL}METHYL)-2-OXOETHYL MORPHOLINE-4-CARBOXYLATE, 2-[(2',3',4'-TRIFLUOROBIPHENYL-2-YL)OXY]ETHANOL, N-[(1S)-2-[(4-cyano-1-methylpiperidin-4-yl)amino]-1-(cyclohexylmethyl)-2-oxoethyl]morpholine-4-carboxamide, N-[(1S)-2-{[(1R)-2-(benzyloxy)-1-cyano-1-methylethyl]amino}-1-(cyclohexylmethyl)-2-oxoethyl]morpholine-4-carboxamide, Fostamatinib" />
          <attvalue for="10" value="https://www.drugbank.ca/polypeptides/P25774" />
          <attvalue for="11" value="Cathepsin S" />
          <attvalue for="12" value="https://cdn.rcsb.org/images/structures/ot/not available/not available_model-1.jpeg" />
          <attvalue for="13" value="Target" />
          <attvalue for="14" value="304" />
          <attvalue for="15" value="0.3675828588552592" />
          <attvalue for="16" value="0.0" />
          <attvalue for="17" value="0.05724119158746501" />
          <attvalue for="18" value="1.0" />
          <attvalue for="19" value="698" />
          <attvalue for="20" value="#12EAEA" />
          <attvalue for="21" value="#0EBEBE" />
        </attvalues>
      </node>
      <node id="Cathepsin L1" label="Cathepsin L1">
        <attvalues>
          <attvalue for="0" value="CTSL" />
          <attvalue for="1" value="P07711" />
          <attvalue for="2" value="2NQD" />
          <attvalue for="3" value="Humans" />
          <attvalue for="4" value="Enzyme" />
          <attvalue for="5" value="Protease" />
          <attvalue for="6" value="Lysosome" />
          <attvalue for="7" value="CD74, SERPINB13, COL18A1, CSTA" />
          <attvalue for="8" value="Stomach Neoplasms, Nephrotic Syndrome, Liver neoplasms, Neoplasms, Mammary Neoplasms, Brain Neoplasms, Carcinoma, Diabetes Mellitus, Hypertensive disease, Kidney Diseases, Cerebrovascular accident, Vascular Diseases, Gastrointestinal Stromal Tumors, Adenocarcinoma, Bone neoplasms, Cardiomyopathy, Dilated, Cardiovascular Diseases, Colorectal Neoplasms, Esophageal Neoplasms, Liver diseases, Lung Neoplasms, Metabolic Diseases, Mycoplasma Infections, Pituitary Neoplasms, Precancerous Conditions, Thyroid Diseases, Uterine Fibroids, Virus Diseases, Benign Neoplasm, Disorder of tendon, Malignant neoplasm of mouth, Congenital anomaly of the bladder, Neuropathy, Cardiomyopathies, Chronic Kidney Diseases, Secondary Neoplasm" />
          <attvalue for="9" value="L-cysteic acid, Felbinac, Fostamatinib, Trastuzumab deruxtecan" />
          <attvalue for="10" value="https://www.drugbank.ca/polypeptides/P07711" />
          <attvalue for="11" value="Cathepsin L1" />
          <attvalue for="12" value="https://cdn.rcsb.org/images/structures/nq/2nqd/2nqd_assembly-1.jpeg" />
          <attvalue for="13" value="Target" />
          <attvalue for="14" value="304" />
          <attvalue for="15" value="0.3675828588552592" />
          <attvalue for="16" value="0.0" />
          <attvalue for="17" value="0.05724119158746501" />
          <attvalue for="18" value="1.0" />
          <attvalue for="19" value="696" />
          <attvalue for="20" value="#12EAEA" />
          <attvalue for="21" value="#0EBEBE" />
        </attvalues>
      </node>
      <node id="Tyrosine-protein kinase ABL1" label="Tyrosine-protein kinase ABL1">
        <attvalues>
          <attvalue for="0" value="ABL1" />
          <attvalue for="1" value="P00519" />
          <attvalue for="2" value="Not Available" />
          <attvalue for="3" value="Humans" />
          <attvalue for="4" value="Enzyme" />
          <attvalue for="5" value="Kinase" />
          <attvalue for="6" value="Cytoplasm" />
          <attvalue for="7" value="ABI2, ABI1, CRK, TP73, ATM, RAD51, RIN1, YAP1, MDM2, CTNNB1" />
          <attvalue for="8" value="Mammary Neoplasms, Bone Diseases, Developmental, Esophageal Neoplasms, Congenital Heart Defects, Precancerous Conditions, Adenocarcinoma, Liver neoplasms, Congenital musculoskeletal anomalies, Congenital heart disease, Atrial Septal Defects, Hematopoietic Neoplasms, Hematologic Neoplasms, MYELODYSPLASTIC SYNDROME, Hematological Disease, Gastrointestinal Stromal Tumors, Immunologic Deficiency Syndromes, Myelodysplastic-Myeloproliferative Diseases, Bacterial Infections, Lung Neoplasms, Lymphoproliferative Disorders, B-Cell Lymphomas, Eosinophilic disorder, Infection, Sarcoma, Chronic Kidney Diseases, Malignant neoplasm of soft tissue, Congenital Abnormality, Autoimmune Diseases, Pneumonia, Bacterial, Cardiovascular Diseases, Colorectal Neoplasms, Disorder of eye, Virus Diseases, Parkinsonian Disorders, Congenital abnormality of vein, Secondary Neoplasm" />
          <attvalue for="9" value="ATP, Imatinib, Dasatinib, Nilotinib, XL228, 2-{[(6-OXO-1,6-DIHYDROPYRIDIN-3-YL)METHYL]AMINO}-N-[4-PROPYL-3-(TRIFLUOROMETHYL)PHENYL]BENZAMIDE, 1-[4-(PYRIDIN-4-YLOXY)PHENYL]-3-[3-(TRIFLUOROMETHYL)PHENYL]UREA, Myristic acid, PD-166326, 5-[3-(2-METHOXYPHENYL)-1H-PYRROLO[2,3-B]PYRIDIN-5-YL]-N,N-DIMETHYLPYRIDINE-3-CARBOXAMIDE, N-[4-Methyl-3-[[4-(3-Pyridinyl)-2-Pyrimidinyl]Amino]Phenyl]-3-Pyridinecarboxamide, 2-amino-5-[3-(1-ethyl-1H-pyrazol-5-yl)-1H-pyrrolo[2,3-b]pyridin-5-yl]-N,N-dimethylbenzamide, Regorafenib, Bosutinib, Ponatinib, Radotinib, Brigatinib, Magnesium gluconate, Fostamatinib, Umbralisib" />
          <attvalue for="10" value="https://www.drugbank.ca/polypeptides/P00519" />
          <attvalue for="11" value="Tyrosine-protein kinase ABL1" />
          <attvalue for="12" value="https://cdn.rcsb.org/images/structures/ot/not available/not available_model-1.jpeg" />
          <attvalue for="13" value="Target" />
          <attvalue for="14" value="306" />
          <attvalue for="15" value="0.3678789384838176" />
          <attvalue for="16" value="0.0004258425977227027" />
          <attvalue for="17" value="0.05724986072221364" />
          <attvalue for="18" value="0.9872281152898318" />
          <attvalue for="19" value="723" />
          <attvalue for="20" value="#12EAEA" />
          <attvalue for="21" value="#0EBEBE" />
        </attvalues>
      </node>
      <node id="Calcium-dependent protein kinase 1" label="Calcium-dependent protein kinase 1">
        <attvalues>
          <attvalue for="0" value="CPK1" />
          <attvalue for="1" value="P62344" />
          <attvalue for="2" value="3Q5I" />
          <attvalue for="3" value="Plasmodium falciparum (isolate 3D7)" />
          <attvalue for="4" value="Enzyme" />
          <attvalue for="5" value="Kinase" />
          <attvalue for="6" value="Membrane" />
          <attvalue for="7" value="" />
          <attvalue for="8" value="Plasmodium falciparum (isolate 3D7)" />
          <attvalue for="9" value="Fostamatinib" />
          <attvalue for="10" value="https://www.drugbank.ca/polypeptides/P62344" />
          <attvalue for="11" value="Calcium-dependent protein kinase 1" />
          <attvalue for="12" value="https://cdn.rcsb.org/images/structures/q5/3q5i/3q5i_assembly-1.jpeg" />
          <attvalue for="13" value="Target" />
          <attvalue for="14" value="304" />
          <attvalue for="15" value="0.3675828588552592" />
          <attvalue for="16" value="0.0" />
          <attvalue for="17" value="0.05724119158746501" />
          <attvalue for="18" value="1.0" />
          <attvalue for="19" value="693" />
          <attvalue for="20" value="#12EAEA" />
          <attvalue for="21" value="#0EBEBE" />
        </attvalues>
      </node>
      <node id="Serine/threonine-protein kinase PknB" label="Serine/threonine-protein kinase PknB">
        <attvalues>
          <attvalue for="0" value="pknB" />
          <attvalue for="1" value="P9WI81" />
          <attvalue for="2" value="6I2P" />
          <attvalue for="3" value="Mycobacterium tuberculosis (strain ATCC 25618 / H37Rv)" />
          <attvalue for="4" value="Enzyme" />
          <attvalue for="5" value="Kinase" />
          <attvalue for="6" value="Cell membrane" />
          <attvalue for="7" value="" />
          <attvalue for="8" value="Mycobacterium tuberculosis (strain ATCC 25618 / H37Rv)" />
          <attvalue for="9" value="Adenosine 5'-[gamma-thio]triphosphate, Adenosine-5'-[Beta, Gamma-Methylene]Triphosphate, Fostamatinib" />
          <attvalue for="10" value="https://www.drugbank.ca/polypeptides/P9WI81" />
          <attvalue for="11" value="Serine/threonine-protein kinase PknB" />
          <attvalue for="12" value="https://cdn.rcsb.org/images/structures/i2/6i2p/6i2p_assembly-1.jpeg" />
          <attvalue for="13" value="Target" />
          <attvalue for="14" value="304" />
          <attvalue for="15" value="0.3675828588552592" />
          <attvalue for="16" value="0.0" />
          <attvalue for="17" value="0.05724119158746501" />
          <attvalue for="18" value="1.0" />
          <attvalue for="19" value="691" />
          <attvalue for="20" value="#12EAEA" />
          <attvalue for="21" value="#0EBEBE" />
        </attvalues>
      </node>
      <node id="Ribosomal protein S6 kinase alpha-6" label="Ribosomal protein S6 kinase alpha-6">
        <attvalues>
          <attvalue for="0" value="RPS6KA6" />
          <attvalue for="1" value="Q9UK32" />
          <attvalue for="2" value="Not Available" />
          <attvalue for="3" value="Humans" />
          <attvalue for="4" value="Enzyme" />
          <attvalue for="5" value="Kinase" />
          <attvalue for="6" value="Cytoplasm" />
          <attvalue for="7" value="MAPK1, MAPK3" />
          <attvalue for="8" value="Neoplasms, Malignant Neoplasms, Primary malignant neoplasm, Mammary Neoplasms, Adenoma, Carcinoma, Diabetes Mellitus, Streptococcal Infections, Benign Neoplasm, Neuropathy" />
          <attvalue for="9" value="Fostamatinib" />
          <attvalue for="10" value="https://www.drugbank.ca/polypeptides/Q9UK32" />
          <attvalue for="11" value="Ribosomal protein S6 kinase alpha-6" />
          <attvalue for="12" value="https://cdn.rcsb.org/images/structures/ot/not available/not available_model-1.jpeg" />
          <attvalue for="13" value="Target" />
          <attvalue for="14" value="304" />
          <attvalue for="15" value="0.3675828588552592" />
          <attvalue for="16" value="0.0" />
          <attvalue for="17" value="0.05724119158746501" />
          <attvalue for="18" value="1.0" />
          <attvalue for="19" value="689" />
          <attvalue for="20" value="#12EAEA" />
          <attvalue for="21" value="#0EBEBE" />
        </attvalues>
      </node>
      <node id="Non-receptor tyrosine-protein kinase TYK2" label="Non-receptor tyrosine-protein kinase TYK2">
        <attvalues>
          <attvalue for="0" value="TYK2" />
          <attvalue for="1" value="P29597" />
          <attvalue for="2" value="4PO6" />
          <attvalue for="3" value="Humans" />
          <attvalue for="4" value="Enzyme" />
          <attvalue for="5" value="Kinase" />
          <attvalue for="6" value="Not Available" />
          <attvalue for="7" value="IFNAR1, STAT2, STAT1, STAT3, IFNAR2, IL10RB, IL12RB1, IRF9, STAT4, SOCS1" />
          <attvalue for="8" value="Cocaine-Related Disorders, Autoimmune Diseases, Inflammatory Bowel Diseases, Immunologic Deficiency Syndromes, Malignant Neoplasms, Mycobacterium Infections, Primary malignant neoplasm, Lymphoma, Diabetes Mellitus, Myeloproliferative disease, Gastrointestinal Stromal Tumors, Primary immune deficiency disorder, Pneumonia, Bacterial, Immune System Diseases, Lymphoproliferative Disorders, Prostatic Neoplasms, Virus Diseases, Cardiomyopathies, Sarcoma, Malignant neoplasm of soft tissue" />
          <attvalue for="9" value="2-tert-butyl-9-fluoro-1,6-dihydrobenzo[h]imidazo[4,5-f]isoquinolin-7-one, Tofacitinib, Fostamatinib, Ruxolitinib" />
          <attvalue for="10" value="https://www.drugbank.ca/polypeptides/P29597" />
          <attvalue for="11" value="Non-receptor tyrosine-protein kinase TYK2" />
          <attvalue for="12" value="https://cdn.rcsb.org/images/structures/po/4po6/4po6_assembly-1.jpeg" />
          <attvalue for="13" value="Target" />
          <attvalue for="14" value="304" />
          <attvalue for="15" value="0.3675828588552592" />
          <attvalue for="16" value="0.0" />
          <attvalue for="17" value="0.05724119158746501" />
          <attvalue for="18" value="1.0" />
          <attvalue for="19" value="687" />
          <attvalue for="20" value="#12EAEA" />
          <attvalue for="21" value="#0EBEBE" />
        </attvalues>
      </node>
      <node id="Atypical kinase COQ8A, mitochondrial" label="Atypical kinase COQ8A, mitochondrial">
        <attvalues>
          <attvalue for="0" value="COQ8A" />
          <attvalue for="1" value="Q8NI60" />
          <attvalue for="2" value="Not Available" />
          <attvalue for="3" value="Humans" />
          <attvalue for="4" value="Enzyme" />
          <attvalue for="5" value="Kinase" />
          <attvalue for="6" value="Mitochondrion" />
          <attvalue for="7" value="COQ9, COQ3, COQ5" />
          <attvalue for="8" value="Dystonia Disorders, Mental disorders, Encephalopathies, Intellectual Disability" />
          <attvalue for="9" value="Fostamatinib" />
          <attvalue for="10" value="https://www.drugbank.ca/polypeptides/Q8NI60" />
          <attvalue for="11" value="Atypical kinase COQ8A, mitochondrial" />
          <attvalue for="12" value="https://cdn.rcsb.org/images/structures/ot/not available/not available_model-1.jpeg" />
          <attvalue for="13" value="Target" />
          <attvalue for="14" value="304" />
          <attvalue for="15" value="0.3675828588552592" />
          <attvalue for="16" value="0.0" />
          <attvalue for="17" value="0.05724119158746501" />
          <attvalue for="18" value="1.0" />
          <attvalue for="19" value="685" />
          <attvalue for="20" value="#12EAEA" />
          <attvalue for="21" value="#0EBEBE" />
        </attvalues>
      </node>
      <node id="Tyrosine-protein kinase JAK1" label="Tyrosine-protein kinase JAK1">
        <attvalues>
          <attvalue for="0" value="JAK1" />
          <attvalue for="1" value="P23458" />
          <attvalue for="2" value="5L04" />
          <attvalue for="3" value="Humans" />
          <attvalue for="4" value="Enzyme" />
          <attvalue for="5" value="Kinase" />
          <attvalue for="6" value="Endomembrane system" />
          <attvalue for="7" value="STAT1, STAT3, STAT5B, STAT5A, IL10RA, IFNLR1, STAT2, STAT6, PTPN11, PTPN2" />
          <attvalue for="8" value="Prostatic Neoplasms, Autoimmune Diseases, Multiple congenital anomalies, Malignant Neoplasms, Neoplasms, Primary malignant neoplasm, B-Cell Lymphomas, Adenocarcinoma, Immunologic Deficiency Syndromes, Hematologic Neoplasms, Bone Diseases, Colorectal Neoplasms, Diabetes Mellitus, Esophageal Neoplasms, HIV Infections, Inflammatory Bowel Diseases, Lung diseases, Lung Neoplasms, Lymphoma, Mycobacterium Infections, Soft Tissue Neoplasms, Virus Diseases, Primary immune deficiency disorder, X-Linked Combined Immunodeficiency Diseases, MYELODYSPLASTIC SYNDROME, Infection" />
          <attvalue for="9" value="2-tert-butyl-9-fluoro-1,6-dihydrobenzo[h]imidazo[4,5-f]isoquinolin-7-one, Ruxolitinib, Tofacitinib, Myricetin, Baricitinib, Fostamatinib, Fedratinib, Upadacitinib, Pralsetinib, Filgotinib" />
          <attvalue for="10" value="https://www.drugbank.ca/polypeptides/P23458" />
          <attvalue for="11" value="Tyrosine-protein kinase JAK1" />
          <attvalue for="12" value="https://cdn.rcsb.org/images/structures/l0/5l04/5l04_assembly-1.jpeg" />
          <attvalue for="13" value="Target" />
          <attvalue for="14" value="304" />
          <attvalue for="15" value="0.3675828588552592" />
          <attvalue for="16" value="0.0" />
          <attvalue for="17" value="0.05724119158746501" />
          <attvalue for="18" value="1.0" />
          <attvalue for="19" value="682" />
          <attvalue for="20" value="#12EAEA" />
          <attvalue for="21" value="#0EBEBE" />
        </attvalues>
      </node>
      <node id="Hepatocyte growth factor receptor" label="Hepatocyte growth factor receptor">
        <attvalues>
          <attvalue for="0" value="MET" />
          <attvalue for="1" value="P08581" />
          <attvalue for="2" value="Not Available" />
          <attvalue for="3" value="Humans" />
          <attvalue for="4" value="Enzyme" />
          <attvalue for="5" value="Kinase" />
          <attvalue for="6" value="Membrane" />
          <attvalue for="7" value="HGF, CDH1, CBL, STAT3, CTNNB1, GRB2, SH3KBP1, HRAS, KRAS, INPPL1" />
          <attvalue for="8" value="Stomach Neoplasms, Lung Neoplasms, Esophageal Neoplasms, Prostatic Neoplasms, Cognition Disorders, Liver neoplasms, Endometrial Neoplasms, Colorectal Neoplasms, Sarcoma, Malignant neoplasm of soft tissue, Brain Neoplasms, Pervasive Development Disorder, Diabetes Mellitus, Lymphoma, Gastrointestinal Stromal Tumors, Mammary Neoplasms, Adenoma, Immunologic Deficiency Syndromes, Neurodevelopmental Disorders, Sarcoma of soft tissue, Bone neoplasms, Cardiovascular Diseases, Substance Use Disorders, Malignant neoplasm of mouth, Drug Dependence, MYELODYSPLASTIC SYNDROME, Bacterial Infections, Carotid Artery Diseases, Congenital chromosomal disease, Colonic Neoplasms, Demyelinating Diseases, Giant Cell Tumors, Head and Neck Neoplasms, Heart Diseases, Hypertensive disease, Liver diseases, Lymphoproliferative Disorders, Oropharyngeal Neoplasms, Pleural effusion disorder, Precancerous Conditions, Skin lesion, Soft Tissue Neoplasms, Cerebrovascular accident, B-Cell Lymphomas, Benign Neoplasm, Mitochondrial Myopathies, Neuroendocrine Tumors, Perivascular Epithelioid Cell Neoplasms, Bone Sarcoma" />
          <attvalue for="9" value="K-252a, Amuvatinib, Tivantinib, SGX-523, 1-(4-fluorophenyl)-N-[3-fluoro-4-(1H-pyrrolo[2,3-b]pyridin-4-yloxy)phenyl]-2-oxo-1,2-dihydropyridine-3-carboxamide, N-({4-[(2-aminopyridin-4-yl)oxy]-3-fluorophenyl}carbamoyl)-2-(4-fluorophenyl)acetamide, 2-(4-fluorophenyl)-N-{[3-fluoro-4-(1H-pyrrolo[2,3-b]pyridin-4-yloxy)phenyl]carbamoyl}acetamide, N-(3-chlorophenyl)-N-methyl-2-oxo-3-[(3,4,5-trimethyl-1H-pyrrol-2-yl)methyl]-2H-indole-5-sulfonamide, 3-[3-(4-methylpiperazin-1-yl)-7-(trifluoromethyl)quinoxalin-5-yl]phenol, 1-[(2-NITROPHENYL)SULFONYL]-1H-PYRROLO[3,2-B]PYRIDINE-6-CARBOXAMIDE, Cabozantinib, Crizotinib, Brigatinib, Fostamatinib, AMG-208, Capmatinib, Tepotinib, Tivozanib, Amivantamab" />
          <attvalue for="10" value="https://www.drugbank.ca/polypeptides/P08581" />
          <attvalue for="11" value="Hepatocyte growth factor receptor" />
          <attvalue for="12" value="https://cdn.rcsb.org/images/structures/ot/not available/not available_model-1.jpeg" />
          <attvalue for="13" value="Target" />
          <attvalue for="14" value="304" />
          <attvalue for="15" value="0.3675828588552592" />
          <attvalue for="16" value="0.0" />
          <attvalue for="17" value="0.05724119158746501" />
          <attvalue for="18" value="1.0" />
          <attvalue for="19" value="680" />
          <attvalue for="20" value="#12EAEA" />
          <attvalue for="21" value="#0EBEBE" />
        </attvalues>
      </node>
      <node id="Serine/threonine-protein kinase NIM1" label="Serine/threonine-protein kinase NIM1">
        <attvalues>
          <attvalue for="0" value="NIM1K" />
          <attvalue for="1" value="Q8IY84" />
          <attvalue for="2" value="2WZJ" />
          <attvalue for="3" value="Humans" />
          <attvalue for="4" value="Enzyme" />
          <attvalue for="5" value="Kinase" />
          <attvalue for="6" value="Not Available" />
          <attvalue for="7" value="" />
          <attvalue for="8" value="" />
          <attvalue for="9" value="Fostamatinib" />
          <attvalue for="10" value="https://www.drugbank.ca/polypeptides/Q8IY84" />
          <attvalue for="11" value="Serine/threonine-protein kinase NIM1" />
          <attvalue for="12" value="https://cdn.rcsb.org/images/structures/wz/2wzj/2wzj_assembly-1.jpeg" />
          <attvalue for="13" value="Target" />
          <attvalue for="14" value="304" />
          <attvalue for="15" value="0.3675828588552592" />
          <attvalue for="16" value="0.0" />
          <attvalue for="17" value="0.05724119158746501" />
          <attvalue for="18" value="1.0" />
          <attvalue for="19" value="678" />
          <attvalue for="20" value="#12EAEA" />
          <attvalue for="21" value="#0EBEBE" />
        </attvalues>
      </node>
      <node id="Serine/threonine-protein kinase 26" label="Serine/threonine-protein kinase 26">
        <attvalues>
          <attvalue for="0" value="STK26" />
          <attvalue for="1" value="Q9P289" />
          <attvalue for="2" value="4FZD" />
          <attvalue for="3" value="Humans" />
          <attvalue for="4" value="Enzyme" />
          <attvalue for="5" value="Kinase" />
          <attvalue for="6" value="Cytoplasm" />
          <attvalue for="7" value="CAB39, PDCD10, EZR, STRN, STRIP1, STRIP2, MOB4, STRN4" />
          <attvalue for="8" value="Neoplasms, Malignant Neoplasms, Primary malignant neoplasm, Prostatic Neoplasms" />
          <attvalue for="9" value="2-[4-[4-[(5-cyclopropyl-1H-pyrazol-3-yl)amino]quinazolin-2-yl]iminocyclohexa-2,5-dien-1-yl]acetonitrile, Fostamatinib" />
          <attvalue for="10" value="https://www.drugbank.ca/polypeptides/Q9P289" />
          <attvalue for="11" value="Serine/threonine-protein kinase 26" />
          <attvalue for="12" value="https://cdn.rcsb.org/images/structures/fz/4fzd/4fzd_assembly-1.jpeg" />
          <attvalue for="13" value="Target" />
          <attvalue for="14" value="304" />
          <attvalue for="15" value="0.3675828588552592" />
          <attvalue for="16" value="0.0" />
          <attvalue for="17" value="0.05724119158746501" />
          <attvalue for="18" value="1.0" />
          <attvalue for="19" value="676" />
          <attvalue for="20" value="#12EAEA" />
          <attvalue for="21" value="#0EBEBE" />
        </attvalues>
      </node>
      <node id="cAMP-dependent protein kinase catalytic subunit alpha" label="cAMP-dependent protein kinase catalytic subunit alpha">
        <attvalues>
          <attvalue for="0" value="PRKACA" />
          <attvalue for="1" value="P17612" />
          <attvalue for="2" value="3AMA" />
          <attvalue for="3" value="Humans" />
          <attvalue for="4" value="Enzyme" />
          <attvalue for="5" value="Kinase" />
          <attvalue for="6" value="Cytoplasm" />
          <attvalue for="7" value="PRKAR1A, PRKAR2B, PRKAR2A, PRKAR1B, PKIA, GPR161, PRKACB, BRAF, PDE4B, FOXO1" />
          <attvalue for="8" value="Adrenal Gland Neoplasms, Hypertensive disease, Neoplasms, Mammary Neoplasms, Malignant Neoplasms, Liver diseases, Liver neoplasms, Neural Tube Defects, Pituitary Diseases, Prostatic Neoplasms, Primary malignant neoplasm" />
          <attvalue for="9" value="Pentanal, Balanol Analog 2, 3-[(3-sec-butyl-4-hydroxybenzoyl)amino]azepan-4-yl 4-(2-hydroxy-5-methoxybenzoyl)benzoate, Balanol, S,S-(2-Hydroxyethyl)Thiocysteine, Phosphonothreonine, Dexfosfoserine, (2S)-1-(3H-Indol-3-yl)-3-{[5-(6-isoquinolinyl)-3-pyridinyl]oxy}-2-propanamine, (2S)-1-{[5-(1H-Indazol-5-yl)-3-pyridinyl]oxy}-3-(7aH-indol-3-yl)-2-propanamine, (1S)-2-(1H-INDOL-3-YL)-1-[({5-[(E)-2-PYRIDIN-4-YLVINYL]PYRIDIN-3-YL}OXY)METHYL]ETHYLAMINE, (2S)-1-(6H-INDOL-3-YL)-3-{[5-(7H-PYRAZOLO[3,4-C]PYRIDIN-5-YL)PYRIDIN-3-YL]OXY}PROPAN-2-AMINE, (1S)-1-(1H-INDOL-3-YLMETHYL)-2-(2-PYRIDIN-4-YL-[1,7]NAPHTYRIDIN-5-YLOXY)-EHYLAMINE, N-[(1S)-2-AMINO-1-(2,4-DICHLOROBENZYL)ETHYL]-5-[2-(METHYLAMINO)PYRIMIDIN-4-YL]THIOPHENE-2-CARBOXAMIDE, Balanol Analog 1, 3-(1H-indol-3-yl)-4-{1-[2-(1-methylpyrrolidin-2-yl)ethyl]-1H-indol-3-yl}-1H-pyrrole-2,5-dione, (4R,2S)-5'-(4-(4-CHLOROBENZYLOXY)PYRROLIDIN-2-YLMETHANESULFONYL)ISOQUINOLINE, N-METHYL-1-[4-(9H-PURIN-6-YL)PHENYL]METHANAMINE, (S)-1-PHENYL-1-[4-(9H-PURIN-6-YL)PHENYL]METHANAMINE, 6-{4-[4-(4-CHLOROPHENYL)PIPERIDIN-4-YL]PHENYL}-9H-PURINE, (2R)-2-(4-chlorophenyl)-2-[4-(1H-pyrazol-4-yl)phenyl]ethanamine, (2S)-2-(4-chlorophenyl)-2-[4-(1H-pyrazol-4-yl)phenyl]ethanamine, 4-(4-CHLOROPHENYL)-4-[4-(1H-PYRAZOL-4-YL)PHENYL]PIPERIDINE, (2R)-2-(4-CHLOROPHENYL)-2-PHENYLETHANAMINE, (S)-2-METHYL-1-[(4-METHYL-5-ISOQUINOLINE)SULFONYL]-HOMOPIPERAZINE, Hydroxyfasudil, ISOQUINOLINE-5-SULFONIC ACID (2-(2-(4-CHLOROBENZYLOXY)ETHYLAMINO)ETHYL)AMIDE, H-89, 5-(2-methylpiperazine-1-sulfonyl)isoquinoline, N-[2-(METHYLAMINO)ETHYL]-5-ISOQUINOLINESULFONAMIDE, 2-[4-(3-METHYL-1H-PYRAZOL-4-YL)PHENYL]ETHANAMINE, (2S)-1-(1H-INDOL-3-YL)-3-{[5-(3-METHYL-1H-INDAZOL-5-YL)PYRIDIN-3-YL]OXY}PROPAN-2-AMINE, 3-pyridin-4-yl-1H-indazole, 5-benzyl-1,3-thiazol-2-amine, 1-[4-(4-chlorophenyl)-1-(7H-pyrrolo[2,3-d]pyrimidin-4-yl)piperidin-4-yl]methanamine, 1-[4-(4-chlorobenzyl)-1-(7H-pyrrolo[2,3-d]pyrimidin-4-yl)piperidin-4-yl]methanamine, 4-(4-chlorobenzyl)-1-(7H-pyrrolo[2,3-d]pyrimidin-4-yl)piperidin-4-aminium, Fasudil, Myristic acid, A-674563, 3-PYRIDIN-4-YL-2,4-DIHYDRO-INDENO[1,2-.C.] PYRAZOLE, 3,5-Diiodotyrosine, Y-27632, Ellagic acid, Fostamatinib" />
          <attvalue for="10" value="https://www.drugbank.ca/polypeptides/P17612" />
          <attvalue for="11" value="cAMP-dependent protein kinase catalytic subunit alpha" />
          <attvalue for="12" value="https://cdn.rcsb.org/images/structures/am/3ama/3ama_assembly-1.jpeg" />
          <attvalue for="13" value="Target" />
          <attvalue for="14" value="304" />
          <attvalue for="15" value="0.3675828588552592" />
          <attvalue for="16" value="0.0" />
          <attvalue for="17" value="0.05724119158746501" />
          <attvalue for="18" value="1.0" />
          <attvalue for="19" value="673" />
          <attvalue for="20" value="#12EAEA" />
          <attvalue for="21" value="#0EBEBE" />
        </attvalues>
      </node>
      <node id="Serine/threonine-protein kinase 24" label="Serine/threonine-protein kinase 24">
        <attvalues>
          <attvalue for="0" value="STK24" />
          <attvalue for="1" value="Q9Y6E0" />
          <attvalue for="2" value="4O27" />
          <attvalue for="3" value="Humans" />
          <attvalue for="4" value="Enzyme" />
          <attvalue for="5" value="Kinase" />
          <attvalue for="6" value="Cytoplasm" />
          <attvalue for="7" value="PDCD10, CAB39, STRN" />
          <attvalue for="8" value="Hypertensive disease, Neoplasms, Malignant Neoplasms, Inflammatory disorder, Mammary Neoplasms" />
          <attvalue for="9" value="Fostamatinib" />
          <attvalue for="10" value="https://www.drugbank.ca/polypeptides/Q9Y6E0" />
          <attvalue for="11" value="Serine/threonine-protein kinase 24" />
          <attvalue for="12" value="https://cdn.rcsb.org/images/structures/o2/4o27/4o27_assembly-1.jpeg" />
          <attvalue for="13" value="Target" />
          <attvalue for="14" value="304" />
          <attvalue for="15" value="0.3675828588552592" />
          <attvalue for="16" value="0.0" />
          <attvalue for="17" value="0.05724119158746501" />
          <attvalue for="18" value="1.0" />
          <attvalue for="19" value="670" />
          <attvalue for="20" value="#12EAEA" />
          <attvalue for="21" value="#0EBEBE" />
        </attvalues>
      </node>
      <node id="Serine/threonine-protein kinase 3" label="Serine/threonine-protein kinase 3">
        <attvalues>
          <attvalue for="0" value="STK3" />
          <attvalue for="1" value="Q13188" />
          <attvalue for="2" value="4LGD" />
          <attvalue for="3" value="Humans" />
          <attvalue for="4" value="Enzyme" />
          <attvalue for="5" value="Kinase" />
          <attvalue for="6" value="Cytoplasm" />
          <attvalue for="7" value="MOB1A, SAV1, MOB1B, RASSF1, PPP2CA, PPP2R1A, PPP2R1B, YAP1, LATS1, RASSF6" />
          <attvalue for="8" value="Hypertensive disease, Neoplasms, Autoimmune Diseases, Malignant Neoplasms, Sarcoma, Primary malignant neoplasm, Mammary Neoplasms, Secondary Neoplasm, Malignant neoplasm of soft tissue, Sarcoma of soft tissue" />
          <attvalue for="9" value="Fostamatinib" />
          <attvalue for="10" value="https://www.drugbank.ca/polypeptides/Q13188" />
          <attvalue for="11" value="Serine/threonine-protein kinase 3" />
          <attvalue for="12" value="https://cdn.rcsb.org/images/structures/lg/4lgd/4lgd_assembly-1.jpeg" />
          <attvalue for="13" value="Target" />
          <attvalue for="14" value="304" />
          <attvalue for="15" value="0.3675828588552592" />
          <attvalue for="16" value="0.0" />
          <attvalue for="17" value="0.05724119158746501" />
          <attvalue for="18" value="1.0" />
          <attvalue for="19" value="668" />
          <attvalue for="20" value="#12EAEA" />
          <attvalue for="21" value="#0EBEBE" />
        </attvalues>
      </node>
      <node id="Tyrosine-protein kinase Tec" label="Tyrosine-protein kinase Tec">
        <attvalues>
          <attvalue for="0" value="TEC" />
          <attvalue for="1" value="P42680" />
          <attvalue for="2" value="Not Available" />
          <attvalue for="3" value="Humans" />
          <attvalue for="4" value="Enzyme" />
          <attvalue for="5" value="Kinase" />
          <attvalue for="6" value="Cytoplasm" />
          <attvalue for="7" value="DOK1, VAV1, PLCG1, PLCG2, GRB2" />
          <attvalue for="8" value="Neoplasms, Autoimmune Diseases, Malignant Neoplasms, Hepatitis, Soft Tissue Neoplasms, Virus Diseases, Gastrointestinal Stromal Tumors, Primary malignant neoplasm, MYELODYSPLASTIC SYNDROME" />
          <attvalue for="9" value="Fostamatinib, Zanubrutinib" />
          <attvalue for="10" value="https://www.drugbank.ca/polypeptides/P42680" />
          <attvalue for="11" value="Tyrosine-protein kinase Tec" />
          <attvalue for="12" value="https://cdn.rcsb.org/images/structures/ot/not available/not available_model-1.jpeg" />
          <attvalue for="13" value="Target" />
          <attvalue for="14" value="304" />
          <attvalue for="15" value="0.3675828588552592" />
          <attvalue for="16" value="0.0" />
          <attvalue for="17" value="0.05724119158746501" />
          <attvalue for="18" value="1.0" />
          <attvalue for="19" value="666" />
          <attvalue for="20" value="#12EAEA" />
          <attvalue for="21" value="#0EBEBE" />
        </attvalues>
      </node>
      <node id="Serine/threonine-protein kinase 33" label="Serine/threonine-protein kinase 33">
        <attvalues>
          <attvalue for="0" value="STK33" />
          <attvalue for="1" value="Q9BYT3" />
          <attvalue for="2" value="2BDW" />
          <attvalue for="3" value="Humans" />
          <attvalue for="4" value="Enzyme" />
          <attvalue for="5" value="Kinase" />
          <attvalue for="6" value="Cytoplasm" />
          <attvalue for="7" value="" />
          <attvalue for="8" value="Malignant Neoplasms, Neoplasms, Primary malignant neoplasm, Carcinoma, nervous system disorder, Secondary Neoplasm" />
          <attvalue for="9" value="Fostamatinib" />
          <attvalue for="10" value="https://www.drugbank.ca/polypeptides/Q9BYT3" />
          <attvalue for="11" value="Serine/threonine-protein kinase 33" />
          <attvalue for="12" value="https://cdn.rcsb.org/images/structures/bd/2bdw/2bdw_assembly-1.jpeg" />
          <attvalue for="13" value="Target" />
          <attvalue for="14" value="304" />
          <attvalue for="15" value="0.3675828588552592" />
          <attvalue for="16" value="0.0" />
          <attvalue for="17" value="0.05724119158746501" />
          <attvalue for="18" value="1.0" />
          <attvalue for="19" value="664" />
          <attvalue for="20" value="#12EAEA" />
          <attvalue for="21" value="#0EBEBE" />
        </attvalues>
      </node>
      <node id="Serine/threonine-protein kinase 35" label="Serine/threonine-protein kinase 35">
        <attvalues>
          <attvalue for="0" value="STK35" />
          <attvalue for="1" value="Q8TDR2" />
          <attvalue for="2" value="Not Available" />
          <attvalue for="3" value="Humans" />
          <attvalue for="4" value="Enzyme" />
          <attvalue for="5" value="Kinase" />
          <attvalue for="6" value="Nucleus" />
          <attvalue for="7" value="PDLIM1" />
          <attvalue for="8" value="Neoplasms" />
          <attvalue for="9" value="Fostamatinib" />
          <attvalue for="10" value="https://www.drugbank.ca/polypeptides/Q8TDR2" />
          <attvalue for="11" value="Serine/threonine-protein kinase 35" />
          <attvalue for="12" value="https://cdn.rcsb.org/images/structures/ot/not available/not available_model-1.jpeg" />
          <attvalue for="13" value="Target" />
          <attvalue for="14" value="304" />
          <attvalue for="15" value="0.3675828588552592" />
          <attvalue for="16" value="0.0" />
          <attvalue for="17" value="0.05724119158746501" />
          <attvalue for="18" value="1.0" />
          <attvalue for="19" value="662" />
          <attvalue for="20" value="#12EAEA" />
          <attvalue for="21" value="#0EBEBE" />
        </attvalues>
      </node>
      <node id="Serine/threonine-protein kinase 36" label="Serine/threonine-protein kinase 36">
        <attvalues>
          <attvalue for="0" value="STK36" />
          <attvalue for="1" value="Q9NRP7" />
          <attvalue for="2" value="3E3P" />
          <attvalue for="3" value="Humans" />
          <attvalue for="4" value="Enzyme" />
          <attvalue for="5" value="Kinase" />
          <attvalue for="6" value="Cytoplasm" />
          <attvalue for="7" value="SUFU, GLI2, GLI1" />
          <attvalue for="8" value="Gastrointestinal Stromal Tumors, Malignant Neoplasms, Primary malignant neoplasm" />
          <attvalue for="9" value="Fostamatinib" />
          <attvalue for="10" value="https://www.drugbank.ca/polypeptides/Q9NRP7" />
          <attvalue for="11" value="Serine/threonine-protein kinase 36" />
          <attvalue for="12" value="https://cdn.rcsb.org/images/structures/e3/3e3p/3e3p_assembly-1.jpeg" />
          <attvalue for="13" value="Target" />
          <attvalue for="14" value="304" />
          <attvalue for="15" value="0.3675828588552592" />
          <attvalue for="16" value="0.0" />
          <attvalue for="17" value="0.05724119158746501" />
          <attvalue for="18" value="1.0" />
          <attvalue for="19" value="659" />
          <attvalue for="20" value="#12EAEA" />
          <attvalue for="21" value="#0EBEBE" />
        </attvalues>
      </node>
      <node id="Serine/threonine-protein kinase 38" label="Serine/threonine-protein kinase 38">
        <attvalues>
          <attvalue for="0" value="STK38" />
          <attvalue for="1" value="Q15208" />
          <attvalue for="2" value="1PSB" />
          <attvalue for="3" value="Humans" />
          <attvalue for="4" value="Enzyme" />
          <attvalue for="5" value="Kinase" />
          <attvalue for="6" value="Nucleus" />
          <attvalue for="7" value="" />
          <attvalue for="8" value="Malignant Neoplasms, Primary malignant neoplasm, Autoimmune Diseases, Bacterial Infections, Diabetes Mellitus, Lymphoma, Retinal Diseases, Virus Diseases, B-Cell Lymphomas, Caffeine related disorders, Cardiomyopathies" />
          <attvalue for="9" value="Fostamatinib" />
          <attvalue for="10" value="https://www.drugbank.ca/polypeptides/Q15208" />
          <attvalue for="11" value="Serine/threonine-protein kinase 38" />
          <attvalue for="12" value="https://cdn.rcsb.org/images/structures/ps/1psb/1psb_model-1.jpeg" />
          <attvalue for="13" value="Target" />
          <attvalue for="14" value="304" />
          <attvalue for="15" value="0.3675828588552592" />
          <attvalue for="16" value="0.0" />
          <attvalue for="17" value="0.05724119158746501" />
          <attvalue for="18" value="1.0" />
          <attvalue for="19" value="657" />
          <attvalue for="20" value="#12EAEA" />
          <attvalue for="21" value="#0EBEBE" />
        </attvalues>
      </node>
      <node id="Serine/threonine-protein kinase 38-like" label="Serine/threonine-protein kinase 38-like">
        <attvalues>
          <attvalue for="0" value="STK38L" />
          <attvalue for="1" value="Q9Y2H1" />
          <attvalue for="2" value="5XQZ" />
          <attvalue for="3" value="Humans" />
          <attvalue for="4" value="Enzyme" />
          <attvalue for="5" value="Kinase" />
          <attvalue for="6" value="Cytoplasm" />
          <attvalue for="7" value="MOB1A, MOB1B" />
          <attvalue for="8" value="Neoplasms, Malignant Neoplasms, Primary malignant neoplasm" />
          <attvalue for="9" value="Fostamatinib" />
          <attvalue for="10" value="https://www.drugbank.ca/polypeptides/Q9Y2H1" />
          <attvalue for="11" value="Serine/threonine-protein kinase 38-like" />
          <attvalue for="12" value="https://cdn.rcsb.org/images/structures/xq/5xqz/5xqz_assembly-1.jpeg" />
          <attvalue for="13" value="Target" />
          <attvalue for="14" value="304" />
          <attvalue for="15" value="0.3675828588552592" />
          <attvalue for="16" value="0.0" />
          <attvalue for="17" value="0.05724119158746501" />
          <attvalue for="18" value="1.0" />
          <attvalue for="19" value="655" />
          <attvalue for="20" value="#12EAEA" />
          <attvalue for="21" value="#0EBEBE" />
        </attvalues>
      </node>
      <node id="STE20/SPS1-related proline-alanine-rich protein kinase" label="STE20/SPS1-related proline-alanine-rich protein kinase">
        <attvalues>
          <attvalue for="0" value="STK39" />
          <attvalue for="1" value="Q9UEW8" />
          <attvalue for="2" value="5DBX" />
          <attvalue for="3" value="Humans" />
          <attvalue for="4" value="Enzyme" />
          <attvalue for="5" value="Kinase" />
          <attvalue for="6" value="Cytoplasm" />
          <attvalue for="7" value="" />
          <attvalue for="8" value="Malignant Neoplasms, Neoplasms, Primary malignant neoplasm, B-Cell Lymphomas" />
          <attvalue for="9" value="Fostamatinib" />
          <attvalue for="10" value="https://www.drugbank.ca/polypeptides/Q9UEW8" />
          <attvalue for="11" value="STE20/SPS1-related proline-alanine-rich protein kinase" />
          <attvalue for="12" value="https://cdn.rcsb.org/images/structures/db/5dbx/5dbx_assembly-1.jpeg" />
          <attvalue for="13" value="Target" />
          <attvalue for="14" value="304" />
          <attvalue for="15" value="0.3675828588552592" />
          <attvalue for="16" value="0.0" />
          <attvalue for="17" value="0.05724119158746501" />
          <attvalue for="18" value="1.0" />
          <attvalue for="19" value="652" />
          <attvalue for="20" value="#12EAEA" />
          <attvalue for="21" value="#0EBEBE" />
        </attvalues>
      </node>
      <node id="Serine/threonine-protein kinase TAO1" label="Serine/threonine-protein kinase TAO1">
        <attvalues>
          <attvalue for="0" value="TAOK1" />
          <attvalue for="1" value="Q7L7X3" />
          <attvalue for="2" value="1U5Q" />
          <attvalue for="3" value="Humans" />
          <attvalue for="4" value="Enzyme" />
          <attvalue for="5" value="Kinase" />
          <attvalue for="6" value="Cytoplasm" />
          <attvalue for="7" value="MAP2K3" />
          <attvalue for="8" value="Intellectual Disability, Autoimmune Diseases, Malignant Neoplasms, Inflammatory Bowel Diseases, Neurodegenerative Disorders, Neurodevelopmental Disorders" />
          <attvalue for="9" value="Fostamatinib" />
          <attvalue for="10" value="https://www.drugbank.ca/polypeptides/Q7L7X3" />
          <attvalue for="11" value="Serine/threonine-protein kinase TAO1" />
          <attvalue for="12" value="https://cdn.rcsb.org/images/structures/u5/1u5q/1u5q_assembly-1.jpeg" />
          <attvalue for="13" value="Target" />
          <attvalue for="14" value="304" />
          <attvalue for="15" value="0.3675828588552592" />
          <attvalue for="16" value="0.0" />
          <attvalue for="17" value="0.05724119158746501" />
          <attvalue for="18" value="1.0" />
          <attvalue for="19" value="649" />
          <attvalue for="20" value="#12EAEA" />
          <attvalue for="21" value="#0EBEBE" />
        </attvalues>
      </node>
      <node id="Serine/threonine-protein kinase TAO2" label="Serine/threonine-protein kinase TAO2">
        <attvalues>
          <attvalue for="0" value="TAOK2" />
          <attvalue for="1" value="Q9UL54" />
          <attvalue for="2" value="1U5Q" />
          <attvalue for="3" value="Humans" />
          <attvalue for="4" value="Enzyme" />
          <attvalue for="5" value="Kinase" />
          <attvalue for="6" value="Cytoplasmic vesicle membrane" />
          <attvalue for="7" value="MAP2K3, MAP2K6" />
          <attvalue for="8" value="Psychotic Disorders, Malignant Neoplasms, Neoplasms, Primary malignant neoplasm, Anxiety Disorders, Primary immune deficiency disorder, Pervasive Development Disorder, Neurodevelopmental Disorders" />
          <attvalue for="9" value="Dexfosfoserine, Fostamatinib" />
          <attvalue for="10" value="https://www.drugbank.ca/polypeptides/Q9UL54" />
          <attvalue for="11" value="Serine/threonine-protein kinase TAO2" />
          <attvalue for="12" value="https://cdn.rcsb.org/images/structures/u5/1u5q/1u5q_assembly-1.jpeg" />
          <attvalue for="13" value="Target" />
          <attvalue for="14" value="304" />
          <attvalue for="15" value="0.3675828588552592" />
          <attvalue for="16" value="0.0" />
          <attvalue for="17" value="0.05724119158746501" />
          <attvalue for="18" value="1.0" />
          <attvalue for="19" value="646" />
          <attvalue for="20" value="#12EAEA" />
          <attvalue for="21" value="#0EBEBE" />
        </attvalues>
      </node>
      <node id="Serine/threonine-protein kinase TAO3" label="Serine/threonine-protein kinase TAO3">
        <attvalues>
          <attvalue for="0" value="TAOK3" />
          <attvalue for="1" value="Q9H2K8" />
          <attvalue for="2" value="Not Available" />
          <attvalue for="3" value="Humans" />
          <attvalue for="4" value="Enzyme" />
          <attvalue for="5" value="Kinase" />
          <attvalue for="6" value="Cytoplasm" />
          <attvalue for="7" value="" />
          <attvalue for="8" value="Malignant Neoplasms, Primary malignant neoplasm, Hypertensive disease" />
          <attvalue for="9" value="Fostamatinib" />
          <attvalue for="10" value="https://www.drugbank.ca/polypeptides/Q9H2K8" />
          <attvalue for="11" value="Serine/threonine-protein kinase TAO3" />
          <attvalue for="12" value="https://cdn.rcsb.org/images/structures/ot/not available/not available_model-1.jpeg" />
          <attvalue for="13" value="Target" />
          <attvalue for="14" value="304" />
          <attvalue for="15" value="0.3675828588552592" />
          <attvalue for="16" value="0.0" />
          <attvalue for="17" value="0.05724119158746501" />
          <attvalue for="18" value="1.0" />
          <attvalue for="19" value="644" />
          <attvalue for="20" value="#12EAEA" />
          <attvalue for="21" value="#0EBEBE" />
        </attvalues>
      </node>
      <node id="Serine/threonine-protein kinase TBK1" label="Serine/threonine-protein kinase TBK1">
        <attvalues>
          <attvalue for="0" value="TBK1" />
          <attvalue for="1" value="Q9UHD2" />
          <attvalue for="2" value="6NT9" />
          <attvalue for="3" value="Humans" />
          <attvalue for="4" value="Enzyme" />
          <attvalue for="5" value="Kinase" />
          <attvalue for="6" value="Cytoplasm" />
          <attvalue for="7" value="AZI2, TRAF3, IRF3, MAVS, TRAF6, TANK, OPTN, TLR3, TICAM1, DDX58" />
          <attvalue for="8" value="Language Disorders, Malignant Neoplasms, Virus Diseases, Primary malignant neoplasm, Neoplasms, Autoimmune Diseases, Neurodegenerative Disorders, Diabetes Mellitus, Herpes Simplex Infections, Infection, Bacterial Infections, Cerebellar Diseases, Developmental Disabilities, Eye Infection, Lung Neoplasms, Metabolic Diseases, Mycobacterium Infections" />
          <attvalue for="9" value="Fostamatinib" />
          <attvalue for="10" value="https://www.drugbank.ca/polypeptides/Q9UHD2" />
          <attvalue for="11" value="Serine/threonine-protein kinase TBK1" />
          <attvalue for="12" value="https://cdn.rcsb.org/images/structures/nt/6nt9/6nt9_assembly-1.jpeg" />
          <attvalue for="13" value="Target" />
          <attvalue for="14" value="304" />
          <attvalue for="15" value="0.3675828588552592" />
          <attvalue for="16" value="0.0" />
          <attvalue for="17" value="0.05724119158746501" />
          <attvalue for="18" value="1.0" />
          <attvalue for="19" value="642" />
          <attvalue for="20" value="#12EAEA" />
          <attvalue for="21" value="#0EBEBE" />
        </attvalues>
      </node>
      <node id="Angiopoietin-1 receptor" label="Angiopoietin-1 receptor">
        <attvalues>
          <attvalue for="0" value="TEK" />
          <attvalue for="1" value="Q02763" />
          <attvalue for="2" value="4K0V" />
          <attvalue for="3" value="Humans" />
          <attvalue for="4" value="Enzyme" />
          <attvalue for="5" value="Kinase" />
          <attvalue for="6" value="Cell membrane" />
          <attvalue for="7" value="ANGPT2, ANGPT1, ANGPT4, VEGFA, GRB14, GRB2, DOK2, PTPN11, SHC1, TNIP2" />
          <attvalue for="8" value="Congenital abnormality of vein, Liver neoplasms, Malignant Neoplasms, Neoplasms, Primary malignant neoplasm, Secondary Neoplasm, Diabetes Mellitus, Vascular Diseases, Neuroendocrine Tumors, Congenital Abnormality, Brain Neoplasms, Congenital Heart Defects, Myeloproliferative disease, Prostatic Neoplasms, Stomach Neoplasms, Sarcoma, Congenital vascular anomaly, MYELODYSPLASTIC SYNDROME, Malignant neoplasm of soft tissue, Carcinoma, Hematological Disease, Hypertensive disease, Inflammatory Bowel Diseases, Lung diseases, Neoplasms, Vascular Tissue, Retinal Diseases, Skin lesion, B-Cell Lymphomas, Disease of capillaries, Gastrointestinal Stromal Tumors, Hantavirus Infections, Deformity, Complications of Diabetes Mellitus, Cardiac defects, Adenoviral infections, Infectious Lung Disorder, Peripheral Arterial Diseases" />
          <attvalue for="9" value="N-{4-METHYL-3-[(3-PYRIMIDIN-4-YLPYRIDIN-2-YL)AMINO]PHENYL}-3-(TRIFLUOROMETHYL)BENZAMIDE, Vandetanib, Regorafenib, Ponatinib, Ampicillin, Fostamatinib, Ripretinib, Tivozanib" />
          <attvalue for="10" value="https://www.drugbank.ca/polypeptides/Q02763" />
          <attvalue for="11" value="Angiopoietin-1 receptor" />
          <attvalue for="12" value="https://cdn.rcsb.org/images/structures/k0/4k0v/4k0v_assembly-1.jpeg" />
          <attvalue for="13" value="Target" />
          <attvalue for="14" value="304" />
          <attvalue for="15" value="0.3675828588552592" />
          <attvalue for="16" value="0.0" />
          <attvalue for="17" value="0.05724119158746501" />
          <attvalue for="18" value="1.0" />
          <attvalue for="19" value="639" />
          <attvalue for="20" value="#12EAEA" />
          <attvalue for="21" value="#0EBEBE" />
        </attvalues>
      </node>
      <node id="Dual specificity testis-specific protein kinase 1" label="Dual specificity testis-specific protein kinase 1">
        <attvalues>
          <attvalue for="0" value="TESK1" />
          <attvalue for="1" value="Q15569" />
          <attvalue for="2" value="7ATS" />
          <attvalue for="3" value="Humans" />
          <attvalue for="4" value="Enzyme" />
          <attvalue for="5" value="Kinase" />
          <attvalue for="6" value="Not Available" />
          <attvalue for="7" value="PARVA" />
          <attvalue for="8" value="" />
          <attvalue for="9" value="Fostamatinib" />
          <attvalue for="10" value="https://www.drugbank.ca/polypeptides/Q15569" />
          <attvalue for="11" value="Dual specificity testis-specific protein kinase 1" />
          <attvalue for="12" value="https://cdn.rcsb.org/images/structures/at/7ats/7ats_assembly-1.jpeg" />
          <attvalue for="13" value="Target" />
          <attvalue for="14" value="304" />
          <attvalue for="15" value="0.3675828588552592" />
          <attvalue for="16" value="0.0" />
          <attvalue for="17" value="0.05724119158746501" />
          <attvalue for="18" value="1.0" />
          <attvalue for="19" value="637" />
          <attvalue for="20" value="#12EAEA" />
          <attvalue for="21" value="#0EBEBE" />
        </attvalues>
      </node>
      <node id="TGF-beta receptor type-1" label="TGF-beta receptor type-1">
        <attvalues>
          <attvalue for="0" value="TGFBR1" />
          <attvalue for="1" value="P36897" />
          <attvalue for="2" value="1B6C" />
          <attvalue for="3" value="Humans" />
          <attvalue for="4" value="Enzyme" />
          <attvalue for="5" value="Kinase" />
          <attvalue for="6" value="Cell membrane" />
          <attvalue for="7" value="TGFB3, FKBP1A, SMAD2, TGFB1, SMAD3, TGFBR2, SMAD4, SMAD7, ENG, TGFB2" />
          <attvalue for="8" value="Colorectal Neoplasms, Skin Neoplasms, Congenital anomaly of cartilage, Kidney Diseases, Osteochondrodysplasias, Hypertensive disease, Intellectual Disability, Respiratory Tract Diseases, Connective Tissue Diseases, Mammary Neoplasms, Adenocarcinoma, Lung Neoplasms, Stomach Neoplasms, Secondary Neoplasm, MYELODYSPLASTIC SYNDROME, Adenoma, Aortic Diseases, Bacterial Infections, Cardiovascular Diseases, Colonic Neoplasms, Diabetes Mellitus, Esophageal Neoplasms, Congenital Heart Defects, Liver diseases, Lymphoma, Neck Neoplasms, Cerebrovascular accident, Testicular Neoplasms, Vascular Diseases, Virus Diseases, Malignant neoplasm of mouth, Lung Diseases, Interstitial, Hematologic Neoplasms, Arteriopathic disease" />
          <attvalue for="9" value="Naphthyridine Inhibitor, N-[4-(5-fluoro-6-methylpyridin-2-yl)-5-quinoxalin-6-yl-1H-imidazol-2-yl]acetamide, 3-(4-Fluorophenyl)-2-(6-Methylpyridin-2-Yl)-5,6-Dihydro-4h-Pyrrolo[1,2-B]Pyrazole, 2-(6-methylpyridin-2-yl)-N-pyridin-4-ylquinazolin-4-amine, 4-(3-Pyridin-2-Yl-1h-Pyrazol-4-Yl)Quinoline, N-1H-indazol-5-yl-2-(6-methylpyridin-2-yl)quinazolin-4-amine, Fostamatinib" />
          <attvalue for="10" value="https://www.drugbank.ca/polypeptides/P36897" />
          <attvalue for="11" value="TGF-beta receptor type-1" />
          <attvalue for="12" value="https://cdn.rcsb.org/images/structures/b6/1b6c/1b6c_assembly-1.jpeg" />
          <attvalue for="13" value="Target" />
          <attvalue for="14" value="304" />
          <attvalue for="15" value="0.3675828588552592" />
          <attvalue for="16" value="0.0" />
          <attvalue for="17" value="0.05724119158746501" />
          <attvalue for="18" value="1.0" />
          <attvalue for="19" value="634" />
          <attvalue for="20" value="#12EAEA" />
          <attvalue for="21" value="#0EBEBE" />
        </attvalues>
      </node>
      <node id="TGF-beta receptor type-2" label="TGF-beta receptor type-2">
        <attvalues>
          <attvalue for="0" value="TGFBR2" />
          <attvalue for="1" value="P37173" />
          <attvalue for="2" value="3KFD" />
          <attvalue for="3" value="Humans" />
          <attvalue for="4" value="Enzyme" />
          <attvalue for="5" value="Kinase" />
          <attvalue for="6" value="Cell membrane" />
          <attvalue for="7" value="TGFB3, TGFB1, TGFBR1, SMAD4, TGFB2, SMAD3, TGFBR3, SMAD7, SMAD2, ENG" />
          <attvalue for="8" value="Prostatic Neoplasms, Esophageal Neoplasms, Carcinoma, Mammary Neoplasms, Colonic Neoplasms, Hereditary Nonpolyposis Colorectal Neoplasms, Bone Diseases, Bone neoplasms, Brain Neoplasms, Eye Abnormalities, Lung Neoplasms, Gastrointestinal Stromal Tumors, Craniofacial Abnormalities, Neoplasms, Intracranial, Kidney Diseases, Liver neoplasms, Connective Tissue Diseases, Hypertensive disease, Malignant Neoplasms, Primary malignant neoplasm, Secondary Neoplasm, Adenocarcinoma, Colorectal Neoplasms, Adenoma, Ventricular Septal Defects, Immunologic Deficiency Syndromes, Malignant neoplasm of mouth, Congenital Abnormality, Aortic Diseases, Autoimmune Diseases, Bacterial Infections, Cardiovascular Diseases, Diabetes Mellitus, Gastrointestinal Diseases, Congenital Heart Defects, Atrial Septal Defects, Inflammatory Bowel Diseases, Intestinal Neoplasms, nervous system disorder, Skin lesion, Stomach Neoplasms, Vascular Diseases, B-Cell Lymphomas, Congenital musculoskeletal anomalies, Dyslipidemias, Inflammatory disorder, Chronic Kidney Diseases, Intellectual Disability" />
          <attvalue for="9" value="Foreskin fibroblast (neonatal), Foreskin keratinocyte (neonatal), Fostamatinib" />
          <attvalue for="10" value="https://www.drugbank.ca/polypeptides/P37173" />
          <attvalue for="11" value="TGF-beta receptor type-2" />
          <attvalue for="12" value="https://cdn.rcsb.org/images/structures/kf/3kfd/3kfd_assembly-1.jpeg" />
          <attvalue for="13" value="Target" />
          <attvalue for="14" value="304" />
          <attvalue for="15" value="0.3675828588552592" />
          <attvalue for="16" value="0.0" />
          <attvalue for="17" value="0.05724119158746501" />
          <attvalue for="18" value="1.0" />
          <attvalue for="19" value="631" />
          <attvalue for="20" value="#12EAEA" />
          <attvalue for="21" value="#0EBEBE" />
        </attvalues>
      </node>
      <node id="Tyrosine-protein kinase receptor Tie-1" label="Tyrosine-protein kinase receptor Tie-1">
        <attvalues>
          <attvalue for="0" value="TIE1" />
          <attvalue for="1" value="P35590" />
          <attvalue for="2" value="Not Available" />
          <attvalue for="3" value="Humans" />
          <attvalue for="4" value="Enzyme" />
          <attvalue for="5" value="Kinase" />
          <attvalue for="6" value="Cell membrane" />
          <attvalue for="7" value="" />
          <attvalue for="8" value="Neoplasms, Malignant Neoplasms, Primary malignant neoplasm, Adenoma, Colonic Neoplasms, Diabetes Mellitus, Gastrointestinal Stromal Tumors, Mammary Neoplasms, MYELODYSPLASTIC SYNDROME" />
          <attvalue for="9" value="Fostamatinib" />
          <attvalue for="10" value="https://www.drugbank.ca/polypeptides/P35590" />
          <attvalue for="11" value="Tyrosine-protein kinase receptor Tie-1" />
          <attvalue for="12" value="https://cdn.rcsb.org/images/structures/ot/not available/not available_model-1.jpeg" />
          <attvalue for="13" value="Target" />
          <attvalue for="14" value="304" />
          <attvalue for="15" value="0.3675828588552592" />
          <attvalue for="16" value="0.0" />
          <attvalue for="17" value="0.05724119158746501" />
          <attvalue for="18" value="1.0" />
          <attvalue for="19" value="627" />
          <attvalue for="20" value="#12EAEA" />
          <attvalue for="21" value="#0EBEBE" />
        </attvalues>
      </node>
      <node id="Serine/threonine-protein kinase tousled-like 1" label="Serine/threonine-protein kinase tousled-like 1">
        <attvalues>
          <attvalue for="0" value="TLK1" />
          <attvalue for="1" value="Q9UKI8" />
          <attvalue for="2" value="5O0Y" />
          <attvalue for="3" value="Humans" />
          <attvalue for="4" value="Enzyme" />
          <attvalue for="5" value="Kinase" />
          <attvalue for="6" value="Nucleus" />
          <attvalue for="7" value="ASF1B, ASF1A" />
          <attvalue for="8" value="Malignant Neoplasms, Neoplasms, B-Cell Lymphomas, Primary malignant neoplasm, Mammary Neoplasms, Neurodevelopmental Disorders, Intellectual Disability" />
          <attvalue for="9" value="Fostamatinib" />
          <attvalue for="10" value="https://www.drugbank.ca/polypeptides/Q9UKI8" />
          <attvalue for="11" value="Serine/threonine-protein kinase tousled-like 1" />
          <attvalue for="12" value="https://cdn.rcsb.org/images/structures/o0/5o0y/5o0y_assembly-1.jpeg" />
          <attvalue for="13" value="Target" />
          <attvalue for="14" value="304" />
          <attvalue for="15" value="0.3675828588552592" />
          <attvalue for="16" value="0.0" />
          <attvalue for="17" value="0.05724119158746501" />
          <attvalue for="18" value="1.0" />
          <attvalue for="19" value="624" />
          <attvalue for="20" value="#12EAEA" />
          <attvalue for="21" value="#0EBEBE" />
        </attvalues>
      </node>
      <node id="Serine/threonine-protein kinase tousled-like 2" label="Serine/threonine-protein kinase tousled-like 2">
        <attvalues>
          <attvalue for="0" value="TLK2" />
          <attvalue for="1" value="Q86UE8" />
          <attvalue for="2" value="Not Available" />
          <attvalue for="3" value="Humans" />
          <attvalue for="4" value="Enzyme" />
          <attvalue for="5" value="Kinase" />
          <attvalue for="6" value="Nucleus" />
          <attvalue for="7" value="ASF1B, ASF1A" />
          <attvalue for="8" value="Intellectual Disability, Malignant Neoplasms, Primary malignant neoplasm, Neurodevelopmental Disorders, Liver neoplasms, Lung Neoplasms, Neoplasms, Mammary Neoplasms" />
          <attvalue for="9" value="Fostamatinib" />
          <attvalue for="10" value="https://www.drugbank.ca/polypeptides/Q86UE8" />
          <attvalue for="11" value="Serine/threonine-protein kinase tousled-like 2" />
          <attvalue for="12" value="https://cdn.rcsb.org/images/structures/ot/not available/not available_model-1.jpeg" />
          <attvalue for="13" value="Target" />
          <attvalue for="14" value="304" />
          <attvalue for="15" value="0.3675828588552592" />
          <attvalue for="16" value="0.0" />
          <attvalue for="17" value="0.05724119158746501" />
          <attvalue for="18" value="1.0" />
          <attvalue for="19" value="622" />
          <attvalue for="20" value="#12EAEA" />
          <attvalue for="21" value="#0EBEBE" />
        </attvalues>
      </node>
      <node id="TRAF2 and NCK-interacting protein kinase" label="TRAF2 and NCK-interacting protein kinase">
        <attvalues>
          <attvalue for="0" value="TNIK" />
          <attvalue for="1" value="Q9UKE5" />
          <attvalue for="2" value="Not Available" />
          <attvalue for="3" value="Humans" />
          <attvalue for="4" value="Enzyme" />
          <attvalue for="5" value="Kinase" />
          <attvalue for="6" value="Nucleus" />
          <attvalue for="7" value="CTNNB1, TRAF2" />
          <attvalue for="8" value="Dermatologic disorders, Intellectual Disability, Peripheral Arterial Diseases, Neoplasms, Immunologic Deficiency Syndromes, nervous system disorder" />
          <attvalue for="9" value="Fostamatinib" />
          <attvalue for="10" value="https://www.drugbank.ca/polypeptides/Q9UKE5" />
          <attvalue for="11" value="TRAF2 and NCK-interacting protein kinase" />
          <attvalue for="12" value="https://cdn.rcsb.org/images/structures/ot/not available/not available_model-1.jpeg" />
          <attvalue for="13" value="Target" />
          <attvalue for="14" value="304" />
          <attvalue for="15" value="0.3675828588552592" />
          <attvalue for="16" value="0.0" />
          <attvalue for="17" value="0.05724119158746501" />
          <attvalue for="18" value="1.0" />
          <attvalue for="19" value="618" />
          <attvalue for="20" value="#12EAEA" />
          <attvalue for="21" value="#0EBEBE" />
        </attvalues>
      </node>
      <node id="Non-receptor tyrosine-protein kinase TNK1" label="Non-receptor tyrosine-protein kinase TNK1">
        <attvalues>
          <attvalue for="0" value="TNK1" />
          <attvalue for="1" value="Q13470" />
          <attvalue for="2" value="4HZS" />
          <attvalue for="3" value="Humans" />
          <attvalue for="4" value="Enzyme" />
          <attvalue for="5" value="Kinase" />
          <attvalue for="6" value="Cytoplasm" />
          <attvalue for="7" value="" />
          <attvalue for="8" value="Inflammatory Bowel Diseases, Neoplasms" />
          <attvalue for="9" value="Fostamatinib" />
          <attvalue for="10" value="https://www.drugbank.ca/polypeptides/Q13470" />
          <attvalue for="11" value="Non-receptor tyrosine-protein kinase TNK1" />
          <attvalue for="12" value="https://cdn.rcsb.org/images/structures/hz/4hzs/4hzs_assembly-1.jpeg" />
          <attvalue for="13" value="Target" />
          <attvalue for="14" value="304" />
          <attvalue for="15" value="0.3675828588552592" />
          <attvalue for="16" value="0.0" />
          <attvalue for="17" value="0.05724119158746501" />
          <attvalue for="18" value="1.0" />
          <attvalue for="19" value="615" />
          <attvalue for="20" value="#12EAEA" />
          <attvalue for="21" value="#0EBEBE" />
        </attvalues>
      </node>
      <node id="Activated CDC42 kinase 1" label="Activated CDC42 kinase 1">
        <attvalues>
          <attvalue for="0" value="TNK2" />
          <attvalue for="1" value="Q07912" />
          <attvalue for="2" value="1CF4" />
          <attvalue for="3" value="Humans" />
          <attvalue for="4" value="Enzyme" />
          <attvalue for="5" value="Kinase" />
          <attvalue for="6" value="Cell membrane" />
          <attvalue for="7" value="CDC42, BCAR1" />
          <attvalue for="8" value="Liver neoplasms, Precancerous Conditions, Neoplasms, Malignant Neoplasms, Primary malignant neoplasm, Prostatic Neoplasms, Stomach Neoplasms, Virus Diseases, Mammary Neoplasms, Secondary Neoplasm" />
          <attvalue for="9" value="ATP, Debromohymenialdisine, Fostamatinib, Entrectinib" />
          <attvalue for="10" value="https://www.drugbank.ca/polypeptides/Q07912" />
          <attvalue for="11" value="Activated CDC42 kinase 1" />
          <attvalue for="12" value="https://cdn.rcsb.org/images/structures/cf/1cf4/1cf4_model-1.jpeg" />
          <attvalue for="13" value="Target" />
          <attvalue for="14" value="304" />
          <attvalue for="15" value="0.3675828588552592" />
          <attvalue for="16" value="0.0" />
          <attvalue for="17" value="0.05724119158746501" />
          <attvalue for="18" value="1.0" />
          <attvalue for="19" value="611" />
          <attvalue for="20" value="#12EAEA" />
          <attvalue for="21" value="#0EBEBE" />
        </attvalues>
      </node>
      <node id="Serine/threonine-protein kinase TNNI3K" label="Serine/threonine-protein kinase TNNI3K">
        <attvalues>
          <attvalue for="0" value="TNNI3K" />
          <attvalue for="1" value="Q59H18" />
          <attvalue for="2" value="Not Available" />
          <attvalue for="3" value="Humans" />
          <attvalue for="4" value="Enzyme" />
          <attvalue for="5" value="Kinase" />
          <attvalue for="6" value="Nucleus" />
          <attvalue for="7" value="" />
          <attvalue for="8" value="Anorectal Malformations, Cardiomyopathy, Dilated, Heart Diseases, Cardiomyopathies, Adenovirus Infections, Cardiovascular Diseases, Cognition Disorders, Neoplasms" />
          <attvalue for="9" value="Fostamatinib" />
          <attvalue for="10" value="https://www.drugbank.ca/polypeptides/Q59H18" />
          <attvalue for="11" value="Serine/threonine-protein kinase TNNI3K" />
          <attvalue for="12" value="https://cdn.rcsb.org/images/structures/ot/not available/not available_model-1.jpeg" />
          <attvalue for="13" value="Target" />
          <attvalue for="14" value="304" />
          <attvalue for="15" value="0.3675828588552592" />
          <attvalue for="16" value="0.0" />
          <attvalue for="17" value="0.05724119158746501" />
          <attvalue for="18" value="1.0" />
          <attvalue for="19" value="607" />
          <attvalue for="20" value="#12EAEA" />
          <attvalue for="21" value="#0EBEBE" />
        </attvalues>
      </node>
      <node id="Testis-specific serine/threonine-protein kinase 1" label="Testis-specific serine/threonine-protein kinase 1">
        <attvalues>
          <attvalue for="0" value="TSSK1B" />
          <attvalue for="1" value="Q9BXA7" />
          <attvalue for="2" value="5LI1" />
          <attvalue for="3" value="Humans" />
          <attvalue for="4" value="Enzyme" />
          <attvalue for="5" value="Kinase" />
          <attvalue for="6" value="Cytoplasm" />
          <attvalue for="7" value="" />
          <attvalue for="8" value="Autoimmune Diseases, Anxiety Disorders, Cardiomyopathies" />
          <attvalue for="9" value="Fostamatinib" />
          <attvalue for="10" value="https://www.drugbank.ca/polypeptides/Q9BXA7" />
          <attvalue for="11" value="Testis-specific serine/threonine-protein kinase 1" />
          <attvalue for="12" value="https://cdn.rcsb.org/images/structures/li/5li1/5li1_assembly-1.jpeg" />
          <attvalue for="13" value="Target" />
          <attvalue for="14" value="304" />
          <attvalue for="15" value="0.3675828588552592" />
          <attvalue for="16" value="0.0" />
          <attvalue for="17" value="0.05724119158746501" />
          <attvalue for="18" value="1.0" />
          <attvalue for="19" value="605" />
          <attvalue for="20" value="#12EAEA" />
          <attvalue for="21" value="#0EBEBE" />
        </attvalues>
      </node>
      <node id="Dual specificity protein kinase TTK" label="Dual specificity protein kinase TTK">
        <attvalues>
          <attvalue for="0" value="TTK" />
          <attvalue for="1" value="P33981" />
          <attvalue for="2" value="Not Available" />
          <attvalue for="3" value="Humans" />
          <attvalue for="4" value="Enzyme" />
          <attvalue for="5" value="Kinase" />
          <attvalue for="6" value="Not Available" />
          <attvalue for="7" value="MAD2L1, BUB1, CDC20, NDC80, BUB1B, CDK1, KIF11, NCAPG, CENPE, MAD1L1" />
          <attvalue for="8" value="Lysosomal Storage Diseases, Esophageal Neoplasms, Inborn Errors of Metabolism, Brain Diseases, Lung diseases, Lymphoma, nervous system disorder, Niemann-Pick Diseases, Lesion of brain, Neurologic Symptoms, Congenital neurologic anomalies, Cardiomyopathies, Mammary Neoplasms" />
          <attvalue for="9" value="Pyrazolanthrone, Fostamatinib, BOS172722" />
          <attvalue for="10" value="https://www.drugbank.ca/polypeptides/P33981" />
          <attvalue for="11" value="Dual specificity protein kinase TTK" />
          <attvalue for="12" value="https://cdn.rcsb.org/images/structures/ot/not available/not available_model-1.jpeg" />
          <attvalue for="13" value="Target" />
          <attvalue for="14" value="304" />
          <attvalue for="15" value="0.3675828588552592" />
          <attvalue for="16" value="0.0" />
          <attvalue for="17" value="0.05724119158746501" />
          <attvalue for="18" value="1.0" />
          <attvalue for="19" value="602" />
          <attvalue for="20" value="#12EAEA" />
          <attvalue for="21" value="#0EBEBE" />
        </attvalues>
      </node>
      <node id="Tyrosine-protein kinase TXK" label="Tyrosine-protein kinase TXK">
        <attvalues>
          <attvalue for="0" value="TXK" />
          <attvalue for="1" value="P42681" />
          <attvalue for="2" value="Not Available" />
          <attvalue for="3" value="Humans" />
          <attvalue for="4" value="Enzyme" />
          <attvalue for="5" value="Kinase" />
          <attvalue for="6" value="Cytoplasm" />
          <attvalue for="7" value="LCP2" />
          <attvalue for="8" value="Inflammatory Bowel Diseases, Dermatologic disorders" />
          <attvalue for="9" value="Fostamatinib, Zanubrutinib" />
          <attvalue for="10" value="https://www.drugbank.ca/polypeptides/P42681" />
          <attvalue for="11" value="Tyrosine-protein kinase TXK" />
          <attvalue for="12" value="https://cdn.rcsb.org/images/structures/ot/not available/not available_model-1.jpeg" />
          <attvalue for="13" value="Target" />
          <attvalue for="14" value="304" />
          <attvalue for="15" value="0.3675828588552592" />
          <attvalue for="16" value="0.0" />
          <attvalue for="17" value="0.05724119158746501" />
          <attvalue for="18" value="1.0" />
          <attvalue for="19" value="598" />
          <attvalue for="20" value="#12EAEA" />
          <attvalue for="21" value="#0EBEBE" />
        </attvalues>
      </node>
      <node id="Tyrosine-protein kinase receptor TYRO3" label="Tyrosine-protein kinase receptor TYRO3">
        <attvalues>
          <attvalue for="0" value="TYRO3" />
          <attvalue for="1" value="Q06418" />
          <attvalue for="2" value="Not Available" />
          <attvalue for="3" value="Humans" />
          <attvalue for="4" value="Enzyme" />
          <attvalue for="5" value="Kinase" />
          <attvalue for="6" value="Cell membrane" />
          <attvalue for="7" value="" />
          <attvalue for="8" value="Malignant Neoplasms, Neoplasms, Primary malignant neoplasm, Autoimmune Diseases, Lung Neoplasms, Adenocarcinoma, Hepatitis, Herpes Simplex Infections, Liver neoplasms, Lymphoma, Virus Diseases, Renal glomerular disease, Sarcoma, Chronic Kidney Diseases, Secondary Neoplasm, Malignant neoplasm of soft tissue" />
          <attvalue for="9" value="Fostamatinib" />
          <attvalue for="10" value="https://www.drugbank.ca/polypeptides/Q06418" />
          <attvalue for="11" value="Tyrosine-protein kinase receptor TYRO3" />
          <attvalue for="12" value="https://cdn.rcsb.org/images/structures/ot/not available/not available_model-1.jpeg" />
          <attvalue for="13" value="Target" />
          <attvalue for="14" value="304" />
          <attvalue for="15" value="0.3675828588552592" />
          <attvalue for="16" value="0.0" />
          <attvalue for="17" value="0.05724119158746501" />
          <attvalue for="18" value="1.0" />
          <attvalue for="19" value="594" />
          <attvalue for="20" value="#12EAEA" />
          <attvalue for="21" value="#0EBEBE" />
        </attvalues>
      </node>
      <node id="Serine/threonine-protein kinase ULK1" label="Serine/threonine-protein kinase ULK1">
        <attvalues>
          <attvalue for="0" value="ULK1" />
          <attvalue for="1" value="O75385" />
          <attvalue for="2" value="Not Available" />
          <attvalue for="3" value="Humans" />
          <attvalue for="4" value="Enzyme" />
          <attvalue for="5" value="Kinase" />
          <attvalue for="6" value="Cytoplasm" />
          <attvalue for="7" value="RB1CC1, ATG101, ATG13, MTOR, BECN1, PIK3C3, ATG14, MAP1LC3A, PIK3R4, RPTOR" />
          <attvalue for="8" value="Inflammatory disease of mucous membrane, Malignant Neoplasms, Primary malignant neoplasm, Inflammatory Bowel Diseases, Kidney Diseases, Bacterial Infections, Ventricular Septal Defects, HIV Infections, Myeloproliferative disease, nervous system disorder, Central Nervous System Neoplasms, Sarcoma, Mammary Neoplasms, Secondary Neoplasm, Malignant neoplasm of soft tissue" />
          <attvalue for="9" value="Fostamatinib" />
          <attvalue for="10" value="https://www.drugbank.ca/polypeptides/O75385" />
          <attvalue for="11" value="Serine/threonine-protein kinase ULK1" />
          <attvalue for="12" value="https://cdn.rcsb.org/images/structures/ot/not available/not available_model-1.jpeg" />
          <attvalue for="13" value="Target" />
          <attvalue for="14" value="304" />
          <attvalue for="15" value="0.3675828588552592" />
          <attvalue for="16" value="0.0" />
          <attvalue for="17" value="0.05724119158746501" />
          <attvalue for="18" value="1.0" />
          <attvalue for="19" value="591" />
          <attvalue for="20" value="#12EAEA" />
          <attvalue for="21" value="#0EBEBE" />
        </attvalues>
      </node>
      <node id="Serine/threonine-protein kinase ULK2" label="Serine/threonine-protein kinase ULK2">
        <attvalues>
          <attvalue for="0" value="ULK2" />
          <attvalue for="1" value="Q8IYT8" />
          <attvalue for="2" value="Not Available" />
          <attvalue for="3" value="Humans" />
          <attvalue for="4" value="Enzyme" />
          <attvalue for="5" value="Kinase" />
          <attvalue for="6" value="Cytoplasmic vesicle membrane" />
          <attvalue for="7" value="ATG13, RB1CC1, ATG101, MTOR, BECN1, ATG14, RPTOR" />
          <attvalue for="8" value="Malignant Neoplasms, Primary malignant neoplasm, Myopathy" />
          <attvalue for="9" value="Fostamatinib" />
          <attvalue for="10" value="https://www.drugbank.ca/polypeptides/Q8IYT8" />
          <attvalue for="11" value="Serine/threonine-protein kinase ULK2" />
          <attvalue for="12" value="https://cdn.rcsb.org/images/structures/ot/not available/not available_model-1.jpeg" />
          <attvalue for="13" value="Target" />
          <attvalue for="14" value="304" />
          <attvalue for="15" value="0.3675828588552592" />
          <attvalue for="16" value="0.0" />
          <attvalue for="17" value="0.05724119158746501" />
          <attvalue for="18" value="1.0" />
          <attvalue for="19" value="585" />
          <attvalue for="20" value="#12EAEA" />
          <attvalue for="21" value="#0EBEBE" />
        </attvalues>
      </node>
      <node id="Serine/threonine-protein kinase ULK3" label="Serine/threonine-protein kinase ULK3">
        <attvalues>
          <attvalue for="0" value="ULK3" />
          <attvalue for="1" value="Q6PHR2" />
          <attvalue for="2" value="4WZX" />
          <attvalue for="3" value="Humans" />
          <attvalue for="4" value="Enzyme" />
          <attvalue for="5" value="Kinase" />
          <attvalue for="6" value="Cytoplasm" />
          <attvalue for="7" value="GLI1, GLI2, IST1, GLI3" />
          <attvalue for="8" value="Hypertensive disease, Malignant Neoplasms, Neoplasms, Primary malignant neoplasm" />
          <attvalue for="9" value="Fostamatinib" />
          <attvalue for="10" value="https://www.drugbank.ca/polypeptides/Q6PHR2" />
          <attvalue for="11" value="Serine/threonine-protein kinase ULK3" />
          <attvalue for="12" value="https://cdn.rcsb.org/images/structures/wz/4wzx/4wzx_assembly-1.jpeg" />
          <attvalue for="13" value="Target" />
          <attvalue for="14" value="304" />
          <attvalue for="15" value="0.3675828588552592" />
          <attvalue for="16" value="0.0" />
          <attvalue for="17" value="0.05724119158746501" />
          <attvalue for="18" value="1.0" />
          <attvalue for="19" value="581" />
          <attvalue for="20" value="#12EAEA" />
          <attvalue for="21" value="#0EBEBE" />
        </attvalues>
      </node>
      <node id="Wee1-like protein kinase" label="Wee1-like protein kinase">
        <attvalues>
          <attvalue for="0" value="WEE1" />
          <attvalue for="1" value="P30291" />
          <attvalue for="2" value="Not Available" />
          <attvalue for="3" value="Humans" />
          <attvalue for="4" value="Enzyme" />
          <attvalue for="5" value="Kinase" />
          <attvalue for="6" value="Nucleus" />
          <attvalue for="7" value="CDK1, CDC25C, CCNB1, CDC25A, CCNA2, CDK2, PLK1, CCNE1, CCNE2, CHEK1" />
          <attvalue for="8" value="Malignant Neoplasms, Neoplasms, Primary malignant neoplasm, Lymphoma, Giant Cell Tumors, HIV Infections, B-Cell Lymphomas, Malignant neoplasm of mouth, Gastrointestinal Stromal Tumors, Hematologic Neoplasms, Sarcoma, Mammary Neoplasms, Neoplasms, Intracranial, Secondary Neoplasm, Malignant neoplasm of soft tissue" />
          <attvalue for="9" value="9-HYDROXY-4-PHENYL-6H-PYRROLO[3,4-C]CARBAZOLE-1,3-DIONE, 9-HYDROXY-6-(3-HYDROXYPROPYL)-4-(2-METHOXYPHENYL)PYRROLO[3,4-C]CARBAZOLE-1,3(2H,6H)-DIONE, N-[4-(2-CHLOROPHENYL)-1,3-DIOXO-1,2,3,6-TETRAHYDROPYRROLO[3,4-C]CARBAZOL-9-YL]FORMAMIDE, 4-(2-chlorophenyl)-8-(2-hydroxyethyl)-6-methylpyrrolo[3,4-e]indole-1,3(2H,6H)-dione, 3-(9-HYDROXY-1,3-DIOXO-4-PHENYL-2,3-DIHYDROPYRROLO[3,4-C]CARBAZOL-6(1H)-YL)PROPANOIC ACID, 8-bromo-4-(2-chlorophenyl)-N-(2-hydroxyethyl)-6-methyl-1,3-dioxo-1,2,3,6-tetrahydropyrrolo[3,4-e]indole-7-carboxamide, MK-1775, Fostamatinib" />
          <attvalue for="10" value="https://www.drugbank.ca/polypeptides/P30291" />
          <attvalue for="11" value="Wee1-like protein kinase" />
          <attvalue for="12" value="https://cdn.rcsb.org/images/structures/ot/not available/not available_model-1.jpeg" />
          <attvalue for="13" value="Target" />
          <attvalue for="14" value="304" />
          <attvalue for="15" value="0.3675828588552592" />
          <attvalue for="16" value="0.0" />
          <attvalue for="17" value="0.05724119158746501" />
          <attvalue for="18" value="1.0" />
          <attvalue for="19" value="576" />
          <attvalue for="20" value="#12EAEA" />
          <attvalue for="21" value="#0EBEBE" />
        </attvalues>
      </node>
      <node id="Tyrosine-protein kinase Yes" label="Tyrosine-protein kinase Yes">
        <attvalues>
          <attvalue for="0" value="YES1" />
          <attvalue for="1" value="P07947" />
          <attvalue for="2" value="Not Available" />
          <attvalue for="3" value="Humans" />
          <attvalue for="4" value="Enzyme" />
          <attvalue for="5" value="Kinase" />
          <attvalue for="6" value="Cell membrane" />
          <attvalue for="7" value="CTNND1, FYN, SRC, CDH1, YAP1, FGR, PTK2, EGFR, HRAS, PXN" />
          <attvalue for="8" value="Ventricular Septal Defects, Cardiovascular Diseases, Hypertensive disease, Neoplasms, Malignant Neoplasms, Primary malignant neoplasm, Adenocarcinoma, Carcinoma, Colorectal Neoplasms, Diabetes Mellitus, Esophageal Neoplasms, Stomach Neoplasms, B-Cell Lymphomas, Sarcoma, Mammary Neoplasms, Malignant neoplasm of soft tissue" />
          <attvalue for="9" value="Dasatinib, Fostamatinib" />
          <attvalue for="10" value="https://www.drugbank.ca/polypeptides/P07947" />
          <attvalue for="11" value="Tyrosine-protein kinase Yes" />
          <attvalue for="12" value="https://cdn.rcsb.org/images/structures/ot/not available/not available_model-1.jpeg" />
          <attvalue for="13" value="Target" />
          <attvalue for="14" value="304" />
          <attvalue for="15" value="0.3675828588552592" />
          <attvalue for="16" value="0.0" />
          <attvalue for="17" value="0.05724119158746501" />
          <attvalue for="18" value="1.0" />
          <attvalue for="19" value="572" />
          <attvalue for="20" value="#12EAEA" />
          <attvalue for="21" value="#0EBEBE" />
        </attvalues>
      </node>
      <node id="Mitogen-activated protein kinase kinase kinase 19" label="Mitogen-activated protein kinase kinase kinase 19">
        <attvalues>
          <attvalue for="0" value="MAP3K19" />
          <attvalue for="1" value="Q56UN5" />
          <attvalue for="2" value="4LGD" />
          <attvalue for="3" value="Humans" />
          <attvalue for="4" value="Enzyme" />
          <attvalue for="5" value="Kinase" />
          <attvalue for="6" value="Not Available" />
          <attvalue for="7" value="" />
          <attvalue for="8" value="B-Cell Lymphomas, Lymphoma, Virus Diseases, Hematopoietic Neoplasms" />
          <attvalue for="9" value="Fostamatinib" />
          <attvalue for="10" value="https://www.drugbank.ca/polypeptides/Q56UN5" />
          <attvalue for="11" value="Mitogen-activated protein kinase kinase kinase 19" />
          <attvalue for="12" value="https://cdn.rcsb.org/images/structures/lg/4lgd/4lgd_assembly-1.jpeg" />
          <attvalue for="13" value="Target" />
          <attvalue for="14" value="304" />
          <attvalue for="15" value="0.3675828588552592" />
          <attvalue for="16" value="0.0" />
          <attvalue for="17" value="0.05724119158746501" />
          <attvalue for="18" value="1.0" />
          <attvalue for="19" value="568" />
          <attvalue for="20" value="#12EAEA" />
          <attvalue for="21" value="#0EBEBE" />
        </attvalues>
      </node>
      <node id="Mitogen-activated protein kinase kinase kinase MLT" label="Mitogen-activated protein kinase kinase kinase MLT">
        <attvalues>
          <attvalue for="0" value="ZAK" />
          <attvalue for="1" value="Q9NYL2" />
          <attvalue for="2" value="Not Available" />
          <attvalue for="3" value="Humans" />
          <attvalue for="4" value="Enzyme" />
          <attvalue for="5" value="Kinase" />
          <attvalue for="6" value="Cytoplasm" />
          <attvalue for="7" value="PKN1" />
          <attvalue for="8" value="" />
          <attvalue for="9" value="Dasatinib, Fostamatinib" />
          <attvalue for="10" value="https://www.drugbank.ca/polypeptides/Q9NYL2" />
          <attvalue for="11" value="Mitogen-activated protein kinase kinase kinase MLT" />
          <attvalue for="12" value="https://cdn.rcsb.org/images/structures/ot/not available/not available_model-1.jpeg" />
          <attvalue for="13" value="Target" />
          <attvalue for="14" value="304" />
          <attvalue for="15" value="0.3675828588552592" />
          <attvalue for="16" value="0.0" />
          <attvalue for="17" value="0.05724119158746501" />
          <attvalue for="18" value="1.0" />
          <attvalue for="19" value="564" />
          <attvalue for="20" value="#12EAEA" />
          <attvalue for="21" value="#0EBEBE" />
        </attvalues>
      </node>
      <node id="Tyrosine-protein kinase ZAP-70" label="Tyrosine-protein kinase ZAP-70">
        <attvalues>
          <attvalue for="0" value="ZAP70" />
          <attvalue for="1" value="P43403" />
          <attvalue for="2" value="2OQ1" />
          <attvalue for="3" value="Humans" />
          <attvalue for="4" value="Enzyme" />
          <attvalue for="5" value="Kinase" />
          <attvalue for="6" value="Cytoplasm" />
          <attvalue for="7" value="LCP2, CBL, CD247, VAV1, LAT, CBLB, CD3E, PLCG1, GRAP2, PTPN22" />
          <attvalue for="8" value="Immunologic Deficiency Syndromes, Lymphoma, Lymphoproliferative Disorders, Autoimmune Diseases, Malignant Neoplasms, Neoplasms, Sexually Transmitted Diseases, Primary malignant neoplasm, Hematological Disease, Mycoplasma Infections, Prostatic Neoplasms, Respiratory Tract Infections, Dermatologic disorders, Virus Diseases, Epstein-Barr Virus Infections, Sarcoma, Eosinophilic disorder, Malignant neoplasm of soft tissue" />
          <attvalue for="9" value="Staurosporine, Fostamatinib" />
          <attvalue for="10" value="https://www.drugbank.ca/polypeptides/P43403" />
          <attvalue for="11" value="Tyrosine-protein kinase ZAP-70" />
          <attvalue for="12" value="https://cdn.rcsb.org/images/structures/oq/2oq1/2oq1_assembly-1.jpeg" />
          <attvalue for="13" value="Target" />
          <attvalue for="14" value="304" />
          <attvalue for="15" value="0.3675828588552592" />
          <attvalue for="16" value="0.0" />
          <attvalue for="17" value="0.05724119158746501" />
          <attvalue for="18" value="1.0" />
          <attvalue for="19" value="562" />
          <attvalue for="20" value="#12EAEA" />
          <attvalue for="21" value="#0EBEBE" />
        </attvalues>
      </node>
      <node id="AP2-associated protein kinase 1" label="AP2-associated protein kinase 1">
        <attvalues>
          <attvalue for="0" value="AAK1" />
          <attvalue for="1" value="Q2M2I8" />
          <attvalue for="2" value="Not Available" />
          <attvalue for="3" value="Humans" />
          <attvalue for="4" value="Enzyme" />
          <attvalue for="5" value="Kinase" />
          <attvalue for="6" value="Cell membrane" />
          <attvalue for="7" value="REPS1, AP2M1, AP2S1, AP2B1, EPS15, AP2A1, CLTB, CLTC, EPS15L1, FCHO1" />
          <attvalue for="8" value="Diabetes Mellitus" />
          <attvalue for="9" value="Fostamatinib" />
          <attvalue for="10" value="https://www.drugbank.ca/polypeptides/Q2M2I8" />
          <attvalue for="11" value="AP2-associated protein kinase 1" />
          <attvalue for="12" value="https://cdn.rcsb.org/images/structures/ot/not available/not available_model-1.jpeg" />
          <attvalue for="13" value="Target" />
          <attvalue for="14" value="304" />
          <attvalue for="15" value="0.3675828588552592" />
          <attvalue for="16" value="0.0" />
          <attvalue for="17" value="0.05724119158746501" />
          <attvalue for="18" value="1.0" />
          <attvalue for="19" value="557" />
          <attvalue for="20" value="#12EAEA" />
          <attvalue for="21" value="#0EBEBE" />
        </attvalues>
      </node>
      <node id="Abelson tyrosine-protein kinase 2" label="Abelson tyrosine-protein kinase 2">
        <attvalues>
          <attvalue for="0" value="ABL2" />
          <attvalue for="1" value="P42684" />
          <attvalue for="2" value="3ULR" />
          <attvalue for="3" value="Humans" />
          <attvalue for="4" value="Enzyme" />
          <attvalue for="5" value="Kinase" />
          <attvalue for="6" value="Cytoplasm" />
          <attvalue for="7" value="CRK, NCK1, CRKL, PSMA7" />
          <attvalue for="8" value="Malignant Neoplasms, Neoplasms, Primary malignant neoplasm, Diabetes Mellitus, Liver neoplasms, B-Cell Lymphomas, Cardiomyopathies, Sarcoma, Malignant neoplasm of soft tissue" />
          <attvalue for="9" value="ATP, Dasatinib, XL228, K-00546, Fostamatinib" />
          <attvalue for="10" value="https://www.drugbank.ca/polypeptides/P42684" />
          <attvalue for="11" value="Abelson tyrosine-protein kinase 2" />
          <attvalue for="12" value="https://cdn.rcsb.org/images/structures/ul/3ulr/3ulr_assembly-1.jpeg" />
          <attvalue for="13" value="Target" />
          <attvalue for="14" value="304" />
          <attvalue for="15" value="0.3675828588552592" />
          <attvalue for="16" value="0.0" />
          <attvalue for="17" value="0.05724119158746501" />
          <attvalue for="18" value="1.0" />
          <attvalue for="19" value="553" />
          <attvalue for="20" value="#12EAEA" />
          <attvalue for="21" value="#0EBEBE" />
        </attvalues>
      </node>
      <node id="Activin receptor type-1" label="Activin receptor type-1">
        <attvalues>
          <attvalue for="0" value="ACVR1" />
          <attvalue for="1" value="Q04771" />
          <attvalue for="2" value="6I1S" />
          <attvalue for="3" value="Humans" />
          <attvalue for="4" value="Enzyme" />
          <attvalue for="5" value="Kinase" />
          <attvalue for="6" value="Membrane" />
          <attvalue for="7" value="BMP7, FKBP1A, SMAD9, BMPR2, BMP2, BMP4, SMAD5, ACVR2A, SMAD1, INHBA" />
          <attvalue for="8" value="Mammary Neoplasms, Multiple congenital anomalies, Neoplasms, Congenital Abnormality, Malignant Neoplasms, Primary malignant neoplasm, Myeloproliferative disease, Congenital Heart Defects, Deformity, Carcinoma, Developmental Disabilities, Endocardial Cushion Defects, Arthropathy, Osteochondrodysplasias" />
          <attvalue for="9" value="ATP, Dorsomorphin, Fostamatinib" />
          <attvalue for="10" value="https://www.drugbank.ca/polypeptides/Q04771" />
          <attvalue for="11" value="Activin receptor type-1" />
          <attvalue for="12" value="https://cdn.rcsb.org/images/structures/i1/6i1s/6i1s_assembly-1.jpeg" />
          <attvalue for="13" value="Target" />
          <attvalue for="14" value="304" />
          <attvalue for="15" value="0.3675828588552592" />
          <attvalue for="16" value="0.0" />
          <attvalue for="17" value="0.05724119158746501" />
          <attvalue for="18" value="1.0" />
          <attvalue for="19" value="548" />
          <attvalue for="20" value="#12EAEA" />
          <attvalue for="21" value="#0EBEBE" />
        </attvalues>
      </node>
      <node id="Activin receptor type-1B" label="Activin receptor type-1B">
        <attvalues>
          <attvalue for="0" value="ACVR1B" />
          <attvalue for="1" value="P36896" />
          <attvalue for="2" value="1IAS" />
          <attvalue for="3" value="Humans" />
          <attvalue for="4" value="Enzyme" />
          <attvalue for="5" value="Kinase" />
          <attvalue for="6" value="Cell membrane" />
          <attvalue for="7" value="SMAD2, SMAD4, SMAD3, ACVR2B, ACVR2A, TDGF1, INHBB, INHBA, NODAL, LEFTY1" />
          <attvalue for="8" value="Adenocarcinoma, Immunologic Deficiency Syndromes" />
          <attvalue for="9" value="ATP, Fostamatinib" />
          <attvalue for="10" value="https://www.drugbank.ca/polypeptides/P36896" />
          <attvalue for="11" value="Activin receptor type-1B" />
          <attvalue for="12" value="https://cdn.rcsb.org/images/structures/ia/1ias/1ias_assembly-1.jpeg" />
          <attvalue for="13" value="Target" />
          <attvalue for="14" value="304" />
          <attvalue for="15" value="0.3675828588552592" />
          <attvalue for="16" value="0.0" />
          <attvalue for="17" value="0.05724119158746501" />
          <attvalue for="18" value="1.0" />
          <attvalue for="19" value="541" />
          <attvalue for="20" value="#12EAEA" />
          <attvalue for="21" value="#0EBEBE" />
        </attvalues>
      </node>
      <node id="Atypical kinase COQ8B, mitochondrial" label="Atypical kinase COQ8B, mitochondrial">
        <attvalues>
          <attvalue for="0" value="COQ8B" />
          <attvalue for="1" value="Q96D53" />
          <attvalue for="2" value="4PED" />
          <attvalue for="3" value="Humans" />
          <attvalue for="4" value="Enzyme" />
          <attvalue for="5" value="Kinase" />
          <attvalue for="6" value="Mitochondrion membrane" />
          <attvalue for="7" value="COQ9, COQ6" />
          <attvalue for="8" value="Nephrotic Syndrome, Kidney Diseases, Renal glomerular disease, Chronic Kidney Diseases" />
          <attvalue for="9" value="Fostamatinib" />
          <attvalue for="10" value="https://www.drugbank.ca/polypeptides/Q96D53" />
          <attvalue for="11" value="Atypical kinase COQ8B, mitochondrial" />
          <attvalue for="12" value="https://cdn.rcsb.org/images/structures/pe/4ped/4ped_assembly-1.jpeg" />
          <attvalue for="13" value="Target" />
          <attvalue for="14" value="304" />
          <attvalue for="15" value="0.3675828588552592" />
          <attvalue for="16" value="0.0" />
          <attvalue for="17" value="0.05724119158746501" />
          <attvalue for="18" value="1.0" />
          <attvalue for="19" value="535" />
          <attvalue for="20" value="#12EAEA" />
          <attvalue for="21" value="#0EBEBE" />
        </attvalues>
      </node>
      <node id="ALK tyrosine kinase receptor" label="ALK tyrosine kinase receptor">
        <attvalues>
          <attvalue for="0" value="ALK" />
          <attvalue for="1" value="Q9UM73" />
          <attvalue for="2" value="2KUP" />
          <attvalue for="3" value="Humans" />
          <attvalue for="4" value="Enzyme" />
          <attvalue for="5" value="Kinase" />
          <attvalue for="6" value="Cell membrane" />
          <attvalue for="7" value="EML4, FRS3, PIK3CA" />
          <attvalue for="8" value="Brain Neoplasms, Mammary Neoplasms, Neoplasms, Intracranial, Carcinoma, Congenital chromosomal disease, Lung Neoplasms, B-Cell Lymphomas, Lymphoproliferative Disorders, Pleural effusion disorder, CNS disorder, Soft Tissue Neoplasms, Uterine Fibroids, Immunologic Deficiency Syndromes, Monosomy, Drug Dependence, Brain Diseases, Gastrointestinal Neoplasms, Hematological Disease, Infratentorial Neoplasms, Intestinal Diseases, Liver neoplasms, Lung diseases, Myeloproliferative disease, Neoplasms, Vascular Tissue, Retroviridae Infections, Dermatologic disorders, Thoracic Diseases, Virus Diseases, Central Nervous System Neoplasms, Gram-Positive Bacterial Infections, Encephalopathies, Epstein-Barr Virus Infections, Neuroendocrine Tumors, Lesion of brain, Adult Solid Neoplasm, Vascular Neoplasms, Hematopoietic Neoplasms, MYELODYSPLASTIC SYNDROME" />
          <attvalue for="9" value="ATP, Crizotinib, Ceritinib, Alectinib, Brigatinib, Fostamatinib, Lorlatinib, Gilteritinib" />
          <attvalue for="10" value="https://www.drugbank.ca/polypeptides/Q9UM73" />
          <attvalue for="11" value="ALK tyrosine kinase receptor" />
          <attvalue for="12" value="https://cdn.rcsb.org/images/structures/ku/2kup/2kup_assembly-1.jpeg" />
          <attvalue for="13" value="Target" />
          <attvalue for="14" value="304" />
          <attvalue for="15" value="0.3675828588552592" />
          <attvalue for="16" value="0.0" />
          <attvalue for="17" value="0.05724119158746501" />
          <attvalue for="18" value="1.0" />
          <attvalue for="19" value="529" />
          <attvalue for="20" value="#12EAEA" />
          <attvalue for="21" value="#0EBEBE" />
        </attvalues>
      </node>
      <node id="Ankyrin repeat and protein kinase domain-containing protein 1" label="Ankyrin repeat and protein kinase domain-containing protein 1">
        <attvalues>
          <attvalue for="0" value="ANKK1" />
          <attvalue for="1" value="Q8NFD2" />
          <attvalue for="2" value="5Y4D" />
          <attvalue for="3" value="Humans" />
          <attvalue for="4" value="Enzyme" />
          <attvalue for="5" value="Kinase" />
          <attvalue for="6" value="Not Available" />
          <attvalue for="7" value="" />
          <attvalue for="8" value="Language Disorders, Acquired Language Disorders, Anxiety Disorders, Mental disorders, Drug Dependence, Malignant Neoplasms, Disruptive, Impulse Control, and Conduct Disorders, nervous system disorder, Temporomandibular Joint Disorders, Migraine Disorders, Primary malignant neoplasm" />
          <attvalue for="9" value="Fostamatinib" />
          <attvalue for="10" value="https://www.drugbank.ca/polypeptides/Q8NFD2" />
          <attvalue for="11" value="Ankyrin repeat and protein kinase domain-containing protein 1" />
          <attvalue for="12" value="https://cdn.rcsb.org/images/structures/y4/5y4d/5y4d_assembly-1.jpeg" />
          <attvalue for="13" value="Target" />
          <attvalue for="14" value="304" />
          <attvalue for="15" value="0.3675828588552592" />
          <attvalue for="16" value="0.0" />
          <attvalue for="17" value="0.05724119158746501" />
          <attvalue for="18" value="1.0" />
          <attvalue for="19" value="522" />
          <attvalue for="20" value="#12EAEA" />
          <attvalue for="21" value="#0EBEBE" />
        </attvalues>
      </node>
      <node id="Aurora kinase A" label="Aurora kinase A">
        <attvalues>
          <attvalue for="0" value="AURKA" />
          <attvalue for="1" value="O14965" />
          <attvalue for="2" value="5L8K" />
          <attvalue for="3" value="Humans" />
          <attvalue for="4" value="Enzyme" />
          <attvalue for="5" value="Kinase" />
          <attvalue for="6" value="Cytoplasm" />
          <attvalue for="7" value="CDK1, DLGAP5, CDC20, CCNB2, TPX2, TACC3, UBE2C, PLK1, CENPA, BIRC5" />
          <attvalue for="8" value="Mammary Neoplasms, Colorectal Neoplasms, Prostatic Neoplasms, Peripheral Nervous System Diseases, Adenocarcinoma, Carcinoma, Esophageal Neoplasms, Gastrointestinal Stromal Tumors, Secondary Neoplasm, Congenital chromosomal disease, Colonic Neoplasms, Lung Neoplasms, Stomach Neoplasms, Skin Neoplasms, Malignant neoplasm of mouth, Sarcoma, MYELODYSPLASTIC SYNDROME, Adenoma, Autoimmune Diseases, Brain Neoplasms, Hereditary Nonpolyposis Colorectal Neoplasms, Gastrointestinal Neoplasms, Liver neoplasms, Lymphoma, Myeloproliferative disease, Precancerous Conditions, Refractive Errors, Retroviridae Infections, Uterine Neoplasms, B-Cell Lymphomas, Central Nervous System Neoplasms, Neurofibromatoses, Malignant neoplasm of soft tissue" />
          <attvalue for="9" value="Phosphonothreonine, Alisertib, CYC116, AT9283, SNS-314, MLN8054, Cenisertib, Enzastaurin, 4-(4-METHYLPIPERAZIN-1-YL)-N-[5-(2-THIENYLACETYL)-1,5-DIHYDROPYRROLO[3,4-C]PYRAZOL-3-YL]BENZAMIDE, AKI-001, 1-{5-[2-(thieno[3,2-d]pyrimidin-4-ylamino)ethyl]-1,3-thiazol-2-yl}-3-[3-(trifluoromethyl)phenyl]urea, 1-(5-{2-[(1-methyl-1H-pyrazolo[4,3-d]pyrimidin-7-yl)amino]ethyl}-1,3-thiazol-2-yl)-3-[3-(trifluoromethyl)phenyl]urea, N-{3-[(4-{[3-(TRIFLUOROMETHYL)PHENYL]AMINO}PYRIMIDIN-2-YL)AMINO]PHENYL}CYCLOPROPANECARBOXAMIDE, N-butyl-3-{[6-(9H-purin-6-ylamino)hexanoyl]amino}benzamide, 2-(1H-pyrazol-3-yl)-1H-benzimidazole, N-[3-(1H-BENZIMIDAZOL-2-YL)-1H-PYRAZOL-4-YL]BENZAMIDE, Fostamatinib" />
          <attvalue for="10" value="https://www.drugbank.ca/polypeptides/O14965" />
          <attvalue for="11" value="Aurora kinase A" />
          <attvalue for="12" value="https://cdn.rcsb.org/images/structures/l8/5l8k/5l8k_assembly-1.jpeg" />
          <attvalue for="13" value="Target" />
          <attvalue for="14" value="304" />
          <attvalue for="15" value="0.3675828588552592" />
          <attvalue for="16" value="0.0" />
          <attvalue for="17" value="0.05724119158746501" />
          <attvalue for="18" value="1.0" />
          <attvalue for="19" value="517" />
          <attvalue for="20" value="#12EAEA" />
          <attvalue for="21" value="#0EBEBE" />
        </attvalues>
      </node>
      <node id="Aurora kinase B" label="Aurora kinase B">
        <attvalues>
          <attvalue for="0" value="AURKB" />
          <attvalue for="1" value="Q96GD4" />
          <attvalue for="2" value="4AF3" />
          <attvalue for="3" value="Humans" />
          <attvalue for="4" value="Enzyme" />
          <attvalue for="5" value="Kinase" />
          <attvalue for="6" value="Nucleus" />
          <attvalue for="7" value="NDC80, CDCA8, KIF20A, CDC20, CCNB2, INCENP, BUB1B, BUB1, KIF2C, CDK1" />
          <attvalue for="8" value="Stomach Neoplasms, Primary malignant neoplasm, MYELODYSPLASTIC SYNDROME, Adenocarcinoma, Tumors of Adrenal Cortex, Congenital chromosomal disease, Endometrial Neoplasms, Esophageal Neoplasms, Lung Neoplasms, Lymphoma, Sarcoma, Mammary Neoplasms" />
          <attvalue for="9" value="Hesperidin, AT9283, Enzastaurin, Reversine, Fostamatinib" />
          <attvalue for="10" value="https://www.drugbank.ca/polypeptides/Q96GD4" />
          <attvalue for="11" value="Aurora kinase B" />
          <attvalue for="12" value="https://cdn.rcsb.org/images/structures/af/4af3/4af3_assembly-1.jpeg" />
          <attvalue for="13" value="Target" />
          <attvalue for="14" value="304" />
          <attvalue for="15" value="0.3675828588552592" />
          <attvalue for="16" value="0.0" />
          <attvalue for="17" value="0.05724119158746501" />
          <attvalue for="18" value="1.0" />
          <attvalue for="19" value="509" />
          <attvalue for="20" value="#12EAEA" />
          <attvalue for="21" value="#0EBEBE" />
        </attvalues>
      </node>
      <node id="Aurora kinase C" label="Aurora kinase C">
        <attvalues>
          <attvalue for="0" value="AURKC" />
          <attvalue for="1" value="Q9UQB9" />
          <attvalue for="2" value="6GR9" />
          <attvalue for="3" value="Humans" />
          <attvalue for="4" value="Enzyme" />
          <attvalue for="5" value="Kinase" />
          <attvalue for="6" value="Nucleus" />
          <attvalue for="7" value="INCENP, CDCA8, BIRC5" />
          <attvalue for="8" value="Neoplasms, Malignant Neoplasms, Primary malignant neoplasm, Adenocarcinoma, Mammary Neoplasms" />
          <attvalue for="9" value="SNS-314, Fostamatinib" />
          <attvalue for="10" value="https://www.drugbank.ca/polypeptides/Q9UQB9" />
          <attvalue for="11" value="Aurora kinase C" />
          <attvalue for="12" value="https://cdn.rcsb.org/images/structures/gr/6gr9/6gr9_assembly-1.jpeg" />
          <attvalue for="13" value="Target" />
          <attvalue for="14" value="304" />
          <attvalue for="15" value="0.3675828588552592" />
          <attvalue for="16" value="0.0" />
          <attvalue for="17" value="0.05724119158746501" />
          <attvalue for="18" value="1.0" />
          <attvalue for="19" value="502" />
          <attvalue for="20" value="#12EAEA" />
          <attvalue for="21" value="#0EBEBE" />
        </attvalues>
      </node>
      <node id="Tyrosine-protein kinase receptor UFO" label="Tyrosine-protein kinase receptor UFO">
        <attvalues>
          <attvalue for="0" value="AXL" />
          <attvalue for="1" value="P30530" />
          <attvalue for="2" value="2C5D" />
          <attvalue for="3" value="Humans" />
          <attvalue for="4" value="Enzyme" />
          <attvalue for="5" value="Kinase" />
          <attvalue for="6" value="Cell membrane" />
          <attvalue for="7" value="GAS6" />
          <attvalue for="8" value="Malignant Neoplasms, Primary malignant neoplasm, Secondary Neoplasm, Gastrointestinal Stromal Tumors, Adenocarcinoma, Brain Neoplasms, Carcinoma, Esophageal Neoplasms, Congenital Abnormality, Autoimmune Diseases, Cardiomyopathy, Dilated, Lung Neoplasms, Lymphoma, Refractive Errors, Skin Neoplasms, Vascular Diseases, Virus Diseases, Congenital defects, Hematopoietic Neoplasms, Hematologic Neoplasms, MYELODYSPLASTIC SYNDROME" />
          <attvalue for="9" value="Fostamatinib, Gilteritinib" />
          <attvalue for="10" value="https://www.drugbank.ca/polypeptides/P30530" />
          <attvalue for="11" value="Tyrosine-protein kinase receptor UFO" />
          <attvalue for="12" value="https://cdn.rcsb.org/images/structures/c5/2c5d/2c5d_assembly-1.jpeg" />
          <attvalue for="13" value="Target" />
          <attvalue for="14" value="304" />
          <attvalue for="15" value="0.3675828588552592" />
          <attvalue for="16" value="0.0" />
          <attvalue for="17" value="0.05724119158746501" />
          <attvalue for="18" value="1.0" />
          <attvalue for="19" value="494" />
          <attvalue for="20" value="#12EAEA" />
          <attvalue for="21" value="#0EBEBE" />
        </attvalues>
      </node>
      <node id="Tyrosine-protein kinase Blk" label="Tyrosine-protein kinase Blk">
        <attvalues>
          <attvalue for="0" value="BLK" />
          <attvalue for="1" value="P51451" />
          <attvalue for="2" value="1Y57" />
          <attvalue for="3" value="Humans" />
          <attvalue for="4" value="Enzyme" />
          <attvalue for="5" value="Kinase" />
          <attvalue for="6" value="Cell membrane" />
          <attvalue for="7" value="CD79A, CD79B, CBL, EGFR, BLNK" />
          <attvalue for="8" value="Diabetes Mellitus, Autoimmune Diseases, Neoplasms, Lung Diseases, Interstitial, Malignant Neoplasms, Hematologic Neoplasms" />
          <attvalue for="9" value="Fostamatinib, Zanubrutinib" />
          <attvalue for="10" value="https://www.drugbank.ca/polypeptides/P51451" />
          <attvalue for="11" value="Tyrosine-protein kinase Blk" />
          <attvalue for="12" value="https://cdn.rcsb.org/images/structures/y5/1y57/1y57_assembly-1.jpeg" />
          <attvalue for="13" value="Target" />
          <attvalue for="14" value="304" />
          <attvalue for="15" value="0.3675828588552592" />
          <attvalue for="16" value="0.0" />
          <attvalue for="17" value="0.05724119158746501" />
          <attvalue for="18" value="1.0" />
          <attvalue for="19" value="486" />
          <attvalue for="20" value="#12EAEA" />
          <attvalue for="21" value="#0EBEBE" />
        </attvalues>
      </node>
      <node id="BMP-2-inducible protein kinase" label="BMP-2-inducible protein kinase">
        <attvalues>
          <attvalue for="0" value="BMP2K" />
          <attvalue for="1" value="Q9NSY1" />
          <attvalue for="2" value="Not Available" />
          <attvalue for="3" value="Humans" />
          <attvalue for="4" value="Enzyme" />
          <attvalue for="5" value="Kinase" />
          <attvalue for="6" value="Nucleus" />
          <attvalue for="7" value="REPS1" />
          <attvalue for="8" value="" />
          <attvalue for="9" value="Fostamatinib" />
          <attvalue for="10" value="https://www.drugbank.ca/polypeptides/Q9NSY1" />
          <attvalue for="11" value="BMP-2-inducible protein kinase" />
          <attvalue for="12" value="https://cdn.rcsb.org/images/structures/ot/not available/not available_model-1.jpeg" />
          <attvalue for="13" value="Target" />
          <attvalue for="14" value="304" />
          <attvalue for="15" value="0.3675828588552592" />
          <attvalue for="16" value="0.0" />
          <attvalue for="17" value="0.05724119158746501" />
          <attvalue for="18" value="1.0" />
          <attvalue for="19" value="477" />
          <attvalue for="20" value="#12EAEA" />
          <attvalue for="21" value="#0EBEBE" />
        </attvalues>
      </node>
      <node id="Bone morphogenetic protein receptor type-1B" label="Bone morphogenetic protein receptor type-1B">
        <attvalues>
          <attvalue for="0" value="BMPR1B" />
          <attvalue for="1" value="O00238" />
          <attvalue for="2" value="3MDY" />
          <attvalue for="3" value="Humans" />
          <attvalue for="4" value="Enzyme" />
          <attvalue for="5" value="Kinase" />
          <attvalue for="6" value="Cell membrane" />
          <attvalue for="7" value="BMP4, BMP2, BMP7, SMAD9, BMP6, SMAD6, SMAD7, SMAD4, ACVR2A, SMAD5" />
          <attvalue for="8" value="Diverticular Diseases, Prostatic Neoplasms, Bone Diseases, Developmental, Eye Abnormalities, Craniofacial Abnormalities, Malignant Neoplasms, Neoplasms, Primary malignant neoplasm, Congenital Abnormality, Immunologic Deficiency Syndromes, Limb Deformities, Congenital, Deformity" />
          <attvalue for="9" value="Fostamatinib" />
          <attvalue for="10" value="https://www.drugbank.ca/polypeptides/O00238" />
          <attvalue for="11" value="Bone morphogenetic protein receptor type-1B" />
          <attvalue for="12" value="https://cdn.rcsb.org/images/structures/md/3mdy/3mdy_assembly-1.jpeg" />
          <attvalue for="13" value="Target" />
          <attvalue for="14" value="304" />
          <attvalue for="15" value="0.3675828588552592" />
          <attvalue for="16" value="0.0" />
          <attvalue for="17" value="0.05724119158746501" />
          <attvalue for="18" value="1.0" />
          <attvalue for="19" value="464" />
          <attvalue for="20" value="#12EAEA" />
          <attvalue for="21" value="#0EBEBE" />
        </attvalues>
      </node>
      <node id="Bone morphogenetic protein receptor type-2" label="Bone morphogenetic protein receptor type-2">
        <attvalues>
          <attvalue for="0" value="BMPR2" />
          <attvalue for="1" value="Q13873" />
          <attvalue for="2" value="Not Available" />
          <attvalue for="3" value="Humans" />
          <attvalue for="4" value="Enzyme" />
          <attvalue for="5" value="Kinase" />
          <attvalue for="6" value="Cell membrane" />
          <attvalue for="7" value="BMP7, BMP2, ACVR1, GDF2, BMP4, BMP6, SMAD4, SMAD6, SMAD9, SMAD5" />
          <attvalue for="8" value="Mammary Neoplasms, Hypertensive disease, Neoplasms, Congenital heart disease, Malignant Neoplasms, Diabetes Mellitus, Prostatic Neoplasms, Primary malignant neoplasm, Connective Tissue Diseases, Demyelinating Diseases, Heart Diseases, Heart Septal Defects, Atrial Septal Defects, HIV Infections, Metabolic Diseases, Secondary Neoplasm" />
          <attvalue for="9" value="Dibotermin alfa, Fostamatinib" />
          <attvalue for="10" value="https://www.drugbank.ca/polypeptides/Q13873" />
          <attvalue for="11" value="Bone morphogenetic protein receptor type-2" />
          <attvalue for="12" value="https://cdn.rcsb.org/images/structures/ot/not available/not available_model-1.jpeg" />
          <attvalue for="13" value="Target" />
          <attvalue for="14" value="304" />
          <attvalue for="15" value="0.3675828588552592" />
          <attvalue for="16" value="0.0" />
          <attvalue for="17" value="0.05724119158746501" />
          <attvalue for="18" value="1.0" />
          <attvalue for="19" value="451" />
          <attvalue for="20" value="#12EAEA" />
          <attvalue for="21" value="#0EBEBE" />
        </attvalues>
      </node>
      <node id="Cytoplasmic tyrosine-protein kinase BMX" label="Cytoplasmic tyrosine-protein kinase BMX">
        <attvalues>
          <attvalue for="0" value="BMX" />
          <attvalue for="1" value="P51813" />
          <attvalue for="2" value="Not Available" />
          <attvalue for="3" value="Humans" />
          <attvalue for="4" value="Enzyme" />
          <attvalue for="5" value="Kinase" />
          <attvalue for="6" value="Cytoplasm" />
          <attvalue for="7" value="RUFY1" />
          <attvalue for="8" value="Malignant Neoplasms, Neoplasms, Primary malignant neoplasm, Prostatic Neoplasms, Mammary Neoplasms" />
          <attvalue for="9" value="Fostamatinib, Zanubrutinib" />
          <attvalue for="10" value="https://www.drugbank.ca/polypeptides/P51813" />
          <attvalue for="11" value="Cytoplasmic tyrosine-protein kinase BMX" />
          <attvalue for="12" value="https://cdn.rcsb.org/images/structures/ot/not available/not available_model-1.jpeg" />
          <attvalue for="13" value="Target" />
          <attvalue for="14" value="304" />
          <attvalue for="15" value="0.3675828588552592" />
          <attvalue for="16" value="0.0" />
          <attvalue for="17" value="0.05724119158746501" />
          <attvalue for="18" value="1.0" />
          <attvalue for="19" value="437" />
          <attvalue for="20" value="#12EAEA" />
          <attvalue for="21" value="#0EBEBE" />
        </attvalues>
      </node>
      <node id="Serine/threonine-protein kinase B-raf" label="Serine/threonine-protein kinase B-raf">
        <attvalues>
          <attvalue for="0" value="BRAF" />
          <attvalue for="1" value="P15056" />
          <attvalue for="2" value="6NYB" />
          <attvalue for="3" value="Humans" />
          <attvalue for="4" value="Enzyme" />
          <attvalue for="5" value="Kinase" />
          <attvalue for="6" value="Nucleus" />
          <attvalue for="7" value="MAP2K1, HRAS, KRAS, NRAS, MAP2K2, PRKCA, RAP1A, RAP1B, YWHAB, YWHAZ" />
          <attvalue for="8" value="Lung Neoplasms, Brain Neoplasms, Gastrointestinal Stromal Tumors, Liver neoplasms, Prostatic Neoplasms, Stomach Neoplasms, Mandibular Neoplasms, Retinal Diseases, Mammary Neoplasms, Multiple congenital anomalies, Endocardial Cushion Defects, Movement Disorders, Central Nervous System Neoplasms, Arteriovenous Malformations, Cerebral, Sarcoma, Malignant neoplasm of soft tissue, Rectal Neoplasms, Benign Neoplasm, Thyroid Diseases, B-Cell Lymphomas, Nevi and Melanomas, Lymphoproliferative Disorders, Congenital Abnormality, CNS disorder, Cerebellar Neoplasms, Infratentorial Neoplasms, Neck Neoplasms, Nephrotic Syndrome, Odontogenic Tumors, orbit (eye disorders), Dermatologic disorders, Soft Tissue Neoplasms, Neoplasms, Neuroepithelial, Neurodegenerative Disorders, Metastatic Carcinoma, Neoplasms, Intracranial, ADENOMAS AND ADENOCARCINOMAS, Adjustment Disorders, Anus Neoplasms, Autoimmune Diseases, Developmental Disabilities, Cognition Disorders, Hereditary Nonpolyposis Colorectal Neoplasms, Conjunctival Neoplasms, Cytomegalovirus Infections, Endometrial Neoplasms, Eye Neoplasms, Genital Neoplasms, Female, Giant Cell Tumors, Head and Neck Neoplasms, Congenital Heart Defects, Heart Diseases, Hypertensive disease, Immunologic Deficiency Syndromes, Inflammatory Bowel Diseases, Kidney Diseases, Lung diseases, Monosomy, Neoplastic Syndromes, Hereditary, Nervous System Neoplasms, Oropharyngeal Neoplasms, Pituitary Neoplasms, Precancerous Conditions, Salivary Gland Neoplasms, Skin Diseases, Genetic, Supratentorial Neoplasms, Encephalopathies, Congenital heart disease, Malignant neoplasm of mouth, Lichenoid Eruptions, Lesion of brain, Neurologic Symptoms, Hantavirus Infections, Adult Solid Neoplasm, Deformity, Oropharyngeal disorders, Secondary malignant neoplasm of soft tissues, Eosinophilic disorder, Drug Dependence, Neurodevelopmental Disorders, Congenital vascular anomaly, Thymus Neoplasms" />
          <attvalue for="9" value="Sorafenib, XL281, RAF-265, PLX-4720, N-{2,4-difluoro-3-[(5-pyridin-3-yl-1H-pyrrolo[2,3-b]pyridin-3-yl)carbonyl]phenyl}ethanesulfonamide, (1E)-5-(1-piperidin-4-yl-3-pyridin-4-yl-1H-pyrazol-4-yl)-2,3-dihydro-1H-inden-1-one oxime, Vemurafenib, Regorafenib, Dabrafenib, Fostamatinib, Encorafenib, Ripretinib" />
          <attvalue for="10" value="https://www.drugbank.ca/polypeptides/P15056" />
          <attvalue for="11" value="Serine/threonine-protein kinase B-raf" />
          <attvalue for="12" value="https://cdn.rcsb.org/images/structures/ny/6nyb/6nyb_assembly-1.jpeg" />
          <attvalue for="13" value="Target" />
          <attvalue for="14" value="304" />
          <attvalue for="15" value="0.3675828588552592" />
          <attvalue for="16" value="0.0" />
          <attvalue for="17" value="0.05724119158746501" />
          <attvalue for="18" value="1.0" />
          <attvalue for="19" value="417" />
          <attvalue for="20" value="#12EAEA" />
          <attvalue for="21" value="#0EBEBE" />
        </attvalues>
      </node>
      <node id="Tyrosine-protein kinase BTK" label="Tyrosine-protein kinase BTK">
        <attvalues>
          <attvalue for="0" value="BTK" />
          <attvalue for="1" value="Q06187" />
          <attvalue for="2" value="Not Available" />
          <attvalue for="3" value="Humans" />
          <attvalue for="4" value="Enzyme" />
          <attvalue for="5" value="Kinase" />
          <attvalue for="6" value="Cytoplasm" />
          <attvalue for="7" value="SH3BP5, BLNK, PLCG2, WAS, CD19, LCP2, PIK3AP1, VAV1, IBTK, CD79B" />
          <attvalue for="8" value="Neoplasms, Immunologic Deficiency Syndromes, Autoimmune Diseases, B-Cell Lymphomas, Hematologic Neoplasms, Primary malignant neoplasm, Mammary Neoplasms, Bacterial Infections, Primary immune deficiency disorder, X-Linked Combined Immunodeficiency Diseases, Immune System Diseases, Kidney Diseases, Humoral immune defect, Adenocarcinoma, Adenoma, Bone Diseases, Brain Diseases, Cerebrovascular Disorders, Herpes Simplex Infections, Prostatic Neoplasms, Skin lesion, Virus Diseases, Hematopoietic Neoplasms, Chronic Kidney Diseases, MYELODYSPLASTIC SYNDROME" />
          <attvalue for="9" value="Inositol 1,3,4,5-Tetrakisphosphate, XL418, Ibrutinib, Dasatinib, Acalabrutinib, Fostamatinib, Zanubrutinib, Abivertinib" />
          <attvalue for="10" value="https://www.drugbank.ca/polypeptides/Q06187" />
          <attvalue for="11" value="Tyrosine-protein kinase BTK" />
          <attvalue for="12" value="https://cdn.rcsb.org/images/structures/ot/not available/not available_model-1.jpeg" />
          <attvalue for="13" value="Target" />
          <attvalue for="14" value="304" />
          <attvalue for="15" value="0.3675828588552592" />
          <attvalue for="16" value="0.0" />
          <attvalue for="17" value="0.05724119158746501" />
          <attvalue for="18" value="1.0" />
          <attvalue for="19" value="400" />
          <attvalue for="20" value="#12EAEA" />
          <attvalue for="21" value="#0EBEBE" />
        </attvalues>
      </node>
      <node id="Calcium/calmodulin-dependent protein kinase type 1" label="Calcium/calmodulin-dependent protein kinase type 1">
        <attvalues>
          <attvalue for="0" value="CAMK1" />
          <attvalue for="1" value="Q14012" />
          <attvalue for="2" value="Not Available" />
          <attvalue for="3" value="Humans" />
          <attvalue for="4" value="Enzyme" />
          <attvalue for="5" value="Kinase" />
          <attvalue for="6" value="Cytoplasm" />
          <attvalue for="7" value="CALM1, CALM3" />
          <attvalue for="8" value="Neoplasms" />
          <attvalue for="9" value="Fostamatinib" />
          <attvalue for="10" value="https://www.drugbank.ca/polypeptides/Q14012" />
          <attvalue for="11" value="Calcium/calmodulin-dependent protein kinase type 1" />
          <attvalue for="12" value="https://cdn.rcsb.org/images/structures/ot/not available/not available_model-1.jpeg" />
          <attvalue for="13" value="Target" />
          <attvalue for="14" value="304" />
          <attvalue for="15" value="0.3675828588552592" />
          <attvalue for="16" value="0.0" />
          <attvalue for="17" value="0.05724119158746501" />
          <attvalue for="18" value="1.0" />
          <attvalue for="19" value="373" />
          <attvalue for="20" value="#12EAEA" />
          <attvalue for="21" value="#0EBEBE" />
        </attvalues>
      </node>
      <node id="Calcium/calmodulin-dependent protein kinase type 1D" label="Calcium/calmodulin-dependent protein kinase type 1D">
        <attvalues>
          <attvalue for="0" value="CAMK1D" />
          <attvalue for="1" value="Q8IU85" />
          <attvalue for="2" value="Not Available" />
          <attvalue for="3" value="Humans" />
          <attvalue for="4" value="Enzyme" />
          <attvalue for="5" value="Kinase" />
          <attvalue for="6" value="Cytoplasm" />
          <attvalue for="7" value="CALM1" />
          <attvalue for="8" value="Diabetes Mellitus, Malignant Neoplasms, Carcinoma, Neoplasms, Primary malignant neoplasm" />
          <attvalue for="9" value="N-(5-METHYL-1H-PYRAZOL-3-YL)-2-PHENYLQUINAZOLIN-4-AMINE, Fostamatinib" />
          <attvalue for="10" value="https://www.drugbank.ca/polypeptides/Q8IU85" />
          <attvalue for="11" value="Calcium/calmodulin-dependent protein kinase type 1D" />
          <attvalue for="12" value="https://cdn.rcsb.org/images/structures/ot/not available/not available_model-1.jpeg" />
          <attvalue for="13" value="Target" />
          <attvalue for="14" value="304" />
          <attvalue for="15" value="0.3675828588552592" />
          <attvalue for="16" value="0.0" />
          <attvalue for="17" value="0.05724119158746501" />
          <attvalue for="18" value="1.0" />
          <attvalue for="19" value="345" />
          <attvalue for="20" value="#12EAEA" />
          <attvalue for="21" value="#0EBEBE" />
        </attvalues>
      </node>
      <node id="Calcium/calmodulin-dependent protein kinase type 1G" label="Calcium/calmodulin-dependent protein kinase type 1G">
        <attvalues>
          <attvalue for="0" value="CAMK1G" />
          <attvalue for="1" value="Q96NX5" />
          <attvalue for="2" value="Not Available" />
          <attvalue for="3" value="Humans" />
          <attvalue for="4" value="Enzyme" />
          <attvalue for="5" value="Kinase" />
          <attvalue for="6" value="Cytoplasm" />
          <attvalue for="7" value="" />
          <attvalue for="8" value="" />
          <attvalue for="9" value="SU-11652, Fostamatinib" />
          <attvalue for="10" value="https://www.drugbank.ca/polypeptides/Q96NX5" />
          <attvalue for="11" value="Calcium/calmodulin-dependent protein kinase type 1G" />
          <attvalue for="12" value="https://cdn.rcsb.org/images/structures/ot/not available/not available_model-1.jpeg" />
          <attvalue for="13" value="Target" />
          <attvalue for="14" value="304" />
          <attvalue for="15" value="0.3675828588552592" />
          <attvalue for="16" value="0.0" />
          <attvalue for="17" value="0.05724119158746501" />
          <attvalue for="18" value="1.0" />
          <attvalue for="19" value="314" />
          <attvalue for="20" value="#12EAEA" />
          <attvalue for="21" value="#0EBEBE" />
        </attvalues>
      </node>
      <node id="Calcium/calmodulin-dependent protein kinase type II subunit alpha" label="Calcium/calmodulin-dependent protein kinase type II subunit alpha">
        <attvalues>
          <attvalue for="0" value="CAMK2A" />
          <attvalue for="1" value="Q9UQM7" />
          <attvalue for="2" value="Not Available" />
          <attvalue for="3" value="Humans" />
          <attvalue for="4" value="Enzyme" />
          <attvalue for="5" value="Kinase" />
          <attvalue for="6" value="Cell junction" />
          <attvalue for="7" value="CAMK2B, CAMK2D, CAMK2G, GRIN2B, GRIN1, GRIN2A, GRIA1, CALM1, DLG1, DLG4" />
          <attvalue for="8" value="Intellectual Disability, Cocaine-Related Disorders, Ventricular Septal Defects, Inflammatory Bowel Diseases, Movement Disorders, Urogenital Abnormalities, Congenital digestive system anomalies, Hypertensive disease" />
          <attvalue for="9" value="Hexatantalum Dodecabromide, 1,4-Dithiothreitol, (2Z,3E)-2,3'-biindole-2',3(1H,1'H)-dione 3-{O-[(3R)-3,4-dihydroxybutyl]oxime}, Fostamatinib" />
          <attvalue for="10" value="https://www.drugbank.ca/polypeptides/Q9UQM7" />
          <attvalue for="11" value="Calcium/calmodulin-dependent protein kinase type II subunit alpha" />
          <attvalue for="12" value="https://cdn.rcsb.org/images/structures/ot/not available/not available_model-1.jpeg" />
          <attvalue for="13" value="Target" />
          <attvalue for="14" value="304" />
          <attvalue for="15" value="0.3675828588552592" />
          <attvalue for="16" value="0.0" />
          <attvalue for="17" value="0.05724119158746501" />
          <attvalue for="18" value="1.0" />
          <attvalue for="19" value="271" />
          <attvalue for="20" value="#12EAEA" />
          <attvalue for="21" value="#0EBEBE" />
        </attvalues>
      </node>
      <node id="Calcium/calmodulin-dependent protein kinase type II subunit beta" label="Calcium/calmodulin-dependent protein kinase type II subunit beta">
        <attvalues>
          <attvalue for="0" value="CAMK2B" />
          <attvalue for="1" value="Q13554" />
          <attvalue for="2" value="Not Available" />
          <attvalue for="3" value="Humans" />
          <attvalue for="4" value="Enzyme" />
          <attvalue for="5" value="Kinase" />
          <attvalue for="6" value="Cytoplasm" />
          <attvalue for="7" value="CAMK2D, CAMK2A, CAMK2G, CALM1, GRIN2A, GRIN1, CALM3, GRIN2B, GRIA2" />
          <attvalue for="8" value="Intellectual Disability, Cannabis-Related Disorder, Cocaine-Related Disorders, Movement Disorders, Congenital digestive system anomalies, Malignant Neoplasms, Drug abuse, Neoplasms, nervous system disorder, Primary malignant neoplasm, Mammary Neoplasms" />
          <attvalue for="9" value="[4-({4-[(5-cyclopropyl-1H-pyrazol-3-yl)amino]-6-(methylamino)pyrimidin-2-yl}amino)phenyl]acetonitrile, Fostamatinib" />
          <attvalue for="10" value="https://www.drugbank.ca/polypeptides/Q13554" />
          <attvalue for="11" value="Calcium/calmodulin-dependent protein kinase type II subunit beta" />
          <attvalue for="12" value="https://cdn.rcsb.org/images/structures/ot/not available/not available_model-1.jpeg" />
          <attvalue for="13" value="Target" />
          <attvalue for="14" value="304" />
          <attvalue for="15" value="0.3675828588552592" />
          <attvalue for="16" value="0.0" />
          <attvalue for="17" value="0.05724119158746501" />
          <attvalue for="18" value="1.0" />
          <attvalue for="19" value="220" />
          <attvalue for="20" value="#12EAEA" />
          <attvalue for="21" value="#0EBEBE" />
        </attvalues>
      </node>
      <node id="Calcium/calmodulin-dependent protein kinase type II subunit delta" label="Calcium/calmodulin-dependent protein kinase type II subunit delta">
        <attvalues>
          <attvalue for="0" value="CAMK2D" />
          <attvalue for="1" value="Q13557" />
          <attvalue for="2" value="2WEL" />
          <attvalue for="3" value="Humans" />
          <attvalue for="4" value="Enzyme" />
          <attvalue for="5" value="Kinase" />
          <attvalue for="6" value="Cell membrane" />
          <attvalue for="7" value="CAMK2B, CAMK2A, CALM1, CALM3, CALM2, CAMK2G, GRIN2B, RYR2, GRIN2A" />
          <attvalue for="8" value="Heart Diseases" />
          <attvalue for="9" value="2-[4-[4-[(5-cyclopropyl-1H-pyrazol-3-yl)amino]quinazolin-2-yl]iminocyclohexa-2,5-dien-1-yl]acetonitrile, (3Z)-N,N-DIMETHYL-2-OXO-3-(4,5,6,7-TETRAHYDRO-1H-INDOL-2-YLMETHYLIDENE)-2,3-DIHYDRO-1H-INDOLE-5-SULFONAMIDE, Fostamatinib" />
          <attvalue for="10" value="https://www.drugbank.ca/polypeptides/Q13557" />
          <attvalue for="11" value="Calcium/calmodulin-dependent protein kinase type II subunit delta" />
          <attvalue for="12" value="https://cdn.rcsb.org/images/structures/we/2wel/2wel_assembly-1.jpeg" />
          <attvalue for="13" value="Target" />
          <attvalue for="14" value="304" />
          <attvalue for="15" value="0.3675828588552592" />
          <attvalue for="16" value="0.0" />
          <attvalue for="17" value="0.05724119158746501" />
          <attvalue for="18" value="1.0" />
          <attvalue for="19" value="152" />
          <attvalue for="20" value="#12EAEA" />
          <attvalue for="21" value="#0EBEBE" />
        </attvalues>
      </node>
      <node id="Calcium/calmodulin-dependent protein kinase type II subunit gamma" label="Calcium/calmodulin-dependent protein kinase type II subunit gamma">
        <attvalues>
          <attvalue for="0" value="CAMK2G" />
          <attvalue for="1" value="Q13555" />
          <attvalue for="2" value="Not Available" />
          <attvalue for="3" value="Humans" />
          <attvalue for="4" value="Enzyme" />
          <attvalue for="5" value="Kinase" />
          <attvalue for="6" value="Sarcoplasmic reticulum membrane" />
          <attvalue for="7" value="CAMK2B, CAMK2A, GRIN2B, GRIN1, GRIN2A, CAMK2D, GRIA1, DLG4" />
          <attvalue for="8" value="Anxiety Disorders, Malignant Neoplasms, Primary malignant neoplasm, Mammary Neoplasms, Intellectual Disability" />
          <attvalue for="9" value="1-tert-butyl-3-(3-methylbenzyl)-1H-pyrazolo[3,4-d]pyrimidin-4-amine, Bosutinib, Fostamatinib" />
          <attvalue for="10" value="https://www.drugbank.ca/polypeptides/Q13555" />
          <attvalue for="11" value="Calcium/calmodulin-dependent protein kinase type II subunit gamma" />
          <attvalue for="12" value="https://cdn.rcsb.org/images/structures/ot/not available/not available_model-1.jpeg" />
          <attvalue for="13" value="Target" />
          <attvalue for="14" value="304" />
          <attvalue for="15" value="0.3675828588552592" />
          <attvalue for="16" value="0.0" />
          <attvalue for="17" value="0.05724119158746501" />
          <attvalue for="18" value="1.0" />
          <attvalue for="19" value="9" />
          <attvalue for="20" value="#12EAEA" />
          <attvalue for="21" value="#0EBEBE" />
        </attvalues>
      </node>
      <node id="Calcium/calmodulin-dependent protein kinase kinase 1" label="Calcium/calmodulin-dependent protein kinase kinase 1">
        <attvalues>
          <attvalue for="0" value="CAMKK1" />
          <attvalue for="1" value="Q8N5S9" />
          <attvalue for="2" value="Not Available" />
          <attvalue for="3" value="Humans" />
          <attvalue for="4" value="Enzyme" />
          <attvalue for="5" value="Kinase" />
          <attvalue for="6" value="Cytoplasm" />
          <attvalue for="7" value="CALM1, CAMK4" />
          <attvalue for="8" value="nervous system disorder" />
          <attvalue for="9" value="Fostamatinib" />
          <attvalue for="10" value="https://www.drugbank.ca/polypeptides/Q8N5S9" />
          <attvalue for="11" value="Calcium/calmodulin-dependent protein kinase kinase 1" />
          <attvalue for="12" value="https://cdn.rcsb.org/images/structures/ot/not available/not available_model-1.jpeg" />
          <attvalue for="13" value="Target" />
          <attvalue for="14" value="304" />
          <attvalue for="15" value="0.3675828588552592" />
          <attvalue for="16" value="0.0" />
          <attvalue for="17" value="0.05724119158746501" />
          <attvalue for="18" value="1.0" />
          <attvalue for="19" value="0" />
          <attvalue for="20" value="#12EAEA" />
          <attvalue for="21" value="#0EBEBE" />
        </attvalues>
      </node>
      <node id="Calcium/calmodulin-dependent protein kinase kinase 2" label="Calcium/calmodulin-dependent protein kinase kinase 2">
        <attvalues>
          <attvalue for="0" value="CAMKK2" />
          <attvalue for="1" value="Q96RR4" />
          <attvalue for="2" value="6EWW" />
          <attvalue for="3" value="Humans" />
          <attvalue for="4" value="Enzyme" />
          <attvalue for="5" value="Kinase" />
          <attvalue for="6" value="Nucleus" />
          <attvalue for="7" value="CALM1, CAMK4" />
          <attvalue for="8" value="Prostatic Neoplasms, Neoplasms, Malignant Neoplasms, Primary malignant neoplasm, Anxiety Disorders, Behavior Disorders, Brain Neoplasms, Mycobacterium Infections, Secondary Neoplasm" />
          <attvalue for="9" value="Fostamatinib" />
          <attvalue for="10" value="https://www.drugbank.ca/polypeptides/Q96RR4" />
          <attvalue for="11" value="Calcium/calmodulin-dependent protein kinase kinase 2" />
          <attvalue for="12" value="https://cdn.rcsb.org/images/structures/ew/6eww/6eww_assembly-1.jpeg" />
          <attvalue for="13" value="Target" />
          <attvalue for="14" value="304" />
          <attvalue for="15" value="0.3675828588552592" />
          <attvalue for="16" value="0.0" />
          <attvalue for="17" value="0.05724119158746501" />
          <attvalue for="18" value="1.0" />
          <attvalue for="19" value="0" />
          <attvalue for="20" value="#12EAEA" />
          <attvalue for="21" value="#0EBEBE" />
        </attvalues>
      </node>
      <node id="Peripheral plasma membrane protein CASK" label="Peripheral plasma membrane protein CASK">
        <attvalues>
          <attvalue for="0" value="CASK" />
          <attvalue for="1" value="O14936" />
          <attvalue for="2" value="6KMH" />
          <attvalue for="3" value="Humans" />
          <attvalue for="4" value="Enzyme" />
          <attvalue for="5" value="Not Available" />
          <attvalue for="6" value="Nucleus" />
          <attvalue for="7" value="LIN7A, LIN7B, APBA1, LIN7C, PPFIA2, NRXN1, NRXN2, NRXN3, PPFIA3, EPB41" />
          <attvalue for="8" value="Carcinoma, Neurodevelopmental Disorders, Cerebellar Diseases, Anorectal Malformations, Intellectual Disability, Multiple congenital anomalies, Movement Disorders, Neoplasms, Congenital anomaly of brain, Congenital Abnormality, Retinal Diseases, Congenital anomaly of face, Deformity, Pervasive Development Disorder" />
          <attvalue for="9" value="Formic acid, Fostamatinib" />
          <attvalue for="10" value="https://www.drugbank.ca/polypeptides/O14936" />
          <attvalue for="11" value="Peripheral plasma membrane protein CASK" />
          <attvalue for="12" value="https://cdn.rcsb.org/images/structures/km/6kmh/6kmh_assembly-1.jpeg" />
          <attvalue for="13" value="Target" />
          <attvalue for="14" value="304" />
          <attvalue for="15" value="0.3675828588552592" />
          <attvalue for="16" value="0.0" />
          <attvalue for="17" value="0.05724119158746501" />
          <attvalue for="18" value="1.0" />
          <attvalue for="19" value="0" />
          <attvalue for="20" value="#12EAEA" />
          <attvalue for="21" value="#0EBEBE" />
        </attvalues>
      </node>
      <node id="Kappa-casein" label="Kappa-casein">
        <attvalues>
          <attvalue for="0" value="CSN3" />
          <attvalue for="1" value="P07498" />
          <attvalue for="2" value="Not Available" />
          <attvalue for="3" value="Humans" />
          <attvalue for="4" value="Secreted protein" />
          <attvalue for="5" value="Not Available" />
          <attvalue for="6" value="Secreted" />
          <attvalue for="7" value="" />
          <attvalue for="8" value="Carcinoma, Neoplasms, Cardiovascular Diseases" />
          <attvalue for="9" value="Fostamatinib" />
          <attvalue for="10" value="https://www.drugbank.ca/polypeptides/P07498" />
          <attvalue for="11" value="Kappa-casein" />
          <attvalue for="12" value="https://cdn.rcsb.org/images/structures/ot/not available/not available_model-1.jpeg" />
          <attvalue for="13" value="Target" />
          <attvalue for="14" value="304" />
          <attvalue for="15" value="0.3675828588552592" />
          <attvalue for="16" value="0.0" />
          <attvalue for="17" value="0.05724119158746501" />
          <attvalue for="18" value="1.0" />
          <attvalue for="19" value="0" />
          <attvalue for="20" value="#12EAEA" />
          <attvalue for="21" value="#0EBEBE" />
        </attvalues>
      </node>
      <node id="Cyclin-dependent kinase 1" label="Cyclin-dependent kinase 1">
        <attvalues>
          <attvalue for="0" value="CDK1" />
          <attvalue for="1" value="P06493" />
          <attvalue for="2" value="4YC3" />
          <attvalue for="3" value="Humans" />
          <attvalue for="4" value="Enzyme" />
          <attvalue for="5" value="Kinase" />
          <attvalue for="6" value="Nucleus" />
          <attvalue for="7" value="NDC80, NCAPG, CDC20, CCNA2, AURKA, CCNB2, BUB1B, CKS1B, CCNB1, MAD2L1" />
          <attvalue for="8" value="Liver neoplasms, Malignant Neoplasms, Primary malignant neoplasm, Carcinoma, Herpes Simplex Infections, Prostatic Neoplasms, B-Cell Lymphomas, Colorectal Neoplasms, Lymphoma, Virus Diseases, Mammary Neoplasms, Adenocarcinoma, Adenoma, Enterovirus Infections, Hepatitis, HIV Infections, Malignant neoplasm of mouth, Caffeine related disorders, Gastrointestinal Stromal Tumors, Neurodegenerative Disorders, Infectious Lung Disorder, Neoplasms, Intracranial, Secondary Neoplasm" />
          <attvalue for="9" value="Alsterpaullone, Alvocidib, Hymenialdisine, Indirubin-3'-monoxime, Olomoucine, SU9516, AT-7519, Seliciclib, Fostamatinib, Avotaciclib" />
          <attvalue for="10" value="https://www.drugbank.ca/polypeptides/P06493" />
          <attvalue for="11" value="Cyclin-dependent kinase 1" />
          <attvalue for="12" value="https://cdn.rcsb.org/images/structures/yc/4yc3/4yc3_assembly-1.jpeg" />
          <attvalue for="13" value="Target" />
          <attvalue for="14" value="304" />
          <attvalue for="15" value="0.3675828588552592" />
          <attvalue for="16" value="0.0" />
          <attvalue for="17" value="0.05724119158746501" />
          <attvalue for="18" value="1.0" />
          <attvalue for="19" value="0" />
          <attvalue for="20" value="#12EAEA" />
          <attvalue for="21" value="#0EBEBE" />
        </attvalues>
      </node>
      <node id="Serine/threonine-protein kinase MRCK gamma" label="Serine/threonine-protein kinase MRCK gamma">
        <attvalues>
          <attvalue for="0" value="CDC42BPG" />
          <attvalue for="1" value="Q6DT37" />
          <attvalue for="2" value="5WNH" />
          <attvalue for="3" value="Humans" />
          <attvalue for="4" value="Enzyme" />
          <attvalue for="5" value="Kinase" />
          <attvalue for="6" value="Cytoplasm" />
          <attvalue for="7" value="" />
          <attvalue for="8" value="" />
          <attvalue for="9" value="Fostamatinib" />
          <attvalue for="10" value="https://www.drugbank.ca/polypeptides/Q6DT37" />
          <attvalue for="11" value="Serine/threonine-protein kinase MRCK gamma" />
          <attvalue for="12" value="https://cdn.rcsb.org/images/structures/wn/5wnh/5wnh_assembly-1.jpeg" />
          <attvalue for="13" value="Target" />
          <attvalue for="14" value="304" />
          <attvalue for="15" value="0.3675828588552592" />
          <attvalue for="16" value="0.0" />
          <attvalue for="17" value="0.05724119158746501" />
          <attvalue for="18" value="1.0" />
          <attvalue for="19" value="0" />
          <attvalue for="20" value="#12EAEA" />
          <attvalue for="21" value="#0EBEBE" />
        </attvalues>
      </node>
      <node id="Cyclin-dependent kinase 4" label="Cyclin-dependent kinase 4">
        <attvalues>
          <attvalue for="0" value="CDK4" />
          <attvalue for="1" value="P11802" />
          <attvalue for="2" value="2W9Z" />
          <attvalue for="3" value="Humans" />
          <attvalue for="4" value="Enzyme" />
          <attvalue for="5" value="Kinase" />
          <attvalue for="6" value="Cytoplasm" />
          <attvalue for="7" value="CDKN2A, CCNA2, CCNE1, CCND3, RB1, CDKN1A, CCND2, CCND1, CDKN2B, CDKN1B" />
          <attvalue for="8" value="Carcinoma, Stomach Neoplasms, Lymphoma, Neoplasms, Intracranial, Brain Stem Neoplasms, Pontine Tumors, Mammary Neoplasms, Sarcoma, Malignant neoplasm of soft tissue, B-Cell Lymphomas, Sarcoma of soft tissue, Soft Tissue Neoplasms, Adenoma, Diabetes Mellitus, Esophageal Neoplasms, Malignant neoplasm of mouth, Neuroendocrine Tumors, Gastrointestinal Stromal Tumors, Secondary Neoplasm, Adenocarcinoma, Hematologic Neoplasms, Tumors of Adrenal Cortex, Bone neoplasms, Colorectal Neoplasms, Intestinal Neoplasms, Kidney Diseases, Liver diseases, Liver neoplasms, Lung Neoplasms, Mouth Neoplasms, Neoplasms, Vascular Tissue, Prostatic Neoplasms, Skin Neoplasms, Testicular Neoplasms, Central Nervous System Neoplasms, Neurofibromatoses, Vascular Neoplasms, Hematopoietic Neoplasms" />
          <attvalue for="9" value="Alvocidib, Purvalanol, Palbociclib, Ribociclib, Abemaciclib, Fostamatinib, Trilaciclib" />
          <attvalue for="10" value="https://www.drugbank.ca/polypeptides/P11802" />
          <attvalue for="11" value="Cyclin-dependent kinase 4" />
          <attvalue for="12" value="https://cdn.rcsb.org/images/structures/w9/2w9z/2w9z_assembly-1.jpeg" />
          <attvalue for="13" value="Target" />
          <attvalue for="14" value="304" />
          <attvalue for="15" value="0.3675828588552592" />
          <attvalue for="16" value="0.0" />
          <attvalue for="17" value="0.05724119158746501" />
          <attvalue for="18" value="1.0" />
          <attvalue for="19" value="0" />
          <attvalue for="20" value="#12EAEA" />
          <attvalue for="21" value="#0EBEBE" />
        </attvalues>
      </node>
      <node id="Cyclin-dependent kinase-like 1" label="Cyclin-dependent kinase-like 1">
        <attvalues>
          <attvalue for="0" value="CDKL1" />
          <attvalue for="1" value="Q00532" />
          <attvalue for="2" value="Not Available" />
          <attvalue for="3" value="Humans" />
          <attvalue for="4" value="Enzyme" />
          <attvalue for="5" value="Kinase" />
          <attvalue for="6" value="Cytoplasm" />
          <attvalue for="7" value="" />
          <attvalue for="8" value="Malignant Neoplasms, Carcinoma, Neoplasms" />
          <attvalue for="9" value="Fostamatinib" />
          <attvalue for="10" value="https://www.drugbank.ca/polypeptides/Q00532" />
          <attvalue for="11" value="Cyclin-dependent kinase-like 1" />
          <attvalue for="12" value="https://cdn.rcsb.org/images/structures/ot/not available/not available_model-1.jpeg" />
          <attvalue for="13" value="Target" />
          <attvalue for="14" value="304" />
          <attvalue for="15" value="0.3675828588552592" />
          <attvalue for="16" value="0.0" />
          <attvalue for="17" value="0.05724119158746501" />
          <attvalue for="18" value="1.0" />
          <attvalue for="19" value="0" />
          <attvalue for="20" value="#12EAEA" />
          <attvalue for="21" value="#0EBEBE" />
        </attvalues>
      </node>
      <node id="Cyclin-dependent kinase-like 2" label="Cyclin-dependent kinase-like 2">
        <attvalues>
          <attvalue for="0" value="CDKL2" />
          <attvalue for="1" value="Q92772" />
          <attvalue for="2" value="Not Available" />
          <attvalue for="3" value="Humans" />
          <attvalue for="4" value="Enzyme" />
          <attvalue for="5" value="Kinase" />
          <attvalue for="6" value="Cytoplasm" />
          <attvalue for="7" value="" />
          <attvalue for="8" value="Neoplasms, Cognition Disorders" />
          <attvalue for="9" value="Fostamatinib" />
          <attvalue for="10" value="https://www.drugbank.ca/polypeptides/Q92772" />
          <attvalue for="11" value="Cyclin-dependent kinase-like 2" />
          <attvalue for="12" value="https://cdn.rcsb.org/images/structures/ot/not available/not available_model-1.jpeg" />
          <attvalue for="13" value="Target" />
          <attvalue for="14" value="304" />
          <attvalue for="15" value="0.3675828588552592" />
          <attvalue for="16" value="0.0" />
          <attvalue for="17" value="0.05724119158746501" />
          <attvalue for="18" value="1.0" />
          <attvalue for="19" value="0" />
          <attvalue for="20" value="#12EAEA" />
          <attvalue for="21" value="#0EBEBE" />
        </attvalues>
      </node>
      <node id="Serine/threonine-protein kinase Chk1" label="Serine/threonine-protein kinase Chk1">
        <attvalues>
          <attvalue for="0" value="CHEK1" />
          <attvalue for="1" value="O14757" />
          <attvalue for="2" value="7AKO" />
          <attvalue for="3" value="Humans" />
          <attvalue for="4" value="Enzyme" />
          <attvalue for="5" value="Kinase" />
          <attvalue for="6" value="Nucleus" />
          <attvalue for="7" value="RAD51, ATM, CDC25A, ATR, CDC45, CDC25C, TOPBP1, EXO1, CLSPN, CDC6" />
          <attvalue for="8" value="Mammary Neoplasms, Lymphoma, Carcinoma, Congenital chromosomal disease, Prostatic Neoplasms, B-Cell Lymphomas, Hematologic Neoplasms, Adenovirus Infections, Brain Neoplasms, Colonic Neoplasms, Colorectal Neoplasms, Immunologic Deficiency Syndromes, Lung Neoplasms, Precancerous Conditions, Stomach Neoplasms, Virus Diseases, Epstein-Barr Virus Infections, Sarcoma, Secondary Neoplasm, Sarcoma of soft tissue" />
[truncated: 10,955,705 more chars]
