# Supplementary material for: COVIDrugNet: a network-based web tool to investigate the drugs currently in clinical trial to contrast COVID-19
Source: Sci Rep. 2021 Sep 30;11:19426. doi: 10.1038/s41598-021-98812-0 (PMC8484553; doi:10.1038/s41598-021-98812-0)
Supplement: Supplementary file 2 — Supplementary Information 2. [file 41598_2021_98812_MOESM2_ESM.zip › graphs/target_projection/target_projection.multiline_adjlist]

#collector.py
# GMT Wed Aug 11 09:11:04 2021
#
Folate receptor gamma	2
Folate receptor beta	{'weight': 1}
Folate receptor alpha	{'weight': 1}
Folate receptor beta	1
Folate receptor alpha	{'weight': 1}
Folate receptor alpha	0
Glutamate--cysteine ligase regulatory subunit	12
Glutathione synthetase	{'weight': 1}
Cystathionine gamma-lyase	{'weight': 1}
Cysteine sulfinic acid decarboxylase	{'weight': 1}
Cysteine desulfurase, mitochondrial	{'weight': 1}
Glutamate--cysteine ligase catalytic subunit	{'weight': 1}
Aspartate aminotransferase, mitochondrial	{'weight': 1}
Cystathionine beta-synthase	{'weight': 1}
Cysteine--tRNA ligase, cytoplasmic	{'weight': 1}
Methylated-DNA--protein-cysteine methyltransferase	{'weight': 1}
Aspartate aminotransferase, cytoplasmic	{'weight': 1}
Probable cysteine--tRNA ligase, mitochondrial	{'weight': 1}
Cysteine dioxygenase type 1	{'weight': 1}
Glutamate--cysteine ligase catalytic subunit	11
Glutathione synthetase	{'weight': 1}
Cystathionine gamma-lyase	{'weight': 1}
Cysteine sulfinic acid decarboxylase	{'weight': 1}
Cysteine desulfurase, mitochondrial	{'weight': 1}
Aspartate aminotransferase, mitochondrial	{'weight': 1}
Cystathionine beta-synthase	{'weight': 1}
Cysteine--tRNA ligase, cytoplasmic	{'weight': 1}
Methylated-DNA--protein-cysteine methyltransferase	{'weight': 1}
Aspartate aminotransferase, cytoplasmic	{'weight': 1}
Probable cysteine--tRNA ligase, mitochondrial	{'weight': 1}
Cysteine dioxygenase type 1	{'weight': 1}
Aspartate aminotransferase, cytoplasmic	10
Glutathione synthetase	{'weight': 1}
Cystathionine gamma-lyase	{'weight': 1}
Cysteine sulfinic acid decarboxylase	{'weight': 1}
Cysteine desulfurase, mitochondrial	{'weight': 1}
Aspartate aminotransferase, mitochondrial	{'weight': 1}
Cystathionine beta-synthase	{'weight': 1}
Cysteine--tRNA ligase, cytoplasmic	{'weight': 1}
Methylated-DNA--protein-cysteine methyltransferase	{'weight': 1}
Probable cysteine--tRNA ligase, mitochondrial	{'weight': 1}
Cysteine dioxygenase type 1	{'weight': 1}
Aspartate aminotransferase, mitochondrial	9
Glutathione synthetase	{'weight': 1}
Cystathionine gamma-lyase	{'weight': 1}
Cysteine sulfinic acid decarboxylase	{'weight': 1}
Cysteine desulfurase, mitochondrial	{'weight': 1}
Cystathionine beta-synthase	{'weight': 1}
Cysteine--tRNA ligase, cytoplasmic	{'weight': 1}
Methylated-DNA--protein-cysteine methyltransferase	{'weight': 1}
Probable cysteine--tRNA ligase, mitochondrial	{'weight': 1}
Cysteine dioxygenase type 1	{'weight': 1}
Cystathionine gamma-lyase	8
Glutathione synthetase	{'weight': 1}
Cysteine sulfinic acid decarboxylase	{'weight': 1}
Cysteine desulfurase, mitochondrial	{'weight': 1}
Cystathionine beta-synthase	{'weight': 1}
Cysteine--tRNA ligase, cytoplasmic	{'weight': 1}
Methylated-DNA--protein-cysteine methyltransferase	{'weight': 1}
Probable cysteine--tRNA ligase, mitochondrial	{'weight': 1}
Cysteine dioxygenase type 1	{'weight': 1}
Cystathionine beta-synthase	13
Cysteine desulfurase, mitochondrial	{'weight': 1}
Serine palmitoyltransferase 1	{'weight': 1}
L-serine dehydratase/L-threonine deaminase	{'weight': 1}
Serine--pyruvate aminotransferase	{'weight': 1}
Cysteine--tRNA ligase, cytoplasmic	{'weight': 1}
Serine palmitoyltransferase 2	{'weight': 1}
Serine racemase	{'weight': 1}
Probable cysteine--tRNA ligase, mitochondrial	{'weight': 1}
Glutathione synthetase	{'weight': 1}
Cysteine sulfinic acid decarboxylase	{'weight': 1}
Serine--tRNA ligase, cytoplasmic	{'weight': 1}
Methylated-DNA--protein-cysteine methyltransferase	{'weight': 1}
Cysteine dioxygenase type 1	{'weight': 1}
Cysteine--tRNA ligase, cytoplasmic	6
Glutathione synthetase	{'weight': 1}
Cysteine sulfinic acid decarboxylase	{'weight': 1}
Cysteine desulfurase, mitochondrial	{'weight': 1}
Methylated-DNA--protein-cysteine methyltransferase	{'weight': 1}
Probable cysteine--tRNA ligase, mitochondrial	{'weight': 1}
Cysteine dioxygenase type 1	{'weight': 1}
Methylated-DNA--protein-cysteine methyltransferase	5
Glutathione synthetase	{'weight': 1}
Cysteine sulfinic acid decarboxylase	{'weight': 1}
Cysteine desulfurase, mitochondrial	{'weight': 1}
Probable cysteine--tRNA ligase, mitochondrial	{'weight': 1}
Cysteine dioxygenase type 1	{'weight': 1}
Glutathione synthetase	53
Glutathione S-transferase A5	{'weight': 1}
Glutamate receptor ionotropic, NMDA 1	{'weight': 1}
Probable glutathione peroxidase 8	{'weight': 1}
Glutathione S-transferase P	{'weight': 1}
Inhibitor of nuclear factor kappa-B kinase subunit beta	{'weight': 1}
Matrix metalloproteinase-9	{'weight': 1}
Glutathione S-transferase omega-2	{'weight': 1}
Glutathione S-transferase A4	{'weight': 1}
Cytochrome P450 3A4	{'weight': 1}
Glutathione peroxidase 3	{'weight': 1}
Glutathione S-transferase Mu 5	{'weight': 1}
Glutathione reductase, mitochondrial	{'weight': 1}
Leukotriene C4 synthase	{'weight': 1}
Glutamate receptor ionotropic, NMDA 2D	{'weight': 1}
Cysteine sulfinic acid decarboxylase	{'weight': 1}
Cystine/glutamate transporter	{'weight': 1}
Maleylacetoacetate isomerase	{'weight': 1}
Glutamate receptor ionotropic, NMDA 3A	{'weight': 1}
Glutathione S-transferase kappa 1	{'weight': 1}
Aldose reductase	{'weight': 1}
Cysteine dioxygenase type 1	{'weight': 1}
Microsomal glutathione S-transferase 1	{'weight': 1}
Glutathione peroxidase 6	{'weight': 1}
Microsomal glutathione S-transferase 3	{'weight': 1}
Hydroxyacylglutathione hydrolase, mitochondrial	{'weight': 1}
Glutathione peroxidase 7	{'weight': 1}
Glutathione S-transferase Mu 2	{'weight': 1}
Glutaredoxin-2, mitochondrial	{'weight': 1}
Inhibitor of nuclear factor kappa-B kinase subunit alpha	{'weight': 1}
Glutathione S-transferase A2	{'weight': 1}
Glutathione S-transferase A1	{'weight': 1}
Glutathione S-transferase theta-1	{'weight': 1}
Cysteine desulfurase, mitochondrial	{'weight': 1}
Gamma-glutamyltranspeptidase 1	{'weight': 1}
Epididymal secretory glutathione peroxidase	{'weight': 1}
Aminoacylase-1	{'weight': 1}
S-formylglutathione hydrolase	{'weight': 1}
Probable cysteine--tRNA ligase, mitochondrial	{'weight': 1}
Microsomal glutathione S-transferase 2	{'weight': 1}
Glutaredoxin-1	{'weight': 1}
Glutamate receptor ionotropic, NMDA 2B	{'weight': 1}
Glutathione peroxidase 1	{'weight': 1}
Lactoylglutathione lyase	{'weight': 1}
Phospholipid hydroperoxide glutathione peroxidase, mitochondrial	{'weight': 1}
Hematopoietic prostaglandin D synthase	{'weight': 1}
Glutathione S-transferase omega-1	{'weight': 1}
Glutathione peroxidase	{'weight': 1}
Glutathione S-transferase Mu 4	{'weight': 1}
Glutathione peroxidase 2	{'weight': 1}
Glutathione S-transferase Mu 1	{'weight': 1}
Glutathione S-transferase Mu 3	{'weight': 1}
Glutathione S-transferase A3	{'weight': 1}
Glutamate receptor ionotropic, NMDA 2A	{'weight': 1}
Probable cysteine--tRNA ligase, mitochondrial	3
Cysteine sulfinic acid decarboxylase	{'weight': 1}
Cysteine desulfurase, mitochondrial	{'weight': 1}
Cysteine dioxygenase type 1	{'weight': 1}
Cysteine sulfinic acid decarboxylase	2
Cysteine desulfurase, mitochondrial	{'weight': 1}
Cysteine dioxygenase type 1	{'weight': 1}
Cysteine desulfurase, mitochondrial	1
Cysteine dioxygenase type 1	{'weight': 1}
Cysteine dioxygenase type 1	0
Peptidyl-prolyl cis-trans isomerase FKBP1A	2
Serine/threonine-protein kinase mTOR	{'weight': 1}
Fibroblast growth factor 2	{'weight': 1}
Angiotensin-converting enzyme	6
Secreted frizzled-related protein 4	{'weight': 1}
Matrix metalloproteinase-9	{'weight': 1}
B1 bradykinin receptor	{'weight': 2}
Leukotriene A-4 hydrolase	{'weight': 1}
Renin	{'weight': 1}
72 kDa type IV collagenase	{'weight': 1}
Ornithine decarboxylase	0
Coagulation factor X	17
Hepatocyte growth factor	{'weight': 1}
Coagulation factor XII	{'weight': 1}
Heparin cofactor 2	{'weight': 1}
Antithrombin-III	{'weight': 4}
Kallikrein-1	{'weight': 1}
Fibroblast growth factor 1	{'weight': 1}
Fibroblast growth factor 19	{'weight': 1}
Prothrombin	{'weight': 2}
Trypsin-1	{'weight': 1}
Fibroblast growth factor receptor 1	{'weight': 1}
Fibroblast growth factor 2	{'weight': 1}
Fibroblast growth factor 4	{'weight': 1}
Platelet factor 4	{'weight': 1}
Fibroblast growth factor receptor 4	{'weight': 1}
Intercellular adhesion molecule 1	{'weight': 1}
P-selectin	{'weight': 1}
Fibroblast growth factor receptor 2	{'weight': 1}
Microsomal glutathione S-transferase 3	39
Glutathione S-transferase A5	{'weight': 1}
Probable glutathione peroxidase 8	{'weight': 1}
Glutathione S-transferase P	{'weight': 1}
Matrix metalloproteinase-9	{'weight': 1}
Glutathione S-transferase omega-2	{'weight': 1}
Glutathione S-transferase A4	{'weight': 1}
Cytochrome P450 3A4	{'weight': 1}
Glutathione peroxidase 3	{'weight': 1}
Glutathione S-transferase Mu 5	{'weight': 1}
Glutathione reductase, mitochondrial	{'weight': 1}
Leukotriene C4 synthase	{'weight': 1}
Maleylacetoacetate isomerase	{'weight': 1}
Glutathione S-transferase kappa 1	{'weight': 1}
Aldose reductase	{'weight': 1}
Microsomal glutathione S-transferase 1	{'weight': 1}
Glutathione peroxidase 6	{'weight': 1}
Hydroxyacylglutathione hydrolase, mitochondrial	{'weight': 1}
Glutathione peroxidase 7	{'weight': 1}
Glutathione S-transferase Mu 2	{'weight': 1}
Glutaredoxin-2, mitochondrial	{'weight': 1}
Glutathione S-transferase A2	{'weight': 1}
Glutathione S-transferase A1	{'weight': 1}
Glutathione S-transferase theta-1	{'weight': 1}
Gamma-glutamyltranspeptidase 1	{'weight': 1}
Epididymal secretory glutathione peroxidase	{'weight': 1}
S-formylglutathione hydrolase	{'weight': 1}
Microsomal glutathione S-transferase 2	{'weight': 1}
Glutaredoxin-1	{'weight': 1}
Glutathione peroxidase 1	{'weight': 1}
Lactoylglutathione lyase	{'weight': 1}
Phospholipid hydroperoxide glutathione peroxidase, mitochondrial	{'weight': 1}
Hematopoietic prostaglandin D synthase	{'weight': 1}
Glutathione S-transferase omega-1	{'weight': 1}
Glutathione peroxidase	{'weight': 1}
Glutathione S-transferase Mu 4	{'weight': 1}
Glutathione peroxidase 2	{'weight': 1}
Glutathione S-transferase Mu 1	{'weight': 1}
Glutathione S-transferase Mu 3	{'weight': 1}
Glutathione S-transferase A3	{'weight': 1}
Hematopoietic prostaglandin D synthase	55
Glutathione S-transferase A5	{'weight': 1}
Probable glutathione peroxidase 8	{'weight': 1}
Glutathione S-transferase P	{'weight': 1}
Matrix metalloproteinase-9	{'weight': 1}
Retinoic acid receptor gamma	{'weight': 1}
Glutathione S-transferase omega-2	{'weight': 1}
Glutathione S-transferase A4	{'weight': 1}
Cytochrome P450 3A4	{'weight': 1}
Cytochrome P450 26B1	{'weight': 1}
Retinoic acid receptor RXR-beta	{'weight': 1}
Glutathione peroxidase 3	{'weight': 1}
Glutathione S-transferase Mu 5	{'weight': 1}
Lipocalin-1	{'weight': 1}
Glutathione reductase, mitochondrial	{'weight': 1}
Retinoic acid receptor RXR-alpha	{'weight': 1}
[Pyruvate dehydrogenase (acetyl-transferring)] kinase isozyme 4, mitochondrial	{'weight': 1}
Leukotriene C4 synthase	{'weight': 1}
Retinoic acid receptor responder protein 1	{'weight': 1}
Maleylacetoacetate isomerase	{'weight': 1}
Retinoic acid receptor RXR-gamma	{'weight': 1}
Retinal dehydrogenase 1	{'weight': 1}
Glutathione S-transferase kappa 1	{'weight': 1}
Aldose reductase	{'weight': 1}
Retinoic acid receptor alpha	{'weight': 1}
Microsomal glutathione S-transferase 1	{'weight': 1}
Glutathione peroxidase 6	{'weight': 1}
Hydroxyacylglutathione hydrolase, mitochondrial	{'weight': 1}
Glutathione peroxidase 7	{'weight': 1}
Retinal dehydrogenase 2	{'weight': 1}
Glutathione S-transferase Mu 2	{'weight': 1}
Glutaredoxin-2, mitochondrial	{'weight': 1}
Glutathione S-transferase A2	{'weight': 1}
Glutathione S-transferase A1	{'weight': 1}
Glutathione S-transferase theta-1	{'weight': 1}
Retinoic acid receptor beta	{'weight': 1}
Gamma-glutamyltranspeptidase 1	{'weight': 1}
Epididymal secretory glutathione peroxidase	{'weight': 1}
S-formylglutathione hydrolase	{'weight': 1}
Microsomal glutathione S-transferase 2	{'weight': 1}
Glutaredoxin-1	{'weight': 1}
Glutathione peroxidase 1	{'weight': 1}
Lactoylglutathione lyase	{'weight': 1}
Phospholipid hydroperoxide glutathione peroxidase, mitochondrial	{'weight': 1}
Glutathione S-transferase omega-1	{'weight': 1}
Glutathione peroxidase	{'weight': 1}
Glutathione S-transferase Mu 4	{'weight': 1}
Cytochrome P450 26A1	{'weight': 1}
Glutathione peroxidase 2	{'weight': 1}
Retinol-binding protein 4	{'weight': 1}
Glutathione S-transferase Mu 1	{'weight': 1}
Cytochrome P450 26C1	{'weight': 1}
Glutathione S-transferase Mu 3	{'weight': 1}
Retinoic acid-induced protein 3	{'weight': 1}
Glutathione S-transferase A3	{'weight': 1}
Odorant-binding protein 2a	{'weight': 1}
Glutathione S-transferase A1	37
Glutathione S-transferase A5	{'weight': 1}
Probable glutathione peroxidase 8	{'weight': 1}
Glutathione S-transferase P	{'weight': 1}
Matrix metalloproteinase-9	{'weight': 1}
Glutathione S-transferase omega-2	{'weight': 1}
Glutathione S-transferase A4	{'weight': 1}
Cytochrome P450 3A4	{'weight': 1}
Glutathione peroxidase 3	{'weight': 1}
Glutathione S-transferase Mu 5	{'weight': 1}
Glutathione reductase, mitochondrial	{'weight': 1}
Leukotriene C4 synthase	{'weight': 1}
Maleylacetoacetate isomerase	{'weight': 1}
Glutathione S-transferase kappa 1	{'weight': 1}
Aldose reductase	{'weight': 1}
Microsomal glutathione S-transferase 1	{'weight': 1}
Glutathione peroxidase 6	{'weight': 1}
Hydroxyacylglutathione hydrolase, mitochondrial	{'weight': 1}
Glutathione peroxidase 7	{'weight': 1}
Glutathione S-transferase Mu 2	{'weight': 1}
Glutaredoxin-2, mitochondrial	{'weight': 1}
Glutathione S-transferase A2	{'weight': 1}
Glutathione S-transferase theta-1	{'weight': 1}
Gamma-glutamyltranspeptidase 1	{'weight': 1}
Epididymal secretory glutathione peroxidase	{'weight': 1}
S-formylglutathione hydrolase	{'weight': 1}
Microsomal glutathione S-transferase 2	{'weight': 1}
Glutaredoxin-1	{'weight': 1}
Glutathione peroxidase 1	{'weight': 1}
Lactoylglutathione lyase	{'weight': 1}
Phospholipid hydroperoxide glutathione peroxidase, mitochondrial	{'weight': 1}
Glutathione S-transferase omega-1	{'weight': 1}
Glutathione peroxidase	{'weight': 1}
Glutathione S-transferase Mu 4	{'weight': 1}
Glutathione peroxidase 2	{'weight': 1}
Glutathione S-transferase Mu 1	{'weight': 1}
Glutathione S-transferase Mu 3	{'weight': 1}
Glutathione S-transferase A3	{'weight': 1}
Glutathione S-transferase A2	41
Glutathione S-transferase A5	{'weight': 1}
Probable glutathione peroxidase 8	{'weight': 1}
Glutathione S-transferase P	{'weight': 1}
Tumor necrosis factor	{'weight': 1}
Matrix metalloproteinase-9	{'weight': 1}
Glutathione S-transferase omega-2	{'weight': 1}
Glutathione S-transferase A4	{'weight': 1}
Cytochrome P450 3A4	{'weight': 1}
High mobility group protein B1	{'weight': 1}
Glutathione peroxidase 3	{'weight': 1}
Glutathione S-transferase Mu 5	{'weight': 1}
Glutathione reductase, mitochondrial	{'weight': 1}
Leukotriene C4 synthase	{'weight': 1}
Maleylacetoacetate isomerase	{'weight': 1}
Glutathione S-transferase	{'weight': 1}
Glutathione S-transferase kappa 1	{'weight': 1}
Aldose reductase	{'weight': 1}
Microsomal glutathione S-transferase 1	{'weight': 1}
Glutathione peroxidase 6	{'weight': 1}
Hydroxyacylglutathione hydrolase, mitochondrial	{'weight': 1}
Glutathione peroxidase 7	{'weight': 1}
Glutathione S-transferase Mu 2	{'weight': 1}
Glutaredoxin-2, mitochondrial	{'weight': 1}
Glutathione S-transferase theta-1	{'weight': 1}
Gamma-glutamyltranspeptidase 1	{'weight': 1}
Epididymal secretory glutathione peroxidase	{'weight': 1}
S-formylglutathione hydrolase	{'weight': 1}
Glutaredoxin-1	{'weight': 1}
Microsomal glutathione S-transferase 2	{'weight': 1}
Glutathione peroxidase 1	{'weight': 1}
Lactoylglutathione lyase	{'weight': 1}
Phospholipid hydroperoxide glutathione peroxidase, mitochondrial	{'weight': 1}
Toll-like receptor 9	{'weight': 1}
Glutathione peroxidase	{'weight': 1}
Glutathione S-transferase Mu 4	{'weight': 1}
Angiotensin-converting enzyme 2	{'weight': 1}
Glutathione S-transferase omega-1	{'weight': 1}
Glutathione peroxidase 2	{'weight': 1}
Glutathione S-transferase Mu 1	{'weight': 2}
Glutathione S-transferase Mu 3	{'weight': 1}
Glutathione S-transferase A3	{'weight': 1}
Microsomal glutathione S-transferase 1	35
Glutathione S-transferase A5	{'weight': 1}
Probable glutathione peroxidase 8	{'weight': 1}
Glutathione S-transferase P	{'weight': 1}
Matrix metalloproteinase-9	{'weight': 1}
Glutathione S-transferase omega-2	{'weight': 1}
Glutathione S-transferase A4	{'weight': 1}
Cytochrome P450 3A4	{'weight': 1}
Glutathione peroxidase 3	{'weight': 1}
Glutathione S-transferase Mu 5	{'weight': 1}
Glutathione reductase, mitochondrial	{'weight': 1}
Leukotriene C4 synthase	{'weight': 1}
Maleylacetoacetate isomerase	{'weight': 1}
Glutathione S-transferase kappa 1	{'weight': 1}
Aldose reductase	{'weight': 1}
Glutathione peroxidase 6	{'weight': 1}
Hydroxyacylglutathione hydrolase, mitochondrial	{'weight': 1}
Glutathione peroxidase 7	{'weight': 1}
Glutathione S-transferase Mu 2	{'weight': 1}
Glutaredoxin-2, mitochondrial	{'weight': 1}
Glutathione S-transferase theta-1	{'weight': 1}
Gamma-glutamyltranspeptidase 1	{'weight': 1}
Epididymal secretory glutathione peroxidase	{'weight': 1}
S-formylglutathione hydrolase	{'weight': 1}
Microsomal glutathione S-transferase 2	{'weight': 1}
Glutaredoxin-1	{'weight': 1}
Glutathione peroxidase 1	{'weight': 1}
Lactoylglutathione lyase	{'weight': 1}
Phospholipid hydroperoxide glutathione peroxidase, mitochondrial	{'weight': 1}
Glutathione S-transferase omega-1	{'weight': 1}
Glutathione peroxidase	{'weight': 1}
Glutathione S-transferase Mu 4	{'weight': 1}
Glutathione peroxidase 2	{'weight': 1}
Glutathione S-transferase Mu 1	{'weight': 1}
Glutathione S-transferase Mu 3	{'weight': 1}
Glutathione S-transferase A3	{'weight': 1}
S-formylglutathione hydrolase	34
Glutathione S-transferase A5	{'weight': 1}
Probable glutathione peroxidase 8	{'weight': 1}
Glutathione S-transferase P	{'weight': 1}
Matrix metalloproteinase-9	{'weight': 1}
Glutathione S-transferase omega-2	{'weight': 1}
Glutathione S-transferase A4	{'weight': 1}
Cytochrome P450 3A4	{'weight': 1}
Glutathione peroxidase 3	{'weight': 1}
Glutathione S-transferase Mu 5	{'weight': 1}
Glutathione reductase, mitochondrial	{'weight': 1}
Leukotriene C4 synthase	{'weight': 1}
Maleylacetoacetate isomerase	{'weight': 1}
Glutathione S-transferase kappa 1	{'weight': 1}
Aldose reductase	{'weight': 1}
Glutathione peroxidase 6	{'weight': 1}
Hydroxyacylglutathione hydrolase, mitochondrial	{'weight': 1}
Glutathione peroxidase 7	{'weight': 1}
Glutathione S-transferase Mu 2	{'weight': 1}
Glutaredoxin-2, mitochondrial	{'weight': 1}
Glutathione S-transferase theta-1	{'weight': 1}
Gamma-glutamyltranspeptidase 1	{'weight': 1}
Epididymal secretory glutathione peroxidase	{'weight': 1}
Microsomal glutathione S-transferase 2	{'weight': 1}
Glutaredoxin-1	{'weight': 1}
Glutathione peroxidase 1	{'weight': 1}
Lactoylglutathione lyase	{'weight': 1}
Phospholipid hydroperoxide glutathione peroxidase, mitochondrial	{'weight': 1}
Glutathione S-transferase omega-1	{'weight': 1}
Glutathione peroxidase	{'weight': 1}
Glutathione S-transferase Mu 4	{'weight': 1}
Glutathione peroxidase 2	{'weight': 1}
Glutathione S-transferase Mu 1	{'weight': 1}
Glutathione S-transferase Mu 3	{'weight': 1}
Glutathione S-transferase A3	{'weight': 1}
Gamma-glutamyltranspeptidase 1	33
Glutathione S-transferase A5	{'weight': 1}
Probable glutathione peroxidase 8	{'weight': 1}
Glutathione S-transferase P	{'weight': 1}
Matrix metalloproteinase-9	{'weight': 1}
Glutathione S-transferase omega-2	{'weight': 1}
Glutathione S-transferase A4	{'weight': 1}
Cytochrome P450 3A4	{'weight': 1}
Glutathione peroxidase 3	{'weight': 1}
Glutathione S-transferase Mu 5	{'weight': 1}
Glutathione reductase, mitochondrial	{'weight': 1}
Leukotriene C4 synthase	{'weight': 1}
Maleylacetoacetate isomerase	{'weight': 1}
Glutathione S-transferase kappa 1	{'weight': 1}
Aldose reductase	{'weight': 1}
Glutathione peroxidase 6	{'weight': 1}
Hydroxyacylglutathione hydrolase, mitochondrial	{'weight': 1}
Glutathione peroxidase 7	{'weight': 1}
Glutathione S-transferase Mu 2	{'weight': 1}
Glutaredoxin-2, mitochondrial	{'weight': 1}
Glutathione S-transferase theta-1	{'weight': 1}
Epididymal secretory glutathione peroxidase	{'weight': 1}
Microsomal glutathione S-transferase 2	{'weight': 1}
Glutaredoxin-1	{'weight': 1}
Glutathione peroxidase 1	{'weight': 1}
Lactoylglutathione lyase	{'weight': 1}
Phospholipid hydroperoxide glutathione peroxidase, mitochondrial	{'weight': 1}
Glutathione S-transferase omega-1	{'weight': 1}
Glutathione peroxidase	{'weight': 1}
Glutathione S-transferase Mu 4	{'weight': 1}
Glutathione peroxidase 2	{'weight': 1}
Glutathione S-transferase Mu 1	{'weight': 1}
Glutathione S-transferase Mu 3	{'weight': 1}
Glutathione S-transferase A3	{'weight': 1}
Glutathione S-transferase Mu 2	32
Glutathione S-transferase A5	{'weight': 1}
Probable glutathione peroxidase 8	{'weight': 1}
Glutathione S-transferase P	{'weight': 1}
Matrix metalloproteinase-9	{'weight': 1}
Glutathione S-transferase omega-2	{'weight': 1}
Glutathione S-transferase A4	{'weight': 1}
Cytochrome P450 3A4	{'weight': 1}
Glutathione peroxidase 3	{'weight': 1}
Glutathione S-transferase Mu 5	{'weight': 1}
Glutathione reductase, mitochondrial	{'weight': 1}
Leukotriene C4 synthase	{'weight': 1}
Maleylacetoacetate isomerase	{'weight': 1}
Glutathione S-transferase kappa 1	{'weight': 1}
Aldose reductase	{'weight': 1}
Glutathione peroxidase 6	{'weight': 1}
Hydroxyacylglutathione hydrolase, mitochondrial	{'weight': 1}
Glutathione peroxidase 7	{'weight': 1}
Glutaredoxin-2, mitochondrial	{'weight': 1}
Glutathione S-transferase theta-1	{'weight': 1}
Epididymal secretory glutathione peroxidase	{'weight': 1}
Microsomal glutathione S-transferase 2	{'weight': 1}
Glutaredoxin-1	{'weight': 1}
Glutathione peroxidase 1	{'weight': 1}
Lactoylglutathione lyase	{'weight': 1}
Phospholipid hydroperoxide glutathione peroxidase, mitochondrial	{'weight': 1}
Glutathione S-transferase omega-1	{'weight': 1}
Glutathione peroxidase	{'weight': 1}
Glutathione S-transferase Mu 4	{'weight': 1}
Glutathione peroxidase 2	{'weight': 1}
Glutathione S-transferase Mu 1	{'weight': 1}
Glutathione S-transferase Mu 3	{'weight': 1}
Glutathione S-transferase A3	{'weight': 1}
Glutaredoxin-1	31
Glutathione S-transferase A5	{'weight': 1}
Probable glutathione peroxidase 8	{'weight': 1}
Glutathione S-transferase P	{'weight': 1}
Matrix metalloproteinase-9	{'weight': 1}
Glutathione S-transferase omega-2	{'weight': 1}
Glutathione S-transferase A4	{'weight': 1}
Cytochrome P450 3A4	{'weight': 1}
Glutathione peroxidase 3	{'weight': 1}
Glutathione S-transferase Mu 5	{'weight': 1}
Glutathione reductase, mitochondrial	{'weight': 1}
Leukotriene C4 synthase	{'weight': 1}
Maleylacetoacetate isomerase	{'weight': 1}
Glutathione S-transferase kappa 1	{'weight': 1}
Aldose reductase	{'weight': 1}
Glutathione peroxidase 6	{'weight': 1}
Hydroxyacylglutathione hydrolase, mitochondrial	{'weight': 1}
Glutathione peroxidase 7	{'weight': 1}
Glutaredoxin-2, mitochondrial	{'weight': 1}
Glutathione S-transferase theta-1	{'weight': 1}
Epididymal secretory glutathione peroxidase	{'weight': 1}
Microsomal glutathione S-transferase 2	{'weight': 1}
Glutathione peroxidase 1	{'weight': 1}
Lactoylglutathione lyase	{'weight': 1}
Phospholipid hydroperoxide glutathione peroxidase, mitochondrial	{'weight': 1}
Glutathione S-transferase omega-1	{'weight': 1}
Glutathione peroxidase	{'weight': 1}
Glutathione S-transferase Mu 4	{'weight': 1}
Glutathione peroxidase 2	{'weight': 1}
Glutathione S-transferase Mu 1	{'weight': 1}
Glutathione S-transferase Mu 3	{'weight': 1}
Glutathione S-transferase A3	{'weight': 1}
Phospholipid hydroperoxide glutathione peroxidase, mitochondrial	30
Glutathione S-transferase A5	{'weight': 1}
Probable glutathione peroxidase 8	{'weight': 1}
Glutathione S-transferase P	{'weight': 1}
Matrix metalloproteinase-9	{'weight': 1}
Glutathione S-transferase omega-2	{'weight': 1}
Glutathione S-transferase A4	{'weight': 1}
Cytochrome P450 3A4	{'weight': 1}
Glutathione peroxidase 3	{'weight': 1}
Glutathione S-transferase Mu 5	{'weight': 1}
Glutathione reductase, mitochondrial	{'weight': 1}
Leukotriene C4 synthase	{'weight': 1}
Maleylacetoacetate isomerase	{'weight': 1}
Glutathione S-transferase kappa 1	{'weight': 1}
Aldose reductase	{'weight': 1}
Glutathione peroxidase 6	{'weight': 1}
Hydroxyacylglutathione hydrolase, mitochondrial	{'weight': 1}
Glutathione peroxidase 7	{'weight': 1}
Glutaredoxin-2, mitochondrial	{'weight': 1}
Glutathione S-transferase theta-1	{'weight': 1}
Epididymal secretory glutathione peroxidase	{'weight': 1}
Microsomal glutathione S-transferase 2	{'weight': 1}
Glutathione peroxidase 1	{'weight': 1}
Lactoylglutathione lyase	{'weight': 1}
Glutathione S-transferase omega-1	{'weight': 1}
Glutathione peroxidase	{'weight': 1}
Glutathione S-transferase Mu 4	{'weight': 1}
Glutathione peroxidase 2	{'weight': 1}
Glutathione S-transferase Mu 1	{'weight': 1}
Glutathione S-transferase Mu 3	{'weight': 1}
Glutathione S-transferase A3	{'weight': 1}
Glutathione S-transferase Mu 5	29
Glutathione S-transferase A5	{'weight': 1}
Probable glutathione peroxidase 8	{'weight': 1}
Glutathione S-transferase P	{'weight': 1}
Matrix metalloproteinase-9	{'weight': 1}
Glutathione S-transferase omega-2	{'weight': 1}
Glutathione S-transferase A4	{'weight': 1}
Cytochrome P450 3A4	{'weight': 1}
Glutathione peroxidase 3	{'weight': 1}
Glutathione reductase, mitochondrial	{'weight': 1}
Leukotriene C4 synthase	{'weight': 1}
Maleylacetoacetate isomerase	{'weight': 1}
Glutathione S-transferase kappa 1	{'weight': 1}
Aldose reductase	{'weight': 1}
Glutathione peroxidase 6	{'weight': 1}
Hydroxyacylglutathione hydrolase, mitochondrial	{'weight': 1}
Glutathione peroxidase 7	{'weight': 1}
Glutaredoxin-2, mitochondrial	{'weight': 1}
Glutathione S-transferase theta-1	{'weight': 1}
Epididymal secretory glutathione peroxidase	{'weight': 1}
Microsomal glutathione S-transferase 2	{'weight': 1}
Glutathione peroxidase 1	{'weight': 1}
Lactoylglutathione lyase	{'weight': 1}
Glutathione S-transferase omega-1	{'weight': 1}
Glutathione peroxidase	{'weight': 1}
Glutathione S-transferase Mu 4	{'weight': 1}
Glutathione peroxidase 2	{'weight': 1}
Glutathione S-transferase Mu 1	{'weight': 1}
Glutathione S-transferase Mu 3	{'weight': 1}
Glutathione S-transferase A3	{'weight': 1}
Glutathione peroxidase 6	28
Glutathione S-transferase A5	{'weight': 1}
Probable glutathione peroxidase 8	{'weight': 1}
Glutathione S-transferase P	{'weight': 1}
Matrix metalloproteinase-9	{'weight': 1}
Glutathione S-transferase omega-2	{'weight': 1}
Glutathione S-transferase A4	{'weight': 1}
Cytochrome P450 3A4	{'weight': 1}
Glutathione peroxidase 3	{'weight': 1}
Glutathione reductase, mitochondrial	{'weight': 1}
Leukotriene C4 synthase	{'weight': 1}
Maleylacetoacetate isomerase	{'weight': 1}
Glutathione S-transferase kappa 1	{'weight': 1}
Aldose reductase	{'weight': 1}
Hydroxyacylglutathione hydrolase, mitochondrial	{'weight': 1}
Glutathione peroxidase 7	{'weight': 1}
Glutaredoxin-2, mitochondrial	{'weight': 1}
Glutathione S-transferase theta-1	{'weight': 1}
Epididymal secretory glutathione peroxidase	{'weight': 1}
Microsomal glutathione S-transferase 2	{'weight': 1}
Glutathione peroxidase 1	{'weight': 1}
Lactoylglutathione lyase	{'weight': 1}
Glutathione S-transferase omega-1	{'weight': 1}
Glutathione peroxidase	{'weight': 1}
Glutathione S-transferase Mu 4	{'weight': 1}
Glutathione peroxidase 2	{'weight': 1}
Glutathione S-transferase Mu 1	{'weight': 1}
Glutathione S-transferase Mu 3	{'weight': 1}
Glutathione S-transferase A3	{'weight': 1}
Hydroxyacylglutathione hydrolase, mitochondrial	27
Glutathione S-transferase A5	{'weight': 1}
Probable glutathione peroxidase 8	{'weight': 1}
Glutathione S-transferase P	{'weight': 1}
Matrix metalloproteinase-9	{'weight': 1}
Glutathione S-transferase omega-2	{'weight': 1}
Glutathione S-transferase A4	{'weight': 1}
Cytochrome P450 3A4	{'weight': 1}
Glutathione peroxidase 3	{'weight': 1}
Glutathione reductase, mitochondrial	{'weight': 1}
Leukotriene C4 synthase	{'weight': 1}
Maleylacetoacetate isomerase	{'weight': 1}
Glutathione S-transferase kappa 1	{'weight': 1}
Aldose reductase	{'weight': 1}
Glutathione peroxidase 7	{'weight': 1}
Glutaredoxin-2, mitochondrial	{'weight': 1}
Glutathione S-transferase theta-1	{'weight': 1}
Epididymal secretory glutathione peroxidase	{'weight': 1}
Microsomal glutathione S-transferase 2	{'weight': 1}
Glutathione peroxidase 1	{'weight': 1}
Lactoylglutathione lyase	{'weight': 1}
Glutathione S-transferase omega-1	{'weight': 1}
Glutathione peroxidase	{'weight': 1}
Glutathione S-transferase Mu 4	{'weight': 1}
Glutathione peroxidase 2	{'weight': 1}
Glutathione S-transferase Mu 1	{'weight': 1}
Glutathione S-transferase Mu 3	{'weight': 1}
Glutathione S-transferase A3	{'weight': 1}
Glutathione peroxidase	26
Glutathione S-transferase A5	{'weight': 1}
Probable glutathione peroxidase 8	{'weight': 1}
Glutathione S-transferase P	{'weight': 1}
Matrix metalloproteinase-9	{'weight': 1}
Glutathione S-transferase omega-2	{'weight': 1}
Glutathione S-transferase A4	{'weight': 1}
Cytochrome P450 3A4	{'weight': 1}
Glutathione peroxidase 3	{'weight': 1}
Glutathione reductase, mitochondrial	{'weight': 1}
Leukotriene C4 synthase	{'weight': 1}
Maleylacetoacetate isomerase	{'weight': 1}
Glutathione S-transferase kappa 1	{'weight': 1}
Aldose reductase	{'weight': 1}
Glutathione peroxidase 7	{'weight': 1}
Glutaredoxin-2, mitochondrial	{'weight': 1}
Glutathione S-transferase theta-1	{'weight': 1}
Epididymal secretory glutathione peroxidase	{'weight': 1}
Microsomal glutathione S-transferase 2	{'weight': 1}
Glutathione peroxidase 1	{'weight': 1}
Lactoylglutathione lyase	{'weight': 1}
Glutathione S-transferase omega-1	{'weight': 1}
Glutathione S-transferase Mu 4	{'weight': 1}
Glutathione peroxidase 2	{'weight': 1}
Glutathione S-transferase Mu 1	{'weight': 1}
Glutathione S-transferase Mu 3	{'weight': 1}
Glutathione S-transferase A3	{'weight': 1}
Glutathione peroxidase 7	25
Glutathione S-transferase A5	{'weight': 1}
Probable glutathione peroxidase 8	{'weight': 1}
Glutathione S-transferase P	{'weight': 1}
Matrix metalloproteinase-9	{'weight': 1}
Glutathione S-transferase omega-2	{'weight': 1}
Glutathione S-transferase A4	{'weight': 1}
Cytochrome P450 3A4	{'weight': 1}
Glutathione peroxidase 3	{'weight': 1}
Glutathione reductase, mitochondrial	{'weight': 1}
Leukotriene C4 synthase	{'weight': 1}
Maleylacetoacetate isomerase	{'weight': 1}
Glutathione S-transferase kappa 1	{'weight': 1}
Aldose reductase	{'weight': 1}
Glutaredoxin-2, mitochondrial	{'weight': 1}
Glutathione S-transferase theta-1	{'weight': 1}
Epididymal secretory glutathione peroxidase	{'weight': 1}
Microsomal glutathione S-transferase 2	{'weight': 1}
Glutathione peroxidase 1	{'weight': 1}
Lactoylglutathione lyase	{'weight': 1}
Glutathione S-transferase omega-1	{'weight': 1}
Glutathione S-transferase Mu 4	{'weight': 1}
Glutathione peroxidase 2	{'weight': 1}
Glutathione S-transferase Mu 1	{'weight': 1}
Glutathione S-transferase Mu 3	{'weight': 1}
Glutathione S-transferase A3	{'weight': 1}
Microsomal glutathione S-transferase 2	24
Glutathione S-transferase A5	{'weight': 1}
Probable glutathione peroxidase 8	{'weight': 1}
Glutathione S-transferase P	{'weight': 1}
Matrix metalloproteinase-9	{'weight': 1}
Glutathione S-transferase omega-2	{'weight': 1}
Glutathione S-transferase A4	{'weight': 1}
Cytochrome P450 3A4	{'weight': 1}
Glutathione peroxidase 3	{'weight': 1}
Glutathione reductase, mitochondrial	{'weight': 1}
Leukotriene C4 synthase	{'weight': 1}
Maleylacetoacetate isomerase	{'weight': 1}
Glutathione S-transferase kappa 1	{'weight': 1}
Aldose reductase	{'weight': 1}
Glutaredoxin-2, mitochondrial	{'weight': 1}
Glutathione S-transferase theta-1	{'weight': 1}
Epididymal secretory glutathione peroxidase	{'weight': 1}
Glutathione peroxidase 1	{'weight': 1}
Lactoylglutathione lyase	{'weight': 1}
Glutathione S-transferase omega-1	{'weight': 1}
Glutathione S-transferase Mu 4	{'weight': 1}
Glutathione peroxidase 2	{'weight': 1}
Glutathione S-transferase Mu 1	{'weight': 1}
Glutathione S-transferase Mu 3	{'weight': 1}
Glutathione S-transferase A3	{'weight': 1}
Glutathione S-transferase omega-2	23
Glutathione S-transferase A5	{'weight': 1}
Probable glutathione peroxidase 8	{'weight': 1}
Glutathione S-transferase P	{'weight': 1}
Matrix metalloproteinase-9	{'weight': 1}
Glutathione S-transferase A4	{'weight': 1}
Cytochrome P450 3A4	{'weight': 1}
Glutathione peroxidase 3	{'weight': 1}
Glutathione reductase, mitochondrial	{'weight': 1}
Leukotriene C4 synthase	{'weight': 1}
Maleylacetoacetate isomerase	{'weight': 1}
Glutathione S-transferase kappa 1	{'weight': 1}
Aldose reductase	{'weight': 1}
Glutaredoxin-2, mitochondrial	{'weight': 1}
Glutathione S-transferase theta-1	{'weight': 1}
Epididymal secretory glutathione peroxidase	{'weight': 1}
Glutathione peroxidase 1	{'weight': 1}
Lactoylglutathione lyase	{'weight': 1}
Glutathione S-transferase omega-1	{'weight': 1}
Glutathione S-transferase Mu 4	{'weight': 1}
Glutathione peroxidase 2	{'weight': 1}
Glutathione S-transferase Mu 1	{'weight': 1}
Glutathione S-transferase Mu 3	{'weight': 1}
Glutathione S-transferase A3	{'weight': 1}
Glutaredoxin-2, mitochondrial	22
Glutathione S-transferase A5	{'weight': 1}
Probable glutathione peroxidase 8	{'weight': 1}
Glutathione S-transferase P	{'weight': 1}
Matrix metalloproteinase-9	{'weight': 1}
Glutathione S-transferase A4	{'weight': 1}
Cytochrome P450 3A4	{'weight': 1}
Glutathione peroxidase 3	{'weight': 1}
Glutathione reductase, mitochondrial	{'weight': 1}
Leukotriene C4 synthase	{'weight': 1}
Maleylacetoacetate isomerase	{'weight': 1}
Glutathione S-transferase kappa 1	{'weight': 1}
Aldose reductase	{'weight': 1}
Glutathione S-transferase theta-1	{'weight': 1}
Epididymal secretory glutathione peroxidase	{'weight': 1}
Glutathione peroxidase 1	{'weight': 1}
Lactoylglutathione lyase	{'weight': 1}
Glutathione S-transferase omega-1	{'weight': 1}
Glutathione S-transferase Mu 4	{'weight': 1}
Glutathione peroxidase 2	{'weight': 1}
Glutathione S-transferase Mu 1	{'weight': 1}
Glutathione S-transferase Mu 3	{'weight': 1}
Glutathione S-transferase A3	{'weight': 1}
Lactoylglutathione lyase	30
Glutathione S-transferase A5	{'weight': 1}
Probable glutathione peroxidase 8	{'weight': 1}
Glutathione S-transferase P	{'weight': 1}
Matrix metalloproteinase-9	{'weight': 1}
Glutathione S-transferase A4	{'weight': 1}
Cytochrome P450 3A4	{'weight': 1}
Prostaglandin reductase 2	{'weight': 1}
Phospholipase A2, membrane associated	{'weight': 1}
Interferon-induced, double-stranded RNA-activated protein kinase	{'weight': 1}
Glutathione peroxidase 3	{'weight': 1}
Glutathione reductase, mitochondrial	{'weight': 1}
Leukotriene C4 synthase	{'weight': 1}
Prostaglandin G/H synthase 2	{'weight': 1}
Maleylacetoacetate isomerase	{'weight': 1}
Glutathione S-transferase kappa 1	{'weight': 1}
Aldose reductase	{'weight': 1}
Prostaglandin D2 receptor 2	{'weight': 1}
Peroxisome proliferator-activated receptor alpha	{'weight': 1}
Glutathione S-transferase theta-1	{'weight': 1}
Aldo-keto reductase family 1 member C3	{'weight': 1}
Epididymal secretory glutathione peroxidase	{'weight': 1}
Glutathione peroxidase 1	{'weight': 1}
Glutathione S-transferase omega-1	{'weight': 1}
Glutathione S-transferase Mu 4	{'weight': 1}
Peroxisome proliferator-activated receptor gamma	{'weight': 1}
Glutathione peroxidase 2	{'weight': 1}
Prostaglandin G/H synthase 1	{'weight': 1}
Glutathione S-transferase Mu 1	{'weight': 1}
Glutathione S-transferase Mu 3	{'weight': 1}
Glutathione S-transferase A3	{'weight': 1}
Leukotriene C4 synthase	20
Glutathione S-transferase A5	{'weight': 1}
Probable glutathione peroxidase 8	{'weight': 1}
Glutathione S-transferase P	{'weight': 1}
Matrix metalloproteinase-9	{'weight': 1}
Glutathione S-transferase A4	{'weight': 1}
Cytochrome P450 3A4	{'weight': 1}
Glutathione peroxidase 3	{'weight': 1}
Glutathione reductase, mitochondrial	{'weight': 1}
Maleylacetoacetate isomerase	{'weight': 1}
Glutathione S-transferase kappa 1	{'weight': 1}
Aldose reductase	{'weight': 1}
Glutathione S-transferase theta-1	{'weight': 1}
Epididymal secretory glutathione peroxidase	{'weight': 1}
Glutathione peroxidase 1	{'weight': 1}
Glutathione S-transferase omega-1	{'weight': 1}
Glutathione S-transferase Mu 4	{'weight': 1}
Glutathione peroxidase 2	{'weight': 1}
Glutathione S-transferase Mu 1	{'weight': 1}
Glutathione S-transferase Mu 3	{'weight': 1}
Glutathione S-transferase A3	{'weight': 1}
Glutathione reductase, mitochondrial	61
NAD(P)H dehydrogenase [quinone] 1	{'weight': 1}
Arylalkylamine N-acetyltransferase	{'weight': 1}
Glutathione S-transferase A5	{'weight': 1}
Probable glutathione peroxidase 8	{'weight': 1}
Glutathione S-transferase P	{'weight': 1}
Matrix metalloproteinase-9	{'weight': 1}
Transient receptor potential cation channel subfamily M member 8	{'weight': 1}
Glycine receptor subunit alpha-3	{'weight': 1}
Superoxide dismutase [Cu-Zn]	{'weight': 1}
N-acylethanolamine-hydrolyzing acid amidase	{'weight': 1}
G-protein coupled receptor 55	{'weight': 1}
Neuronal acetylcholine receptor subunit alpha-7	{'weight': 1}
Aldose reductase	{'weight': 1}
Transient receptor potential cation channel subfamily A member 1	{'weight': 1}
Voltage-dependent T-type calcium channel subunit alpha-1I	{'weight': 1}
N-arachidonyl glycine receptor	{'weight': 1}
5-hydroxytryptamine receptor 1A	{'weight': 1}
Delta-type opioid receptor	{'weight': 1}
Cytochrome P450 2D6	{'weight': 1}
Indoleamine 2,3-dioxygenase 1	{'weight': 1}
Glutathione S-transferase omega-1	{'weight': 1}
Peroxisome proliferator-activated receptor gamma	{'weight': 1}
G-protein coupled receptor 12	{'weight': 1}
Catalase	{'weight': 1}
Glutathione peroxidase 2	{'weight': 1}
Glutathione S-transferase Mu 1	{'weight': 1}
Transient receptor potential cation channel subfamily V member 3	{'weight': 1}
3-hydroxy-3-methylglutaryl-coenzyme A reductase	{'weight': 1}
Glutathione S-transferase A3	{'weight': 1}
Cytochrome P450 3A7	{'weight': 1}
Glycine receptor subunit alpha-1	{'weight': 1}
Glutathione S-transferase A4	{'weight': 1}
Cytochrome P450 3A4	{'weight': 1}
Glycine receptor subunit beta	{'weight': 1}
Glutathione peroxidase 3	{'weight': 1}
Adenosine receptor A1	{'weight': 1}
Cytochrome P450 1A2	{'weight': 1}
Prostaglandin G/H synthase 2	{'weight': 1}
Maleylacetoacetate isomerase	{'weight': 1}
Glutathione S-transferase kappa 1	{'weight': 1}
Mu-type opioid receptor	{'weight': 1}
Cytochrome P450 3A5	{'weight': 1}
Steroid 17-alpha-hydroxylase/17,20 lyase	{'weight': 1}
Acetyl-CoA acetyltransferase, mitochondrial	{'weight': 1}
Voltage-dependent T-type calcium channel subunit alpha-1H	{'weight': 1}
Transient receptor potential cation channel subfamily V member 4	{'weight': 1}
Glutathione S-transferase theta-1	{'weight': 1}
5-hydroxytryptamine receptor 2A	{'weight': 1}
Epididymal secretory glutathione peroxidase	{'weight': 1}
Transient receptor potential cation channel subfamily V member 2	{'weight': 1}
Glutathione peroxidase 1	{'weight': 2}
Cannabinoid receptor 2	{'weight': 1}
Glutathione S-transferase Mu 4	{'weight': 1}
Transient receptor potential cation channel subfamily V member 1	{'weight': 1}
Prostaglandin G/H synthase 1	{'weight': 1}
5-hydroxytryptamine receptor 3A	{'weight': 1}
Cytochrome P450 1B1	{'weight': 1}
Voltage-dependent anion-selective channel protein 1	{'weight': 1}
Voltage-dependent T-type calcium channel subunit alpha-1G	{'weight': 1}
Glutathione S-transferase Mu 3	{'weight': 1}
Cannabinoid receptor 1	{'weight': 1}
Glutathione S-transferase Mu 1	23
Glutathione S-transferase A5	{'weight': 1}
Probable glutathione peroxidase 8	{'weight': 1}
Glutathione S-transferase P	{'weight': 1}
Tumor necrosis factor	{'weight': 1}
Matrix metalloproteinase-9	{'weight': 1}
Glutathione S-transferase A4	{'weight': 1}
Cytochrome P450 3A4	{'weight': 1}
High mobility group protein B1	{'weight': 1}
Glutathione peroxidase 3	{'weight': 1}
Maleylacetoacetate isomerase	{'weight': 1}
Glutathione S-transferase	{'weight': 1}
Glutathione S-transferase kappa 1	{'weight': 1}
Aldose reductase	{'weight': 1}
Glutathione S-transferase theta-1	{'weight': 1}
Epididymal secretory glutathione peroxidase	{'weight': 1}
Glutathione peroxidase 1	{'weight': 1}
Toll-like receptor 9	{'weight': 1}
Glutathione S-transferase Mu 4	{'weight': 1}
Angiotensin-converting enzyme 2	{'weight': 1}
Glutathione S-transferase omega-1	{'weight': 1}
Glutathione peroxidase 2	{'weight': 1}
Glutathione S-transferase Mu 3	{'weight': 1}
Glutathione S-transferase A3	{'weight': 1}
Glutathione S-transferase kappa 1	17
Glutathione S-transferase A5	{'weight': 1}
Probable glutathione peroxidase 8	{'weight': 1}
Glutathione S-transferase P	{'weight': 1}
Matrix metalloproteinase-9	{'weight': 1}
Glutathione S-transferase A4	{'weight': 1}
Cytochrome P450 3A4	{'weight': 1}
Glutathione peroxidase 3	{'weight': 1}
Maleylacetoacetate isomerase	{'weight': 1}
Aldose reductase	{'weight': 1}
Glutathione S-transferase theta-1	{'weight': 1}
Epididymal secretory glutathione peroxidase	{'weight': 1}
Glutathione peroxidase 1	{'weight': 1}
Glutathione S-transferase omega-1	{'weight': 1}
Glutathione S-transferase Mu 4	{'weight': 1}
Glutathione peroxidase 2	{'weight': 1}
Glutathione S-transferase Mu 3	{'weight': 1}
Glutathione S-transferase A3	{'weight': 1}
Glutathione S-transferase A3	16
Glutathione S-transferase A5	{'weight': 1}
Probable glutathione peroxidase 8	{'weight': 1}
Glutathione S-transferase P	{'weight': 1}
Matrix metalloproteinase-9	{'weight': 1}
Glutathione S-transferase A4	{'weight': 1}
Cytochrome P450 3A4	{'weight': 1}
Glutathione peroxidase 3	{'weight': 1}
Maleylacetoacetate isomerase	{'weight': 1}
Aldose reductase	{'weight': 1}
Glutathione S-transferase theta-1	{'weight': 1}
Epididymal secretory glutathione peroxidase	{'weight': 1}
Glutathione peroxidase 1	{'weight': 1}
Glutathione S-transferase omega-1	{'weight': 1}
Glutathione S-transferase Mu 4	{'weight': 1}
Glutathione peroxidase 2	{'weight': 1}
Glutathione S-transferase Mu 3	{'weight': 1}
Glutathione S-transferase Mu 3	15
Glutathione S-transferase A5	{'weight': 1}
Probable glutathione peroxidase 8	{'weight': 1}
Glutathione S-transferase P	{'weight': 1}
Matrix metalloproteinase-9	{'weight': 1}
Glutathione S-transferase A4	{'weight': 1}
Cytochrome P450 3A4	{'weight': 1}
Glutathione peroxidase 3	{'weight': 1}
Maleylacetoacetate isomerase	{'weight': 1}
Aldose reductase	{'weight': 1}
Glutathione S-transferase theta-1	{'weight': 1}
Epididymal secretory glutathione peroxidase	{'weight': 1}
Glutathione peroxidase 1	{'weight': 1}
Glutathione S-transferase omega-1	{'weight': 1}
Glutathione S-transferase Mu 4	{'weight': 1}
Glutathione peroxidase 2	{'weight': 1}
Glutathione S-transferase A4	14
Glutathione S-transferase A5	{'weight': 1}
Probable glutathione peroxidase 8	{'weight': 1}
Glutathione S-transferase P	{'weight': 1}
Matrix metalloproteinase-9	{'weight': 1}
Cytochrome P450 3A4	{'weight': 1}
Glutathione peroxidase 3	{'weight': 1}
Maleylacetoacetate isomerase	{'weight': 1}
Aldose reductase	{'weight': 1}
Glutathione S-transferase theta-1	{'weight': 1}
Epididymal secretory glutathione peroxidase	{'weight': 1}
Glutathione peroxidase 1	{'weight': 1}
Glutathione S-transferase omega-1	{'weight': 1}
Glutathione S-transferase Mu 4	{'weight': 1}
Glutathione peroxidase 2	{'weight': 1}
Glutathione S-transferase Mu 4	13
Glutathione S-transferase A5	{'weight': 1}
Probable glutathione peroxidase 8	{'weight': 1}
Glutathione S-transferase P	{'weight': 1}
Matrix metalloproteinase-9	{'weight': 1}
Cytochrome P450 3A4	{'weight': 1}
Glutathione peroxidase 3	{'weight': 1}
Maleylacetoacetate isomerase	{'weight': 1}
Aldose reductase	{'weight': 1}
Glutathione S-transferase theta-1	{'weight': 1}
Epididymal secretory glutathione peroxidase	{'weight': 1}
Glutathione peroxidase 1	{'weight': 1}
Glutathione S-transferase omega-1	{'weight': 1}
Glutathione peroxidase 2	{'weight': 1}
Glutathione S-transferase A5	12
Probable glutathione peroxidase 8	{'weight': 1}
Glutathione S-transferase P	{'weight': 1}
Matrix metalloproteinase-9	{'weight': 1}
Cytochrome P450 3A4	{'weight': 1}
Glutathione peroxidase 3	{'weight': 1}
Maleylacetoacetate isomerase	{'weight': 1}
Aldose reductase	{'weight': 1}
Glutathione S-transferase theta-1	{'weight': 1}
Epididymal secretory glutathione peroxidase	{'weight': 1}
Glutathione peroxidase 1	{'weight': 1}
Glutathione S-transferase omega-1	{'weight': 1}
Glutathione peroxidase 2	{'weight': 1}
Glutathione S-transferase P	15
Probable glutathione peroxidase 8	{'weight': 1}
Matrix metalloproteinase-9	{'weight': 1}
Cytochrome P450 3A4	{'weight': 1}
Glutathione peroxidase 3	{'weight': 1}
Maleylacetoacetate isomerase	{'weight': 1}
Multidrug resistance-associated protein 5	{'weight': 1}
Aldose reductase	{'weight': 1}
Glutathione S-transferase theta-1	{'weight': 1}
Epididymal secretory glutathione peroxidase	{'weight': 1}
Glutathione peroxidase 1	{'weight': 1}
Peroxisome proliferator-activated receptor gamma	{'weight': 1}
Glutathione S-transferase omega-1	{'weight': 1}
Glutathione peroxidase 2	{'weight': 1}
Vitamin D3 receptor	{'weight': 1}
Carbonyl reductase [NADPH] 1	{'weight': 1}
Glutathione S-transferase omega-1	10
Probable glutathione peroxidase 8	{'weight': 1}
Matrix metalloproteinase-9	{'weight': 1}
Cytochrome P450 3A4	{'weight': 1}
Glutathione peroxidase 3	{'weight': 1}
Maleylacetoacetate isomerase	{'weight': 1}
Aldose reductase	{'weight': 1}
Glutathione S-transferase theta-1	{'weight': 1}
Epididymal secretory glutathione peroxidase	{'weight': 1}
Glutathione peroxidase 1	{'weight': 1}
Glutathione peroxidase 2	{'weight': 1}
Glutathione peroxidase 1	51
NAD(P)H dehydrogenase [quinone] 1	{'weight': 1}
Arylalkylamine N-acetyltransferase	{'weight': 1}
Probable glutathione peroxidase 8	{'weight': 1}
Matrix metalloproteinase-9	{'weight': 1}
Transient receptor potential cation channel subfamily M member 8	{'weight': 1}
Glycine receptor subunit alpha-3	{'weight': 1}
Superoxide dismutase [Cu-Zn]	{'weight': 1}
N-acylethanolamine-hydrolyzing acid amidase	{'weight': 1}
G-protein coupled receptor 55	{'weight': 1}
Neuronal acetylcholine receptor subunit alpha-7	{'weight': 1}
Aldose reductase	{'weight': 1}
Transient receptor potential cation channel subfamily A member 1	{'weight': 1}
Voltage-dependent T-type calcium channel subunit alpha-1I	{'weight': 1}
N-arachidonyl glycine receptor	{'weight': 1}
5-hydroxytryptamine receptor 1A	{'weight': 1}
Delta-type opioid receptor	{'weight': 1}
Cytochrome P450 2D6	{'weight': 1}
Indoleamine 2,3-dioxygenase 1	{'weight': 1}
Peroxisome proliferator-activated receptor gamma	{'weight': 1}
G-protein coupled receptor 12	{'weight': 1}
Catalase	{'weight': 1}
Glutathione peroxidase 2	{'weight': 1}
Transient receptor potential cation channel subfamily V member 3	{'weight': 1}
3-hydroxy-3-methylglutaryl-coenzyme A reductase	{'weight': 1}
Cytochrome P450 3A7	{'weight': 1}
Glycine receptor subunit alpha-1	{'weight': 1}
Cytochrome P450 3A4	{'weight': 1}
Glycine receptor subunit beta	{'weight': 1}
Glutathione peroxidase 3	{'weight': 1}
Adenosine receptor A1	{'weight': 1}
Cytochrome P450 1A2	{'weight': 1}
Prostaglandin G/H synthase 2	{'weight': 1}
Maleylacetoacetate isomerase	{'weight': 1}
Mu-type opioid receptor	{'weight': 1}
Cytochrome P450 3A5	{'weight': 1}
Steroid 17-alpha-hydroxylase/17,20 lyase	{'weight': 1}
Acetyl-CoA acetyltransferase, mitochondrial	{'weight': 1}
Voltage-dependent T-type calcium channel subunit alpha-1H	{'weight': 1}
Transient receptor potential cation channel subfamily V member 4	{'weight': 1}
Glutathione S-transferase theta-1	{'weight': 1}
5-hydroxytryptamine receptor 2A	{'weight': 1}
Epididymal secretory glutathione peroxidase	{'weight': 1}
Transient receptor potential cation channel subfamily V member 2	{'weight': 1}
Cannabinoid receptor 2	{'weight': 1}
Transient receptor potential cation channel subfamily V member 1	{'weight': 1}
Prostaglandin G/H synthase 1	{'weight': 1}
5-hydroxytryptamine receptor 3A	{'weight': 1}
Cytochrome P450 1B1	{'weight': 1}
Voltage-dependent anion-selective channel protein 1	{'weight': 1}
Voltage-dependent T-type calcium channel subunit alpha-1G	{'weight': 1}
Cannabinoid receptor 1	{'weight': 1}
Glutathione peroxidase 2	8
Probable glutathione peroxidase 8	{'weight': 1}
Matrix metalloproteinase-9	{'weight': 1}
Cytochrome P450 3A4	{'weight': 1}
Glutathione peroxidase 3	{'weight': 1}
Maleylacetoacetate isomerase	{'weight': 1}
Aldose reductase	{'weight': 1}
Glutathione S-transferase theta-1	{'weight': 1}
Epididymal secretory glutathione peroxidase	{'weight': 1}
Glutathione S-transferase theta-1	7
Probable glutathione peroxidase 8	{'weight': 1}
Matrix metalloproteinase-9	{'weight': 1}
Cytochrome P450 3A4	{'weight': 1}
Glutathione peroxidase 3	{'weight': 1}
Maleylacetoacetate isomerase	{'weight': 1}
Aldose reductase	{'weight': 1}
Epididymal secretory glutathione peroxidase	{'weight': 1}
Maleylacetoacetate isomerase	6
Probable glutathione peroxidase 8	{'weight': 1}
Matrix metalloproteinase-9	{'weight': 1}
Cytochrome P450 3A4	{'weight': 1}
Glutathione peroxidase 3	{'weight': 1}
Aldose reductase	{'weight': 1}
Epididymal secretory glutathione peroxidase	{'weight': 1}
Epididymal secretory glutathione peroxidase	5
Probable glutathione peroxidase 8	{'weight': 1}
Matrix metalloproteinase-9	{'weight': 1}
Cytochrome P450 3A4	{'weight': 1}
Glutathione peroxidase 3	{'weight': 1}
Aldose reductase	{'weight': 1}
Glutathione peroxidase 3	4
Probable glutathione peroxidase 8	{'weight': 1}
Matrix metalloproteinase-9	{'weight': 1}
Cytochrome P450 3A4	{'weight': 1}
Aldose reductase	{'weight': 1}
Aldose reductase	3
Probable glutathione peroxidase 8	{'weight': 1}
Matrix metalloproteinase-9	{'weight': 1}
Cytochrome P450 3A4	{'weight': 1}
Matrix metalloproteinase-9	27
Probable glutathione peroxidase 8	{'weight': 1}
30S ribosomal protein S4	{'weight': 1}
Vascular endothelial growth factor A	{'weight': 1}
Mitogen-activated protein kinase 7	{'weight': 1}
Mitogen-activated protein kinase 12	{'weight': 1}
Mitogen-activated protein kinase 6	{'weight': 1}
Mitogen-activated protein kinase 1	{'weight': 1}
Leukotriene A-4 hydrolase	{'weight': 1}
Mitogen-activated protein kinase 11	{'weight': 1}
Mitogen-activated protein kinase 8	{'weight': 1}
Nitric oxide synthase, inducible	{'weight': 1}
Mitogen-activated protein kinase 15	{'weight': 1}
Caspase-1	{'weight': 1}
Arachidonate 5-lipoxygenase	{'weight': 1}
30S ribosomal protein S9	{'weight': 1}
Cytochrome P450 3A4	{'weight': 1}
Mitogen-activated protein kinase 14	{'weight': 1}
Cytochrome c	{'weight': 1}
Mitogen-activated protein kinase 3	{'weight': 1}
Interleukin-1 beta	{'weight': 1}
Caspase-3	{'weight': 1}
Mitogen-activated protein kinase 9	{'weight': 1}
Mitogen-activated protein kinase 4	{'weight': 1}
Mitogen-activated protein kinase 10	{'weight': 1}
Mitogen-activated protein kinase 13	{'weight': 1}
B1 bradykinin receptor	{'weight': 1}
72 kDa type IV collagenase	{'weight': 1}
Cytochrome P450 3A4	1
Probable glutathione peroxidase 8	{'weight': 1}
Probable glutathione peroxidase 8	0
Histamine H1 receptor	33
5-hydroxytryptamine receptor 2B	{'weight': 1}
Alpha-1D adrenergic receptor	{'weight': 2}
5-hydroxytryptamine receptor 1B	{'weight': 1}
D(2) dopamine receptor	{'weight': 2}
5-hydroxytryptamine receptor 1E	{'weight': 1}
Muscarinic acetylcholine receptor M3	{'weight': 2}
Muscarinic acetylcholine receptor M4	{'weight': 1}
Sphingomyelin phosphodiesterase	{'weight': 1}
Potassium voltage-gated channel subfamily H member 2	{'weight': 1}
5-hydroxytryptamine receptor 6	{'weight': 2}
Calmodulin	{'weight': 1}
Alpha-1-acid glycoprotein 2	{'weight': 1}
Alpha-2B adrenergic receptor	{'weight': 2}
6-phosphogluconate dehydrogenase, decarboxylating	{'weight': 1}
Histamine H4 receptor	{'weight': 1}
Alpha-2C adrenergic receptor	{'weight': 2}
Alpha-2A adrenergic receptor	{'weight': 2}
D(1A) dopamine receptor	{'weight': 2}
5-hydroxytryptamine receptor 1A	{'weight': 2}
5-hydroxytryptamine receptor 2A	{'weight': 2}
5-hydroxytryptamine receptor 2C	{'weight': 2}
Alpha-1-acid glycoprotein 1	{'weight': 1}
5-hydroxytryptamine receptor 7	{'weight': 2}
Muscarinic acetylcholine receptor M5	{'weight': 1}
Alpha-1B adrenergic receptor	{'weight': 2}
Muscarinic acetylcholine receptor M1	{'weight': 2}
Muscarinic acetylcholine receptor M2	{'weight': 2}
D(4) dopamine receptor	{'weight': 2}
D(3) dopamine receptor	{'weight': 2}
5-hydroxytryptamine receptor 3A	{'weight': 1}
Alpha-1A adrenergic receptor	{'weight': 2}
D(1B) dopamine receptor	{'weight': 2}
5-hydroxytryptamine receptor 1D	{'weight': 1}
Muscarinic acetylcholine receptor M2	35
5-hydroxytryptamine receptor 2B	{'weight': 1}
Alpha-1D adrenergic receptor	{'weight': 1}
5-hydroxytryptamine receptor 1B	{'weight': 2}
D(2) dopamine receptor	{'weight': 2}
5-hydroxytryptamine receptor 1E	{'weight': 2}
Muscarinic acetylcholine receptor M3	{'weight': 2}
Muscarinic acetylcholine receptor M4	{'weight': 2}
5-hydroxytryptamine receptor 6	{'weight': 1}
Sodium-dependent noradrenaline transporter	{'weight': 1}
Alpha-2B adrenergic receptor	{'weight': 1}
Glutamate receptor ionotropic, NMDA 3A	{'weight': 1}
Cholinesterase	{'weight': 1}
Alpha-7 nicotinic cholinergic receptor subunit	{'weight': 1}
Alpha-2C adrenergic receptor	{'weight': 1}
Mu-type opioid receptor	{'weight': 1}
Alpha-2A adrenergic receptor	{'weight': 1}
D(1A) dopamine receptor	{'weight': 1}
5-hydroxytryptamine receptor 1A	{'weight': 2}
5-hydroxytryptamine receptor 2A	{'weight': 2}
Delta-type opioid receptor	{'weight': 1}
5-hydroxytryptamine receptor 2C	{'weight': 2}
5-hydroxytryptamine receptor 1F	{'weight': 1}
5-hydroxytryptamine receptor 7	{'weight': 1}
Muscarinic acetylcholine receptor M5	{'weight': 2}
Alpha-1B adrenergic receptor	{'weight': 1}
Muscarinic acetylcholine receptor M1	{'weight': 2}
Nitric oxide synthase, brain	{'weight': 1}
D(4) dopamine receptor	{'weight': 1}
D(3) dopamine receptor	{'weight': 1}
5-hydroxytryptamine receptor 3A	{'weight': 2}
Alpha-1A adrenergic receptor	{'weight': 1}
D(1B) dopamine receptor	{'weight': 1}
Substance-P receptor	{'weight': 1}
5-hydroxytryptamine receptor 1D	{'weight': 2}
Kappa-type opioid receptor	{'weight': 1}
Nonstructural protein 5A	0
Mineralocorticoid receptor	40
Progesterone receptor	{'weight': 2}
Voltage-dependent calcium channel subunit alpha-2/delta-4	{'weight': 1}
Voltage-dependent calcium channel subunit alpha-2/delta-3	{'weight': 1}
Voltage-dependent calcium channel gamma-3 subunit	{'weight': 1}
Voltage-dependent L-type calcium channel subunit alpha-1F	{'weight': 1}
Androgen receptor	{'weight': 2}
Voltage-dependent L-type calcium channel subunit alpha-1S	{'weight': 1}
Voltage-dependent calcium channel subunit alpha-2/delta-1	{'weight': 1}
Cytochrome P450 11B2, mitochondrial	{'weight': 1}
Voltage-dependent N-type calcium channel subunit alpha-1B	{'weight': 1}
Voltage-dependent P/Q-type calcium channel subunit alpha-1A	{'weight': 1}
Nuclear receptor subfamily 1 group I member 2	{'weight': 1}
Voltage-dependent calcium channel gamma-1 subunit	{'weight': 1}
Voltage-dependent calcium channel gamma-5 subunit	{'weight': 1}
Voltage-dependent calcium channel gamma-6 subunit	{'weight': 1}
Voltage-dependent calcium channel subunit alpha-2/delta-2	{'weight': 1}
Voltage-dependent T-type calcium channel subunit alpha-1I	{'weight': 1}
Steroid 17-alpha-hydroxylase/17,20 lyase	{'weight': 2}
Estrogen receptor	{'weight': 1}
Voltage-dependent L-type calcium channel subunit alpha-1D	{'weight': 1}
Voltage-dependent calcium channel gamma-8 subunit	{'weight': 1}
Voltage-dependent T-type calcium channel subunit alpha-1H	{'weight': 1}
Voltage-dependent L-type calcium channel subunit beta-4	{'weight': 1}
3-oxo-5-alpha-steroid 4-dehydrogenase 1	{'weight': 1}
Sex hormone-binding globulin	{'weight': 2}
Voltage-dependent calcium channel gamma-2 subunit	{'weight': 1}
Voltage-dependent calcium channel gamma-4 subunit	{'weight': 1}
Alpha-1-acid glycoprotein 1	{'weight': 1}
Voltage-dependent R-type calcium channel subunit alpha-1E	{'weight': 1}
Voltage-dependent L-type calcium channel subunit beta-2	{'weight': 1}
Voltage-dependent L-type calcium channel subunit alpha-1C	{'weight': 1}
3-oxo-5-alpha-steroid 4-dehydrogenase 2	{'weight': 1}
Voltage-dependent L-type calcium channel subunit beta-3	{'weight': 1}
Estrogen receptor beta	{'weight': 1}
Polyprenol reductase	{'weight': 1}
Voltage-dependent T-type calcium channel subunit alpha-1G	{'weight': 1}
Voltage-dependent calcium channel gamma-7 subunit	{'weight': 1}
Kappa-type opioid receptor	{'weight': 1}
Glucocorticoid receptor	{'weight': 2}
Voltage-dependent L-type calcium channel subunit beta-1	{'weight': 1}
Androgen receptor	52
Serum albumin	{'weight': 1}
Progesterone receptor	{'weight': 3}
Voltage-dependent calcium channel subunit alpha-2/delta-4	{'weight': 1}
Protein kinase C alpha type	{'weight': 1}
Voltage-dependent calcium channel subunit alpha-2/delta-3	{'weight': 1}
Voltage-dependent calcium channel gamma-3 subunit	{'weight': 1}
Voltage-dependent L-type calcium channel subunit alpha-1F	{'weight': 1}
Potassium voltage-gated channel subfamily H member 2	{'weight': 1}
Voltage-dependent L-type calcium channel subunit alpha-1S	{'weight': 1}
Voltage-dependent calcium channel subunit alpha-2/delta-1	{'weight': 1}
Cytochrome P450 11B2, mitochondrial	{'weight': 1}
Voltage-dependent N-type calcium channel subunit alpha-1B	{'weight': 1}
Voltage-dependent P/Q-type calcium channel subunit alpha-1A	{'weight': 1}
Nuclear receptor subfamily 1 group I member 2	{'weight': 2}
Voltage-dependent calcium channel gamma-1 subunit	{'weight': 1}
Voltage-dependent calcium channel gamma-5 subunit	{'weight': 1}
Voltage-dependent calcium channel gamma-6 subunit	{'weight': 1}
Estrogen-related receptor gamma	{'weight': 1}
Voltage-dependent calcium channel subunit alpha-2/delta-2	{'weight': 1}
Voltage-dependent T-type calcium channel subunit alpha-1I	{'weight': 1}
Steroid 17-alpha-hydroxylase/17,20 lyase	{'weight': 2}
Estrogen receptor	{'weight': 2}
Protein kinase C iota type	{'weight': 1}
Protein kinase C zeta type	{'weight': 1}
Voltage-dependent L-type calcium channel subunit alpha-1D	{'weight': 1}
Voltage-dependent calcium channel gamma-8 subunit	{'weight': 1}
Voltage-dependent T-type calcium channel subunit alpha-1H	{'weight': 1}
Voltage-dependent L-type calcium channel subunit beta-4	{'weight': 1}
3-oxo-5-alpha-steroid 4-dehydrogenase 1	{'weight': 1}
Sex hormone-binding globulin	{'weight': 3}
Protein kinase C beta type	{'weight': 1}
Voltage-dependent calcium channel gamma-2 subunit	{'weight': 1}
Voltage-dependent calcium channel gamma-4 subunit	{'weight': 1}
Alpha-1-acid glycoprotein 1	{'weight': 1}
Voltage-dependent R-type calcium channel subunit alpha-1E	{'weight': 1}
Protein kinase C gamma type	{'weight': 1}
Mitogen-activated protein kinase 8	{'weight': 1}
Protein kinase C theta type	{'weight': 1}
3-beta-hydroxysteroid-Delta(8),Delta(7)-isomerase	{'weight': 1}
Voltage-dependent L-type calcium channel subunit beta-2	{'weight': 1}
Voltage-dependent L-type calcium channel subunit alpha-1C	{'weight': 1}
3-oxo-5-alpha-steroid 4-dehydrogenase 2	{'weight': 1}
Protein kinase C epsilon type	{'weight': 1}
Voltage-dependent L-type calcium channel subunit beta-3	{'weight': 1}
Estrogen receptor beta	{'weight': 2}
Protein kinase C delta type	{'weight': 1}
Polyprenol reductase	{'weight': 1}
Voltage-dependent T-type calcium channel subunit alpha-1G	{'weight': 1}
Voltage-dependent calcium channel gamma-7 subunit	{'weight': 1}
Kappa-type opioid receptor	{'weight': 1}
Glucocorticoid receptor	{'weight': 2}
Voltage-dependent L-type calcium channel subunit beta-1	{'weight': 1}
Progesterone receptor	39
Serum albumin	{'weight': 1}
Voltage-dependent calcium channel subunit alpha-2/delta-4	{'weight': 1}
Voltage-dependent calcium channel subunit alpha-2/delta-3	{'weight': 1}
Voltage-dependent calcium channel gamma-3 subunit	{'weight': 1}
Voltage-dependent L-type calcium channel subunit alpha-1F	{'weight': 1}
Voltage-dependent L-type calcium channel subunit alpha-1S	{'weight': 1}
Voltage-dependent calcium channel subunit alpha-2/delta-1	{'weight': 1}
Cytochrome P450 11B2, mitochondrial	{'weight': 1}
Voltage-dependent N-type calcium channel subunit alpha-1B	{'weight': 1}
Voltage-dependent P/Q-type calcium channel subunit alpha-1A	{'weight': 1}
Nuclear receptor subfamily 1 group I member 2	{'weight': 1}
Voltage-dependent calcium channel gamma-1 subunit	{'weight': 1}
Voltage-dependent calcium channel gamma-5 subunit	{'weight': 1}
Voltage-dependent calcium channel gamma-6 subunit	{'weight': 1}
Voltage-dependent calcium channel subunit alpha-2/delta-2	{'weight': 1}
Voltage-dependent T-type calcium channel subunit alpha-1I	{'weight': 1}
Steroid 17-alpha-hydroxylase/17,20 lyase	{'weight': 2}
Estrogen receptor	{'weight': 1}
Voltage-dependent L-type calcium channel subunit alpha-1D	{'weight': 1}
Voltage-dependent calcium channel gamma-8 subunit	{'weight': 1}
Voltage-dependent T-type calcium channel subunit alpha-1H	{'weight': 1}
Voltage-dependent L-type calcium channel subunit beta-4	{'weight': 1}
3-oxo-5-alpha-steroid 4-dehydrogenase 1	{'weight': 1}
Sex hormone-binding globulin	{'weight': 2}
Voltage-dependent calcium channel gamma-2 subunit	{'weight': 1}
Voltage-dependent calcium channel gamma-4 subunit	{'weight': 1}
Alpha-1-acid glycoprotein 1	{'weight': 1}
Voltage-dependent R-type calcium channel subunit alpha-1E	{'weight': 1}
Voltage-dependent L-type calcium channel subunit beta-2	{'weight': 1}
Voltage-dependent L-type calcium channel subunit alpha-1C	{'weight': 1}
3-oxo-5-alpha-steroid 4-dehydrogenase 2	{'weight': 1}
Voltage-dependent L-type calcium channel subunit beta-3	{'weight': 1}
Estrogen receptor beta	{'weight': 1}
Polyprenol reductase	{'weight': 1}
Voltage-dependent T-type calcium channel subunit alpha-1G	{'weight': 1}
Voltage-dependent calcium channel gamma-7 subunit	{'weight': 1}
Kappa-type opioid receptor	{'weight': 1}
Glucocorticoid receptor	{'weight': 4}
Voltage-dependent L-type calcium channel subunit beta-1	{'weight': 1}
Glucocorticoid receptor	40
Voltage-dependent calcium channel subunit alpha-2/delta-4	{'weight': 1}
Voltage-dependent calcium channel subunit alpha-2/delta-3	{'weight': 1}
Voltage-dependent calcium channel gamma-3 subunit	{'weight': 1}
Voltage-dependent L-type calcium channel subunit alpha-1F	{'weight': 1}
Voltage-dependent L-type calcium channel subunit alpha-1S	{'weight': 1}
Nuclear receptor subfamily 0 group B member 1	{'weight': 1}
Voltage-dependent calcium channel subunit alpha-2/delta-1	{'weight': 1}
Cytochrome P450 11B2, mitochondrial	{'weight': 1}
Voltage-dependent N-type calcium channel subunit alpha-1B	{'weight': 1}
Nuclear receptor subfamily 1 group I member 2	{'weight': 2}
Voltage-dependent P/Q-type calcium channel subunit alpha-1A	{'weight': 1}
Voltage-dependent calcium channel gamma-1 subunit	{'weight': 1}
Voltage-dependent calcium channel gamma-5 subunit	{'weight': 1}
Voltage-dependent calcium channel gamma-6 subunit	{'weight': 1}
Voltage-dependent calcium channel subunit alpha-2/delta-2	{'weight': 1}
Voltage-dependent T-type calcium channel subunit alpha-1I	{'weight': 1}
Annexin A1	{'weight': 4}
Steroid 17-alpha-hydroxylase/17,20 lyase	{'weight': 2}
Estrogen receptor	{'weight': 1}
Voltage-dependent L-type calcium channel subunit alpha-1D	{'weight': 1}
Voltage-dependent calcium channel gamma-8 subunit	{'weight': 1}
Voltage-dependent T-type calcium channel subunit alpha-1H	{'weight': 1}
Voltage-dependent L-type calcium channel subunit beta-4	{'weight': 1}
3-oxo-5-alpha-steroid 4-dehydrogenase 1	{'weight': 1}
Sex hormone-binding globulin	{'weight': 2}
Voltage-dependent calcium channel gamma-2 subunit	{'weight': 1}
Alpha-1-acid glycoprotein 1	{'weight': 1}
Voltage-dependent calcium channel gamma-4 subunit	{'weight': 1}
Voltage-dependent R-type calcium channel subunit alpha-1E	{'weight': 1}
Nitric oxide synthase, inducible	{'weight': 1}
Voltage-dependent L-type calcium channel subunit beta-2	{'weight': 1}
Voltage-dependent L-type calcium channel subunit alpha-1C	{'weight': 1}
3-oxo-5-alpha-steroid 4-dehydrogenase 2	{'weight': 1}
Voltage-dependent L-type calcium channel subunit beta-3	{'weight': 1}
Estrogen receptor beta	{'weight': 1}
Polyprenol reductase	{'weight': 1}
Voltage-dependent T-type calcium channel subunit alpha-1G	{'weight': 1}
Voltage-dependent calcium channel gamma-7 subunit	{'weight': 1}
Kappa-type opioid receptor	{'weight': 1}
Voltage-dependent L-type calcium channel subunit beta-1	{'weight': 1}
Cytochrome P450 11B2, mitochondrial	32
Voltage-dependent calcium channel subunit alpha-2/delta-4	{'weight': 1}
Voltage-dependent calcium channel subunit alpha-2/delta-3	{'weight': 1}
Voltage-dependent calcium channel gamma-3 subunit	{'weight': 1}
Voltage-dependent L-type calcium channel subunit alpha-1F	{'weight': 1}
Voltage-dependent L-type calcium channel subunit alpha-1S	{'weight': 1}
Voltage-dependent calcium channel subunit alpha-2/delta-1	{'weight': 1}
Voltage-dependent N-type calcium channel subunit alpha-1B	{'weight': 1}
Voltage-dependent P/Q-type calcium channel subunit alpha-1A	{'weight': 1}
Nuclear receptor subfamily 1 group I member 2	{'weight': 1}
Voltage-dependent calcium channel gamma-1 subunit	{'weight': 1}
Voltage-dependent calcium channel gamma-5 subunit	{'weight': 1}
Voltage-dependent calcium channel gamma-6 subunit	{'weight': 1}
Voltage-dependent calcium channel subunit alpha-2/delta-2	{'weight': 1}
Voltage-dependent T-type calcium channel subunit alpha-1I	{'weight': 1}
Steroid 17-alpha-hydroxylase/17,20 lyase	{'weight': 1}
Voltage-dependent L-type calcium channel subunit alpha-1D	{'weight': 1}
Voltage-dependent calcium channel gamma-8 subunit	{'weight': 1}
Voltage-dependent T-type calcium channel subunit alpha-1H	{'weight': 1}
Voltage-dependent L-type calcium channel subunit beta-4	{'weight': 1}
3-oxo-5-alpha-steroid 4-dehydrogenase 1	{'weight': 1}
Sex hormone-binding globulin	{'weight': 1}
Voltage-dependent calcium channel gamma-2 subunit	{'weight': 1}
Voltage-dependent calcium channel gamma-4 subunit	{'weight': 1}
Voltage-dependent R-type calcium channel subunit alpha-1E	{'weight': 1}
Voltage-dependent L-type calcium channel subunit beta-2	{'weight': 1}
Voltage-dependent L-type calcium channel subunit alpha-1C	{'weight': 1}
3-oxo-5-alpha-steroid 4-dehydrogenase 2	{'weight': 1}
Voltage-dependent L-type calcium channel subunit beta-3	{'weight': 1}
Polyprenol reductase	{'weight': 1}
Voltage-dependent T-type calcium channel subunit alpha-1G	{'weight': 1}
Voltage-dependent calcium channel gamma-7 subunit	{'weight': 1}
Voltage-dependent L-type calcium channel subunit beta-1	{'weight': 1}
Steroid 17-alpha-hydroxylase/17,20 lyase	73
NAD(P)H dehydrogenase [quinone] 1	{'weight': 1}
Arylalkylamine N-acetyltransferase	{'weight': 1}
Voltage-dependent calcium channel subunit alpha-2/delta-4	{'weight': 1}
Voltage-dependent calcium channel subunit alpha-2/delta-3	{'weight': 1}
Transient receptor potential cation channel subfamily M member 8	{'weight': 1}
Glycine receptor subunit alpha-3	{'weight': 1}
Superoxide dismutase [Cu-Zn]	{'weight': 1}
N-acylethanolamine-hydrolyzing acid amidase	{'weight': 1}
Voltage-dependent L-type calcium channel subunit alpha-1S	{'weight': 1}
G-protein coupled receptor 55	{'weight': 1}
Voltage-dependent calcium channel subunit alpha-2/delta-1	{'weight': 1}
Voltage-dependent N-type calcium channel subunit alpha-1B	{'weight': 1}
Voltage-dependent calcium channel gamma-1 subunit	{'weight': 1}
Neuronal acetylcholine receptor subunit alpha-7	{'weight': 1}
Transient receptor potential cation channel subfamily A member 1	{'weight': 1}
Voltage-dependent T-type calcium channel subunit alpha-1I	{'weight': 2}
Voltage-dependent L-type calcium channel subunit alpha-1D	{'weight': 1}
Voltage-dependent calcium channel gamma-8 subunit	{'weight': 1}
N-arachidonyl glycine receptor	{'weight': 1}
5-hydroxytryptamine receptor 1A	{'weight': 1}
Delta-type opioid receptor	{'weight': 1}
Cytochrome P450 2D6	{'weight': 1}
Voltage-dependent calcium channel gamma-4 subunit	{'weight': 1}
Indoleamine 2,3-dioxygenase 1	{'weight': 1}
Peroxisome proliferator-activated receptor gamma	{'weight': 1}
Voltage-dependent L-type calcium channel subunit alpha-1C	{'weight': 1}
G-protein coupled receptor 12	{'weight': 1}
Catalase	{'weight': 1}
Transient receptor potential cation channel subfamily V member 3	{'weight': 1}
Voltage-dependent calcium channel gamma-7 subunit	{'weight': 1}
3-hydroxy-3-methylglutaryl-coenzyme A reductase	{'weight': 1}
Cytochrome P450 3A7	{'weight': 1}
Glycine receptor subunit alpha-1	{'weight': 1}
Glycine receptor subunit beta	{'weight': 1}
Voltage-dependent L-type calcium channel subunit alpha-1F	{'weight': 1}
Voltage-dependent calcium channel gamma-3 subunit	{'weight': 1}
Adenosine receptor A1	{'weight': 1}
Voltage-dependent P/Q-type calcium channel subunit alpha-1A	{'weight': 1}
Cytochrome P450 1A2	{'weight': 1}
Nuclear receptor subfamily 1 group I member 2	{'weight': 1}
Prostaglandin G/H synthase 2	{'weight': 1}
Voltage-dependent calcium channel gamma-5 subunit	{'weight': 1}
Voltage-dependent calcium channel gamma-6 subunit	{'weight': 1}
Mu-type opioid receptor	{'weight': 1}
Voltage-dependent calcium channel subunit alpha-2/delta-2	{'weight': 1}
Cytochrome P450 3A5	{'weight': 1}
Estrogen receptor	{'weight': 1}
Acetyl-CoA acetyltransferase, mitochondrial	{'weight': 1}
Voltage-dependent T-type calcium channel subunit alpha-1H	{'weight': 2}
Voltage-dependent L-type calcium channel subunit beta-4	{'weight': 1}
Transient receptor potential cation channel subfamily V member 4	{'weight': 1}
3-oxo-5-alpha-steroid 4-dehydrogenase 1	{'weight': 1}
5-hydroxytryptamine receptor 2A	{'weight': 1}
Sex hormone-binding globulin	{'weight': 2}
Voltage-dependent calcium channel gamma-2 subunit	{'weight': 1}
Alpha-1-acid glycoprotein 1	{'weight': 1}
Voltage-dependent R-type calcium channel subunit alpha-1E	{'weight': 1}
Transient receptor potential cation channel subfamily V member 2	{'weight': 1}
Cannabinoid receptor 2	{'weight': 1}
Voltage-dependent L-type calcium channel subunit beta-2	{'weight': 1}
3-oxo-5-alpha-steroid 4-dehydrogenase 2	{'weight': 1}
Voltage-dependent L-type calcium channel subunit beta-3	{'weight': 1}
Transient receptor potential cation channel subfamily V member 1	{'weight': 1}
Estrogen receptor beta	{'weight': 1}
Prostaglandin G/H synthase 1	{'weight': 1}
5-hydroxytryptamine receptor 3A	{'weight': 1}
Cytochrome P450 1B1	{'weight': 1}
Voltage-dependent anion-selective channel protein 1	{'weight': 1}
Voltage-dependent T-type calcium channel subunit alpha-1G	{'weight': 2}
Polyprenol reductase	{'weight': 1}
Kappa-type opioid receptor	{'weight': 1}
Voltage-dependent L-type calcium channel subunit beta-1	{'weight': 1}
Cannabinoid receptor 1	{'weight': 1}
3-oxo-5-alpha-steroid 4-dehydrogenase 1	31
3-oxo-5-beta-steroid 4-dehydrogenase	{'weight': 1}
Voltage-dependent calcium channel subunit alpha-2/delta-4	{'weight': 1}
Voltage-dependent calcium channel subunit alpha-2/delta-3	{'weight': 1}
Voltage-dependent calcium channel gamma-3 subunit	{'weight': 1}
Voltage-dependent L-type calcium channel subunit alpha-1F	{'weight': 1}
Voltage-dependent L-type calcium channel subunit alpha-1S	{'weight': 1}
Voltage-dependent calcium channel subunit alpha-2/delta-1	{'weight': 1}
Voltage-dependent N-type calcium channel subunit alpha-1B	{'weight': 1}
Voltage-dependent P/Q-type calcium channel subunit alpha-1A	{'weight': 1}
Nuclear receptor subfamily 1 group I member 2	{'weight': 1}
Voltage-dependent calcium channel gamma-1 subunit	{'weight': 1}
Voltage-dependent calcium channel gamma-5 subunit	{'weight': 1}
Voltage-dependent calcium channel gamma-6 subunit	{'weight': 1}
Voltage-dependent calcium channel subunit alpha-2/delta-2	{'weight': 1}
Voltage-dependent T-type calcium channel subunit alpha-1I	{'weight': 1}
Voltage-dependent L-type calcium channel subunit alpha-1D	{'weight': 1}
Voltage-dependent calcium channel gamma-8 subunit	{'weight': 1}
Voltage-dependent T-type calcium channel subunit alpha-1H	{'weight': 1}
Voltage-dependent L-type calcium channel subunit beta-4	{'weight': 1}
Sex hormone-binding globulin	{'weight': 1}
Voltage-dependent calcium channel gamma-2 subunit	{'weight': 1}
Voltage-dependent calcium channel gamma-4 subunit	{'weight': 1}
Voltage-dependent R-type calcium channel subunit alpha-1E	{'weight': 1}
Voltage-dependent L-type calcium channel subunit beta-2	{'weight': 1}
Voltage-dependent L-type calcium channel subunit alpha-1C	{'weight': 1}
3-oxo-5-alpha-steroid 4-dehydrogenase 2	{'weight': 3}
Voltage-dependent L-type calcium channel subunit beta-3	{'weight': 1}
Polyprenol reductase	{'weight': 1}
Voltage-dependent T-type calcium channel subunit alpha-1G	{'weight': 1}
Voltage-dependent calcium channel gamma-7 subunit	{'weight': 1}
Voltage-dependent L-type calcium channel subunit beta-1	{'weight': 1}
3-oxo-5-alpha-steroid 4-dehydrogenase 2	30
3-oxo-5-beta-steroid 4-dehydrogenase	{'weight': 1}
Voltage-dependent calcium channel subunit alpha-2/delta-4	{'weight': 1}
Voltage-dependent calcium channel subunit alpha-2/delta-3	{'weight': 1}
Voltage-dependent calcium channel gamma-3 subunit	{'weight': 1}
Voltage-dependent L-type calcium channel subunit alpha-1F	{'weight': 1}
Voltage-dependent L-type calcium channel subunit alpha-1S	{'weight': 1}
Voltage-dependent calcium channel subunit alpha-2/delta-1	{'weight': 1}
Voltage-dependent N-type calcium channel subunit alpha-1B	{'weight': 1}
Voltage-dependent P/Q-type calcium channel subunit alpha-1A	{'weight': 1}
Nuclear receptor subfamily 1 group I member 2	{'weight': 1}
Voltage-dependent calcium channel gamma-1 subunit	{'weight': 1}
Voltage-dependent calcium channel gamma-5 subunit	{'weight': 1}
Voltage-dependent calcium channel gamma-6 subunit	{'weight': 1}
Voltage-dependent calcium channel subunit alpha-2/delta-2	{'weight': 1}
Voltage-dependent T-type calcium channel subunit alpha-1I	{'weight': 1}
Voltage-dependent L-type calcium channel subunit alpha-1D	{'weight': 1}
Voltage-dependent calcium channel gamma-8 subunit	{'weight': 1}
Voltage-dependent T-type calcium channel subunit alpha-1H	{'weight': 1}
Voltage-dependent L-type calcium channel subunit beta-4	{'weight': 1}
Sex hormone-binding globulin	{'weight': 1}
Voltage-dependent calcium channel gamma-2 subunit	{'weight': 1}
Voltage-dependent calcium channel gamma-4 subunit	{'weight': 1}
Voltage-dependent R-type calcium channel subunit alpha-1E	{'weight': 1}
Voltage-dependent L-type calcium channel subunit beta-2	{'weight': 1}
Voltage-dependent L-type calcium channel subunit alpha-1C	{'weight': 1}
Voltage-dependent L-type calcium channel subunit beta-3	{'weight': 1}
Polyprenol reductase	{'weight': 1}
Voltage-dependent T-type calcium channel subunit alpha-1G	{'weight': 1}
Voltage-dependent calcium channel gamma-7 subunit	{'weight': 1}
Voltage-dependent L-type calcium channel subunit beta-1	{'weight': 1}
Polyprenol reductase	28
Voltage-dependent calcium channel subunit alpha-2/delta-4	{'weight': 1}
Voltage-dependent calcium channel subunit alpha-2/delta-3	{'weight': 1}
Voltage-dependent calcium channel gamma-3 subunit	{'weight': 1}
Voltage-dependent L-type calcium channel subunit alpha-1F	{'weight': 1}
Voltage-dependent L-type calcium channel subunit alpha-1S	{'weight': 1}
Voltage-dependent calcium channel subunit alpha-2/delta-1	{'weight': 1}
Voltage-dependent N-type calcium channel subunit alpha-1B	{'weight': 1}
Voltage-dependent P/Q-type calcium channel subunit alpha-1A	{'weight': 1}
Nuclear receptor subfamily 1 group I member 2	{'weight': 1}
Voltage-dependent calcium channel gamma-1 subunit	{'weight': 1}
Voltage-dependent calcium channel gamma-5 subunit	{'weight': 1}
Voltage-dependent calcium channel gamma-6 subunit	{'weight': 1}
Voltage-dependent calcium channel subunit alpha-2/delta-2	{'weight': 1}
Voltage-dependent T-type calcium channel subunit alpha-1I	{'weight': 1}
Voltage-dependent L-type calcium channel subunit alpha-1D	{'weight': 1}
Voltage-dependent calcium channel gamma-8 subunit	{'weight': 1}
Voltage-dependent T-type calcium channel subunit alpha-1H	{'weight': 1}
Voltage-dependent L-type calcium channel subunit beta-4	{'weight': 1}
Sex hormone-binding globulin	{'weight': 1}
Voltage-dependent calcium channel gamma-2 subunit	{'weight': 1}
Voltage-dependent calcium channel gamma-4 subunit	{'weight': 1}
Voltage-dependent R-type calcium channel subunit alpha-1E	{'weight': 1}
Voltage-dependent L-type calcium channel subunit beta-2	{'weight': 1}
Voltage-dependent L-type calcium channel subunit alpha-1C	{'weight': 1}
Voltage-dependent L-type calcium channel subunit beta-3	{'weight': 1}
Voltage-dependent T-type calcium channel subunit alpha-1G	{'weight': 1}
Voltage-dependent calcium channel gamma-7 subunit	{'weight': 1}
Voltage-dependent L-type calcium channel subunit beta-1	{'weight': 1}
Sex hormone-binding globulin	76
Ribosyldihydronicotinamide dehydrogenase [quinone]	{'weight': 1}
Phosphatidylinositol 4,5-bisphosphate 3-kinase catalytic subunit gamma isoform	{'weight': 1}
Voltage-dependent calcium channel subunit alpha-2/delta-4	{'weight': 1}
Voltage-dependent calcium channel subunit alpha-2/delta-3	{'weight': 1}
Serine/threonine-protein kinase 17B	{'weight': 1}
Aryl hydrocarbon receptor	{'weight': 1}
Voltage-dependent L-type calcium channel subunit alpha-1S	{'weight': 1}
HTH-type transcriptional regulator TtgR	{'weight': 1}
Voltage-dependent calcium channel subunit alpha-2/delta-1	{'weight': 1}
Voltage-dependent N-type calcium channel subunit alpha-1B	{'weight': 1}
3-hydroxyisobutyryl-CoA hydrolase, mitochondrial	{'weight': 1}
ATP synthase subunit alpha, mitochondrial	{'weight': 1}
Voltage-dependent calcium channel gamma-1 subunit	{'weight': 1}
RAC-alpha serine/threonine-protein kinase	{'weight': 1}
RuvB-like 2	{'weight': 1}
G-protein coupled estrogen receptor 1	{'weight': 1}
Estrogen-related receptor gamma	{'weight': 1}
Voltage-dependent T-type calcium channel subunit alpha-1I	{'weight': 1}
Protein kinase C iota type	{'weight': 1}
Voltage-dependent L-type calcium channel subunit alpha-1D	{'weight': 1}
Voltage-dependent calcium channel gamma-8 subunit	{'weight': 1}
Protein kinase C beta type	{'weight': 1}
Protein-tyrosine kinase 2-beta	{'weight': 1}
Eukaryotic translation initiation factor 3 subunit F	{'weight': 1}
Voltage-dependent calcium channel gamma-4 subunit	{'weight': 1}
Mitogen-activated protein kinase 8	{'weight': 1}
UDP-glucuronosyltransferase 3A1	{'weight': 1}
Tyrosine-protein kinase HCK	{'weight': 1}
Voltage-dependent L-type calcium channel subunit alpha-1C	{'weight': 1}
Voltage-dependent calcium channel gamma-7 subunit	{'weight': 1}
Carbonyl reductase [NADPH] 1	{'weight': 1}
Heat shock-related 70 kDa protein 2	{'weight': 1}
Protein kinase C alpha type	{'weight': 1}
Voltage-dependent calcium channel gamma-3 subunit	{'weight': 1}
Voltage-dependent L-type calcium channel subunit alpha-1F	{'weight': 1}
Casein kinase II subunit alpha	{'weight': 1}
Potassium voltage-gated channel subfamily H member 2	{'weight': 1}
Voltage-dependent P/Q-type calcium channel subunit alpha-1A	{'weight': 1}
Nuclear receptor subfamily 1 group I member 2	{'weight': 4}
Steroid hormone receptor ERR2	{'weight': 1}
Voltage-dependent calcium channel gamma-5 subunit	{'weight': 1}
Voltage-dependent calcium channel gamma-6 subunit	{'weight': 1}
Nuclear receptor coactivator 1	{'weight': 1}
Nuclear receptor coactivator 2	{'weight': 1}
Voltage-dependent calcium channel subunit alpha-2/delta-2	{'weight': 1}
Heat shock protein HSP 90-alpha	{'weight': 1}
ATP synthase subunit beta, mitochondrial	{'weight': 1}
Estrogen receptor	{'weight': 5}
Protein kinase C zeta type	{'weight': 1}
Splicing factor 3B subunit 3	{'weight': 1}
Ubiquitin-like modifier-activating enzyme 1	{'weight': 1}
Actin, cytoplasmic 1	{'weight': 1}
Voltage-dependent T-type calcium channel subunit alpha-1H	{'weight': 1}
Voltage-dependent L-type calcium channel subunit beta-4	{'weight': 1}
CCAAT/enhancer-binding protein beta	{'weight': 1}
Serine/threonine-protein kinase pim-1	{'weight': 1}
Steroid hormone receptor ERR1	{'weight': 1}
Voltage-dependent calcium channel gamma-2 subunit	{'weight': 1}
Protein kinase C gamma type	{'weight': 1}
Alpha-1-acid glycoprotein 1	{'weight': 1}
Voltage-dependent R-type calcium channel subunit alpha-1E	{'weight': 1}
Protein kinase C theta type	{'weight': 1}
3-beta-hydroxysteroid-Delta(8),Delta(7)-isomerase	{'weight': 1}
Voltage-dependent L-type calcium channel subunit beta-2	{'weight': 1}
3-hydroxyacyl-[acyl-carrier-protein] dehydratase FabZ	{'weight': 1}
Protein kinase C epsilon type	{'weight': 1}
Voltage-dependent L-type calcium channel subunit beta-3	{'weight': 1}
Estrogen receptor beta	{'weight': 4}
Casein kinase II subunit beta	{'weight': 1}
Cytochrome P450 1B1	{'weight': 2}
Protein kinase C delta type	{'weight': 1}
Voltage-dependent T-type calcium channel subunit alpha-1G	{'weight': 1}
DNA topoisomerase 2-alpha	{'weight': 1}
Kappa-type opioid receptor	{'weight': 1}
ATP synthase subunit gamma, mitochondrial	{'weight': 1}
Voltage-dependent L-type calcium channel subunit beta-1	{'weight': 1}
Voltage-dependent calcium channel gamma-1 subunit	26
Voltage-dependent calcium channel subunit alpha-2/delta-4	{'weight': 1}
Voltage-dependent calcium channel subunit alpha-2/delta-3	{'weight': 1}
Voltage-dependent calcium channel gamma-3 subunit	{'weight': 1}
Voltage-dependent L-type calcium channel subunit alpha-1F	{'weight': 1}
Voltage-dependent L-type calcium channel subunit alpha-1S	{'weight': 1}
Voltage-dependent calcium channel subunit alpha-2/delta-1	{'weight': 1}
Voltage-dependent N-type calcium channel subunit alpha-1B	{'weight': 1}
Voltage-dependent P/Q-type calcium channel subunit alpha-1A	{'weight': 1}
Nuclear receptor subfamily 1 group I member 2	{'weight': 1}
Voltage-dependent calcium channel gamma-5 subunit	{'weight': 1}
Voltage-dependent calcium channel gamma-6 subunit	{'weight': 1}
Voltage-dependent calcium channel subunit alpha-2/delta-2	{'weight': 1}
Voltage-dependent T-type calcium channel subunit alpha-1I	{'weight': 1}
Voltage-dependent L-type calcium channel subunit alpha-1D	{'weight': 1}
Voltage-dependent calcium channel gamma-8 subunit	{'weight': 1}
Voltage-dependent T-type calcium channel subunit alpha-1H	{'weight': 1}
Voltage-dependent L-type calcium channel subunit beta-4	{'weight': 1}
Voltage-dependent calcium channel gamma-2 subunit	{'weight': 1}
Voltage-dependent calcium channel gamma-4 subunit	{'weight': 1}
Voltage-dependent R-type calcium channel subunit alpha-1E	{'weight': 1}
Voltage-dependent L-type calcium channel subunit beta-2	{'weight': 1}
Voltage-dependent L-type calcium channel subunit alpha-1C	{'weight': 2}
Voltage-dependent L-type calcium channel subunit beta-3	{'weight': 1}
Voltage-dependent T-type calcium channel subunit alpha-1G	{'weight': 1}
Voltage-dependent calcium channel gamma-7 subunit	{'weight': 1}
Voltage-dependent L-type calcium channel subunit beta-1	{'weight': 1}
Voltage-dependent calcium channel gamma-2 subunit	25
Voltage-dependent calcium channel subunit alpha-2/delta-4	{'weight': 1}
Voltage-dependent calcium channel subunit alpha-2/delta-3	{'weight': 1}
Voltage-dependent calcium channel gamma-3 subunit	{'weight': 1}
Voltage-dependent L-type calcium channel subunit alpha-1F	{'weight': 1}
Voltage-dependent L-type calcium channel subunit alpha-1S	{'weight': 1}
Voltage-dependent calcium channel subunit alpha-2/delta-1	{'weight': 1}
Voltage-dependent N-type calcium channel subunit alpha-1B	{'weight': 1}
Voltage-dependent P/Q-type calcium channel subunit alpha-1A	{'weight': 1}
Nuclear receptor subfamily 1 group I member 2	{'weight': 1}
Voltage-dependent calcium channel gamma-5 subunit	{'weight': 1}
Voltage-dependent calcium channel gamma-6 subunit	{'weight': 1}
Voltage-dependent calcium channel subunit alpha-2/delta-2	{'weight': 1}
Voltage-dependent T-type calcium channel subunit alpha-1I	{'weight': 1}
Voltage-dependent L-type calcium channel subunit alpha-1D	{'weight': 1}
Voltage-dependent calcium channel gamma-8 subunit	{'weight': 1}
Voltage-dependent T-type calcium channel subunit alpha-1H	{'weight': 1}
Voltage-dependent L-type calcium channel subunit beta-4	{'weight': 1}
Voltage-dependent calcium channel gamma-4 subunit	{'weight': 1}
Voltage-dependent R-type calcium channel subunit alpha-1E	{'weight': 1}
Voltage-dependent L-type calcium channel subunit beta-2	{'weight': 1}
Voltage-dependent L-type calcium channel subunit alpha-1C	{'weight': 1}
Voltage-dependent L-type calcium channel subunit beta-3	{'weight': 1}
Voltage-dependent T-type calcium channel subunit alpha-1G	{'weight': 1}
Voltage-dependent calcium channel gamma-7 subunit	{'weight': 1}
Voltage-dependent L-type calcium channel subunit beta-1	{'weight': 1}
Voltage-dependent calcium channel gamma-3 subunit	24
Voltage-dependent calcium channel subunit alpha-2/delta-4	{'weight': 1}
Voltage-dependent calcium channel subunit alpha-2/delta-3	{'weight': 1}
Voltage-dependent L-type calcium channel subunit alpha-1F	{'weight': 1}
Voltage-dependent L-type calcium channel subunit alpha-1S	{'weight': 1}
Voltage-dependent calcium channel subunit alpha-2/delta-1	{'weight': 1}
Voltage-dependent N-type calcium channel subunit alpha-1B	{'weight': 1}
Voltage-dependent P/Q-type calcium channel subunit alpha-1A	{'weight': 1}
Nuclear receptor subfamily 1 group I member 2	{'weight': 1}
Voltage-dependent calcium channel gamma-5 subunit	{'weight': 1}
Voltage-dependent calcium channel gamma-6 subunit	{'weight': 1}
Voltage-dependent calcium channel subunit alpha-2/delta-2	{'weight': 1}
Voltage-dependent T-type calcium channel subunit alpha-1I	{'weight': 1}
Voltage-dependent L-type calcium channel subunit alpha-1D	{'weight': 1}
Voltage-dependent calcium channel gamma-8 subunit	{'weight': 1}
Voltage-dependent T-type calcium channel subunit alpha-1H	{'weight': 1}
Voltage-dependent L-type calcium channel subunit beta-4	{'weight': 1}
Voltage-dependent calcium channel gamma-4 subunit	{'weight': 1}
Voltage-dependent R-type calcium channel subunit alpha-1E	{'weight': 1}
Voltage-dependent L-type calcium channel subunit beta-2	{'weight': 1}
Voltage-dependent L-type calcium channel subunit alpha-1C	{'weight': 1}
Voltage-dependent L-type calcium channel subunit beta-3	{'weight': 1}
Voltage-dependent T-type calcium channel subunit alpha-1G	{'weight': 1}
Voltage-dependent calcium channel gamma-7 subunit	{'weight': 1}
Voltage-dependent L-type calcium channel subunit beta-1	{'weight': 1}
Voltage-dependent calcium channel gamma-4 subunit	23
Voltage-dependent calcium channel subunit alpha-2/delta-4	{'weight': 1}
Voltage-dependent calcium channel subunit alpha-2/delta-3	{'weight': 1}
Voltage-dependent L-type calcium channel subunit alpha-1F	{'weight': 1}
Voltage-dependent L-type calcium channel subunit alpha-1S	{'weight': 1}
Voltage-dependent calcium channel subunit alpha-2/delta-1	{'weight': 1}
Voltage-dependent N-type calcium channel subunit alpha-1B	{'weight': 1}
Voltage-dependent P/Q-type calcium channel subunit alpha-1A	{'weight': 1}
Nuclear receptor subfamily 1 group I member 2	{'weight': 1}
Voltage-dependent calcium channel gamma-5 subunit	{'weight': 1}
Voltage-dependent calcium channel gamma-6 subunit	{'weight': 1}
Voltage-dependent calcium channel subunit alpha-2/delta-2	{'weight': 1}
Voltage-dependent T-type calcium channel subunit alpha-1I	{'weight': 1}
Voltage-dependent L-type calcium channel subunit alpha-1D	{'weight': 1}
Voltage-dependent calcium channel gamma-8 subunit	{'weight': 1}
Voltage-dependent T-type calcium channel subunit alpha-1H	{'weight': 1}
Voltage-dependent L-type calcium channel subunit beta-4	{'weight': 1}
Voltage-dependent R-type calcium channel subunit alpha-1E	{'weight': 1}
Voltage-dependent L-type calcium channel subunit beta-2	{'weight': 1}
Voltage-dependent L-type calcium channel subunit alpha-1C	{'weight': 1}
Voltage-dependent L-type calcium channel subunit beta-3	{'weight': 1}
Voltage-dependent T-type calcium channel subunit alpha-1G	{'weight': 1}
Voltage-dependent calcium channel gamma-7 subunit	{'weight': 1}
Voltage-dependent L-type calcium channel subunit beta-1	{'weight': 1}
Voltage-dependent calcium channel gamma-5 subunit	22
Voltage-dependent calcium channel subunit alpha-2/delta-4	{'weight': 1}
Voltage-dependent calcium channel subunit alpha-2/delta-3	{'weight': 1}
Voltage-dependent L-type calcium channel subunit alpha-1F	{'weight': 1}
Voltage-dependent L-type calcium channel subunit alpha-1S	{'weight': 1}
Voltage-dependent calcium channel subunit alpha-2/delta-1	{'weight': 1}
Voltage-dependent N-type calcium channel subunit alpha-1B	{'weight': 1}
Voltage-dependent P/Q-type calcium channel subunit alpha-1A	{'weight': 1}
Nuclear receptor subfamily 1 group I member 2	{'weight': 1}
Voltage-dependent calcium channel gamma-6 subunit	{'weight': 1}
Voltage-dependent calcium channel subunit alpha-2/delta-2	{'weight': 1}
Voltage-dependent T-type calcium channel subunit alpha-1I	{'weight': 1}
Voltage-dependent L-type calcium channel subunit alpha-1D	{'weight': 1}
Voltage-dependent calcium channel gamma-8 subunit	{'weight': 1}
Voltage-dependent T-type calcium channel subunit alpha-1H	{'weight': 1}
Voltage-dependent L-type calcium channel subunit beta-4	{'weight': 1}
Voltage-dependent R-type calcium channel subunit alpha-1E	{'weight': 1}
Voltage-dependent L-type calcium channel subunit beta-2	{'weight': 1}
Voltage-dependent L-type calcium channel subunit alpha-1C	{'weight': 1}
Voltage-dependent L-type calcium channel subunit beta-3	{'weight': 1}
Voltage-dependent T-type calcium channel subunit alpha-1G	{'weight': 1}
Voltage-dependent calcium channel gamma-7 subunit	{'weight': 1}
Voltage-dependent L-type calcium channel subunit beta-1	{'weight': 1}
Voltage-dependent calcium channel gamma-6 subunit	21
Voltage-dependent calcium channel subunit alpha-2/delta-4	{'weight': 1}
Voltage-dependent calcium channel subunit alpha-2/delta-3	{'weight': 1}
Voltage-dependent L-type calcium channel subunit alpha-1F	{'weight': 1}
Voltage-dependent L-type calcium channel subunit alpha-1S	{'weight': 1}
Voltage-dependent calcium channel subunit alpha-2/delta-1	{'weight': 1}
Voltage-dependent N-type calcium channel subunit alpha-1B	{'weight': 1}
Voltage-dependent P/Q-type calcium channel subunit alpha-1A	{'weight': 1}
Nuclear receptor subfamily 1 group I member 2	{'weight': 1}
Voltage-dependent calcium channel subunit alpha-2/delta-2	{'weight': 1}
Voltage-dependent T-type calcium channel subunit alpha-1I	{'weight': 1}
Voltage-dependent L-type calcium channel subunit alpha-1D	{'weight': 1}
Voltage-dependent calcium channel gamma-8 subunit	{'weight': 1}
Voltage-dependent T-type calcium channel subunit alpha-1H	{'weight': 1}
Voltage-dependent L-type calcium channel subunit beta-4	{'weight': 1}
Voltage-dependent R-type calcium channel subunit alpha-1E	{'weight': 1}
Voltage-dependent L-type calcium channel subunit beta-2	{'weight': 1}
Voltage-dependent L-type calcium channel subunit alpha-1C	{'weight': 1}
Voltage-dependent L-type calcium channel subunit beta-3	{'weight': 1}
Voltage-dependent T-type calcium channel subunit alpha-1G	{'weight': 1}
Voltage-dependent calcium channel gamma-7 subunit	{'weight': 1}
Voltage-dependent L-type calcium channel subunit beta-1	{'weight': 1}
Voltage-dependent calcium channel gamma-7 subunit	20
Voltage-dependent calcium channel subunit alpha-2/delta-4	{'weight': 1}
Voltage-dependent calcium channel subunit alpha-2/delta-3	{'weight': 1}
Voltage-dependent L-type calcium channel subunit alpha-1F	{'weight': 1}
Voltage-dependent L-type calcium channel subunit alpha-1S	{'weight': 1}
Voltage-dependent calcium channel subunit alpha-2/delta-1	{'weight': 1}
Voltage-dependent N-type calcium channel subunit alpha-1B	{'weight': 1}
Voltage-dependent P/Q-type calcium channel subunit alpha-1A	{'weight': 1}
Nuclear receptor subfamily 1 group I member 2	{'weight': 1}
Voltage-dependent calcium channel subunit alpha-2/delta-2	{'weight': 1}
Voltage-dependent T-type calcium channel subunit alpha-1I	{'weight': 1}
Voltage-dependent L-type calcium channel subunit alpha-1D	{'weight': 1}
Voltage-dependent calcium channel gamma-8 subunit	{'weight': 1}
Voltage-dependent T-type calcium channel subunit alpha-1H	{'weight': 1}
Voltage-dependent L-type calcium channel subunit beta-4	{'weight': 1}
Voltage-dependent R-type calcium channel subunit alpha-1E	{'weight': 1}
Voltage-dependent L-type calcium channel subunit beta-2	{'weight': 1}
Voltage-dependent L-type calcium channel subunit alpha-1C	{'weight': 1}
Voltage-dependent L-type calcium channel subunit beta-3	{'weight': 1}
Voltage-dependent T-type calcium channel subunit alpha-1G	{'weight': 1}
Voltage-dependent L-type calcium channel subunit beta-1	{'weight': 1}
Voltage-dependent calcium channel gamma-8 subunit	19
Voltage-dependent calcium channel subunit alpha-2/delta-4	{'weight': 1}
Voltage-dependent calcium channel subunit alpha-2/delta-3	{'weight': 1}
Voltage-dependent L-type calcium channel subunit alpha-1F	{'weight': 1}
Voltage-dependent L-type calcium channel subunit alpha-1S	{'weight': 1}
Voltage-dependent calcium channel subunit alpha-2/delta-1	{'weight': 1}
Voltage-dependent N-type calcium channel subunit alpha-1B	{'weight': 1}
Voltage-dependent P/Q-type calcium channel subunit alpha-1A	{'weight': 1}
Nuclear receptor subfamily 1 group I member 2	{'weight': 1}
Voltage-dependent calcium channel subunit alpha-2/delta-2	{'weight': 1}
Voltage-dependent T-type calcium channel subunit alpha-1I	{'weight': 1}
Voltage-dependent L-type calcium channel subunit alpha-1D	{'weight': 1}
Voltage-dependent T-type calcium channel subunit alpha-1H	{'weight': 1}
Voltage-dependent L-type calcium channel subunit beta-4	{'weight': 1}
Voltage-dependent R-type calcium channel subunit alpha-1E	{'weight': 1}
Voltage-dependent L-type calcium channel subunit beta-2	{'weight': 1}
Voltage-dependent L-type calcium channel subunit alpha-1C	{'weight': 1}
Voltage-dependent L-type calcium channel subunit beta-3	{'weight': 1}
Voltage-dependent T-type calcium channel subunit alpha-1G	{'weight': 1}
Voltage-dependent L-type calcium channel subunit beta-1	{'weight': 1}
Voltage-dependent calcium channel subunit alpha-2/delta-1	18
Voltage-dependent calcium channel subunit alpha-2/delta-4	{'weight': 1}
Voltage-dependent calcium channel subunit alpha-2/delta-3	{'weight': 1}
Voltage-dependent L-type calcium channel subunit alpha-1F	{'weight': 1}
Voltage-dependent L-type calcium channel subunit alpha-1S	{'weight': 1}
Voltage-dependent N-type calcium channel subunit alpha-1B	{'weight': 1}
Voltage-dependent P/Q-type calcium channel subunit alpha-1A	{'weight': 1}
Nuclear receptor subfamily 1 group I member 2	{'weight': 1}
Voltage-dependent calcium channel subunit alpha-2/delta-2	{'weight': 1}
Voltage-dependent T-type calcium channel subunit alpha-1I	{'weight': 1}
Voltage-dependent L-type calcium channel subunit alpha-1D	{'weight': 1}
Voltage-dependent T-type calcium channel subunit alpha-1H	{'weight': 1}
Voltage-dependent L-type calcium channel subunit beta-4	{'weight': 1}
Voltage-dependent R-type calcium channel subunit alpha-1E	{'weight': 1}
Voltage-dependent L-type calcium channel subunit beta-2	{'weight': 1}
Voltage-dependent L-type calcium channel subunit alpha-1C	{'weight': 1}
Voltage-dependent L-type calcium channel subunit beta-3	{'weight': 1}
Voltage-dependent T-type calcium channel subunit alpha-1G	{'weight': 1}
Voltage-dependent L-type calcium channel subunit beta-1	{'weight': 1}
Voltage-dependent calcium channel subunit alpha-2/delta-2	17
Voltage-dependent calcium channel subunit alpha-2/delta-4	{'weight': 1}
Voltage-dependent calcium channel subunit alpha-2/delta-3	{'weight': 1}
Voltage-dependent L-type calcium channel subunit alpha-1F	{'weight': 1}
Voltage-dependent L-type calcium channel subunit alpha-1S	{'weight': 1}
Voltage-dependent N-type calcium channel subunit alpha-1B	{'weight': 1}
Voltage-dependent P/Q-type calcium channel subunit alpha-1A	{'weight': 1}
Nuclear receptor subfamily 1 group I member 2	{'weight': 1}
Voltage-dependent T-type calcium channel subunit alpha-1I	{'weight': 1}
Voltage-dependent L-type calcium channel subunit alpha-1D	{'weight': 1}
Voltage-dependent T-type calcium channel subunit alpha-1H	{'weight': 1}
Voltage-dependent L-type calcium channel subunit beta-4	{'weight': 1}
Voltage-dependent R-type calcium channel subunit alpha-1E	{'weight': 1}
Voltage-dependent L-type calcium channel subunit beta-2	{'weight': 1}
Voltage-dependent L-type calcium channel subunit alpha-1C	{'weight': 1}
Voltage-dependent L-type calcium channel subunit beta-3	{'weight': 1}
Voltage-dependent T-type calcium channel subunit alpha-1G	{'weight': 1}
Voltage-dependent L-type calcium channel subunit beta-1	{'weight': 1}
Voltage-dependent calcium channel subunit alpha-2/delta-3	19
Voltage-dependent calcium channel subunit alpha-2/delta-4	{'weight': 1}
Voltage-dependent N-type calcium channel subunit alpha	{'weight': 1}
Voltage-dependent L-type calcium channel subunit alpha-1F	{'weight': 1}
Sphingomyelin phosphodiesterase	{'weight': 1}
Voltage-dependent L-type calcium channel subunit alpha-1S	{'weight': 1}
Voltage-dependent N-type calcium channel subunit alpha-1B	{'weight': 2}
Voltage-dependent P/Q-type calcium channel subunit alpha-1A	{'weight': 1}
Nuclear receptor subfamily 1 group I member 2	{'weight': 1}
Voltage-dependent T-type calcium channel subunit alpha-1I	{'weight': 2}
Voltage-dependent L-type calcium channel subunit alpha-1D	{'weight': 1}
Voltage-dependent T-type calcium channel subunit alpha-1H	{'weight': 1}
Voltage-dependent L-type calcium channel subunit beta-4	{'weight': 1}
Voltage-dependent R-type calcium channel subunit alpha-1E	{'weight': 1}
Voltage-dependent L-type calcium channel subunit beta-2	{'weight': 1}
Voltage-dependent L-type calcium channel subunit alpha-1C	{'weight': 2}
Voltage-dependent L-type calcium channel subunit beta-3	{'weight': 1}
Carbonic anhydrase 1	{'weight': 1}
Voltage-dependent T-type calcium channel subunit alpha-1G	{'weight': 1}
Voltage-dependent L-type calcium channel subunit beta-1	{'weight': 2}
Voltage-dependent calcium channel subunit alpha-2/delta-4	15
Voltage-dependent L-type calcium channel subunit alpha-1F	{'weight': 1}
Voltage-dependent L-type calcium channel subunit alpha-1S	{'weight': 1}
Voltage-dependent N-type calcium channel subunit alpha-1B	{'weight': 1}
Voltage-dependent P/Q-type calcium channel subunit alpha-1A	{'weight': 1}
Nuclear receptor subfamily 1 group I member 2	{'weight': 1}
Voltage-dependent T-type calcium channel subunit alpha-1I	{'weight': 1}
Voltage-dependent L-type calcium channel subunit alpha-1D	{'weight': 1}
Voltage-dependent T-type calcium channel subunit alpha-1H	{'weight': 1}
Voltage-dependent L-type calcium channel subunit beta-4	{'weight': 1}
Voltage-dependent R-type calcium channel subunit alpha-1E	{'weight': 1}
Voltage-dependent L-type calcium channel subunit beta-2	{'weight': 1}
Voltage-dependent L-type calcium channel subunit alpha-1C	{'weight': 1}
Voltage-dependent L-type calcium channel subunit beta-3	{'weight': 1}
Voltage-dependent T-type calcium channel subunit alpha-1G	{'weight': 1}
Voltage-dependent L-type calcium channel subunit beta-1	{'weight': 1}
Voltage-dependent L-type calcium channel subunit alpha-1C	39
Beta-2 adrenergic receptor	{'weight': 1}
Alpha-1D adrenergic receptor	{'weight': 1}
Beta-3 adrenergic receptor	{'weight': 1}
Potassium voltage-gated channel subfamily D member 3	{'weight': 1}
Voltage-dependent N-type calcium channel subunit alpha	{'weight': 1}
Transient receptor potential cation channel subfamily M member 8	{'weight': 1}
Voltage-dependent L-type calcium channel subunit alpha-1F	{'weight': 3}
Sphingomyelin phosphodiesterase	{'weight': 1}
Potassium voltage-gated channel subfamily H member 2	{'weight': 2}
Voltage-dependent L-type calcium channel subunit alpha-1S	{'weight': 4}
Calmodulin	{'weight': 1}
Beta-1 adrenergic receptor	{'weight': 1}
Voltage-dependent N-type calcium channel subunit alpha-1B	{'weight': 3}
Nuclear receptor subfamily 1 group I member 2	{'weight': 2}
Voltage-dependent P/Q-type calcium channel subunit alpha-1A	{'weight': 3}
Potassium voltage-gated channel subfamily H member 7	{'weight': 1}
Peroxisome proliferator-activated receptor gamma coactivator 1-beta	{'weight': 1}
Peroxisome proliferator-activated receptor alpha	{'weight': 1}
Transient receptor potential cation channel subfamily A member 1	{'weight': 1}
Voltage-dependent T-type calcium channel subunit alpha-1I	{'weight': 4}
Voltage-dependent L-type calcium channel subunit alpha-1D	{'weight': 4}
Voltage-dependent T-type calcium channel subunit alpha-1H	{'weight': 3}
Voltage-dependent L-type calcium channel subunit beta-4	{'weight': 3}
Potassium voltage-gated channel subfamily H member 6	{'weight': 1}
Thyroid hormone receptor alpha	{'weight': 1}
Voltage-dependent R-type calcium channel subunit alpha-1E	{'weight': 1}
Alpha-1B adrenergic receptor	{'weight': 1}
Kappa-type opioid receptor	{'weight': 1}
Voltage-dependent L-type calcium channel subunit beta-2	{'weight': 4}
Peroxisome proliferator-activated receptor gamma	{'weight': 1}
Voltage-dependent L-type calcium channel subunit beta-3	{'weight': 3}
ATP-sensitive inward rectifier potassium channel 11	{'weight': 1}
Sodium-dependent serotonin transporter	{'weight': 1}
Alpha-1A adrenergic receptor	{'weight': 1}
Voltage-dependent T-type calcium channel subunit alpha-1G	{'weight': 3}
Carbonic anhydrase 1	{'weight': 1}
Transient receptor potential cation channel subfamily V member 3	{'weight': 1}
Thyroid hormone receptor beta	{'weight': 1}
Voltage-dependent L-type calcium channel subunit beta-1	{'weight': 4}
Voltage-dependent L-type calcium channel subunit alpha-1D	30
Beta-2 adrenergic receptor	{'weight': 1}
Beta-3 adrenergic receptor	{'weight': 1}
Potassium voltage-gated channel subfamily D member 3	{'weight': 1}
Thyroid hormone receptor beta	{'weight': 1}
Transient receptor potential cation channel subfamily M member 8	{'weight': 1}
Voltage-dependent L-type calcium channel subunit alpha-1F	{'weight': 3}
Potassium voltage-gated channel subfamily H member 2	{'weight': 1}
Voltage-dependent L-type calcium channel subunit alpha-1S	{'weight': 4}
Calmodulin	{'weight': 1}
Beta-1 adrenergic receptor	{'weight': 1}
Voltage-dependent P/Q-type calcium channel subunit alpha-1A	{'weight': 2}
Voltage-dependent N-type calcium channel subunit alpha-1B	{'weight': 1}
Nuclear receptor subfamily 1 group I member 2	{'weight': 2}
Potassium voltage-gated channel subfamily H member 7	{'weight': 1}
Peroxisome proliferator-activated receptor gamma coactivator 1-beta	{'weight': 1}
Peroxisome proliferator-activated receptor alpha	{'weight': 1}
Transient receptor potential cation channel subfamily A member 1	{'weight': 1}
Voltage-dependent T-type calcium channel subunit alpha-1I	{'weight': 3}
Voltage-dependent T-type calcium channel subunit alpha-1H	{'weight': 2}
Voltage-dependent L-type calcium channel subunit beta-4	{'weight': 3}
Potassium voltage-gated channel subfamily H member 6	{'weight': 1}
Thyroid hormone receptor alpha	{'weight': 1}
Voltage-dependent R-type calcium channel subunit alpha-1E	{'weight': 1}
[truncated: 70,052 more rows]
