# Supplementary material for: COVIDrugNet: a network-based web tool to investigate the drugs currently in clinical trial to contrast COVID-19
Source: Sci Rep. 2021 Sep 30;11:19426. doi: 10.1038/s41598-021-98812-0 (PMC8484553; doi:10.1038/s41598-021-98812-0)
Supplement: Supplementary file 2 — Supplementary Information 2. [file 41598_2021_98812_MOESM2_ESM.zip › graphs/drug_target/drug_target.cyjs]

{
  "data": [],
  "directed": false,
  "multigraph": false,
  "elements": {
    "nodes": [
      {
        "data": {
          "ID": "DB00158",
          "SMILES": "C1=CC(=CC=C1C(=O)N[C@@H](CCC(=O)O)C(=O)O)NCC2=CN=C3C(=N2)C(=O)NC(=N3)N",
          "ATC Code Level 1": [
            "B",
            "V"
          ],
          "ATC Code Level 2": [
            "V04",
            "B03"
          ],
          "ATC Code Level 3": [
            "B03A",
            "V04C",
            "B03B"
          ],
          "ATC Code Level 4": [
            "V04CX",
            "B03AE",
            "B03BB"
          ],
          "ATC Identifier": [
            "B03BB51",
            "B03AE02",
            "B03BB01",
            "V04CX02",
            "B03AE01"
          ],
          "Targets": [
            "Folate receptor gamma",
            "Folate receptor beta",
            "Folate receptor alpha"
          ],
          "Enzymes": [
            "Gamma-glutamyl hydrolase",
            "Methylenetetrahydrofolate reductase",
            "Dihydrofolate reductase"
          ],
          "Carriers": [],
          "Transporters": [
            "ATP-binding cassette sub-family C member 11",
            "Canalicular multispecific organic anion transporter 2",
            "Solute carrier family 22 member 6",
            "Multidrug resistance-associated protein 4",
            "ATP-binding cassette sub-family G member 2",
            "Proton-coupled folate transporter",
            "Mitochondrial folate transporter/carrier"
          ],
          "Target Class": [
            "Membrane receptor",
            "Membrane receptor",
            "Membrane receptor"
          ],
          "Drug Interactions": [
            "5-fluorouridine",
            "Abacavir",
            "Abemaciclib",
            "Aceclofenac",
            "Acemetacin",
            "Acetaminophen",
            "Acetazolamide",
            "Acetylsalicylic acid",
            "Aclidinium",
            "Acrivastine",
            "Acyclovir",
            "Adefovir",
            "Adefovir dipivoxil",
            "Afatinib",
            "Albutrepenonacog alfa",
            "Alclofenac",
            "Aldesleukin",
            "Alectinib",
            "Allopurinol",
            "Allylestrenol",
            "Almasilate",
            "Alminoprofen",
            "Almotriptan",
            "Alogliptin",
            "Alprazolam",
            "Alprostadil",
            "Amantadine",
            "Amikacin",
            "Amiloride",
            "Aminohippuric acid",
            "Aminophenazone",
            "Aminopterin",
            "Amitriptyline",
            "Ammonium chloride",
            "Amoxicillin",
            "Amphetamine",
            "Amphotericin B",
            "Ampicillin",
            "Amrinone",
            "Ancestim",
            "Antihemophilic factor (recombinant), PEGylated",
            "Antipyrine",
            "Antithrombin III human",
            "Antrafenine",
            "Apalutamide",
            "Apramycin",
            "Apremilast",
            "Arbekacin",
            "Arformoterol",
            "Arotinolol",
            "Arsenic trioxide",
            "Atazanavir",
            "Atomoxetine",
            "Auranofin",
            "Aurothioglucose",
            "Avanafil",
            "Avatrombopag",
            "Azacitidine",
            "Azapropazone",
            "Azathioprine",
            "Azosemide",
            "Aztreonam",
            "Bacitracin",
            "Baclofen",
            "Balsalazide",
            "Baricitinib",
            "Beclomethasone dipropionate",
            "Belumosudil",
            "Bendroflumethiazide",
            "Benorilate",
            "Benoxaprofen",
            "Benserazide",
            "Benzatropine",
            "Benznidazole",
            "Benzthiazide",
            "Benzydamine",
            "Bepotastine",
            "Bicisate",
            "Bismuth subgallate",
            "Bisoprolol",
            "Bisoxatin",
            "Bleomycin",
            "Blonanserin",
            "Brigatinib",
            "Brivaracetam",
            "Brodimoprim",
            "Bromazepam",
            "Bromotheophylline",
            "Budesonide",
            "Bumadizone",
            "Bumetanide",
            "Buprenorphine",
            "Bupropion",
            "Buspirone",
            "Butabarbital",
            "Buthiazide",
            "Cabazitaxel",
            "Caffeine",
            "Canagliflozin",
            "Cannabidiol",
            "Canrenoic acid",
            "Canrenone",
            "Capecitabine",
            "Capmatinib",
            "Capreomycin",
            "Captopril",
            "Carbamazepine",
            "Carbaspirin calcium",
            "Carbidopa",
            "Carboplatin",
            "Carmustine",
            "Carprofen",
            "Cefacetrile",
            "Cefaclor",
            "Cefadroxil",
            "Cefaloridine",
            "Cefalotin",
            "Cefamandole",
            "Cefapirin",
            "Cefatrizine",
            "Cefazedone",
            "Cefazolin",
            "Cefbuperazone",
            "Cefcapene",
            "Cefdinir",
            "Cefditoren",
            "Cefepime",
            "Cefetamet",
            "Cefmenoxime",
            "Cefmetazole",
            "Cefminox",
            "Cefodizime",
            "Cefonicid",
            "Cefoperazone",
            "Ceforanide",
            "Cefotaxime",
            "Cefotetan",
            "Cefotiam",
            "Cefoxitin",
            "Cefozopran",
            "Cefpiramide",
            "Cefpirome",
            "Cefpodoxime",
            "Cefprozil",
            "Cefradine",
            "Cefroxadine",
            "Cefsulodin",
            "Ceftaroline fosamil",
            "Ceftazidime",
            "Ceftezole",
            "Ceftibuten",
            "Ceftizoxime",
            "Ceftobiprole",
            "Ceftolozane",
            "Ceftriaxone",
            "Cefuroxime",
            "Celecoxib",
            "Cephalexin",
            "Cephaloglycin",
            "Cephalothin Group",
            "Certolizumab pegol",
            "Cetirizine",
            "Cevimeline",
            "Chloral hydrate",
            "Chloroquine",
            "Chlorothiazide",
            "Chloroxylenol",
            "Chlorpromazine",
            "Chlorpropamide",
            "Chlorthalidone",
            "Chlorzoxazone",
            "Cholesterol",
            "Choline C 11",
            "Choline magnesium trisalicylate",
            "Choline salicylate",
            "Chondroitin sulfate",
            "Chromic citrate",
            "Chromic nitrate",
            "Chromium gluconate",
            "Chromous sulfate",
            "Cicletanine",
            "Cidofovir",
            "Cilostazol",
            "Cimetidine",
            "Cimicoxib",
            "Ciprofloxacin",
            "Cisplatin",
            "Clevidipine",
            "Clobazam",
            "Clofarabine",
            "Clofazimine",
            "Clofenamide",
            "Clomipramine",
            "Clonazepam",
            "Clonixin",
            "Clopamide",
            "Clorazepic acid",
            "Clorexolone",
            "Clove oil",
            "Clozapine",
            "Cobicistat",
            "Colchicine",
            "Colestipol",
            "Colistimethate",
            "Colistin",
            "Conivaptan",
            "Conjugated estrogens",
            "Corifollitropin alfa",
            "Cyclic adenosine monophosphate",
            "Cycloguanil",
            "Cyclopenthiazide",
            "Cyclosporine",
            "Cyclothiazide",
            "Dabigatran etexilate",
            "Dabrafenib",
            "Dacarbazine",
            "Daclatasvir",
            "Dacomitinib",
            "Daidzin",
            "Dalfampridine",
            "Dapagliflozin",
            "Dapsone",
            "Daptomycin",
            "Darolutamide",
            "Dasabuvir",
            "Dasatinib",
            "Deferiprone",
            "Delafloxacin",
            "Desipramine",
            "Desmopressin",
            "Desvenlafaxine",
            "Deutetrabenazine",
            "Dexamethasone",
            "Dexamethasone acetate",
            "Dexibuprofen",
            "Dexketoprofen",
            "Dexmedetomidine",
            "Dexrazoxane",
            "Dextran",
            "Diatrizoate",
            "Diazepam",
            "Dichlorobenzyl alcohol",
            "Diclofenac",
            "Diclofenamide",
            "Dicyclomine",
            "Didanosine",
            "Dienogest",
            "Diethylstilbestrol",
            "Difenpiramide",
            "Diflunisal",
            "Difluocortolone",
            "Digoxin",
            "Dihydrostreptomycin",
            "Dimercaprol",
            "Dimetacrine",
            "Dimethyl sulfoxide",
            "Dinoprostone",
            "Disopyramide",
            "DL-Methylephedrine",
            "Dobutamine",
            "Dopamine",
            "Doripenem",
            "Dovitinib",
            "Doxacurium",
            "Doxepin",
            "Doxifluridine",
            "Doxycycline",
            "Dronabinol",
            "Drospirenone",
            "Droxicam",
            "Droxidopa",
            "Duloxetine",
            "Dyphylline",
            "Edaravone",
            "Edoxaban",
            "Edrophonium",
            "Efonidipine",
            "Elacridar",
            "Ellagic acid",
            "Eltrombopag",
            "Enalaprilat",
            "Enasidenib",
            "Enzalutamide",
            "Epirizole",
            "Epitizide",
            "Eplerenone",
            "Epoprostenol",
            "Erlotinib",
            "Ertapenem",
            "Ertugliflozin",
            "Estazolam",
            "Estradiol",
            "Estradiol acetate",
            "Estradiol benzoate",
            "Estradiol cypionate",
            "Estradiol dienanthate",
            "Estradiol valerate",
            "Estrone sulfate",
            "Eszopiclone",
            "Etacrynic acid",
            "Etafedrine",
            "Ethambutol",
            "Ethenzamide",
            "Ethoxzolamide",
            "Etodolac",
            "Etofenamate",
            "Etomidate",
            "Etonogestrel",
            "Etoperidone",
            "Etoricoxib",
            "Eucalyptus oil",
            "Ezogabine",
            "Febuxostat",
            "Fedratinib",
            "Fenbufen",
            "Fenofibrate",
            "Fenofibric acid",
            "Fenoldopam",
            "Fenoprofen",
            "Fenproporex",
            "Fenquizone",
            "Fentanyl",
            "Fentiazac",
            "Fesoterodine",
            "Firocoxib",
            "Flavoxate",
            "Floctafenine",
            "Flomoxef",
            "Florbetaben (18F)",
            "Florbetapir (18F)",
            "Floxuridine",
            "Fluconazole",
            "Flucytosine",
            "Fludeoxyglucose (18F)",
            "Flumazenil",
            "Flunixin",
            "Fluocinolone acetonide",
            "Fluorescein",
            "Fluorouracil",
            "Flupirtine",
            "Flurazepam",
            "Flurbiprofen",
            "Flutamide",
            "Fluvoxamine",
            "Fomepizole",
            "Fondaparinux",
            "Formestane",
            "Foscarnet",
            "Fosfomycin",
            "Fosinopril",
            "Fosphenytoin",
            "Fostamatinib",
            "Fostemsavir",
            "Framycetin",
            "Furosemide",
            "Fusidic acid",
            "Gabapentin enacarbil",
            "Gadobenic acid",
            "Gadodiamide",
            "Gadofosveset trisodium",
            "Gadopentetic acid",
            "Gadoteric acid",
            "Gadoteridol",
            "Ganciclovir",
            "Gefitinib",
            "Gemcitabine",
            "Gemfibrozil",
            "Geneticin",
            "Genistein",
            "Gentamicin",
            "Gentamicin C1a",
            "Gilteritinib",
            "Gimeracil",
            "Givosiran",
            "Glasdegib",
            "Glecaprevir",
            "Glipizide",
            "Glucarpidase",
            "Glutaric Acid",
            "Glycerol phenylbutyrate",
            "Golodirsen",
            "Goserelin",
            "Grepafloxacin",
            "Guacetisal",
            "Guanethidine",
            "Guanfacine",
            "Haloperidol",
            "Hesperetin",
            "Hydralazine",
            "Hydrochlorothiazide",
            "Hydroflumethiazide",
            "Hydrolyzed Cephalothin",
            "Hydromorphone",
            "Hydroxocobalamin",
            "Hydroxyethyl Starch",
            "Hygromycin B",
            "Ibuprofen",
            "Ibuproxam",
            "Ibutilide",
            "Icatibant",
            "Iclaprim",
            "Idarucizumab",
            "Idebenone",
            "Ifosfamide",
            "Imatinib",
            "Imidafenacin",
            "Imidazole salicylate",
            "Imipramine",
            "Indapamide",
            "Indigotindisulfonic acid",
            "Indisulam",
            "Indobufen",
            "Indomethacin",
            "Indoprofen",
            "Inosine pranobex",
            "Inotersen",
            "Invert sugar",
            "Iobenguane sulfate I-123",
            "Iodixanol",
            "Ioflupane I-123",
            "Iopromide",
            "Iothalamic acid",
            "Ioversol",
            "Ioxilan",
            "Ipecac",
            "Ipilimumab",
            "Isavuconazole",
            "Isepamicin",
            "Isoflavone",
            "Isoniazid",
            "Isosorbide",
            "Isosorbide mononitrate",
            "Isosulfan blue",
            "Isotretinoin",
            "Isoxicam",
            "Isradipine",
            "Istradefylline",
            "Ixazomib",
            "Kanamycin",
            "Kebuzone",
            "Ketamine",
            "Ketazolam",
            "Ketoprofen",
            "Ketorolac",
            "Labetalol",
            "Lamivudine",
            "Lamotrigine",
            "Lansoprazole",
            "Lasmiditan",
            "Latamoxef",
            "Ledipasvir",
            "Lenalidomide",
            "Lesinurad",
            "Letermovir",
            "Leuprolide",
            "Levobupivacaine",
            "Levocarnitine",
            "Levocetirizine",
            "Levofloxacin",
            "Levomilnacipran",
            "Levosalbutamol",
            "Liothyronine",
            "Lisinopril",
            "Lithium carbonate",
            "Lithium cation",
            "Lithium citrate",
            "Lixisenatide",
            "Lofexidine",
            "Lometrexol",
            "Lonazolac",
            "Lopinavir",
            "Loracarbef",
            "Lorazepam",
            "Lorcaserin",
            "Lornoxicam",
            "Lorpiprazole",
            "Loxoprofen",
            "Lubiprostone",
            "Lumiracoxib",
            "Macitentan",
            "Magnesium chloride",
            "Magnesium hydroxide",
            "Magnesium salicylate",
            "Mangafodipir",
            "Mannitol",
            "Maprotiline",
            "Mebutizide",
            "Mecamylamine",
            "Meclofenamic acid",
            "Medical Cannabis",
            "Medroxyprogesterone acetate",
            "Mefenamic acid",
            "Mefruside",
            "Megestrol acetate",
            "Meloxicam",
            "Melperone",
            "Memantine",
            "Meperidine",
            "Mepivacaine",
            "Meropenem",
            "Mersalyl",
            "Mesalazine",
            "Metamfetamine",
            "Metamizole",
            "Metaxalone",
            "Metformin",
            "Methadone",
            "Methazolamide",
            "Methimazole",
            "Methotrexate",
            "Methoxsalen",
            "Methyclothiazide",
            "Methyldopa",
            "Methylene blue",
            "Methylnaltrexone",
            "Methyltestosterone",
            "Meticrane",
            "Metoclopramide",
            "Metolazone",
            "Metoprine",
            "Metoprolol",
            "Metyrapone",
            "Midazolam",
            "Migalastat",
            "Milnacipran",
            "Milrinone",
            "Mirabegron",
            "Mofebutazone",
            "Morniflumate",
            "Moxisylyte",
            "Muzolimine",
            "Mycophenolate mofetil",
            "Mycophenolic acid",
            "N-acetyltyrosine",
            "N-methylnicotinamide",
            "Nabiximols",
            "Nabumetone",
            "Nadolol",
            "Naldemedine",
            "Nalmefene",
            "Naloxone",
            "Naproxen",
            "Naringenin",
            "Nateglinide",
            "Neamine",
            "Nedaplatin",
            "Nedocromil",
            "Nefazodone",
            "Nelfinavir",
            "Neomycin",
            "Netilmicin",
            "Nicorandil",
            "Nifedipine",
            "Nifenazone",
            "Niflumic acid",
            "Nilotinib",
            "Nilutamide",
            "Nimesulide",
            "Nisoldipine",
            "Nitric Oxide",
            "Nitroaspirin",
            "Nitrofurantoin",
            "Nitroprusside",
            "Nolatrexed",
            "Novobiocin",
            "NS-398",
            "Octinoxate",
            "Olaparib",
            "Olsalazine",
            "Omeprazole",
            "Opium",
            "Oseltamivir",
            "Osimertinib",
            "Oxabolone cipionate",
            "Oxacillin",
            "Oxaprozin",
            "Oxazepam",
            "Oxybenzone",
            "Oxyphenbutazone",
            "Oxyquinoline",
            "Palbociclib",
            "Paliperidone",
            "Palonosetron",
            "Pamidronic acid",
            "Pantoprazole",
            "Parecoxib",
            "Paritaprevir",
            "Paromomycin",
            "Patent Blue",
            "Pegaptanib",
            "Peginesatide",
            "Pemetrexed",
            "Penbutolol",
            "Pentaerythritol tetranitrate",
            "Pentamidine",
            "Pentastarch",
            "Pentetic acid",
            "Pentobarbital",
            "Pentostatin",
            "Pentoxifylline",
            "Perindopril",
            "Permethrin",
            "Phenazopyridine",
            "Phenelzine",
            "Phenobarbital",
            "Phentolamine",
            "Phenylbutazone",
            "Phenytoin",
            "Pholcodine",
            "Phosphocreatine",
            "Phosphoric acid",
            "Pibrentasvir",
            "Picosulfuric acid",
            "Pidotimod",
            "Pindolol",
            "Piperacillin",
            "Piracetam",
            "Piretanide",
            "Piritrexim",
            "Pirlindole",
            "Piroxicam",
            "Pirprofen",
            "Pitolisant",
            "Plazomicin",
            "Plerixafor",
            "Polythiazide",
            "Pomalidomide",
            "Ponatinib",
            "Potassium acetate",
            "Potassium bicarbonate",
            "Potassium cation",
            "Potassium nitrate",
            "Potassium perchlorate",
            "Pralatrexate",
            "Pralidoxime",
            "Pralsetinib",
            "Pramipexole",
            "Prasugrel",
            "Pravastatin",
            "Prednisone",
            "Pregabalin",
            "Primidone",
            "Probenecid",
            "Procainamide",
            "Procaine benzylpenicillin",
            "Progesterone",
            "Proglumetacin",
            "Proguanil",
            "Promethazine",
            "Propacetamol",
            "Propantheline",
            "Propiverine",
            "Propranolol",
            "Propyphenazone",
            "Proquazone",
            "Prucalopride",
            "Puromycin",
            "Pyrantel",
            "Pyrazinamide",
            "Pyrimethamine",
            "Pyrithione",
            "Quercetin",
            "Quetiapine",
            "Quinethazone",
            "Quinidine",
            "Rabeprazole",
            "Raltitrexed",
            "Ramelteon",
            "Ranitidine",
            "Ranolazine",
            "Rasagiline",
            "Regorafenib",
            "Reserpine",
            "Resorcinol",
            "Ribavirin",
            "Ribostamycin",
            "Rilpivirine",
            "Ripretinib",
            "Ritonavir",
            "Rivaroxaban",
            "Rizatriptan",
            "Robenacoxib",
            "Rofecoxib",
            "Roflumilast",
            "Rolapitant",
            "Rolofylline",
            "Ropivacaine",
            "Rosiglitazone",
            "Rucaparib",
            "Ruxolitinib",
            "Sacubitril",
            "Safinamide",
            "Salbutamol",
            "Salicylamide",
            "Salicylic acid",
            "Salmon calcitonin",
            "Salsalate",
            "Saquinavir",
            "Saxagliptin",
            "SC-236",
            "Secobarbital",
            "Sibutramine",
            "Silibinin",
            "Simeprevir",
            "Sisomicin",
            "Sitagliptin",
            "Sodium acetate",
            "Sodium aurothiomalate",
            "Sofosbuvir",
            "Solriamfetol",
            "Sorafenib",
            "Spiradoline",
            "Spironolactone",
            "Stavudine",
            "Stiripentol",
            "Streptomycin",
            "Strontium chloride",
            "Sucralfate",
            "Sulbactam",
            "Sulfadiazine",
            "Sulfamethoxazole",
            "Sulfasalazine",
            "Sulindac",
            "Sumatriptan",
            "Sunitinib",
            "Suxibuzone",
            "Synthetic Conjugated Estrogens, A",
            "Synthetic Conjugated Estrogens, B",
            "Tacrolimus",
            "Tadalafil",
            "Tafamidis",
            "Talniflumate",
            "Tamsulosin",
            "Tasimelteon",
            "Taurocholic acid",
            "Tazobactam",
            "Technetium Tc-99m exametazime",
            "Technetium Tc-99m mebrofenin",
            "Technetium Tc-99m oxidronate",
            "Technetium Tc-99m pyrophosphate",
            "Teduglutide",
            "Tegafur",
            "Telavancin",
            "Telmisartan",
            "Temazepam",
            "Temozolomide",
            "Tenidap",
            "Tenofovir",
            "Tenofovir alafenamide",
            "Tenofovir disoproxil",
            "Tenoxicam",
            "Tepotinib",
            "Tepoxalin",
            "Terbutaline",
            "Teriflunomide",
            "Testolactone",
            "Testosterone",
            "Testosterone cypionate",
            "Testosterone enanthate",
            "Testosterone propionate",
            "Testosterone undecanoate",
            "Tetracycline",
            "Tetradecyl hydrogen sulfate (ester)",
            "Theobromine",
            "Thiabendazole",
            "Thiethylperazine",
            "Tiapride",
            "Tiaprofenic acid",
            "Ticlopidine",
            "Tienilic acid",
            "Tiludronic acid",
            "Timolol",
            "Tinidazole",
            "Tinoridine",
            "Tiopronin",
            "Tiotropium",
            "Tirofiban",
            "Tivozanib",
            "Tixocortol",
            "Tobramycin",
            "Tolazamide",
            "Tolbutamide",
            "Tolcapone",
            "Tolfenamic acid",
            "Tolmetin",
            "Toloxatone",
            "Tolterodine",
            "Tolvaptan",
            "Topiramate",
            "Topiroxostat",
            "Topotecan",
            "Torasemide",
            "Tositumomab",
            "Tramadol",
            "Trametinib",
            "Triamterene",
            "Triazolam",
            "Trichlormethiazide",
            "Triethylenetetramine",
            "Trifluridine",
            "Trimebutine",
            "Trimethoprim",
            "Trimetrexate",
            "Tripamide",
            "Tropisetron",
            "Ularitide",
            "Uracil",
            "Vaborbactam",
            "Valaciclovir",
            "Valbenazine",
            "Valdecoxib",
            "Valganciclovir",
            "Valproic acid",
            "Vancomycin",
            "Vandetanib",
            "Varenicline",
            "Velpatasvir",
            "Vemurafenib",
            "Venetoclax",
            "Venlafaxine",
            "Verapamil",
            "Vilanterol",
            "Viloxazine",
            "Vismodegib",
            "Vortioxetine",
            "Voxilaprevir",
            "Warfarin",
            "Xipamide",
            "Zalcitabine",
            "Zaleplon",
            "Zaltoprofen",
            "Zanamivir",
            "Zidovudine",
            "Zomepirac",
            "Zonisamide"
          ],
          "Trials": [
            "PACTR202005599385499",
            "NCT04354428",
            "IRCT20200319046819N1"
          ],
          "Trials Phases": [
            "2",
            "2, 3",
            "3"
          ],
          "Trials Hrefs": [
            "https://pactr.samrc.ac.za/TrialDisplay.aspx?TrialID=10971",
            "https://clinicaltrials.gov/show/NCT04354428",
            "http://en.irct.ir/trial/46838"
          ],
          "Name": "Folic acid",
          "structure": "https://www.drugbank.ca/structures/DB00158/image.svg",
          "kind": "Drug",
          "Degree": 3,
          "Closeness Centrality": 0.0020477815699658703,
          "Betweenness Centrality": 2.7975158059643038e-06,
          "Eigenvector Centrality": 3.0762691611459395e-73,
          "Clustering Coefficient": 0,
          "VoteRank Score": 183,
          "fill_color": "#FC5F67",
          "line_color": "#FB3640",
          "id": "Folic acid",
          "value": "Folic acid",
          "name": "Folic acid"
        }
      },
      {
        "data": {
          "Gene": "FOLR3",
          "ID": "P41439",
          "PDBID": "5IZQ",
          "Organism": "Humans",
          "Protein Class": "Membrane receptor",
          "Protein Family": "Not Available",
          "Cellular Location": "Secreted",
          "STRING Interaction Partners": [],
          "Diseases": [],
          "Drugs": [
            "Folic acid",
            "Vintafolide"
          ],
          "drugbank_url": "https://www.drugbank.ca/polypeptides/P41439",
          "Name": "Folate receptor gamma",
          "structure": "https://cdn.rcsb.org/images/structures/iz/5izq/5izq_assembly-1.jpeg",
          "kind": "Target",
          "Degree": 1,
          "Closeness Centrality": 0.0012286689419795222,
          "Betweenness Centrality": 0.0,
          "Eigenvector Centrality": 1.7760848282873524e-73,
          "Clustering Coefficient": 0,
          "VoteRank Score": 0,
          "fill_color": "#12EAEA",
          "line_color": "#0EBEBE",
          "id": "Folate receptor gamma",
          "value": "Folate receptor gamma",
          "name": "Folate receptor gamma"
        }
      },
      {
        "data": {
          "Gene": "FOLR2",
          "ID": "P14207",
          "PDBID": "Not Available",
          "Organism": "Humans",
          "Protein Class": "Membrane receptor",
          "Protein Family": "Not Available",
          "Cellular Location": "Cell membrane",
          "STRING Interaction Partners": [],
          "Diseases": [
            "Neural Tube Defects",
            "Malignant Neoplasms",
            "Neoplasms",
            "Primary malignant neoplasm",
            "Adenocarcinoma",
            "Neurodegenerative Disorders",
            "Autoimmune Diseases",
            "Colorectal Neoplasms",
            "Movement Disorders",
            "Vascular Diseases",
            "Inflammatory disease of the central nervous system",
            "Lung Diseases, Interstitial",
            "Hematologic Neoplasms",
            "Pervasive Development Disorder",
            "Mitochondrial Diseases",
            "Inflammatory disorder",
            "Mammary Neoplasms"
          ],
          "Drugs": [
            "Folic acid",
            "Vintafolide",
            "Methotrexate"
          ],
          "drugbank_url": "https://www.drugbank.ca/polypeptides/P14207",
          "Name": "Folate receptor beta",
          "structure": "https://cdn.rcsb.org/images/structures/ot/not available/not available_model-1.jpeg",
          "kind": "Target",
          "Degree": 1,
          "Closeness Centrality": 0.0012286689419795222,
          "Betweenness Centrality": 0.0,
          "Eigenvector Centrality": 1.7760848282873524e-73,
          "Clustering Coefficient": 0,
          "VoteRank Score": 0,
          "fill_color": "#12EAEA",
          "line_color": "#0EBEBE",
          "id": "Folate receptor beta",
          "value": "Folate receptor beta",
          "name": "Folate receptor beta"
        }
      },
      {
        "data": {
          "Gene": "FOLR1",
          "ID": "P15328",
          "PDBID": "Not Available",
          "Organism": "Humans",
          "Protein Class": "Membrane receptor",
          "Protein Family": "Not Available",
          "Cellular Location": "Cell membrane",
          "STRING Interaction Partners": [],
          "Diseases": [
            "Neural Tube Defects",
            "Intellectual Disability",
            "Congenital Abnormality",
            "Movement Disorders",
            "Colonic Neoplasms",
            "Congenital Heart Defects",
            "Psychomotor Disorders",
            "Craniofacial Abnormalities",
            "Developmental Psychomotor Disorders",
            "Brain Diseases, Metabolic, Inherited",
            "Brain Diseases, Metabolic, Inborn",
            "Central Nervous System Inborn Metabolic Diseases",
            "Adenocarcinoma",
            "Malignant Neoplasms",
            "Primary malignant neoplasm",
            "Adenoma",
            "Neurodegenerative Disorders",
            "Mammary Neoplasms",
            "Carcinoma",
            "Developmental Disabilities",
            "Stomach Neoplasms",
            "Autoimmune Diseases",
            "Brain Diseases",
            "Cognition Disorders",
            "Colorectal Neoplasms",
            "Immunologic Deficiency Syndromes",
            "Liver neoplasms",
            "Metabolic Diseases",
            "Periodontal Diseases",
            "Peripheral Neuropathy",
            "Skin lesion",
            "Encephalopathies",
            "Congenital defects",
            "Neurologic Symptoms",
            "Pervasive Development Disorder",
            "Mitochondrial Diseases",
            "Peripheral Nervous System Diseases"
          ],
          "Drugs": [
            "Vintafolide",
            "Farletuzumab",
            "Methotrexate",
            "Folic acid"
          ],
          "drugbank_url": "https://www.drugbank.ca/polypeptides/P15328",
          "Name": "Folate receptor alpha",
          "structure": "https://cdn.rcsb.org/images/structures/ot/not available/not available_model-1.jpeg",
          "kind": "Target",
          "Degree": 1,
          "Closeness Centrality": 0.0012286689419795222,
          "Betweenness Centrality": 0.0,
          "Eigenvector Centrality": 1.7760848282873524e-73,
          "Clustering Coefficient": 0,
          "VoteRank Score": 0,
          "fill_color": "#12EAEA",
          "line_color": "#0EBEBE",
          "id": "Folate receptor alpha",
          "value": "Folate receptor alpha",
          "name": "Folate receptor alpha"
        }
      },
      {
        "data": {
          "ID": "DB00151",
          "SMILES": "C([C@@H](C(=O)O)N)S",
          "ATC Code Level 1": [
            "Not Available"
          ],
          "ATC Code Level 2": [
            "Not Available"
          ],
          "ATC Code Level 3": [
            "Not Available"
          ],
          "ATC Code Level 4": [
            "Not Available"
          ],
          "ATC Identifier": [
            "Not Available"
          ],
          "Targets": [
            "Glutamate--cysteine ligase regulatory subunit",
            "Glutamate--cysteine ligase catalytic subunit",
            "Aspartate aminotransferase, cytoplasmic",
            "Aspartate aminotransferase, mitochondrial",
            "Cystathionine gamma-lyase",
            "Cystathionine beta-synthase",
            "Cysteine--tRNA ligase, cytoplasmic",
            "Methylated-DNA--protein-cysteine methyltransferase",
            "Glutathione synthetase",
            "Probable cysteine--tRNA ligase, mitochondrial",
            "Cysteine sulfinic acid decarboxylase",
            "Cysteine desulfurase, mitochondrial",
            "Cysteine dioxygenase type 1"
          ],
          "Enzymes": [],
          "Carriers": [],
          "Transporters": [
            "Monocarboxylate transporter 10"
          ],
          "Target Class": [
            "Not Available",
            "Enzyme",
            "Enzyme",
            "Enzyme",
            "Enzyme",
            "Enzyme",
            "Enzyme",
            "Enzyme",
            "Not Available",
            "Not Available",
            "Not Available",
            "Not Available",
            "Not Available"
          ],
          "Drug Interactions": [],
          "Trials": [
            "NCT04545008",
            "NCT04570254",
            "IRCT20200609047707N1",
            "NCT04370288"
          ],
          "Trials Phases": [
            "1",
            "Not Available",
            "3",
            "1"
          ],
          "Trials Hrefs": [
            "https://clinicaltrials.gov/show/NCT04545008",
            "https://clinicaltrials.gov/show/NCT04570254",
            "http://en.irct.ir/trial/48764",
            "https://clinicaltrials.gov/show/NCT04370288"
          ],
          "Name": "Cysteine",
          "structure": "https://www.drugbank.ca/structures/DB00151/image.svg",
          "kind": "Drug",
          "Degree": 13,
          "Closeness Centrality": 0.1383343660163803,
          "Betweenness Centrality": 0.021890561181670678,
          "Eigenvector Centrality": 8.725159492123446e-06,
          "Clustering Coefficient": 0,
          "VoteRank Score": 249,
          "fill_color": "#FC5F67",
          "line_color": "#FB3640",
          "id": "Cysteine",
          "value": "Cysteine",
          "name": "Cysteine"
        }
      },
      {
        "data": {
          "Gene": "GCLM",
          "ID": "P48507",
          "PDBID": "1MZR",
          "Organism": "Humans",
          "Protein Class": "Not Available",
          "Protein Family": "Not Available",
          "Cellular Location": "Not Available",
          "STRING Interaction Partners": [
            "GCLC",
            "GSS"
          ],
          "Diseases": [
            "Neoplasms",
            "Malignant Neoplasms",
            "Primary malignant neoplasm",
            "Congenital Abnormality",
            "Adenoma",
            "Carcinoma",
            "Chronic granulomatous disease",
            "Liver diseases",
            "Lung Neoplasms"
          ],
          "Drugs": [
            "Cysteine",
            "Glutamic acid"
          ],
          "drugbank_url": "https://www.drugbank.ca/polypeptides/P48507",
          "Name": "Glutamate--cysteine ligase regulatory subunit",
          "structure": "https://cdn.rcsb.org/images/structures/mz/1mzr/1mzr_assembly-1.jpeg",
          "kind": "Target",
          "Degree": 1,
          "Closeness Centrality": 0.11900881157570198,
          "Betweenness Centrality": 0.0,
          "Eigenvector Centrality": 4.974819834817584e-07,
          "Clustering Coefficient": 0,
          "VoteRank Score": 0,
          "fill_color": "#12EAEA",
          "line_color": "#0EBEBE",
          "id": "Glutamate--cysteine ligase regulatory subunit",
          "value": "Glutamate--cysteine ligase regulatory subunit",
          "name": "Glutamate--cysteine ligase regulatory subunit"
        }
      },
      {
        "data": {
          "Gene": "GCLC",
          "ID": "P48506",
          "PDBID": "3IG5",
          "Organism": "Humans",
          "Protein Class": "Enzyme",
          "Protein Family": "Ligase",
          "Cellular Location": "Cytoplasmic",
          "STRING Interaction Partners": [
            "GCLM",
            "GSS"
          ],
          "Diseases": [
            "Hypertensive disease",
            "Lung Neoplasms",
            "Amino Acid Metabolism, Inborn Errors",
            "Coronary Vessel Anomalies",
            "Enzymopathy",
            "Malignant Neoplasms",
            "Primary malignant neoplasm",
            "Diabetes Mellitus",
            "Neural Tube Defects",
            "Cerebrovascular accident",
            "Congenital Abnormality",
            "Adenoma",
            "Mental disorders",
            "Metabolic Bone Disorder",
            "Carcinoma",
            "Cardiovascular Diseases",
            "Colonic Neoplasms",
            "Colorectal Neoplasms",
            "Chronic granulomatous disease",
            "Kidney Diseases",
            "Lung diseases",
            "Disorder of the genitourinary system",
            "Caffeine related disorders",
            "Complications of Diabetes Mellitus",
            "Hematologic Neoplasms",
            "Neuropathy",
            "Sarcoma",
            "Malignant neoplasm of soft tissue"
          ],
          "Drugs": [
            "Cysteine",
            "Glutamic acid",
            "Vitamin E",
            "alpha-Tocopherol succinate",
            "D-alpha-Tocopherol acetate"
          ],
          "drugbank_url": "https://www.drugbank.ca/polypeptides/P48506",
          "Name": "Glutamate--cysteine ligase catalytic subunit",
          "structure": "https://cdn.rcsb.org/images/structures/ig/3ig5/3ig5_assembly-1.jpeg",
          "kind": "Target",
          "Degree": 1,
          "Closeness Centrality": 0.11900881157570198,
          "Betweenness Centrality": 0.0,
          "Eigenvector Centrality": 4.974819834817584e-07,
          "Clustering Coefficient": 0,
          "VoteRank Score": 0,
          "fill_color": "#12EAEA",
          "line_color": "#0EBEBE",
          "id": "Glutamate--cysteine ligase catalytic subunit",
          "value": "Glutamate--cysteine ligase catalytic subunit",
          "name": "Glutamate--cysteine ligase catalytic subunit"
        }
      },
      {
        "data": {
          "Gene": "GOT1",
          "ID": "P17174",
          "PDBID": "Not Available",
          "Organism": "Humans",
          "Protein Class": "Enzyme",
          "Protein Family": "Transferase",
          "Cellular Location": "Cytoplasm",
          "STRING Interaction Partners": [
            "MDH1",
            "GPT2",
            "GLUD1",
            "GLUD2",
            "GPT",
            "ALDH4A1",
            "MDH2",
            "PC",
            "CAD"
          ],
          "Diseases": [
            "Cardiomyopathies, Primary",
            "Myocardial Diseases, Secondary",
            "Cardiomyopathies",
            "Peripheral Arterial Diseases",
            "Neoplasms",
            "Neuroendocrine Tumors",
            "MYELODYSPLASTIC SYNDROME",
            "Malignant Neoplasms",
            "Periodontal Diseases",
            "Primary malignant neoplasm"
          ],
          "Drugs": [
            "Pyridoxal phosphate",
            "Aspartic acid",
            "Cysteine",
            "Glutamic acid",
            "Maleic acid",
            "Copper",
            "Adapalene"
          ],
          "drugbank_url": "https://www.drugbank.ca/polypeptides/P17174",
          "Name": "Aspartate aminotransferase, cytoplasmic",
          "structure": "https://cdn.rcsb.org/images/structures/ot/not available/not available_model-1.jpeg",
          "kind": "Target",
          "Degree": 1,
          "Closeness Centrality": 0.11900881157570198,
          "Betweenness Centrality": 0.0,
          "Eigenvector Centrality": 4.974819834817584e-07,
          "Clustering Coefficient": 0,
          "VoteRank Score": 0,
          "fill_color": "#12EAEA",
          "line_color": "#0EBEBE",
          "id": "Aspartate aminotransferase, cytoplasmic",
          "value": "Aspartate aminotransferase, cytoplasmic",
          "name": "Aspartate aminotransferase, cytoplasmic"
        }
      },
      {
        "data": {
          "Gene": "GOT2",
          "ID": "P00505",
          "PDBID": "Not Available",
          "Organism": "Humans",
          "Protein Class": "Enzyme",
          "Protein Family": "Transferase",
          "Cellular Location": "Mitochondrion matrix",
          "STRING Interaction Partners": [
            "MDH2",
            "GLUD1",
            "MDH1",
            "GLUD2",
            "GPT2",
            "ASNS",
            "GPT",
            "IDH2",
            "IDH1"
          ],
          "Diseases": [
            "Intellectual Disability",
            "Neurodegenerative Disorders",
            "Degenerative disorder",
            "Neoplasms",
            "Diabetes Mellitus",
            "Malignant Neoplasms",
            "Cardiovascular Diseases",
            "Primary malignant neoplasm",
            "Carcinoma",
            "Chronic Kidney Diseases",
            "Adenocarcinoma",
            "Disorder of eye",
            "Hypertensive disease",
            "Immunologic Deficiency Syndromes",
            "Lymphoma",
            "Metabolic Diseases",
            "Respiratory Tract Infections",
            "Substance Use Disorders",
            "Encephalopathies"
          ],
          "Drugs": [
            "Aspartic acid",
            "4'-Deoxy-4'-Acetylyamino-Pyridoxal-5'-Phosphate",
            "Pyridoxal phosphate",
            "Glutamic acid",
            "Cysteine"
          ],
          "drugbank_url": "https://www.drugbank.ca/polypeptides/P00505",
          "Name": "Aspartate aminotransferase, mitochondrial",
          "structure": "https://cdn.rcsb.org/images/structures/ot/not available/not available_model-1.jpeg",
          "kind": "Target",
          "Degree": 1,
          "Closeness Centrality": 0.11900881157570198,
          "Betweenness Centrality": 0.0,
          "Eigenvector Centrality": 4.974819834817584e-07,
          "Clustering Coefficient": 0,
          "VoteRank Score": 0,
          "fill_color": "#12EAEA",
          "line_color": "#0EBEBE",
          "id": "Aspartate aminotransferase, mitochondrial",
          "value": "Aspartate aminotransferase, mitochondrial",
          "name": "Aspartate aminotransferase, mitochondrial"
        }
      },
      {
        "data": {
          "Gene": "CTH",
          "ID": "P32929",
          "PDBID": "Not Available",
          "Organism": "Humans",
          "Protein Class": "Enzyme",
          "Protein Family": "Lyase",
          "Cellular Location": "Cytoplasm",
          "STRING Interaction Partners": [
            "CBSL",
            "MPST",
            "ENSG00000160200",
            "TST",
            "MTR",
            "BHMT",
            "DLD",
            "AHCY",
            "TXNRD1",
            "BCAT1"
          ],
          "Diseases": [
            "Cardiovascular Diseases",
            "Hypertensive disease",
            "Neoplasms",
            "Malignant Neoplasms",
            "Carcinoma",
            "Lung diseases",
            "Vascular Diseases",
            "Lipid Metabolism Disorders"
          ],
          "Drugs": [
            "Pyridoxal phosphate",
            "Cysteine",
            "L-2-amino-3-butynoic acid",
            "2-[(3-Hydroxy-2-Methyl-5-Phosphonooxymethyl-Pyridin-4-Ylmethyl)-Imino]-5-Phosphono-Pent-3-Enoic Acid",
            "Carboxymethylthio-3-(3-Chlorophenyl)-1,2,4-Oxadiazol"
          ],
          "drugbank_url": "https://www.drugbank.ca/polypeptides/P32929",
          "Name": "Cystathionine gamma-lyase",
          "structure": "https://cdn.rcsb.org/images/structures/ot/not available/not available_model-1.jpeg",
          "kind": "Target",
          "Degree": 1,
          "Closeness Centrality": 0.11900881157570198,
          "Betweenness Centrality": 0.0,
          "Eigenvector Centrality": 4.974819834817584e-07,
          "Clustering Coefficient": 0,
          "VoteRank Score": 0,
          "fill_color": "#12EAEA",
          "line_color": "#0EBEBE",
          "id": "Cystathionine gamma-lyase",
          "value": "Cystathionine gamma-lyase",
          "name": "Cystathionine gamma-lyase"
        }
      },
      {
        "data": {
          "Gene": "CBS",
          "ID": "P35520",
          "PDBID": "Not Available",
          "Organism": "Humans",
          "Protein Class": "Enzyme",
          "Protein Family": "Not Available",
          "Cellular Location": "Cytoplasm",
          "STRING Interaction Partners": [
            "CTH"
          ],
          "Diseases": [
            "Hypertensive disease",
            "Cerebrovascular accident",
            "Intellectual Disability",
            "Neoplasms",
            "Vascular Diseases",
            "Inborn Errors of Metabolism",
            "Malignant Neoplasms",
            "Arterial Occlusive Diseases",
            "Neurodegenerative Disorders",
            "Primary malignant neoplasm",
            "Congenital Heart Defects",
            "Lung Neoplasms",
            "Congenital heart disease",
            "Congenital Abnormality",
            "Adenocarcinoma",
            "Carcinoma",
            "Cognition Disorders",
            "Colonic Neoplasms",
            "Connective Tissue Diseases",
            "Demyelinating Diseases",
            "Diabetes Mellitus",
            "Heart Diseases",
            "Immunologic Deficiency Syndromes",
            "Inflammatory Bowel Diseases",
            "Liver neoplasms",
            "Lung diseases",
            "Metabolic Diseases",
            "Monosomy",
            "Mycoses",
            "Malignant neoplasm of mouth",
            "Deformity",
            "Arteriopathic disease",
            "Chronic Kidney Diseases",
            "Peripheral Arterial Diseases"
          ],
          "Drugs": [
            "Pyridoxal phosphate",
            "Serine",
            "Cysteine",
            "Ademetionine"
          ],
          "drugbank_url": "https://www.drugbank.ca/polypeptides/P35520",
          "Name": "Cystathionine beta-synthase",
          "structure": "https://cdn.rcsb.org/images/structures/ot/not available/not available_model-1.jpeg",
          "kind": "Target",
          "Degree": 2,
          "Closeness Centrality": 0.11919591133561887,
          "Betweenness Centrality": 0.008094145731923385,
          "Eigenvector Centrality": 4.991366082262883e-07,
          "Clustering Coefficient": 0,
          "VoteRank Score": 0,
          "fill_color": "#12EAEA",
          "line_color": "#0EBEBE",
          "id": "Cystathionine beta-synthase",
          "value": "Cystathionine beta-synthase",
          "name": "Cystathionine beta-synthase"
        }
      },
      {
        "data": {
          "Gene": "CARS",
          "ID": "P49589",
          "PDBID": "1U0B",
          "Organism": "Humans",
          "Protein Class": "Enzyme",
          "Protein Family": "Ligase",
          "Cellular Location": "Cytoplasm",
          "STRING Interaction Partners": [
            "EEF1G",
            "YARS",
            "LARS",
            "MARS",
            "EPRS",
            "IARS"
          ],
          "Diseases": [],
          "Drugs": [
            "Cysteine"
          ],
          "drugbank_url": "https://www.drugbank.ca/polypeptides/P49589",
          "Name": "Cysteine--tRNA ligase, cytoplasmic",
          "structure": "https://cdn.rcsb.org/images/structures/u0/1u0b/1u0b_assembly-1.jpeg",
          "kind": "Target",
          "Degree": 1,
          "Closeness Centrality": 0.11900881157570198,
          "Betweenness Centrality": 0.0,
          "Eigenvector Centrality": 4.974819834817584e-07,
          "Clustering Coefficient": 0,
          "VoteRank Score": 0,
          "fill_color": "#12EAEA",
          "line_color": "#0EBEBE",
          "id": "Cysteine--tRNA ligase, cytoplasmic",
          "value": "Cysteine--tRNA ligase, cytoplasmic",
          "name": "Cysteine--tRNA ligase, cytoplasmic"
        }
      },
      {
        "data": {
          "Gene": "MGMT",
          "ID": "P16455",
          "PDBID": "Not Available",
          "Organism": "Humans",
          "Protein Class": "Enzyme",
          "Protein Family": "Not Available",
          "Cellular Location": "Nucleus",
          "STRING Interaction Partners": [],
          "Diseases": [
            "Brain Neoplasms",
            "Mouth Neoplasms",
            "Precancerous Conditions",
            "Neoplasms, Intracranial",
            "Mammary Neoplasms",
            "Adenoma",
            "Carcinoma",
            "Colorectal Neoplasms",
            "Lung Neoplasms",
            "Neuroendocrine Tumors",
            "Skin Neoplasms",
            "B-Cell Lymphomas",
            "MYELODYSPLASTIC SYNDROME",
            "Neoplasms, Neuroepithelial",
            "Endometrial Neoplasms",
            "Liver diseases",
            "Neural Tube Defects",
            "Viral hepatitis",
            "Benign Neoplasm",
            "Gastrointestinal Stromal Tumors",
            "Congenital Abnormality",
            "Congenital chromosomal disease",
            "Colonic Neoplasms",
            "Gastrointestinal Neoplasms",
            "Hepatitis",
            "HIV Infections",
            "Inflammatory Bowel Diseases",
            "Nervous System Neoplasms",
            "Prostatic Neoplasms",
            "Rectal Neoplasms",
            "Testicular Neoplasms",
            "Urologic Diseases",
            "Central Nervous System Neoplasms",
            "Choroid Plexus Neoplasms",
            "Disease due to Papilloma virus",
            "Hepatitis viral infections",
            "Infection",
            "Intellectual Disability"
          ],
          "Drugs": [
            "S-Methylcysteine",
            "S-Benzylcysteine",
            "Cysteine",
            "Zinc",
            "Dinitrochlorobenzene",
            "Zinc acetate",
            "Zinc chloride",
            "Zinc sulfate, unspecified form"
          ],
          "drugbank_url": "https://www.drugbank.ca/polypeptides/P16455",
          "Name": "Methylated-DNA--protein-cysteine methyltransferase",
          "structure": "https://cdn.rcsb.org/images/structures/ot/not available/not available_model-1.jpeg",
          "kind": "Target",
          "Degree": 1,
          "Closeness Centrality": 0.11900881157570198,
          "Betweenness Centrality": 0.0,
          "Eigenvector Centrality": 4.974819834817584e-07,
          "Clustering Coefficient": 0,
          "VoteRank Score": 0,
          "fill_color": "#12EAEA",
          "line_color": "#0EBEBE",
          "id": "Methylated-DNA--protein-cysteine methyltransferase",
          "value": "Methylated-DNA--protein-cysteine methyltransferase",
          "name": "Methylated-DNA--protein-cysteine methyltransferase"
        }
      },
      {
        "data": {
          "Gene": "GSS",
          "ID": "P48637",
          "PDBID": "Not Available",
          "Organism": "Humans",
          "Protein Class": "Not Available",
          "Protein Family": "Not Available",
          "Cellular Location": "Not Available",
          "STRING Interaction Partners": [
            "GCLC",
            "GSR",
            "GCLM",
            "GPX1",
            "GPX5",
            "GPX4"
          ],
          "Diseases": [
            "Enzymopathy",
            "Carcinoma",
            "Mouth Diseases",
            "Prion Diseases",
            "Adenocarcinoma",
            "Central Nervous System Infection",
            "Deglutition Disorders",
            "Immunologic Deficiency Syndromes",
            "Lung Neoplasms",
            "Tracheal Diseases",
            "B-Cell Lymphomas",
            "Neurologic Symptoms",
            "Neurodegenerative Disorders"
          ],
          "Drugs": [
            "Glycine",
            "Glutathione",
            "gamma-Glutamylcysteine",
            "Phosphoaminophosphonic Acid-Adenylate Ester",
            "Cysteine",
            "Acetylcysteine",
            "Copper"
          ],
          "drugbank_url": "https://www.drugbank.ca/polypeptides/P48637",
          "Name": "Glutathione synthetase",
          "structure": "https://cdn.rcsb.org/images/structures/ot/not available/not available_model-1.jpeg",
          "kind": "Target",
          "Degree": 3,
          "Closeness Centrality": 0.16418245791859026,
          "Betweenness Centrality": 0.027383104318564937,
          "Eigenvector Centrality": 0.00014708462260916677,
          "Clustering Coefficient": 0,
          "VoteRank Score": 0,
          "fill_color": "#12EAEA",
          "line_color": "#0EBEBE",
          "id": "Glutathione synthetase",
          "value": "Glutathione synthetase",
          "name": "Glutathione synthetase"
        }
      },
      {
        "data": {
          "Gene": "CARS2",
          "ID": "Q9HA77",
          "PDBID": "1U0B",
          "Organism": "Humans",
          "Protein Class": "Not Available",
          "Protein Family": "Not Available",
          "Cellular Location": "Mitochondrion matrix",
          "STRING Interaction Partners": [
            "YARS",
            "EPRS"
          ],
          "Diseases": [
            "Movement Disorders"
          ],
          "Drugs": [
            "Cysteine"
          ],
          "drugbank_url": "https://www.drugbank.ca/polypeptides/Q9HA77",
          "Name": "Probable cysteine--tRNA ligase, mitochondrial",
          "structure": "https://cdn.rcsb.org/images/structures/u0/1u0b/1u0b_assembly-1.jpeg",
          "kind": "Target",
          "Degree": 1,
          "Closeness Centrality": 0.11900881157570198,
          "Betweenness Centrality": 0.0,
          "Eigenvector Centrality": 4.974819834817584e-07,
          "Clustering Coefficient": 0,
          "VoteRank Score": 0,
          "fill_color": "#12EAEA",
          "line_color": "#0EBEBE",
          "id": "Probable cysteine--tRNA ligase, mitochondrial",
          "value": "Probable cysteine--tRNA ligase, mitochondrial",
          "name": "Probable cysteine--tRNA ligase, mitochondrial"
        }
      },
      {
        "data": {
          "Gene": "CSAD",
          "ID": "Q9Y600",
          "PDBID": "Not Available",
          "Organism": "Humans",
          "Protein Class": "Not Available",
          "Protein Family": "Not Available",
          "Cellular Location": "Not Available",
          "STRING Interaction Partners": [
            "CDO1",
            "ADO"
          ],
          "Diseases": [
            "Malignant Neoplasms",
            "Migraine Disorders",
            "Primary malignant neoplasm"
          ],
          "Drugs": [
            "Pyridoxal phosphate",
            "Cysteine"
          ],
          "drugbank_url": "https://www.drugbank.ca/polypeptides/Q9Y600",
          "Name": "Cysteine sulfinic acid decarboxylase",
          "structure": "https://cdn.rcsb.org/images/structures/ot/not available/not available_model-1.jpeg",
          "kind": "Target",
          "Degree": 1,
          "Closeness Centrality": 0.11900881157570198,
          "Betweenness Centrality": 0.0,
          "Eigenvector Centrality": 4.974819834817584e-07,
          "Clustering Coefficient": 0,
          "VoteRank Score": 0,
          "fill_color": "#12EAEA",
          "line_color": "#0EBEBE",
          "id": "Cysteine sulfinic acid decarboxylase",
          "value": "Cysteine sulfinic acid decarboxylase",
          "name": "Cysteine sulfinic acid decarboxylase"
        }
      },
      {
        "data": {
          "Gene": "NFS1",
          "ID": "Q9Y697",
          "PDBID": "6NZU",
          "Organism": "Humans",
          "Protein Class": "Not Available",
          "Protein Family": "Not Available",
          "Cellular Location": "Mitochondrion",
          "STRING Interaction Partners": [
            "ISCU",
            "LYRM4",
            "FXN",
            "MOCS3",
            "MPST",
            "HSCB",
            "TST"
          ],
          "Diseases": [
            "Adenocarcinoma",
            "Lung Neoplasms"
          ],
          "Drugs": [
            "Pyridoxal phosphate",
            "Alanine",
            "Cysteine"
          ],
          "drugbank_url": "https://www.drugbank.ca/polypeptides/Q9Y697",
          "Name": "Cysteine desulfurase, mitochondrial",
          "structure": "https://cdn.rcsb.org/images/structures/nz/6nzu/6nzu_assembly-1.jpeg",
          "kind": "Target",
          "Degree": 1,
          "Closeness Centrality": 0.11900881157570198,
          "Betweenness Centrality": 0.0,
          "Eigenvector Centrality": 4.974819834817584e-07,
          "Clustering Coefficient": 0,
          "VoteRank Score": 0,
          "fill_color": "#12EAEA",
          "line_color": "#0EBEBE",
          "id": "Cysteine desulfurase, mitochondrial",
          "value": "Cysteine desulfurase, mitochondrial",
          "name": "Cysteine desulfurase, mitochondrial"
        }
      },
      {
        "data": {
          "Gene": "CDO1",
          "ID": "Q16878",
          "PDBID": "Not Available",
          "Organism": "Humans",
          "Protein Class": "Not Available",
          "Protein Family": "Not Available",
          "Cellular Location": "Not Available",
          "STRING Interaction Partners": [
            "CSAD",
            "GADL1"
          ],
          "Diseases": [
            "Hypertensive disease",
            "Malignant Neoplasms",
            "Primary malignant neoplasm",
            "Adenoma",
            "Gall Bladder Diseases",
            "Liver diseases",
            "Lymphoma",
            "Mycosis Fungoides"
          ],
          "Drugs": [
            "NADH",
            "Cysteine",
            "Carbocisteine"
          ],
          "drugbank_url": "https://www.drugbank.ca/polypeptides/Q16878",
          "Name": "Cysteine dioxygenase type 1",
          "structure": "https://cdn.rcsb.org/images/structures/ot/not available/not available_model-1.jpeg",
          "kind": "Target",
          "Degree": 1,
          "Closeness Centrality": 0.11900881157570198,
          "Betweenness Centrality": 0.0,
          "Eigenvector Centrality": 4.974819834817584e-07,
          "Clustering Coefficient": 0,
          "VoteRank Score": 0,
          "fill_color": "#12EAEA",
          "line_color": "#0EBEBE",
          "id": "Cysteine dioxygenase type 1",
          "value": "Cysteine dioxygenase type 1",
          "name": "Cysteine dioxygenase type 1"
        }
      },
      {
        "data": {
          "ID": "DB00864",
          "SMILES": "C[C@@H]1C[C@@H]([C@@H]2[C@H](C[C@H]([C@@](O2)(C(=O)C(=O)N3CCCC[C@H]3C(=O)O[C@@H]([C@@H]([C@H](CC(=O)[C@@H](/C=C(/C1)\\C)CC=C)O)C)/C(=C/[C@@H]4CC[C@H]([C@@H](C4)OC)O)/C)O)C)OC)OC",
          "ATC Code Level 1": [
            "D",
            "L"
          ],
          "ATC Code Level 2": [
            "D11",
            "L04"
          ],
          "ATC Code Level 3": [
            "L04A",
            "D11A"
          ],
          "ATC Code Level 4": [
            "L04AD",
            "D11AH"
          ],
          "ATC Identifier": [
            "L04AD02",
            "D11AH01"
          ],
          "Targets": [
            "Peptidyl-prolyl cis-trans isomerase FKBP1A"
          ],
          "Enzymes": [
            "Cytochrome P450 3A5",
            "Cytochrome P450 3A4"
          ],
          "Carriers": [
            "Serum albumin",
            "Alpha-1-acid glycoprotein 1"
          ],
          "Transporters": [
            "Multidrug resistance protein 1",
            "ATP-binding cassette sub-family A member 5",
            "Solute carrier organic anion transporter family member 1B1"
          ],
          "Target Class": [
            "Enzyme"
          ],
          "Drug Interactions": [
            "(R)-warfarin",
            "(S)-Warfarin",
            "2-Methoxyethanol",
            "2,4-thiazolidinedione",
            "4-hydroxycoumarin",
            "6-Deoxyerythronolide B",
            "7-ethyl-10-hydroxycamptothecin",
            "9-(N-methyl-L-isoleucine)-cyclosporin A",
            "9-aminocamptothecin",
            "Abacavir",
            "Abametapir",
            "Abatacept",
            "Abciximab",
            "Abemaciclib",
            "Abetimus",
            "Abexinostat",
            "Abiraterone",
            "Acalabrutinib",
            "Acarbose",
            "Acebutolol",
            "Aceclofenac",
            "Acemetacin",
            "Acenocoumarol",
            "Aceprometazine",
            "Acetaminophen",
            "Acetazolamide",
            "Acetohexamide",
            "Acetyldigoxin",
            "Acetylsalicylic acid",
            "Acipimox",
            "Aclidinium",
            "Acrivastine",
            "Acteoside",
            "Acyclovir",
            "Adalimumab",
            "Adefovir",
            "Adefovir dipivoxil",
            "Adenosine",
            "Adenovirus type 7 vaccine live",
            "Afatinib",
            "Afelimomab",
            "Agmatine",
            "AICA ribonucleotide",
            "Ajmaline",
            "Albendazole",
            "Albiglutide",
            "Albutrepenonacog alfa",
            "Alclofenac",
            "Alclometasone",
            "Aldesleukin",
            "Aldosterone",
            "Alectinib",
            "Alefacept",
            "Alemtuzumab",
            "Alendronic acid",
            "Alfentanil",
            "Alfuzosin",
            "Alimemazine",
            "Aliskiren",
            "Allicin",
            "Allopurinol",
            "Allylestrenol",
            "Almasilate",
            "Alminoprofen",
            "Almotriptan",
            "Alogliptin",
            "Alpelisib",
            "Alprazolam",
            "Alprenolol",
            "Alteplase",
            "Altretamine",
            "Aluminium clofibrate",
            "Amantadine",
            "Ambrisentan",
            "Amcinonide",
            "Amediplase",
            "AMG-222",
            "Amifampridine",
            "Amikacin",
            "Amiloride",
            "Aminoglutethimide",
            "Aminophenazone",
            "Aminophylline",
            "Amiodarone",
            "Amisulpride",
            "Amitriptyline",
            "Amlodipine",
            "Ammonium chloride",
            "Amobarbital",
            "Amodiaquine",
            "Amoxapine",
            "Amoxicillin",
            "Amphetamine",
            "Amphotericin B",
            "Ampicillin",
            "Amprenavir",
            "Amrinone",
            "Amsacrine",
            "Anagliptin",
            "Anagrelide",
            "Anakinra",
            "Ancestim",
            "Ancrod",
            "Andrographolide",
            "Anisodamine",
            "Anistreplase",
            "Antazoline",
            "Anthrax immune globulin human",
            "Anthrax vaccine",
            "Antihemophilic factor (recombinant), PEGylated",
            "Antilymphocyte immunoglobulin (horse)",
            "Antipyrine",
            "Antithrombin Alfa",
            "Antithrombin III human",
            "Antithymocyte immunoglobulin (rabbit)",
            "Antrafenine",
            "Apalutamide",
            "Apixaban",
            "Apomorphine",
            "Apramycin",
            "Apremilast",
            "Aprepitant",
            "Aprobarbital",
            "Aranidipine",
            "Arbekacin",
            "Ardeparin",
            "Arformoterol",
            "Argatroban",
            "Aripiprazole",
            "Aripiprazole lauroxil",
            "Armodafinil",
            "Arotinolol",
            "Arsenic trioxide",
            "Artemether",
            "Asenapine",
            "Astaxanthin",
            "Astemizole",
            "Asunaprevir",
            "Atazanavir",
            "Atenolol",
            "Atomoxetine",
            "Atorvastatin",
            "Atrasentan",
            "Atropine",
            "Auranofin",
            "Aurothioglucose",
            "Avanafil",
            "Avasimibe",
            "Avatrombopag",
            "AVE9633",
            "Axitinib",
            "Azacitidine",
            "Azapropazone",
            "Azatadine",
            "Azathioprine",
            "Azelaic acid",
            "Azelastine",
            "Azelnidipine",
            "Azilsartan medoxomil",
            "Azimilide",
            "Azithromycin",
            "Aztreonam",
            "Bacillus calmette-guerin substrain connaught live antigen",
            "Bacillus calmette-guerin substrain danish 1331 live antigen",
            "Bacillus calmette-guerin substrain russian BCG-I live antigen",
            "Bacillus calmette-guerin substrain tice live antigen",
            "Bacitracin",
            "Baclofen",
            "Balaglitazone",
            "Balsalazide",
            "Barbexaclone",
            "Barbital",
            "Baricitinib",
            "Barnidipine",
            "Basiliximab",
            "BCG vaccine",
            "Beclomethasone dipropionate",
            "Bedaquiline",
            "Begelomab",
            "Belantamab mafodotin",
            "Belatacept",
            "Belimumab",
            "Belinostat",
            "Bemiparin",
            "Benazepril",
            "Benazeprilat",
            "Bencyclane",
            "Bendamustine",
            "Bendroflumethiazide",
            "Benfluorex",
            "Benidipine",
            "Benorilate",
            "Benoxaprofen",
            "Benserazide",
            "Benzatropine",
            "Benznidazole",
            "Benzthiazide",
            "Benzydamine",
            "Benzylpenicillin",
            "Bepotastine",
            "Bepridil",
            "Beraprost",
            "Berotralstat",
            "Betamethasone",
            "Betamethasone phosphate",
            "Betaxolol",
            "Betrixaban",
            "Bevantolol",
            "Bexarotene",
            "Bezafibrate",
            "Bicalutamide",
            "Bicisate",
            "Bifonazole",
            "Bilastine",
            "Binimetinib",
            "Bioallethrin",
            "Bisegliptin",
            "Bismuth subgallate",
            "Bisoprolol",
            "Bisoxatin",
            "Bivalirudin",
            "Black cohosh",
            "Bleomycin",
            "Bleselumab",
            "Blinatumomab",
            "Blonanserin",
            "Boceprevir",
            "Bopindolol",
            "Bortezomib",
            "Bosentan",
            "Bosutinib",
            "Brefeldin A",
            "Brentuximab vedotin",
            "Brequinar",
            "Bretylium",
            "Briakinumab",
            "Brigatinib",
            "Brinase",
            "Brincidofovir",
            "Brivaracetam",
            "Brodalumab",
            "Bromazepam",
            "Bromocriptine",
            "Brompheniramine",
            "Bryostatin 1",
            "Bucindolol",
            "Buclizine",
            "Budesonide",
            "Buflomedil",
            "Buformin",
            "Bufuralol",
            "Bumadizone",
            "Bumetanide",
            "Bunaftine",
            "Bupranolol",
            "Buprenorphine",
            "Bupropion",
            "Buserelin",
            "Buspirone",
            "Busulfan",
            "Butabarbital",
            "Butalbital",
            "Buthiazide",
            "Butriptyline",
            "Butylphthalide",
            "Cabazitaxel",
            "Cabergoline",
            "Calcitriol",
            "Canagliflozin",
            "Canakinumab",
            "Candesartan",
            "Candesartan cilexetil",
            "Candicidin",
            "Cangrelor",
            "Cannabidiol",
            "Canrenoic acid",
            "Canrenone",
            "Capecitabine",
            "Caplacizumab",
            "Capreomycin",
            "Capsaicin",
            "Captopril",
            "Carbamazepine",
            "Carbaspirin calcium",
            "Carbidopa",
            "Carbimazole",
            "Carbinoxamine",
            "Carbomycin",
            "Carboplatin",
            "Carboxyamidotriazole",
            "Carbutamide",
            "Carfilzomib",
            "Cariporide",
            "Carmegliptin",
            "Carmustine",
            "Caroverine",
            "Carprofen",
            "Carvedilol",
            "Caspofungin",
            "Castanospermine",
            "Cefacetrile",
            "Cefaclor",
            "Cefadroxil",
            "Cefaloridine",
            "Cefalotin",
            "Cefamandole",
            "Cefapirin",
            "Cefatrizine",
            "Cefazedone",
            "Cefazolin",
            "Cefbuperazone",
            "Cefcapene",
            "Cefdinir",
            "Cefditoren",
            "Cefepime",
            "Cefetamet",
            "Cefmenoxime",
            "Cefmetazole",
            "Cefminox",
            "Cefodizime",
            "Cefonicid",
            "Cefoperazone",
            "Ceforanide",
            "Cefotaxime",
            "Cefotetan",
            "Cefotiam",
            "Cefoxitin",
            "Cefozopran",
            "Cefpiramide",
            "Cefpirome",
            "Cefpodoxime",
            "Cefprozil",
            "Cefradine",
            "Cefroxadine",
            "Cefsulodin",
            "Ceftaroline fosamil",
            "Ceftazidime",
            "Ceftezole",
            "Ceftibuten",
            "Ceftizoxime",
            "Ceftobiprole",
            "Ceftolozane",
            "Ceftriaxone",
            "Cefuroxime",
            "Celecoxib",
            "Celiprolol",
            "Cenobamate",
            "Cepeginterferon alfa-2B",
            "Cephalexin",
            "Cephaloglycin",
            "Cephalothin Group",
            "Ceritinib",
            "Cerivastatin",
            "Certolizumab pegol",
            "Certoparin",
            "Cethromycin",
            "Cetirizine",
            "Cevimeline",
            "Chloral hydrate",
            "Chlorambucil",
            "Chloramphenicol",
            "Chlorcyclizine",
            "Chloroquine",
            "Chlorothiazide",
            "Chloroxylenol",
            "Chlorpheniramine",
            "Chlorpromazine",
            "Chlorpropamide",
            "Chlorprothixene",
            "Chlorzoxazone",
            "Cholecystokinin",
            "Cholic Acid",
            "Choline C 11",
            "Choline magnesium trisalicylate",
            "Choline salicylate",
            "Chondroitin sulfate",
            "Chromic chloride",
            "Chromic citrate",
            "Chromic nitrate",
            "Chromium",
            "Chromium gluconate",
            "Chromium nicotinate",
            "Chromous sulfate",
            "Cibenzoline",
            "Ciclesonide",
            "Cicletanine",
            "Cidofovir",
            "Ciglitazone",
            "Cilazapril",
            "Cilnidipine",
            "Cilostazol",
            "Cimetidine",
            "Cimicoxib",
            "Cinacalcet",
            "Cinnarizine",
            "Cinoxacin",
            "Ciprofibrate",
            "Ciprofloxacin",
            "Cisapride",
            "Cisplatin",
            "Citalopram",
            "Cladribine",
            "Clarithromycin",
            "Clemastine",
            "Clevidipine",
            "Clindamycin",
            "Clobazam",
            "Clobetasol",
            "Clobetasol propionate",
            "Clobetasone",
            "Clocortolone",
            "Clocortolone acetate",
            "Clodronic acid",
            "Clofarabine",
            "Clofazimine",
            "Clofibrate",
            "Clofibride",
            "Clomifene",
            "Clomipramine",
            "Clonazepam",
            "Clonidine",
            "Clonixin",
            "Clopidogrel",
            "Cloprednol",
            "Cloranolol",
            "Clorazepic acid",
            "Cloricromen",
            "Clorindione",
            "Clostridium tetani toxoid antigen (formaldehyde inactivated)",
            "Clotrimazole",
            "Clove oil",
            "Clozapine",
            "Cobicistat",
            "Cobimetinib",
            "Cocaine",
            "Colchicine",
            "Colistimethate",
            "Colistin",
            "Coltuximab ravtansine",
            "Conivaptan",
            "Conjugated estrogens",
            "Copanlisib",
            "Corifollitropin alfa",
            "Corticotropin",
            "Cortisone",
            "Cortisone acetate",
            "Cortivazol",
            "Corynebacterium diphtheriae toxoid antigen (formaldehyde inactivated)",
            "Coumaphos",
            "Coumarin",
            "Crizotinib",
            "CUDC-101",
            "CUDC-907",
            "Curcumin sulfate",
            "Cyanocobalamin",
            "Cyclandelate",
            "Cyclizine",
            "Cyclopenthiazide",
            "Cyclophosphamide",
            "Cyclosporine",
            "Cyclothiazide",
            "Cyproheptadine",
            "Cyproterone acetate",
            "Cytarabine",
            "Dabigatran",
            "Dabigatran etexilate",
            "Dabrafenib",
            "Dacarbazine",
            "Daclatasvir",
            "Daclizumab",
            "Dacomitinib",
            "Dactinomycin",
            "Dalfampridine",
            "Dalfopristin",
            "Dalteparin",
            "Danaparoid",
            "Danazol",
            "Danoprevir",
            "Dantrolene",
            "Dapagliflozin",
            "Dapoxetine",
            "Dapsone",
            "Daptomycin",
            "Darexaban",
            "Darodipine",
            "Darolutamide",
            "Darunavir",
            "Dasabuvir",
            "Dasatinib",
            "Daunorubicin",
            "Decitabine",
            "Deferasirox",
            "Deferiprone",
            "Defibrotide",
            "Deflazacort",
            "Degarelix",
            "Delafloxacin",
            "Delamanid",
            "Delapril",
            "Delavirdine",
            "Denosumab",
            "Deoxyspergualin",
            "Dermatan sulfate",
            "Desflurane",
            "Desipramine",
            "Desirudin",
            "Desloratadine",
            "Desmopressin",
            "Desmoteplase",
            "Desonide",
            "Desoximetasone",
            "Desvenlafaxine",
            "Deutetrabenazine",
            "Dexamethasone",
            "Dexamethasone acetate",
            "Dexamethasone isonicotinate",
            "Dexbrompheniramine",
            "Dexchlorpheniramine",
            "Dexchlorpheniramine maleate",
            "Dexibuprofen",
            "Dexketoprofen",
            "Dexlansoprazole",
            "Dexloxiglumide",
            "Dexmedetomidine",
            "Dexniguldipine",
            "Dexpanthenol",
            "Dexrabeprazole",
            "Dexrazoxane",
            "Dextran",
            "Dextromethorphan",
            "Dextropropoxyphene",
            "Dexverapamil",
            "Diatrizoate",
            "Diazepam",
            "Dichlorobenzyl alcohol",
            "Dichlorvos",
            "Diclofenac",
            "Dicloxacillin",
            "Dicoumarol",
            "Dicyclomine",
            "Didanosine",
            "Dienogest",
            "Diethylstilbestrol",
            "Difenpiramide",
            "Diflorasone",
            "Difloxacin",
            "Diflunisal",
            "Difluocortolone",
            "Difluprednate",
            "Digitoxin",
            "Digoxin",
            "Dihydroergocornine",
            "Dihydroergocristine",
            "Dihydroergocryptine",
            "Dihydroergotamine",
            "Dihydrostreptomycin",
            "Diltiazem",
            "Dimenhydrinate",
            "Dimercaprol",
            "Dimetacrine",
            "Dimethyl fumarate",
            "Dimethyl sulfoxide",
            "Dinoprostone",
            "Dinutuximab",
            "Diosmin",
            "Diphenadione",
            "Diphenhydramine",
            "Dipotassium phosphate",
            "Dipyridamole",
            "Dirithromycin",
            "Disopyramide",
            "Disulfiram",
            "Ditazole",
            "Ditiocarb",
            "DL-Methylephedrine",
            "Dobutamine",
            "Docetaxel",
            "Dofetilide",
            "Dolasetron",
            "Dolutegravir",
            "Domperidone",
            "Dopamine",
            "Doramectin",
            "Doravirine",
            "Doripenem",
            "Dosulepin",
            "Dotarizine",
            "Dovitinib",
            "Doxacurium",
            "Doxazosin",
            "Doxepin",
            "Doxifluridine",
            "Doxorubicin",
            "Doxycycline",
            "Doxylamine",
            "Dronedarone",
            "Droperidol",
            "Drospirenone",
            "Drotrecogin alfa",
            "Droxicam",
            "Droxidopa",
            "Dulaglutide",
            "Duloxetine",
            "Dutasteride",
            "Dutogliptin",
            "Duvelisib",
            "Dyphylline",
            "Ebastine",
            "Ebola Zaire vaccine (live, attenuated)",
            "Ebselen",
            "Echinacea",
            "Eculizumab",
            "Edetate calcium disodium anhydrous",
            "Edetic acid",
            "Edoxaban",
            "Edrophonium",
            "Efalizumab",
            "Efavirenz",
            "Efonidipine",
            "Elagolix",
            "Elbasvir",
            "Elexacaftor",
            "Eliglustat",
            "Eluxadoline",
            "Elvitegravir",
            "Emapalumab",
            "Emedastine",
            "Emetine",
            "Emopamil",
            "Empagliflozin",
            "Enalapril",
            "Enalaprilat",
            "Enasidenib",
            "Encainide",
            "Encorafenib",
            "Enfortumab vedotin",
            "Englitazone",
            "Enoxacin",
            "Enoxaparin",
            "Entinostat",
            "Entrectinib",
            "Enzalutamide",
            "Epanolol",
            "Eperisone",
            "Epinastine",
            "Epinephrine",
            "Epirizole",
            "Epirubicin",
            "Eplerenone",
            "Epofolate",
            "Epoprostenol",
            "Epothilone D",
            "Eprinomectin",
            "Eprosartan",
            "Eptifibatide",
            "Erdafitinib",
            "Ergotamine",
            "Eribulin",
            "Erlotinib",
            "Ertapenem",
            "Ertugliflozin",
            "Erythromycin",
            "Esatenolol",
            "Escitalopram",
            "Esketamine",
            "Eslicarbazepine",
            "Eslicarbazepine acetate",
            "Esmolol",
            "Esomeprazole",
            "Estazolam",
            "Estetrol",
            "Estradiol",
            "Estradiol acetate",
            "Estradiol benzoate",
            "Estradiol cypionate",
            "Estradiol dienanthate",
            "Estradiol valerate",
            "Estramustine",
            "Estrone sulfate",
            "Eszopiclone",
            "Etacrynic acid",
            "Etafedrine",
            "Etanercept",
            "Ethambutol",
            "Ethanol",
            "Ethenzamide",
            "Ethinylestradiol",
            "Ethosuximide",
            "Ethyl biscoumacetate",
            "Etidronic acid",
            "Etodolac",
            "Etofenamate",
            "Etofibrate",
            "Etomidate",
            "Etonogestrel",
            "Etoperidone",
            "Etoposide",
            "Etoricoxib",
            "Etravirine",
            "Eucalyptus oil",
            "Evening primrose oil",
            "Everolimus",
            "Evogliptin",
            "Exenatide",
            "Ezetimibe",
            "Ezogabine",
            "Famotidine",
            "Famphur",
            "Farnesyl diphosphate",
            "Farnesyl thiopyrophosphate",
            "Fasitibant",
            "Fasudil",
            "Fedratinib",
            "Felbamate",
            "Felodipine",
            "Fenbufen",
            "Fendiline",
            "Fenofibrate",
            "Fenofibric acid",
            "Fenoldopam",
            "Fenoprofen",
            "Fenproporex",
            "Fentanyl",
            "Fenthion",
            "Fentiazac",
            "Ferulic acid",
            "Fesoterodine",
            "Fexofenadine",
            "Fibrinolysin",
            "Fimasartan",
            "Finasteride",
            "Finerenone",
            "Fingolimod",
            "Firocoxib",
            "Fish oil",
            "Flavoxate",
            "Flecainide",
            "Fleroxacin",
            "Floctafenine",
            "Flomoxef",
            "Florbetaben (18F)",
            "Florbetapir (18F)",
            "Floxuridine",
            "Fluclorolone",
            "Flucloxacillin",
            "Fluconazole",
            "Flucytosine",
            "Fludarabine",
            "Fludeoxyglucose (18F)",
            "Fludrocortisone",
            "Fluindione",
            "Flumazenil",
            "Flumequine",
            "Flumethasone",
            "Flunarizine",
            "Flunisolide",
            "Flunixin",
            "Fluocinolone acetonide",
            "Fluocinonide",
            "Fluocortin",
            "Fluocortolone",
            "Fluorometholone",
            "Fluorouracil",
            "Fluoxetine",
            "Flupentixol",
            "Fluperolone",
            "Flupirtine",
            "Fluprednidene",
            "Fluprednisolone",
            "Flurandrenolide",
            "Flurazepam",
            "Flurbiprofen",
            "Flurbiprofen axetil",
            "Flurithromycin",
            "Fluspirilene",
            "Flutamide",
            "Fluticasone",
            "Fluticasone furoate",
            "Fluticasone propionate",
            "Fluvastatin",
            "Fluvoxamine",
            "Folic acid",
            "Fomepizole",
            "Fondaparinux",
            "Forasartan",
            "Formestane",
            "Formocortal",
            "Formoterol",
            "Fosamprenavir",
            "Fosaprepitant",
            "Foscarnet",
            "Fosfomycin",
            "Fosinopril",
            "Fosinoprilat",
            "Fosnetupitant",
            "Fosphenytoin",
            "Fostamatinib",
            "Fostemsavir",
            "Framycetin",
            "Furosemide",
            "Fusidic acid",
            "G17DT",
            "Gabapentin enacarbil",
            "Gabexate",
            "Gadobenic acid",
            "Gadodiamide",
            "Gadofosveset trisodium",
            "Gadopentetic acid",
            "Gadoteric acid",
            "Gadoteridol",
            "Gadoxetic acid",
            "Galantamine",
            "Gallium nitrate",
            "Gallopamil",
            "Ganciclovir",
            "Garenoxacin",
            "Gastric inhibitory polypeptide",
            "Gatifloxacin",
            "Gefitinib",
            "Gemcitabine",
            "Gemfibrozil",
            "Gemifloxacin",
            "Gemigliptin",
            "Gemtuzumab ozogamicin",
            "Geneticin",
            "Genistein",
            "Gentamicin",
            "Gentamicin C1a",
            "Geranylgeranyl diphosphate",
            "Gestodene",
            "GI-5005",
            "Gilteritinib",
            "Gimatecan",
            "Gimeracil",
            "Ginkgo biloba",
            "Givinostat",
            "Givosiran",
            "Glasdegib",
            "Glatiramer",
            "Glecaprevir",
            "Glibornuride",
            "Gliclazide",
            "Glimepiride",
            "Glipizide",
            "Gliquidone",
            "Glisoxepide",
            "Glyburide",
            "Glycerol phenylbutyrate",
            "Glymidine",
            "Golimumab",
            "Golodirsen",
            "Goserelin",
            "Gosogliptin",
            "GPI-1485",
            "Granisetron",
            "Grapiprant",
            "Grazoprevir",
            "Grepafloxacin",
            "Griseofulvin",
            "Guacetisal",
            "Guanethidine",
            "Guanfacine",
            "Guar gum",
            "Guselkumab",
            "Gusperimus",
            "Haemophilus influenzae type B capsular polysaccharide meningococcal outer membrane protein conjugate antigen",
            "Haemophilus influenzae type B strain 1482 capsular polysaccharide tetanus toxoid conjugate antigen",
            "Haemophilus influenzae type B strain 20752 capsular polysaccharide tetanus toxoid conjugate antigen",
            "Halcinonide",
            "Halofantrine",
            "Halometasone",
            "Haloperidol",
            "Heparin",
            "Hepatitis A Vaccine",
            "Hepatitis B Vaccine (Recombinant)",
            "Histrelin",
            "Human adenovirus e serotype 4 strain cl-68578 antigen",
            "Human interferon omega-1",
            "Hydralazine",
            "Hydrochlorothiazide",
            "Hydrocortamate",
            "Hydrocortisone",
            "Hydrocortisone aceponate",
            "Hydrocortisone acetate",
            "Hydrocortisone butyrate",
            "Hydrocortisone cypionate",
            "Hydrocortisone phosphate",
            "Hydrocortisone probutate",
            "Hydrocortisone succinate",
            "Hydrocortisone valerate",
            "Hydroflumethiazide",
            "Hydrolyzed Cephalothin",
            "Hydromorphone",
            "Hydroxocobalamin",
            "Hydroxychloroquine",
            "Hydroxyethyl Starch",
            "Hydroxyprogesterone caproate",
            "Hydroxytyrosol",
            "Hydroxyurea",
            "Hydroxyzine",
            "Hygromycin B",
            "Hyoscyamine",
            "Hypericin",
            "Ibandronate",
            "Ibritumomab tiuxetan",
            "Ibrutinib",
            "Ibudilast",
            "Ibuprofen",
            "Ibuproxam",
            "Ibutilide",
            "Icatibant",
            "Icosapent",
            "Icosapent ethyl",
            "Icotinib",
            "Idarubicin",
            "Idarucizumab",
            "Idebenone",
            "Idelalisib",
            "Idraparinux",
            "Ifetroban",
            "Ifosfamide",
            "Ilaprazole",
            "Iloperidone",
            "Iloprost",
            "Imatinib",
            "Imidafenacin",
            "Imidapril",
            "Imidazole salicylate",
            "Imipramine",
            "Imiquimod",
            "Incadronic acid",
            "Indacaterol",
            "Indalpine",
            "Indapamide",
            "Indenolol",
            "Indigotindisulfonic acid",
            "Indinavir",
            "Indisulam",
            "Indobufen",
            "Indomethacin",
            "Indoprofen",
            "Inebilizumab",
            "Infigratinib",
            "Infliximab",
            "Influenza A virus A/Brisbane/59/2007(H1N1) antigen (propiolactone inactivated)",
            "Influenza A virus A/Brisbane/59/2007(H1N1) hemagglutinin antigen (propiolactone inactivated)",
            "Influenza A virus A/California/7/2009 (H1N1) live (attenuated) antigen",
            "Influenza A virus A/California/7/2009 X-181 (H1N1) antigen (propiolactone inactivated)",
            "Influenza A virus A/California/7/2009 X-181 (H1N1) hemagglutinin antigen (propiolactone inactivated)",
            "Influenza A virus A/Perth/16/2009 (H3N2) live (attenuated) antigen",
            "Influenza A virus A/Uruguay/716/2007(H3N2) antigen (propiolactone inactivated)",
            "Influenza A virus A/Victoria/210/2009 X-187 (H3N2) antigen (formaldehyde inactivated)",
            "Influenza A virus A/Victoria/210/2009 X-187 (H3N2) hemagglutinin antigen (formaldehyde inactivated)",
            "Influenza B virus B/Brisbane/60/2008 antigen (formaldehyde inactivated)",
            "Influenza B virus B/Brisbane/60/2008 antigen (propiolactone inactivated)",
            "Influenza B virus B/Brisbane/60/2008 hemagglutinin antigen (formaldehyde inactivated)",
            "Influenza B virus B/Brisbane/60/2008 hemagglutinin antigen (propiolactone inactivated)",
            "INGN 225",
            "Inolimomab",
            "Inosine pranobex",
            "Inositol",
            "Inotersen",
            "Inotuzumab ozogamicin",
            "Insulin aspart",
            "Insulin beef",
            "Insulin degludec",
            "Insulin detemir",
            "Insulin glargine",
            "Insulin glulisine",
            "Insulin human",
            "Insulin lispro",
            "Insulin peglispro",
            "Insulin pork",
            "Insulin tregopil",
            "Interferon alfa",
            "Interferon alfa-2a",
            "Interferon alfa-2b",
            "Interferon alfa-n1",
            "Interferon alfa-n3",
            "Interferon alfacon-1",
            "Interferon beta-1b",
            "Interferon gamma-1b",
            "Invert sugar",
            "Iobenguane sulfate I-123",
            "Iodixanol",
            "Ioflupane I-123",
            "Iopromide",
            "Iothalamic acid",
            "Ioversol",
            "Ioxilan",
            "Ipecac",
            "Ipilimumab",
            "Ipragliflozin",
            "Irbesartan",
            "Irinotecan",
            "Isavuconazole",
            "Isavuconazonium",
            "Isepamicin",
            "Isoflavone",
            "Isoflurane",
            "Isoniazid",
            "Isosorbide mononitrate",
            "Isosulfan blue",
            "Isotretinoin",
            "Isoxicam",
            "Isradipine",
            "Istradefylline",
            "Itraconazole",
            "Ivabradine",
            "Ivacaftor",
            "Ivermectin",
            "Ivosidenib",
            "Ixabepilone",
            "Ixazomib",
            "Ixekizumab",
            "Japanese encephalitis virus strain sa 14-14-2 antigen (formaldehyde inactivated)",
            "Josamycin",
            "Kanamycin",
            "Kebuzone",
            "Ketamine",
            "Ketanserin",
            "Ketazolam",
            "Ketoconazole",
            "Ketoprofen",
            "Ketorolac",
            "Kitasamycin",
            "KOS-1584",
            "Labetalol",
            "Lacidipine",
            "Lacosamide",
            "Lamivudine",
            "Lamotrigine",
            "Landiolol",
            "Lanreotide",
            "Lansoprazole",
            "Lapatinib",
            "Larotrectinib",
            "Lasmiditan",
            "Latamoxef",
            "Ledipasvir",
            "Lefamulin",
            "Leflunomide",
            "Lemborexant",
            "Lenalidomide",
            "Lenvatinib",
            "Lepirudin",
            "Lercanidipine",
            "Lesinurad",
            "Lestaurtinib",
            "Letaxaban",
            "Letermovir",
            "Letrozole",
            "Leuprolide",
            "Levacetylmethadol",
            "Levamlodipine",
            "Levobetaxolol",
            "Levobupivacaine",
            "Levocabastine",
            "Levocarnitine",
            "Levocetirizine",
            "Levofloxacin",
            "Levoketoconazole",
            "Levomenthol",
            "Levomilnacipran",
            "Levonorgestrel",
            "Levosalbutamol",
            "Levosimendan",
            "Lexacalcitol",
            "Licofelone",
            "Lidocaine",
            "Lidoflazine",
            "Linagliptin",
            "Linezolid",
            "Linsidomine",
            "Liothyronine",
            "Liotrix",
            "Lipegfilgrastim",
            "Liraglutide",
            "Lisinopril",
            "Lithium carbonate",
            "Lithium cation",
            "Lithium citrate",
            "Lixisenatide",
            "Lobeglitazone",
            "Lofexidine",
            "Lomefloxacin",
            "Lomerizine",
            "Lomitapide",
            "Lomustine",
            "Lonafarnib",
            "Lonazolac",
            "Loncastuximab tesirine",
            "Loperamide",
            "Lopinavir",
            "Loracarbef",
            "Lorajmine",
            "Lorazepam",
            "Lorcainide",
            "Lorcaserin",
            "Lorlatinib",
            "Lornoxicam",
            "Lorpiprazole",
            "Lorvotuzumab mertansine",
            "Losartan",
            "Lovastatin",
            "Loxoprofen",
            "Lubiprostone",
            "Lumacaftor",
            "Lumefantrine",
            "Lumiracoxib",
            "Lurasidone",
            "Lusutrombopag",
            "Macimorelin",
            "Macitentan",
            "Magnesium",
            "Magnesium carbonate",
            "Magnesium chloride",
            "Magnesium hydroxide",
            "Magnesium salicylate",
            "Magnesium sulfate",
            "Magnesium trisilicate",
            "Mangafodipir",
            "Manidipine",
            "Mannitol",
            "Mannitol busulfan",
            "Maprotiline",
            "Maritime pine extract",
            "Measles virus vaccine live attenuated",
            "Mebeverine",
            "Mebutizide",
            "Mecamylamine",
            "Mecasermin",
            "Mechlorethamine",
            "Meclofenamic acid",
            "Medical Cannabis",
            "Medroxyprogesterone acetate",
            "Medrysone",
            "Mefenamic acid",
            "Mefloquine",
            "Megestrol acetate",
            "Melagatran",
            "Melengestrol",
            "Melengestrol acetate",
            "Meloxicam",
            "Melperone",
            "Melphalan",
            "Memantine",
            "Mepartricin",
            "Meperidine",
            "Mepindolol",
            "Mepivacaine",
            "Mepolizumab",
            "Meprednisone",
            "Mepyramine",
            "Mequitazine",
            "Mercaptopurine",
            "Meropenem",
            "Mersalyl",
            "Mesalazine",
            "Mesoridazine",
            "Metahexamide",
            "Metamfetamine",
            "Metamizole",
            "Metaxalone",
            "Metformin",
            "Methadone",
            "Methimazole",
            "Methotrexate",
            "Methotrimeprazine",
            "Methoxsalen",
            "Methsuximide",
            "Methyclothiazide",
            "Methyldopa",
            "Methylene blue",
            "Methylergometrine",
            "Methylnaltrexone",
            "Methylphenobarbital",
            "Methylprednisolone",
            "Methylprednisone",
            "Methyltestosterone",
            "Methysergide",
            "Metildigoxin",
            "Metoclopramide",
            "Metolazone",
            "Metoprolol",
            "Metreleptin",
            "Metronidazole",
            "Metyrapone",
            "Mevastatin",
            "Mibefradil",
            "Miconazole",
            "Midazolam",
            "Midecamycin",
            "Midostaurin",
            "Mifamurtide",
            "Mifepristone",
            "Migalastat",
            "Miglitol",
            "Milnacipran",
            "Milrinone",
            "Minocycline",
            "Miocamycin",
            "Mirabegron",
            "Mirtazapine",
            "Mirvetuximab Soravtansine",
            "Mitemcinal",
            "Mitiglinide",
            "Mitomycin",
            "Mitotane",
            "Mitoxantrone",
            "Mizolastine",
            "Mizoribine",
            "Mocetinostat",
            "Modafinil",
            "Moderna COVID-19 Vaccine",
            "Modified vaccinia ankara",
            "Moexipril",
            "Mofebutazone",
            "Mometasone",
            "Mometasone furoate",
            "Monomethyl fumarate",
            "Monopotassium phosphate",
            "Montelukast",
            "Monteplase",
            "Moricizine",
            "Morniflumate",
            "Morphine",
            "Moxifloxacin",
            "Moxisylyte",
            "Muromonab",
            "Mycophenolate mofetil",
            "Mycophenolic acid",
            "N-acetyltyrosine",
            "N-methylnicotinamide",
            "Nabiximols",
            "Nabumetone",
            "Nadolol",
            "Nadroparin",
            "Nafamostat",
            "Nafarelin",
            "Nafcillin",
            "Naftopidil",
            "Naldemedine",
            "Nalidixic acid",
            "Nalmefene",
            "Naloxegol",
            "Naloxone",
            "Naltrexone",
            "Naproxen",
            "Natalizumab",
            "Nateglinide",
            "Neamine",
            "Nebivolol",
            "Nedaplatin",
            "Nedocromil",
            "Nefazodone",
            "Nelarabine",
            "Nelfinavir",
            "Nemonoxacin",
            "Neomycin",
            "Neratinib",
            "Netilmicin",
            "Netoglitazone",
            "Netupitant",
            "Nevirapine",
            "Niacin",
            "Nicardipine",
            "Nicorandil",
            "Nifedipine",
            "Nifenazone",
            "Niflumic acid",
            "Niguldipine",
            "Nilotinib",
            "Niludipine",
            "Nilutamide",
            "Nilvadipine",
            "Nimesulide",
            "Nimodipine",
            "Nintedanib",
            "Nisoldipine",
            "Nitrendipine",
            "Nitric Oxide",
            "Nitroaspirin",
            "Nitrofurantoin",
            "Nitroprusside",
            "Nizatidine",
            "Nizofenone",
            "NN344",
            "Norethisterone",
            "Norfloxacin",
            "Norgestimate",
            "Nortriptyline",
            "Noscapine",
            "NS-398",
            "Nylidrin",
            "Obinutuzumab",
            "Ocrelizumab",
            "Octinoxate",
            "Octreotide",
            "Odanacatib",
            "Ofloxacin",
            "Olanzapine",
            "Olaparib",
            "Oleandomycin",
            "Olmesartan",
            "Olodaterol",
            "Olsalazine",
            "Omadacycline",
            "Omapatrilat",
            "Omarigliptin",
            "Ombitasvir",
            "Omeprazole",
            "Ondansetron",
            "Opium",
            "Orbifloxacin",
            "Oritavancin",
            "Orphenadrine",
            "Oseltamivir",
            "Osilodrostat",
            "Osimertinib",
            "Otamixaban",
            "Otilonium",
            "Ouabain",
            "Oxabolone cipionate",
            "Oxacillin",
            "Oxaliplatin",
            "Oxaprozin",
            "Oxatomide",
            "Oxazepam",
            "Oxcarbazepine",
            "Oxetacaine",
            "Oxolinic acid",
            "Oxprenolol",
            "Oxybenzone",
            "Oxybutynin",
            "Oxycodone",
            "Oxymetholone",
            "Oxyphenbutazone",
            "Oxyquinoline",
            "Oxytocin",
            "Ozanimod",
            "Paclitaxel",
            "Palbociclib",
            "Palifermin",
            "Paliperidone",
            "Palonosetron",
            "Pamidronic acid",
            "Panobinostat",
            "Pantoprazole",
            "Papaverine",
            "Paramethasone",
            "Parecoxib",
            "Paritaprevir",
            "Parnaparin",
            "Paromomycin",
            "Paroxetine",
            "Pasireotide",
            "Patent Blue",
            "Patupilone",
            "Pazopanib",
            "Pazufloxacin",
            "Peficitinib",
            "Pefloxacin",
            "Pegaptanib",
            "Pegaspargase",
            "Peginesatide",
            "Peginterferon alfa-2a",
            "Peginterferon alfa-2b",
            "Peginterferon beta-1a",
            "Pemetrexed",
            "Penbutolol",
            "Penfluridol",
            "Penicillamine",
            "Penicillin G Acyl-Serine",
            "Pentaerythritol tetranitrate",
            "Pentamidine",
            "Pentastarch",
            "Pentetic acid",
            "Pentobarbital",
            "Pentosan polysulfate",
            "Pentostatin",
            "Pentoxifylline",
            "Peppermint oil",
            "Perampanel",
            "Perflutren",
            "Perhexiline",
            "Perindopril",
            "Perindoprilat",
            "Permethrin",
            "Pertussis vaccine",
            "PEV3A",
            "Pexidartinib",
            "Phenazopyridine",
            "Phenelzine",
            "Phenformin",
            "Phenindione",
            "Pheniramine",
            "Phenobarbital",
            "Phenprocoumon",
            "Phentolamine",
            "Phenylalanine",
            "Phenylbutazone",
            "Phenytoin",
            "Pholcodine",
            "Phosmet",
            "Phosphocreatine",
            "Phosphoric acid",
            "Phylloquinone",
            "Pibrentasvir",
            "Picosulfuric acid",
            "Picotamide",
            "Pidotimod",
            "Pilocarpine",
            "Pilsicainide",
            "Pimavanserin",
            "Pimecrolimus",
            "Pimozide",
            "Pinaverium",
            "Pindolol",
            "Pioglitazone",
            "Pipemidic acid",
            "Piperacillin",
            "Piperaquine",
            "Piracetam",
            "Pirarubicin",
            "Pirfenidone",
            "Pirlindole",
            "Piromidic acid",
            "Piroxicam",
            "Pirprofen",
            "Pitavastatin",
            "Pitolisant",
            "Plazomicin",
            "Plerixafor",
            "Polmacoxib",
            "Polymyxin B",
            "Polythiazide",
            "Pomalidomide",
            "Ponatinib",
            "Ponesimod",
            "Posaconazole",
            "Potassium",
            "Potassium acetate",
            "Potassium alum",
            "Potassium bicarbonate",
            "Potassium bitartrate",
            "Potassium carbonate",
            "Potassium cation",
            "Potassium chloride",
            "Potassium citrate",
            "Potassium gluconate",
            "Potassium guaiacolsulfonate",
            "Potassium hydroxide",
            "Potassium Iodide",
            "Potassium lactate",
            "Potassium nitrate",
            "Potassium perchlorate",
            "Potassium sulfate",
            "Potassium triiodide",
            "Pracinostat",
            "Practolol",
            "Prajmaline",
            "Pralatrexate",
            "Pralidoxime",
            "Pralsetinib",
            "Pramipexole",
            "Pramlintide",
            "Prasugrel",
            "Pravastatin",
            "Praziquantel",
            "Prednicarbate",
            "Prednisolone",
            "Prednisolone acetate",
            "Prednisolone hemisuccinate",
            "Prednisolone phosphate",
            "Prednisone",
            "Prednisone acetate",
            "Prednylidene",
            "Pregabalin",
            "Prenylamine",
            "Pretomanid",
            "Primaquine",
            "Primidone",
            "Probenecid",
            "Probucol",
            "Procainamide",
            "Procaine benzylpenicillin",
            "Procarbazine",
            "Prochlorperazine",
            "Progesterone",
            "Proglumetacin",
            "Promazine",
            "Promethazine",
            "Propacetamol",
            "Propafenone",
            "Propantheline",
            "Propiverine",
            "Propofol",
            "Propranolol",
            "Propylthiouracil",
            "Propyphenazone",
            "Proquazone",
            "Protein C",
            "Protein S human",
            "Protriptyline",
            "Prucalopride",
            "Prulifloxacin",
            "Puromycin",
            "Pyrantel",
            "Pyrazinamide",
            "Pyridoxine",
            "Pyrithione",
            "Quetiapine",
            "Quinacrine",
            "Quinapril",
            "Quinaprilat",
            "Quinidine",
            "Quinine",
            "Quinupristin",
            "R,S-Warfarin alcohol",
            "Rabeprazole",
            "Rabies immune globulin, human",
            "Rabies virus inactivated antigen, A",
            "Rabies virus inactivated antigen, B",
            "Raloxifene",
            "Raltegravir",
            "Raltitrexed",
            "Ramatroban",
            "Ramelteon",
            "Ramipril",
            "Ramiprilat",
            "Ranitidine",
            "Ranolazine",
            "Rasagiline",
            "Ravulizumab",
            "Regorafenib",
            "Relcovaptan",
            "Relugolix",
            "Remacemide",
            "Remdesivir",
            "Remogliflozin etabonate",
            "Repaglinide",
            "Rescinnamine",
            "Reserpine",
            "Resorcinol",
            "Resveratrol",
            "Retapamulin",
            "Reteplase",
            "Revefenacin",
            "Reviparin",
            "Ribavirin",
            "Ribociclib",
            "Ribostamycin",
            "Ricolinostat",
            "Ridaforolimus",
            "Ridogrel",
            "Rifabutin",
            "Rifampicin",
            "Rifamycin",
            "Rifapentine",
            "Rifaximin",
            "Rilonacept",
            "Rilpivirine",
            "Rimegepant",
            "Rimexolone",
            "Rindopepimut",
            "Ripretinib",
            "Risankizumab",
            "Risedronic acid",
            "Risperidone",
            "Ritonavir",
            "Rituximab",
            "Rivaroxaban",
            "Rivoglitazone",
            "Rizatriptan",
            "Robenacoxib",
            "Rofecoxib",
            "Roflumilast",
            "Rokitamycin",
            "Romidepsin",
            "Ronifibrate",
            "Ropivacaine",
            "Rosiglitazone",
            "Rosoxacin",
            "Rosuvastatin",
            "Rotavirus vaccine",
            "Roxithromycin",
            "Rozanolixizumab",
            "Rubella virus vaccine",
            "Rucaparib",
            "Rufinamide",
            "Rufloxacin",
            "Rupatadine",
            "Rutin",
            "Ruxolitinib",
            "S,R-Warfarin alcohol",
            "Sacubitril",
            "Sagopilone",
            "Salbutamol",
            "Salicylamide",
            "Salicylic acid",
            "Salmeterol",
            "Salmon calcitonin",
            "Salsalate",
            "Saprisartan",
            "Saquinavir",
            "Saracatinib",
            "Sarafloxacin",
            "Saralasin",
            "Sarilumab",
            "Sarpogrelate",
            "Saruplase",
            "Satralizumab",
            "Saxagliptin",
            "SC-236",
            "Secobarbital",
            "Secukinumab",
            "Selamectin",
            "Selenious acid",
            "Selenium",
            "Seletracetam",
            "Selexipag",
            "Selumetinib",
            "Semaglutide",
            "Semuloparin",
            "Seproxetine",
            "Seratrodast",
            "Sevelamer",
            "Sevoflurane",
            "Sibutramine",
            "Sildenafil",
            "Silodosin",
            "Siltuximab",
            "Simendan",
            "Simeprevir",
            "Simfibrate",
            "Simvastatin",
            "Siponimod",
            "Sipuleucel-T",
            "Sirolimus",
            "Sirukumab",
            "Sisomicin",
            "Sitafloxacin",
            "Sitagliptin",
            "Sitaxentan",
            "Smallpox (Vaccinia) Vaccine, Live",
            "Sodium acetate",
            "Sodium aurothiomalate",
            "Sodium citrate",
            "Sodium fluoride",
            "Sodium phosphate, monobasic",
            "Sodium sulfate",
            "Sofosbuvir",
            "Solifenacin",
            "Solithromycin",
            "Solriamfetol",
            "Somatostatin",
            "Somatotropin",
            "Sonidegib",
            "Sorafenib",
            "Sorbitol",
            "Sotagliflozin",
            "Sotalol",
            "Sotorasib",
            "Sparfloxacin",
            "Spirapril",
            "Spironolactone",
            "SR-123781A",
            "SRP 299",
            "St. John's Wort",
            "Stavudine",
            "Stepronin",
            "Stiripentol",
            "Streptokinase",
            "Streptomycin",
            "Streptozocin",
            "Strontium chloride",
            "Succinylcholine",
            "Sucralfate",
            "Sulbactam",
            "Sulfadiazine",
            "Sulfamethoxazole",
            "Sulfasalazine",
            "Sulfinpyrazone",
            "Sulfisoxazole",
            "Sulindac",
            "Sulodexide",
            "Sulpiride",
            "Sultopride",
            "Sumatriptan",
            "Sunitinib",
            "Suvorexant",
            "Suxibuzone",
            "Synthetic Conjugated Estrogens, A",
            "Synthetic Conjugated Estrogens, B",
            "Tacrine",
            "Tadalafil",
            "Talazoparib",
            "Talinolol",
            "Talniflumate",
            "Tamoxifen",
            "Tamsulosin",
            "Tandutinib",
            "Tasimelteon",
            "Tasosartan",
            "Taspoglutide",
            "Taurocholic acid",
            "Taxifolin",
            "Tazemetostat",
            "Tecemotide",
            "Technetium Tc-99m ciprofloxacin",
            "Technetium Tc-99m exametazime",
            "Technetium Tc-99m mebrofenin",
            "Technetium Tc-99m oxidronate",
            "Technetium Tc-99m pyrophosphate",
            "Technetium Tc-99m sestamibi",
            "Tedisamil",
            "Tedizolid phosphate",
            "Teduglutide",
            "Tegafur",
            "Tegaserod",
            "Telaprevir",
            "Telavancin",
            "Telithromycin",
            "Telmisartan",
            "Temafloxacin",
            "Temazepam",
            "Temefos",
            "Temocapril",
            "Temozolomide",
            "Temsirolimus",
            "Tenecteplase",
            "Teneligliptin",
            "Tenidap",
            "Teniposide",
            "Tenofovir",
            "Tenofovir alafenamide",
            "Tenofovir disoproxil",
            "Tenoxicam",
            "Tepotinib",
            "Tepoxalin",
            "Terbinafine",
            "Terbutaline",
            "Terfenadine",
            "Teriflunomide",
            "Terlipressin",
            "Terodiline",
            "Tertatolol",
            "Tesmilifene",
            "Testolactone",
            "Testosterone",
            "Testosterone cypionate",
            "Testosterone enanthate",
            "Testosterone propionate",
            "Testosterone undecanoate",
            "Tetrabenazine",
            "Tetracycline",
            "Tetradecyl hydrogen sulfate (ester)",
            "Tetrahydropalmatine",
            "Tetrandrine",
            "Tezacaftor",
            "TG4010",
            "Thalidomide",
            "Theophylline",
            "Thiabendazole",
            "Thiamylal",
            "Thiethylperazine",
            "Thiopental",
            "Thioridazine",
            "Thiotepa",
            "Thiothixene",
            "Tianeptine",
            "Tiapride",
            "Tiaprofenic acid",
            "Ticagrelor",
            "Ticlopidine",
            "Tildipirosin",
            "Tilmicosin",
            "Tiludronic acid",
            "Timolol",
            "Tinidazole",
            "Tinoridine",
            "Tinzaparin",
            "Tioclomarol",
            "Tioconazole",
            "Tioguanine",
            "Tiopronin",
            "Tiotropium",
            "Tipranavir",
            "Tirofiban",
            "Tirzepatide",
            "Tivozanib",
            "Tixocortol",
            "Tizanidine",
            "Tobramycin",
            "Tocilizumab",
            "Tocopherol",
            "Tocopherylquinone",
            "Tofacitinib",
            "Tofisopam",
            "Tofogliflozin",
            "Tolazamide",
            "Tolbutamide",
            "Tolcapone",
            "Tolfenamic acid",
            "Tolmetin",
            "Toloxatone",
            "Tolterodine",
            "Tolvaptan",
            "Topiramate",
            "Topiroxostat",
            "Topotecan",
            "Torasemide",
            "Toremifene",
            "Tositumomab",
            "Trabectedin",
            "Tramadol",
            "Trametinib",
            "Trandolapril",
            "Tranilast",
            "Tranylcypromine",
            "Trapidil",
            "Trastuzumab",
            "Trastuzumab emtansine",
            "Trazodone",
            "Treprostinil",
            "Tretinoin",
            "Triamcinolone",
            "Triamterene",
            "Triazolam",
            "Trichlormethiazide",
            "Triclabendazole",
            "Triethylenetetramine",
            "Trifluridine",
            "Triflusal",
            "Trilaciclib",
            "Trilostane",
            "Trimebutine",
            "Trimethadione",
            "Trimethoprim",
            "Trimetrexate",
            "Trimipramine",
            "Triprolidine",
            "Triptolide",
            "Triptorelin",
            "Trofosfamide",
            "Troglitazone",
            "Troleandomycin",
            "Tropisetron",
            "Trovafloxacin",
            "Troxerutin",
            "Tucatinib",
            "Tucidinostat",
            "Tylosin",
            "Tylvalosin",
            "Typhoid vaccine",
            "Typhoid Vaccine Live",
            "Typhoid Vi polysaccharide vaccine",
            "Ubidecarenone",
            "Ubrogepant",
            "Udenafil",
            "Ulobetasol",
            "Umeclidinium",
            "Upadacitinib",
            "Urokinase",
            "Vaborbactam",
            "Valaciclovir",
            "Valbenazine",
            "Valdecoxib",
            "Valganciclovir",
            "Valproic acid",
            "Valsartan",
            "Valspodar",
            "Vancomycin",
            "Vandetanib",
            "Vapreotide",
            "Vardenafil",
            "Varenicline",
            "Varicella zoster vaccine (live/attenuated)",
            "Varicella zoster vaccine (recombinant)",
            "Vedolizumab",
            "Velpatasvir",
            "Vemurafenib",
            "Venetoclax",
            "Venlafaxine",
            "Verapamil",
            "Vernakalant",
            "Vibrio cholerae CVD 103-HgR strain live antigen",
            "Vicriviroc",
            "Vilanterol",
            "Vildagliptin",
            "Viloxazine",
            "Vinblastine",
            "Vincristine",
            "Vindesine",
            "Vinflunine",
            "Vinorelbine",
            "Vinpocetine",
            "Vitamin E",
            "Vitespen",
            "Voclosporin",
            "Voglibose",
            "Vonoprazan",
            "Vorapaxar",
            "Voriconazole",
            "Vorinostat",
            "Vortioxetine",
            "Voxelotor",
            "Voxilaprevir",
            "Warfarin",
            "WIN 55212-2",
            "Wortmannin",
            "Ximelagatran",
            "Xylometazoline",
            "Yellow fever vaccine",
            "Yersinia pestis 195/p antigen (formaldehyde inactivated)",
            "Zafirlukast",
            "Zaleplon",
            "Zaltoprofen",
            "Zanamivir",
            "Zanubrutinib",
            "Ziconotide",
            "Zidovudine",
            "Zimelidine",
            "Zinc citrate",
            "Ziprasidone",
            "Zofenopril",
            "Zoledronic acid",
            "Zomepirac",
            "Zonisamide",
            "Zopiclone",
            "Zuclopenthixol"
          ],
          "Trials": [
            "NCT04341038",
            "EUCTR2020-001445-39-ES"
          ],
          "Trials Phases": [
            "3",
            "2"
          ],
          "Trials Hrefs": [
            "https://clinicaltrials.gov/show/NCT04341038",
            "https://www.clinicaltrialsregister.eu/ctr-search/search?query=eudract_number:2020-001445-39"
          ],
          "Name": "Tacrolimus",
          "structure": "https://www.drugbank.ca/structures/DB00864/image.svg",
          "kind": "Drug",
          "Degree": 1,
          "Closeness Centrality": 0.10807856536439121,
          "Betweenness Centrality": 0.0,
          "Eigenvector Centrality": 7.586223755974827e-06,
          "Clustering Coefficient": 0,
          "VoteRank Score": 0,
          "fill_color": "#FC5F67",
          "line_color": "#FB3640",
          "id": "Tacrolimus",
          "value": "Tacrolimus",
          "name": "Tacrolimus"
        }
      },
      {
        "data": {
          "Gene": "FKBP1A",
          "ID": "P62942",
          "PDBID": "6I1S",
          "Organism": "Humans",
          "Protein Class": "Enzyme",
          "Protein Family": "Isomerase",
          "Cellular Location": "Cytoplasm",
          "STRING Interaction Partners": [
            "MTOR",
            "TGFBR1",
            "PPP3R1",
            "ACVR1",
            "RYR1",
            "PPP3CA",
            "ACVRL1",
            "PIN1",
            "PPP3CB"
          ],
          "Diseases": [
            "Parkinsonian Disorders",
            "Esophageal Neoplasms",
            "Neoplasms",
            "Malignant Neoplasms",
            "Dermatologic disorders",
            "Primary malignant neoplasm",
            "Autoimmune Diseases",
            "Lymphoma",
            "Stomach Diseases",
            "Mammary Neoplasms"
          ],
          "Drugs": [
            "Tacrolimus",
            "{3-[3-(3,4-Dimethoxy-Phenyl)-1-(1-{1-[2-(3,4,5-Trimethoxy-Phenyl)-Butyryl]-Piperidin-2yl}-Vinyloxy)-Propyl]-Phenoxy}-Acetic Acid",
            "Methyl Methylsulfinylmethyl Sulfide",
            "FKB-001",
            "L-709,587",
            "4-hydroxybutan-2-one",
            "Sirolimus",
            "Pimecrolimus",
            "GPI-1485",
            "Heptyl glucoside",
            "Gpi-1046",
            "Myristic acid",
            "(21S)-1AZA-4,4-DIMETHYL-6,19-DIOXA-2,3,7,20-TETRAOXOBICYCLO[19.4.0] PENTACOSANE",
            "(3R)-4-(p-toluenesulfonyl)-1,4-thiazane-3-carboxylicacid-L-phenylalanine ethyl ester",
            "Dorsomorphin",
            "(3r)-4-(P-Toluenesulfonyl)-1,4-Thiazane-3-Carboxylicacid-L-Leucine"
          ],
          "drugbank_url": "https://www.drugbank.ca/polypeptides/P62942",
          "Name": "Peptidyl-prolyl cis-trans isomerase FKBP1A",
          "structure": "https://cdn.rcsb.org/images/structures/i1/6i1s/6i1s_assembly-1.jpeg",
          "kind": "Target",
          "Degree": 2,
          "Closeness Centrality": 0.1237830426173395,
          "Betweenness Centrality": 0.0011619015647438408,
          "Eigenvector Centrality": 0.0001330769400009586,
          "Clustering Coefficient": 0,
          "VoteRank Score": 106,
          "fill_color": "#12EAEA",
          "line_color": "#0EBEBE",
          "id": "Peptidyl-prolyl cis-trans isomerase FKBP1A",
          "value": "Peptidyl-prolyl cis-trans isomerase FKBP1A",
          "name": "Peptidyl-prolyl cis-trans isomerase FKBP1A"
        }
      },
      {
        "data": {
          "ID": "DB00584",
          "SMILES": "CCOC(=O)[C@H](CCC1=CC=CC=C1)N[C@@H](C)C(=O)N2CCC[C@H]2C(=O)O",
          "ATC Code Level 1": [
            "C"
          ],
          "ATC Code Level 2": [
            "C09"
          ],
          "ATC Code Level 3": [
            "C09A",
            "C09B"
          ],
          "ATC Code Level 4": [
            "C09AA",
            "C09BB",
            "C09BA"
          ],
          "ATC Identifier": [
            "C09BB02",
            "C09BB06",
            "C09BA02",
            "C09AA02"
          ],
          "Targets": [
            "Angiotensin-converting enzyme"
          ],
          "Enzymes": [],
          "Carriers": [
            "Serum albumin"
          ],
          "Transporters": [
            "Multidrug resistance protein 1",
            "Solute carrier family 15 member 1",
            "Solute carrier family 22 member 6",
            "Solute carrier family 22 member 8",
            "Solute carrier family 22 member 7",
            "Solute carrier organic anion transporter family member 1A2"
          ],
          "Target Class": [
            "Enzyme"
          ],
          "Drug Interactions": [
            "1-benzylimidazole",
            "2,5-Dimethoxy-4-ethylamphetamine",
            "2,5-Dimethoxy-4-ethylthioamphetamine",
            "4-Bromo-2,5-dimethoxyamphetamine",
            "4-Methoxyamphetamine",
            "5-methoxy-N,N-dimethyltryptamine",
            "7,8-Dichloro-1,2,3,4-tetrahydroisoquinoline",
            "Abediterol",
            "Acamprosate",
            "Acebutolol",
            "Aceclofenac",
            "Acemetacin",
            "Acepromazine",
            "Acetylcysteine",
            "Acetylsalicylic acid",
            "Acipimox",
            "Acyclovir",
            "Adefovir dipivoxil",
            "Adrafinil",
            "Agmatine",
            "Agrostis gigantea pollen",
            "Agrostis stolonifera pollen",
            "Alclofenac",
            "Aldesleukin",
            "Alendronic acid",
            "Alfentanil",
            "Alfuzosin",
            "Aliskiren",
            "Allopurinol",
            "Alminoprofen",
            "Almotriptan",
            "Alogliptin",
            "Aloxiprin",
            "Alprenolol",
            "Alprostadil",
            "Alteplase",
            "Aluminium clofibrate",
            "Ambrisentan",
            "Amediplase",
            "AMG-222",
            "Amibegron",
            "Amifostine",
            "Amiloride",
            "Amineptine",
            "Aminohippuric acid",
            "Aminophenazone",
            "Aminosalicylic acid",
            "Amiodarone",
            "Amitraz",
            "Amitriptyline",
            "Amitriptylinoxide",
            "Ammonium chloride",
            "Amobarbital",
            "Amoxapine",
            "Amphetamine",
            "Amphotericin B",
            "Amprenavir",
            "Amyl Nitrite",
            "Anagliptin",
            "Angiotensin 1-7",
            "Anisodamine",
            "Anistreplase",
            "Anthoxanthum odoratum pollen",
            "Antipyrine",
            "Antrafenine",
            "Apalutamide",
            "Apomorphine",
            "Aprotinin",
            "Aranidipine",
            "Arbutamine",
            "Ardeparin",
            "Arformoterol",
            "Aripiprazole",
            "Aripiprazole lauroxil",
            "Arotinolol",
            "Arrhenatherum elatius pollen",
            "Arsenic trioxide",
            "Asenapine",
            "Asunaprevir",
            "Atazanavir",
            "Atenolol",
            "Atipamezole",
            "Atomoxetine",
            "Atorvastatin",
            "Atropine",
            "Avanafil",
            "Avibactam",
            "Axitinib",
            "Azapropazone",
            "Azathioprine",
            "Azelnidipine",
            "Azilsartan medoxomil",
            "Azosemide",
            "Baclofen",
            "Balsalazide",
            "Bambuterol",
            "Barbexaclone",
            "Barbital",
            "Baricitinib",
            "Barnidipine",
            "Beclomethasone dipropionate",
            "Belumosudil",
            "Bemiparin",
            "Bempedoic acid",
            "Benazepril",
            "Benazeprilat",
            "Bencyclane",
            "Bendroflumethiazide",
            "Benidipine",
            "Benmoxin",
            "Benorilate",
            "Benoxaprofen",
            "Benzbromarone",
            "Benzphetamine",
            "Benzthiazide",
            "Benzydamine",
            "Benzylpenicillin",
            "Bepridil",
            "Betamethasone",
            "Betaxolol",
            "Bethanidine",
            "Bevantolol",
            "Bezafibrate",
            "Bietaserpine",
            "Bimatoprost",
            "Bisegliptin",
            "Bismuth subsalicylate",
            "Bisoprolol",
            "Bitolterol",
            "Bopindolol",
            "Bosentan",
            "Bouteloua gracilis pollen",
            "BQ-123",
            "Bretylium",
            "Brexpiprazole",
            "Brimonidine",
            "Brofaromine",
            "Bromocriptine",
            "Bromus secalinus pollen",
            "Bucindolol",
            "Buflomedil",
            "Bufuralol",
            "Bumadizone",
            "Bumetanide",
            "Bupivacaine",
            "Bupranolol",
            "Buspirone",
            "Butabarbital",
            "Butalbital",
            "Buthiazide",
            "Butriptyline",
            "Cabazitaxel",
            "Cabergoline",
            "Cadralazine",
            "Canagliflozin",
            "Candesartan",
            "Candesartan cilexetil",
            "Candoxatril",
            "Cannabidiol",
            "Canrenoic acid",
            "Canrenone",
            "Captopril",
            "Carbaspirin calcium",
            "Carbetocin",
            "Carbidopa",
            "Carbimazole",
            "Carboxyamidotriazole",
            "Cariprazine",
            "Carmegliptin",
            "Caroverine",
            "Caroxazone",
            "Carprofen",
            "Carteolol",
            "Carvedilol",
            "Caspofungin",
            "Cefacetrile",
            "Cefaclor",
            "Cefaloridine",
            "Cefazolin",
            "Cefdinir",
            "Cefotiam",
            "Ceftibuten",
            "Ceftizoxime",
            "Celecoxib",
            "Celiprolol",
            "Cephalexin",
            "Cerivastatin",
            "Certoparin",
            "Chloroquine",
            "Chlorothiazide",
            "Chlorphentermine",
            "Chlorpromazine",
            "Chlorthalidone",
            "Cholecystokinin",
            "Cholic Acid",
            "Choline magnesium trisalicylate",
            "Choline salicylate",
            "Cicletanine",
            "Cidofovir",
            "Cilazapril",
            "Cilnidipine",
            "Cimetidine",
            "Cimicoxib",
            "Cinitapride",
            "Cinnarizine",
            "Ciprofibrate",
            "Ciprofloxacin",
            "Cirazoline",
            "Citrulline",
            "Cladribine",
            "Clarithromycin",
            "Clenbuterol",
            "Clevidipine",
            "Clofarabine",
            "Clofibrate",
            "Clofibride",
            "Clomipramine",
            "Clonidine",
            "Clonixin",
            "Cloranolol",
            "Clorgiline",
            "Clozapine",
            "Cobicistat",
            "Colchicine",
            "Conivaptan",
            "Conjugated estrogens",
            "Cryptenamine",
            "Cyclandelate",
            "Cyclic adenosine monophosphate",
            "Cyclopenthiazide",
            "Cyclosporine",
            "Cyclothiazide",
            "Cytarabine",
            "Dabrafenib",
            "Daclatasvir",
            "Dactylis glomerata pollen",
            "Dalteparin",
            "Danaparoid",
            "Dantrolene",
            "Dapagliflozin",
            "Dapoxetine",
            "Daptomycin",
            "Darodipine",
            "Darolutamide",
            "Darunavir",
            "Debrisoquine",
            "Delapril",
            "Deoxyepinephrine",
            "Dersalazine",
            "Deserpidine",
            "Desflurane",
            "Desipramine",
            "Desmopressin",
            "Detomidine",
            "Dexamethasone",
            "Dexamethasone acetate",
            "Dexibuprofen",
            "Dexketoprofen",
            "Dexmedetomidine",
            "Dexmethylphenidate",
            "Dexniguldipine",
            "Dexpropranolol",
            "Dextroamphetamine",
            "Dexverapamil",
            "Diazoxide",
            "Dibenzepin",
            "Diclofenac",
            "Diclofenamide",
            "Didanosine",
            "Diethyl ether",
            "Diethylnorspermine",
            "Diethylpropion",
            "Diethylstilbestrol",
            "Difenpiramide",
            "Diflunisal",
            "Digoxin",
            "Dihydralazine",
            "Dihydroergocornine",
            "Dihydroergocristine",
            "Dihydroergocryptine",
            "Dihydroergotamine",
            "Diltiazem",
            "Dimetacrine",
            "Dinoprostone",
            "Dinutuximab",
            "Dipotassium phosphate",
            "Dipyridamole",
            "Distichlis spicata pollen",
            "DL-Methylephedrine",
            "Dobutamine",
            "Docetaxel",
            "Dopamine",
            "Dopexamine",
            "Doripenem",
            "Dorzolamide",
            "Dosulepin",
            "Dotarizine",
            "Dovitinib",
            "Doxapram",
            "Doxazosin",
            "Doxepin",
            "Doxofylline",
            "Dronedarone",
            "Droperidol",
            "Drospirenone",
            "Droxicam",
            "Droxidopa",
            "Duloxetine",
            "Dutasteride",
            "Dutogliptin",
            "Ebselen",
            "Edaravone",
            "Efonidipine",
            "Eletriptan",
            "Elexacaftor",
            "Ellagic acid",
            "Eltrombopag",
            "Eluxadoline",
            "Elymus repens pollen",
            "Emetine",
            "Emopamil",
            "Empagliflozin",
            "Enalaprilat",
            "Enasidenib",
            "Endralazine",
            "Enoxaparin",
            "Epanolol",
            "Eperisone",
            "Ephedra sinica root",
            "Ephedrine",
            "Epicaptopril",
            "Epinephrine",
            "Epirizole",
            "Epitizide",
            "Eplerenone",
            "Epoprostenol",
            "Eprosartan",
            "Ergoloid mesylate",
            "Ergometrine",
            "Ergotamine",
            "Ertugliflozin",
            "Erythromycin",
            "Erythropoietin",
            "Esatenolol",
            "Esmirtazapine",
            "Esmolol",
            "Estetrol",
            "Estradiol",
            "Estradiol acetate",
            "Estradiol benzoate",
            "Estradiol cypionate",
            "Estradiol dienanthate",
            "Estradiol valerate",
            "Etacrynic acid",
            "Etafedrine",
            "Ethanol",
            "Ethenzamide",
            "Ethosuximide",
            "Etilefrine",
            "Etodolac",
            "Etofenamate",
            "Etofibrate",
            "Etomidate",
            "Etoricoxib",
            "Everolimus",
            "Evogliptin",
            "Famotidine",
            "Fedratinib",
            "Fenbufen",
            "Fendiline",
            "Fenofibrate",
            "Fenofibric acid",
            "Fenoldopam",
            "Fenoprofen",
            "Fenoterol",
            "Fenozolone",
            "Fentanyl",
            "Fentiazac",
            "Ferulic acid",
            "Festuca pratensis pollen",
            "Fexofenadine",
            "Filgotinib",
            "Fimasartan",
            "Finasteride",
            "Finerenone",
            "Firocoxib",
            "Fish oil",
            "Flibanserin",
            "Floctafenine",
            "Fluconazole",
            "Flunarizine",
            "Flunixin",
            "Fluorescein",
            "Flupentixol",
            "Flurbiprofen",
            "Flurbiprofen axetil",
            "Fluspirilene",
            "Fluticasone",
            "Fluticasone furoate",
            "Fluticasone propionate",
            "Fluvastatin",
            "Forasartan",
            "Formoterol",
            "Fosinopril",
            "Fosinoprilat",
            "Fostamatinib",
            "Fostemsavir",
            "Frovatriptan",
            "Furazolidone",
            "Furosemide",
            "Fusidic acid",
            "Gallopamil",
            "Ganciclovir",
            "Gemfibrozil",
            "Gemigliptin",
            "Genistein",
            "Gepefrine",
            "Glecaprevir",
            "Glutaric Acid",
            "Gosogliptin",
            "Grepafloxacin",
            "Guacetisal",
            "Guanabenz",
            "Guanadrel",
            "Guanazodine",
            "Guanethidine",
            "Guanfacine",
            "Guanoclor",
            "Guanoxabenz",
            "Guanoxan",
            "Halothane",
            "Harmaline",
            "Heparin",
            "Hexamethonium",
            "Hexobarbital",
            "Hexoprenaline",
            "Higenamine",
            "Holcus lanatus pollen",
            "Hydracarbazine",
            "Hydralazine",
            "Hydrocortisone",
            "Hydroflumethiazide",
            "Hyperforin",
            "Ibandronate",
            "Ibudilast",
            "Ibuprofen",
            "Ibuproxam",
            "Icatibant",
            "Icosapent",
            "Idazoxan",
            "Idelalisib",
            "Ifenprodil",
            "Iloperidone",
            "Iloprost",
            "Imidapril",
            "Imidazole salicylate",
            "Imipramine",
            "Imipramine oxide",
            "Indacaterol",
            "Indapamide",
            "Indenolol",
            "Indinavir",
            "Indobufen",
            "Indomethacin",
            "Indoprofen",
            "Indoramin",
            "Infliximab",
            "Iofetamine I-123",
            "Ipecac",
            "Iprindole",
            "Iproniazid",
            "Irbesartan",
            "Irinotecan",
            "Iron",
            "Iron Dextran",
            "Isocarboxazid",
            "Isoetharine",
            "Isoflurane",
            "Isometheptene",
            "Isoniazid",
            "Isoprenaline",
            "Isosorbide dinitrate",
            "Isosorbide mononitrate",
            "Isotretinoin",
            "Isoxicam",
            "Isoxsuprine",
            "Isradipine",
            "Istradefylline",
            "Itraconazole",
            "Ivermectin",
            "Kebuzone",
            "Ketanserin",
            "Ketoconazole",
            "Ketoprofen",
            "Ketorolac",
            "Koeleria macrantha pollen",
            "Labetalol",
            "Lacidipine",
            "Lamivudine",
            "Lamotrigine",
            "Landiolol",
            "Lanoteplase",
            "Lanthanum carbonate",
            "Leflunomide",
            "Lenvatinib",
            "Letrozole",
            "Leucovorin",
            "Leuprolide",
            "Levamlodipine",
            "Levobetaxolol",
            "Levobupivacaine",
            "Levocarnitine",
            "Levodopa",
            "Levofloxacin",
            "Levomenthol",
            "Levonordefrin",
            "Levosalbutamol",
            "Levosimendan",
            "Licofelone",
            "Lidoflazine",
            "Linagliptin",
            "Linezolid",
            "Linsidomine",
            "Lisdexamfetamine",
            "Lisinopril",
            "Lisuride",
            "Lithium carbonate",
            "Lithium citrate",
            "Lithium hydroxide",
            "Lobeglitazone",
            "Lofepramine",
            "Lofexidine",
            "Lolium perenne pollen",
            "Lolium perenne subsp. multiflorum pollen",
            "Lomerizine",
            "Lonazolac",
            "Loperamide",
            "Lopinavir",
            "Lornoxicam",
            "Losartan",
            "Lovastatin",
            "Loxoprofen",
            "Lumiracoxib",
            "Lurasidone",
            "Lysergic acid diethylamide",
            "Macitentan",
            "Magnesium salicylate",
            "Magnesium sulfate",
            "Manidipine",
            "Mannitol",
            "Mannitol busulfan",
            "Mebanazine",
            "Mebeverine",
            "Mebutizide",
            "Mecamylamine",
            "Meclofenamic acid",
            "Medetomidine",
            "Mefenamic acid",
            "Mefenorex",
            "Mefloquine",
            "Melitracen",
            "Meloxicam",
            "Mephedrone",
            "Mephentermine",
            "Mepindolol",
            "Mercaptopurine",
            "Mesalazine",
            "Metamfetamine",
            "Metamizole",
            "Metaraminol",
            "Metergoline",
            "Metformin",
            "Methazolamide",
            "Methohexital",
            "Methoserpidine",
            "Methotrexate",
            "Methotrimeprazine",
            "Methoxamine",
            "Methoxyflurane",
            "Methoxyphenamine",
            "Methsuximide",
            "Methyclothiazide",
            "Methyl salicylate",
            "Methyldopa",
            "Methylene blue",
            "Methylergometrine",
            "Methylphenidate",
            "Methylphenobarbital",
            "Methysergide",
            "Metipranolol",
            "Metoclopramide",
            "Metolazone",
            "Metoprolol",
            "Metyrosine",
            "Mevastatin",
            "Mianserin",
            "Mibefradil",
            "Midodrine",
            "Midomafetamine",
            "Mifepristone",
            "Minaprine",
            "Minocycline",
            "Minoxidil",
            "Mirabegron",
            "Mirodenafil",
            "Mirtazapine",
            "MMDA",
            "Moclobemide",
            "Moexipril",
            "Moexiprilat",
            "Mofebutazone",
            "Molsidomine",
            "Monopotassium phosphate",
            "Montelukast",
            "Morniflumate",
            "Morphine",
            "Moxisylyte",
            "Moxonidine",
            "Muzolimine",
            "Mycophenolate mofetil",
            "Nabilone",
            "Nabumetone",
            "Nadolol",
            "Nadroparin",
            "Nafarelin",
            "Naftopidil",
            "Naltrexone",
            "Naluzotan",
            "Naphazoline",
            "Naproxen",
            "Naratriptan",
            "Naxitamab",
            "Nebivolol",
            "Nefazodone",
            "Nelfinavir",
            "Nesiritide",
            "Niacin",
            "Nialamide",
            "Nicardipine",
            "Nicergoline",
            "Nicorandil",
            "Nifedipine",
            "Nifenazone",
            "Niflumic acid",
            "Niguldipine",
            "Nilotinib",
            "Niludipine",
            "Nilvadipine",
            "Nimesulide",
            "Nimodipine",
            "Nisoldipine",
            "Nitric Oxide",
            "Nitroaspirin",
            "Nitrofurantoin",
            "Nitroglycerin",
            "Nitroprusside",
            "Nitrous acid",
            "Nitrous oxide",
            "Nizatidine",
            "Norepinephrine",
            "Norfenefrine",
            "Norfloxacin",
            "Nortriptyline",
            "Novobiocin",
            "NS-398",
            "Nylidrin",
            "Nystatin",
            "Obinutuzumab",
            "Octamoxin",
            "Octopamine",
            "Ofloxacin",
            "Olanzapine",
            "Olmesartan",
            "Olodaterol",
            "Olsalazine",
            "Omapatrilat",
            "Omarigliptin",
            "Opicapone",
            "Opipramol",
            "Orciprenaline",
            "Oseltamivir",
            "Otilonium",
            "Ouabain",
            "Oxalic Acid",
            "Oxaprotiline",
            "Oxaprozin",
            "Oxprenolol",
            "Oxyfedrine",
            "Oxymetazoline",
            "Oxyphenbutazone",
            "Oxytetracycline",
            "Paclitaxel",
            "Paliperidone",
            "Pamidronic acid",
            "Pantoprazole",
            "Papaverine",
            "Parecoxib",
            "Pargyline",
            "Paritaprevir",
            "Parnaparin",
            "Pascopyrum smithii pollen",
            "Patent Blue",
            "Pazopanib",
            "Pemetrexed",
            "Penbutolol",
            "Penfluridol",
            "Penicillamine",
            "Penicillin G Acyl-Serine",
            "Pentamidine",
            "Pentobarbital",
            "Pentolinium",
            "Pentoxifylline",
            "Pergolide",
            "Perhexiline",
            "Periciazine",
            "Perindopril",
            "Perindoprilat",
            "Pexidartinib",
            "PF-00610355",
            "Phalaris arundinacea pollen",
            "Phalaris minor pollen",
            "Phendimetrazine",
            "Phenelzine",
            "Pheniprazine",
            "Phenmetrazine",
            "Phenobarbital",
            "Phenoxybenzamine",
            "Phenoxypropazine",
            "Phentermine",
            "Phentolamine",
            "Phenyl aminosalicylate",
            "Phenylbutazone",
            "Phenylephrine",
            "Phenylpropanolamine",
            "Phenytoin",
            "Phleum pratense pollen",
            "Pibrentasvir",
            "Piclozotan",
            "Pinacidil",
            "Pinaverium",
            "Pindolol",
            "Pipamperone",
            "Piperacillin",
            "Pirbuterol",
            "Piretanide",
            "Pirlindole",
            "Piroxicam",
            "Pirprofen",
            "Pitavastatin",
            "Pivhydrazine",
            "Pizotifen",
            "Poa annua pollen",
            "Poa compressa pollen",
            "Poa pratensis pollen",
            "Polmacoxib",
            "Polythiazide",
            "Posizolid",
            "Potassium",
            "Potassium acetate",
            "Potassium alum",
            "Potassium bicarbonate",
            "Potassium bitartrate",
            "Potassium carbonate",
            "Potassium cation",
            "Potassium chloride",
            "Potassium citrate",
            "Potassium gluconate",
            "Potassium guaiacolsulfonate",
            "Potassium hydroxide",
            "Potassium Iodide",
            "Potassium lactate",
            "Potassium nitrate",
            "Potassium perchlorate",
            "Potassium sulfate",
            "Potassium triiodide",
            "Practolol",
            "Pralsetinib",
            "Pramipexole",
            "Pravastatin",
            "Prazosin",
            "Prednisolone phosphate",
            "Pregabalin",
            "Prenalterol",
            "Prenylamine",
            "Primidone",
            "Procainamide",
            "Procaine",
            "Procarbazine",
            "Procaterol",
            "Progesterone",
            "Proglumetacin",
            "Promazine",
            "Propacetamol",
            "Propafenone",
            "Propiomazine",
            "Propiverine",
            "Propofol",
            "Propranolol",
            "Propylthiouracil",
            "Propyphenazone",
            "Proquazone",
            "Protriptyline",
            "Pseudoephedrine",
            "Quercetin",
            "Quetiapine",
            "Quinapril",
            "Quinaprilat",
            "Quinethazone",
            "Quinidine",
            "Quinine",
            "Quinoline Yellow WS",
            "Quinupramine",
            "Racepinephrine",
            "Ractopamine",
            "Raltegravir",
            "Ramipril",
            "Ramiprilat",
            "Ranitidine",
            "Rasagiline",
            "Rauwolfia serpentina root",
            "Relebactam",
            "Remdesivir",
            "Remifentanil",
            "Remikiren",
            "Reproterol",
            "Rescinnamine",
            "Reserpine",
            "Reteplase",
            "Reviparin",
            "Rifampicin",
            "Rifamycin",
            "Rilmenidine",
            "Rilpivirine",
            "Rimiterol",
            "Riociguat",
            "Risedronic acid",
            "Risperidone",
            "Ritobegron",
            "Ritodrine",
            "Ritonavir",
            "Rituximab",
            "Rizatriptan",
            "Robenacoxib",
            "Rofecoxib",
            "Romifidine",
            "Ronifibrate",
            "Ropinirole",
            "Ropivacaine",
            "Rosiglitazone",
            "Rosuvastatin",
            "Rotigotine",
            "Roxithromycin",
            "Rucaparib",
            "Sacubitril",
            "Safinamide",
            "Safrazine",
            "Salbutamol",
            "Salicylamide",
            "Salicylic acid",
            "Salmeterol",
            "Salsalate",
            "Salvia miltiorrhiza root",
            "Saprisartan",
            "Saquinavir",
            "Saralasin",
            "Saruplase",
            "Saxagliptin",
            "SC-236",
            "Secale cereale pollen",
            "Secobarbital",
            "Selegiline",
            "Seletracetam",
            "Selexipag",
            "Selpercatinib",
            "Semuloparin",
            "Serdexmethylphenidate",
            "Sevoflurane",
            "Sildenafil",
            "Silibinin",
            "Silodosin",
            "Simeprevir",
            "Simfibrate",
            "Simvastatin",
            "Siponimod",
            "Sirolimus",
            "Sitagliptin",
            "Sitaxentan",
            "Sodium aurothiomalate",
            "Sodium phosphate, monobasic",
            "Solabegron",
            "Solifenacin",
            "Solriamfetol",
            "Somatotropin",
            "Sorafenib",
            "Sorghum bicolor subsp. drummondii pollen",
            "Sorghum halepense pollen",
            "Sotalol",
            "Spirapril",
            "Spironolactone",
            "Stavudine",
            "Streptokinase",
            "Succinic acid",
            "Succinylcholine",
            "Sufentanil",
            "Sulfamethoxazole",
            "Sulfasalazine",
            "Sulindac",
            "Sulodexide",
            "Sumatriptan",
            "Suxibuzone",
            "Synephrine",
            "Tacrine",
            "Tacrolimus",
            "Tadalafil",
            "Talinolol",
            "Talniflumate",
            "Tamsulosin",
            "Tasosartan",
            "Taurocholic acid",
            "Taxifolin",
            "Tazobactam",
            "Telaprevir",
            "Telithromycin",
            "Telmisartan",
            "Temocapril",
            "Temsirolimus",
            "Tenamfetamine",
            "Tenecteplase",
            "Teneligliptin",
            "Tenidap",
            "Tenofovir",
            "Tenofovir alafenamide",
            "Tenofovir disoproxil",
            "Tenoxicam",
            "Tepoxalin",
            "Terazosin",
            "Terbinafine",
            "Terbutaline",
            "Terguride",
            "Teriflunomide",
            "Terodiline",
            "Tertatolol",
            "Tetracycline",
            "Tetrahydrocannabivarin",
            "Tetrahydropalmatine",
            "Tetrandrine",
            "Tetryzoline",
            "Thalidomide",
            "Theodrenaline",
            "Thiamylal",
            "Thiopental",
            "Thioproperazine",
            "Thioridazine",
            "Thiosalicylic acid",
            "Tianeptine",
            "Tiaprofenic acid",
            "Tienilic acid",
            "Timolol",
            "Tinoridine",
            "Tinzaparin",
            "Tipranavir",
            "Tizanidine",
            "Tocopherylquinone",
            "Tolazoline",
            "Tolcapone",
            "Tolfenamic acid",
            "Tolmetin",
            "Tolonidine",
            "Toloxatone",
            "Tolvaptan",
            "Torasemide",
            "Trabectedin",
            "Tramazoline",
            "Trandolapril",
            "Trandolaprilat",
            "Tranilast",
            "Tranylcypromine",
            "Travoprost",
            "Trazodone",
            "Treprostinil",
            "Tretinoin",
            "Tretoquinol",
            "Triamcinolone",
            "Triamterene",
            "Triazolam",
            "Trichlormethiazide",
            "Trichloroethylene",
            "Trifluoperazine",
            "Trifluridine",
            "Trimazosin",
            "Trimebutine",
            "Trimethadione",
            "Trimethaphan",
            "Trimethoprim",
            "Trimipramine",
            "Tripamide",
            "Troglitazone",
            "Tulobuterol",
            "Tyramine",
            "Ubidecarenone",
            "Udenafil",
            "Unoprostone",
            "Urapidil",
            "Urochloa mutica pollen",
            "Urokinase",
            "Valaciclovir",
            "Valdecoxib",
            "Valproic acid",
            "Valsartan",
            "Valspodar",
            "Vardenafil",
            "Vasopressin",
            "Velpatasvir",
            "Venetoclax",
            "Verapamil",
            "Vericiguat",
            "Vilanterol",
            "Vilazodone",
            "Vildagliptin",
            "Vinblastine",
            "Vincamine",
            "Vincristine",
            "Vinpocetine",
            "Vortioxetine",
            "Voxilaprevir",
            "WIN 55212-2",
            "Xamoterol",
            "Xenon",
            "Xipamide",
            "Xylazine",
            "Xylometazoline",
            "Yohimbine",
            "Zalcitabine",
            "Zaltoprofen",
            "Zidovudine",
            "Ziprasidone",
            "Zofenopril",
            "Zolmitriptan",
            "Zomepirac",
            "Zonisamide",
            "Zuclopenthixol"
          ],
          "Trials": [
            "NCT04345406",
            "NCT04467931"
          ],
          "Trials Phases": [
            "3",
            "Not Available"
          ],
          "Trials Hrefs": [
            "https://clinicaltrials.gov/show/NCT04345406",
            "https://clinicaltrials.gov/show/NCT04467931"
          ],
          "Name": "Enalapril",
          "structure": "https://www.drugbank.ca/structures/DB00584/image.svg",
          "kind": "Drug",
          "Degree": 1,
          "Closeness Centrality": 0.11064730433062503,
          "Betweenness Centrality": 0.0,
          "Eigenvector Centrality": 2.3126431856044463e-07,
          "Clustering Coefficient": 0,
          "VoteRank Score": 0,
          "fill_color": "#FC5F67",
          "line_color": "#FB3640",
          "id": "Enalapril",
          "value": "Enalapril",
          "name": "Enalapril"
        }
      },
      {
        "data": {
          "Gene": "ACE",
          "ID": "P12821",
          "PDBID": "5AM8",
          "Organism": "Humans",
          "Protein Class": "Enzyme",
          "Protein Family": "Protease",
          "Cellular Location": "Secreted",
          "STRING Interaction Partners": [
            "AGT",
            "REN",
            "KNG1"
          ],
          "Diseases": [
            "Meningococcal Infections",
            "Stomach Neoplasms",
            "Lung Neoplasms",
            "Prostatic Neoplasms",
            "Adenocarcinoma",
            "Drug Allergy",
            "Infant, Premature, Diseases",
            "Respiratory Tract Diseases",
            "Staphylococcal Infections",
            "Vascular Diseases",
            "Autoimmune Diseases",
            "Mental disorders",
            "Renal glomerular disease",
            "Inflammatory Bowel Diseases",
            "Respiration Disorders",
            "Carcinoma",
            "Liver diseases",
            "Urinary tract infection",
            "Virus Diseases",
            "Malignant neoplasm of mouth",
            "Disease of capillaries",
            "Renal vascular disorder",
            "Complications of Diabetes Mellitus",
            "Anxiety Disorders",
            "Hepatitis",
            "Malabsorption Syndrome",
            "Metabolic Diseases",
            "nervous system disorder",
            "Neuromuscular Diseases",
            "Peripheral Neuropathy",
            "Respiratory Syncytial Virus Infections",
            "Urologic Diseases",
            "Uterine Fibroids",
            "Lipid Metabolism Disorders",
            "Congenital defects",
            "Arteriopathic disease",
            "Mammary Neoplasms",
            "Secondary Neoplasm",
            "Peripheral Nervous System Diseases",
            "Bacterial Infections",
            "Bone neoplasms",
            "Carotid Artery Diseases",
            "CNS disorder",
            "Congenital chromosomal disease",
            "Colorectal Neoplasms",
            "Connective Tissue Diseases",
            "Diabetic Neuropathies",
            "Drug abuse",
            "Esophageal Neoplasms",
            "Congenital Heart Defects",
            "Heart valve disease",
            "HIV Infections",
            "Infection of kidney",
            "Intestinal Diseases",
            "Polycystic Kidney Diseases",
            "Alcoholic Liver Diseases",
            "Lymphoma",
            "Diseases of mitral valve",
            "Myopathy",
            "Musculoskeletal Diseases",
            "Mycoplasma Infections",
            "Myeloproliferative disease",
            "Disorder of the optic nerve",
            "Periodontal Diseases",
            "Pleural effusion disorder",
            "Myocardial Diseases, Secondary",
            "Dermatologic disorders",
            "Skin lesion",
            "Encephalopathies",
            "Atrophic condition of skin",
            "Congenital heart disease",
            "Caffeine related disorders",
            "Diabetic Polyneuropathies",
            "Complement deficiency disease",
            "Chronic liver disease",
            "Hematologic Neoplasms",
            "Cardiac defects",
            "Schizophrenia and related disorders",
            "Sleep Disorders",
            "Spondylarthropathies",
            "Autonomic nervous system disorders",
            "MYELODYSPLASTIC SYNDROME",
            "Nutrition Disorders"
          ],
          "Drugs": [
            "Perindopril",
            "Rescinnamine",
            "Epicaptopril",
            "N-acetyl-alpha-D-glucosamine",
            "Fosinopril",
            "Benazepril",
            "Captopril",
            "Enalapril",
            "Lisinopril",
            "Moexipril",
            "Quinapril",
            "Ramipril",
            "Trandolapril",
            "Omapatrilat",
            "Spirapril",
            "Cilazapril",
            "Candoxatril",
            "Temocapril",
            "Enalaprilat",
            "Zofenopril",
            "Cilazaprilat"
          ],
          "drugbank_url": "https://www.drugbank.ca/polypeptides/P12821",
          "Name": "Angiotensin-converting enzyme",
          "structure": "https://cdn.rcsb.org/images/structures/am/5am8/5am8_assembly-1.jpeg",
          "kind": "Target",
          "Degree": 10,
          "Closeness Centrality": 0.12716420156267952,
          "Betweenness Centrality": 0.01330125515209161,
          "Eigenvector Centrality": 4.056820472293916e-06,
          "Clustering Coefficient": 0,
          "VoteRank Score": 242,
          "fill_color": "#12EAEA",
          "line_color": "#0EBEBE",
          "id": "Angiotensin-converting enzyme",
          "value": "Angiotensin-converting enzyme",
          "name": "Angiotensin-converting enzyme"
        }
      },
      {
        "data": {
          "ID": "DB06243",
          "SMILES": "C(CC(C(F)F)(C(=O)O)N)CN",
          "ATC Code Level 1": [
            "D",
            "P"
          ],
          "ATC Code Level 2": [
            "D11",
            "P01"
          ],
          "ATC Code Level 3": [
            "D11A",
            "P01C"
          ],
          "ATC Code Level 4": [
            "P01CX",
            "D11AX"
          ],
          "ATC Identifier": [
            "D11AX16",
            "P01CX03"
          ],
          "Targets": [
            "Ornithine decarboxylase"
          ],
          "Enzymes": [],
          "Carriers": [],
          "Transporters": [],
          "Target Class": [
            "Enzyme"
          ],
          "Drug Interactions": [],
          "Trials": [
            "CTRI/2020/07/026529"
          ],
          "Trials Phases": [
            "2, 3"
          ],
          "Trials Hrefs": [
            "http://www.ctri.nic.in/Clinicaltrials/pmaindet2.php?trialid=45475"
          ],
          "Name": "Eflornithine",
          "structure": "https://www.drugbank.ca/structures/DB06243/image.svg",
          "kind": "Drug",
          "Degree": 1,
          "Closeness Centrality": 0.0006825938566552901,
          "Betweenness Centrality": 0.0,
          "Eigenvector Centrality": 5.0479009605060083e-85,
          "Clustering Coefficient": 0,
          "VoteRank Score": 105,
          "fill_color": "#FC5F67",
          "line_color": "#FB3640",
          "id": "Eflornithine",
          "value": "Eflornithine",
          "name": "Eflornithine"
        }
      },
      {
        "data": {
          "Gene": "ODC1",
          "ID": "P11926",
          "PDBID": "4ZGY",
          "Organism": "Humans",
          "Protein Class": "Enzyme",
          "Protein Family": "Lyase",
          "Cellular Location": "Not Available",
          "STRING Interaction Partners": [
            "OAZ1",
            "SRM",
            "OAZ2",
            "SAT1",
            "OAT",
            "OAZ3",
            "ARG2",
            "AGMAT",
            "ARG1",
            "AOC1"
          ],
          "Diseases": [
            "Colorectal Neoplasms",
            "Colonic Neoplasms",
            "Skin Neoplasms",
            "HIV Infections",
            "Intellectual Disability",
            "Malignant Neoplasms",
            "Primary malignant neoplasm",
            "Adenoma",
            "Liver neoplasms",
            "Prostatic Neoplasms",
            "Esophageal Neoplasms",
            "Lymphoma",
            "Adenocarcinoma",
            "Bacterial Infections",
            "Brain Diseases",
            "Colonic Diseases",
            "Cytomegalovirus Infections",
            "Diabetes Mellitus",
            "Enterovirus Infections",
            "Herpes Simplex Infections",
            "Hypertensive disease",
            "Inflammatory Bowel Diseases",
            "Lung Neoplasms",
            "Myeloproliferative disease",
            "Stomach Diseases",
            "Neuroendocrine Tumors",
            "Mammary Neoplasms",
            "Neurodevelopmental Disorders",
            "Secondary Neoplasm"
          ],
          "Drugs": [
            "Pyridoxal phosphate",
            "Putrescine",
            "Pyridoxine phosphate",
            "N-Pyridoxyl-Glycine-5-Monophosphate",
            "L-Eflornithine",
            "N(6)-(pyridoxal phosphate)-L-lysine",
            "Geneticin",
            "Spermine",
            "Eflornithine"
          ],
          "drugbank_url": "https://www.drugbank.ca/polypeptides/P11926",
          "Name": "Ornithine decarboxylase",
          "structure": "https://cdn.rcsb.org/images/structures/zg/4zgy/4zgy_assembly-1.jpeg",
          "kind": "Target",
          "Degree": 1,
          "Closeness Centrality": 0.0006825938566552901,
          "Betweenness Centrality": 0.0,
          "Eigenvector Centrality": 5.0479009605060083e-85,
          "Clustering Coefficient": 0,
          "VoteRank Score": 0,
          "fill_color": "#12EAEA",
          "line_color": "#0EBEBE",
          "id": "Ornithine decarboxylase",
          "value": "Ornithine decarboxylase",
          "name": "Ornithine decarboxylase"
        }
      },
      {
        "data": {
          "ID": "DB06228",
          "SMILES": "C1COCC(=O)N1C2=CC=C(C=C2)N3C[C@@H](OC3=O)CNC(=O)C4=CC=C(S4)Cl",
          "ATC Code Level 1": [
            "B"
          ],
          "ATC Code Level 2": [
            "B01"
          ],
          "ATC Code Level 3": [
            "B01A"
          ],
          "ATC Code Level 4": [
            "B01AF"
          ],
          "ATC Identifier": [
            "B01AF01"
          ],
          "Targets": [
            "Coagulation factor X"
          ],
          "Enzymes": [
            "Cytochrome P450 3A4",
            "Cytochrome P450 2J2",
            "Cytochrome P450 3A5"
          ],
          "Carriers": [],
          "Transporters": [
            "Multidrug resistance protein 1",
            "ATP-binding cassette sub-family G member 2"
          ],
          "Target Class": [
            "Enzyme"
          ],
          "Drug Interactions": [
            "(1,2,6,7-3H)Testosterone",
            "(R)-warfarin",
            "(S)-Warfarin",
            "1-Testosterone",
            "18-methyl-19-nortestosterone",
            "3,5-Diiodotyrosine",
            "4-hydroxycoumarin",
            "4-Hydroxytestosterone",
            "5beta-dihydrotestosterone",
            "7,8-Dichloro-1,2,3,4-tetrahydroisoquinoline",
            "Abacavir",
            "Abametapir",
            "Abatacept",
            "Abciximab",
            "Abemaciclib",
            "Abiraterone",
            "Acalabrutinib",
            "Aceclofenac",
            "Acemetacin",
            "Acenocoumarol",
            "Acetaminophen",
            "Acetazolamide",
            "Acetylsalicylic acid",
            "Aclidinium",
            "Acrivastine",
            "Acyclovir",
            "Adalimumab",
            "Adefovir",
            "Adefovir dipivoxil",
            "Afatinib",
            "Afelimomab",
            "Alaproclate",
            "Albutrepenonacog alfa",
            "Alclofenac",
            "Aldesleukin",
            "Alectinib",
            "Alemtuzumab",
            "Alfentanil",
            "Algestone acetophenide",
            "Allopurinol",
            "Allylestrenol",
            "Almasilate",
            "Alminoprofen",
            "Almotriptan",
            "Alogliptin",
            "Aloxiprin",
            "Alprazolam",
            "Alteplase",
            "Altrenogest",
            "Altretamine",
            "Amantadine",
            "Ambrisentan",
            "Amediplase",
            "Amikacin",
            "Amiloride",
            "Aminophenazone",
            "Aminosalicylic acid",
            "Amiodarone",
            "Amitriptyline",
            "Ammonium chloride",
            "Amoxicillin",
            "Amphetamine",
            "Amphotericin B",
            "Ampicillin",
            "Amprenavir",
            "Amrinone",
            "Amsacrine",
            "Anagrelide",
            "Anakinra",
            "Ancestim",
            "Ancrod",
            "Andexanet alfa",
            "Andrographolide",
            "Anistreplase",
            "Anti-inhibitor coagulant complex",
            "Antihemophilic factor (recombinant), PEGylated",
            "Antihemophilic factor human",
            "Antihemophilic factor, human recombinant",
            "Antipyrine",
            "Antithrombin Alfa",
            "Antithrombin III human",
            "Antrafenine",
            "Apalutamide",
            "Apixaban",
            "Apomorphine",
            "Apramycin",
            "Apremilast",
            "Aprepitant",
            "Arbekacin",
            "Ardeparin",
            "Arformoterol",
            "Argatroban",
            "Aripiprazole",
            "Aripiprazole lauroxil",
            "Armodafinil",
            "Arotinolol",
            "Arsenic trioxide",
            "Artemether",
            "Astaxanthin",
            "Astemizole",
            "Asunaprevir",
            "Atazanavir",
            "Atomoxetine",
            "Atorvastatin",
            "Auranofin",
            "Aurothioglucose",
            "Avanafil",
            "Avatrombopag",
            "Axitinib",
            "Azacitidine",
            "Azapropazone",
            "Azathioprine",
            "Azelaic acid",
            "Azelastine",
            "Azficel-T",
            "Azimilide",
            "Azithromycin",
            "Azosemide",
            "Aztreonam",
            "Bacitracin",
            "Baclofen",
            "Balsalazide",
            "Bamet-UD2",
            "Baricitinib",
            "Barnidipine",
            "Beclomethasone dipropionate",
            "Belantamab mafodotin",
            "Belinostat",
            "Belumosudil",
            "Bemiparin",
            "Bendamustine",
            "Bendroflumethiazide",
            "Benidipine",
            "Benmoxin",
            "Benorilate",
            "Benoxaprofen",
            "Benserazide",
            "Benzatropine",
            "Benznidazole",
            "Benzthiazide",
            "Benzydamine",
            "Benzylthiouracil",
            "Bepotastine",
            "Beraprost",
            "Beroctocog alfa",
            "Berotralstat",
            "Betamethasone",
            "Betamethasone phosphate",
            "Betrixaban",
            "Bexarotene",
            "Bicisate",
            "Binimetinib",
            "Biochanin A",
            "Biricodar",
            "Bismuth subgallate",
            "Bismuth subsalicylate",
            "Bisoprolol",
            "Bisoxatin",
            "Bivalirudin",
            "Bleomycin",
            "Blinatumomab",
            "Blonanserin",
            "Boceprevir",
            "Boldenone",
            "Bortezomib",
            "Bosutinib",
            "Brefeldin A",
            "Brentuximab vedotin",
            "Brigatinib",
            "Brinase",
            "Brivaracetam",
            "Brofaromine",
            "Bromazepam",
            "Bromotheophylline",
            "Budesonide",
            "Buflomedil",
            "Bumadizone",
            "Bumetanide",
            "Buprenorphine",
            "Bupropion",
            "Buspirone",
            "Busulfan",
            "Butabarbital",
            "Buthiazide",
            "Butylphthalide",
            "Cabazitaxel",
            "Cabergoline",
            "Caffeine",
            "Calcium",
            "Calcium acetate",
            "Calcium carbonate",
            "Calcium cation",
            "Calcium chloride",
            "Calcium citrate",
            "Calcium gluconate",
            "Calcium Phosphate",
            "Calcium threonate",
            "Calusterone",
            "Canagliflozin",
            "Canakinumab",
            "Cangrelor",
            "Cannabidiol",
            "Canrenoic acid",
            "Canrenone",
            "Capecitabine",
            "Caplacizumab",
            "Capmatinib",
            "Capreomycin",
            "Carbamazepine",
            "Carbaspirin calcium",
            "Carbidopa",
            "Carbimazole",
            "Carboplatin",
            "Carfilzomib",
            "Carmustine",
            "Caroxazone",
            "Carprofen",
            "Carvedilol",
            "Catridecacog",
            "Cefacetrile",
            "Cefaclor",
            "Cefadroxil",
            "Cefaloridine",
            "Cefalotin",
            "Cefamandole",
            "Cefamandole nafate",
            "Cefapirin",
            "Cefatrizine",
            "Cefazedone",
            "Cefazolin",
            "Cefbuperazone",
            "Cefcapene",
            "Cefdinir",
            "Cefditoren",
            "Cefepime",
            "Cefetamet",
            "Cefixime",
            "Cefmenoxime",
            "Cefmetazole",
            "Cefminox",
            "Cefodizime",
            "Cefonicid",
            "Cefoperazone",
            "Ceforanide",
            "Cefotaxime",
            "Cefotetan",
            "Cefotiam",
            "Cefoxitin",
            "Cefozopran",
            "Cefpiramide",
            "Cefpirome",
            "Cefpodoxime",
            "Cefprozil",
            "Cefradine",
            "Cefroxadine",
            "Cefsulodin",
            "Ceftaroline fosamil",
            "Ceftazidime",
            "Ceftezole",
            "Ceftibuten",
            "Ceftizoxime",
            "Ceftobiprole",
            "Ceftolozane",
            "Ceftriaxone",
            "Cefuroxime",
            "Celecoxib",
            "Cenobamate",
            "Cepeginterferon alfa-2B",
            "Cephalexin",
            "Cephaloglycin",
            "Cephalothin Group",
            "Ceritinib",
            "Cerivastatin",
            "Certolizumab pegol",
            "Cethromycin",
            "Cetirizine",
            "Cevimeline",
            "Chenodeoxycholic acid",
            "Chloral hydrate",
            "Chlorambucil",
            "Chloramphenicol",
            "Chlormadinone",
            "Chlormadinone acetate",
            "Chloroquine",
            "Chlorothiazide",
            "Chlorotrianisene",
            "Chloroxylenol",
            "Chlorpheniramine",
            "Chlorpromazine",
            "Chlorpropamide",
            "Chlorthalidone",
            "Chlorzoxazone",
            "Cholesterol",
            "Cholic Acid",
            "Choline C 11",
            "Choline magnesium trisalicylate",
            "Choline salicylate",
            "Chondroitin sulfate",
            "Chromic chloride",
            "Chromic citrate",
            "Chromic nitrate",
            "Chromium",
            "Chromium gluconate",
            "Chromium nicotinate",
            "Chromous sulfate",
            "Cicletanine",
            "Cidofovir",
            "Cilostazol",
            "Cimetidine",
            "Cimicoxib",
            "Ciprofloxacin",
            "Cisapride",
            "Cisplatin",
            "Citalopram",
            "Cladribine",
            "Clarithromycin",
            "Clevidipine",
            "Clindamycin",
            "Clobazam",
            "Clobetasol",
            "Clobetasol propionate",
            "Clocortolone acetate",
            "Clofarabine",
            "Clofazimine",
            "Clofenamide",
            "Clomifene",
            "Clomipramine",
            "Clonazepam",
            "Clonidine",
            "Clonixin",
            "Clopamide",
            "Clopidogrel",
            "Cloprednol",
            "Cloprostenol",
            "Clorazepic acid",
            "Clorexolone",
            "Clorgiline",
            "Cloricromen",
            "Clorindione",
            "Clove oil",
            "Clozapine",
            "Coagulation Factor IX (Recombinant)",
            "Coagulation Factor IX Human",
            "Coagulation factor VII human",
            "Coagulation factor VIIa Recombinant Human",
            "Coagulation factor X human",
            "Cobicistat",
            "Cobimetinib",
            "Colchicine",
            "Colistimethate",
            "Colistin",
            "Collagenase clostridium histolyticum",
            "Conivaptan",
            "Conjugated estrogens",
            "Copanlisib",
            "Corifollitropin alfa",
            "Cortisone",
            "Cortisone acetate",
            "Cortivazol",
            "Coumarin",
            "Crizotinib",
            "Curcumin sulfate",
            "Cyanocobalamin",
            "Cyclopenthiazide",
            "Cyclophosphamide",
            "Cyclosporine",
            "Cyclothiazide",
            "Cyproterone acetate",
            "Cytarabine",
            "Dabigatran",
            "Dabigatran etexilate",
            "Dabrafenib",
            "Dacarbazine",
            "Daclatasvir",
            "Dacomitinib",
            "Dactinomycin",
            "Daidzin",
            "Dalfampridine",
            "Dalteparin",
            "Damoctocog alfa pegol",
            "Danaparoid",
            "Danazol",
            "Danoprevir",
            "Dapagliflozin",
            "Dapoxetine",
            "Dapsone",
            "Daptomycin",
            "Darexaban",
            "Darolutamide",
            "Darunavir",
            "Dasabuvir",
            "Dasatinib",
            "Daunorubicin",
            "Decitabine",
            "Deferasirox",
            "Deferiprone",
            "Defibrotide",
            "Dehydrochloromethyltestosterone",
            "Dehydrocholic acid",
            "Delafloxacin",
            "Delavirdine",
            "Demegestone",
            "Deoxycholic acid",
            "Dermatan sulfate",
            "Dersalazine",
            "Desipramine",
            "Desirudin",
            "Desmopressin",
            "Desmoteplase",
            "Desogestrel",
            "Desvenlafaxine",
            "Deutetrabenazine",
            "Dexamethasone",
            "Dexamethasone acetate",
            "Dexamethasone isonicotinate",
            "Dexibuprofen",
            "Dexketoprofen",
            "Dexloxiglumide",
            "Dexmedetomidine",
            "Dexniguldipine",
            "Dexpanthenol",
            "Dexrazoxane",
            "Dextran",
            "Dextromethorphan",
            "Diatrizoate",
            "Diazepam",
            "Dibromotyrosine",
            "Dichlorobenzyl alcohol",
            "Diclofenac",
            "Diclofenamide",
            "Dicoumarol",
            "Dicyclomine",
            "Didanosine",
            "Dienogest",
            "Diethylstilbestrol",
            "Difenpiramide",
            "Diflunisal",
            "Difluocortolone",
            "Digitoxin",
            "Digoxin",
            "Dihydrostreptomycin",
            "Diltiazem",
            "Dimercaprol",
            "Dimetacrine",
            "Dimethyl sulfoxide",
            "Dinutuximab",
            "Diosmin",
            "Diphenadione",
            "Dipyridamole",
            "Disopyramide",
            "Disulfiram",
            "Ditazole",
            "Ditiocarb",
            "DL-Methylephedrine",
            "Dobutamine",
            "Docetaxel",
            "Dolutegravir",
            "Domperidone",
            "Dopamine",
            "Doravirine",
            "Doripenem",
            "Dovitinib",
            "Doxacurium",
            "Doxepin",
            "Doxorubicin",
            "Doxycycline",
            "Dronabinol",
            "Dronedarone",
            "Drospirenone",
            "Drostanolone propionate",
            "Drotrecogin alfa",
            "Droxicam",
            "Droxidopa",
            "Duloxetine",
            "Dutasteride",
            "Duvelisib",
            "Dydrogesterone",
            "Dyphylline",
            "Ebselen",
            "Edetate calcium disodium anhydrous",
            "Edetic acid",
            "Edoxaban",
            "Edrophonium",
            "Efavirenz",
            "Efonidipine",
            "Eftrenonacog alfa",
            "Elacridar",
            "Elagolix",
            "Elbasvir",
            "Elexacaftor",
            "Eliglustat",
            "Eltrombopag",
            "Elvitegravir",
            "Emapalumab",
            "Emicizumab",
            "Enalaprilat",
            "Enasidenib",
            "Enfortumab vedotin",
            "Enoxaparin",
            "Entrectinib",
            "Enzalutamide",
            "Epimestrol",
            "Epirizole",
            "Epirubicin",
            "Epitizide",
            "Eplerenone",
            "Epoprostenol",
            "Eptifibatide",
            "Equol",
            "Erdafitinib",
            "Ergotamine",
            "Eribulin",
            "Erlotinib",
            "Ertapenem",
            "Ertugliflozin",
            "Erythromycin",
            "Escitalopram",
            "Estazolam",
            "Esterified estrogens",
            "Estetrol",
            "Estradiol",
            "Estradiol acetate",
            "Estradiol benzoate",
            "Estradiol cypionate",
            "Estradiol dienanthate",
            "Estradiol valerate",
            "Estriol",
            "Estrone sulfate",
            "Eszopiclone",
            "Etacrynic acid",
            "Etafedrine",
            "Etanercept",
            "Ethambutol",
            "Ethenzamide",
            "Ethinylestradiol",
            "Ethoxzolamide",
            "Ethyl biscoumacetate",
            "Ethynodiol diacetate",
            "Etodolac",
            "Etofenamate",
            "Etomidate",
            "Etonogestrel",
            "Etoperidone",
            "Etoposide",
            "Etoricoxib",
            "Etynodiol",
            "Eucalyptus oil",
            "Evening primrose oil",
            "Everolimus",
            "Ezogabine",
            "Factor IX Complex (Human)",
            "Factor XIII (human)",
            "Favipiravir",
            "Febuxostat",
            "Fedratinib",
            "Felodipine",
            "Fenbufen",
            "Fenofibrate",
            "Fenofibric acid",
            "Fenoldopam",
            "Fenoprofen",
            "Fenproporex",
            "Fenquizone",
            "Fentanyl",
            "Fentiazac",
            "Ferulic acid",
            "Fesoterodine",
            "Fexofenadine",
            "Fibrinogen human",
            "Fibrinolysin",
            "Finasteride",
            "Firocoxib",
            "Flavoxate",
            "Flibanserin",
            "Floctafenine",
            "Flomoxef",
            "Florbetaben (18F)",
            "Florbetapir (18F)",
            "Floxuridine",
            "Fluconazole",
            "Flucytosine",
            "Fludarabine",
            "Fludeoxyglucose (18F)",
            "Fluindione",
            "Flumazenil",
            "Flunixin",
            "Fluocinolone acetonide",
            "Fluocinonide",
            "Fluocortolone",
            "Fluorouracil",
            "Fluoxetine",
            "Flupirtine",
            "Fluprednidene",
            "Flurazepam",
            "Flurbiprofen",
            "Flurbiprofen axetil",
            "Flutamide",
            "Fluticasone",
            "Fluticasone furoate",
            "Fluticasone propionate",
            "Fluvastatin",
            "Fluvoxamine",
            "Folic acid",
            "Fomepizole",
            "Fondaparinux",
            "Formebolone",
            "Formestane",
            "Formic acid",
            "Formononetin",
            "Foscarnet",
            "Fosfomycin",
            "Fosinopril",
            "Fosnetupitant",
            "Fosphenytoin",
            "Fostamatinib",
            "Fostemsavir",
            "Framycetin",
            "Furazolidone",
            "Furosemide",
            "Fusidic acid",
            "Gabapentin enacarbil",
            "Gabexate",
            "Gadobenic acid",
            "Gadodiamide",
            "Gadofosveset trisodium",
            "Gadopentetic acid",
            "Gadoteric acid",
            "Gadoteridol",
            "Ganciclovir",
            "Gefitinib",
            "Gemcitabine",
            "Gemfibrozil",
            "Gemtuzumab ozogamicin",
            "Geneticin",
            "Genistein",
            "Gentamicin",
            "Gentamicin C1a",
            "Gestodene",
            "Gestonorone",
            "Gestrinone",
            "Gilteritinib",
            "Gimeracil",
            "Ginkgo biloba",
            "Givosiran",
            "Glasdegib",
            "Glecaprevir",
            "Glipizide",
            "Glyburide",
            "Glycerol phenylbutyrate",
            "Glycochenodeoxycholic Acid",
            "Glycocholic acid",
            "Golimumab",
            "Golodirsen",
            "Goserelin",
            "Gossypol",
            "Grapiprant",
            "Grazoprevir",
            "Guacetisal",
            "Guanethidine",
            "Guanfacine",
            "Halofantrine",
            "Haloperidol",
            "Harmaline",
            "Hemin",
            "Heparin",
            "Hesperetin",
            "Hexestrol",
            "Human interferon omega-1",
            "Hydracarbazine",
            "Hydralazine",
            "Hydrochlorothiazide",
            "Hydrocortisone",
            "Hydrocortisone acetate",
            "Hydrocortisone butyrate",
            "Hydrocortisone cypionate",
            "Hydrocortisone phosphate",
            "Hydroflumethiazide",
            "Hydrolyzed Cephalothin",
            "Hydromorphone",
            "Hydroxocobalamin",
            "Hydroxyethyl Starch",
            "Hydroxyprogesterone",
            "Hydroxyprogesterone caproate",
            "Hydroxytyrosol",
            "Hydroxyurea",
            "Hydroxyzine",
            "Hygromycin B",
            "Hyodeoxycholic Acid",
            "Ibritumomab tiuxetan",
            "Ibrutinib",
            "Ibudilast",
            "Ibuprofen",
            "Ibuproxam",
            "Ibutilide",
            "Icatibant",
            "Icosapent",
            "Icosapent ethyl",
            "Icotinib",
            "Idarubicin",
            "Idarucizumab",
            "Idebenone",
            "Idelalisib",
            "Idraparinux",
            "Ifetroban",
            "Ifosfamide",
            "Iloperidone",
            "Iloprost",
            "Imatinib",
            "Imidafenacin",
            "Imidazole salicylate",
            "Imipramine",
            "Indacaterol",
            "Indalpine",
            "Indapamide",
            "Indigotindisulfonic acid",
            "Indinavir",
            "Indisulam",
            "Indobufen",
            "Indomethacin",
            "Indoprofen",
            "Infliximab",
            "Inosine pranobex",
            "Inositol",
            "Inotersen",
            "Inotuzumab ozogamicin",
            "Interferon alfa",
            "Interferon alfa-2a",
            "Interferon alfa-2b",
            "Interferon alfa-n1",
            "Interferon alfa-n3",
            "Interferon alfacon-1",
            "Interferon beta-1b",
            "Interferon gamma-1b",
            "Invert sugar",
            "Iobenguane sulfate I-123",
            "Iodixanol",
            "Ioflupane I-123",
            "Iopromide",
            "Iothalamic acid",
            "Ioversol",
            "Ioxilan",
            "Ipecac",
            "Ipilimumab",
            "Iproniazid",
            "Irinotecan",
            "Isavuconazole",
            "Isavuconazonium",
            "Isepamicin",
            "Isocarboxazid",
            "Isoflavone",
            "Isoniazid",
            "Isosorbide",
            "Isosorbide mononitrate",
            "Isosulfan blue",
            "Isotretinoin",
            "Isoxicam",
            "Isradipine",
            "Istradefylline",
            "Itraconazole",
            "Ivacaftor",
            "Ivosidenib",
            "Ixabepilone",
            "Ixazomib",
            "Kallidinogenase",
            "Kanamycin",
            "Kebuzone",
            "Ketamine",
            "Ketanserin",
            "Ketazolam",
            "Ketoconazole",
            "Ketoprofen",
            "Ketorolac",
            "Labetalol",
            "Lamivudine",
            "Lamotrigine",
            "Laniquidar",
            "Lansoprazole",
            "Lapatinib",
            "Larotrectinib",
            "Lasmiditan",
            "Latamoxef",
            "Ledipasvir",
            "Lefamulin",
            "Lemborexant",
            "Lenalidomide",
            "Lenvatinib",
            "Lepirudin",
            "Lercanidipine",
            "Lesinurad",
            "Letaxaban",
            "Letermovir",
            "Leuprolide",
            "Levamlodipine",
            "Levobupivacaine",
            "Levocarnitine",
            "Levocetirizine",
            "Levofloxacin",
            "Levoketoconazole",
            "Levomilnacipran",
            "Levonorgestrel",
            "Levosalbutamol",
            "Licofelone",
            "Lidocaine",
            "Limaprost",
            "Linagliptin",
            "Linezolid",
            "Linsidomine",
            "Liothyronine",
            "Lisinopril",
            "Lithium carbonate",
            "Lithium cation",
            "Lithium citrate",
            "Lixisenatide",
            "Lofexidine",
            "Lomitapide",
            "Lomustine",
            "Lonafarnib",
            "Lonazolac",
            "Loncastuximab tesirine",
            "Lonidamine",
            "Loperamide",
            "Lopinavir",
            "Loracarbef",
            "Lorazepam",
            "Lorcaserin",
            "Lorlatinib",
            "Lornoxicam",
            "Lorpiprazole",
            "Lovastatin",
            "Loxapine",
            "Loxoprofen",
            "Lubiprostone",
            "Lumacaftor",
            "Lumiracoxib",
            "Lusutrombopag",
            "Lynestrenol",
            "Macitentan",
            "Magnesium carbonate",
            "Magnesium chloride",
            "Magnesium hydroxide",
            "Magnesium salicylate",
            "Magnesium trisilicate",
            "Mangafodipir",
            "Mannitol",
            "Maprotiline",
            "Maritime pine extract",
            "Mebanazine",
            "Mebutizide",
            "Mecamylamine",
            "Mechlorethamine",
            "Meclofenamic acid",
            "Medical Cannabis",
            "Medrogestone",
            "Medroxyprogesterone acetate",
            "Mefenamic acid",
            "Mefloquine",
            "Mefruside",
            "Megestrol acetate",
            "Melagatran",
            "Melengestrol acetate",
            "Meloxicam",
            "Melperone",
            "Melphalan",
            "Memantine",
            "Meperidine",
            "Mepivacaine",
            "Meprednisone",
            "Mercaptopurine",
            "Meropenem",
            "Mersalyl",
            "Mesalazine",
            "Mestranol",
            "Metamfetamine",
            "Metamizole",
            "Metaxalone",
            "Metformin",
            "Methadone",
            "Methallenestril",
            "Methazolamide",
            "Methimazole",
            "Methotrexate",
            "Methoxsalen",
            "Methyclothiazide",
            "Methyl salicylate",
            "Methyl-1-testosterone",
            "Methyldopa",
            "Methylene blue",
            "Methylestrenolone",
            "Methylnaltrexone",
            "Methyltestosterone",
            "Methylthiouracil",
            "Meticrane",
            "Metoclopramide",
            "Metolazone",
            "Metoprolol",
            "Metreleptin",
            "Metronidazole",
            "Metyrapone",
            "Mibefradil",
            "Mibolerone",
            "Miconazole",
            "Midazolam",
            "Midostaurin",
            "Mifepristone",
            "Migalastat",
            "Milnacipran",
            "Milrinone",
            "Minaprine",
            "Mirabegron",
            "Mitomycin",
            "Mitotane",
            "Mitoxantrone",
            "Moclobemide",
            "Modafinil",
            "Mofebutazone",
            "Mometasone",
            "Mometasone furoate",
            "Monteplase",
            "Morniflumate",
            "Moroctocog alfa",
            "Morphine",
            "Moxestrol",
            "Moxisylyte",
            "Muzolimine",
            "Mycophenolate mofetil",
            "Mycophenolic acid",
            "N-acetyltyrosine",
            "N-methylnicotinamide",
            "Nabiximols",
            "Nabumetone",
            "Nadolol",
            "Nadroparin",
            "Nafamostat",
            "Naftopidil",
            "Naldemedine",
            "Nalmefene",
            "Naloxone",
            "Naproxen",
            "Naringenin",
            "Nateglinide",
            "Neamine",
            "Nedaplatin",
            "Nedocromil",
            "Nefazodone",
            "Nelarabine",
            "Nelfinavir",
            "Neomycin",
            "Neratinib",
            "Netilmicin",
            "Netupitant",
            "Nevirapine",
            "Nialamide",
            "Nicardipine",
            "Nicorandil",
            "Nifedipine",
            "Nifenazone",
            "Niflumic acid",
            "Niguldipine",
            "Nilotinib",
            "Nilutamide",
            "Nilvadipine",
            "Nimesulide",
            "Nintedanib",
            "Nisoldipine",
            "Nitrendipine",
            "Nitric Oxide",
            "Nitroaspirin",
            "Nitrofurantoin",
            "Nitroprusside",
            "Nomegestrol",
            "Nomegestrol acetate",
            "Nonacog beta pegol",
            "Norelgestromin",
            "Norethindrone enanthate",
            "Norethisterone",
            "Norethynodrel",
            "Norgestimate",
            "Norgestrel",
            "Norgestrienone",
            "Nortriptyline",
            "Novobiocin",
            "NS-398",
            "Obeticholic acid",
            "Obinutuzumab",
            "Octamoxin",
            "Octinoxate",
            "Octylphenoxy polyethoxyethanol",
            "Odanacatib",
            "Olaparib",
            "Olsalazine",
            "Omacetaxine mepesuccinate",
            "Omadacycline",
            "Ombitasvir",
            "Omega-3 fatty acids",
            "Omega-3-acid ethyl esters",
            "Omega-3-carboxylic acids",
            "Omeprazole",
            "Ondansetron",
            "ONT-093",
            "Opium",
            "Ormeloxifene",
            "Oseltamivir",
            "Osilodrostat",
            "Osimertinib",
            "Otamixaban",
            "Oxabolone cipionate",
            "Oxacillin",
            "Oxaliplatin",
            "Oxaprozin",
            "Oxazepam",
            "Oxcarbazepine",
            "Oxybenzone",
            "Oxybutynin",
            "Oxycodone",
            "Oxyphenbutazone",
            "Oxyquinoline",
            "p-Coumaric acid",
            "Paclitaxel",
            "Palbociclib",
            "Paliperidone",
            "Palonosetron",
            "Pamidronic acid",
            "Panobinostat",
            "Pantoprazole",
            "Pantothenic acid",
            "Paramethasone",
            "Parecoxib",
            "Pargyline",
            "Paritaprevir",
            "Parnaparin",
            "Paromomycin",
            "Paroxetine",
            "Patent Blue",
            "Pazopanib",
            "Pegaptanib",
            "Peginesatide",
            "Peginterferon alfa-2a",
            "Peginterferon alfa-2b",
            "Peginterferon beta-1a",
            "Pemetrexed",
            "Penbutolol",
            "Penicillamine",
            "Pentaerythritol tetranitrate",
            "Pentamidine",
            "Pentastarch",
            "Pentetic acid",
            "Pentobarbital",
            "Pentosan polysulfate",
            "Pentostatin",
            "Pentoxifylline",
            "Perampanel",
            "Perindopril",
            "Permethrin",
            "Phenazopyridine",
            "Phenelzine",
            "Phenindione",
            "Pheniprazine",
            "Phenobarbital",
            "Phenoxypropazine",
            "Phenprocoumon",
            "Phentolamine",
            "Phenyl aminosalicylate",
            "Phenylalanine",
            "Phenylbutazone",
            "Phenytoin",
            "Pholcodine",
            "Phosphocreatine",
            "Phosphoric acid",
            "Phylloquinone",
            "Pibrentasvir",
            "Picosulfuric acid",
            "Picotamide",
            "Pidotimod",
            "Pimozide",
            "Pindolol",
            "Piperacillin",
            "Piracetam",
            "Piretanide",
            "Pirlindole",
            "Piroxicam",
            "Pirprofen",
            "Pitolisant",
            "Pivhydrazine",
            "Platelet Activating Factor",
            "Plazomicin",
            "Plerixafor",
            "Polmacoxib",
            "Polyestradiol phosphate",
            "Polythiazide",
            "Pomalidomide",
            "Ponatinib",
            "Ponesimod",
            "Posaconazole",
            "Potassium",
            "Potassium acetate",
            "Potassium bicarbonate",
            "Potassium cation",
            "Potassium chloride",
            "Potassium citrate",
            "Potassium Iodide",
            "Potassium nitrate",
            "Potassium perchlorate",
            "Potassium sulfate",
            "Pralatrexate",
            "Pralidoxime",
            "Pralsetinib",
            "Pramipexole",
            "Prasugrel",
            "Pravastatin",
            "Praziquantel",
            "Prednisolone hemisuccinate",
            "Prednisolone phosphate",
            "Prednisone",
            "Prednisone acetate",
            "Prednylidene",
            "Pregabalin",
            "Primaquine",
            "Primidone",
            "Probenecid",
            "Procainamide",
            "Procaine",
            "Procaine benzylpenicillin",
            "Procarbazine",
            "Progesterone",
            "Proglumetacin",
            "Promegestone",
            "Promethazine",
            "Propacetamol",
            "Propafenone",
            "Propantheline",
            "Propiverine",
            "Propranolol",
            "Propylthiouracil",
            "Propyphenazone",
            "Proquazone",
            "Protein C",
            "Protein S human",
            "Prothrombin",
            "Protocatechualdehyde",
            "Prucalopride",
            "Puromycin",
            "Pyrantel",
            "Pyrazinamide",
            "Pyridoxine",
            "Pyrithione",
            "Quercetin",
            "Quetiapine",
            "Quinacrine",
            "Quinestrol",
            "Quinethazone",
            "Quingestanol",
            "Quingestanol acetate",
            "Quinidine",
            "Quinine",
            "Rabeprazole",
            "Raltitrexed",
            "Ramatroban",
            "Ramelteon",
            "Ranitidine",
            "Ranolazine",
            "Rasagiline",
            "Regorafenib",
            "Relcovaptan",
            "Relugolix",
            "Remdesivir",
            "Reserpine",
            "Resorcinol",
            "Resveratrol",
            "Reteplase",
            "Revefenacin",
            "Reviparin",
            "Ribavirin",
            "Ribociclib",
            "Ribostamycin",
            "Ridogrel",
            "Rifampicin",
            "Rifamycin",
            "Rilonacept",
            "Rilpivirine",
            "Rimegepant",
            "Ripretinib",
            "Risperidone",
            "Ritanserin",
            "Ritonavir",
            "Rituximab",
            "Rizatriptan",
            "Robenacoxib",
            "Rofecoxib",
            "Roflumilast",
            "Rolapitant",
            "Rolofylline",
            "Romidepsin",
            "Ropivacaine",
            "Rosiglitazone",
            "Rosuvastatin",
            "Rucaparib",
            "Rusalatide acetate",
            "Ruxolitinib",
            "Sacubitril",
            "Safinamide",
            "Safrazine",
            "Salbutamol",
            "Salicylamide",
            "Salicylic acid",
            "Salmeterol",
            "Salmon calcitonin",
            "Salsalate",
            "Sapropterin",
            "Saquinavir",
            "Sarecycline",
            "Sarpogrelate",
            "Saruplase",
            "Satralizumab",
            "Saxagliptin",
            "SC-236",
            "Secobarbital",
            "Secukinumab",
            "Selegiline",
            "Selenious acid",
            "Selenium",
            "Selexipag",
            "Selumetinib",
            "Semuloparin",
            "Seproxetine",
            "Sertraline",
            "Sevoflurane",
            "Sibutramine",
            "Sildenafil",
            "Silodosin",
            "Siltuximab",
            "Simeprevir",
            "Simvastatin",
            "Sirolimus",
            "Sisomicin",
            "Sitagliptin",
            "Sodium acetate",
            "Sodium aurothiomalate",
            "Sodium citrate",
            "Sodium fluoride",
            "Sodium sulfate",
            "Sofosbuvir",
            "Solriamfetol",
            "Sorafenib",
            "Sorbitol",
            "Sotorasib",
            "Spiradoline",
            "Spironolactone",
            "SR-123781A",
            "St. John's Wort",
            "Stanolone",
            "Stanolone acetate",
            "Stiripentol",
            "Streptokinase",
            "Streptomycin",
            "Streptozocin",
            "Strontium chloride",
            "Sucralfate",
            "Sugammadex",
            "Sulbactam",
            "Sulfadiazine",
            "Sulfamethoxazole",
            "Sulfasalazine",
            "Sulfinpyrazone",
            "Sulindac",
            "Sulodexide",
            "Sumatriptan",
            "Sunitinib",
            "Susoctocog alfa",
            "Suvorexant",
            "Suxibuzone",
            "Synthetic Conjugated Estrogens, A",
            "Synthetic Conjugated Estrogens, B",
            "Tacrolimus",
            "Tadalafil",
            "Tafamidis",
            "Talazoparib",
            "Talinolol",
            "Talniflumate",
            "Tamoxifen",
            "Tamsulosin",
            "Tariquidar",
            "Tasimelteon",
            "Taurochenodeoxycholic acid",
            "Taurocholic acid",
            "Tauroursodeoxycholic acid",
            "Taxifolin",
            "Tazemetostat",
            "Tazobactam",
            "Technetium Tc-99m exametazime",
            "Technetium Tc-99m mebrofenin",
            "Technetium Tc-99m oxidronate",
            "Technetium Tc-99m pyrophosphate",
            "Technetium Tc-99m sestamibi",
            "Tedizolid phosphate",
            "Teduglutide",
            "Tegafur",
            "Tegaserod",
            "Telaprevir",
            "Telavancin",
            "Telithromycin",
            "Telmisartan",
            "Temazepam",
            "Temozolomide",
            "Temsirolimus",
            "Tenecteplase",
            "Tenidap",
            "Teniposide",
            "Tenofovir",
            "Tenofovir alafenamide",
            "Tenofovir disoproxil",
            "Tenoxicam",
            "Tepotinib",
            "Tepoxalin",
            "Terbutaline",
            "Terfenadine",
            "Teriflunomide",
            "Tesmilifene",
            "Testolactone",
            "Testosterone",
            "Testosterone cypionate",
            "Testosterone enantate benzilic acid hydrazone",
            "Testosterone enanthate",
            "Testosterone propionate",
            "Testosterone succinate",
            "Testosterone undecanoate",
            "Tetracycline",
            "Tetradecyl hydrogen sulfate (ester)",
            "Tezacaftor",
            "Thalidomide",
            "Theobromine",
            "Thiabendazole",
            "Thiethylperazine",
            "Thiosalicylic acid",
            "Thiotepa",
            "Tiapride",
            "Tiaprofenic acid",
            "Tibolone",
            "Ticagrelor",
            "Ticlopidine",
            "Tienilic acid",
            "Tiludronic acid",
            "Timolol",
            "Tinidazole",
            "Tinoridine",
            "Tinzaparin",
            "Tioclomarol",
            "Tioguanine",
            "Tiopronin",
            "Tiotropium",
            "Tipranavir",
            "Tirofiban",
            "Tivozanib",
            "Tixocortol",
            "Tobramycin",
            "Tocilizumab",
            "Tocopherol",
            "Tocopherylquinone",
            "Tofacitinib",
            "Tolazamide",
            "Tolbutamide",
            "Tolcapone",
            "Tolfenamic acid",
            "Tolmetin",
            "Toloxatone",
            "Tolterodine",
            "Tolvaptan",
            "Topiramate",
            "Topiroxostat",
            "Topotecan",
            "Torasemide",
            "Toremifene",
            "Tositumomab",
            "Trabectedin",
            "Tramadol",
            "Trametinib",
            "Tranilast",
            "Tranylcypromine",
            "Trapidil",
            "Trastuzumab emtansine",
            "Trazodone",
            "Trenonacog alfa",
            "Treprostinil",
            "Trestolone",
            "Trestolone acetate",
            "Tretinoin",
            "Triamcinolone",
            "Triamterene",
            "Triazolam",
            "Trichlormethiazide",
            "Triethylenetetramine",
            "Trifluridine",
            "Triflusal",
            "Trilaciclib",
            "Trimebutine",
            "Trimethoprim",
            "Trimetrexate",
            "Trimipramine",
            "Tripamide",
            "Triptolide",
            "Troglitazone",
            "Trolamine salicylate",
            "Troleandomycin",
            "Tropisetron",
            "Troxerutin",
            "Tucatinib",
            "Turoctocog alfa",
            "Turoctocog alfa pegol",
            "Ubrogepant",
            "Udenafil",
            "Ularitide",
            "Ulipristal",
            "Umbralisib",
            "Umeclidinium",
            "Urokinase",
            "Ursodeoxycholic acid",
            "Vaborbactam",
            "Valaciclovir",
            "Valbenazine",
            "Valdecoxib",
            "Valganciclovir",
            "Valspodar",
            "Vancomycin",
            "Vandetanib",
            "Vardenafil",
            "Varenicline",
            "Vatreptacog alfa",
            "Velpatasvir",
            "Vemurafenib",
            "Venetoclax",
            "Venlafaxine",
            "Verapamil",
            "Vicriviroc",
            "Vilanterol",
            "Viloxazine",
            "Vinblastine",
            "Vincristine",
            "Vindesine",
            "Vinflunine",
            "Vinorelbine",
            "Vismodegib",
            "Vitamin E",
            "Voclosporin",
            "Von Willebrand factor human",
            "Vorapaxar",
            "Voriconazole",
            "Vorinostat",
            "Vortioxetine",
            "Voxilaprevir",
            "Warfarin",
            "Ximelagatran",
            "Xipamide",
            "Zaleplon",
            "Zaltoprofen",
            "Zanamivir",
            "Zeranol",
            "Zidovudine",
            "Zimelidine",
            "Zinc citrate",
            "Ziprasidone",
            "Zomepirac",
            "Zonisamide",
            "Zosuquidar"
          ],
          "Trials": [
            "EUCTR2020-002282-33-DE",
            "NCT04508023",
            "NCT04416048",
            "NCT04504032",
            "NCT04394377",
            "NCT04324463",
            "NCT04351724",
            "EUCTR2020-001302-30-AT",
            "NCT04333407"
          ],
          "Trials Phases": [
            "2",
            "3",
            "3",
            "2",
            "4",
            "3",
            "2, 3",
            "2",
            "Not Available"
          ],
          "Trials Hrefs": [
            "https://www.clinicaltrialsregister.eu/ctr-search/search?query=eudract_number:2020-002282-33",
            "https://clinicaltrials.gov/show/NCT04508023",
            "https://clinicaltrials.gov/show/NCT04416048",
            "https://clinicaltrials.gov/show/NCT04504032",
            "https://clinicaltrials.gov/show/NCT04394377",
            "https://clinicaltrials.gov/show/NCT04324463",
            "https://clinicaltrials.gov/show/NCT04351724",
            "https://www.clinicaltrialsregister.eu/ctr-search/search?query=eudract_number:2020-001302-30",
            "https://clinicaltrials.gov/show/NCT04333407"
          ],
          "Name": "Rivaroxaban",
          "structure": "https://www.drugbank.ca/structures/DB06228/image.svg",
          "kind": "Drug",
          "Degree": 1,
          "Closeness Centrality": 0.11486198359957644,
          "Betweenness Centrality": 0.0,
          "Eigenvector Centrality": 1.6719538569957285e-05,
          "Clustering Coefficient": 0,
          "VoteRank Score": 0,
          "fill_color": "#FC5F67",
          "line_color": "#FB3640",
          "id": "Rivaroxaban",
          "value": "Rivaroxaban",
          "name": "Rivaroxaban"
        }
      },
      {
        "data": {
          "Gene": "F10",
          "ID": "P00742",
          "PDBID": "1P0S",
          "Organism": "Humans",
          "Protein Class": "Enzyme",
          "Protein Family": "Protease",
          "Cellular Location": "Secreted",
          "STRING Interaction Partners": [
            "SERPINC1",
            "F3",
            "F5",
            "TFPI",
            "F8",
            "SERPIND1",
            "F7",
            "THBD",
            "GGCX",
            "SERPINA5"
          ],
          "Diseases": [
            "Blood Coagulation Disorders",
            "Cerebrovascular accident",
            "Mammary Neoplasms",
            "Chronic Kidney Diseases",
            "Diabetes Mellitus",
            "Hepatitis",
            "Liver diseases",
            "Viral hepatitis",
            "Coagulation factor deficiency syndrome",
            "Blood Coagulation Disorders, Inherited",
            "Peripheral Arterial Diseases",
            "Infection",
            "Heart valve disease",
            "Hypertensive disease",
            "Kidney Diseases",
            "Lymphoma",
            "Vascular Diseases",
            "Virus Diseases",
            "B-Cell Lymphomas",
            "Adult Solid Neoplasm",
            "Adenoviral infections",
            "Arteriopathic disease"
          ],
          "Drugs": [
            "Antihemophilic factor, human recombinant",
            "Coagulation Factor IX (Recombinant)",
            "Coagulation factor VIIa Recombinant Human",
            "Heparin",
            "Enoxaparin",
            "SSR-126517E",
            "gamma-carboxy-L-glutamic acid",
            "4-[(5-CHLOROINDOL-2-YL)SULFONYL]-2-(2-METHYLPROPYL)-1-[[5-(PYRIDIN-4-YL)PYRIMIDIN-2-YL]CARBONYL]PIPERAZINE",
            "LY-517717",
            "Rivaroxaban",
            "Lanoteplase",
            "Idraparinux",
            "rNAPc2",
            "Apixaban",
            "Otamixaban",
            "Eribaxaban",
            "(2R)-2-(5-CHLORO-2-THIENYL)-N-{(3S)-1-[(1S)-1-METHYL-2-MORPHOLIN-4-YL-2-OXOETHYL]-2-OXOPYRROLIDIN-3-YL}PROPENE-1-SULFONAMIDE",
            "THIENO[3,2-B]PYRIDINE-2-SULFONIC ACID [1-(1-AMINO-ISOQUINOLIN-7-YLMETHYL)-2-OXO-PYRROLDIN-3-YL]-AMIDE",
            "2-(5-CHLORO-2-THIENYL)-N-{(3S)-1-[(1S)-1-METHYL-2-MORPHOLIN-4-YL-2-OXOETHYL]-2-OXOPYRROLIDIN-3-YL}ETHANESULFONAMIDE",
            "GW-813893",
            "2-({4-[(5-CHLORO-1H-INDOL-2-YL)SULFONYL]PIPERAZIN-1-YL}CARBONYL)THIENO[3,2-B]PYRIDINE 4-OXIDE",
            "N-((1R,2S)-2-(5-CHLORO-1H-INDOLE-2-CARBOXAMIDO)CYCLOHEXYL)-5-METHYL-4,5,6,7-TETRAHYDROTHIAZOLO[5,4-C]PYRIDINE-2-CARBOXAMIDE",
            "N-((1R,2R)-2-(5-CHLORO-1H-INDOLE-2-CARBOXAMIDO)CYCLOHEXYL)-5-METHYL-4,5,6,7-TETRAHYDROTHIAZOLO[5,4-C]PYRIDINE-2-CARBOXAMIDE",
            "N-(2-(((5-CHLORO-2-PYRIDINYL)AMINO)SULFONYL)PHENYL)-4-(2-OXO-1(2H)-PYRIDINYL)BENZAMIDE",
            "5-(5-CHLORO-2-THIENYL)-N-{(3S)-1-[(1S)-1-METHYL-2-MORPHOLIN-4-YL-2-OXOETHYL]-2-OXOPYRROLIDIN-3-YL}-1H-1,2,4-TRIAZOLE-3-SULFONAMIDE",
            "5-CHLORO-N-{(3S)-1-[(1S)-1-METHYL-2-MORPHOLIN-4-YL-2-OXOETHYL]-2-OXOPYRROLIDIN-3-YL}-1-BENZOTHIOPHENE-2-SULFONAMIDE",
            "6-CHLORO-N-{(3S)-1-[(1S)-1-METHYL-2-MORPHOLIN-4-YL-2-OXOETHYL]-2-OXOPYRROLIDIN-3-YL}-1-BENZOTHIOPHENE-2-SULFONAMIDE",
            "6-CHLORO-N-{(3S)-1-[(1S)-1-METHYL-2-(4-MORPHOLINYL)-2-OXO ETHYL]-2-OXO-3-PYRROLIDINYL}-2-NAPHTHALENESULFONAMIDE",
            "5-Chloro-N-{(3S)-1-[(2S)-1-(4-morpholinyl)-1-oxo-2-propanyl]-2-oxo-3-pyrrolidinyl}-1H-indole-2-sulfonamide",
            "5-chloro-N-[(3R)-1-(2-{[2-fluoro-4-(2-oxopyridin-1(2H)-yl)phenyl]amino}-2-oxoethyl)pyrrolidin-3-yl]thiophene-2-carboxamide",
            "5-Chloro-thiophene-2-carboxylic acid ((3S,4S)-1-{[2-fluoro-4-(2-oxo-2H-pyridin-1-yl)-phenylcarbamoyl]-methyl}-4-hydroxy-pyrrolidin-3-yl)-amide",
            "N-(1-ISOPROPYLPIPERIDIN-4-YL)-1-(3-METHOXYBENZYL)-1H-INDOLE-2-CARBOXAMIDE",
            "1-{2-[(4-CHLOROPHENYL)AMINO]-2-OXOETHYL}-N-(1-ISOPROPYLPIPERIDIN-4-YL)-1H-INDOLE-2-CARBOXAMIDE",
            "5-CHLORO-THIOPHENE-2-CARBOXYLIC ACID ((3S,4S)-4-FLUORO- 1-{[2-FLUORO-4-(2-OXO-2H-PYRIDIN-1-YL)-PHENYLCARBAMOYL]-METHYL}-PYRROLIDIN-3-YL)-AMIDE",
            "5-CHLORO-N-(2-(4-(2-OXOPYRIDIN-1(2H)-YL)BENZAMIDO)ETHYL)THIOPHENE-2-CARBOXAMIDE",
            "5-CHLORO-N-((1R,2S)-2-(4-(2-OXOPYRIDIN-1(2H)-YL)BENZAMIDO) CYCLOPENTYL)THIOPHENE-2-CARBOXAMIDE",
            "THIENO[3,2-B]PYRIDINE-2-SULFONIC ACID [2-OXO-1-(1H-PYRROLO[2,3-C]PYRIDIN-2-YLMETHYL)-PYRROLIDIN-3-YL]-AMIDE",
            "3-({4-[(6-CHLORO-1-BENZOTHIEN-2-YL)SULFONYL]-2-OXOPIPERAZIN-1-YL}METHYL)BENZENECARBOXIMIDAMIDE",
            "4-{[(E)-2-(5-CHLOROTHIEN-2-YL)VINYL]SULFONYL}-1-(1H-PYRROLO[3,2-C]PYRIDIN-2-YLMETHYL)PIPERAZIN-2-ONE",
            "4-({4-[(6-CHLORO-1-BENZOTHIEN-2-YL)SULFONYL]-2-OXOPIPERAZIN-1-YL}METHYL)BENZENECARBOXIMIDAMIDE",
            "4-[[(1E)-2-(4-CHLOROPHENYL)ETHENYL]SULFONYL]-1-[[1-(4-PYRIDINYL)-4-PIPERIDINYL]METHYL]PIPERAZINONE",
            "1-[[(1E)-2-(4-CHLOROPHENYL)ETHENYL]SULFONYL]-4-[[1-(4-PYRIDINYL)-4-PIPERIDINYL]METHYL]PIPERAZINE",
            "Fondaparinux",
            "Edoxaban",
            "Coagulation factor VII human",
            "Antithrombin Alfa",
            "Nafamostat",
            "Coagulation Factor IX Human",
            "Prothrombin",
            "Protein S human",
            "Anti-inhibitor coagulant complex",
            "Betrixaban",
            "Emicizumab",
            "Antihemophilic factor human",
            "Nonacog beta pegol",
            "Turoctocog alfa",
            "Bemiparin",
            "Kappadione",
            "Lonoctocog alfa",
            "Moroctocog alfa",
            "Albutrepenonacog alfa",
            "Protamine sulfate",
            "Turoctocog alfa pegol"
          ],
          "drugbank_url": "https://www.drugbank.ca/polypeptides/P00742",
          "Name": "Coagulation factor X",
          "structure": "https://cdn.rcsb.org/images/structures/p0/1p0s/1p0s_assembly-1.jpeg",
          "kind": "Target",
          "Degree": 8,
          "Closeness Centrality": 0.132762925633982,
          "Betweenness Centrality": 0.01083755278062208,
          "Eigenvector Centrality": 0.000293292829566937,
          "Clustering Coefficient": 0,
          "VoteRank Score": 229,
          "fill_color": "#12EAEA",
          "line_color": "#0EBEBE",
          "id": "Coagulation factor X",
          "value": "Coagulation factor X",
          "name": "Coagulation factor X"
        }
      },
      {
        "data": {
          "ID": "DB00143",
          "SMILES": "C(CC(=O)N[C@@H](CS)C(=O)NCC(=O)O)[C@@H](C(=O)O)N",
          "ATC Code Level 1": [
            "V"
          ],
          "ATC Code Level 2": [
            "V03"
          ],
          "ATC Code Level 3": [
            "V03A"
          ],
          "ATC Code Level 4": [
            "V03AB"
          ],
          "ATC Identifier": [
            "V03AB32"
          ],
          "Targets": [
            "Microsomal glutathione S-transferase 3",
            "Hematopoietic prostaglandin D synthase",
            "Glutathione S-transferase A1",
            "Glutathione S-transferase A2",
            "Microsomal glutathione S-transferase 1",
            "S-formylglutathione hydrolase",
            "Gamma-glutamyltranspeptidase 1",
            "Glutathione S-transferase Mu 2",
            "Glutaredoxin-1",
            "Phospholipid hydroperoxide glutathione peroxidase, mitochondrial",
            "Glutathione S-transferase Mu 5",
            "Glutathione peroxidase 6",
            "Hydroxyacylglutathione hydrolase, mitochondrial",
            "Glutathione peroxidase",
            "Glutathione peroxidase 7",
            "Microsomal glutathione S-transferase 2",
            "Glutathione S-transferase omega-2",
            "Glutaredoxin-2, mitochondrial",
            "Lactoylglutathione lyase",
            "Leukotriene C4 synthase",
            "Glutathione reductase, mitochondrial",
            "Glutathione synthetase",
            "Glutathione S-transferase Mu 1",
            "Glutathione S-transferase kappa 1",
            "Glutathione S-transferase A3",
            "Glutathione S-transferase Mu 3",
            "Glutathione S-transferase A4",
            "Glutathione S-transferase Mu 4",
            "Glutathione S-transferase A5",
            "Glutathione S-transferase P",
            "Glutathione S-transferase omega-1",
            "Glutathione peroxidase 1",
            "Glutathione peroxidase 2",
            "Glutathione S-transferase theta-1",
            "Maleylacetoacetate isomerase",
            "Epididymal secretory glutathione peroxidase",
            "Glutathione peroxidase 3",
            "Aldose reductase",
            "Matrix metalloproteinase-9",
            "Cytochrome P450 3A4",
            "Probable glutathione peroxidase 8"
          ],
          "Enzymes": [
            "Glutathione S-transferase A2",
            "Glutathione S-transferase A1"
          ],
          "Carriers": [],
          "Transporters": [
            "Multidrug resistance-associated protein 1",
            "Canalicular multispecific organic anion transporter 1",
            "Canalicular multispecific organic anion transporter 2",
            "Multidrug resistance-associated protein 4",
            "Multidrug resistance-associated protein 5"
          ],
          "Target Class": [
            "Enzyme",
            "Enzyme",
            "Enzyme",
            "Enzyme",
            "Enzyme",
            "Enzyme",
            "Enzyme",
            "Enzyme",
            "Not Available",
            "Enzyme",
            "Enzyme",
            "Not Available",
            "Enzyme",
            "Not Available",
            "Not Available",
            "Enzyme",
            "Enzyme",
            "Not Available",
            "Enzyme",
            "Enzyme",
            "Enzyme",
            "Not Available",
            "Enzyme",
            "Enzyme",
            "Enzyme",
            "Enzyme",
            "Enzyme",
            "Enzyme",
            "Enzyme",
            "Enzyme",
            "Enzyme",
            "Enzyme",
            "Not Available",
            "Enzyme",
            "Enzyme",
            "Not Available",
            "Not Available",
            "Enzyme",
            "Enzyme",
            "Enzyme",
            "Not Available"
          ],
          "Drug Interactions": [],
          "Trials": [
            "ISRCTN34160010"
          ],
          "Trials Phases": [
            "Not Available"
          ],
          "Trials Hrefs": [
            "http://isrctn.com/ISRCTN34160010"
          ],
          "Name": "Glutathione",
          "structure": "https://www.drugbank.ca/structures/DB00143/image.svg",
          "kind": "Drug",
          "Degree": 41,
          "Closeness Centrality": 0.17278847313099235,
          "Betweenness Centrality": 0.07203441669710832,
          "Eigenvector Centrality": 0.00010116377862275355,
          "Clustering Coefficient": 0,
          "VoteRank Score": 265,
          "fill_color": "#FC5F67",
          "line_color": "#FB3640",
          "id": "Glutathione",
          "value": "Glutathione",
          "name": "Glutathione"
        }
      },
      {
        "data": {
          "Gene": "MGST3",
          "ID": "O14880",
          "PDBID": "4JRZ",
          "Organism": "Humans",
          "Protein Class": "Enzyme",
          "Protein Family": "Not Available",
          "Cellular Location": "Endoplasmic reticulum membrane",
          "STRING Interaction Partners": [],
          "Diseases": [
            "Neurodegenerative Disorders"
          ],
          "Drugs": [
            "Glutathione"
          ],
          "drugbank_url": "https://www.drugbank.ca/polypeptides/O14880",
          "Name": "Microsomal glutathione S-transferase 3",
          "structure": "https://cdn.rcsb.org/images/structures/jr/4jrz/4jrz_assembly-1.jpeg",
          "kind": "Target",
          "Degree": 1,
          "Closeness Centrality": 0.14365131823571337,
          "Betweenness Centrality": 0.0,
          "Eigenvector Centrality": 5.768050119481645e-06,
          "Clustering Coefficient": 0,
          "VoteRank Score": 0,
          "fill_color": "#12EAEA",
          "line_color": "#0EBEBE",
          "id": "Microsomal glutathione S-transferase 3",
          "value": "Microsomal glutathione S-transferase 3",
          "name": "Microsomal glutathione S-transferase 3"
        }
      },
      {
        "data": {
          "Gene": "HPGDS",
          "ID": "O60760",
          "PDBID": "Not Available",
          "Organism": "Humans",
          "Protein Class": "Enzyme",
          "Protein Family": "Transferase",
          "Cellular Location": "Cytoplasm",
          "STRING Interaction Partners": [
            "GSR",
            "PTGS2"
          ],
          "Diseases": [
            "Liver diseases",
            "Mood Disorders",
            "Psychotic Disorders",
            "Neoplasms",
            "Testicular Neoplasms",
            "Malignant neoplasm of mouth",
            "Diabetes Mellitus",
            "Adenocarcinoma",
            "Inflammatory Bowel Diseases",
            "Brain Neoplasms",
            "Hypertensive disease",
            "Carcinoma",
            "Esophageal Neoplasms",
            "Cardiovascular Diseases",
            "Lung diseases",
            "Alcoholic Liver Diseases",
            "Prostatic Neoplasms",
            "Neuropathy",
            "Bone neoplasms",
            "Colorectal Neoplasms",
            "Drug Eruptions",
            "Laryngeal Diseases",
            "Lymphoma",
            "Parasitic Diseases",
            "Respiration Disorders",
            "Skin lesion",
            "Skin Neoplasms",
            "B-Cell Lymphomas",
            "Dyslipidemias",
            "Arteriopathic disease",
            "Venoocclusive disease",
            "Chronic Kidney Diseases",
            "Secondary Neoplasm",
            "Adenoma",
            "Anxiety Disorders",
            "Autoimmune Diseases",
            "Mental disorders",
            "Cerebrovascular Disorders",
            "Esophageal Diseases",
            "Congenital Heart Defects",
            "Heart Diseases",
            "HIV Infections",
            "Intestinal Diseases",
            "Intestinal Neoplasms",
            "Liver neoplasms",
            "Lung Neoplasms",
            "Myopathy",
            "nervous system disorder",
            "Occupational Diseases",
            "Pituitary Diseases",
            "Precancerous Conditions",
            "Respiratory Syncytial Virus Infections",
            "Retinal Diseases",
            "Signs and Symptoms, Respiratory",
            "Cerebrovascular accident",
            "Temporomandibular Joint Disorders",
            "Thalassemia",
            "Uterine Fibroids",
            "Encephalopathies",
            "Epstein-Barr Virus Infections",
            "Lung Diseases, Interstitial",
            "Neoplasms, Neuroepithelial",
            "Parkinsonian Disorders",
            "Hematologic Neoplasms",
            "Neurodegenerative Disorders",
            "Cardiomyopathies",
            "Polyomavirus Infections",
            "Eosinophilic disorder",
            "Drug Dependence",
            "Neurodevelopmental Disorders"
          ],
          "Drugs": [
            "2-(2f-Benzothiazolyl)-5-Styryl-3-(4f-Phthalhydrazidyl)Tetrazolium Chloride",
            "Glutathione",
            "3-phenyl-5-(1H-pyrazol-3-yl)isoxazole",
            "PHENYL-5-(1H-PYRAZOL-3-YL)-1,3-THIAZOLE",
            "Tranilast",
            "4-{[4-(4-fluoro-3-methylphenyl)-1,3-thiazol-2-yl]amino}-2-hydroxybenzoic acid",
            "4-(BENZHYDRYLOXY)-1-[3-(1H-TETRAAZOL-5-YL)PROPYL]PIPERIDINE",
            "Nocodazole",
            "3-(4-nitrophenyl)-1H-pyrazole",
            "1-PHENYL-1H-PYRAZOLE-4-CARBOXYLIC ACID",
            "Tretinoin",
            "Glutathione disulfide"
          ],
          "drugbank_url": "https://www.drugbank.ca/polypeptides/O60760",
          "Name": "Hematopoietic prostaglandin D synthase",
          "structure": "https://cdn.rcsb.org/images/structures/ot/not available/not available_model-1.jpeg",
          "kind": "Target",
          "Degree": 3,
          "Closeness Centrality": 0.14538276817472756,
          "Betweenness Centrality": 0.013320371690541982,
          "Eigenvector Centrality": 5.8353719476275405e-06,
          "Clustering Coefficient": 0,
          "VoteRank Score": 104,
          "fill_color": "#12EAEA",
          "line_color": "#0EBEBE",
          "id": "Hematopoietic prostaglandin D synthase",
          "value": "Hematopoietic prostaglandin D synthase",
          "name": "Hematopoietic prostaglandin D synthase"
        }
      },
      {
        "data": {
          "Gene": "GSTA1",
          "ID": "P08263",
          "PDBID": "Not Available",
          "Organism": "Humans",
          "Protein Class": "Enzyme",
          "Protein Family": "Not Available",
          "Cellular Location": "Cytoplasm",
          "STRING Interaction Partners": [
            "GSTA2"
          ],
          "Diseases": [
            "Prostatic Neoplasms",
            "Drug toxicity",
            "Psychotic Disorders",
            "Adverse reaction to drug",
            "Neoplasms",
            "Mammary Neoplasms",
            "Adenocarcinoma",
            "Adenoma",
            "Hemoglobinopathies",
            "Hypertensive disease",
            "Liver diseases",
            "Liver neoplasms",
            "Cerebrovascular accident",
            "Malignant neoplasm of mouth"
          ],
          "Drugs": [
            "S-Hydroxycysteine",
            "Glutathione sulfonic acid",
            "Glutathione",
            "2-Hydroxyethyl Disulfide",
            "N-(4-Aminobutanoyl)-S-(4-methoxybenzyl)-L-cysteinylglycine",
            "S-benzylglutathione",
            "S-Hexylglutathione",
            "Busulfan",
            "Azathioprine",
            "Hypericin",
            "Curcumin",
            "Glutathione disulfide"
          ],
          "drugbank_url": "https://www.drugbank.ca/polypeptides/P08263",
          "Name": "Glutathione S-transferase A1",
          "structure": "https://cdn.rcsb.org/images/structures/ot/not available/not available_model-1.jpeg",
          "kind": "Target",
          "Degree": 1,
          "Closeness Centrality": 0.14365131823571337,
          "Betweenness Centrality": 0.0,
          "Eigenvector Centrality": 5.768050119481645e-06,
          "Clustering Coefficient": 0,
          "VoteRank Score": 0,
          "fill_color": "#12EAEA",
          "line_color": "#0EBEBE",
          "id": "Glutathione S-transferase A1",
          "value": "Glutathione S-transferase A1",
          "name": "Glutathione S-transferase A1"
        }
      },
      {
        "data": {
          "Gene": "GSTA2",
          "ID": "P09210",
          "PDBID": "Not Available",
          "Organism": "Humans",
          "Protein Class": "Enzyme",
          "Protein Family": "Transferase",
          "Cellular Location": "Cytoplasm",
          "STRING Interaction Partners": [
            "GSTA1",
            "GSTA5",
            "NFE2L2"
          ],
          "Diseases": [],
          "Drugs": [
            "Chloroquine",
            "Glutathione",
            "Vitamin E",
            "Clofibrate",
            "Etacrynic acid",
            "Busulfan",
            "Azathioprine",
            "alpha-Tocopherol succinate",
            "D-alpha-Tocopherol acetate",
            "Glutathione disulfide"
          ],
          "drugbank_url": "https://www.drugbank.ca/polypeptides/P09210",
          "Name": "Glutathione S-transferase A2",
          "structure": "https://cdn.rcsb.org/images/structures/ot/not available/not available_model-1.jpeg",
          "kind": "Target",
          "Degree": 2,
          "Closeness Centrality": 0.14562211420547208,
          "Betweenness Centrality": 0.002129296563681094,
          "Eigenvector Centrality": 6.3046750432041825e-06,
          "Clustering Coefficient": 0,
          "VoteRank Score": 0,
          "fill_color": "#12EAEA",
          "line_color": "#0EBEBE",
          "id": "Glutathione S-transferase A2",
          "value": "Glutathione S-transferase A2",
          "name": "Glutathione S-transferase A2"
        }
      },
      {
        "data": {
          "Gene": "MGST1",
          "ID": "P10620",
          "PDBID": "2H8A",
          "Organism": "Humans",
          "Protein Class": "Enzyme",
          "Protein Family": "Transferase",
          "Cellular Location": "Microsome",
          "STRING Interaction Partners": [],
          "Diseases": [
            "Degenerative Diseases, Central Nervous System",
            "Neurodegenerative Disorders",
            "Degenerative Diseases, Spinal Cord",
            "Neoplasms",
            "Congenital Heart Defects",
            "Lung Neoplasms",
            "Lymphoma"
          ],
          "Drugs": [
            "Glutathione",
            "Glutathione disulfide"
          ],
          "drugbank_url": "https://www.drugbank.ca/polypeptides/P10620",
          "Name": "Microsomal glutathione S-transferase 1",
          "structure": "https://cdn.rcsb.org/images/structures/h8/2h8a/2h8a_assembly-1.jpeg",
          "kind": "Target",
          "Degree": 1,
          "Closeness Centrality": 0.14365131823571337,
          "Betweenness Centrality": 0.0,
          "Eigenvector Centrality": 5.768050119481645e-06,
          "Clustering Coefficient": 0,
          "VoteRank Score": 0,
          "fill_color": "#12EAEA",
          "line_color": "#0EBEBE",
          "id": "Microsomal glutathione S-transferase 1",
          "value": "Microsomal glutathione S-transferase 1",
          "name": "Microsomal glutathione S-transferase 1"
        }
      },
      {
        "data": {
          "Gene": "ESD",
          "ID": "P10768",
          "PDBID": "Not Available",
          "Organism": "Humans",
          "Protein Class": "Enzyme",
          "Protein Family": "Hydrolase",
          "Cellular Location": "Cytoplasm",
          "STRING Interaction Partners": [
            "ADH5"
          ],
          "Diseases": [
            "Neoplasms",
            "Adenoma",
            "Mental disorders",
            "Diabetes Mellitus",
            "Monosomy",
            "Cerebrovascular accident",
            "Migraine Disorders",
            "Sarcoma",
            "Malignant neoplasm of soft tissue"
          ],
          "Drugs": [
            "Glutathione"
          ],
          "drugbank_url": "https://www.drugbank.ca/polypeptides/P10768",
          "Name": "S-formylglutathione hydrolase",
          "structure": "https://cdn.rcsb.org/images/structures/ot/not available/not available_model-1.jpeg",
          "kind": "Target",
          "Degree": 1,
          "Closeness Centrality": 0.14365131823571337,
          "Betweenness Centrality": 0.0,
          "Eigenvector Centrality": 5.768050119481645e-06,
          "Clustering Coefficient": 0,
          "VoteRank Score": 0,
          "fill_color": "#12EAEA",
          "line_color": "#0EBEBE",
          "id": "S-formylglutathione hydrolase",
          "value": "S-formylglutathione hydrolase",
          "name": "S-formylglutathione hydrolase"
        }
      },
      {
        "data": {
          "Gene": "GGT1",
          "ID": "P19440",
          "PDBID": "Not Available",
          "Organism": "Humans",
          "Protein Class": "Enzyme",
          "Protein Family": "Not Available",
          "Cellular Location": "Cell membrane",
          "STRING Interaction Partners": [
            "GGCT",
            "GSR"
          ],
          "Diseases": [
            "Liver diseases",
            "Carcinoma",
            "Prostatic Neoplasms",
            "Alcohol-Related Disorders",
            "Alcohol-Induced Disorders",
            "Neoplasms",
            "Protein measurement",
            "Malignant Neoplasms",
            "Primary malignant neoplasm",
            "Hepatitis",
            "Hypertensive disease",
            "Liver neoplasms",
            "Adenocarcinoma",
            "Dyslipidemias",
            "Tauopathies",
            "Cardiovascular Diseases",
            "Congenital chromosomal disease",
            "Inflammatory Bowel Diseases",
            "Lymphoma",
            "Cerebrovascular accident",
            "Virus Diseases",
            "B-Cell Lymphomas",
            "Mitochondrial Diseases",
            "Gestational Trophoblastic Neoplasms",
            "MYELODYSPLASTIC SYNDROME"
          ],
          "Drugs": [
            "Glutathione"
          ],
          "drugbank_url": "https://www.drugbank.ca/polypeptides/P19440",
          "Name": "Gamma-glutamyltranspeptidase 1",
          "structure": "https://cdn.rcsb.org/images/structures/ot/not available/not available_model-1.jpeg",
          "kind": "Target",
          "Degree": 1,
          "Closeness Centrality": 0.14365131823571337,
          "Betweenness Centrality": 0.0,
          "Eigenvector Centrality": 5.768050119481645e-06,
          "Clustering Coefficient": 0,
          "VoteRank Score": 0,
          "fill_color": "#12EAEA",
          "line_color": "#0EBEBE",
          "id": "Gamma-glutamyltranspeptidase 1",
          "value": "Gamma-glutamyltranspeptidase 1",
          "name": "Gamma-glutamyltranspeptidase 1"
        }
      },
      {
        "data": {
          "Gene": "GSTM2",
          "ID": "P28161",
          "PDBID": "3GTU",
          "Organism": "Humans",
          "Protein Class": "Enzyme",
          "Protein Family": "Transferase",
          "Cellular Location": "Cytoplasm",
          "STRING Interaction Partners": [
            "GSTM3",
            "GSTM4",
            "GSTM1",
            "GSTM5"
          ],
          "Diseases": [
            "Neurodegenerative Disorders",
            "Degenerative Diseases, Central Nervous System",
            "Degenerative Diseases, Spinal Cord",
            "Hypertensive disease",
            "Malignant Neoplasms",
            "Primary malignant neoplasm",
            "Congenital chromosomal disease",
            "Malignant neoplasm of mouth",
            "Inflammatory Bowel Diseases",
            "Esophageal Neoplasms",
            "Virus Diseases",
            "Lung diseases",
            "Pancreatic Diseases",
            "Signs and Symptoms, Respiratory",
            "Cerebrovascular accident",
            "Encephalopathies",
            "Migraine Disorders",
            "Alcohol-Induced Disorders",
            "Venoocclusive disease",
            "Chronic Kidney Diseases"
          ],
          "Drugs": [
            "S-(2,4-dinitrophenyl)glutathione",
            "Glutathione disulfide",
            "Glutathione",
            "S-Methyl glutathione"
          ],
          "drugbank_url": "https://www.drugbank.ca/polypeptides/P28161",
          "Name": "Glutathione S-transferase Mu 2",
          "structure": "https://cdn.rcsb.org/images/structures/gt/3gtu/3gtu_assembly-1.jpeg",
          "kind": "Target",
          "Degree": 1,
          "Closeness Centrality": 0.14365131823571337,
          "Betweenness Centrality": 0.0,
          "Eigenvector Centrality": 5.768050119481645e-06,
          "Clustering Coefficient": 0,
          "VoteRank Score": 0,
          "fill_color": "#12EAEA",
          "line_color": "#0EBEBE",
          "id": "Glutathione S-transferase Mu 2",
          "value": "Glutathione S-transferase Mu 2",
          "name": "Glutathione S-transferase Mu 2"
        }
      },
      {
        "data": {
          "Gene": "GLRX",
          "ID": "P35754",
          "PDBID": "Not Available",
          "Organism": "Humans",
          "Protein Class": "Not Available",
          "Protein Family": "Not Available",
          "Cellular Location": "Cytoplasm",
          "STRING Interaction Partners": [
            "RRM1"
          ],
          "Diseases": [
            "Neoplasms",
            "Diabetes Mellitus",
            "Lung diseases",
            "Bacterial Infections",
            "Malignant Neoplasms",
            "Respiratory Tract Infections",
            "Lung Diseases, Interstitial",
            "Dyslipidemias",
            "Neurodegenerative Disorders",
            "Inflammatory disorder",
            "Primary malignant neoplasm",
            "Chronic Kidney Diseases"
          ],
          "Drugs": [
            "Glutathione"
          ],
          "drugbank_url": "https://www.drugbank.ca/polypeptides/P35754",
          "Name": "Glutaredoxin-1",
          "structure": "https://cdn.rcsb.org/images/structures/ot/not available/not available_model-1.jpeg",
          "kind": "Target",
          "Degree": 1,
          "Closeness Centrality": 0.14365131823571337,
          "Betweenness Centrality": 0.0,
          "Eigenvector Centrality": 5.768050119481645e-06,
          "Clustering Coefficient": 0,
          "VoteRank Score": 0,
          "fill_color": "#12EAEA",
          "line_color": "#0EBEBE",
          "id": "Glutaredoxin-1",
          "value": "Glutaredoxin-1",
          "name": "Glutaredoxin-1"
        }
      },
      {
        "data": {
          "Gene": "GPX4",
          "ID": "P36969",
          "PDBID": "Not Available",
          "Organism": "Humans",
          "Protein Class": "Enzyme",
          "Protein Family": "Oxidoreductase",
          "Cellular Location": "Mitochondrion",
          "STRING Interaction Partners": [
            "GSR",
            "GRSF1",
            "GSS"
          ],
          "Diseases": [
            "Mammary Neoplasms",
            "Colorectal Neoplasms",
            "Malignant Neoplasms",
            "Primary malignant neoplasm",
            "Neoplasms",
            "B-Cell Lymphomas",
            "Complications of Diabetes Mellitus",
            "Adenocarcinoma",
            "Anxiety Disorders",
            "Diabetes Mellitus",
            "Kidney Diseases",
            "Lung Neoplasms",
            "Lymphoma",
            "nervous system disorder",
            "Cerebrovascular accident",
            "Thyroid Diseases",
            "Virus Diseases",
            "Peripheral Arterial Diseases"
          ],
          "Drugs": [
            "Glutathione",
            "Glutathione disulfide",
            "Benzoyl peroxide"
          ],
          "drugbank_url": "https://www.drugbank.ca/polypeptides/P36969",
          "Name": "Phospholipid hydroperoxide glutathione peroxidase, mitochondrial",
          "structure": "https://cdn.rcsb.org/images/structures/ot/not available/not available_model-1.jpeg",
          "kind": "Target",
          "Degree": 1,
          "Closeness Centrality": 0.14365131823571337,
          "Betweenness Centrality": 0.0,
          "Eigenvector Centrality": 5.768050119481645e-06,
          "Clustering Coefficient": 0,
          "VoteRank Score": 0,
          "fill_color": "#12EAEA",
          "line_color": "#0EBEBE",
          "id": "Phospholipid hydroperoxide glutathione peroxidase, mitochondrial",
          "value": "Phospholipid hydroperoxide glutathione peroxidase, mitochondrial",
          "name": "Phospholipid hydroperoxide glutathione peroxidase, mitochondrial"
        }
      },
      {
        "data": {
          "Gene": "GSTM5",
          "ID": "P46439",
          "PDBID": "1GTU",
          "Organism": "Humans",
          "Protein Class": "Enzyme",
          "Protein Family": "Transferase",
          "Cellular Location": "Cytoplasm",
          "STRING Interaction Partners": [
            "GSTM4",
            "GSTM2"
          ],
          "Diseases": [
            "Colonic Neoplasms",
            "Degenerative Diseases, Central Nervous System",
            "Neurodegenerative Disorders",
            "Degenerative Diseases, Spinal Cord",
            "Hypertensive disease",
            "Psychotic Disorders"
          ],
          "Drugs": [
            "Glutathione",
            "Glutathione disulfide"
          ],
          "drugbank_url": "https://www.drugbank.ca/polypeptides/P46439",
          "Name": "Glutathione S-transferase Mu 5",
          "structure": "https://cdn.rcsb.org/images/structures/gt/1gtu/1gtu_assembly-1.jpeg",
          "kind": "Target",
          "Degree": 1,
          "Closeness Centrality": 0.14365131823571337,
          "Betweenness Centrality": 0.0,
          "Eigenvector Centrality": 5.768050119481645e-06,
          "Clustering Coefficient": 0,
          "VoteRank Score": 0,
          "fill_color": "#12EAEA",
          "line_color": "#0EBEBE",
          "id": "Glutathione S-transferase Mu 5",
          "value": "Glutathione S-transferase Mu 5",
          "name": "Glutathione S-transferase Mu 5"
        }
      },
      {
        "data": {
          "Gene": "GPX6",
          "ID": "P59796",
          "PDBID": "Not Available",
          "Organism": "Humans",
          "Protein Class": "Not Available",
          "Protein Family": "Not Available",
          "Cellular Location": "Secreted",
          "STRING Interaction Partners": [
            "SOD1",
            "SOD2",
            "SOD3"
          ],
          "Diseases": [],
          "Drugs": [
            "Glutathione",
            "Glutathione disulfide",
            "Benzoyl peroxide"
          ],
          "drugbank_url": "https://www.drugbank.ca/polypeptides/P59796",
          "Name": "Glutathione peroxidase 6",
          "structure": "https://cdn.rcsb.org/images/structures/ot/not available/not available_model-1.jpeg",
          "kind": "Target",
          "Degree": 1,
          "Closeness Centrality": 0.14365131823571337,
          "Betweenness Centrality": 0.0,
          "Eigenvector Centrality": 5.768050119481645e-06,
          "Clustering Coefficient": 0,
          "VoteRank Score": 0,
          "fill_color": "#12EAEA",
          "line_color": "#0EBEBE",
          "id": "Glutathione peroxidase 6",
          "value": "Glutathione peroxidase 6",
          "name": "Glutathione peroxidase 6"
        }
      },
      {
        "data": {
          "Gene": "HAGH",
          "ID": "Q16775",
          "PDBID": "Not Available",
          "Organism": "Humans",
          "Protein Class": "Enzyme",
          "Protein Family": "Hydrolase",
          "Cellular Location": "Mitochondrion matrix",
          "STRING Interaction Partners": [
            "GLO1"
          ],
          "Diseases": [
            "Neoplasms",
            "Adenocarcinoma",
            "Carcinoma",
            "Prostatic Neoplasms"
          ],
          "Drugs": [
            "S-(N-hydroxy-N-bromophenylcarbamoyl)glutathione",
            "Glutathione"
          ],
          "drugbank_url": "https://www.drugbank.ca/polypeptides/Q16775",
          "Name": "Hydroxyacylglutathione hydrolase, mitochondrial",
          "structure": "https://cdn.rcsb.org/images/structures/ot/not available/not available_model-1.jpeg",
          "kind": "Target",
          "Degree": 1,
          "Closeness Centrality": 0.14365131823571337,
          "Betweenness Centrality": 0.0,
          "Eigenvector Centrality": 5.768050119481645e-06,
          "Clustering Coefficient": 0,
          "VoteRank Score": 0,
          "fill_color": "#12EAEA",
          "line_color": "#0EBEBE",
          "id": "Hydroxyacylglutathione hydrolase, mitochondrial",
          "value": "Hydroxyacylglutathione hydrolase, mitochondrial",
          "name": "Hydroxyacylglutathione hydrolase, mitochondrial"
        }
      },
      {
        "data": {
          "Gene": "GPX1",
          "ID": "Q6NSD4",
          "PDBID": "1GP1",
          "Organism": "Humans",
          "Protein Class": "Not Available",
          "Protein Family": "Not Available",
          "Cellular Location": "Not Available",
          "STRING Interaction Partners": [
            "SOD2",
            "GSR",
            "SOD1",
            "SOD3",
            "GSS"
          ],
          "Diseases": [
            "Hypertensive disease",
            "Cardiovascular Diseases",
            "Lung Neoplasms",
            "Mammary Neoplasms",
            "Cardiomyopathy, Dilated",
            "Head and Neck Neoplasms",
            "Head Neoplasms",
            "Neck Neoplasms",
            "Upper Aerodigestive Tract Neoplasms",
            "Diabetes Mellitus",
            "Inflammatory Bowel Diseases",
            "Lung diseases",
            "Cerebrovascular accident",
            "Adenocarcinoma",
            "Adenoma",
            "Autoimmune Diseases",
            "Bone Diseases",
            "Diabetic Neuropathies",
            "Liver neoplasms",
            "Lymphoma",
            "Metabolic Diseases",
            "Myeloproliferative disease",
            "nervous system disorder",
            "Peripheral Neuropathy",
            "Prostatic Diseases",
            "Prostatic Neoplasms",
            "Peripheral Vascular Diseases",
            "Prolapse of female genital organs",
            "Dyslipidemias",
            "Disorder of skeletal system",
            "Complications of Diabetes Mellitus",
            "Mitochondrial Diseases",
            "Drug Dependence",
            "Chronic Kidney Diseases",
            "Peripheral Nervous System Diseases"
          ],
          "Drugs": [
            "Glutathione"
          ],
          "drugbank_url": "https://www.drugbank.ca/polypeptides/Q6NSD4",
          "Name": "Glutathione peroxidase",
          "structure": "https://cdn.rcsb.org/images/structures/gp/1gp1/1gp1_assembly-1.jpeg",
          "kind": "Target",
          "Degree": 1,
          "Closeness Centrality": 0.14365131823571337,
          "Betweenness Centrality": 0.0,
          "Eigenvector Centrality": 5.768050119481645e-06,
          "Clustering Coefficient": 0,
          "VoteRank Score": 0,
          "fill_color": "#12EAEA",
          "line_color": "#0EBEBE",
          "id": "Glutathione peroxidase",
          "value": "Glutathione peroxidase",
          "name": "Glutathione peroxidase"
        }
      },
      {
        "data": {
          "Gene": "GPX7",
          "ID": "Q96SL4",
          "PDBID": "Not Available",
          "Organism": "Humans",
          "Protein Class": "Not Available",
          "Protein Family": "Not Available",
          "Cellular Location": "Secreted",
          "STRING Interaction Partners": [
            "GSR",
            "SOD2",
            "SOD1",
            "P4HB",
            "SOD3"
          ],
          "Diseases": [
            "Malignant Neoplasms",
            "Primary malignant neoplasm",
            "Mammary Neoplasms"
          ],
          "Drugs": [
            "Glutathione",
            "Glutathione disulfide",
            "Benzoyl peroxide"
          ],
          "drugbank_url": "https://www.drugbank.ca/polypeptides/Q96SL4",
          "Name": "Glutathione peroxidase 7",
          "structure": "https://cdn.rcsb.org/images/structures/ot/not available/not available_model-1.jpeg",
          "kind": "Target",
          "Degree": 1,
          "Closeness Centrality": 0.14365131823571337,
          "Betweenness Centrality": 0.0,
          "Eigenvector Centrality": 5.768050119481645e-06,
          "Clustering Coefficient": 0,
          "VoteRank Score": 0,
          "fill_color": "#12EAEA",
          "line_color": "#0EBEBE",
          "id": "Glutathione peroxidase 7",
          "value": "Glutathione peroxidase 7",
          "name": "Glutathione peroxidase 7"
        }
      },
      {
        "data": {
          "Gene": "MGST2",
          "ID": "Q99735",
          "PDBID": "Not Available",
          "Organism": "Humans",
          "Protein Class": "Enzyme",
          "Protein Family": "Transferase",
          "Cellular Location": "Endoplasmic reticulum membrane",
          "STRING Interaction Partners": [],
          "Diseases": [],
          "Drugs": [
            "Glutathione",
            "Busulfan"
          ],
          "drugbank_url": "https://www.drugbank.ca/polypeptides/Q99735",
          "Name": "Microsomal glutathione S-transferase 2",
          "structure": "https://cdn.rcsb.org/images/structures/ot/not available/not available_model-1.jpeg",
          "kind": "Target",
          "Degree": 1,
          "Closeness Centrality": 0.14365131823571337,
          "Betweenness Centrality": 0.0,
          "Eigenvector Centrality": 5.768050119481645e-06,
          "Clustering Coefficient": 0,
          "VoteRank Score": 0,
          "fill_color": "#12EAEA",
          "line_color": "#0EBEBE",
          "id": "Microsomal glutathione S-transferase 2",
          "value": "Microsomal glutathione S-transferase 2",
          "name": "Microsomal glutathione S-transferase 2"
        }
      },
      {
        "data": {
          "Gene": "GSTO2",
          "ID": "Q9H4Y5",
          "PDBID": "Not Available",
          "Organism": "Humans",
          "Protein Class": "Enzyme",
          "Protein Family": "Not Available",
          "Cellular Location": "Not Available",
          "STRING Interaction Partners": [],
          "Diseases": [
            "Neoplasms",
            "Neurodegenerative Disorders",
            "Congenital chromosomal disease",
            "Hypertensive disease",
            "Skin lesion",
            "Cerebrovascular accident"
          ],
          "Drugs": [
            "Glutathione"
          ],
          "drugbank_url": "https://www.drugbank.ca/polypeptides/Q9H4Y5",
          "Name": "Glutathione S-transferase omega-2",
          "structure": "https://cdn.rcsb.org/images/structures/ot/not available/not available_model-1.jpeg",
          "kind": "Target",
          "Degree": 1,
          "Closeness Centrality": 0.14365131823571337,
          "Betweenness Centrality": 0.0,
          "Eigenvector Centrality": 5.768050119481645e-06,
          "Clustering Coefficient": 0,
          "VoteRank Score": 0,
          "fill_color": "#12EAEA",
          "line_color": "#0EBEBE",
          "id": "Glutathione S-transferase omega-2",
          "value": "Glutathione S-transferase omega-2",
          "name": "Glutathione S-transferase omega-2"
        }
      },
      {
        "data": {
          "Gene": "GLRX2",
          "ID": "Q9NS18",
          "PDBID": "Not Available",
          "Organism": "Humans",
          "Protein Class": "Not Available",
          "Protein Family": "Not Available",
          "Cellular Location": "Mitochondrion",
          "STRING Interaction Partners": [],
          "Diseases": [],
          "Drugs": [
            "Glutathione"
          ],
          "drugbank_url": "https://www.drugbank.ca/polypeptides/Q9NS18",
          "Name": "Glutaredoxin-2, mitochondrial",
          "structure": "https://cdn.rcsb.org/images/structures/ot/not available/not available_model-1.jpeg",
          "kind": "Target",
          "Degree": 1,
          "Closeness Centrality": 0.14365131823571337,
          "Betweenness Centrality": 0.0,
          "Eigenvector Centrality": 5.768050119481645e-06,
          "Clustering Coefficient": 0,
          "VoteRank Score": 0,
          "fill_color": "#12EAEA",
          "line_color": "#0EBEBE",
          "id": "Glutaredoxin-2, mitochondrial",
          "value": "Glutaredoxin-2, mitochondrial",
          "name": "Glutaredoxin-2, mitochondrial"
        }
      },
      {
        "data": {
          "Gene": "GLO1",
          "ID": "Q04760",
          "PDBID": "Not Available",
          "Organism": "Humans",
          "Protein Class": "Enzyme",
          "Protein Family": "Lyase",
          "Cellular Location": "Not Available",
          "STRING Interaction Partners": [
            "HAGH",
            "GRHPR"
          ],
          "Diseases": [],
          "Drugs": [
            "Glutathione",
            "S-P-Nitrobenzyloxycarbonylglutathione",
            "S-(N-hydroxy-N-iodophenylcarbamoyl)glutathione",
            "Mercaptoethanol",
            "S-benzylglutathione",
            "S-Hexylglutathione",
            "Indomethacin",
            "methyl 4-(2,3-dihydroxy-5-methylphenoxy)-2-hydroxy-6-methylbenzoate"
          ],
          "drugbank_url": "https://www.drugbank.ca/polypeptides/Q04760",
          "Name": "Lactoylglutathione lyase",
          "structure": "https://cdn.rcsb.org/images/structures/ot/not available/not available_model-1.jpeg",
          "kind": "Target",
          "Degree": 2,
          "Closeness Centrality": 0.17150421561539603,
          "Betweenness Centrality": 0.007196192391954611,
          "Eigenvector Centrality": 0.00015925326979658824,
          "Clustering Coefficient": 0,
          "VoteRank Score": 0,
          "fill_color": "#12EAEA",
          "line_color": "#0EBEBE",
          "id": "Lactoylglutathione lyase",
          "value": "Lactoylglutathione lyase",
          "name": "Lactoylglutathione lyase"
        }
      },
      {
        "data": {
          "Gene": "LTC4S",
          "ID": "Q16873",
          "PDBID": "Not Available",
          "Organism": "Humans",
          "Protein Class": "Enzyme",
          "Protein Family": "Lyase",
          "Cellular Location": "Nucleus outer membrane",
          "STRING Interaction Partners": [
            "ALOX5",
            "LTA4H"
          ],
          "Diseases": [
            "Drug Allergy",
            "Peripheral Neuropathy",
            "Cardiovascular Diseases",
            "Cerebrovascular accident",
            "Cerebrovascular Disorders",
            "Colorectal Neoplasms",
            "Respiration Disorders",
            "Respiratory Tract Diseases",
            "Lung Diseases, Obstructive"
          ],
          "Drugs": [
            "Glutathione",
            "Azelastine"
          ],
          "drugbank_url": "https://www.drugbank.ca/polypeptides/Q16873",
          "Name": "Leukotriene C4 synthase",
          "structure": "https://cdn.rcsb.org/images/structures/ot/not available/not available_model-1.jpeg",
          "kind": "Target",
          "Degree": 1,
          "Closeness Centrality": 0.14365131823571337,
          "Betweenness Centrality": 0.0,
          "Eigenvector Centrality": 5.768050119481645e-06,
          "Clustering Coefficient": 0,
          "VoteRank Score": 0,
          "fill_color": "#12EAEA",
          "line_color": "#0EBEBE",
          "id": "Leukotriene C4 synthase",
          "value": "Leukotriene C4 synthase",
          "name": "Leukotriene C4 synthase"
        }
      },
      {
        "data": {
          "Gene": "GSR",
          "ID": "P00390",
          "PDBID": "Not Available",
          "Organism": "Humans",
          "Protein Class": "Enzyme",
          "Protein Family": "Oxidoreductase",
          "Cellular Location": "Mitochondrion",
          "STRING Interaction Partners": [
            "CAT",
            "GPX1",
            "GPX2",
            "GPX4",
            "GSS",
            "GPX3",
            "TXN",
            "GPX7",
            "HPGDS",
            "G6PD"
          ],
          "Diseases": [
            "Parkinsonian Disorders",
            "Degenerative Diseases, Central Nervous System",
            "Enzymopathy",
            "Neurodegenerative Disorders",
            "Degenerative Diseases, Spinal Cord",
            "Diabetes Mellitus",
            "Adenocarcinoma",
            "Hematological Disease",
            "Hepatitis",
            "Hypertensive disease",
            "Anxiety Disorders",
            "Congenital chromosomal disease",
            "Esophageal Neoplasms",
            "Hemoglobinopathies",
            "Malabsorption Syndrome",
            "Periodontal Diseases",
            "Cerebrovascular accident",
            "Thalassemia",
            "Malignant neoplasm of mouth",
            "Hantavirus Infections",
            "Mammary Neoplasms",
            "Chronic Kidney Diseases"
          ],
          "Drugs": [
            "Carmustine",
            "NADH",
            "Glutathione",
            "3,6-dihydroxy-xanthene-9-propionic acid",
            "3-sulfino-L-alanine",
            "Glutathionylspermidine disulfide",
            "3-(Prop-2-Ene-1-Sulfinyl)-Propene-1-Thiol",
            "Flavin adenine dinucleotide",
            "Glutathione disulfide",
            "3-nitro-L-tyrosine",
            "2-(2-PHENYL-3-PYRIDIN-2-YL-4,5,6,7-TETRAHYDRO-2H-ISOPHOSPHINDOL-1-YL)PYRIDINE",
            "6-(3-METHYL-1,4-DIOXO-1,4-DIHYDRONAPHTHALEN-2-YL)HEXANOIC ACID",
            "Coenzyme M",
            "Selenium",
            "Copper",
            "Thimerosal",
            "Cannabidiol",
            "Nabiximols",
            "Medical Cannabis"
          ],
          "drugbank_url": "https://www.drugbank.ca/polypeptides/P00390",
          "Name": "Glutathione reductase, mitochondrial",
          "structure": "https://cdn.rcsb.org/images/structures/ot/not available/not available_model-1.jpeg",
          "kind": "Target",
          "Degree": 2,
          "Closeness Centrality": 0.16655257970244564,
          "Betweenness Centrality": 0.011274933749268115,
          "Eigenvector Centrality": 3.1099312433232885e-05,
          "Clustering Coefficient": 0,
          "VoteRank Score": 0,
          "fill_color": "#12EAEA",
          "line_color": "#0EBEBE",
          "id": "Glutathione reductase, mitochondrial",
          "value": "Glutathione reductase, mitochondrial",
          "name": "Glutathione reductase, mitochondrial"
        }
      },
      {
        "data": {
          "Gene": "GSTM1",
          "ID": "P09488",
          "PDBID": "Not Available",
          "Organism": "Humans",
          "Protein Class": "Enzyme",
          "Protein Family": "Transferase",
          "Cellular Location": "Cytoplasm",
          "STRING Interaction Partners": [
            "CYP1A1",
            "GSTM2"
          ],
          "Diseases": [
            "Lung Neoplasms",
            "Colorectal Neoplasms",
            "Prostatic Neoplasms",
            "Autosome Abnormalities",
            "Chromosome Aberrations",
            "Drug Allergy",
            "Liver neoplasms",
            "Dermatologic disorders",
            "Amphetamine-Related Disorders",
            "Degenerative Diseases, Central Nervous System",
            "Degenerative Diseases, Spinal Cord",
            "Adenocarcinoma",
            "Esophageal Neoplasms",
            "Mammary Neoplasms",
            "Inflammatory Bowel Diseases",
            "Stomach Neoplasms",
            "Alcoholic Liver Diseases",
            "Lung diseases",
            "Chronic Kidney Diseases",
            "Kidney Diseases",
            "Mouth Neoplasms",
            "Skin lesion",
            "Cerebrovascular accident",
            "Virus Diseases",
            "Congenital Abnormality",
            "Anxiety Disorders",
            "Cardiovascular Diseases",
            "Colonic Neoplasms",
            "Drug Eruptions",
            "Diabetic Neuropathies",
            "Drug abuse",
            "Hematological Disease",
            "HIV Infections",
            "Liver diseases",
            "Temporomandibular Joint Disorders",
            "Encephalopathies",
            "Hematologic Neoplasms",
            "Abdominal Neoplasms",
            "Autoimmune Diseases",
            "Bone neoplasms",
            "Disorder of eye",
            "Head and Neck Neoplasms",
            "Hemoglobinopathies",
            "Immunologic Deficiency Syndromes",
            "Intestinal Neoplasms",
            "Laryngeal Diseases",
            "Neoplasms, Vascular Tissue",
            "Nephrotic Syndrome",
            "Occupational Diseases",
            "Disorder of the optic nerve",
            "Pancreatic Diseases",
            "Peripheral Neuropathy",
            "Pharyngeal Neoplasms",
            "Psychotic Disorders",
            "Rectal Neoplasms",
            "Respiration Disorders",
            "Respiratory Tract Diseases",
            "Retinal Diseases",
            "Signs and Symptoms, Respiratory",
            "Skin Neoplasms",
            "Testicular Neoplasms",
            "Thyroid Diseases",
            "Tracheal Diseases",
            "B-Cell Lymphomas",
            "Lower respiratory tract infection",
            "Migraine Disorders",
            "Lung Diseases, Interstitial",
            "Squamous Cell Neoplasms",
            "Congenital defects",
            "Alcohol-Induced Disorders",
            "Acute respiratory disease",
            "Neuropathy",
            "Mood Disorders",
            "Deficiency of transferase"
          ],
          "Drugs": [
            "Glutathione",
            "(9R,10R)-9-(S-glutathionyl)-10-hydroxy-9,10-dihydrophenanthrene",
            "Zinc trihydroxide",
            "S-(2,4-dinitrophenyl)glutathione",
            "5-fluorotryptophan",
            "(9S,10S)-9-(S-glutathionyl)-10-hydroxy-9,10-dihydrophenanthrene",
            "Busulfan",
            "Cisplatin",
            "Carboplatin",
            "Oxaliplatin",
            "Azathioprine",
            "Curcumin",
            "Acetaminophen",
            "Isosorbide mononitrate",
            "Chloroquine",
            "Glutathione disulfide"
          ],
          "drugbank_url": "https://www.drugbank.ca/polypeptides/P09488",
          "Name": "Glutathione S-transferase Mu 1",
          "structure": "https://cdn.rcsb.org/images/structures/ot/not available/not available_model-1.jpeg",
          "kind": "Target",
          "Degree": 2,
          "Closeness Centrality": 0.14562211420547208,
          "Betweenness Centrality": 0.002129296563681094,
          "Eigenvector Centrality": 6.3046750432041825e-06,
          "Clustering Coefficient": 0,
          "VoteRank Score": 0,
          "fill_color": "#12EAEA",
          "line_color": "#0EBEBE",
          "id": "Glutathione S-transferase Mu 1",
          "value": "Glutathione S-transferase Mu 1",
          "name": "Glutathione S-transferase Mu 1"
        }
      },
      {
        "data": {
          "Gene": "GSTK1",
          "ID": "Q9Y2Q3",
          "PDBID": "Not Available",
          "Organism": "Humans",
          "Protein Class": "Enzyme",
          "Protein Family": "Transferase",
          "Cellular Location": "Peroxisome",
          "STRING Interaction Partners": [],
          "Diseases": [
            "Prostatic Neoplasms",
            "Carcinoma",
            "Adenocarcinoma",
            "MYELODYSPLASTIC SYNDROME",
            "Cardiovascular Diseases",
            "Diabetes Mellitus",
            "Brain Neoplasms",
            "Inflammatory Bowel Diseases",
            "Congenital Abnormality",
            "Adenoma",
            "Esophageal Neoplasms",
            "Lung Neoplasms",
            "Chronic Kidney Diseases",
            "Colorectal Neoplasms",
            "Hepatitis",
            "Laryngeal Diseases",
            "Lymphoma",
            "Respiration Disorders",
            "Venoocclusive disease",
            "Secondary Neoplasm",
            "Tumors of Adrenal Cortex",
            "Mental disorders",
            "Colonic Neoplasms",
            "Drug Eruptions",
            "Heart Diseases",
            "HIV Infections",
            "Kidney Diseases",
            "Liver diseases",
            "Alcoholic Liver Diseases",
            "Liver neoplasms",
            "Lung diseases",
            "Myopathy",
            "Neck Neoplasms",
            "Disorder of the optic nerve",
            "Peripheral Neuropathy",
            "Pituitary Diseases",
            "Psychotic Disorders",
            "Respiratory Tract Diseases",
            "Retroviridae Infections",
            "Dermatologic disorders",
            "Skin Neoplasms",
            "Virus Diseases",
            "Epstein-Barr Virus Infections",
            "Neoplasms, Neuroepithelial",
            "Dyslipidemias",
            "Parkinsonian Disorders",
            "Hematologic Neoplasms",
            "Cardiomyopathies",
            "Polyomavirus Infections",
            "Monoclonal Gammapathies",
            "Sarcoma",
            "Mammary Neoplasms",
            "Sarcoma of soft tissue",
            "Peripheral Nervous System Diseases"
          ],
          "Drugs": [
            "Glutathione",
            "GLUTATHIONE SULFINATE"
          ],
          "drugbank_url": "https://www.drugbank.ca/polypeptides/Q9Y2Q3",
          "Name": "Glutathione S-transferase kappa 1",
          "structure": "https://cdn.rcsb.org/images/structures/ot/not available/not available_model-1.jpeg",
          "kind": "Target",
          "Degree": 1,
          "Closeness Centrality": 0.14365131823571337,
          "Betweenness Centrality": 0.0,
          "Eigenvector Centrality": 5.768050119481645e-06,
          "Clustering Coefficient": 0,
          "VoteRank Score": 0,
          "fill_color": "#12EAEA",
          "line_color": "#0EBEBE",
          "id": "Glutathione S-transferase kappa 1",
          "value": "Glutathione S-transferase kappa 1",
          "name": "Glutathione S-transferase kappa 1"
        }
      },
      {
        "data": {
          "Gene": "GSTA3",
          "ID": "Q16772",
          "PDBID": "Not Available",
          "Organism": "Humans",
          "Protein Class": "Enzyme",
          "Protein Family": "Transferase",
          "Cellular Location": "Cytoplasm",
          "STRING Interaction Partners": [],
          "Diseases": [],
          "Drugs": [
            "Glutathione",
            "4-S-Glutathionyl-5-pentyl-tetrahydro-furan-2-ol"
          ],
          "drugbank_url": "https://www.drugbank.ca/polypeptides/Q16772",
          "Name": "Glutathione S-transferase A3",
          "structure": "https://cdn.rcsb.org/images/structures/ot/not available/not available_model-1.jpeg",
          "kind": "Target",
          "Degree": 1,
          "Closeness Centrality": 0.14365131823571337,
          "Betweenness Centrality": 0.0,
          "Eigenvector Centrality": 5.768050119481645e-06,
          "Clustering Coefficient": 0,
          "VoteRank Score": 0,
          "fill_color": "#12EAEA",
          "line_color": "#0EBEBE",
          "id": "Glutathione S-transferase A3",
          "value": "Glutathione S-transferase A3",
          "name": "Glutathione S-transferase A3"
        }
      },
      {
        "data": {
          "Gene": "GSTM3",
          "ID": "P21266",
          "PDBID": "3GTU",
          "Organism": "Humans",
          "Protein Class": "Enzyme",
          "Protein Family": "Transferase",
          "Cellular Location": "Cytoplasm",
          "STRING Interaction Partners": [
            "GSTM2",
            "GSTM4"
          ],
          "Diseases": [
            "Colorectal Neoplasms",
            "Prostatic Neoplasms",
            "Neoplasms",
            "Malignant neoplasm of mouth",
            "Adenocarcinoma",
            "Esophageal Neoplasms",
            "Hypertensive disease",
            "Secondary Neoplasm",
            "Disorder of eye",
            "Laryngeal Diseases",
            "Mouth Neoplasms",
            "Mammary Neoplasms"
          ],
          "Drugs": [
            "Glutathione",
            "Vitamin E",
            "alpha-Tocopherol succinate",
            "D-alpha-Tocopherol acetate",
            "Glutathione disulfide"
          ],
          "drugbank_url": "https://www.drugbank.ca/polypeptides/P21266",
          "Name": "Glutathione S-transferase Mu 3",
          "structure": "https://cdn.rcsb.org/images/structures/gt/3gtu/3gtu_assembly-1.jpeg",
          "kind": "Target",
          "Degree": 1,
          "Closeness Centrality": 0.14365131823571337,
          "Betweenness Centrality": 0.0,
          "Eigenvector Centrality": 5.768050119481645e-06,
          "Clustering Coefficient": 0,
          "VoteRank Score": 0,
          "fill_color": "#12EAEA",
          "line_color": "#0EBEBE",
          "id": "Glutathione S-transferase Mu 3",
          "value": "Glutathione S-transferase Mu 3",
          "name": "Glutathione S-transferase Mu 3"
        }
      },
      {
        "data": {
          "Gene": "GSTA4",
          "ID": "O15217",
          "PDBID": "Not Available",
          "Organism": "Humans",
          "Protein Class": "Enzyme",
          "Protein Family": "Transferase",
          "Cellular Location": "Cytoplasm",
          "STRING Interaction Partners": [],
          "Diseases": [
            "Precancerous Conditions",
            "Carcinoma",
            "Neoplasms",
            "Adenoma",
            "Diabetes Mellitus",
            "Alcoholic Liver Diseases",
            "Lung Neoplasms",
            "Skin Neoplasms",
            "B-Cell Lymphomas"
          ],
          "Drugs": [
            "Glutathione"
          ],
          "drugbank_url": "https://www.drugbank.ca/polypeptides/O15217",
          "Name": "Glutathione S-transferase A4",
          "structure": "https://cdn.rcsb.org/images/structures/ot/not available/not available_model-1.jpeg",
          "kind": "Target",
          "Degree": 1,
          "Closeness Centrality": 0.14365131823571337,
          "Betweenness Centrality": 0.0,
          "Eigenvector Centrality": 5.768050119481645e-06,
          "Clustering Coefficient": 0,
          "VoteRank Score": 0,
          "fill_color": "#12EAEA",
          "line_color": "#0EBEBE",
          "id": "Glutathione S-transferase A4",
          "value": "Glutathione S-transferase A4",
          "name": "Glutathione S-transferase A4"
        }
      },
      {
        "data": {
          "Gene": "GSTM4",
          "ID": "Q03013",
          "PDBID": "Not Available",
          "Organism": "Humans",
          "Protein Class": "Enzyme",
          "Protein Family": "Transferase",
          "Cellular Location": "Cytoplasm",
          "STRING Interaction Partners": [
            "GSTM2",
            "GSTM5",
            "GSTM3"
          ],
          "Diseases": [
            "Degenerative Diseases, Central Nervous System",
            "Neurodegenerative Disorders",
            "Degenerative Diseases, Spinal Cord",
            "Lung Neoplasms",
            "Neoplasms"
          ],
          "Drugs": [
            "Glutathione",
            "Glutathione sulfonic acid",
            "S-octylglutathione",
            "gamma-Glutamyl[S-(2-iodobenzyl)cysteinyl]glycine",
            "S-Hexylglutathione",
            "1-Hydroxy-2-S-glutathionyl-3-para-nitrophenoxy-propane",
            "Glutathione disulfide"
          ],
          "drugbank_url": "https://www.drugbank.ca/polypeptides/Q03013",
          "Name": "Glutathione S-transferase Mu 4",
          "structure": "https://cdn.rcsb.org/images/structures/ot/not available/not available_model-1.jpeg",
          "kind": "Target",
          "Degree": 1,
          "Closeness Centrality": 0.14365131823571337,
          "Betweenness Centrality": 0.0,
          "Eigenvector Centrality": 5.768050119481645e-06,
          "Clustering Coefficient": 0,
          "VoteRank Score": 0,
          "fill_color": "#12EAEA",
          "line_color": "#0EBEBE",
          "id": "Glutathione S-transferase Mu 4",
          "value": "Glutathione S-transferase Mu 4",
          "name": "Glutathione S-transferase Mu 4"
        }
      },
      {
        "data": {
          "Gene": "GSTA5",
          "ID": "Q7RTV2",
          "PDBID": "2R3X",
          "Organism": "Humans",
          "Protein Class": "Enzyme",
          "Protein Family": "Transferase",
          "Cellular Location": "Cytoplasm",
          "STRING Interaction Partners": [
            "GSTA2"
          ],
          "Diseases": [
            "Hypertensive disease"
          ],
          "Drugs": [
            "Glutathione"
          ],
          "drugbank_url": "https://www.drugbank.ca/polypeptides/Q7RTV2",
          "Name": "Glutathione S-transferase A5",
          "structure": "https://cdn.rcsb.org/images/structures/r3/2r3x/2r3x_assembly-1.jpeg",
          "kind": "Target",
          "Degree": 1,
          "Closeness Centrality": 0.14365131823571337,
          "Betweenness Centrality": 0.0,
          "Eigenvector Centrality": 5.768050119481645e-06,
          "Clustering Coefficient": 0,
          "VoteRank Score": 0,
          "fill_color": "#12EAEA",
          "line_color": "#0EBEBE",
          "id": "Glutathione S-transferase A5",
          "value": "Glutathione S-transferase A5",
          "name": "Glutathione S-transferase A5"
        }
      },
      {
        "data": {
          "Gene": "GSTP1",
          "ID": "P09211",
          "PDBID": "Not Available",
          "Organism": "Humans",
          "Protein Class": "Enzyme",
          "Protein Family": "Transferase",
          "Cellular Location": "Cytoplasm",
          "STRING Interaction Partners": [
            "PRDX6"
          ],
          "Diseases": [
            "Lung Neoplasms",
            "Prostatic Neoplasms",
            "Mammary Neoplasms",
            "Hypertensive disease",
            "Carotid Artery Diseases",
            "Kidney Diseases",
            "Psychotic Disorders",
            "Stomach Neoplasms",
            "Peripheral Nervous System Diseases",
            "Autosome Abnormalities",
            "Chromosome Aberrations",
            "Drug Allergy",
            "Precancerous Conditions",
            "Vestibular Diseases",
            "Amphetamine-Related Disorders",
            "External Carotid Artery Diseases",
            "Internal Carotid Artery Diseases",
            "Sarcoma",
            "Esophageal Neoplasms",
            "Colorectal Neoplasms",
            "Lung diseases",
            "Diabetes Mellitus",
            "Liver diseases",
            "Lymphoma",
            "Skin lesion",
            "Secondary Neoplasm",
            "Congenital Abnormality",
            "Drug Eruptions",
            "Laryngeal Diseases",
            "Peripheral Neuropathy",
            "Signs and Symptoms, Respiratory",
            "B-Cell Lymphomas",
            "MYELODYSPLASTIC SYNDROME",
            "Infection",
            "Adenoma",
            "Anxiety Disorders",
            "Mental disorders",
            "Urinary Bladder Diseases",
            "Colonic Neoplasms",
            "Deglutition Disorders",
            "Drug abuse",
            "Endometrial Neoplasms",
            "Disorder of eye",
            "Gingival Diseases",
            "Head and Neck Neoplasms",
            "Congenital Heart Defects",
            "Hepatitis",
            "Alcoholic Liver Diseases",
            "Mouth Neoplasms",
            "Myeloproliferative disease",
            "Nephrotic Syndrome",
            "Occupational Diseases",
            "Periodontal Diseases",
            "Pituitary Neoplasms",
            "Prostatic Diseases",
            "Respiration Disorders",
            "Respiratory Tract Infections",
            "Testicular Neoplasms",
            "Congenital heart disease",
            "Neurofibromatoses",
            "Deformity",
            "Hematologic Neoplasms",
            "Neurodegenerative Disorders",
            "Disorder of macula of retina",
            "Drug Dependence",
            "Neoplasms, Intracranial",
            "Neurodevelopmental Disorders",
            "Chronic Kidney Diseases"
          ],
          "Drugs": [
            "Clomipramine",
            "Glutathione",
            "(9R,10R)-9-(S-glutathionyl)-10-hydroxy-9,10-dihydrophenanthrene",
            "S-Hydroxycysteine",
            "Cibacron Blue",
            "2-(N-morpholino)ethanesulfonic acid",
            "S-Hexylglutathione",
            "Glutathione sulfonic acid",
            "S-(4-nitrobenzyl)glutathione",
            "Canfosfamide",
            "Ezatiostat",
            "S-NONYL-CYSTEINE",
            "S-(4-BROMOBENZYL)CYSTEINE",
            "Vitamin E",
            "Chlorambucil",
            "Busulfan",
            "Etoposide",
            "Cisplatin",
            "Carboplatin",
            "Oxaliplatin",
            "Deoxycholic acid",
            "Exisulind",
            "Hypericin",
            "Clozapine",
            "Troglitazone",
            "Dinitrochlorobenzene",
            "Curcumin",
            "Etacrynic acid",
            "alpha-Tocopherol succinate",
            "D-alpha-Tocopherol acetate",
            "Curcumin sulfate",
            "Acetaminophen",
            "Glutathione disulfide"
          ],
          "drugbank_url": "https://www.drugbank.ca/polypeptides/P09211",
          "Name": "Glutathione S-transferase P",
          "structure": "https://cdn.rcsb.org/images/structures/ot/not available/not available_model-1.jpeg",
          "kind": "Target",
          "Degree": 2,
          "Closeness Centrality": 0.15200337826774826,
          "Betweenness Centrality": 0.002359677992905956,
          "Eigenvector Centrality": 1.1268297742314136e-05,
          "Clustering Coefficient": 0,
          "VoteRank Score": 0,
          "fill_color": "#12EAEA",
          "line_color": "#0EBEBE",
          "id": "Glutathione S-transferase P",
          "value": "Glutathione S-transferase P",
          "name": "Glutathione S-transferase P"
        }
      },
      {
        "data": {
          "Gene": "GSTO1",
          "ID": "P78417",
          "PDBID": "Not Available",
          "Organism": "Humans",
          "Protein Class": "Enzyme",
          "Protein Family": "Not Available",
          "Cellular Location": "Cytoplasm",
          "STRING Interaction Partners": [],
          "Diseases": [
            "Neurodegenerative Disorders",
            "Precancerous Conditions",
            "Prostatic Neoplasms",
            "Dermatologic disorders",
            "Benign Neoplasm",
            "Degenerative Diseases, Central Nervous System",
            "Degenerative Diseases, Spinal Cord",
            "Cerebrovascular accident",
            "B-Cell Lymphomas",
            "Autoimmune Diseases",
            "Brain Neoplasms",
            "Carcinoma",
            "Cerebrovascular Disorders",
            "HTLV-II Infections",
            "Hypertensive disease",
            "Inflammatory Bowel Diseases",
            "nervous system disorder",
            "Skin lesion",
            "Caffeine related disorders",
            "Inflammatory disorder",
            "Mammary Neoplasms"
          ],
          "Drugs": [
            "Glutathione",
            "Vitamin E",
            "alpha-Tocopherol succinate",
            "D-alpha-Tocopherol acetate"
          ],
          "drugbank_url": "https://www.drugbank.ca/polypeptides/P78417",
          "Name": "Glutathione S-transferase omega-1",
          "structure": "https://cdn.rcsb.org/images/structures/ot/not available/not available_model-1.jpeg",
          "kind": "Target",
          "Degree": 1,
          "Closeness Centrality": 0.14365131823571337,
          "Betweenness Centrality": 0.0,
          "Eigenvector Centrality": 5.768050119481645e-06,
          "Clustering Coefficient": 0,
          "VoteRank Score": 0,
          "fill_color": "#12EAEA",
          "line_color": "#0EBEBE",
          "id": "Glutathione S-transferase omega-1",
          "value": "Glutathione S-transferase omega-1",
          "name": "Glutathione S-transferase omega-1"
        }
      },
      {
        "data": {
          "Gene": "GPX1",
          "ID": "P07203",
          "PDBID": "Not Available",
          "Organism": "Humans",
          "Protein Class": "Enzyme",
          "Protein Family": "Oxidoreductase",
          "Cellular Location": "Cytoplasm",
          "STRING Interaction Partners": [
            "SOD2",
            "GSR",
            "SOD1",
            "SOD3",
            "GSS"
          ],
          "Diseases": [
            "Hypertensive disease",
            "Cardiovascular Diseases",
            "Lung Neoplasms",
            "Mammary Neoplasms",
            "Cardiomyopathy, Dilated",
            "Head and Neck Neoplasms",
            "Head Neoplasms",
            "Neck Neoplasms",
            "Upper Aerodigestive Tract Neoplasms",
            "Diabetes Mellitus",
            "Inflammatory Bowel Diseases",
            "Lung diseases",
            "Cerebrovascular accident",
            "Adenocarcinoma",
            "Adenoma",
            "Autoimmune Diseases",
            "Bone Diseases",
            "Diabetic Neuropathies",
            "Liver neoplasms",
            "Lymphoma",
            "Metabolic Diseases",
            "Myeloproliferative disease",
            "nervous system disorder",
            "Peripheral Neuropathy",
            "Prostatic Diseases",
            "Prostatic Neoplasms",
            "Peripheral Vascular Diseases",
            "Prolapse of female genital organs",
            "Dyslipidemias",
            "Disorder of skeletal system",
            "Complications of Diabetes Mellitus",
            "Mitochondrial Diseases",
            "Drug Dependence",
            "Chronic Kidney Diseases",
            "Peripheral Nervous System Diseases"
          ],
          "Drugs": [
            "Glutathione",
            "Polaprezinc",
            "Thimerosal",
            "Selenious acid",
            "Hydrogen peroxide",
            "Cannabidiol",
            "Nabiximols",
            "Medical Cannabis",
            "Glutathione disulfide",
            "Benzoyl peroxide"
          ],
          "drugbank_url": "https://www.drugbank.ca/polypeptides/P07203",
          "Name": "Glutathione peroxidase 1",
          "structure": "https://cdn.rcsb.org/images/structures/ot/not available/not available_model-1.jpeg",
          "kind": "Target",
          "Degree": 2,
          "Closeness Centrality": 0.16655257970244564,
          "Betweenness Centrality": 0.011274933749268115,
          "Eigenvector Centrality": 3.1099312433232885e-05,
          "Clustering Coefficient": 0,
          "VoteRank Score": 0,
          "fill_color": "#12EAEA",
          "line_color": "#0EBEBE",
          "id": "Glutathione peroxidase 1",
          "value": "Glutathione peroxidase 1",
          "name": "Glutathione peroxidase 1"
        }
      },
      {
        "data": {
          "Gene": "GPX2",
          "ID": "P18283",
          "PDBID": "Not Available",
          "Organism": "Humans",
          "Protein Class": "Not Available",
          "Protein Family": "Not Available",
          "Cellular Location": "Cytoplasm",
          "STRING Interaction Partners": [
            "GSR",
            "SOD2",
            "SOD1",
            "SOD3"
          ],
          "Diseases": [
            "Liver neoplasms",
            "Mammary Neoplasms",
            "Neoplasms",
            "Malignant Neoplasms",
            "Primary malignant neoplasm",
            "Carcinoma",
            "Inflammatory Bowel Diseases",
            "Adenoma",
            "Colonic Neoplasms",
            "Colorectal Neoplasms"
          ],
          "Drugs": [
            "Glutathione",
            "Glutathione disulfide",
            "Benzoyl peroxide"
          ],
          "drugbank_url": "https://www.drugbank.ca/polypeptides/P18283",
          "Name": "Glutathione peroxidase 2",
          "structure": "https://cdn.rcsb.org/images/structures/ot/not available/not available_model-1.jpeg",
          "kind": "Target",
          "Degree": 1,
          "Closeness Centrality": 0.14365131823571337,
          "Betweenness Centrality": 0.0,
          "Eigenvector Centrality": 5.768050119481645e-06,
          "Clustering Coefficient": 0,
          "VoteRank Score": 0,
          "fill_color": "#12EAEA",
          "line_color": "#0EBEBE",
          "id": "Glutathione peroxidase 2",
          "value": "Glutathione peroxidase 2",
          "name": "Glutathione peroxidase 2"
        }
      },
      {
        "data": {
          "Gene": "GSTT1",
          "ID": "P30711",
          "PDBID": "Not Available",
          "Organism": "Humans",
          "Protein Class": "Enzyme",
          "Protein Family": "Transferase",
          "Cellular Location": "Cytoplasm",
          "STRING Interaction Partners": [],
          "Diseases": [
            "Lung Neoplasms",
            "Prostatic Neoplasms",
            "Carcinoma",
            "Autosome Abnormalities",
            "Chromosome Aberrations",
            "Skin Neoplasms",
            "Benign Neoplasm",
            "Amphetamine-Related Disorders",
            "Mammary Neoplasms",
            "Adenocarcinoma",
            "Inflammatory Bowel Diseases",
            "Stomach Neoplasms",
            "Colorectal Neoplasms",
            "Cardiovascular Diseases",
            "Colonic Neoplasms",
            "Lymphoma",
            "Chronic Kidney Diseases",
            "Congenital Abnormality",
            "Drug Eruptions",
            "HIV Infections",
            "Laryngeal Diseases",
            "Alcoholic Liver Diseases",
            "Psychotic Disorders",
            "Skin lesion",
            "Congenital defects",
            "Adenoma",
            "Anxiety Disorders",
            "Autoimmune Diseases",
            "Carotid Artery Diseases",
            "Cervix Diseases",
            "Colonic Diseases",
            "Drug abuse",
            "Disorder of eye",
            "Hematological Disease",
            "Immunologic Deficiency Syndromes",
            "Intestinal Neoplasms",
            "Kidney Diseases",
            "Liver neoplasms",
            "Lung diseases",
            "Mouth Neoplasms",
            "Myeloproliferative disease",
            "Nephrotic Syndrome",
            "Occupational Diseases",
            "Disorder of the optic nerve",
            "Peripheral Neuropathy",
            "Rectal Neoplasms",
            "Respiration Disorders",
            "Respiratory Tract Diseases",
            "Retinal Diseases",
            "Cerebrovascular accident",
            "Temporomandibular Joint Disorders",
            "Thyroid Diseases",
            "Uterine Fibroids",
            "Virus Diseases",
            "B-Cell Lymphomas",
            "Congenital heart disease",
            "Gastrointestinal Stromal Tumors",
            "Chronic liver disease",
            "Hematopoietic Neoplasms",
            "Hematologic Neoplasms",
            "Mood Disorders",
            "Arteriopathic disease",
            "Peripheral Nervous System Diseases"
          ],
          "Drugs": [
            "Glutathione",
            "Etoposide",
            "Cisplatin",
            "Carboplatin",
            "Oxaliplatin",
            "Polaprezinc",
            "Glutathione disulfide"
          ],
          "drugbank_url": "https://www.drugbank.ca/polypeptides/P30711",
          "Name": "Glutathione S-transferase theta-1",
          "structure": "https://cdn.rcsb.org/images/structures/ot/not available/not available_model-1.jpeg",
          "kind": "Target",
          "Degree": 1,
          "Closeness Centrality": 0.14365131823571337,
          "Betweenness Centrality": 0.0,
          "Eigenvector Centrality": 5.768050119481645e-06,
          "Clustering Coefficient": 0,
          "VoteRank Score": 0,
          "fill_color": "#12EAEA",
          "line_color": "#0EBEBE",
          "id": "Glutathione S-transferase theta-1",
          "value": "Glutathione S-transferase theta-1",
          "name": "Glutathione S-transferase theta-1"
        }
      },
      {
        "data": {
          "Gene": "GSTZ1",
          "ID": "O43708",
          "PDBID": "Not Available",
          "Organism": "Humans",
          "Protein Class": "Enzyme",
          "Protein Family": "Not Available",
          "Cellular Location": "Cytoplasm",
          "STRING Interaction Partners": [
            "HGD",
            "FAH"
          ],
          "Diseases": [
            "Vestibular Diseases",
            "Neoplasms",
            "Liver neoplasms",
            "Cerebrovascular accident"
          ],
          "Drugs": [
            "Glutathione",
            "1,4-Dithiothreitol",
            "Dichloroacetic acid",
            "Glycerin"
          ],
          "drugbank_url": "https://www.drugbank.ca/polypeptides/O43708",
          "Name": "Maleylacetoacetate isomerase",
          "structure": "https://cdn.rcsb.org/images/structures/ot/not available/not available_model-1.jpeg",
          "kind": "Target",
          "Degree": 1,
          "Closeness Centrality": 0.14365131823571337,
          "Betweenness Centrality": 0.0,
          "Eigenvector Centrality": 5.768050119481645e-06,
          "Clustering Coefficient": 0,
          "VoteRank Score": 0,
          "fill_color": "#12EAEA",
          "line_color": "#0EBEBE",
          "id": "Maleylacetoacetate isomerase",
          "value": "Maleylacetoacetate isomerase",
          "name": "Maleylacetoacetate isomerase"
        }
      },
      {
        "data": {
          "Gene": "GPX5",
          "ID": "O75715",
          "PDBID": "Not Available",
          "Organism": "Humans",
          "Protein Class": "Not Available",
          "Protein Family": "Not Available",
          "Cellular Location": "Secreted",
          "STRING Interaction Partners": [
            "SOD1",
            "SOD2",
            "SOD3",
            "GSS"
          ],
          "Diseases": [],
          "Drugs": [
            "Glutathione",
            "Glutathione disulfide",
            "Benzoyl peroxide"
          ],
          "drugbank_url": "https://www.drugbank.ca/polypeptides/O75715",
          "Name": "Epididymal secretory glutathione peroxidase",
          "structure": "https://cdn.rcsb.org/images/structures/ot/not available/not available_model-1.jpeg",
          "kind": "Target",
          "Degree": 1,
          "Closeness Centrality": 0.14365131823571337,
          "Betweenness Centrality": 0.0,
          "Eigenvector Centrality": 5.768050119481645e-06,
          "Clustering Coefficient": 0,
          "VoteRank Score": 0,
          "fill_color": "#12EAEA",
          "line_color": "#0EBEBE",
          "id": "Epididymal secretory glutathione peroxidase",
          "value": "Epididymal secretory glutathione peroxidase",
          "name": "Epididymal secretory glutathione peroxidase"
        }
      },
      {
        "data": {
          "Gene": "GPX3",
          "ID": "P22352",
          "PDBID": "Not Available",
          "Organism": "Humans",
          "Protein Class": "Not Available",
          "Protein Family": "Not Available",
          "Cellular Location": "Secreted",
          "STRING Interaction Partners": [
            "GSR",
            "SOD2",
            "SOD1",
            "SOD3"
          ],
          "Diseases": [
            "Neoplasms",
            "Adenocarcinoma",
            "Liver neoplasms",
            "Lung Neoplasms",
            "Prostatic Neoplasms",
            "Benign Neoplasm",
            "Degenerative Diseases, Central Nervous System",
            "Neurodegenerative Disorders",
            "Degenerative Diseases, Spinal Cord",
            "Lung diseases",
            "Carcinoma",
            "Kidney Diseases",
            "Secondary Neoplasm",
            "Cardiovascular Diseases",
            "Cerebrovascular accident",
            "MYELODYSPLASTIC SYNDROME",
            "Diabetes Mellitus",
            "Heart Diseases",
            "HIV Infections",
            "Hypertensive disease",
            "Metabolic Diseases",
            "Disorder of macula of retina",
            "Arteriopathic disease",
            "Cardiomyopathies",
            "Chronic Kidney Diseases"
          ],
          "Drugs": [
            "Glutathione",
            "Glutathione disulfide",
            "Benzoyl peroxide"
          ],
          "drugbank_url": "https://www.drugbank.ca/polypeptides/P22352",
          "Name": "Glutathione peroxidase 3",
          "structure": "https://cdn.rcsb.org/images/structures/ot/not available/not available_model-1.jpeg",
          "kind": "Target",
          "Degree": 1,
          "Closeness Centrality": 0.14365131823571337,
          "Betweenness Centrality": 0.0,
          "Eigenvector Centrality": 5.768050119481645e-06,
          "Clustering Coefficient": 0,
          "VoteRank Score": 0,
          "fill_color": "#12EAEA",
          "line_color": "#0EBEBE",
          "id": "Glutathione peroxidase 3",
          "value": "Glutathione peroxidase 3",
          "name": "Glutathione peroxidase 3"
        }
      },
      {
        "data": {
          "Gene": "AKR1B1",
          "ID": "P15121",
          "PDBID": "Not Available",
          "Organism": "Humans",
          "Protein Class": "Enzyme",
          "Protein Family": "Oxidoreductase",
          "Cellular Location": "Cytoplasm",
          "STRING Interaction Partners": [
            "SORD",
            "DHDH",
            "SPR",
            "DHFR"
          ],
          "Diseases": [
            "Complications of Diabetes Mellitus",
            "Diabetic Neuropathies",
            "Endometrial Neoplasms",
            "Hypersensitivity",
            "Liver neoplasms",
            "Malignant Neoplasms",
            "Diabetes Mellitus",
            "Kidney Diseases",
            "Neoplasms",
            "Retinal Diseases",
            "Primary malignant neoplasm",
            "Neuropathy",
            "Adenoma",
            "Cardiovascular Diseases",
            "Disorder of eye",
            "Hypertensive disease",
            "Peripheral Neuropathy",
            "Peripheral Nervous System Diseases",
            "Tumors of Adrenal Cortex",
            "Carcinoma",
            "Colonic Neoplasms",
            "Herpes Simplex Infections",
            "Intestinal Diseases",
            "Liver diseases",
            "Alcoholic Liver Diseases",
            "Myopathy",
            "Disorder of the optic nerve",
            "Cerebrovascular accident",
            "Uterine Fibroids",
            "Vascular Diseases",
            "Benign Neoplasm",
            "Malignant neoplasm of mouth",
            "Renal glomerular disease",
            "Congenital Disorders of Glycosylation",
            "Cardiomyopathies",
            "Mammary Neoplasms",
            "Chronic Kidney Diseases"
          ],
          "Drugs": [
            "NADH",
            "Sulindac",
            "Inhibitor Idd 384",
            "alpha-D-glucose 6-phosphate",
            "Alrestatin",
            "Fidarestat",
            "(S,R)-fidarestat",
            "N-Acetylalanine",
            "Sorbinil",
            "IDD552",
            "Cacodylic acid",
            "Nicotinamide adenine dinucleotide phosphate",
            "Citric acid",
            "Tolrestat",
            "Ranirestat",
            "Pimagedine",
            "Zenarestat",
            "QR-333",
            "(2-{[(4-BROMO-2-FLUOROBENZYL)AMINO]CARBONYL}-5-CHLOROPHENOXY)ACETIC ACID",
            "(5-CHLORO-2-{[(3-NITROBENZYL)AMINO]CARBONYL}PHENOXY)ACETIC ACID",
            "Lidorestat",
            "{3-[(5-CHLORO-1,3-BENZOTHIAZOL-2-YL)METHYL]-2,4-DIOXO-3,4-DIHYDROPYRIMIDIN-1(2H)-YL}ACETIC ACID",
            "3-[5-(3-nitrophenyl)thiophen-2-yl]propanoic acid",
            "CP-744809",
            "(R)-minalrestat",
            "4-[3-(3-NITROPHENYL)-1,2,4-OXADIAZOL-5-YL]BUTANOIC ACID",
            "{4-[(CARBOXYMETHOXY)CARBONYL]-3,3-DIOXIDO-1-OXONAPHTHO[1,2-D]ISOTHIAZOL-2(1H)-YL}ACETIC ACID",
            "2-(CARBOXYMETHYL)-1-OXO-1,2-DIHYDRONAPHTHO[1,2-D]ISOTHIAZOLE-4-CARBOXYLIC ACID 3,3-DIOXIDE",
            "IDD594",
            "{[5-(5-nitro-2-furyl)-1,3,4-oxadiazol-2-yl]thio}acetic acid",
            "2-(3-((4,5,7-trifluorobenzo[d]thiazol-2-yl)methyl)-1H-pyrrolo[2,3-b]pyridin-1-yl)acetic acid",
            "Zopolrestat",
            "Glutathione",
            "Exisulind",
            "Brexanolone",
            "Fenofibrate",
            "Gavorestat",
            "Lumateperone"
          ],
          "drugbank_url": "https://www.drugbank.ca/polypeptides/P15121",
          "Name": "Aldose reductase",
          "structure": "https://cdn.rcsb.org/images/structures/ot/not available/not available_model-1.jpeg",
          "kind": "Target",
          "Degree": 1,
          "Closeness Centrality": 0.14365131823571337,
          "Betweenness Centrality": 0.0,
          "Eigenvector Centrality": 5.768050119481645e-06,
          "Clustering Coefficient": 0,
          "VoteRank Score": 0,
          "fill_color": "#12EAEA",
          "line_color": "#0EBEBE",
          "id": "Aldose reductase",
          "value": "Aldose reductase",
          "name": "Aldose reductase"
        }
      },
      {
        "data": {
          "Gene": "MMP9",
          "ID": "P14780",
          "PDBID": "Not Available",
          "Organism": "Humans",
          "Protein Class": "Enzyme",
          "Protein Family": "Protease",
          "Cellular Location": "Secreted",
          "STRING Interaction Partners": [
            "TIMP1",
            "TIMP2",
            "PLG",
            "VEGFA",
            "CD44",
            "CXCL1",
            "CDH1",
            "STAT3",
            "SRC",
            "MMP10"
          ],
          "Diseases": [
            "Hypertensive disease",
            "Colonic Neoplasms",
            "Prostatic Neoplasms",
            "Liver diseases",
            "Bone neoplasms",
            "Retinal Diseases",
            "Skin Neoplasms",
            "Aortic Diseases",
            "Colorectal Neoplasms",
            "Diabetic Neuropathies",
            "Kidney Diseases",
            "Diabetic Polyneuropathies",
            "Lung diseases",
            "Delirium, Dementia, Amnestic, Cognitive Disorders",
            "Alcoholic Liver Diseases",
            "Mycoplasma Infections",
            "Adenocarcinoma",
            "Diabetes Mellitus",
            "Lung Neoplasms",
            "B-Cell Lymphomas",
            "Inflammatory Bowel Diseases",
            "Malignant neoplasm of mouth",
            "Autoimmune Diseases",
            "Lymphoma",
            "Adenoma",
            "Brain Neoplasms",
            "Stomach Neoplasms",
            "Chronic Kidney Diseases",
            "Heart Diseases",
            "Vascular Diseases",
            "MYELODYSPLASTIC SYNDROME",
            "Infection",
            "CNS disorder",
            "Esophageal Neoplasms",
            "Periodontal Diseases",
            "Virus Diseases",
            "Endometrial Neoplasms",
            "Liver neoplasms",
            "Mouth Neoplasms",
            "Myopathy",
            "Peripheral Neuropathy",
            "Sarcoma",
            "Neoplasms, Intracranial",
            "Airway Obstruction",
            "Anxiety Disorders",
            "Bacterial Infections",
            "Brain Diseases",
            "Cardiomyopathy, Dilated",
            "Carotid Artery Diseases",
            "Cerebrovascular Disorders",
            "Giant Cell Tumors",
            "nervous system disorder",
            "Skin lesion",
            "Spinal Cord Neoplasms",
            "Peripheral Vascular Diseases",
            "Meningitis, Bacterial",
            "Benign Neoplasm",
            "Gastrointestinal Stromal Tumors",
            "Adult Solid Neoplasm",
            "Neuropathy",
            "Neurodegenerative Disorders",
            "Oropharyngeal disorders",
            "Malignant neoplasm of soft tissue",
            "Peripheral Nervous System Diseases",
            "Acquired Immunodeficiency Syndrome",
            "Arterial Occlusive Diseases",
            "Mental disorders",
            "Blood Coagulation Disorders",
            "Breast Diseases",
            "Cervix Diseases",
            "Congenital chromosomal disease",
            "Cognition Disorders",
            "Eating Disorders",
            "Hepatitis",
            "Herpes Simplex Infections",
            "HTLV-I Infections",
            "Immunologic Deficiency Syndromes",
            "Arthropathy",
            "Diseases of mitral valve",
            "Mycobacterium Infections",
            "Mycosis Fungoides",
            "Myeloproliferative disease",
            "Neuromuscular Diseases",
            "Opportunistic Infections",
            "Parasitic Diseases",
            "Pituitary Neoplasms",
            "Pleural effusion disorder",
            "Prostatic Diseases",
            "Psychotic Disorders",
            "Refractive Errors",
            "Respiratory Syncytial Virus Infections",
            "Respiratory Tract Infections",
            "Dermatologic disorders",
            "Spinal Cord Diseases",
            "Temporomandibular Joint Disorders",
            "Urinary tract infection",
            "Viral hepatitis",
            "Ureaplasma Infections",
            "Epstein-Barr Virus Infections",
            "Migraine Disorders",
            "Disease of mucous membrane",
            "Inflammatory disease of the central nervous system",
            "Lung Diseases, Interstitial",
            "Amyloid Neuropathies, Familial",
            "Pelvic Inflammatory Disease",
            "Dyslipidemias",
            "Hantavirus Infections",
            "Chronic disease of respiratory system",
            "Chronic liver disease",
            "Complications of Diabetes Mellitus",
            "Hematologic Neoplasms",
            "Congenital neurologic anomalies",
            "Obstetric disorders",
            "Muscular Dystrophies, Limb-Girdle",
            "Genital infection",
            "Lower respiratory tract infection viral",
            "Arteriopathic disease",
            "Cardiomyopathies",
            "Arteriovenous Malformations, Cerebral",
            "Drug Dependence",
            "Peripheral Arterial Diseases",
            "Sex Differentiation Disorders",
            "Neurocognitive Disorders",
            "Diverticular Diseases",
            "Sarcoma of soft tissue"
          ],
          "Drugs": [
            "Marimastat",
            "Minocycline",
            "2-Amino-N,3,3-Trimethylbutanamide",
            "2-{[Formyl(Hydroxy)Amino]Methyl}-4-Methylpentanoic Acid",
            "AE-941",
            "PG-530742",
            "Endostatin",
            "Captopril",
            "5-(4-PHENOXYPHENYL)-5-(4-PYRIMIDIN-2-YLPIPERAZIN-1-YL)PYRIMIDINE-2,4,6(2H,3H)-TRIONE",
            "(2R)-2-AMINO-3,3,3-TRIFLUORO-N-HYDROXY-2-{[(4-PHENOXYPHENYL)SULFONYL]METHYL}PROPANAMIDE",
            "(3R)-4,4-DIFLUORO-3-[(4-METHOXYPHENYL)SULFONYL]BUTANOIC ACID",
            "Glutathione",
            "Zinc",
            "Zinc acetate",
            "Zinc chloride",
            "Zinc sulfate, unspecified form"
          ],
          "drugbank_url": "https://www.drugbank.ca/polypeptides/P14780",
          "Name": "Matrix metalloproteinase-9",
          "structure": "https://cdn.rcsb.org/images/structures/ot/not available/not available_model-1.jpeg",
          "kind": "Target",
          "Degree": 3,
          "Closeness Centrality": 0.17957022338752934,
          "Betweenness Centrality": 0.049939863031664894,
          "Eigenvector Centrality": 0.00119177990077563,
          "Clustering Coefficient": 0,
          "VoteRank Score": 0,
          "fill_color": "#12EAEA",
          "line_color": "#0EBEBE",
          "id": "Matrix metalloproteinase-9",
          "value": "Matrix metalloproteinase-9",
          "name": "Matrix metalloproteinase-9"
        }
      },
      {
        "data": {
          "Gene": "CYP3A4",
          "ID": "P08684",
          "PDBID": "Not Available",
          "Organism": "Humans",
          "Protein Class": "Enzyme",
          "Protein Family": "Cytochrome P450",
          "Cellular Location": "Endoplasmic reticulum membrane",
          "STRING Interaction Partners": [
            "UGT1A1",
            "CYP2C9",
            "UGT2B7",
            "FMO3",
            "FMO1",
            "NR1I2",
            "UGT1A8",
            "EPHX1",
            "CES1",
            "UGT1A6"
          ],
          "Diseases": [
            "Mammary Neoplasms",
            "Prostatic Neoplasms",
            "Neoplasms",
            "Protein measurement",
            "Caffeine related disorders",
            "Diabetes Mellitus",
            "Liver neoplasms",
            "Myopathy",
            "Liver diseases",
            "Chronic Kidney Diseases",
            "Cardiovascular Diseases",
            "Drug abuse",
            "HIV Infections",
            "Inflammatory Bowel Diseases",
            "Kidney Diseases",
            "Lung Neoplasms",
            "Chronic liver disease",
            "Adenocarcinoma",
            "CNS disorder",
            "Connective Tissue Diseases",
            "Endometrial Neoplasms",
            "Hepatitis",
            "Lymphoma",
            "Movement Disorders",
            "Myeloproliferative disease",
            "Nephrotic Syndrome",
            "Peripheral Neuropathy",
            "Disorders of Porphyrin Metabolism",
            "Reoviridae Infections",
            "Thalassemia",
            "Upper Respiratory Infections",
            "Gastrointestinal Stromal Tumors",
            "Deformity of limb",
            "Neuropathy",
            "Sarcoma",
            "Drug Dependence",
            "Secondary Neoplasm",
            "MYELODYSPLASTIC SYNDROME",
            "Malignant neoplasm of soft tissue",
            "Peripheral Nervous System Diseases"
          ],
          "Drugs": [
            "Pradefovir mesylate",
            "Flunisolide",
            "Cevimeline",
            "Bortezomib",
            "Fluconazole",
            "Dofetilide",
            "Pantoprazole",
            "Eletriptan",
            "Nelfinavir",
            "Indinavir",
            "Lovastatin",
            "Reboxetine",
            "Nevirapine",
            "Ranolazine",
            "Ziprasidone",
            "Isradipine",
            "Disopyramide",
            "Conjugated estrogens",
            "Etonogestrel",
            "Bupivacaine",
            "Bexarotene",
            "Vindesine",
            "Gefitinib",
            "Dihydroergotamine",
            "Fluorometholone",
            "Terfenadine",
            "Diltiazem",
            "Alfuzosin",
            "Vinorelbine",
            "Grepafloxacin",
            "Mirtazapine",
            "Amlodipine",
            "Nimodipine",
            "Sorafenib",
            "Nisoldipine",
            "Eszopiclone",
            "Alprazolam",
            "Zolpidem",
            "Betamethasone",
            "Loratadine",
            "Quinine",
            "Dronabinol",
            "Montelukast",
            "Buspirone",
            "Darifenacin",
            "Albendazole",
            "Lercanidipine",
            "Erlotinib",
            "Rofecoxib",
            "Toremifene",
            "Vincristine",
            "Bosentan",
            "Vinblastine",
            "Voriconazole",
            "Fluticasone propionate",
            "Ethosuximide",
            "Medroxyprogesterone acetate",
            "Cisapride",
            "Rifabutin",
            "Imatinib",
            "Nicardipine",
            "Testosterone",
            "Efavirenz",
            "Prednisone",
            "Clofibrate",
            "Astemizole",
            "Simvastatin",
            "Aprepitant",
            "Galantamine",
            "Tamoxifen",
            "Losartan",
            "Midazolam",
            "Ergotamine",
            "Eplerenone",
            "Amprenavir",
            "Delavirdine",
            "Nateglinide",
            "Esomeprazole",
            "Hydrocortisone",
            "Zileuton",
            "Modafinil",
            "Dolasetron",
            "Clopidogrel",
            "Irinotecan",
            "Hydrocortamate",
            "Etoposide",
            "Roxithromycin",
            "Alfentanil",
            "Fentanyl",
            "Tadalafil",
            "Diazepam",
            "Mifepristone",
            "Loperamide",
            "Donepezil",
            "Prednisolone",
            "Vardenafil",
            "Tacrolimus",
            "Conivaptan",
            "Sirolimus",
            "Granisetron",
            "Triazolam",
            "Ondansetron",
            "Tiagabine",
            "Cocaine",
            "Zonisamide",
            "Paricalcitol",
            "Tinidazole",
            "Almotriptan",
            "Buprenorphine",
            "Tipranavir",
            "Salmeterol",
            "Hydrocodone",
            "Methylprednisolone",
            "Zaleplon",
            "Telithromycin",
            "Ethinylestradiol",
            "Exemestane",
            "Doxorubicin",
            "Levobupivacaine",
            "Letrozole",
            "Busulfan",
            "Cinacalcet",
            "Felodipine",
            "Ketoconazole",
            "Rifampicin",
            "Nitrendipine",
            "Oxybutynin",
            "Clonazepam",
            "Atazanavir",
            "Atorvastatin",
            "Pimozide",
            "Sibutramine",
            "Chlorpheniramine",
            "Nifedipine",
            "Rabeprazole",
            "Pioglitazone",
            "Nefazodone",
            "Cilostazol",
            "Itraconazole",
            "Escitalopram",
            "Domperidone",
            "Clindamycin",
            "Bromocriptine",
            "Lomustine",
            "Clarithromycin",
            "Estazolam",
            "Finasteride",
            "Halofantrine",
            "Budesonide",
            "Quetiapine",
            "Levacetylmethadol",
            "Paclitaxel",
            "Saquinavir",
            "Dexamethasone",
            "Aripiprazole",
            "Dasatinib",
            "Retapamulin",
            "Sitagliptin",
            "Lapatinib",
            "Darunavir",
            "Sunitinib",
            "Posaconazole",
            "Mibefradil",
            "Troglitazone",
            "Lopinavir",
            "Pranlukast",
            "Ciclesonide",
            "Alosetron",
            "Maraviroc",
            "Tiotropium",
            "Solifenacin",
            "Metyrapone",
            "Palonosetron",
            "Dexloxiglumide",
            "Calanolide A",
            "Valdecoxib",
            "Sertindole",
            "Plitidepsin",
            "Tesmilifene",
            "Methadone",
            "Rifalazil",
            "Azimilide",
            "Erythromycin",
            "Etoricoxib",
            "Carbamazepine",
            "Rimonabant",
            "Udenafil",
            "Temsirolimus",
            "Avasimibe",
            "Capravirine",
            "Vicriviroc",
            "Laquinimod",
            "Fluvastatin",
            "Sildenafil",
            "Cabergoline",
            "Lisuride",
            "Pergolide",
            "Rotigotine",
            "Cerivastatin",
            "Clotrimazole",
            "Risperidone",
            "Omeprazole",
            "Selegiline",
            "Halothane",
            "Ifosfamide",
            "Miconazole",
            "Meloxicam",
            "Quinidine",
            "Trazodone",
            "Fluvoxamine",
            "Amitriptyline",
            "Nortriptyline",
            "Citalopram",
            "Cyclobenzaprine",
            "Fluoxetine",
            "Sertraline",
            "Mianserin",
            "Antipyrine",
            "Amiodarone",
            "Dapsone",
            "Cyclophosphamide",
            "Trabectedin",
            "Phenprocoumon",
            "Warfarin",
            "Venlafaxine",
            "Terbinafine",
            "Azelastine",
            "Cyclosporine",
            "Verapamil",
            "Estradiol",
            "Progesterone",
            "Caffeine",
            "Codeine",
            "Dextromethorphan",
            "Docetaxel",
            "Haloperidol",
            "Lidocaine",
            "Propranolol",
            "Cimetidine",
            "Chloramphenicol",
            "Ciprofloxacin",
            "Norfloxacin",
            "Ambrisentan",
            "Armodafinil",
            "Benzphetamine",
            "Bisoprolol",
            "Calcitriol",
            "Chloroquine",
            "Clobazam",
            "Clorazepic acid",
            "Digitoxin",
            "Dronedarone",
            "Estrone sulfate",
            "Etravirine",
            "Everolimus",
            "Felbamate",
            "Fesoterodine",
            "Flurazepam",
            "Flutamide",
            "Guanfacine",
            "Ixabepilone",
            "Lansoprazole",
            "Levonorgestrel",
            "Mefloquine",
            "Nilotinib",
            "Nilvadipine",
            "Oxycodone",
            "Pazopanib",
            "Pipotiazine",
            "Praziquantel",
            "Primaquine",
            "Dextropropoxyphene",
            "Repaglinide",
            "Rivaroxaban",
            "Romidepsin",
            "Silodosin",
            "Tamsulosin",
            "Teniposide",
            "Tetracycline",
            "Theophylline",
            "Tolterodine",
            "Tolvaptan",
            "Tramadol",
            "Trimethoprim",
            "Zopiclone",
            "Aminoglutethimide",
            "Fosphenytoin",
            "Nafcillin",
            "Oxcarbazepine",
            "Pentobarbital",
            "Phenobarbital",
            "Phenytoin",
            "Primidone",
            "Rifapentine",
            "Colchicine",
            "Ergometrine",
            "Ketamine",
            "Methylergometrine",
            "Saxagliptin",
            "Sufentanil",
            "Bicalutamide",
            "Desipramine",
            "Metronidazole",
            "Sitaxentan",
            "Aminophenazone",
            "Clozapine",
            "Promazine",
            "Carvedilol",
            "Zafirlukast",
            "Diclofenac",
            "Celecoxib",
            "Glyburide",
            "Sulfinpyrazone",
            "Seratrodast",
            "Ketobemidone",
            "Clomipramine",
            "Estrone",
            "Imipramine",
            "Adinazolam",
            "Temazepam",
            "Vanoxerine",
            "Cholecalciferol",
            "Oxymorphone",
            "Orphenadrine",
            "Cabazitaxel",
            "Resveratrol",
            "Desvenlafaxine",
            "Artemether",
            "Lumefantrine",
            "Acetazolamide",
            "Ambroxol",
            "Aminophylline",
            "Argatroban",
            "Arsenic trioxide",
            "Azatadine",
            "Azithromycin",
            "Bezafibrate",
            "Bifonazole",
            "Brinzolamide",
            "Caspofungin",
            "Chlorpromazine",
            "Chlorzoxazone",
            "Clofazimine",
            "Clomethiazole",
            "Clotiazepam",
            "Cytarabine",
            "Danazol",
            "Daunorubicin",
            "Dimethyl sulfoxide",
            "Disulfiram",
            "Doxycycline",
            "Econazole",
            "Epinastine",
            "Epinephrine",
            "Estramustine",
            "Ethanol",
            "Ethylmorphine",
            "Flucloxacillin",
            "Flunitrazepam",
            "Fulvestrant",
            "Hydralazine",
            "Imiquimod",
            "Irbesartan",
            "Ivermectin",
            "Quinacrine",
            "Mequitazine",
            "Metamizole",
            "Methaqualone",
            "Methoxyflurane",
            "Methyltestosterone",
            "Mexiletine",
            "Mitoxantrone",
            "Morphine",
            "Naloxone",
            "Nicotinamide",
            "Nicotine",
            "Nitrazepam",
            "Olopatadine",
            "Acetaminophen",
            "Perhexiline",
            "Perphenazine",
            "Meperidine",
            "Phenacetin",
            "Phenelzine",
            "Phenylbutazone",
            "Pilocarpine",
            "Prazepam",
            "Probenecid",
            "Propafenone",
            "Quazepam",
            "Raloxifene",
            "Ranitidine",
            "Rifaximin",
            "Ropivacaine",
            "Rutin",
            "Salbutamol",
            "Sevoflurane",
            "Sulfadiazine",
            "Sulfamethoxazole",
            "Tasosartan",
            "Methimazole",
            "Thiotepa",
            "Tioconazole",
            "Topiramate",
            "Trimethadione",
            "Troleandomycin",
            "Valproic acid",
            "Yohimbine",
            "Zidovudine",
            "Zomepirac",
            "Cortisone acetate",
            "Paramethasone",
            "Ketazolam",
            "Tofisopam",
            "Paramethadione",
            "Tretinoin",
            "Ramelteon",
            "Iloperidone",
            "Acenocoumarol",
            "Vilazodone",
            "Diethylstilbestrol",
            "Clonidine",
            "Ezetimibe",
            "Griseofulvin",
            "Indapamide",
            "Telaprevir",
            "Ivacaftor",
            "Casopitant",
            "Banoxantrone",
            "Indacaterol",
            "Ticagrelor",
            "Capsaicin",
            "Noscapine",
            "Cefradine",
            "Chenodeoxycholic acid",
            "Chlorphenesin",
            "Clevidipine",
            "Dalfopristin",
            "Deferasirox",
            "Dicloxacillin",
            "Indisulam",
            "Orlistat",
            "Oxiconazole",
            "Pegvisomant",
            "Pinacidil",
            "Quinupristin",
            "Pimecrolimus",
            "Aldesleukin",
            "Apixaban",
            "Lomitapide",
            "Vismodegib",
            "Triamcinolone",
            "Rilpivirine",
            "Prasugrel",
            "Asenapine",
            "Nitric Oxide",
            "Ulipristal",
            "Lurasidone",
            "Brentuximab vedotin",
            "Lorcaserin",
            "Vandetanib",
            "Boceprevir",
            "Cabozantinib",
            "Ruxolitinib",
            "Abiraterone",
            "Vemurafenib",
            "Linagliptin",
            "Perampanel",
            "Crizotinib",
            "Axitinib",
            "Mirabegron",
            "Avanafil",
            "Regorafenib",
            "Enzalutamide",
            "Tofacitinib",
            "Bosutinib",
            "Ponatinib",
            "Bedaquiline",
            "Rufinamide",
            "Fluticasone furoate",
            "Canagliflozin",
            "Alogliptin",
            "Ospemifene",
            "Pomalidomide",
            "Trametinib",
            "Dabrafenib",
            "Trastuzumab emtansine",
            "Taurochenodeoxycholic acid",
            "Doxepin",
            "Mycophenolate mofetil",
            "Levomilnacipran",
            "Macitentan",
            "Luliconazole",
            "Dapagliflozin",
            "Eliglustat",
            "Apremilast",
            "Naloxegol",
            "Ibrutinib",
            "Isoniazid",
            "Olaparib",
            "Lenvatinib",
            "Palbociclib",
            "Idelalisib",
            "Vortioxetine",
            "Vilanterol",
            "Ivabradine",
            "Aliskiren",
            "Elvitegravir",
            "Cariprazine",
            "Parecoxib",
            "Brexpiprazole",
            "Rolapitant",
            "Flibanserin",
            "Daclatasvir",
            "Sonidegib",
            "Isavuconazonium",
            "Panobinostat",
            "Cobimetinib",
            "Ixazomib",
            "Osimertinib",
            "Selexipag",
            "Eslicarbazepine acetate",
            "Hydroxyprogesterone caproate",
            "Riociguat",
            "Dasabuvir",
            "Paritaprevir",
            "Synthetic Conjugated Estrogens, A",
            "Synthetic Conjugated Estrogens, B",
            "Norgestrel",
            "Venetoclax",
            "Lumacaftor",
            "St. John's Wort",
            "Esterified estrogens",
            "Norgestimate",
            "Oritavancin",
            "Fosaprepitant",
            "Mitotane",
            "Glycerol phenylbutyrate",
            "Netupitant",
            "Cobicistat",
            "Rucaparib",
            "Deflazacort",
            "Icotinib",
            "Safinamide",
            "Deutetrabenazine",
            "Dexchlorpheniramine maleate",
            "Velpatasvir",
            "Brivaracetam",
            "Valbenazine",
            "Odanacatib",
            "Dexlansoprazole",
            "Simeprevir",
            "Grazoprevir",
            "Delafloxacin",
            "Topiroxostat",
            "Perospirone",
            "Stiripentol",
            "Etizolam",
            "Rupatadine",
            "Imidafenacin",
            "Glutathione",
            "Manidipine",
            "Dienogest",
            "Neratinib",
            "Voxilaprevir",
            "Enasidenib",
            "Oxymetholone",
            "Ritonavir",
            "Midostaurin",
            "Elbasvir",
            "Copanlisib",
            "Sarilumab",
            "Abemaciclib",
            "Brigatinib",
            "Baricitinib",
            "Macimorelin",
            "Blonanserin",
            "Lacidipine",
            "Cannabidiol",
            "Testosterone cypionate",
            "Testosterone enanthate",
            "Testosterone undecanoate",
            "Estradiol acetate",
            "Estradiol benzoate",
            "Estradiol cypionate",
            "Estradiol dienanthate",
            "Estradiol valerate",
            "Piperaquine",
            "Testosterone propionate",
            "Lorpiprazole",
            "Bictegravir",
            "Apalutamide",
            "Zotepine",
            "Azelnidipine",
            "Benidipine",
            "Efonidipine",
            "Pitolisant",
            "Isavuconazole",
            "Levamlodipine",
            "Tezacaftor",
            "Opium",
            "Tocopherol",
            "alpha-Tocopherol acetate",
            "Asunaprevir",
            "Black cohosh",
            "Propiverine",
            "Nabiximols",
            "Medical Cannabis",
            "Vinflunine",
            "Tocofersolan",
            "Delamanid",
            "Bioallethrin",
            "Fosnetupitant",
            "Fostamatinib",
            "Ergoloid mesylate",
            "Dihydro-alpha-ergocryptine",
            "Ipecac",
            "Peppermint oil",
            "Midecamycin",
            "Oxetacaine",
            "Curcumin",
            "Danoprevir",
            "Tianeptine",
            "Mestranol",
            "Lysergic acid diethylamide",
            "Methysergide",
            "Terguride",
            "Aripiprazole lauroxil",
            "Encorafenib",
            "Letermovir",
            "Hydrocortisone aceponate",
            "Hydrocortisone acetate",
            "Hydrocortisone butyrate",
            "Hydrocortisone cypionate",
            "Hydrocortisone phosphate",
            "Hydrocortisone probutate",
            "Hydrocortisone valerate",
            "Ivosidenib",
            "3,5-diiodothyropropionic acid",
            "5-androstenedione",
            "Alclometasone",
            "Aldosterone",
            "Amcinonide",
            "Androstenedione",
            "Beclomethasone dipropionate",
            "Clobetasol",
            "Clobetasol propionate",
            "Clobetasone",
            "Corticosterone",
            "Corticotropin",
            "Cyproterone acetate",
            "Nomegestrol",
            "Nomegestrol acetate",
            "Desogestrel",
            "Desonide",
            "Desoxycorticosterone acetate",
            "Desoxycorticosterone pivalate",
            "Dexamethasone isonicotinate",
            "Difluocortolone",
            "Difluprednate",
            "Dydrogesterone",
            "Equilenin",
            "Equilin",
            "Etynodiol",
            "Ethynodiol diacetate",
            "Fludrocortisone",
            "Flumethasone",
            "Fluocinolone acetonide",
            "Fluocinonide",
            "Fluocortolone",
            "Fluprednidene",
            "Fluprednisolone",
            "Flurandrenolide",
            "Fluticasone",
            "Formestane",
            "Gestodene",
            "Gestrinone",
            "Halcinonide",
            "HE3286",
            "Hydrocortisone succinate",
            "Hydroxyprogesterone",
            "Liotrix",
            "Loteprednol etabonate",
            "Lynestrenol",
            "Medrogestone",
            "Medrysone",
            "Megestrol acetate",
            "Melengestrol",
            "Meprednisone",
            "Mometasone",
            "Mometasone furoate",
            "Norelgestromin",
            "Norethynodrel",
            "Prednicarbate",
            "Prednylidene",
            "Pregnenolone",
            "Promegestone",
            "Rimexolone",
            "Atovaquone",
            "Rifamycin",
            "Chlormadinone",
            "Demegestone",
            "Quingestanol",
            "(S)-Warfarin",
            "Diphenadione",
            "Ethyl biscoumacetate",
            "Barbital",
            "Thiamylal",
            "Aranidipine",
            "Barnidipine",
            "Bencyclane",
            "Bepridil",
            "Agmatine",
            "Carboxyamidotriazole",
            "Caroverine",
            "Cilnidipine",
            "Cinnarizine",
            "Cyclandelate",
            "Darodipine",
            "Dexniguldipine",
            "Dexverapamil",
            "Dotarizine",
            "Emopamil",
            "Eperisone",
            "Fendiline",
            "Fish oil",
            "Flunarizine",
            "Fluspirilene",
            "Gallopamil",
            "Lidoflazine",
            "Lomerizine",
            "Levomenthol",
            "Naftopidil",
            "Niguldipine",
            "Niludipine",
            "Nimesulide",
            "Nylidrin",
            "Otilonium",
            "Penfluridol",
            "Pinaverium",
            "Prenylamine",
            "Terodiline",
            "Tetrahydropalmatine",
            "Tetrandrine",
            "Tolfenamic acid",
            "Tranilast",
            "Trimebutine",
            "Seletracetam",
            "Vinpocetine",
            "WIN 55212-2",
            "6-Deoxyerythronolide B",
            "AVE9633",
            "Brefeldin A",
            "Bryostatin 1",
            "Candicidin",
            "Carbomycin",
            "Cethromycin",
            "Coltuximab ravtansine",
            "Dirithromycin",
            "Doramectin",
            "Epofolate",
            "Epothilone D",
            "Eprinomectin",
            "Flurithromycin",
            "GPI-1485",
            "Kitasamycin",
            "KOS-1584",
            "Lorvotuzumab mertansine",
            "Miocamycin",
            "Mirvetuximab Soravtansine",
            "Mitemcinal",
            "Oleandomycin",
            "Patupilone",
            "Ridaforolimus",
            "Rokitamycin",
            "Sagopilone",
            "Selamectin",
            "Solithromycin",
            "Tildipirosin",
            "Gemfibrozil",
            "Lanreotide",
            "Octreotide",
            "Pasireotide",
            "Somatostatin",
            "Vapreotide",
            "Balaglitazone",
            "Ciglitazone",
            "Lobeglitazone",
            "Netoglitazone",
            "Rivoglitazone",
            "Rosiglitazone",
            "Ceritinib",
            "Lestaurtinib",
            "Saracatinib",
            "Acalabrutinib",
            "Paliperidone",
            "Genistein",
            "Dovitinib",
            "(R)-warfarin",
            "6-O-benzylguanine",
            "Segesterone acetate",
            "Methotrexate",
            "Dapoxetine",
            "Indalpine",
            "Paroxetine",
            "Zimelidine",
            "Milnacipran",
            "Fusidic acid",
            "Ribociclib",
            "Nintedanib",
            "Fluprednidene acetate",
            "Fluprednisolone acetate",
            "Roflumilast",
            "Suvorexant",
            "Tasimelteon",
            "Vorapaxar",
            "Zuclopenthixol",
            "Dihydroergocryptine",
            "Dihydroergocornine",
            "Dihydroergocristine",
            "Lacosamide",
            "Eravacycline",
            "Remacemide",
            "Fidaxomicin",
            "Ebastine",
            "Siltuximab",
            "Tocilizumab",
            "Doravirine",
            "Duvelisib",
            "Baloxavir marboxil",
            "Lorazepam",
            "9-aminocamptothecin",
            "Methylprednisone",
            "Nebivolol",
            "Dacomitinib",
            "Gilteritinib",
            "Larotrectinib",
            "1,2-Benzodiazepine",
            "Brotizolam",
            "Vitamin D",
            "Aprobarbital",
            "Doxazosin",
            "7-ethyl-10-hydroxycamptothecin",
            "Prucalopride",
            "Glasdegib",
            "Piperine",
            "Phentermine",
            "Triclabendazole",
            "Metoprolol",
            "Esketamine",
            "Vitamin E",
            "Siponimod",
            "Erdafitinib",
            "Tenofovir alafenamide",
            "Isotretinoin",
            "Alpelisib",
            "Polatuzumab vedotin",
            "Bimatoprost",
            "Selinexor",
            "Betamethasone phosphate",
            "Clocortolone acetate",
            "Cloprednol",
            "Cortisone",
            "Cortivazol",
            "Halometasone",
            "Melengestrol acetate",
            "Methylprednisolone hemisuccinate",
            "Prednisolone hemisuccinate",
            "Prednisolone phosphate",
            "Prednisone acetate",
            "Ditiocarb",
            "Seproxetine",
            "Niacin",
            "Levocetirizine",
            "Butyrfentanyl",
            "Pexidartinib",
            "Dihydrocodeine",
            "Pretomanid",
            "Drospirenone",
            "Hydroxychloroquine",
            "Entrectinib",
            "Fedratinib",
            "Lefamulin",
            "Istradefylline",
            "Fosamprenavir",
            "Ibuprofen",
            "Mexazolam",
            "Olanzapine",
            "Propacetamol",
            "Metoclopramide",
            "Tenapanor",
            "Curcumin sulfate",
            "Edetate disodium anhydrous",
            "Anastrozole",
            "Eslicarbazepine",
            "Trifarotene",
            "Elexacaftor",
            "Prednisolone acetate",
            "Hydroxyzine",
            "Echinacea",
            "Lesinurad",
            "Zanubrutinib",
            "Ginkgo biloba",
            "Glecaprevir",
            "Voxelotor",
            "Norethisterone",
            "Cenobamate",
            "Enfortumab vedotin",
            "Trastuzumab deruxtecan",
            "Lemborexant",
            "Darolutamide",
            "Lumateperone",
            "Upadacitinib",
            "Ubrogepant",
            "Avapritinib",
            "Tazemetostat",
            "Rimegepant",
            "Umifenovir",
            "Osilodrostat",
            "Norethindrone enanthate",
            "Methylene blue",
            "Ozanimod",
            "Edetate calcium disodium anhydrous",
            "Selumetinib",
            "Pemigatinib",
            "Remdesivir",
            "Capmatinib",
            "Selpercatinib",
            "Ripretinib",
            "Apomorphine",
            "Lurbinectedin",
            "Dexamethasone acetate",
            "Fenfluramine",
            "Belinostat",
            "Fostemsavir",
            "Abametapir",
            "Risdiplam",
            "Oliceridine",
            "Clascoterone",
            "Pralsetinib",
            "Lonafarnib",
            "Berotralstat",
            "Tirbanibulin",
            "Vibegron",
            "Chlordiazepoxide",
            "Tranylcypromine",
            "Menadione",
            "Levoketoconazole",
            "Duloxetine",
            "Voclosporin",
            "Tepotinib",
            "Scopolamine",
            "Ethambutol",
            "Umbralisib",
            "Casimersen",
            "Pyridostigmine",
            "Tivozanib",
            "Ponesimod",
            "Diosmin",
            "Pimavanserin",
            "Glycopyrronium",
            "Estetrol",
            "Loncastuximab tesirine",
            "Infigratinib",
            "Ibrexafungerp",
            "Samidorphan",
            "Finerenone",
            "Belumosudil",
            "Thiopental",
            "Dolutegravir",
            "Rhein",
            "Diacerein",
            "Myrrh",
            "Naldemedine",
            "Pibrentasvir",
            "Moxisylyte",
            "Omega-3-carboxylic acids",
            "Ambroxol acefyllinate",
            "Mirodenafil",
            "Elagolix",
            "Foretinib",
            "Lorlatinib",
            "Mebendazole",
            "Loxoprofen",
            "Tucatinib",
            "Remoxipride",
            "Relugolix",
            "Ursodeoxycholic acid",
            "Sotorasib"
          ],
          "drugbank_url": "https://www.drugbank.ca/polypeptides/P08684",
          "Name": "Cytochrome P450 3A4",
          "structure": "https://cdn.rcsb.org/images/structures/ot/not available/not available_model-1.jpeg",
          "kind": "Target",
          "Degree": 1,
          "Closeness Centrality": 0.14365131823571337,
          "Betweenness Centrality": 0.0,
          "Eigenvector Centrality": 5.768050119481645e-06,
          "Clustering Coefficient": 0,
          "VoteRank Score": 0,
          "fill_color": "#12EAEA",
          "line_color": "#0EBEBE",
          "id": "Cytochrome P450 3A4",
          "value": "Cytochrome P450 3A4",
          "name": "Cytochrome P450 3A4"
        }
      },
      {
        "data": {
          "Gene": "GPX8",
          "ID": "Q8TED1",
          "PDBID": "Not Available",
          "Organism": "Humans",
          "Protein Class": "Not Available",
          "Protein Family": "Not Available",
          "Cellular Location": "Membrane",
          "STRING Interaction Partners": [
            "SOD1",
            "SOD2",
            "SOD3",
            "ERO1L"
          ],
          "Diseases": [],
          "Drugs": [
            "Glutathione",
            "Glutathione disulfide",
            "Benzoyl peroxide"
          ],
          "drugbank_url": "https://www.drugbank.ca/polypeptides/Q8TED1",
          "Name": "Probable glutathione peroxidase 8",
          "structure": "https://cdn.rcsb.org/images/structures/ot/not available/not available_model-1.jpeg",
          "kind": "Target",
          "Degree": 1,
          "Closeness Centrality": 0.14365131823571337,
          "Betweenness Centrality": 0.0,
          "Eigenvector Centrality": 5.768050119481645e-06,
          "Clustering Coefficient": 0,
          "VoteRank Score": 0,
          "fill_color": "#12EAEA",
          "line_color": "#0EBEBE",
          "id": "Probable glutathione peroxidase 8",
          "value": "Probable glutathione peroxidase 8",
          "name": "Probable glutathione peroxidase 8"
        }
      },
      {
        "data": {
          "ID": "DB01075",
          "SMILES": "CN(C)CCOC(C1=CC=CC=C1)C2=CC=CC=C2",
          "ATC Code Level 1": [
            "D",
            "R"
          ],
          "ATC Code Level 2": [
            "D04",
            "R06"
          ],
          "ATC Code Level 3": [
            "R06A",
            "D04A"
          ],
          "ATC Code Level 4": [
            "R06AA",
            "D04AA"
          ],
          "ATC Identifier": [
            "D04AA33",
            "D04AA32",
            "R06AA52",
            "R06AA02"
          ],
          "Targets": [
            "Histamine H1 receptor",
            "Muscarinic acetylcholine receptor M2"
          ],
          "Enzymes": [
            "Cytochrome P450 2D6",
            "Cytochrome P450 2C9",
            "Cytochrome P450 2C19",
            "Prostaglandin G/H synthase 1"
          ],
          "Carriers": [],
          "Transporters": [
            "Solute carrier family 22 member 2",
            "Solute carrier family 22 member 5"
          ],
          "Target Class": [
            "Membrane receptor",
            "Membrane receptor"
          ],
          "Drug Interactions": [
            "(R)-warfarin",
            "(S)-Warfarin",
            "1-(2-Phenylethyl)-4-phenyl-4-acetoxypiperidine",
            "1,10-Phenanthroline",
            "1,2-Benzodiazepine",
            "2,5-Dimethoxy-4-ethylamphetamine",
            "2,5-Dimethoxy-4-ethylthioamphetamine",
            "4-Bromo-2,5-dimethoxyamphetamine",
            "4-Methoxyamphetamine",
            "5-methoxy-N,N-dimethyltryptamine",
            "7-Nitroindazole",
            "7,8-Dichloro-1,2,3,4-tetrahydroisoquinoline",
            "Abatacept",
            "Abediterol",
            "Abexinostat",
            "Abiraterone",
            "Acebutolol",
            "Acenocoumarol",
            "Acepromazine",
            "Aceprometazine",
            "Acetazolamide",
            "Acetohexamide",
            "Acetophenazine",
            "Acetyl sulfisoxazole",
            "Acetyldigoxin",
            "Acetylglycinamide chloral hydrate",
            "Aclidinium",
            "Acotiamide",
            "Acrivastine",
            "Adalimumab",
            "Adenosine",
            "Adinazolam",
            "Adipiplon",
            "Adrafinil",
            "Afelimomab",
            "Agmatine",
            "Agomelatine",
            "Ajmaline",
            "Ajulemic acid",
            "Alaproclate",
            "Alcuronium",
            "Alfaxalone",
            "Alfentanil",
            "Alfuzosin",
            "Alimemazine",
            "Allobarbital",
            "Alloin",
            "Almotriptan",
            "Alogliptin",
            "Alosetron",
            "Alpelisib",
            "Alphacetylmethadol",
            "Alphaprodine",
            "Alprazolam",
            "Alprenolol",
            "Alverine",
            "Amantadine",
            "Ambenonium",
            "Amibegron",
            "Amifampridine",
            "Amineptine",
            "Aminophenazone",
            "Amiodarone",
            "Amisulpride",
            "Amitraz",
            "Amitriptyline",
            "Amitriptylinoxide",
            "Amobarbital",
            "Amodiaquine",
            "Amoxapine",
            "Amperozide",
            "Amphetamine",
            "Amprenavir",
            "Anagrelide",
            "Anakinra",
            "Aniracetam",
            "Anisodamine",
            "Anisotropine methylbromide",
            "Antazoline",
            "Antipyrine",
            "Apalutamide",
            "APD791",
            "Apixaban",
            "Apomorphine",
            "Apremilast",
            "Aprindine",
            "Aprobarbital",
            "Apronalide",
            "Aprotinin",
            "Arachidonic Acid",
            "Aranidipine",
            "Arbaclofen Placarbil",
            "Arbutamine",
            "Arformoterol",
            "Aripiprazole",
            "Aripiprazole lauroxil",
            "Armodafinil",
            "Arotinolol",
            "Arsenic trioxide",
            "Artemether",
            "Artenimol",
            "Articaine",
            "Asenapine",
            "Astemizole",
            "Asunaprevir",
            "Atazanavir",
            "Atenolol",
            "Atomoxetine",
            "Atovaquone",
            "Atracurium",
            "Atracurium besylate",
            "Atropine",
            "Avanafil",
            "Avapritinib",
            "Avasimibe",
            "Avatrombopag",
            "Azaperone",
            "Azatadine",
            "AZD-3043",
            "Azelastine",
            "Azimilide",
            "Azithromycin",
            "Baclofen",
            "Bambuterol",
            "Barbexaclone",
            "Barbital",
            "Batefenterol",
            "Beclamide",
            "Bedaquiline",
            "Benactyzine",
            "Bencyclane",
            "Bendroflumethiazide",
            "Benidipine",
            "Benmoxin",
            "Benperidol",
            "Bentazepam",
            "Benzatropine",
            "Benzbromarone",
            "Benzhydrocodone",
            "Benzilone",
            "Benzocaine",
            "Benzoctamine",
            "Benzphetamine",
            "Benzquinamide",
            "Benzthiazide",
            "Benzyl alcohol",
            "Benzylpenicilloyl polylysine",
            "Bepridil",
            "Berotralstat",
            "Betahistine",
            "Betaine",
            "Betaxolol",
            "Bethanidine",
            "Bevantolol",
            "Bevonium",
            "Bexarotene",
            "Bezitramide",
            "Bicifadine",
            "Bifemelane",
            "Bifeprunox",
            "Bilastine",
            "Biperiden",
            "Bisacodyl",
            "Bisoxatin",
            "Bitolterol",
            "BL-1020",
            "Black cohosh",
            "Blonanserin",
            "Bopindolol",
            "Bornaprine",
            "Bortezomib",
            "Bosentan",
            "Botulinum toxin type A",
            "Botulinum toxin type B",
            "Bretylium",
            "Brexanolone",
            "Brexpiprazole",
            "Brilaroxazine",
            "Brimonidine",
            "Brivaracetam",
            "Brofaromine",
            "Bromazepam",
            "Bromisoval",
            "Bromocriptine",
            "Bromperidol",
            "Brompheniramine",
            "Brotizolam",
            "Bucindolol",
            "Buclizine",
            "Bufotenine",
            "Bufuralol",
            "Bunaftine",
            "Bupivacaine",
            "Bupranolol",
            "Buprenorphine",
            "Bupropion",
            "Buserelin",
            "Buspirone",
            "Butabarbital",
            "Butalbital",
            "Butaperazine",
            "Butobarbital",
            "Butorphanol",
            "Butriptyline",
            "Butylscopolamine",
            "Butyrfentanyl",
            "Cabergoline",
            "Cabozantinib",
            "Calcium polycarbophil",
            "Camazepam",
            "Camylofin",
            "Canakinumab",
            "Candesartan",
            "Candesartan cilexetil",
            "Cannabidiol",
            "Cannabidivarin",
            "Cannabinol",
            "Capecitabine",
            "Capsaicin",
            "Captodiame",
            "Carbamazepine",
            "Carbinoxamine",
            "Carboxymethylcellulose",
            "Carbromal",
            "Carbutamide",
            "Carfentanil",
            "Carfentanil, C-11",
            "Cariporide",
            "Cariprazine",
            "Carisbamate",
            "Carisoprodol",
            "Caroxazone",
            "Carvedilol",
            "Castor oil",
            "Cathinone",
            "Celecoxib",
            "Celiprolol",
            "Ceritinib",
            "Cerivastatin",
            "Cerlapirdine",
            "Certolizumab pegol",
            "Cetirizine",
            "Cevimeline",
            "Chloral hydrate",
            "Chlorcyclizine",
            "Chlordiazepoxide",
            "Chlorhexadol",
            "Chlormezanone",
            "Chloroprocaine",
            "Chloroquine",
            "Chlorothiazide",
            "Chlorphenoxamine",
            "Chlorphentermine",
            "Chlorproethazine",
            "Chlorpromazine",
            "Chlorpropamide",
            "Chlorprothixene",
            "Chlorthalidone",
            "Chlorzoxazone",
            "Cholecalciferol",
            "Choline",
            "Cibenzoline",
            "Ciclesonide",
            "Cicletanine",
            "Cilansetron",
            "Cilostazol",
            "Cimetidine",
            "Cimetropium",
            "Cinacalcet",
            "Cinazepam",
            "Cinchocaine",
            "Cinitapride",
            "Cinnarizine",
            "Cinolazepam",
            "Cinoxacin",
            "Ciprofloxacin",
            "Cirazoline",
            "Cisapride",
            "Cisatracurium",
            "Cisplatin",
            "Citalopram",
            "Clarithromycin",
            "Clemastine",
            "Clenbuterol",
            "Clevidipine",
            "Clidinium",
            "Clobazam",
            "Clofarabine",
            "Clofazimine",
            "Clomethiazole",
            "Clomipramine",
            "Clonazepam",
            "Clonidine",
            "Clopenthixol",
            "Clopidogrel",
            "Cloranolol",
            "Clorazepic acid",
            "Clorgiline",
            "Clothiapine",
            "Clotiazepam",
            "Cloxazolam",
            "Clozapine",
            "Cobicistat",
            "Cocaine",
            "Coumaphos",
            "Coumarin",
            "Crizotinib",
            "CUDC-101",
            "CUDC-907",
            "Curcumin sulfate",
            "Cyamemazine",
            "Cyclizine",
            "Cyclobarbital",
            "Cyclobenzaprine",
            "Cyclopenthiazide",
            "Cyclopentolate",
            "Cyclophosphamide",
            "Cyclopropane",
            "Cyclosporine",
            "Cycrimine",
            "Cyproheptadine",
            "Dabrafenib",
            "Dacomitinib",
            "Dalfampridine",
            "Dantrolene",
            "Dantron",
            "Dapagliflozin",
            "Dapoxetine",
            "Dapsone",
            "Darifenacin",
            "Darunavir",
            "Dasabuvir",
            "Dasatinib",
            "Deacetylbisacodyl",
            "Deanol",
            "Debrisoquine",
            "Decamethonium",
            "Degarelix",
            "Dehydrocholic acid",
            "Delafloxacin",
            "Delamanid",
            "Delavirdine",
            "Delorazepam",
            "Demecarium",
            "Deoxyepinephrine",
            "Deramciclane",
            "Desflurane",
            "Desipramine",
            "Desloratadine",
            "Desogestrel",
            "Desomorphine",
            "Desvenlafaxine",
            "Detomidine",
            "Deutetrabenazine",
            "Dexbrompheniramine",
            "Dexchlorpheniramine",
            "Dexchlorpheniramine maleate",
            "Dexetimide",
            "Dexfenfluramine",
            "Dexibuprofen",
            "Dexloxiglumide",
            "Dexmedetomidine",
            "Dexmethylphenidate",
            "Dextofisopam",
            "Dextroamphetamine",
            "Dextromoramide",
            "Dextropropoxyphene",
            "Dexverapamil",
            "Dezocine",
            "Diacerein",
            "Diamorphine",
            "Diazepam",
            "Dibenzepin",
            "Dichloralphenazone",
            "Dichlorvos",
            "Diclofenac",
            "Dicoumarol",
            "Dicyclomine",
            "Diethyl ether",
            "Diethylcarbamazine",
            "Diethylpropion",
            "Diethylstilbestrol",
            "Difemerine",
            "Difenoxin",
            "Difloxacin",
            "Digitoxin",
            "Digoxin",
            "Dihexyverine",
            "Dihydro-2-thioxo-5-((5-(2-(trifluoromethyl)phenyl)-2-furanyl)methyl)-4,6(1H,5H)-pyrimidinedione",
            "Dihydrocodeine",
            "Dihydroergotamine",
            "Dihydroetorphine",
            "Dihydromorphine",
            "Diltiazem",
            "Dimenhydrinate",
            "Dimetacrine",
            "Dimethyl sulfoxide",
            "Dimethyltryptamine",
            "Dimetindene",
            "Diosmin",
            "Diphemanil",
            "Diphenidol",
            "Diphenoxylate",
            "Dipotassium phosphate",
            "Disopyramide",
            "Distigmine",
            "Disulfiram",
            "Dixyrazine",
            "DL-Methylephedrine",
            "Dobutamine",
            "Doconexent",
            "Docusate",
            "Dofetilide",
            "Dolasetron",
            "Domoic Acid",
            "Domperidone",
            "Donepezil",
            "Dopamine",
            "Dopexamine",
            "Doramectin",
            "Dosulepin",
            "Dotarizine",
            "Doxacurium",
            "Doxazosin",
            "Doxefazepam",
            "Doxepin",
            "Doxofylline",
            "Doxorubicin",
            "Doxylamine",
            "DPDPE",
            "Dronabinol",
            "Dronedarone",
            "Droperidol",
            "Drotebanol",
            "Droxidopa",
            "Duloxetine",
            "Dyclonine",
            "Ebastine",
            "Ecopipam",
            "Edivoxetine",
            "Edrophonium",
            "Efavirenz",
            "Efonidipine",
            "Elagolix",
            "Eletriptan",
            "Eliglustat",
            "Eltanolone",
            "Eltoprazine",
            "Eluxadoline",
            "Emapalumab",
            "Emedastine",
            "Emepronium",
            "Emetonium iodide",
            "Emodin",
            "Emylcamate",
            "Enasidenib",
            "Encainide",
            "Enclomiphene",
            "Encorafenib",
            "Enflurane",
            "Enoxacin",
            "Entacapone",
            "Entinostat",
            "Entrectinib",
            "Enzalutamide",
            "Epanolol",
            "Eperisone",
            "Ephedra sinica root",
            "Epinastine",
            "Epinephrine",
            "Epitizide",
            "Eplivanserin",
            "Erdafitinib",
            "Ergoloid mesylate",
            "Ergometrine",
            "Eribulin",
            "Erlotinib",
            "Erythromycin",
            "Esatenolol",
            "Escitalopram",
            "Esketamine",
            "Eslicarbazepine",
            "Eslicarbazepine acetate",
            "Esmirtazapine",
            "Esmolol",
            "Esreboxetine",
            "Estazolam",
            "Estradiol",
            "Estradiol acetate",
            "Estradiol benzoate",
            "Estradiol cypionate",
            "Estradiol dienanthate",
            "Estradiol valerate",
            "Estrone sulfate",
            "Eszopiclone",
            "Etafedrine",
            "Etanautine",
            "Etanercept",
            "Ethadione",
            "Ethambutol",
            "Ethanol",
            "Ethchlorvynol",
            "Ethinylestradiol",
            "Ethosuximide",
            "Ethotoin",
            "Ethyl loflazepate",
            "Ethylmorphine",
            "Etifoxine",
            "Etilefrine",
            "Etiracetam",
            "Etizolam",
            "Etodolac",
            "Etomidate",
            "Etoperidone",
            "Etoricoxib",
            "Etorphine",
            "Etravirine",
            "Etybenzatropine",
            "Everolimus",
            "Ezogabine",
            "Fabomotizole",
            "Famotidine",
            "Famphur",
            "Farnesyl diphosphate",
            "Farnesyl thiopyrophosphate",
            "Fazadinium bromide",
            "Febarbamate",
            "Fedratinib",
            "Felbamate",
            "Felodipine",
            "Fencamfamin",
            "Fendiline",
            "Fenfluramine",
            "Fenofibrate",
            "Fenoterol",
            "Fenozolone",
            "Fenpiverinium",
            "Fentanyl",
            "Fenthion",
            "Fenyramidol",
            "Fesoterodine",
            "Flavoxate",
            "Flecainide",
            "Fleroxacin",
            "Flibanserin",
            "Floxuridine",
            "Fluanisone",
            "Fluconazole",
            "Fludiazepam",
            "Fluindione",
            "Flumequine",
            "Flunarizine",
            "Flunitrazepam",
            "Fluorouracil",
            "Fluoxetine",
            "Flupentixol",
            "Fluphenazine",
            "Flurazepam",
            "Flurbiprofen",
            "Fluspirilene",
            "Fluticasone propionate",
            "Fluvastatin",
            "Fluvoxamine",
            "Formoterol",
            "Foscarnet",
            "Fosphenytoin",
            "Fospropofol",
            "Fostemsavir",
            "Frangula purshiana bark",
            "Frovatriptan",
            "Furazolidone",
            "Fusidic acid",
            "Gabapentin",
            "Gabapentin enacarbil",
            "Gaboxadol",
            "Gadobenic acid",
            "Galantamine",
            "Gallamine",
            "Gallamine triethiodide",
            "Gallopamil",
            "gamma-Hydroxybutyric acid",
            "Gantacurium",
            "Garenoxacin",
            "Gatifloxacin",
            "Gedocarnil",
            "Gefitinib",
            "Gemfibrozil",
            "Gemifloxacin",
            "Genistein",
            "Gentamicin",
            "Gepefrine",
            "Gepirone",
            "Geranylgeranyl diphosphate",
            "Gilteritinib",
            "Ginkgo biloba",
            "Givinostat",
            "Givosiran",
            "Glasdegib",
            "Glibornuride",
            "Gliclazide",
            "Glimepiride",
            "Glipizide",
            "Gliquidone",
            "Glisoxepide",
            "Glucagon",
            "Glutethimide",
            "Glyburide",
            "Glycerin",
            "Glycerol phenylbutyrate",
            "Glycopyrronium",
            "Golimumab",
            "Goserelin",
            "Granisetron",
            "Grepafloxacin",
            "Guanabenz",
            "Guanfacine",
            "GW842166",
            "Halazepam",
            "Halofantrine",
            "Haloperidol",
            "Halothane",
            "Harmaline",
            "Heptabarbital",
            "Hexafluronium",
            "Hexamethonium",
            "Hexapropymate",
            "Hexobarbital",
            "Hexocyclium",
            "Hexoprenaline",
            "Higenamine",
            "Histamine",
            "Histrelin",
            "Homatropine",
            "Homatropine methylbromide",
            "Huperzine A",
            "Hyaluronidase",
            "Hyaluronidase (human recombinant)",
            "Hyaluronidase (ovine)",
            "Hydracarbazine",
            "Hydrochlorothiazide",
            "Hydrocodone",
            "Hydroflumethiazide",
            "Hydromorphone",
            "Hydroxychloroquine",
            "Hydroxyzine",
            "Hyoscyamine",
            "Hypericin",
            "Ibandronate",
            "Ibipinabant",
            "Ibrutinib",
            "Ibutilide",
            "Idalopirdine",
            "Idarubicin",
            "Ifenprodil",
            "Iferanserin",
            "Ifosfamide",
            "Iloperidone",
            "Imagabalin",
            "Imatinib",
            "Imidafenacin",
            "Imipramine",
            "Imipramine oxide",
            "Indacaterol",
            "Indalpine",
            "Indapamide",
            "Indenolol",
            "Indiplon",
            "Indisulam",
            "Indomethacin",
            "Infliximab",
            "Inotersen",
            "Iofetamine I-123",
            "Ipecac",
            "Ipidacrine",
            "Ipratropium",
            "Iprazochrome",
            "Iprindole",
            "Iproclozide",
            "Iproniazid",
            "Irbesartan",
            "Isavuconazole",
            "Isocarboxazid",
            "Isoetharine",
            "Isoflurane",
            "Isoflurophate",
            "Isometheptene",
            "Isoniazid",
            "Isoprenaline",
            "Isopropamide",
            "Isoxsuprine",
            "Isradipine",
            "Istradefylline",
            "Itraconazole",
            "Ivabradine",
            "Ivosidenib",
            "JNJ-26489112",
            "Ketamine",
            "Ketanserin",
            "Ketazolam",
            "Ketobemidone",
            "Ketoconazole",
            "Ketorolac",
            "Konjac mannan",
            "Labetalol",
            "Lacidipine",
            "Lacosamide",
            "Lactitol",
            "Lactulose",
            "Lamivudine",
            "Lamotrigine",
            "Landiolol",
            "Lanicemine",
            "Lansoprazole",
            "Lapatinib",
            "Lasmiditan",
            "Lefamulin",
            "Leflunomide",
            "Lemborexant",
            "Lenvatinib",
            "Lesinurad",
            "Letermovir",
            "Leuprolide",
            "Levacetylmethadol",
            "Levetiracetam",
            "Levobetaxolol",
            "Levobupivacaine",
            "Levocabastine",
            "Levocetirizine",
            "Levodopa",
            "Levofloxacin",
            "Levomilnacipran",
            "Levonordefrin",
            "Levorphanol",
            "Levosalbutamol",
            "Levosimendan",
            "Levosulpiride",
            "Licofelone",
            "Lidocaine",
            "Lidoflazine",
            "Linaclotide",
            "Linagliptin",
            "Linezolid",
            "Lisdexamfetamine",
            "Lisuride",
            "Lithium carbonate",
            "Lithium cation",
            "Lobeglitazone",
            "Lofentanil",
            "Lofepramine",
            "Lofexidine",
            "Lomefloxacin",
            "Lonafarnib",
            "Loperamide",
            "Lopinavir",
            "Loprazolam",
            "Lorajmine",
            "Loratadine",
            "Lorazepam",
            "Lorcainide",
            "Lorcaserin",
            "Lormetazepam",
            "Lornoxicam",
            "Lorpiprazole",
            "Lortalamine",
            "Losartan",
            "Lovastatin",
            "Loxapine",
            "Lubiprostone",
            "Lumacaftor",
            "Lumateperone",
            "Lumefantrine",
            "Lumiracoxib",
            "Lurasidone",
            "Lynestrenol",
            "Lysergic acid diethylamide",
            "m-Chlorophenylpiperazine",
            "Macimorelin",
            "Magnesium",
            "Magnesium carbonate",
            "Magnesium cation",
            "Magnesium citrate",
            "Magnesium glycinate",
            "Magnesium hydroxide",
            "Magnesium oxide",
            "Magnesium peroxide",
            "Magnesium sulfate",
            "Magnesium trisilicate",
            "Manidipine",
            "Maprotiline",
            "Mazaticol",
            "Mazindol",
            "Mebanazine",
            "Mebeverine",
            "Mebicar",
            "Mebutamate",
            "Mecamylamine",
            "Mechlorethamine",
            "Meclizine",
            "Medazepam",
            "Medetomidine",
            "Medical Cannabis",
            "Medifoxamine",
            "Medroxyprogesterone acetate",
            "Mefenamic acid",
            "Mefenorex",
            "Mefloquine",
            "Melatonin",
            "Melitracen",
            "Meloxicam",
            "Melperone",
            "Memantine",
            "Mepenzolate",
            "Meperidine",
            "Mephedrone",
            "Mephenoxalone",
            "Mephentermine",
            "Mephenytoin",
            "Mepindolol",
            "Mepivacaine",
            "Meprobamate",
            "Meptazinol",
            "Mepyramine",
            "Mequitazine",
            "Mesoridazine",
            "Mestranol",
            "Metahexamide",
            "Metamfetamine",
            "Metaraminol",
            "Metaxalone",
            "Metergoline",
            "Metformin",
            "Methacholine",
            "Methadone",
            "Methadyl acetate",
            "Methanesulfonyl Fluoride",
            "Methantheline",
            "Methapyrilene",
            "Methaqualone",
            "Metharbital",
            "Methimazole",
            "Methocarbamol",
            "Methohexital",
            "Methotrimeprazine",
            "Methoxamine",
            "Methoxyflurane",
            "Methoxyphenamine",
            "Methscopolamine",
            "Methscopolamine bromide",
            "Methsuximide",
            "Methyclothiazide",
            "Methylcellulose",
            "Methylene blue",
            "Methylenedioxyethamphetamine",
            "Methylpentynol",
            "Methylphenobarbital",
            "Methylphosphinic Acid",
            "Methylthioninium",
            "Methyprylon",
            "Methysergide",
            "Metixene",
            "Metoclopramide",
            "Metocurine",
            "Metocurine iodide",
            "Metolazone",
            "Metoprolol",
            "Metrifonate",
            "Metronidazole",
            "Metyrosine",
            "Mexiletine",
            "Mianserin",
            "Mibefradil",
            "Miconazole",
            "Midazolam",
            "Midodrine",
            "Midomafetamine",
            "Mifepristone",
            "Milnacipran",
            "Minaprine",
            "Mineral oil",
            "Minocycline",
            "Mirabegron",
            "Mirtazapine",
            "Mivacurium",
            "Mizolastine",
            "MK-212",
            "MMDA",
            "Mocetinostat",
            "Moclobemide",
            "Modafinil",
            "Moexipril",
            "Molindone",
            "Monopotassium phosphate",
            "Montelukast",
            "Moperone",
            "Moricizine",
            "Morphine",
            "Mosapramine",
            "Mosapride",
            "Moxifloxacin",
            "Moxonidine",
            "MRK-409",
            "N-(2-hydroxybenzyl)-2,5-dimethoxy-4-cyanophenylethylamine",
            "Nabilone",
            "Nabiximols",
            "Nabumetone",
            "Nadolol",
            "Nafamostat",
            "Naftidrofuryl",
            "Nalbuphine",
            "Nalidixic acid",
            "Naloxegol",
            "Naltrexone",
            "Naluzotan",
            "Naratriptan",
            "Naronapride",
            "Nateglinide",
            "Nebivolol",
            "Nefazodone",
            "Nefiracetam",
            "Nelfinavir",
            "Nemonoxacin",
            "Neocitrullamon",
            "Neosaxitoxin",
            "Neostigmine",
            "Netupitant",
            "Nevirapine",
            "Niacin",
            "Nialamide",
            "Niaprazine",
            "Nicardipine",
            "Nicergoline",
            "Niclosamide",
            "Nicomorphine",
            "Nicotine",
            "Nifedipine",
            "Niguldipine",
            "Nilotinib",
            "Nilutamide",
            "Nilvadipine",
            "Nimodipine",
            "Nisoxetine",
            "Nitrazepam",
            "Nitrendipine",
            "Nitrous oxide",
            "Nizatidine",
            "Nizofenone",
            "Nomifensine",
            "Nordazepam",
            "Norepinephrine",
            "Norfenefrine",
            "Norfloxacin",
            "Norgestimate",
            "Normethadone",
            "Nortriptyline",
            "Noscapine",
            "Nylidrin",
            "Ocinaplon",
            "Octamoxin",
            "Octopamine",
            "Octreotide",
            "Ofloxacin",
            "Olanzapine",
            "Oliceridine",
            "Olodaterol",
            "Omeprazole",
            "Ondansetron",
            "Opipramol",
            "Opium",
            "Orbifloxacin",
            "Orciprenaline",
            "Oritavancin",
            "Orphenadrine",
            "Orvepitant",
            "Osanetant",
            "Osilodrostat",
            "Ospemifene",
            "Otilonium",
            "Oxaflozane",
            "Oxaliplatin",
            "Oxamniquine",
            "Oxandrolone",
            "Oxaprotiline",
            "Oxatomide",
            "Oxazepam",
            "Oxazepam acetate",
            "Oxcarbazepine",
            "Oxiracetam",
            "Oxitriptan",
            "Oxitropium",
            "Oxolinic acid",
            "Oxprenolol",
            "Oxybuprocaine",
            "Oxybutynin",
            "Oxycodone",
            "Oxyfedrine",
            "Oxymetazoline",
            "Oxymorphone",
            "Oxypertine",
            "Oxyphencyclimine",
            "Oxyphenisatin",
            "Oxyphenisatin acetate",
            "Oxyphenonium",
            "Oxytocin",
            "Pagoclone",
            "Paliperidone",
            "Palmidrol",
            "Palonosetron",
            "Pancuronium",
            "Panobinostat",
            "Papaverine",
            "Paraldehyde",
            "Paramethadione",
            "Paraoxon",
            "Parecoxib",
            "Pargyline",
            "Paroxetine",
            "Pasireotide",
            "Pazopanib",
            "Pazufloxacin",
            "Pefloxacin",
            "Peginterferon alfa-2b",
            "Pegvisomant",
            "Penbutolol",
            "Penfluridol",
            "Pentaerithrityl",
            "Pentamidine",
            "Pentazocine",
            "Penthienate",
            "Pentobarbital",
            "Pentolinium",
            "Perampanel",
            "Perazine",
            "Perflutren",
            "Pergolide",
            "Perhexiline",
            "Periciazine",
            "Perospirone",
            "Perphenazine",
            "Perphenazine enanthate",
            "PF-00610355",
            "Phenacemide",
            "Phenacetin",
            "Phenazocine",
            "Phencyclidine",
            "Phendimetrazine",
            "Phenelzine",
            "Phenethylamine",
            "Pheneturide",
            "Phenformin",
            "Phenglutarimide",
            "Phenibut",
            "Pheniprazine",
            "Pheniramine",
            "Phenmetrazine",
            "Phenobarbital",
            "Phenolphthalein",
            "Phenoperidine",
            "Phenoxypropazine",
            "Phenprobamate",
            "Phenprocoumon",
            "Phenserine",
            "Phensuximide",
            "Phentermine",
            "Phenylbutazone",
            "Phenylbutyric acid",
            "Phenytoin",
            "Phosmet",
            "Physostigmine",
            "Piclozotan",
            "Picosulfuric acid",
            "Pilsicainide",
            "Pimozide",
            "Pinaverium",
            "Pinazepam",
            "Pindolol",
            "Pipamperone",
            "Pipecuronium",
            "Pipemidic acid",
            "Pipenzolate",
            "Piperaquine",
            "Piperazine",
            "Piperidolate",
            "Pipotiazine",
            "Pirbuterol",
            "Pirenzepine",
            "Piritramide",
            "Pirlindole",
            "Piromidic acid",
            "Piroxicam",
            "Pitavastatin",
            "Pitolisant",
            "Pivagabine",
            "Pivhydrazine",
            "Pizotifen",
            "Plantago ovata seed",
            "Plantago seed",
            "Plecanatide",
            "Poldine",
            "Polycarbophil",
            "Polyethylene glycol",
            "Polythiazide",
            "Pomalidomide",
            "Ponatinib",
            "Ponesimod",
            "Posaconazole",
            "Posiphen",
            "Potassium chloride",
            "Potassium sulfate",
            "Pracinostat",
            "Practolol",
            "Prajmaline",
            "Pralsetinib",
            "Pramipexole",
            "Pramlintide",
            "Pramocaine",
            "Pranlukast",
            "Prasugrel",
            "Prazepam",
            "Prazosin",
            "Pregabalin",
            "Prenalterol",
            "Prenylamine",
            "Pridinol",
            "Prifinium",
            "Prilocaine",
            "Primaquine",
            "Primidone",
            "Probenecid",
            "Probucol",
            "Procainamide",
            "Procaine",
            "Procarbazine",
            "Procaterol",
            "Prochlorperazine",
            "Procyclidine",
            "Profenamine",
            "Progabide",
            "Progesterone",
            "Proguanil",
            "Promazine",
            "Promethazine",
            "Propacetamol",
            "Propafenone",
            "Propanidid",
            "Propantheline",
            "Propiomazine",
            "Propiopromazine",
            "Propiverine",
            "Propofol",
            "Propranolol",
            "Prothipendyl",
            "Protokylol",
            "Protriptyline",
            "Proxibarbal",
            "Prucalopride",
            "Prulifloxacin",
            "PRX-08066",
            "Psilocybin",
            "Pyrantel",
            "Pyrazolam",
            "Pyridostigmine",
            "Pyrithyldione",
            "Quazepam",
            "Quetiapine",
            "Quinethazone",
            "Quinidine",
            "Quinine",
            "Quinupramine",
            "Racepinephrine",
            "Raclopride",
            "Ractopamine",
            "Ramelteon",
            "Ramosetron",
            "Ranitidine",
            "Ranolazine",
            "Rapacuronium",
            "Rasagiline",
            "Reboxetine",
            "Regorafenib",
            "Regramostim",
            "Relugolix",
            "Remacemide",
            "Remifentanil",
            "Remimazolam",
            "Remoxipride",
            "Renzapride",
            "Repinotan",
            "Reposal",
            "Reproterol",
            "Reserpine",
            "Revefenacin",
            "Rhein",
            "Ribociclib",
            "Ricolinostat",
            "Rifamycin",
            "Rilmenidine",
            "Rilonacept",
            "Rilpivirine",
            "Riluzole",
            "Rimiterol",
            "Rimonabant",
            "Risperidone",
            "Ritanserin",
            "Ritobegron",
            "Ritodrine",
            "Ritonavir",
            "Rivastigmine",
            "Rizatriptan",
            "Rociverine",
            "Rocuronium",
            "Rofecoxib",
            "Rolapitant",
            "Rolipram",
            "Romidepsin",
            "Romifidine",
            "Ropeginterferon alfa-2b",
            "Ropinirole",
            "Ropivacaine",
            "Rosiglitazone",
            "Rosoxacin",
            "Rosuvastatin",
            "Rotigotine",
            "Roxithromycin",
            "Rucaparib",
            "Rufinamide",
            "Rufloxacin",
            "Rupatadine",
            "Ruxolitinib",
            "S-Ethylisothiourea",
            "Safinamide",
            "Safrazine",
            "Salbutamol",
            "Salicylic acid",
            "Salmeterol",
            "Salvinorin A",
            "Saquinavir",
            "Sarafloxacin",
            "Saredutant",
            "Sarpogrelate",
            "Satralizumab",
            "Scopolamine",
            "Secobarbital",
            "Secretin human",
            "Secretin porcine",
            "Secukinumab",
            "Selegiline",
            "Selumetinib",
            "Sennosides",
            "Seproxetine",
            "Seratrodast",
            "Serotonin",
            "Sertindole",
            "Sertraline",
            "Sevoflurane",
            "Sibutramine",
            "Sildenafil",
            "Siltuximab",
            "Simendan",
            "Simvastatin",
            "Siponimod",
            "Sitafloxacin",
            "Sitaxentan",
            "SLV319",
            "Sodium ascorbate",
            "Sodium cation",
            "Sodium fluorophosphate",
            "Sodium oxybate",
            "Sodium phosphate, dibasic",
            "Sodium phosphate, dibasic, unspecified form",
            "Sodium phosphate, monobasic",
            "Sodium phosphate, monobasic, unspecified form",
            "Sodium sulfate",
            "Sodium tartrate",
            "Solabegron",
            "Solifenacin",
            "Solriamfetol",
            "Sorafenib",
            "Sorbitol",
            "Sotalol",
            "Sparfloxacin",
            "Sparteine",
            "St. John's Wort",
            "Stiripentol",
            "Styramate",
            "Succinylcholine",
            "Sufentanil",
            "Sulfadiazine",
            "Sulfamethizole",
            "Sulfamethoxazole",
            "Sulfamoxole",
            "Sulfaphenazole",
            "Sulfapyridine",
            "Sulfate ion",
            "Sulfinpyrazone",
            "Sulfisoxazole",
            "Sulpiride",
            "Sulthiame",
            "Sultopride",
            "Sumatriptan",
            "Sunitinib",
            "Surinabant",
            "Suvorexant",
            "Synephrine",
            "Tacrine",
            "Tacrolimus",
            "Tafenoquine",
            "Talbutal",
            "Talinolol",
            "Talopram",
            "Tamoxifen",
            "Tamsulosin",
            "Tandospirone",
            "Tandutinib",
            "Tapentadol",
            "Taranabant",
            "Tasimelteon",
            "TD-8954",
            "Technetium Tc-99m ciprofloxacin",
            "Technetium Tc-99m tilmanocept",
            "Tedisamil",
            "Tegaserod",
            "Telavancin",
            "Telithromycin",
            "Temafloxacin",
            "Temazepam",
            "Temefos",
            "Temsirolimus",
            "Tenamfetamine",
            "Teniposide",
            "Tenoxicam",
            "Terbinafine",
            "Terbutaline",
            "Terfenadine",
            "Terlipressin",
            "Terodiline",
            "Tertatolol",
            "Tesmilifene",
            "Testosterone",
            "Testosterone cypionate",
            "Testosterone enanthate",
            "Testosterone undecanoate",
            "Tetrabenazine",
            "Tetracaine",
            "Tetrahydrocannabivarin",
            "Tetrahydropalmatine",
            "Tetrazepam",
            "Tetrodotoxin",
            "Tetryzoline",
            "Thalidomide",
            "Theodrenaline",
            "Theophylline",
            "Thiamylal",
            "Thiazinam",
            "Thiethylperazine",
            "Thiocolchicoside",
            "Thiopental",
            "Thiopropazate",
            "Thioproperazine",
            "Thioridazine",
            "Thiotepa",
            "Thiothixene",
            "Thonzylamine",
            "Tiagabine",
            "Tianeptine",
            "Tiapride",
            "Ticagrelor",
            "Ticlopidine",
            "Tiemonium iodide",
            "Tienilic acid",
            "Tiletamine",
            "Tilidine",
            "Timepidium",
            "Timolol",
            "Tiotropium",
            "Tipiracil",
            "Tipranavir",
            "Tizanidine",
            "Tocilizumab",
            "Tofisopam",
            "Tolazamide",
            "Tolbutamide",
            "Tolcapone",
            "Toloxatone",
            "Tolperisone",
            "Tolterodine",
            "Topiramate",
            "Topiroxostat",
            "Torasemide",
            "Toremifene",
            "Trabectedin",
            "Tramadol",
            "Tramazoline",
            "Tramiprosate",
            "Tranilast",
            "Tranylcypromine",
            "Trazodone",
            "Treprostinil",
            "Tretamine",
            "Tretinoin",
            "Tretoquinol",
            "Triazolam",
            "Tricaine",
            "Trichlormethiazide",
            "Trichloroethylene",
            "Triclabendazole",
            "Triclofos",
            "Tridihexethyl",
            "Trifluoperazine",
            "Trifluperidol",
            "Triflupromazine",
            "Trihexyphenidyl",
            "Trimebutine",
            "Trimethadione",
            "Trimethaphan",
            "Trimethobenzamide",
            "Trimethoprim",
            "Trimipramine",
            "Tripelennamine",
            "Triprolidine",
            "Triptorelin",
            "Troglitazone",
            "Tropatepine",
            "Tropicamide",
            "Tropisetron",
            "Trospium",
            "Trovafloxacin",
            "Tryptophan",
            "Tubocurarine",
            "Tucidinostat",
            "Tulobuterol",
            "Tyramine",
            "Tyrothricin",
            "Umeclidinium",
            "Urapidil",
            "Urethane",
            "Vabicaserin",
            "Valbenazine",
            "Valdecoxib",
            "Valnoctamide",
            "Valproate bismuth",
            "Valproic acid",
            "Valpromide",
            "Valsartan",
            "Vandetanib",
            "Vardenafil",
            "Varenicline",
            "Vecuronium",
            "Vemurafenib",
            "Venlafaxine",
            "Veralipride",
            "Verapamil",
            "Vernakalant",
            "Vicriviroc",
            "Vigabatrin",
            "Vilanterol",
            "Vilazodone",
            "Viloxazine",
            "Vinbarbital",
            "Vinblastine",
            "Vinorelbine",
            "Vinpocetine",
            "Vinyl ether",
            "Vinylbital",
            "Vismodegib",
            "Voriconazole",
            "Vorinostat",
            "Vortioxetine",
            "Voxelotor",
            "Warfarin",
            "WIN 55212-2",
            "Wortmannin",
            "Xamoterol",
            "Ximelagatran",
            "Xylazine",
            "Xylometazoline",
            "YKP-1358",
            "Yohimbine",
            "Zafirlukast",
            "Zaleplon",
            "Zaltoprofen",
            "Ziconotide",
            "Zidovudine",
            "Zileuton",
            "Zimelidine",
            "Ziprasidone",
            "Zolazepam",
            "Zolmitriptan",
            "Zolpidem",
            "Zonisamide",
            "Zopiclone",
            "Zotepine",
            "Zuclopenthixol"
          ],
          "Trials": [
            "IRCT20200504047298N3",
            "NCT04456439"
          ],
          "Trials Phases": [
            "3",
            "Not Available"
          ],
          "Trials Hrefs": [
            "http://en.irct.ir/trial/49696",
            "https://clinicaltrials.gov/show/NCT04456439"
          ],
          "Name": "Diphenhydramine",
          "structure": "https://www.drugbank.ca/structures/DB01075/image.svg",
          "kind": "Drug",
          "Degree": 2,
          "Closeness Centrality": 0.1267390555753655,
          "Betweenness Centrality": 1.3412454821686665e-05,
          "Eigenvector Centrality": 5.15275139549924e-07,
          "Clustering Coefficient": 0,
          "VoteRank Score": 0,
          "fill_color": "#FC5F67",
          "line_color": "#FB3640",
          "id": "Diphenhydramine",
          "value": "Diphenhydramine",
          "name": "Diphenhydramine"
        }
      },
      {
        "data": {
          "Gene": "HRH1",
          "ID": "P35367",
          "PDBID": "7DFL",
          "Organism": "Humans",
          "Protein Class": "Membrane receptor",
          "Protein Family": "Family A G protein-coupled receptor",
          "Cellular Location": "Cell membrane",
          "STRING Interaction Partners": [
            "TAC1"
          ],
          "Diseases": [
            "Neoplasms",
            "Autoimmune Diseases",
            "Malignant Neoplasms",
            "Cardiovascular Diseases",
            "Colonic Neoplasms",
            "Diabetes Mellitus",
            "Parasitic Diseases",
            "Psychotic Disorders",
            "Primary malignant neoplasm",
            "Mammary Neoplasms",
            "Malignant neoplasm of soft tissue"
          ],
          "Drugs": [
            "Clemastine",
            "Cetirizine",
            "Terfenadine",
            "Buclizine",
            "Doxylamine",
            "Dexbrompheniramine",
            "Triprolidine",
            "Loratadine",
            "Hydroxyzine",
            "Cinnarizine",
            "Astemizole",
            "Histamine",
            "Azatadine",
            "Meclizine",
            "Carbinoxamine",
            "Olopatadine",
            "Tripelennamine",
            "Brompheniramine",
            "Methdilazine",
            "Maprotiline",
            "Fexofenadine",
            "Desloratadine",
            "Azelastine",
            "Dimenhydrinate",
            "Mequitazine",
            "Diphenhydramine",
            "Emedastine",
            "Chlorpheniramine",
            "Diphenylpyraline",
            "Cyclizine",
            "Bromodiphenhydramine",
            "Alimemazine",
            "Ziprasidone",
            "Olanzapine",
            "Clozapine",
            "Promazine",
            "Trazodone",
            "Benzquinamide",
            "Propiomazine",
            "Ketotifen",
            "Promethazine",
            "Levocabastine",
            "Doxepin",
            "Desipramine",
            "Orphenadrine",
            "Methotrimeprazine",
            "Phenindamine",
            "Pheniramine",
            "Clofedanol",
            "Flunarizine",
            "Aceprometazine",
            "Chlorprothixene",
            "Mirtazapine",
            "Quetiapine",
            "Cyproheptadine",
            "Bepotastine",
            "Epinastine",
            "Mianserin",
            "Tesmilifene",
            "HY10275",
            "SO-101",
            "OBE101",
            "Epicept NP-1",
            "Asenapine",
            "Ocaperidone",
            "Benzatropine",
            "Paliperidone",
            "Aripiprazole",
            "Amitriptyline",
            "Imipramine",
            "Nortriptyline",
            "Escitalopram",
            "Trimipramine",
            "Tolazoline",
            "Alcaftadine",
            "Antazoline",
            "Chloropyramine",
            "Dimetindene",
            "Isothipendyl",
            "Betahistine",
            "Mepyramine",
            "Chlorpromazine",
            "Iloperidone",
            "Citalopram",
            "Zuclopenthixol",
            "Chlorcyclizine",
            "Loxapine",
            "Amoxapine",
            "Butriptyline",
            "Esmirtazapine",
            "Levocetirizine",
            "Cariprazine",
            "Bilastine",
            "Acrivastine",
            "Dexchlorpheniramine maleate",
            "Perospirone",
            "Dosulepin",
            "Rupatadine",
            "Lorpiprazole",
            "Lamotrigine",
            "Pizotifen",
            "Thonzylamine",
            "Aripiprazole lauroxil",
            "Prochlorperazine",
            "Haloperidol",
            "Paroxetine",
            "Risperidone"
          ],
          "drugbank_url": "https://www.drugbank.ca/polypeptides/P35367",
          "Name": "Histamine H1 receptor",
          "structure": "https://cdn.rcsb.org/images/structures/df/7dfl/7dfl_assembly-1.jpeg",
          "kind": "Target",
          "Degree": 4,
          "Closeness Centrality": 0.1457420829937781,
          "Betweenness Centrality": 0.0032108203501400342,
          "Eigenvector Centrality": 6.731111357785038e-06,
          "Clustering Coefficient": 0,
          "VoteRank Score": 148,
          "fill_color": "#12EAEA",
          "line_color": "#0EBEBE",
          "id": "Histamine H1 receptor",
          "value": "Histamine H1 receptor",
          "name": "Histamine H1 receptor"
        }
      },
      {
        "data": {
          "Gene": "CHRM2",
          "ID": "P08172",
          "PDBID": "6U1N",
          "Organism": "Humans",
          "Protein Class": "Membrane receptor",
          "Protein Family": "Family A G protein-coupled receptor",
          "Cellular Location": "Cell membrane",
          "STRING Interaction Partners": [
            "GNG2",
            "GRM8",
            "TAS2R16"
          ],
          "Diseases": [
            "Mood Disorders",
            "Diabetic Neuropathies",
            "Drug abuse",
            "Drug Use Disorders",
            "Substance Use Disorders",
            "Substance-Related Disorders",
            "Diabetic Polyneuropathies",
            "Mental disorders",
            "Cardiomyopathy, Dilated",
            "Hypertensive disease"
          ],
          "Drugs": [
            "Atropine",
            "Homatropine methylbromide",
            "Cryptenamine",
            "Diphenidol",
            "Ipratropium",
            "Olanzapine",
            "Oxyphencyclimine",
            "Procyclidine",
            "Carbamoylcholine",
            "Hyoscyamine",
            "Gallamine triethiodide",
            "Tridihexethyl",
            "Triflupromazine",
            "Anisotropine methylbromide",
            "Rocuronium",
            "Benzquinamide",
            "Tolterodine",
            "Promethazine",
            "Doxacurium",
            "Flavoxate",
            "Desipramine",
            "Mivacurium",
            "Methotrimeprazine",
            "Oxybutynin",
            "Pilocarpine",
            "Metocurine",
            "ALKS 27",
            "Nicardipine",
            "Quetiapine",
            "Tiotropium",
            "Ziprasidone",
            "Clozapine",
            "Darifenacin",
            "Cocaine",
            "Pipecuronium",
            "Pancuronium",
            "Disopyramide",
            "Profenamine",
            "Chlorprothixene",
            "Doxepin",
            "Imipramine",
            "Cyproheptadine",
            "Brompheniramine",
            "Tropicamide",
            "Dicyclomine",
            "Scopolamine",
            "Trihexyphenidyl",
            "Solifenacin",
            "Succinylcholine",
            "Maprotiline",
            "Methscopolamine bromide",
            "Dimetindene",
            "Fesoterodine",
            "Bethanechol",
            "Aclidinium",
            "Loxapine",
            "Terfenadine",
            "Glycopyrronium",
            "Umeclidinium",
            "Diphenhydramine",
            "Hexocyclium",
            "Butylscopolamine",
            "Dosulepin",
            "Imidafenacin",
            "Acetylcholine",
            "Homatropine",
            "Pizotifen",
            "Propiverine",
            "Thonzylamine",
            "Rapacuronium",
            "Rociverine",
            "Trimebutine",
            "Aripiprazole lauroxil",
            "Aripiprazole",
            "Methantheline",
            "Methacholine",
            "Metixene",
            "Doxylamine",
            "Propiomazine",
            "Amoxapine",
            "Trimipramine",
            "Meperidine",
            "Cinnarizine",
            "Ketamine",
            "Etoperidone",
            "Revefenacin",
            "Amitriptyline",
            "Paroxetine",
            "Nortriptyline"
          ],
          "drugbank_url": "https://www.drugbank.ca/polypeptides/P08172",
          "Name": "Muscarinic acetylcholine receptor M2",
          "structure": "https://cdn.rcsb.org/images/structures/u1/6u1n/6u1n_assembly-1.jpeg",
          "kind": "Target",
          "Degree": 3,
          "Closeness Centrality": 0.13458090407552759,
          "Betweenness Centrality": 0.0003696397031405514,
          "Eigenvector Centrality": 2.3078045803123907e-06,
          "Clustering Coefficient": 0,
          "VoteRank Score": 22,
          "fill_color": "#12EAEA",
          "line_color": "#0EBEBE",
          "id": "Muscarinic acetylcholine receptor M2",
          "value": "Muscarinic acetylcholine receptor M2",
          "name": "Muscarinic acetylcholine receptor M2"
        }
      },
      {
        "data": {
          "ID": "DB09027",
          "SMILES": "CC(C)[C@@H](C(=O)N1CC2(CC2)C[C@H]1C3=NC=C(N3)C4=CC5=C(C=C4)C6=C(C5(F)F)C=C(C=C6)C7=CC8=C(C=C7)N=C(N8)[C@@H]9[C@H]1CC[C@H](C1)N9C(=O)[C@H](C(C)C)NC(=O)OC)NC(=O)OC",
          "ATC Code Level 1": [
            "J"
          ],
          "ATC Code Level 2": [
            "J05"
          ],
          "ATC Code Level 3": [
            "J05A"
          ],
          "ATC Code Level 4": [
            "J05AP"
          ],
          "ATC Identifier": [
            "J05AP51"
          ],
          "Targets": [
            "Nonstructural protein 5A"
          ],
          "Enzymes": [],
          "Carriers": [],
          "Transporters": [
            "Multidrug resistance protein 1",
            "ATP-binding cassette sub-family G member 2"
          ],
          "Target Class": [
            "Not Available"
          ],
          "Drug Interactions": [
            "Abacavir",
            "Abemaciclib",
            "Aceclofenac",
            "Acemetacin",
            "Acetaminophen",
            "Acetazolamide",
            "Acetyldigoxin",
            "Acetylsalicylic acid",
            "Aclidinium",
            "Acrivastine",
            "Acyclovir",
            "Adefovir",
            "Adefovir dipivoxil",
            "Adenovirus type 7 vaccine live",
            "Afatinib",
            "Albutrepenonacog alfa",
            "Alclofenac",
            "Aldesleukin",
            "Allopurinol",
            "Allylestrenol",
            "Almasilate",
            "Alminoprofen",
            "Almotriptan",
            "Alogliptin",
            "Aloglutamol",
            "Alprazolam",
            "Aluminium acetoacetate",
            "Aluminium glycinate",
            "Aluminium phosphate",
            "Aluminum hydroxide",
            "Amantadine",
            "Ambrisentan",
            "Amikacin",
            "Amiloride",
            "Aminophenazone",
            "Amiodarone",
            "Amitriptyline",
            "Ammonium chloride",
            "Amoxicillin",
            "Amphetamine",
            "Amphotericin B",
            "Ampicillin",
            "Amrinone",
            "Ancestim",
            "Anthrax vaccine",
            "Antihemophilic factor (recombinant), PEGylated",
            "Antipyrine",
            "Antithrombin III human",
            "Antrafenine",
            "Apalutamide",
            "Apixaban",
            "Apramycin",
            "Apremilast",
            "Arbekacin",
            "Arformoterol",
            "Arotinolol",
            "Arsenic trioxide",
            "Asenapine",
            "Asunaprevir",
            "Atazanavir",
            "Atomoxetine",
            "Auranofin",
            "Aurothioglucose",
            "Avanafil",
            "Avatrombopag",
            "Axitinib",
            "Azacitidine",
            "Azapropazone",
            "Azathioprine",
            "Azelaic acid",
            "Azosemide",
            "Aztreonam",
            "Bacillus calmette-guerin substrain connaught live antigen",
            "Bacillus calmette-guerin substrain danish 1331 live antigen",
            "Bacillus calmette-guerin substrain russian BCG-I live antigen",
            "Bacillus calmette-guerin substrain tice live antigen",
            "Bacitracin",
            "Baclofen",
            "Balsalazide",
            "Baricitinib",
            "BCG vaccine",
            "Belantamab mafodotin",
            "Belinostat",
            "Belumosudil",
            "Bendamustine",
            "Bendroflumethiazide",
            "Benorilate",
            "Benoxaprofen",
            "Benserazide",
            "Benzatropine",
            "Benznidazole",
            "Benzthiazide",
            "Benzydamine",
            "Bepotastine",
            "Berotralstat",
            "Betrixaban",
            "Bicisate",
            "Binimetinib",
            "Biricodar",
            "Bismuth subgallate",
            "Bismuth subnitrate",
            "Bisoprolol",
            "Bisoxatin",
            "Bleomycin",
            "Blonanserin",
            "Bortezomib",
            "Bosutinib",
            "Brefeldin A",
            "Brentuximab vedotin",
            "Brivaracetam",
            "Bromazepam",
            "Bromotheophylline",
            "Budesonide",
            "Bumadizone",
            "Bumetanide",
            "Bupropion",
            "Buspirone",
            "Butabarbital",
            "Buthiazide",
            "Cabazitaxel",
            "Cabergoline",
            "Calcium carbonate",
            "Calcium silicate",
            "Canagliflozin",
            "Canrenoic acid",
            "Canrenone",
            "Capecitabine",
            "Capmatinib",
            "Capreomycin",
            "Carbamazepine",
            "Carbaspirin calcium",
            "Carbidopa",
            "Carboplatin",
            "Carfilzomib",
            "Carmustine",
            "Carprofen",
            "Carvedilol",
            "Cefacetrile",
            "Cefaclor",
            "Cefadroxil",
            "Cefaloridine",
            "Cefalotin",
            "Cefamandole",
            "Cefapirin",
            "Cefatrizine",
            "Cefazedone",
            "Cefazolin",
            "Cefbuperazone",
            "Cefcapene",
            "Cefdinir",
            "Cefditoren",
            "Cefepime",
            "Cefetamet",
            "Cefmenoxime",
            "Cefmetazole",
            "Cefminox",
            "Cefodizime",
            "Cefonicid",
            "Cefoperazone",
            "Ceforanide",
            "Cefotaxime",
            "Cefotetan",
            "Cefotiam",
            "Cefoxitin",
            "Cefozopran",
            "Cefpiramide",
            "Cefpirome",
            "Cefpodoxime",
            "Cefprozil",
            "Cefradine",
            "Cefroxadine",
            "Cefsulodin",
            "Ceftaroline fosamil",
            "Ceftazidime",
            "Ceftezole",
            "Ceftibuten",
            "Ceftizoxime",
            "Ceftobiprole",
            "Ceftolozane",
            "Ceftriaxone",
            "Cefuroxime",
            "Celecoxib",
            "Cephalexin",
            "Cephaloglycin",
            "Cephalothin Group",
            "Ceritinib",
            "Certolizumab pegol",
            "Cethromycin",
            "Cetirizine",
            "Cevimeline",
            "Chloral hydrate",
            "Chloroquine",
            "Chlorothiazide",
            "Chloroxylenol",
            "Chlorpromazine",
            "Chlorpropamide",
            "Chlorthalidone",
            "Chlorzoxazone",
            "Choline C 11",
            "Choline magnesium trisalicylate",
            "Choline salicylate",
            "Chondroitin sulfate",
            "Chromic chloride",
            "Chromic citrate",
            "Chromic nitrate",
            "Chromium",
            "Chromium gluconate",
            "Chromium nicotinate",
            "Chromous sulfate",
            "Cicletanine",
            "Cidofovir",
            "Cilostazol",
            "Cimetidine",
            "Cimicoxib",
            "Ciprofloxacin",
            "Cisplatin",
            "Clarithromycin",
            "Clevidipine",
            "Clobazam",
            "Clofarabine",
            "Clofazimine",
            "Clofenamide",
            "Clomifene",
            "Clomipramine",
            "Clonazepam",
            "Clonixin",
            "Clopamide",
            "Clorazepic acid",
            "Clorexolone",
            "Clove oil",
            "Clozapine",
            "Cobicistat",
            "Cobimetinib",
            "Colchicine",
            "Colistimethate",
            "Colistin",
            "Conivaptan",
            "Conjugated estrogens",
            "Copanlisib",
            "Corifollitropin alfa",
            "Crizotinib",
            "Cyanocobalamin",
            "Cyclopenthiazide",
            "Cyclosporine",
            "Cyclothiazide",
            "Dabigatran etexilate",
            "Dabrafenib",
            "Dacarbazine",
            "Daclatasvir",
            "Dacomitinib",
            "Dactinomycin",
            "Dalfampridine",
            "Dapagliflozin",
            "Daptomycin",
            "Darolutamide",
            "Darunavir",
            "Dasabuvir",
            "Dasatinib",
            "Deferiprone",
            "Delafloxacin",
            "Desipramine",
            "Desmopressin",
            "Desvenlafaxine",
            "Deutetrabenazine",
            "Dexamethasone acetate",
            "Dexibuprofen",
            "Dexketoprofen",
            "Dexlansoprazole",
            "Dexmedetomidine",
            "Dexniguldipine",
            "Dexpanthenol",
            "Dexrabeprazole",
            "Dexrazoxane",
            "Dextran",
            "Diatrizoate",
            "Diazepam",
            "Dichlorobenzyl alcohol",
            "Diclofenac",
            "Diclofenamide",
            "Dicyclomine",
            "Didanosine",
            "Dienogest",
            "Difenpiramide",
            "Diflunisal",
            "Difluocortolone",
            "Digitoxin",
            "Digoxin",
            "Dihydrostreptomycin",
            "Dimercaprol",
            "Dimetacrine",
            "Dimethyl sulfoxide",
            "Diosmin",
            "Disopyramide",
            "DL-Methylephedrine",
            "Dobutamine",
            "Dolutegravir",
            "Dopamine",
            "Doripenem",
            "Doxacurium",
            "Doxepin",
            "Doxorubicin",
            "Doxycycline",
            "Dronedarone",
            "Drospirenone",
            "Droxicam",
            "Droxidopa",
            "Duloxetine",
            "Duvelisib",
            "Dyphylline",
            "Edoxaban",
            "Edrophonium",
            "Efonidipine",
            "Elacridar",
            "Elagolix",
            "Elbasvir",
            "Eliglustat",
            "Enalaprilat",
            "Enasidenib",
            "Enfortumab vedotin",
            "Entrectinib",
            "Enzalutamide",
            "Epinastine",
            "Epirizole",
            "Epitizide",
            "Eplerenone",
            "Epoprostenol",
            "Erdafitinib",
            "Ertapenem",
            "Ertugliflozin",
            "Erythromycin",
            "Esomeprazole",
            "Estazolam",
            "Estradiol",
            "Estradiol acetate",
            "Estradiol cypionate",
            "Estradiol dienanthate",
            "Estradiol valerate",
            "Estrone sulfate",
            "Eszopiclone",
            "Etacrynic acid",
            "Etafedrine",
            "Ethambutol",
            "Ethenzamide",
            "Ethoxzolamide",
            "Etodolac",
            "Etofenamate",
            "Etomidate",
            "Etonogestrel",
            "Etoperidone",
            "Etoposide",
            "Etoricoxib",
            "Etravirine",
            "Eucalyptus oil",
            "Evening primrose oil",
            "Everolimus",
            "Ezogabine",
            "Famotidine",
            "Favipiravir",
            "Fedratinib",
            "Fenbufen",
            "Fenofibrate",
            "Fenofibric acid",
            "Fenoldopam",
            "Fenoprofen",
            "Fenproporex",
            "Fenquizone",
            "Fentanyl",
            "Fentiazac",
            "Fesoterodine",
            "Fexofenadine",
            "Firocoxib",
            "Flavoxate",
            "Flibanserin",
            "Floctafenine",
            "Flomoxef",
            "Florbetaben (18F)",
            "Florbetapir (18F)",
            "Floxuridine",
            "Fluconazole",
            "Flucytosine",
            "Fludeoxyglucose (18F)",
            "Flumazenil",
            "Flunixin",
            "Fluocinolone acetonide",
            "Flupirtine",
            "Flurazepam",
            "Flurbiprofen",
            "Flutamide",
            "Fluvoxamine",
            "Folic acid",
            "Fomepizole",
            "Fondaparinux",
            "Formestane",
            "Foscarnet",
            "Fosfomycin",
            "Fosinopril",
            "Fostemsavir",
            "Framycetin",
            "Furosemide",
            "Gabapentin enacarbil",
            "Gadobenic acid",
            "Gadodiamide",
            "Gadofosveset trisodium",
            "Gadopentetic acid",
            "Gadoteric acid",
            "Gadoteridol",
            "Ganciclovir",
            "Gemcitabine",
            "Gemfibrozil",
            "Geneticin",
            "Gentamicin",
            "Gentamicin C1a",
            "Gilteritinib",
            "Gimeracil",
            "Givosiran",
            "Glasdegib",
            "Glecaprevir",
            "Glipizide",
            "Glycerol phenylbutyrate",
            "Golodirsen",
            "Goserelin",
            "Grapiprant",
            "Grazoprevir",
            "Guacetisal",
            "Guanethidine",
            "Guanfacine",
            "Haloperidol",
            "Human adenovirus e serotype 4 strain cl-68578 antigen",
            "Hydralazine",
            "Hydrochlorothiazide",
            "Hydroflumethiazide",
            "Hydrolyzed Cephalothin",
            "Hydromorphone",
            "Hydrotalcite",
            "Hydroxocobalamin",
            "Hydroxyethyl Starch",
            "Hygromycin B",
            "Ibuprofen",
            "Ibuproxam",
            "Ibutilide",
            "Icatibant",
            "Icosapent",
            "Idarucizumab",
            "Idebenone",
            "Idelalisib",
            "Ifosfamide",
            "Imidafenacin",
            "Imidazole salicylate",
            "Imipramine",
            "Indacaterol",
            "Indapamide",
            "Indigotindisulfonic acid",
            "Indisulam",
            "Indobufen",
            "Indomethacin",
            "Indoprofen",
            "Inosine pranobex",
            "Inositol",
            "Inotersen",
            "Inotuzumab ozogamicin",
            "Invert sugar",
            "Iobenguane sulfate I-123",
            "Iodixanol",
            "Ioflupane I-123",
            "Iopromide",
            "Iothalamic acid",
            "Ioversol",
            "Ioxilan",
            "Ipecac",
            "Ipilimumab",
            "Isavuconazole",
            "Isavuconazonium",
            "Isepamicin",
            "Isoflavone",
            "Isoniazid",
            "Isosorbide",
            "Isosorbide mononitrate",
            "Isosulfan blue",
            "Isotretinoin",
            "Isoxicam",
            "Isradipine",
            "Istradefylline",
            "Itraconazole",
            "Ivacaftor",
            "Ivosidenib",
            "Ixabepilone",
            "Ixazomib",
            "Kanamycin",
            "Kebuzone",
            "Ketamine",
            "Ketazolam",
            "Ketoconazole",
            "Ketoprofen",
            "Ketorolac",
            "Labetalol",
            "Lafutidine",
            "Lamivudine",
            "Lamotrigine",
            "Laniquidar",
            "Lansoprazole",
            "Lapatinib",
            "Larotrectinib",
            "Lasmiditan",
            "Latamoxef",
            "Lavoltidine",
            "Lefamulin",
            "Lemborexant",
            "Lenalidomide",
            "Lenvatinib",
            "Lesinurad",
            "Leuprolide",
            "Levobupivacaine",
            "Levocarnitine",
            "Levocetirizine",
            "Levofloxacin",
            "Levoketoconazole",
            "Levomilnacipran",
            "Levosalbutamol",
            "Levothyroxine",
            "Linagliptin",
            "Liothyronine",
            "Lisinopril",
            "Lithium carbonate",
            "Lithium cation",
            "Lithium citrate",
            "Lixisenatide",
            "Lofexidine",
            "Lomitapide",
            "Lonafarnib",
            "Lonazolac",
            "Loncastuximab tesirine",
            "Loperamide",
            "Lopinavir",
            "Loracarbef",
            "Lorazepam",
            "Lorcaserin",
            "Lornoxicam",
            "Lorpiprazole",
            "Loxapine",
            "Loxoprofen",
            "Lubiprostone",
            "Lumacaftor",
            "Lumiracoxib",
            "Lusutrombopag",
            "Macitentan",
            "Magaldrate",
            "Magnesium carbonate",
            "Magnesium chloride",
            "Magnesium hydroxide",
            "Magnesium oxide",
            "Magnesium peroxide",
            "Magnesium salicylate",
            "Magnesium silicate",
            "Magnesium trisilicate",
            "Mangafodipir",
            "Mannitol",
            "Maprotiline",
            "Mebutizide",
            "Mecamylamine",
            "Meclofenamic acid",
            "Medroxyprogesterone acetate",
            "Mefenamic acid",
            "Mefloquine",
            "Mefruside",
            "Megestrol acetate",
            "Meloxicam",
            "Melperone",
            "Memantine",
            "Meperidine",
            "Mepivacaine",
            "Meropenem",
            "Mersalyl",
            "Mesalazine",
            "Metamfetamine",
            "Metamizole",
            "Metaxalone",
            "Metformin",
            "Methadone",
            "Methantheline",
            "Methazolamide",
            "Methimazole",
            "Methotrexate",
            "Methoxsalen",
            "Methyclothiazide",
            "Methyldopa",
            "Methylene blue",
            "Methylnaltrexone",
            "Methyltestosterone",
            "Metiamide",
            "Meticrane",
            "Metildigoxin",
            "Metoclopramide",
            "Metolazone",
            "Metoprolol",
            "Metyrapone",
            "Mibefradil",
            "Midazolam",
            "Mifepristone",
            "Migalastat",
            "Milnacipran",
            "Milrinone",
            "Mirabegron",
            "Mofebutazone",
            "Morniflumate",
            "Morphine",
            "Moxisylyte",
            "Muzolimine",
            "Mycophenolate mofetil",
            "Mycophenolic acid",
            "N-acetyltyrosine",
            "N-methylnicotinamide",
            "Nabumetone",
            "Nadolol",
            "Naldemedine",
            "Nalmefene",
            "Naloxegol",
            "Naloxone",
            "Naproxen",
            "Nateglinide",
            "Neamine",
            "Nedaplatin",
            "Nedocromil",
            "Nefazodone",
            "Neomycin",
            "Neratinib",
[truncated: 10,341,701 more chars]
