# Supplementary material for: COVIDrugNet: a network-based web tool to investigate the drugs currently in clinical trial to contrast COVID-19
Source: Sci Rep. 2021 Sep 30;11:19426. doi: 10.1038/s41598-021-98812-0 (PMC8484553; doi:10.1038/s41598-021-98812-0)
Supplement: Supplementary file 2 — Supplementary Information 2. [file 41598_2021_98812_MOESM2_ESM.zip › graphs/drug_target/drug_target.tsv]

	Drug	Target
0	Folic acid	Folate receptor gamma
1	Folic acid	Folate receptor beta
2	Folic acid	Folate receptor alpha
3	Cysteine	Glutamate--cysteine ligase regulatory subunit
4	Cysteine	Glutamate--cysteine ligase catalytic subunit
5	Cysteine	Aspartate aminotransferase, cytoplasmic
6	Cysteine	Aspartate aminotransferase, mitochondrial
7	Cysteine	Cystathionine gamma-lyase
8	Cysteine	Cystathionine beta-synthase
9	Cysteine	Cysteine--tRNA ligase, cytoplasmic
10	Cysteine	Methylated-DNA--protein-cysteine methyltransferase
11	Cysteine	Glutathione synthetase
12	Cysteine	Probable cysteine--tRNA ligase, mitochondrial
13	Cysteine	Cysteine sulfinic acid decarboxylase
14	Cysteine	Cysteine desulfurase, mitochondrial
15	Cysteine	Cysteine dioxygenase type 1
16	Tacrolimus	Peptidyl-prolyl cis-trans isomerase FKBP1A
17	Enalapril	Angiotensin-converting enzyme
18	Eflornithine	Ornithine decarboxylase
19	Rivaroxaban	Coagulation factor X
20	Glutathione	Microsomal glutathione S-transferase 3
21	Glutathione	Hematopoietic prostaglandin D synthase
22	Glutathione	Glutathione S-transferase A1
23	Glutathione	Glutathione S-transferase A2
24	Glutathione	Microsomal glutathione S-transferase 1
25	Glutathione	S-formylglutathione hydrolase
26	Glutathione	Gamma-glutamyltranspeptidase 1
27	Glutathione	Glutathione S-transferase Mu 2
28	Glutathione	Glutaredoxin-1
29	Glutathione	Phospholipid hydroperoxide glutathione peroxidase, mitochondrial
30	Glutathione	Glutathione S-transferase Mu 5
31	Glutathione	Glutathione peroxidase 6
32	Glutathione	Hydroxyacylglutathione hydrolase, mitochondrial
33	Glutathione	Glutathione peroxidase
34	Glutathione	Glutathione peroxidase 7
35	Glutathione	Microsomal glutathione S-transferase 2
36	Glutathione	Glutathione S-transferase omega-2
37	Glutathione	Glutaredoxin-2, mitochondrial
38	Glutathione	Lactoylglutathione lyase
39	Glutathione	Leukotriene C4 synthase
40	Glutathione	Glutathione reductase, mitochondrial
41	Glutathione	Glutathione synthetase
42	Glutathione	Glutathione S-transferase Mu 1
43	Glutathione	Glutathione S-transferase kappa 1
44	Glutathione	Glutathione S-transferase A3
45	Glutathione	Glutathione S-transferase Mu 3
46	Glutathione	Glutathione S-transferase A4
47	Glutathione	Glutathione S-transferase Mu 4
48	Glutathione	Glutathione S-transferase A5
49	Glutathione	Glutathione S-transferase P
50	Glutathione	Glutathione S-transferase omega-1
51	Glutathione	Glutathione peroxidase 1
52	Glutathione	Glutathione peroxidase 2
53	Glutathione	Glutathione S-transferase theta-1
54	Glutathione	Maleylacetoacetate isomerase
55	Glutathione	Epididymal secretory glutathione peroxidase
56	Glutathione	Glutathione peroxidase 3
57	Glutathione	Aldose reductase
58	Glutathione	Matrix metalloproteinase-9
59	Glutathione	Cytochrome P450 3A4
60	Glutathione	Probable glutathione peroxidase 8
61	Diphenhydramine	Histamine H1 receptor
62	Diphenhydramine	Muscarinic acetylcholine receptor M2
63	Ledipasvir	Nonstructural protein 5A
64	Spironolactone	Mineralocorticoid receptor
65	Spironolactone	Androgen receptor
66	Spironolactone	Progesterone receptor
67	Spironolactone	Glucocorticoid receptor
68	Spironolactone	Cytochrome P450 11B2, mitochondrial
69	Spironolactone	Steroid 17-alpha-hydroxylase/17,20 lyase
70	Spironolactone	3-oxo-5-alpha-steroid 4-dehydrogenase 1
71	Spironolactone	3-oxo-5-alpha-steroid 4-dehydrogenase 2
72	Spironolactone	Polyprenol reductase
73	Spironolactone	Sex hormone-binding globulin
74	Spironolactone	Voltage-dependent calcium channel gamma-1 subunit
75	Spironolactone	Voltage-dependent calcium channel gamma-2 subunit
76	Spironolactone	Voltage-dependent calcium channel gamma-3 subunit
77	Spironolactone	Voltage-dependent calcium channel gamma-4 subunit
78	Spironolactone	Voltage-dependent calcium channel gamma-5 subunit
79	Spironolactone	Voltage-dependent calcium channel gamma-6 subunit
80	Spironolactone	Voltage-dependent calcium channel gamma-7 subunit
81	Spironolactone	Voltage-dependent calcium channel gamma-8 subunit
82	Spironolactone	Voltage-dependent calcium channel subunit alpha-2/delta-1
83	Spironolactone	Voltage-dependent calcium channel subunit alpha-2/delta-2
84	Spironolactone	Voltage-dependent calcium channel subunit alpha-2/delta-3
85	Spironolactone	Voltage-dependent calcium channel subunit alpha-2/delta-4
86	Spironolactone	Voltage-dependent L-type calcium channel subunit alpha-1C
87	Spironolactone	Voltage-dependent L-type calcium channel subunit alpha-1D
88	Spironolactone	Voltage-dependent L-type calcium channel subunit alpha-1F
89	Spironolactone	Voltage-dependent L-type calcium channel subunit alpha-1S
90	Spironolactone	Voltage-dependent L-type calcium channel subunit beta-1
91	Spironolactone	Voltage-dependent L-type calcium channel subunit beta-2
92	Spironolactone	Voltage-dependent L-type calcium channel subunit beta-3
93	Spironolactone	Voltage-dependent L-type calcium channel subunit beta-4
94	Spironolactone	Voltage-dependent N-type calcium channel subunit alpha-1B
95	Spironolactone	Voltage-dependent P/Q-type calcium channel subunit alpha-1A
96	Spironolactone	Voltage-dependent R-type calcium channel subunit alpha-1E
97	Spironolactone	Voltage-dependent T-type calcium channel subunit alpha-1G
98	Spironolactone	Voltage-dependent T-type calcium channel subunit alpha-1H
99	Spironolactone	Voltage-dependent T-type calcium channel subunit alpha-1I
100	Spironolactone	Nuclear receptor subfamily 1 group I member 2
101	Oleic Acid	Myelin P2 protein
102	Oleic Acid	Peroxisome proliferator-activated receptor alpha
103	Oleic Acid	Peroxisome proliferator-activated receptor delta
104	Oleic Acid	Retinoic acid receptor RXR-alpha
105	Oleic Acid	Peroxisome proliferator-activated receptor gamma
106	Famotidine	Histamine H2 receptor
107	Fostamatinib	Tyrosine-protein kinase SYK
108	Fostamatinib	Adenosine receptor A3
109	Fostamatinib	Vesicle monoamine transporter type 2
110	Fostamatinib	Fatty-acid amide hydrolase 1
111	Fostamatinib	Equilibrative nucleoside transporter 1
112	Fostamatinib	UDP-glucuronosyltransferase 1-1
113	Fostamatinib	cGMP-specific 3',5'-cyclic phosphodiesterase
114	Fostamatinib	Arachidonate 5-lipoxygenase
115	Fostamatinib	Cathepsin S
116	Fostamatinib	Cathepsin L1
117	Fostamatinib	Tyrosine-protein kinase ABL1
118	Fostamatinib	Calcium-dependent protein kinase 1
119	Fostamatinib	Serine/threonine-protein kinase PknB
120	Fostamatinib	Ribosomal protein S6 kinase alpha-6
121	Fostamatinib	Non-receptor tyrosine-protein kinase TYK2
122	Fostamatinib	Atypical kinase COQ8A, mitochondrial
123	Fostamatinib	Tyrosine-protein kinase JAK1
124	Fostamatinib	Hepatocyte growth factor receptor
125	Fostamatinib	Serine/threonine-protein kinase NIM1
126	Fostamatinib	Serine/threonine-protein kinase 26
127	Fostamatinib	cAMP-dependent protein kinase catalytic subunit alpha
128	Fostamatinib	Serine/threonine-protein kinase 24
129	Fostamatinib	Serine/threonine-protein kinase 3
130	Fostamatinib	Tyrosine-protein kinase Tec
131	Fostamatinib	Serine/threonine-protein kinase 33
132	Fostamatinib	Serine/threonine-protein kinase 35
133	Fostamatinib	Serine/threonine-protein kinase 36
134	Fostamatinib	Serine/threonine-protein kinase 38
135	Fostamatinib	Serine/threonine-protein kinase 38-like
136	Fostamatinib	STE20/SPS1-related proline-alanine-rich protein kinase
137	Fostamatinib	Serine/threonine-protein kinase TAO1
138	Fostamatinib	Serine/threonine-protein kinase TAO2
139	Fostamatinib	Serine/threonine-protein kinase TAO3
140	Fostamatinib	Serine/threonine-protein kinase TBK1
141	Fostamatinib	Angiopoietin-1 receptor
142	Fostamatinib	Dual specificity testis-specific protein kinase 1
143	Fostamatinib	TGF-beta receptor type-1
144	Fostamatinib	TGF-beta receptor type-2
145	Fostamatinib	Tyrosine-protein kinase receptor Tie-1
146	Fostamatinib	Serine/threonine-protein kinase tousled-like 1
147	Fostamatinib	Serine/threonine-protein kinase tousled-like 2
148	Fostamatinib	TRAF2 and NCK-interacting protein kinase
149	Fostamatinib	Non-receptor tyrosine-protein kinase TNK1
150	Fostamatinib	Activated CDC42 kinase 1
151	Fostamatinib	Serine/threonine-protein kinase TNNI3K
152	Fostamatinib	Testis-specific serine/threonine-protein kinase 1
153	Fostamatinib	Dual specificity protein kinase TTK
154	Fostamatinib	Tyrosine-protein kinase TXK
155	Fostamatinib	Tyrosine-protein kinase receptor TYRO3
156	Fostamatinib	Serine/threonine-protein kinase ULK1
157	Fostamatinib	Serine/threonine-protein kinase ULK2
158	Fostamatinib	Serine/threonine-protein kinase ULK3
159	Fostamatinib	Wee1-like protein kinase
160	Fostamatinib	Tyrosine-protein kinase Yes
161	Fostamatinib	Mitogen-activated protein kinase kinase kinase 19
162	Fostamatinib	Mitogen-activated protein kinase kinase kinase MLT
163	Fostamatinib	Tyrosine-protein kinase ZAP-70
164	Fostamatinib	AP2-associated protein kinase 1
165	Fostamatinib	Abelson tyrosine-protein kinase 2
166	Fostamatinib	Activin receptor type-1
167	Fostamatinib	Activin receptor type-1B
168	Fostamatinib	Atypical kinase COQ8B, mitochondrial
169	Fostamatinib	ALK tyrosine kinase receptor
170	Fostamatinib	Ankyrin repeat and protein kinase domain-containing protein 1
171	Fostamatinib	Aurora kinase A
172	Fostamatinib	Aurora kinase B
173	Fostamatinib	Aurora kinase C
174	Fostamatinib	Tyrosine-protein kinase receptor UFO
175	Fostamatinib	Tyrosine-protein kinase Blk
176	Fostamatinib	BMP-2-inducible protein kinase
177	Fostamatinib	Bone morphogenetic protein receptor type-1B
178	Fostamatinib	Bone morphogenetic protein receptor type-2
179	Fostamatinib	Cytoplasmic tyrosine-protein kinase BMX
180	Fostamatinib	Serine/threonine-protein kinase B-raf
181	Fostamatinib	Tyrosine-protein kinase BTK
182	Fostamatinib	Calcium/calmodulin-dependent protein kinase type 1
183	Fostamatinib	Calcium/calmodulin-dependent protein kinase type 1D
184	Fostamatinib	Calcium/calmodulin-dependent protein kinase type 1G
185	Fostamatinib	Calcium/calmodulin-dependent protein kinase type II subunit alpha
186	Fostamatinib	Calcium/calmodulin-dependent protein kinase type II subunit beta
187	Fostamatinib	Calcium/calmodulin-dependent protein kinase type II subunit delta
188	Fostamatinib	Calcium/calmodulin-dependent protein kinase type II subunit gamma
189	Fostamatinib	Calcium/calmodulin-dependent protein kinase kinase 1
190	Fostamatinib	Calcium/calmodulin-dependent protein kinase kinase 2
191	Fostamatinib	Peripheral plasma membrane protein CASK
192	Fostamatinib	Kappa-casein
193	Fostamatinib	Cyclin-dependent kinase 1
194	Fostamatinib	Serine/threonine-protein kinase MRCK gamma
195	Fostamatinib	Cyclin-dependent kinase 4
196	Fostamatinib	Cyclin-dependent kinase-like 1
197	Fostamatinib	Cyclin-dependent kinase-like 2
198	Fostamatinib	Serine/threonine-protein kinase Chk1
199	Fostamatinib	Serine/threonine-protein kinase Chk2
200	Fostamatinib	Citron Rho-interacting kinase
201	Fostamatinib	Dual specificity protein kinase CLK1
202	Fostamatinib	Dual specificity protein kinase CLK2
203	Fostamatinib	Dual specificity protein kinase CLK3
204	Fostamatinib	Dual specificity protein kinase CLK4
205	Fostamatinib	Macrophage colony-stimulating factor 1 receptor
206	Fostamatinib	Tyrosine-protein kinase CSK
207	Fostamatinib	Casein kinase I isoform alpha
208	Fostamatinib	Casein kinase II subunit alpha
209	Fostamatinib	Casein kinase II subunit alpha'
210	Fostamatinib	Death-associated protein kinase 1
211	Fostamatinib	Death-associated protein kinase 2
212	Fostamatinib	Death-associated protein kinase 3
213	Fostamatinib	Serine/threonine-protein kinase DCLK1
214	Fostamatinib	Serine/threonine-protein kinase DCLK2
215	Fostamatinib	Serine/threonine-protein kinase DCLK3
216	Fostamatinib	Epithelial discoidin domain-containing receptor 1
217	Fostamatinib	Discoidin domain-containing receptor 2
218	Fostamatinib	Dual specificity tyrosine-phosphorylation-regulated kinase 1A
219	Fostamatinib	Dual specificity tyrosine-phosphorylation-regulated kinase 1B
220	Fostamatinib	Epidermal growth factor receptor
221	Fostamatinib	Eukaryotic translation initiation factor 2-alpha kinase 1
222	Fostamatinib	Interferon-induced, double-stranded RNA-activated protein kinase
223	Fostamatinib	eIF-2-alpha kinase GCN2
224	Fostamatinib	Ephrin type-A receptor 1
225	Fostamatinib	Ephrin type-A receptor 2
226	Fostamatinib	Ephrin type-A receptor 3
227	Fostamatinib	Ephrin type-A receptor 4
228	Fostamatinib	Ephrin type-A receptor 5
229	Fostamatinib	Ephrin type-A receptor 6
230	Fostamatinib	Ephrin type-A receptor 7
231	Fostamatinib	Ephrin type-A receptor 8
232	Fostamatinib	Ephrin type-B receptor 1
233	Fostamatinib	Ephrin type-B receptor 2
234	Fostamatinib	Ephrin type-B receptor 4
235	Fostamatinib	Ephrin type-B receptor 6
236	Fostamatinib	Receptor tyrosine-protein kinase erbB-2
237	Fostamatinib	Receptor tyrosine-protein kinase erbB-4
238	Fostamatinib	Serine/threonine-protein kinase/endoribonuclease IRE1
239	Fostamatinib	Tyrosine-protein kinase Fer
240	Fostamatinib	Tyrosine-protein kinase Fes/Fps
241	Fostamatinib	Fibroblast growth factor receptor 1
242	Fostamatinib	Fibroblast growth factor receptor 2
243	Fostamatinib	Fibroblast growth factor receptor 3
244	Fostamatinib	Tyrosine-protein kinase Fgr
245	Fostamatinib	Vascular endothelial growth factor receptor 1
246	Fostamatinib	Receptor-type tyrosine-protein kinase FLT3
247	Fostamatinib	Vascular endothelial growth factor receptor 3
248	Fostamatinib	Serine/threonine-protein kinase mTOR
249	Fostamatinib	Tyrosine-protein kinase FRK
250	Fostamatinib	Tyrosine-protein kinase Fyn
251	Fostamatinib	Cyclin-G-associated kinase
252	Fostamatinib	Glycogen synthase kinase-3 alpha
253	Fostamatinib	Glycogen synthase kinase-3 beta
254	Fostamatinib	Tyrosine-protein kinase HCK
255	Fostamatinib	Homeodomain-interacting protein kinase 2
256	Fostamatinib	Homeodomain-interacting protein kinase 3
257	Fostamatinib	Serine/threonine-protein kinase ICK
258	Fostamatinib	Inhibitor of nuclear factor kappa-B kinase subunit beta
259	Fostamatinib	Inhibitor of nuclear factor kappa-B kinase subunit epsilon
260	Fostamatinib	Insulin receptor
261	Fostamatinib	Insulin receptor-related protein
262	Fostamatinib	Interleukin-1 receptor-associated kinase 1
263	Fostamatinib	Interleukin-1 receptor-associated kinase 3
264	Fostamatinib	Interleukin-1 receptor-associated kinase 4
265	Fostamatinib	Tyrosine-protein kinase ITK/TSK
266	Fostamatinib	Tyrosine-protein kinase JAK2
267	Fostamatinib	Tyrosine-protein kinase JAK3
268	Fostamatinib	Vascular endothelial growth factor receptor 2
269	Fostamatinib	Serine/threonine-protein kinase SIK3
270	Fostamatinib	Mast/stem cell growth factor receptor Kit
271	Fostamatinib	Serine/threonine-protein kinase LATS1
272	Fostamatinib	Tyrosine-protein kinase Lck
273	Fostamatinib	LIM domain kinase 1
274	Fostamatinib	LIM domain kinase 2
275	Fostamatinib	Leucine-rich repeat serine/threonine-protein kinase 2
276	Fostamatinib	Leukocyte tyrosine kinase receptor
277	Fostamatinib	Tyrosine-protein kinase Lyn
278	Fostamatinib	Dual specificity mitogen-activated protein kinase kinase 2
279	Fostamatinib	Dual specificity mitogen-activated protein kinase kinase 3
280	Fostamatinib	Dual specificity mitogen-activated protein kinase kinase 5
281	Fostamatinib	Dual specificity mitogen-activated protein kinase kinase 6
282	Fostamatinib	Mitogen-activated protein kinase kinase kinase 1
283	Fostamatinib	Mitogen-activated protein kinase kinase kinase 10
284	Fostamatinib	Mitogen-activated protein kinase kinase kinase 11
285	Fostamatinib	Mitogen-activated protein kinase kinase kinase 12
286	Fostamatinib	Mitogen-activated protein kinase kinase kinase 13
287	Fostamatinib	Mitogen-activated protein kinase kinase kinase 15
288	Fostamatinib	Mitogen-activated protein kinase kinase kinase 2
289	Fostamatinib	Mitogen-activated protein kinase kinase kinase 3
290	Fostamatinib	Mitogen-activated protein kinase kinase kinase 4
291	Fostamatinib	Mitogen-activated protein kinase kinase kinase 6
292	Fostamatinib	Mitogen-activated protein kinase kinase kinase 9
293	Fostamatinib	Mitogen-activated protein kinase kinase kinase kinase 1
294	Fostamatinib	Mitogen-activated protein kinase kinase kinase kinase 2
295	Fostamatinib	Mitogen-activated protein kinase kinase kinase kinase 3
296	Fostamatinib	Mitogen-activated protein kinase kinase kinase kinase 4
297	Fostamatinib	Mitogen-activated protein kinase kinase kinase kinase 5
298	Fostamatinib	Mitogen-activated protein kinase 10
299	Fostamatinib	Mitogen-activated protein kinase 13
300	Fostamatinib	Mitogen-activated protein kinase 14
301	Fostamatinib	Mitogen-activated protein kinase 15
302	Fostamatinib	Mitogen-activated protein kinase 4
303	Fostamatinib	Mitogen-activated protein kinase 7
304	Fostamatinib	Mitogen-activated protein kinase 9
305	Fostamatinib	MAP kinase-activated protein kinase 5
306	Fostamatinib	Serine/threonine-protein kinase MARK1
307	Fostamatinib	Serine/threonine-protein kinase MARK2
308	Fostamatinib	MAP/microtubule affinity-regulating kinase 3
309	Fostamatinib	MAP/microtubule affinity-regulating kinase 4
310	Fostamatinib	CLIP-associating protein 1
311	Fostamatinib	Microtubule-associated serine/threonine-protein kinase 1
312	Fostamatinib	Megakaryocyte-associated tyrosine-protein kinase
313	Fostamatinib	Maternal embryonic leucine zipper kinase
314	Fostamatinib	Tyrosine-protein kinase Mer
315	Fostamatinib	Misshapen-like kinase 1
316	Fostamatinib	MAP kinase-interacting serine/threonine-protein kinase 1
317	Fostamatinib	MAP kinase-interacting serine/threonine-protein kinase 2
318	Fostamatinib	Macrophage-stimulating protein receptor
319	Fostamatinib	Muscle, skeletal receptor tyrosine-protein kinase
320	Fostamatinib	Myosin light chain kinase, smooth muscle
321	Fostamatinib	Myosin light chain kinase 2, skeletal/cardiac muscle
322	Fostamatinib	Myosin light chain kinase 3
323	Fostamatinib	Myosin light chain kinase family member 4
324	Fostamatinib	Myosin-IIIa
325	Fostamatinib	Serine/threonine-protein kinase Nek1
326	Fostamatinib	Serine/threonine-protein kinase Nek11
327	Fostamatinib	Serine/threonine-protein kinase Nek2
328	Fostamatinib	Serine/threonine-protein kinase Nek3
329	Fostamatinib	Serine/threonine-protein kinase Nek4
330	Fostamatinib	Serine/threonine-protein kinase Nek5
331	Fostamatinib	Serine/threonine-protein kinase Nek9
332	Fostamatinib	High affinity nerve growth factor receptor
333	Fostamatinib	BDNF/NT-3 growth factors receptor
334	Fostamatinib	NT-3 growth factor receptor
335	Fostamatinib	NUAK family SNF1-like kinase 1
336	Fostamatinib	NUAK family SNF1-like kinase 2
337	Fostamatinib	Serine/threonine-protein kinase OSR1
338	Fostamatinib	Serine/threonine-protein kinase PAK 1
339	Fostamatinib	Serine/threonine-protein kinase PAK 2
340	Fostamatinib	Serine/threonine-protein kinase PAK 3
341	Fostamatinib	Serine/threonine-protein kinase PAK 4
342	Fostamatinib	Serine/threonine-protein kinase PAK 6
343	Fostamatinib	Serine/threonine-protein kinase PAK 5
344	Fostamatinib	Cyclin-dependent kinase 16
345	Fostamatinib	Cyclin-dependent kinase 17
346	Fostamatinib	Platelet-derived growth factor receptor alpha
347	Fostamatinib	Platelet-derived growth factor receptor beta
348	Fostamatinib	3-phosphoinositide-dependent protein kinase 1
349	Fostamatinib	Cyclin-dependent kinase 15
350	Fostamatinib	Phosphorylase b kinase gamma catalytic chain, skeletal muscle/heart isoform
351	Fostamatinib	Phosphatidylinositol 4-kinase beta
352	Fostamatinib	Phosphatidylinositol 4-phosphate 3-kinase C2 domain-containing subunit beta
353	Fostamatinib	Phosphatidylinositol 4-phosphate 3-kinase C2 domain-containing subunit gamma
354	Fostamatinib	Phosphatidylinositol 4,5-bisphosphate 3-kinase catalytic subunit delta isoform
355	Fostamatinib	Phosphatidylinositol 4,5-bisphosphate 3-kinase catalytic subunit gamma isoform
356	Fostamatinib	Serine/threonine-protein kinase pim-1
357	Fostamatinib	Serine/threonine-protein kinase pim-3
358	Fostamatinib	Phosphatidylinositol 5-phosphate 4-kinase type-2 beta
359	Fostamatinib	Phosphatidylinositol 5-phosphate 4-kinase type-2 gamma
360	Fostamatinib	Membrane-associated tyrosine- and threonine-specific cdc2-inhibitory kinase
361	Fostamatinib	Serine/threonine-protein kinase N1
362	Fostamatinib	Serine/threonine-protein kinase N2
363	Fostamatinib	Serine/threonine-protein kinase PLK1
364	Fostamatinib	Serine/threonine-protein kinase PLK2
365	Fostamatinib	Serine/threonine-protein kinase PLK3
366	Fostamatinib	Serine/threonine-protein kinase PLK4
367	Fostamatinib	5'-AMP-activated protein kinase catalytic subunit alpha-1
368	Fostamatinib	5'-AMP-activated protein kinase catalytic subunit alpha-2
369	Fostamatinib	5'-AMP-activated protein kinase subunit beta-1
370	Fostamatinib	5'-AMP-activated protein kinase subunit beta-2
371	Fostamatinib	5'-AMP-activated protein kinase subunit gamma-1
372	Fostamatinib	5'-AMP-activated protein kinase subunit gamma-2
373	Fostamatinib	5'-AMP-activated protein kinase subunit gamma-3
374	Fostamatinib	cAMP-dependent protein kinase catalytic subunit beta
375	Fostamatinib	Protein kinase C delta type
376	Fostamatinib	Protein kinase C epsilon type
377	Fostamatinib	Protein kinase C gamma type
378	Fostamatinib	Protein kinase C iota type
379	Fostamatinib	Protein kinase C theta type
380	Fostamatinib	Serine/threonine-protein kinase D1
381	Fostamatinib	cGMP-dependent protein kinase 2
382	Fostamatinib	Serine/threonine-protein kinase PRP4 homolog
383	Fostamatinib	Focal adhesion kinase 1
384	Fostamatinib	Protein-tyrosine kinase 2-beta
385	Fostamatinib	Protein-tyrosine kinase 6
386	Fostamatinib	RAF proto-oncogene serine/threonine-protein kinase
387	Fostamatinib	Proto-oncogene tyrosine-protein kinase receptor Ret
388	Fostamatinib	Serine/threonine-protein kinase RIO1
389	Fostamatinib	Serine/threonine-protein kinase RIO2
390	Fostamatinib	Serine/threonine-protein kinase RIO3
391	Fostamatinib	Receptor-interacting serine/threonine-protein kinase 1
392	Fostamatinib	Receptor-interacting serine/threonine-protein kinase 2
393	Fostamatinib	Receptor-interacting serine/threonine-protein kinase 4
394	Fostamatinib	Rho-associated protein kinase 2
395	Fostamatinib	Proto-oncogene tyrosine-protein kinase ROS
396	Fostamatinib	Ribosomal protein S6 kinase alpha-1
397	Fostamatinib	Ribosomal protein S6 kinase alpha-3
398	Fostamatinib	Serine/threonine-protein kinase SBK1
399	Fostamatinib	Uncharacterized serine/threonine-protein kinase SBK3
400	Fostamatinib	Serine/threonine-protein kinase Sgk3
401	Fostamatinib	Serine/threonine-protein kinase SIK1
402	Fostamatinib	Serine/threonine-protein kinase SIK2
403	Fostamatinib	STE20-like serine/threonine-protein kinase
404	Fostamatinib	SNF-related serine/threonine-protein kinase
405	Fostamatinib	Proto-oncogene tyrosine-protein kinase Src
406	Fostamatinib	Tyrosine-protein kinase Srms
407	Fostamatinib	Serine/threonine-protein kinase 10
408	Fostamatinib	Serine/threonine-protein kinase 16
409	Fostamatinib	Serine/threonine-protein kinase 17A
410	Fostamatinib	Serine/threonine-protein kinase 17B
411	Fostamatinib	Serine/threonine-protein kinase 32A
412	Menadione	Vitamin K-dependent gamma-carboxylase
413	Menadione	Vitamin K epoxide reductase complex subunit 1
414	Menadione	Vitamin K epoxide reductase complex subunit 1-like protein 1
415	Menadione	Prothrombin
416	Menadione	Coagulation factor IX
417	Menadione	Vitamin K-dependent protein C
418	Menadione	Vitamin K-dependent protein S
419	Menadione	Ribosyldihydronicotinamide dehydrogenase [quinone]
420	Menadione	NAD(P)H dehydrogenase [quinone] 1
421	Menadione	Osteocalcin
422	Genistein	Estrogen receptor beta
423	Genistein	DNA topoisomerase 2-alpha
424	Genistein	Protein-tyrosine kinase 2-beta
425	Genistein	Nuclear receptor coactivator 1
426	Genistein	Estrogen receptor
427	Genistein	Nuclear receptor coactivator 2
428	Genistein	Steroid hormone receptor ERR2
429	Genistein	Steroid hormone receptor ERR1
430	Genistein	Nuclear receptor subfamily 1 group I member 2
431	Genistein	RAC-alpha serine/threonine-protein kinase
432	Genistein	G-protein coupled estrogen receptor 1
433	Genistein	Cytochrome P450 1B1
434	Genistein	Sex hormone-binding globulin
435	Tretinoin	Retinoic acid receptor RXR-beta
436	Tretinoin	Retinoic acid receptor RXR-gamma
437	Tretinoin	Retinoic acid receptor gamma
438	Tretinoin	Retinal dehydrogenase 1
439	Tretinoin	Retinoic acid-induced protein 3
440	Tretinoin	Retinal dehydrogenase 2
441	Tretinoin	Retinoic acid receptor responder protein 1
442	Tretinoin	Retinoic acid receptor alpha
443	Tretinoin	Retinoic acid receptor beta
444	Tretinoin	Lipocalin-1
445	Tretinoin	Odorant-binding protein 2a
446	Tretinoin	Retinol-binding protein 4
447	Tretinoin	[Pyruvate dehydrogenase (acetyl-transferring)] kinase isozyme 4, mitochondrial
448	Tretinoin	Retinoic acid receptor RXR-alpha
449	Tretinoin	Cytochrome P450 26A1
450	Tretinoin	Cytochrome P450 26B1
451	Tretinoin	Cytochrome P450 26C1
452	Tretinoin	Hematopoietic prostaglandin D synthase
453	Ozanimod	Sphingosine 1-phosphate receptor 1
454	Ozanimod	Sphingosine 1-phosphate receptor 5
455	Isotretinoin	Retinoic acid receptor alpha
456	Isotretinoin	Retinoic acid receptor gamma
457	Aliskiren	Renin
458	Vitamin E	Nuclear receptor subfamily 1 group I member 2
459	Vitamin E	Protein kinase C beta type
460	Vitamin E	Arachidonate 5-lipoxygenase
461	Vitamin E	Protein kinase C alpha type
462	Vitamin E	Diacylglycerol kinase alpha
463	Vitamin E	Serine/threonine-protein phosphatase 2A catalytic subunit beta isoform
464	Vitamin E	Serine/threonine-protein phosphatase 2A catalytic subunit alpha isoform
465	Vitamin E	SEC14-like protein 4
466	Vitamin E	SEC14-like protein 3
467	Vitamin E	SEC14-like protein 2
468	Clofazimine	Peroxisome proliferator-activated receptor gamma
469	Clofazimine	Potassium voltage-gated channel subfamily A member 3
470	Lipoic acid	Lipoyltransferase 1, mitochondrial
471	Lipoic acid	Lipoyl synthase, mitochondrial
472	Lipoic acid	Sodium-dependent multivitamin transporter
473	Trimethoprim	Dihydrofolate reductase
474	Creatine	Creatine kinase M-type
475	Creatine	Creatine kinase U-type, mitochondrial
476	Creatine	Creatine kinase B-type
477	Creatine	Creatine kinase S-type, mitochondrial
478	Creatine	Sodium- and chloride-dependent creatine transporter 1
479	Creatine	Guanidinoacetate N-methyltransferase
480	Imatinib	Breakpoint cluster region protein
481	Imatinib	Mast/stem cell growth factor receptor Kit
482	Imatinib	RET proto-oncogene
483	Imatinib	High affinity nerve growth factor receptor
484	Imatinib	Macrophage colony-stimulating factor 1 receptor
485	Imatinib	Platelet-derived growth factor receptor alpha
486	Imatinib	Epithelial discoidin domain-containing receptor 1
487	Imatinib	Tyrosine-protein kinase ABL1
488	Imatinib	Platelet-derived growth factor receptor beta
489	Ebselen	Bifunctional epoxide hydrolase 2
490	Candesartan cilexetil	Type-1 angiotensin II receptor
491	Chlorpromazine	D(2) dopamine receptor
492	Chlorpromazine	D(1A) dopamine receptor
493	Chlorpromazine	5-hydroxytryptamine receptor 1A
494	Chlorpromazine	5-hydroxytryptamine receptor 2A
495	Chlorpromazine	Alpha-1A adrenergic receptor
496	Chlorpromazine	Alpha-1B adrenergic receptor
497	Chlorpromazine	Histamine H1 receptor
498	Chlorpromazine	Potassium voltage-gated channel subfamily H member 2
499	Chlorpromazine	D(1B) dopamine receptor
500	Chlorpromazine	D(3) dopamine receptor
501	Chlorpromazine	D(4) dopamine receptor
502	Chlorpromazine	5-hydroxytryptamine receptor 2C
503	Chlorpromazine	5-hydroxytryptamine receptor 2B
504	Chlorpromazine	Alpha-1D adrenergic receptor
505	Chlorpromazine	Alpha-2A adrenergic receptor
506	Chlorpromazine	Alpha-2B adrenergic receptor
507	Chlorpromazine	Alpha-2C adrenergic receptor
508	Chlorpromazine	Muscarinic acetylcholine receptor M1
509	Chlorpromazine	Muscarinic acetylcholine receptor M3
510	Chlorpromazine	Sphingomyelin phosphodiesterase
511	Chlorpromazine	Calmodulin
512	Chlorpromazine	Alpha-1-acid glycoprotein 1
513	Chlorpromazine	Alpha-1-acid glycoprotein 2
514	Chlorpromazine	5-hydroxytryptamine receptor 6
515	Chlorpromazine	5-hydroxytryptamine receptor 7
516	Chlorpromazine	Histamine H4 receptor
517	Epoprostenol	P2Y purinoceptor 12
518	Epoprostenol	Prostacyclin receptor
519	Epoprostenol	Prostacyclin synthase
520	Prednisolone acetate	Glucocorticoid receptor
521	Dexmedetomidine	Alpha-2A adrenergic receptor
522	Clarithromycin	50S ribosomal protein L10
523	Clarithromycin	Potassium voltage-gated channel subfamily H member 2
524	Clarithromycin	Solute carrier organic anion transporter family member 1B1
525	Clarithromycin	Solute carrier organic anion transporter family member 1B3
526	Propofol	Gamma-aminobutyric acid receptor subunit beta-2
527	Propofol	Gamma-aminobutyric acid receptor subunit beta-3
528	Propofol	Sodium channel protein type 4 subunit alpha
529	Propofol	Sodium channel protein type 2 subunit alpha
530	Propofol	Gamma-aminobutyric acid receptor subunit alpha-1
531	Propofol	Gamma-aminobutyric acid receptor subunit alpha-2
532	Propofol	Gamma-aminobutyric acid receptor subunit alpha-3
533	Propofol	Gamma-aminobutyric acid receptor subunit alpha-4
534	Propofol	Gamma-aminobutyric acid receptor subunit alpha-5
535	Propofol	Gamma-aminobutyric acid receptor subunit alpha-6
536	Propofol	Gamma-aminobutyric acid receptor subunit beta-1
537	Propofol	Gamma-aminobutyric acid receptor subunit delta
538	Propofol	Gamma-aminobutyric acid receptor subunit epsilon
539	Propofol	Gamma-aminobutyric acid receptor subunit gamma-1
540	Propofol	Gamma-aminobutyric acid receptor subunit gamma-2
541	Propofol	Gamma-aminobutyric acid receptor subunit gamma-3
542	Propofol	Gamma-aminobutyric acid receptor subunit pi
543	Propofol	Gamma-aminobutyric acid receptor subunit theta
544	Serine	Cystathionine beta-synthase
545	Serine	L-serine dehydratase/L-threonine deaminase
546	Serine	Serine racemase
547	Serine	Serine palmitoyltransferase 2
548	Serine	Serine palmitoyltransferase 1
549	Serine	Serine--tRNA ligase, cytoplasmic
550	Serine	Serine--pyruvate aminotransferase
551	Remdesivir	Replicase polyprotein 1ab
552	Remdesivir	RNA-directed RNA polymerase L
553	Ceftriaxone	Penicillin-binding protein 2B
554	Ceftriaxone	Solute carrier family 22 member 11
555	Ceftriaxone	Solute carrier family 22 member 6
556	Ceftriaxone	Solute carrier family 22 member 8
557	Ceftriaxone	Solute carrier family 15 member 1
558	Piperine	Nuclear receptor subfamily 1 group I member 2
559	Apixaban	Coagulation factor X
560	Ibrutinib	Tyrosine-protein kinase BTK
561	Argatroban	Prothrombin
562	Dotatate gallium Ga-68	Somatostatin receptor type 2
563	Tenofovir disoproxil	Reverse transcriptase/RNaseH
564	Tenofovir disoproxil	Protein P
565	Budesonide	Glucocorticoid receptor
566	Budesonide	Annexin A1
567	Prazosin	Alpha-1A adrenergic receptor
568	Prazosin	Alpha-1B adrenergic receptor
569	Prazosin	Alpha-1D adrenergic receptor
570	Prazosin	Potassium voltage-gated channel subfamily H member 2
571	Prazosin	Alpha-2A adrenergic receptor
572	Prazosin	Alpha-2B adrenergic receptor
573	Finasteride	3-oxo-5-alpha-steroid 4-dehydrogenase 2
574	Finasteride	3-oxo-5-alpha-steroid 4-dehydrogenase 1
575	Finasteride	3-oxo-5-beta-steroid 4-dehydrogenase
576	Brexanolone	Gamma-aminobutyric acid receptor subunit alpha-1
577	Brexanolone	Gamma-aminobutyric acid receptor subunit alpha-2
578	Brexanolone	Gamma-aminobutyric acid receptor subunit alpha-3
579	Brexanolone	Gamma-aminobutyric acid receptor subunit alpha-4
580	Brexanolone	Gamma-aminobutyric acid receptor subunit alpha-5
581	Brexanolone	Gamma-aminobutyric acid receptor subunit alpha-6
582	Brexanolone	Gamma-aminobutyric acid receptor subunit beta-1
583	Brexanolone	Gamma-aminobutyric acid receptor subunit beta-2
584	Brexanolone	Gamma-aminobutyric acid receptor subunit beta-3
585	Brexanolone	Gamma-aminobutyric acid receptor subunit delta
586	Brexanolone	Gamma-aminobutyric acid receptor subunit epsilon
587	Brexanolone	Gamma-aminobutyric acid receptor subunit gamma-1
588	Brexanolone	Gamma-aminobutyric acid receptor subunit gamma-2
589	Brexanolone	Gamma-aminobutyric acid receptor subunit gamma-3
590	Brexanolone	Gamma-aminobutyric acid receptor subunit pi
591	Brexanolone	Gamma-aminobutyric acid receptor subunit theta
592	Anakinra	Interleukin-1 receptor type 1
593	Omeprazole	Potassium-transporting ATPase alpha chain 1
594	Omeprazole	Aryl hydrocarbon receptor
595	Brequinar	Dihydroorotate dehydrogenase (quinone), mitochondrial
596	Suramin	P2Y purinoceptor 2
597	Suramin	NAD-dependent protein deacylase sirtuin-5, mitochondrial
598	Suramin	Follicle-stimulating hormone receptor
599	Suramin	Ryanodine receptor 1
600	Suramin	Prothrombin
601	Suramin	Phospholipase A2, membrane associated
602	Suramin	Complement control protein C3
603	Bardoxolone methyl	NF-kappa-B inhibitor alpha
604	Hydrocortisone	Glucocorticoid receptor
605	Hydrocortisone	Annexin A1
606	Alprostadil	Prostaglandin E2 receptor EP2 subtype
607	Alprostadil	Prostaglandin E2 receptor EP1 subtype
608	Alprostadil	Prostaglandin D2 receptor 2
609	Icatibant	B2 bradykinin receptor
610	Icatibant	Aminopeptidase N
611	Cholecalciferol	Vitamin D3 receptor
612	Quetiapine	5-hydroxytryptamine receptor 2A
613	Quetiapine	D(2) dopamine receptor
614	Quetiapine	5-hydroxytryptamine receptor 1A
615	Quetiapine	5-hydroxytryptamine receptor 1B
616	Quetiapine	5-hydroxytryptamine receptor 1D
617	Quetiapine	5-hydroxytryptamine receptor 1E
618	Quetiapine	5-hydroxytryptamine receptor 2C
619	Quetiapine	5-hydroxytryptamine receptor 3A
620	Quetiapine	5-hydroxytryptamine receptor 6
621	Quetiapine	5-hydroxytryptamine receptor 7
622	Quetiapine	D(1A) dopamine receptor
623	Quetiapine	D(1B) dopamine receptor
624	Quetiapine	D(3) dopamine receptor
625	Quetiapine	D(4) dopamine receptor
626	Quetiapine	Histamine H1 receptor
627	Quetiapine	Alpha-1A adrenergic receptor
628	Quetiapine	Alpha-1B adrenergic receptor
629	Quetiapine	Alpha-1D adrenergic receptor
630	Quetiapine	Alpha-2A adrenergic receptor
631	Quetiapine	Alpha-2B adrenergic receptor
632	Quetiapine	Alpha-2C adrenergic receptor
633	Quetiapine	Muscarinic acetylcholine receptor M1
634	Quetiapine	Muscarinic acetylcholine receptor M2
635	Quetiapine	Muscarinic acetylcholine receptor M3
636	Quetiapine	Muscarinic acetylcholine receptor M4
637	Quetiapine	Muscarinic acetylcholine receptor M5
638	Ambrisentan	Endothelin-1 receptor
639	Ambrisentan	Endothelin B receptor
640	Linagliptin	Dipeptidyl peptidase 4
641	Velpatasvir	Nonstructural protein 5A
642	Metronidazole	Oxygen-insensitive NADPH nitroreductase
643	Leflunomide	Dihydroorotate dehydrogenase (quinone), mitochondrial
644	Leflunomide	Aryl hydrocarbon receptor
645	Leflunomide	Protein-tyrosine kinase 2-beta
646	Ramelteon	Melatonin receptor type 1A
647	Ramelteon	Melatonin receptor type 1B
648	Inosine	IAG-nucleoside hydrolase
649	Inosine	Purine nucleoside phosphorylase
650	Inosine	Purine nucleoside phosphorylase DeoD-type
651	Ketamine	Glutamate receptor ionotropic, NMDA 3A
652	Ketamine	Substance-P receptor
653	Ketamine	D(2) dopamine receptor
654	Ketamine	Delta-type opioid receptor
655	Ketamine	Sodium-dependent noradrenaline transporter
656	Ketamine	Kappa-type opioid receptor
657	Ketamine	Mu-type opioid receptor
658	Ketamine	Muscarinic acetylcholine receptor M1
659	Ketamine	Muscarinic acetylcholine receptor M2
660	Ketamine	Muscarinic acetylcholine receptor M3
661	Ketamine	Muscarinic acetylcholine receptor M4
662	Ketamine	Muscarinic acetylcholine receptor M5
663	Ketamine	5-hydroxytryptamine receptor 2A
664	Ketamine	5-hydroxytryptamine receptor 2B
665	Ketamine	5-hydroxytryptamine receptor 2C
666	Ketamine	5-hydroxytryptamine receptor 1A
667	Ketamine	5-hydroxytryptamine receptor 1B
668	Ketamine	5-hydroxytryptamine receptor 1D
669	Ketamine	5-hydroxytryptamine receptor 1E
670	Ketamine	5-hydroxytryptamine receptor 1F
671	Ketamine	5-hydroxytryptamine receptor 3A
672	Ketamine	Alpha-7 nicotinic cholinergic receptor subunit
673	Ketamine	Cholinesterase
674	Ketamine	Nitric oxide synthase, brain
675	Celecoxib	Prostaglandin G/H synthase 2
676	Celecoxib	3-phosphoinositide-dependent protein kinase 1
677	Celecoxib	Carbonic anhydrase 2
678	Celecoxib	Carbonic anhydrase 3
679	Celecoxib	Cadherin-11
680	GS-441524	Replicase polyprotein 1ab
681	GS-441524	RNA-directed RNA polymerase L
682	Dipyridamole	cAMP and cAMP-inhibited cGMP 3',5'-cyclic phosphodiesterase 10A
683	Dipyridamole	Adenosine deaminase
684	Dipyridamole	cGMP-specific 3',5'-cyclic phosphodiesterase
685	Dipyridamole	cAMP-specific 3',5'-cyclic phosphodiesterase 4A
686	Dipyridamole	Calcipressin-1
687	Dipyridamole	Alpha-1-acid glycoprotein 1
688	Lisinopril	Angiotensin-converting enzyme
689	Lisinopril	Renin
690	Tinzaparin	Antithrombin-III
691	Tinzaparin	Integrin alpha-4
692	Tinzaparin	Stromal cell-derived factor 1
693	Acalabrutinib	Tyrosine-protein kinase BTK
694	Raltegravir	Integrase
695	Ifenprodil	Glutamate receptor ionotropic, NMDA 2B
696	Ifenprodil	Glutamate receptor ionotropic, NMDA 1
697	Ifenprodil	G protein-activated inward rectifier potassium channel 1
698	Ifenprodil	G protein-activated inward rectifier potassium channel 2
699	Ifenprodil	G protein-activated inward rectifier potassium channel 4
700	Lidocaine	Sodium channel protein type 10 subunit alpha
701	Lidocaine	Sodium channel protein type 9 subunit alpha
702	Lidocaine	Sodium channel protein type 5 subunit alpha
703	Lidocaine	Epidermal growth factor receptor
704	Lidocaine	Sodium channel protein type 4 subunit alpha
705	Lidocaine	Alpha-1-acid glycoprotein 1
706	Lidocaine	Alpha-1-acid glycoprotein 2
707	Camphor	Camphor 5-monooxygenase
708	Camphor	Transient receptor potential cation channel subfamily V member 1
709	Camphor	Transient receptor potential cation channel subfamily V member 3
710	Camphor	Transient receptor potential cation channel subfamily A member 1
711	Camphor	Transient receptor potential cation channel subfamily M member 8
712	alpha-Linolenic acid	Fatty acid desaturase 1
713	alpha-Linolenic acid	Fatty acid desaturase 2
714	alpha-Linolenic acid	Sodium/calcium exchanger 1
715	alpha-Linolenic acid	Transient receptor potential cation channel subfamily V member 1
716	alpha-Linolenic acid	Peroxisome proliferator-activated receptor alpha
717	alpha-Linolenic acid	Bile acid receptor
718	alpha-Linolenic acid	Peroxisome proliferator-activated receptor delta
719	alpha-Linolenic acid	Peroxisome proliferator-activated receptor gamma
720	alpha-Linolenic acid	Retinoic acid receptor RXR-alpha
721	alpha-Linolenic acid	Elongation of very long chain fatty acids protein 2
722	alpha-Linolenic acid	Elongation of very long chain fatty acids protein 5
723	Fosinopril	Angiotensin-converting enzyme
724	Primaquine	Keratin, type II cytoskeletal 7
725	Primaquine	Ribosyldihydronicotinamide dehydrogenase [quinone]
726	Resiniferatoxin	Transient receptor potential cation channel subfamily V member 1
727	Nicotinamide	Exotoxin A
728	Nicotinamide	L-lactate dehydrogenase A chain
729	Nicotinamide	Poly [ADP-ribose] polymerase 1
730	Nicotinamide	NAD-dependent protein deacylase sirtuin-5, mitochondrial
731	Nicotinamide	ADP-ribosyl cyclase/cyclic ADP-ribose hydrolase 2
732	Tofacitinib	Tyrosine-protein kinase JAK1
733	Tofacitinib	Tyrosine-protein kinase JAK2
734	Tofacitinib	Tyrosine-protein kinase JAK3
735	Tofacitinib	Non-receptor tyrosine-protein kinase TYK2
736	Valsartan	Type-1 angiotensin II receptor
737	Thimerosal	Methionine synthase
738	Thimerosal	Cystine/glutamate transporter
739	Thimerosal	Sodium/potassium-transporting ATPase subunit gamma
740	Acetylsalicylic acid	Prostaglandin G/H synthase 1
741	Acetylsalicylic acid	Prostaglandin G/H synthase 2
742	Acetylsalicylic acid	Aldo-keto reductase family 1 member C1
743	Acetylsalicylic acid	5'-AMP-activated protein kinase catalytic subunit alpha-1
744	Acetylsalicylic acid	5'-AMP-activated protein kinase catalytic subunit alpha-2
745	Acetylsalicylic acid	5'-AMP-activated protein kinase subunit beta-1
746	Acetylsalicylic acid	5'-AMP-activated protein kinase subunit beta-2
747	Acetylsalicylic acid	5'-AMP-activated protein kinase subunit gamma-1
748	Acetylsalicylic acid	5'-AMP-activated protein kinase subunit gamma-2
749	Acetylsalicylic acid	5'-AMP-activated protein kinase subunit gamma-3
750	Acetylsalicylic acid	Endothelin-1 receptor
751	Acetylsalicylic acid	Cellular tumor antigen p53
752	Acetylsalicylic acid	78 kDa glucose-regulated protein
753	Acetylsalicylic acid	Ribosomal protein S6 kinase alpha-3
754	Acetylsalicylic acid	NF-kappa-B inhibitor alpha
755	Acetylsalicylic acid	Tumor necrosis factor-inducible gene 6 protein
756	Acetylsalicylic acid	Caspase-1
757	Acetylsalicylic acid	Caspase-3
758	Acetylsalicylic acid	Inhibitor of nuclear factor kappa-B kinase subunit beta
759	Acetylsalicylic acid	Mitogen-activated protein kinase 1
760	Acetylsalicylic acid	Mitogen-activated protein kinase 15
761	Acetylsalicylic acid	Mitogen-activated protein kinase 3
762	Acetylsalicylic acid	Mitogen-activated protein kinase 4
763	Acetylsalicylic acid	Mitogen-activated protein kinase 6
764	Acetylsalicylic acid	Mitogen-activated protein kinase 7
765	Acetylsalicylic acid	G1/S-specific cyclin-D1
766	Acetylsalicylic acid	Myc proto-oncogene protein
767	Acetylsalicylic acid	Proliferating cell nuclear antigen
768	Cannabidiol	Cannabinoid receptor 1
769	Cannabidiol	Cannabinoid receptor 2
770	Cannabidiol	G-protein coupled receptor 12
771	Cannabidiol	Glycine receptor subunit alpha-1
772	Cannabidiol	Glycine receptor subunit beta
773	Cannabidiol	Glycine receptor subunit alpha-3
774	Cannabidiol	N-arachidonyl glycine receptor
775	Cannabidiol	G-protein coupled receptor 55
776	Cannabidiol	5-hydroxytryptamine receptor 1A
777	Cannabidiol	5-hydroxytryptamine receptor 2A
778	Cannabidiol	Neuronal acetylcholine receptor subunit alpha-7
779	Cannabidiol	Delta-type opioid receptor
780	Cannabidiol	Mu-type opioid receptor
781	Cannabidiol	Peroxisome proliferator-activated receptor gamma
782	Cannabidiol	Transient receptor potential cation channel subfamily V member 1
783	Cannabidiol	Voltage-dependent T-type calcium channel subunit alpha-1G
784	Cannabidiol	Voltage-dependent T-type calcium channel subunit alpha-1H
785	Cannabidiol	Voltage-dependent T-type calcium channel subunit alpha-1I
786	Cannabidiol	Transient receptor potential cation channel subfamily A member 1
787	Cannabidiol	Transient receptor potential cation channel subfamily M member 8
788	Cannabidiol	Transient receptor potential cation channel subfamily V member 2
789	Cannabidiol	Transient receptor potential cation channel subfamily V member 3
790	Cannabidiol	Transient receptor potential cation channel subfamily V member 4
791	Cannabidiol	Voltage-dependent anion-selective channel protein 1
792	Cannabidiol	5-hydroxytryptamine receptor 3A
793	Cannabidiol	Adenosine receptor A1
794	Cannabidiol	Prostaglandin G/H synthase 1
795	Cannabidiol	Prostaglandin G/H synthase 2
796	Cannabidiol	Acetyl-CoA acetyltransferase, mitochondrial
797	Cannabidiol	Steroid 17-alpha-hydroxylase/17,20 lyase
798	Cannabidiol	3-hydroxy-3-methylglutaryl-coenzyme A reductase
799	Cannabidiol	Glutathione reductase, mitochondrial
800	Cannabidiol	Glutathione peroxidase 1
801	Cannabidiol	Indoleamine 2,3-dioxygenase 1
802	Cannabidiol	Cytochrome P450 1B1
803	Cannabidiol	NAD(P)H dehydrogenase [quinone] 1
804	Cannabidiol	Catalase
805	Cannabidiol	Cytochrome P450 3A5
806	Cannabidiol	Cytochrome P450 2D6
807	Cannabidiol	Superoxide dismutase [Cu-Zn]
808	Cannabidiol	Cytochrome P450 1A2
809	Cannabidiol	Cytochrome P450 3A7
810	Cannabidiol	Arylalkylamine N-acetyltransferase
811	Cannabidiol	N-acylethanolamine-hydrolyzing acid amidase
812	Nelfinavir	HIV-1 protease
813	Thiamine	Thiamin pyrophosphokinase 1
814	Artenimol	Actin, cytoplasmic 2
815	Artenimol	Alpha-aminoadipic semialdehyde dehydrogenase
816	Artenimol	Annexin A2
817	Artenimol	ATP synthase subunit alpha, mitochondrial
818	Artenimol	ATP synthase subunit g, mitochondrial
819	Artenimol	ATP synthase subunit O, mitochondrial
820	Artenimol	Calpastatin
821	Artenimol	T-complex protein 1 subunit gamma
822	Artenimol	Cofilin-1
823	Artenimol	Chloride intracellular channel protein 1
824	Artenimol	Cysteine and glycine-rich protein 1
825	Artenimol	Dihydropyrimidinase-related protein 2
826	Artenimol	Desmoplakin
827	Artenimol	Elongation factor 1-alpha 1
828	Artenimol	Alpha-enolase
829	Artenimol	Filamin-A
830	Artenimol	Alpha-ketoglutarate-dependent dioxygenase FTO
831	Artenimol	Glucose-6-phosphate 1-dehydrogenase
832	Artenimol	Glyceraldehyde-3-phosphate dehydrogenase, testis-specific
833	Artenimol	Glucose-6-phosphate isomerase
834	Artenimol	Heterogeneous nuclear ribonucleoproteins A2/B1
835	Artenimol	Heterogeneous nuclear ribonucleoprotein D0
836	Artenimol	Heterogeneous nuclear ribonucleoprotein K
837	Artenimol	Heterochromatin protein 1-binding protein 3
838	Artenimol	Heat shock protein beta-1
839	Artenimol	Ras GTPase-activating-like protein IQGAP1
840	Artenimol	Far upstream element-binding protein 2
841	Artenimol	L-lactate dehydrogenase A chain
842	Artenimol	L-lactate dehydrogenase B chain
843	Artenimol	Galectin-1
844	Artenimol	Microtubule-associated protein 4
845	Artenimol	Malate dehydrogenase, cytoplasmic
846	Artenimol	Puromycin-sensitive aminopeptidase
847	Artenimol	Profilin-1
848	Artenimol	Phosphoglycerate kinase 1
849	Artenimol	Pyruvate kinase PKM
850	Artenimol	Peptidyl-prolyl cis-trans isomerase A
851	Artenimol	Peroxiredoxin-1
852	Artenimol	60S ribosomal protein L10
853	Artenimol	60S ribosomal protein L14
854	Artenimol	60S ribosomal protein L18
855	Artenimol	60S ribosomal protein L23a
856	Artenimol	60S ribosomal protein L35
857	Artenimol	60S ribosomal protein L4
858	Artenimol	40S ribosomal protein S13
859	Artenimol	40S ribosomal protein S17
860	Artenimol	40S ribosomal protein S18
861	Artenimol	40S ribosomal protein S19
862	Artenimol	40S ribosomal protein S28
863	Artenimol	40S ribosomal protein S5
864	Artenimol	40S ribosomal protein S6
865	Artenimol	40S ribosomal protein S8
866	Artenimol	40S ribosomal protein S9
867	Artenimol	Splicing factor 1
868	Artenimol	Splicing factor, proline- and glutamine-rich
869	Artenimol	Small nuclear ribonucleoprotein Sm D2
870	Artenimol	Signal recognition particle 14 kDa protein
871	Artenimol	Serine/arginine-rich splicing factor 4
872	Artenimol	Transgelin
873	Artenimol	Transgelin-2
874	Artenimol	Triosephosphate isomerase
875	Artenimol	Tropomyosin alpha-1 chain
876	Artenimol	Tubulin alpha-1A chain
877	Artenimol	Vimentin
878	Artenimol	Zyxin
879	Artenimol	Heat shock cognate 71 kDa protein
880	Artenimol	Tubulin beta-6 chain
881	Artenimol	Tubulin beta-4A chain
882	Artenimol	Tubulin beta chain
883	Artenimol	Fructose-bisphosphate aldolase A
884	Artenimol	Glyceraldehyde-3-phosphate dehydrogenase
885	Artenimol	Cytochrome c
886	Artenimol	Phosphoglycerate mutase 1
887	Artenimol	Myosin-9
888	Artenimol	Protein disulfide-isomerase
889	Artenimol	Probable ATP-dependent RNA helicase DDX5
890	Artenimol	Serine hydroxymethyltransferase, mitochondrial
891	Artenimol	Spliceosome RNA helicase DDX39B
892	Artenimol	Nucleophosmin
893	Artenimol	Translationally-controlled tumor protein homolog
894	Artenimol	P-type Ca2+-transporting ATPase
895	Artenimol	Ornithine aminotransferase
896	Artenimol	Elongation factor 1-alpha
897	Artenimol	Multidrug resistance protein
898	Artenimol	Elongation factor 2
899	Artenimol	Actin-1
900	Artenimol	Fructose-bisphosphate aldolase
901	Artenimol	Cell division cycle protein 48 homologue,putative
902	Artenimol	Heat shock protein 90
903	Artenimol	Eukaryotic initiation factor 4A
904	Artenimol	Pyruvate kinase
905	Artenimol	L-lactate dehydrogenase
906	Artenimol	Thioredoxin-related protein, putative
907	Artenimol	Spermidine synthase
908	Artenimol	Probable ATP-dependent 6-phosphofructokinase
909	Artenimol	Glutamate dehydrogenase
910	Artenimol	Endoplasmin homolog, putative
911	Artenimol	Hypoxanthine-guanine-xanthine phosphoribosyltransferase
912	Artenimol	Enolase
913	Artenimol	40S ribosomal protein S3
914	Artenimol	Non-SERCA-type Ca2+-transporting P-ATPase
915	Artenimol	Tubulin alpha chain
916	Artenimol	Knob-associated histidine-rich protein
917	Artenimol	S-adenosylmethionine synthase
918	Artenimol	V-type H(+)-translocating pyrophosphatase, putative
919	Artenimol	Phosphoethanolamine N-methyltransferase
920	Artenimol	40S ribosomal protein S3a
921	Artenimol	Conserved Plasmodium membrane protein
922	Artenimol	60S ribosomal protein L3
923	Artenimol	High molecular weight rhoptry protein 2
924	Artenimol	Serine repeat antigen 5
925	Artenimol	Glycophorin-binding protein
926	Artenimol	Calcium-transporting ATPase
927	Artenimol	V-type proton ATPase catalytic subunit A
928	Artenimol	60S ribosomal protein L2
929	Artenimol	Acyl-CoA synthetase
930	Artenimol	Plasmepsin IV
931	Artenimol	Plasmepsin-1
932	Artenimol	Chloroquine resistance transporter
933	Artenimol	14-3-3 protein
934	Artenimol	Isoleucine--tRNA ligase, putative
935	Artenimol	Plasmodium exported protein
936	Artenimol	60S ribosomal protein L27
937	Artenimol	Sec62, putative
938	Artenimol	Autophagy-related protein 18, putative
939	Artenimol	Mature parasite-infected erythrocyte surface antigen
940	Artenimol	Importin-7, putative
941	Artenimol	Importin subunit alpha
942	Artenimol	Peptidyl-prolyl cis-trans isomerase
943	Artenimol	DnaJ protein, putative
944	Artenimol	Merozoite surface protein 1
945	Artenimol	Glutamate--tRNA ligase
946	Artenimol	T-complex protein 1 subunit eta
947	Artenimol	Plasmepsin-2
948	Artenimol	Chaperone, putative
949	Artenimol	Rhoptry neck protein 3
950	Artenimol	40S ribosomal protein S5, putative
951	Artenimol	Skeleton-binding protein 1
952	Artenimol	Purine nucleotide phosphorylase, putative
953	Artenimol	Adenosylhomocysteinase
954	Artenimol	Adenosine deaminase
955	Artenimol	Methionine--tRNA ligase
956	Artenimol	Carbamoyl phosphate synthetase
957	Artenimol	Aspartate carbamoyltransferase
958	Artenimol	Signal recognition particle receptor, beta subunit
959	Artenimol	Parasite-infected erythrocyte surface protein
960	Artenimol	Coatomer alpha subunit, putative
961	Artenimol	Hexokinase
962	Artenimol	Proteasome subunit alpha type
963	Artenimol	Haloacid dehalogenase-like hydrolase
964	Artenimol	Insulinase, putative
965	Artenimol	40S ribosomal protein S21
966	Artenimol	Ubiquitin-conjugating enzyme E2
967	Artenimol	Eukaryotic translation initiation factor 3 subunit C
968	Artenimol	60S ribosomal protein L24, putative
969	Artenimol	60S ribosomal protein L23
970	Artenimol	60S ribosomal protein L17, putative
971	Artenimol	HAP protein
972	Artenimol	Heat shock protein 110, putative
973	Artenimol	60S ribosomal protein L10, putative
974	Artenimol	Lysophospholipase, putative
975	Artenimol	Polyadenylate-binding protein
976	Artenimol	Ubiquitin-60S ribosomal protein L40
977	Artenimol	Phosphoribosylpyrophosphate synthetase
978	Artenimol	Thioredoxin peroxidase 1
979	Artenimol	Protein transport protein SEC31
980	Artenimol	Dipeptidyl aminopeptidase 1
981	Artenimol	Ring-infected erythrocyte surface antigen
982	Artenimol	ATP-dependent RNA helicase UAP56
983	Artenimol	Calcium-dependent protein kinase 4
984	Artenimol	GTP-binding nuclear protein Ran
985	Artenimol	Nucleoside transporter 2
986	Artenimol	Anamorsin homolog
987	Artenimol	Glutamine synthetase, putative
988	Artenimol	60S ribosomal protein L30e, putative
989	Artenimol	Casein kinase 2, alpha subunit
990	Artenimol	Threonine--tRNA ligase
991	Artenimol	cAMP-dependent protein kinase regulatory subunit
992	Artenimol	Elongation factor 1-gamma, putative
993	Artenimol	Thioredoxin-like protein
994	Artenimol	60S ribosomal protein L21
995	Artenimol	60S ribosomal protein L14, putative
996	Artenimol	Inner membrane complex sub-compartment protein 3
997	Artenimol	HSP40, subfamily A, putative
998	Artenimol	Pyridoxal 5'-phosphate synthase subunit Pdx1
999	Artenimol	Serum albumin
1000	Abivertinib	Epidermal growth factor receptor
1001	Abivertinib	Tyrosine-protein kinase BTK
1002	Azithromycin	Protein-arginine deiminase type-4
1003	Fingolimod	Sphingosine 1-phosphate receptor 5
1004	Fingolimod	Histone deacetylase 1
1005	Fingolimod	Sphingosine 1-phosphate receptor 1
1006	Fingolimod	Sphingosine 1-phosphate receptor 4
1007	Fingolimod	Sphingosine 1-phosphate receptor 3
1008	Dapagliflozin	Sodium/glucose cotransporter 2
1009	Danoprevir	Genome polyprotein
1010	Moxifloxacin	DNA topoisomerase 4 subunit A
1011	Moxifloxacin	DNA gyrase subunit A
1012	Moxifloxacin	DNA topoisomerase 2-alpha
1013	Hesperidin	Aurora kinase B
1014	Tamoxifen	Estrogen receptor
1015	Tamoxifen	Estrogen receptor beta
1016	Tamoxifen	3-beta-hydroxysteroid-Delta(8),Delta(7)-isomerase
1017	Tamoxifen	Protein kinase C alpha type
1018	Tamoxifen	Protein kinase C beta type
1019	Tamoxifen	Protein kinase C delta type
1020	Tamoxifen	Protein kinase C epsilon type
1021	Tamoxifen	Protein kinase C gamma type
1022	Tamoxifen	Protein kinase C iota type
1023	Tamoxifen	Protein kinase C theta type
1024	Tamoxifen	Protein kinase C zeta type
1025	Tamoxifen	Androgen receptor
1026	Tamoxifen	Potassium voltage-gated channel subfamily H member 2
1027	Tamoxifen	Nuclear receptor subfamily 1 group I member 2
1028	Tamoxifen	Estrogen-related receptor gamma
1029	Tamoxifen	Sex hormone-binding globulin
1030	Tamoxifen	Mitogen-activated protein kinase 8
1031	Betamethasone	Glucocorticoid receptor
1032	Aprepitant	Substance-P receptor
1033	Yohimbine	Alpha-2A adrenergic receptor
1034	Yohimbine	Alpha-2B adrenergic receptor
1035	Yohimbine	Alpha-2C adrenergic receptor
1036	Yohimbine	5-hydroxytryptamine receptor 1A
1037	Yohimbine	5-hydroxytryptamine receptor 1B
1038	Yohimbine	5-hydroxytryptamine receptor 1D
1039	Yohimbine	D(2) dopamine receptor
1040	Yohimbine	D(3) dopamine receptor
1041	Yohimbine	5-hydroxytryptamine receptor 2A
1042	Yohimbine	5-hydroxytryptamine receptor 2C
1043	Yohimbine	ATP-sensitive inward rectifier potassium channel 1
1044	Yohimbine	ATP-sensitive inward rectifier potassium channel 10
1045	Yohimbine	ATP-sensitive inward rectifier potassium channel 11
1046	Yohimbine	ATP-sensitive inward rectifier potassium channel 12
1047	Yohimbine	ATP-sensitive inward rectifier potassium channel 14
1048	Yohimbine	ATP-sensitive inward rectifier potassium channel 15
1049	Yohimbine	ATP-sensitive inward rectifier potassium channel 8
1050	Yohimbine	5-hydroxytryptamine receptor 2B
1051	Maraviroc	C-C chemokine receptor type 5
1052	Erythromycin	Motilin receptor
1053	Erythromycin	Potassium voltage-gated channel subfamily H member 2
1054	Candesartan	Type-1 angiotensin II receptor
1055	Sulodexide	Heparin cofactor 2
1056	Sulodexide	Antithrombin-III
1057	Perindopril	Angiotensin-converting enzyme
1058	Perindopril	Secreted frizzled-related protein 4
1059	TMC-310911	HIV-1 protease
1060	Indomethacin	Prostaglandin G/H synthase 1
1061	Indomethacin	Prostaglandin G/H synthase 2
1062	Indomethacin	Phospholipase A2, membrane associated
1063	Indomethacin	Prostaglandin reductase 2
1064	Indomethacin	Peroxisome proliferator-activated receptor gamma
1065	Indomethacin	Lactoylglutathione lyase
1066	Indomethacin	Prostaglandin D2 receptor 2
1067	Indomethacin	Peroxisome proliferator-activated receptor alpha
1068	Indomethacin	Aldo-keto reductase family 1 member C3
1069	Indomethacin	Interferon-induced, double-stranded RNA-activated protein kinase
1070	Itraconazole	Lanosterol 14-alpha demethylase
1071	Prednisolone	Glucocorticoid receptor
1072	Ivermectin	Glycine receptor subunit alpha-3
1073	Ivermectin	Gamma-aminobutyric acid receptor subunit beta-3
1074	Benazepril	Angiotensin-converting enzyme
1075	Citrulline	Argininosuccinate synthase
1076	Citrulline	N(G),N(G)-dimethylarginine dimethylaminohydrolase 2
1077	Citrulline	Argininosuccinate synthetase, isoform CRA_a
1078	Citrulline	N(G),N(G)-dimethylarginine dimethylaminohydrolase 1
1079	Citrulline	Ornithine carbamoyltransferase, mitochondrial
1080	Citrulline	Nitric oxide synthase, brain
1081	Citrulline	Nitric oxide synthase, inducible
1082	Citrulline	Nitric oxide synthase, endothelial
1083	Citrulline	Protein-arginine deiminase type-6
1084	Citrulline	Protein-arginine deiminase type-1
1085	Citrulline	Protein-arginine deiminase type-3
1086	Citrulline	Protein-arginine deiminase type-2
1087	Citrulline	Protein-arginine deiminase type-4
1088	Hydroxychloroquine	Toll-like receptor 7
1089	Hydroxychloroquine	Toll-like receptor 9
1090	Hydroxychloroquine	Angiotensin-converting enzyme 2
1091	Bromhexine	Transmembrane protease serine 2
1092	Bromhexine	Angiotensin-converting enzyme 2
1093	Naltrexone	Delta-type opioid receptor
1094	Naltrexone	Mu-type opioid receptor
1095	Naltrexone	Kappa-type opioid receptor
1096	Naltrexone	HCG20471, isoform CRA_c
1097	Mometasone furoate	Glucocorticoid receptor
1098	Mometasone furoate	Progesterone receptor
1099	Biotin	Propionyl-CoA carboxylase beta chain, mitochondrial
1100	Biotin	Biotin--protein ligase
1101	Biotin	Methylcrotonoyl-CoA carboxylase beta chain, mitochondrial
1102	Biotin	Acetyl-CoA carboxylase 2
1103	Biotin	Methylcrotonoyl-CoA carboxylase subunit alpha, mitochondrial
1104	Biotin	Pyruvate carboxylase, mitochondrial
1105	Biotin	Propionyl-CoA carboxylase alpha chain, mitochondrial
1106	Biotin	Acetyl-CoA carboxylase 1
1107	Dexamethasone	Glucocorticoid receptor
1108	Dexamethasone	Nuclear receptor subfamily 0 group B member 1
1109	Dexamethasone	Annexin A1
1110	Dexamethasone	Nitric oxide synthase, inducible
1111	Dexamethasone	Nuclear receptor subfamily 1 group I member 2
1112	Heparin	Antithrombin-III
1113	Heparin	Coagulation factor X
1114	Heparin	P-selectin
1115	Heparin	Fibroblast growth factor receptor 4
1116	Heparin	Fibroblast growth factor 4
1117	Heparin	Fibroblast growth factor 19
1118	Heparin	Fibroblast growth factor receptor 1
1119	Heparin	Fibroblast growth factor 1
1120	Heparin	Fibroblast growth factor receptor 2
1121	Heparin	Fibroblast growth factor 2
1122	Heparin	Platelet factor 4
1123	Heparin	Hepatocyte growth factor
1124	Erythropoietin	Erythropoietin receptor
1125	Alpha-Cyclodextrin (Cyclohexa-Amylose)	Cyclomaltodextrin glucanotransferase
1126	Opaganib	Sphingosine kinase 2
1127	Selinexor	Exportin-1
1128	Estradiol	Estrogen receptor
1129	Estradiol	Estrogen receptor beta
1130	Estradiol	Nuclear receptor subfamily 1 group I member 2
1131	Estradiol	Neuronal acetylcholine receptor subunit alpha-4
1132	Estradiol	G-protein coupled estrogen receptor 1
1133	Estradiol	ATP synthase subunit a
1134	Estradiol	Beclin-1
1135	Olmesartan	Type-1 angiotensin II receptor
1136	Ketotifen	Histamine H1 receptor
1137	Ketotifen	6-phosphogluconate dehydrogenase, decarboxylating
1138	Baloxavir marboxil	Polymerase acidic protein
1139	Sitagliptin	Dipeptidyl peptidase 4
1140	Pentoxifylline	Adenosine receptor A2a
1141	Pentoxifylline	Adenosine receptor A1
1142	Pentoxifylline	5'-nucleotidase
1143	Iloprost	Prostacyclin receptor
1144	Iloprost	Prostaglandin E2 receptor EP1 subtype
1145	Iloprost	cAMP-specific 3',5'-cyclic phosphodiesterase 4A
1146	Iloprost	cAMP-specific 3',5'-cyclic phosphodiesterase 4B
1147	Iloprost	cAMP-specific 3',5'-cyclic phosphodiesterase 4C
1148	Iloprost	cAMP-specific 3',5'-cyclic phosphodiesterase 4D
1149	Iloprost	Tissue-type plasminogen activator
1150	Iloprost	Prostaglandin D2 receptor 2
1151	Quercetin	Tyrosine-protein kinase HCK
1152	Quercetin	Phosphatidylinositol 4,5-bisphosphate 3-kinase catalytic subunit gamma isoform
1153	Quercetin	UDP-glucuronosyltransferase 3A1
1154	Quercetin	ATP synthase subunit alpha, mitochondrial
1155	Quercetin	ATP synthase subunit beta, mitochondrial
1156	Quercetin	ATP synthase subunit gamma, mitochondrial
1157	Quercetin	Serine/threonine-protein kinase pim-1
1158	Quercetin	HTH-type transcriptional regulator TtgR
1159	Quercetin	3-hydroxyisobutyryl-CoA hydrolase, mitochondrial
1160	Quercetin	3-hydroxyacyl-[acyl-carrier-protein] dehydratase FabZ
1161	Quercetin	Serine/threonine-protein kinase 17B
1162	Quercetin	Estrogen receptor
1163	Quercetin	Estrogen receptor beta
1164	Quercetin	Ribosyldihydronicotinamide dehydrogenase [quinone]
1165	Quercetin	Aryl hydrocarbon receptor
1166	Quercetin	Cytochrome P450 1B1
1167	Quercetin	Actin, cytoplasmic 1
1168	Quercetin	Casein kinase II subunit alpha
1169	Quercetin	Casein kinase II subunit beta
1170	Quercetin	Eukaryotic translation initiation factor 3 subunit F
1171	Quercetin	Heat shock protein HSP 90-alpha
1172	Quercetin	Heat shock-related 70 kDa protein 2
1173	Quercetin	RuvB-like 2
1174	Quercetin	Splicing factor 3B subunit 3
1175	Quercetin	Ubiquitin-like modifier-activating enzyme 1
1176	Quercetin	Sex hormone-binding globulin
1177	Quercetin	Carbonyl reductase [NADPH] 1
1178	Quercetin	CCAAT/enhancer-binding protein beta
1179	Quercetin	Nuclear receptor subfamily 1 group I member 2
1180	Ascorbic acid	Hyaluronate lyase
1181	Ascorbic acid	Xylose isomerase
1182	Ascorbic acid	Procollagen-lysine,2-oxoglutarate 5-dioxygenase 2
1183	Ascorbic acid	Phytanoyl-CoA dioxygenase, peroxisomal
1184	Ascorbic acid	Procollagen-lysine,2-oxoglutarate 5-dioxygenase 3
1185	Ascorbic acid	Gamma-butyrobetaine dioxygenase
1186	Ascorbic acid	Dopamine beta-hydroxylase
1187	Ascorbic acid	Peptidyl-glycine alpha-amidating monooxygenase
1188	Ascorbic acid	Prolyl 3-hydroxylase 1
1189	Ascorbic acid	Prolyl 3-hydroxylase 2
1190	Ascorbic acid	Prolyl 3-hydroxylase 3
1191	Ascorbic acid	Prolyl 4-hydroxylase subunit alpha-1
1192	Ascorbic acid	Prolyl 3-hydroxylase OGFOD1
1193	Ascorbic acid	2-oxoglutarate and iron-dependent oxygenase domain-containing protein 2
1194	Ascorbic acid	DNA oxidative demethylase ALKBH2
1195	Ascorbic acid	Alpha-ketoglutarate-dependent dioxygenase alkB homolog 3
1196	Ascorbic acid	Lysine-specific demethylase 5D
1197	Ascorbic acid	Procollagen-lysine,2-oxoglutarate 5-dioxygenase 1
1198	Ascorbic acid	Trimethyllysine dioxygenase, mitochondrial
1199	Ascorbic acid	Transmembrane prolyl 4-hydroxylase
1200	Ascorbic acid	Egl nine homolog 1
1201	Ascorbic acid	Egl nine homolog 2
1202	Ascorbic acid	Egl nine homolog 3
1203	Sofosbuvir	RNA-dependent RNA-polymerase
1204	Midazolam	Gamma-aminobutyric acid receptor subunit alpha-1
1205	Midazolam	Gamma-aminobutyric acid receptor subunit alpha-2
1206	Midazolam	Gamma-aminobutyric acid receptor subunit alpha-3
1207	Midazolam	Gamma-aminobutyric acid receptor subunit alpha-4
1208	Midazolam	Gamma-aminobutyric acid receptor subunit alpha-5
1209	Midazolam	Gamma-aminobutyric acid receptor subunit alpha-6
1210	Midazolam	Gamma-aminobutyric acid receptor subunit beta-1
1211	Midazolam	Gamma-aminobutyric acid receptor subunit beta-2
1212	Midazolam	Gamma-aminobutyric acid receptor subunit beta-3
1213	Midazolam	Gamma-aminobutyric acid receptor subunit delta
1214	Midazolam	Gamma-aminobutyric acid receptor subunit epsilon
1215	Midazolam	Gamma-aminobutyric acid receptor subunit gamma-1
1216	Midazolam	Gamma-aminobutyric acid receptor subunit gamma-2
1217	Midazolam	Gamma-aminobutyric acid receptor subunit gamma-3
1218	Midazolam	Gamma-aminobutyric acid receptor subunit pi
1219	Midazolam	Gamma-aminobutyric acid receptor subunit theta
1220	Elbasvir	Nonstructural protein 5A
1221	Enoxaparin	Antithrombin-III
1222	Enoxaparin	Coagulation factor X
1223	Enoxaparin	Prothrombin
1224	Captopril	Angiotensin-converting enzyme
1225	Captopril	72 kDa type IV collagenase
1226	Captopril	Matrix metalloproteinase-9
1227	Captopril	Leukotriene A-4 hydrolase
1228	Captopril	B1 bradykinin receptor
1229	Razuprotafib	Receptor-type tyrosine-protein phosphatase beta
1230	Tranilast	Hematopoietic prostaglandin D synthase
1231	Omega-3 fatty acids	Peroxisome proliferator-activated receptor gamma
1232	Omega-3 fatty acids	Peroxisome proliferator-activated receptor alpha
1233	Omega-3 fatty acids	Sterol regulatory element-binding protein 1
1234	Verapamil	Voltage-dependent L-type calcium channel subunit alpha-1C
1235	Verapamil	Voltage-dependent N-type calcium channel subunit alpha-1B
1236	Verapamil	Voltage-dependent P/Q-type calcium channel subunit alpha-1A
1237	Verapamil	ATP-sensitive inward rectifier potassium channel 11
1238	Verapamil	Voltage-dependent T-type calcium channel subunit alpha-1G
1239	Verapamil	Voltage-dependent T-type calcium channel subunit alpha-1H
1240	Verapamil	Potassium voltage-gated channel subfamily H member 2
1241	Verapamil	Sodium-dependent serotonin transporter
1242	Verapamil	Alpha-1A adrenergic receptor
1243	Verapamil	Alpha-1B adrenergic receptor
1244	Verapamil	Alpha-1D adrenergic receptor
1245	Tenofovir alafenamide	Reverse transcriptase/RNaseH
1246	Tenofovir alafenamide	Reverse transcriptase
1247	Tenofovir alafenamide	DNA polymerase
1248	Darunavir	Pol polyprotein
1249	Vitamin D	Vitamin D3 receptor
1250	Vitamin D	Vitamin D-binding protein
1251	Azilsartan medoxomil	Type-1 angiotensin II receptor
1252	Clopidogrel	P2Y purinoceptor 12
1253	Cyclosporine	Calcium signal-modulating cyclophilin ligand
1254	Cyclosporine	Calcineurin subunit B type 2
1255	Cyclosporine	Peptidyl-prolyl cis-trans isomerase A
1256	Cyclosporine	Peptidyl-prolyl cis-trans isomerase F, mitochondrial
1257	Diosmin	Aryl hydrocarbon receptor
1258	Rosuvastatin	3-hydroxy-3-methylglutaryl-coenzyme A reductase
1259	Rosuvastatin	Integrin alpha-L
1260	Sulfamethoxazole	Dihydropteroate synthase
1261	Etoposide	DNA topoisomerase 2-alpha
1262	Etoposide	DNA topoisomerase 2-beta
1263	Almitrine	Sodium/potassium-transporting ATPase subunit alpha-1
1264	Eprosartan	Type-1 angiotensin II receptor
1265	Duvelisib	Phosphatidylinositol 4,5-bisphosphate 3-kinase catalytic subunit gamma isoform
1266	Duvelisib	Phosphatidylinositol 4,5-bisphosphate 3-kinase catalytic subunit delta isoform
1267	Nintedanib	Vascular endothelial growth factor receptor 1
1268	Nintedanib	Vascular endothelial growth factor receptor 2
1269	Nintedanib	Vascular endothelial growth factor receptor 3
1270	Nintedanib	Platelet-derived growth factor receptor alpha
1271	Nintedanib	Platelet-derived growth factor receptor beta
1272	Nintedanib	Fibroblast growth factor receptor 1
1273	Nintedanib	Fibroblast growth factor receptor 2
1274	Nintedanib	Fibroblast growth factor receptor 3
1275	Nintedanib	Receptor-type tyrosine-protein kinase FLT3
1276	Nintedanib	Tyrosine-protein kinase Lck
1277	Nintedanib	Tyrosine-protein kinase Lyn
1278	Nintedanib	Proto-oncogene tyrosine-protein kinase Src
1279	Niacin	Hydroxycarboxylic acid receptor 3
1280	Niacin	Hydroxycarboxylic acid receptor 2
1281	Niacin	Nicotinate-nucleotide pyrophosphorylase [carboxylating]
1282	Niacin	Nicotinamide N-methyltransferase
1283	Metenkefalin	Delta-type opioid receptor
1284	Metenkefalin	Mu-type opioid receptor
1285	Tenofovir	Reverse transcriptase/RNaseH
1286	Tenofovir	Reverse transcriptase
1287	Tenofovir	DNA polymerase
1288	Bivalirudin	Prothrombin
1289	Tirofiban	Integrin alpha-IIb
1290	Tirofiban	Integrin beta-3
1291	Amlodipine	Voltage-dependent L-type calcium channel subunit alpha-1C
1292	Amlodipine	Voltage-dependent N-type calcium channel subunit alpha-1B
1293	Amlodipine	Voltage-dependent L-type calcium channel subunit beta-1
1294	Amlodipine	Voltage-dependent calcium channel subunit alpha-2/delta-3
1295	Amlodipine	Carbonic anhydrase 1
1296	Amlodipine	Sphingomyelin phosphodiesterase
1297	Amlodipine	Voltage-dependent T-type calcium channel subunit alpha-1I
1298	Amlodipine	Voltage-dependent N-type calcium channel subunit alpha
1299	Noscapine	Sigma non-opioid intracellular receptor 1
1300	Pantothenic acid	Pantothenate kinase
1301	Atovaquone	Cytochrome b
1302	Atovaquone	Dihydroorotate dehydrogenase (quinone), mitochondrial
1303	Mefloquine	Adenosine receptor A2a
1304	Aminolevulinic acid	Delta-aminolevulinic acid dehydratase
1305	Bismuth subcitrate potassium	ATP-dependent Clp protease ATP-binding subunit ClpX
1306	Oxycodone	Mu-type opioid receptor
1307	Oxycodone	Kappa-type opioid receptor
1308	Oxycodone	Delta-type opioid receptor
1309	Methylprednisolone	Glucocorticoid receptor
1310	Methylprednisolone	Annexin A1
1311	Nadroparin	Antithrombin-III
1312	Nadroparin	P-selectin
1313	Nadroparin	Proto-oncogene c-Fos
1314	Nadroparin	Myc proto-oncogene protein
1315	Prasugrel	P2Y purinoceptor 12
1316	Mometasone	Glucocorticoid receptor
1317	Mometasone	Progesterone receptor
1318	Defibrotide	Adenosine receptor A1
1319	Defibrotide	Adenosine receptor A2a
1320	Defibrotide	Adenosine receptor A2b
1321	Disulfiram	Aldehyde dehydrogenase, mitochondrial
1322	Disulfiram	Dopamine beta-hydroxylase
1323	Zanubrutinib	Tyrosine-protein kinase BTK
1324	Zanubrutinib	Epidermal growth factor receptor
1325	Zanubrutinib	Receptor tyrosine-protein kinase erbB-2
1326	Zanubrutinib	Receptor tyrosine-protein kinase erbB-4
1327	Zanubrutinib	Tyrosine-protein kinase ITK/TSK
1328	Zanubrutinib	Cytoplasmic tyrosine-protein kinase BMX
1329	Zanubrutinib	Tyrosine-protein kinase JAK2
1330	Zanubrutinib	Tyrosine-protein kinase Tec
1331	Zanubrutinib	Tyrosine-protein kinase Blk
1332	Zanubrutinib	Tyrosine-protein kinase JAK3
1333	Zanubrutinib	Protein-tyrosine kinase 6
1334	Zanubrutinib	Tyrosine-protein kinase Fgr
1335	Zanubrutinib	Tyrosine-protein kinase FRK
1336	Zanubrutinib	Tyrosine-protein kinase Lck
1337	Zanubrutinib	Tyrosine-protein kinase TXK
1338	Curcumin	Peroxisome proliferator-activated receptor gamma
1339	Curcumin	Vitamin D3 receptor
1340	Curcumin	Multidrug resistance-associated protein 5
1341	Curcumin	Carbonyl reductase [NADPH] 1
1342	Curcumin	Glutathione S-transferase P
1343	Lopinavir	Pol polyprotein
1344	Riboflavin	Riboflavin kinase
1345	Riboflavin	Riboflavin synthase
1346	Riboflavin	Flavin reductase (NADPH)
1347	Rabeprazole	Potassium-transporting ATPase alpha chain 1
1348	Merimepodib	Inosine-5'-monophosphate dehydrogenase
1349	Norelgestromin	Progesterone receptor
1350	Norelgestromin	Serum albumin
1351	Norelgestromin	Androgen receptor
1352	Piperacillin	Penicillin-binding protein 3
1353	Piperacillin	Penicillin-binding protein 2B
1354	Piperacillin	Penicillin-binding protein 2a
1355	Piperacillin	Penicillin-binding protein 1b
1356	Quinine	Platelet glycoprotein IX
1357	Quinine	Intermediate conductance calcium-activated potassium channel protein 4
1358	Dutasteride	3-oxo-5-alpha-steroid 4-dehydrogenase 2
1359	Dutasteride	3-oxo-5-alpha-steroid 4-dehydrogenase 1
1360	Mecobalamin	Methionine synthase
1361	Bicalutamide	Androgen receptor
1362	Berberine	HTH-type transcriptional regulator QacR
1363	Berberine	Baculoviral IAP repeat-containing protein 5
1364	Icosapent	Prostaglandin G/H synthase 2
1365	Icosapent	Prostaglandin G/H synthase 1
1366	Icosapent	Peroxisome proliferator-activated receptor gamma
1367	Icosapent	Peroxisome proliferator-activated receptor delta
1368	Icosapent	Fatty acid desaturase 1
1369	Icosapent	Long-chain-fatty-acid--CoA ligase 4
1370	Icosapent	Free fatty acid receptor 1
1371	Icosapent	Sodium/calcium exchanger 1
1372	Icosapent	Transient receptor potential cation channel subfamily V member 1
1373	Icosapent	Peroxisome proliferator-activated receptor alpha
1374	Pantoprazole	Potassium-transporting ATPase alpha chain 1
1375	Pantoprazole	N(G),N(G)-dimethylarginine dimethylaminohydrolase 1
1376	Piclidenoson	Adenosine receptor A3
1377	Fluvoxamine	Sodium-dependent serotonin transporter
1378	Fluvoxamine	Potassium voltage-gated channel subfamily H member 2
1379	Ibuprofen	Prostaglandin G/H synthase 2
1380	Ibuprofen	Prostaglandin G/H synthase 1
1381	Ibuprofen	Apoptosis regulator Bcl-2
1382	Ibuprofen	Thrombomodulin
1383	Ibuprofen	Fatty acid-binding protein, intestinal
1384	Ibuprofen	Peroxisome proliferator-activated receptor gamma
1385	Ibuprofen	Cystic fibrosis transmembrane conductance regulator
1386	Ibuprofen	Peroxisome proliferator-activated receptor alpha
1387	Ibuprofen	Platelet glycoprotein Ib alpha chain
1388	Ibuprofen	Protein S100-A7
1389	Degarelix	Gonadotropin-releasing hormone receptor
1390	Vitamin A	Retinol dehydrogenase 12
1391	Vitamin A	Short-chain dehydrogenase/reductase 3
1392	Vitamin A	Aldehyde dehydrogenase family 1 member A3
1393	Vitamin A	All-trans-retinol 13,14-reductase
1394	Vitamin A	Retinol dehydrogenase 11
1395	Vitamin A	Dehydrogenase/reductase SDR family member 4
1396	Vitamin A	Retinol dehydrogenase 14
1397	Vitamin A	Retinol dehydrogenase 8
1398	Vitamin A	Lecithin retinol acyltransferase
1399	Vitamin A	11-cis retinol dehydrogenase
1400	Vitamin A	Retinol dehydrogenase 13
1401	Vitamin A	Retinal dehydrogenase 2
1402	Vitamin A	Retinal dehydrogenase 1
1403	Vitamin A	Apolipoprotein D
1404	Vitamin A	Prostaglandin-H2 D-isomerase
1405	Clindamycin	50S ribosomal protein L1
1406	Fenofibrate	Peroxisome proliferator-activated receptor alpha
1407	Fenofibrate	Matrix metalloproteinase-25
1408	Fenofibrate	Nuclear receptor subfamily 1 group I member 2
1409	Nafamostat	Prothrombin
1410	Nafamostat	Coagulation factor X
1411	Nafamostat	Coagulation factor XII
1412	Nafamostat	Trypsin-1
1413	Nafamostat	Kallikrein-1
1414	Nafamostat	Intercellular adhesion molecule 1
1415	Febuxostat	Xanthine dehydrogenase/oxidase
1416	Acetaminophen	Prostaglandin E synthase 3
1417	Acetaminophen	Prostaglandin G/H synthase 2
1418	Acetaminophen	Prostaglandin G/H synthase 1
1419	Acetaminophen	Transient receptor potential cation channel subfamily V member 1
1420	Baricitinib	Tyrosine-protein kinase JAK1
1421	Baricitinib	Tyrosine-protein kinase JAK2
1422	Baricitinib	Protein-tyrosine kinase 2-beta
1423	Baricitinib	Tyrosine-protein kinase JAK3
1424	Cisatracurium	Neuronal acetylcholine receptor subunit alpha-2
1425	Levomenthol	Transient receptor potential cation channel subfamily M member 8
1426	Levomenthol	Transient receptor potential cation channel subfamily A member 1
1427	Levomenthol	Transient receptor potential cation channel subfamily V member 3
1428	Levomenthol	Kappa-type opioid receptor
1429	Levomenthol	Voltage-dependent L-type calcium channel subunit alpha-1C
1430	Levomenthol	Voltage-dependent L-type calcium channel subunit alpha-1D
1431	Levomenthol	Voltage-dependent L-type calcium channel subunit alpha-1F
1432	Levomenthol	Voltage-dependent L-type calcium channel subunit alpha-1S
1433	Levomenthol	Voltage-dependent L-type calcium channel subunit beta-1
1434	Levomenthol	Voltage-dependent L-type calcium channel subunit beta-2
1435	Levomenthol	Voltage-dependent L-type calcium channel subunit beta-3
1436	Levomenthol	Voltage-dependent L-type calcium channel subunit beta-4
1437	Levomenthol	Voltage-dependent P/Q-type calcium channel subunit alpha-1A
1438	Trifluoperazine	D(2) dopamine receptor
1439	Trifluoperazine	Neuron-specific vesicular protein calcyon
1440	Trifluoperazine	Alpha-1A adrenergic receptor
1441	Trifluoperazine	Calmodulin
1442	Trifluoperazine	Troponin C, slow skeletal and cardiac muscles
1443	Trifluoperazine	Protein S100-A4
1444	Ramipril	Angiotensin-converting enzyme
1445	Ramipril	B1 bradykinin receptor
1446	GC-376 free acid	Replicase polyprotein 1ab
1447	GC-376 free acid	Replicase polyprotein 1a
1448	Tramadol	Mu-type opioid receptor
1449	Tramadol	Sodium-dependent noradrenaline transporter
1450	Tramadol	Sodium-dependent serotonin transporter
1451	Tramadol	5-hydroxytryptamine receptor 2C
1452	Tramadol	Kappa-type opioid receptor
1453	Tramadol	Delta-type opioid receptor
1454	Tramadol	Alpha-7 nicotinic cholinergic receptor subunit
1455	Tramadol	Muscarinic acetylcholine receptor M3
1456	Tramadol	Muscarinic acetylcholine receptor M1
1457	Tramadol	Substance-P receptor
1458	Tramadol	Sodium channel protein type 2 subunit alpha
1459	Tramadol	Transient receptor potential cation channel subfamily V member 1
1460	Tramadol	Glutamate receptor ionotropic, NMDA 1
1461	Tramadol	Glutamate receptor ionotropic, NMDA 2A
1462	Tramadol	Glutamate receptor ionotropic, NMDA 2B
1463	Tramadol	Glutamate receptor ionotropic, NMDA 2C
1464	Tramadol	Glutamate receptor ionotropic, NMDA 2D
1465	Tramadol	Glutamate receptor ionotropic, NMDA 3A
1466	Tramadol	Glutamate receptor ionotropic, NMDA 3B
1467	Tramadol	Adenosine receptor A1
1468	Tramadol	Alpha-2A adrenergic receptor
1469	Tramadol	Alpha-2B adrenergic receptor
1470	Tramadol	Alpha-2C adrenergic receptor
1471	Ruxolitinib	Tyrosine-protein kinase JAK2
1472	Ruxolitinib	Tyrosine-protein kinase JAK1
1473	Ruxolitinib	Tyrosine-protein kinase JAK3
1474	Ruxolitinib	Non-receptor tyrosine-protein kinase TYK2
1475	Edoxaban	Coagulation factor X
1476	Ethinylestradiol	Estrogen receptor
1477	Ethinylestradiol	Nuclear receptor subfamily 1 group I member 2
1478	Pioglitazone	Peroxisome proliferator-activated receptor gamma
1479	Pioglitazone	Amine oxidase [flavin-containing] B
1480	Enzalutamide	Androgen receptor
1481	Toremifene	Estrogen receptor
1482	Toremifene	Sex hormone-binding globulin
1483	Angiotensin II	Type-1 angiotensin II receptor
1484	Telmisartan	Type-1 angiotensin II receptor
1485	Telmisartan	Peroxisome proliferator-activated receptor gamma
1486	Protoporphyrin	Ferritin light chain
1487	Galidesivir	RNA-directed RNA polymerase L
1488	Amoxicillin	Penicillin binding protein
1489	Interferon alfa-2b	Interferon alpha/beta receptor 2
1490	Interferon alfa-2b	Interferon alpha/beta receptor 1
1491	Ginseng	Interleukin-6
1492	Ginseng	Prostaglandin G/H synthase 2
1493	Ginseng	Aryl hydrocarbon receptor
1494	Levocarnitine	Solute carrier family 22 member 4
1495	Levocarnitine	Solute carrier family 22 member 5
1496	Levocarnitine	Carnitine O-acetyltransferase
1497	Levocarnitine	Mitochondrial basic amino acids transporter
1498	Levocarnitine	Mitochondrial carnitine/acylcarnitine carrier protein
1499	Levocarnitine	Peroxisomal carnitine O-octanoyltransferase
1500	Levocarnitine	Carnitine O-palmitoyltransferase 2, mitochondrial
1501	Levocarnitine	Carnitine O-palmitoyltransferase 1, liver isoform
1502	Levocarnitine	Xanthine dehydrogenase/oxidase
1503	Levocarnitine	Liver carboxylesterase 1
1504	Levocarnitine	Myeloperoxidase
1505	Deferoxamine	Amyloid beta A4 protein
1506	Nifedipine	Voltage-dependent L-type calcium channel subunit alpha-1C
1507	Nifedipine	Nuclear receptor subfamily 1 group I member 2
1508	Nifedipine	Calmodulin
1509	Nifedipine	Voltage-dependent L-type calcium channel subunit alpha-1D
1510	Nifedipine	Voltage-dependent L-type calcium channel subunit alpha-1S
1511	Nifedipine	Voltage-dependent L-type calcium channel subunit beta-2
1512	Nifedipine	Potassium voltage-gated channel subfamily D member 3
1513	Nifedipine	Voltage-dependent T-type calcium channel subunit alpha-1G
1514	Nifedipine	Voltage-dependent T-type calcium channel subunit alpha-1H
1515	Nifedipine	Voltage-dependent T-type calcium channel subunit alpha-1I
1516	Tazobactam	Beta-lactamase TEM
1517	Tazobactam	Beta-lactamase Ohio-1
1518	Tazobactam	Beta-lactamase SHV-1
1519	Fisetin	Cyclin homolog
1520	Fisetin	Cyclin-dependent kinase 6
1521	Atorvastatin	3-hydroxy-3-methylglutaryl-coenzyme A reductase
1522	Atorvastatin	Dipeptidyl peptidase 4
1523	Atorvastatin	Aryl hydrocarbon receptor
1524	Atorvastatin	Histone deacetylase 2
1525	Atorvastatin	Nuclear receptor subfamily 1 group I member 3
1526	Tranexamic acid	Plasminogen
1527	Quinapril	Angiotensin-converting enzyme
1528	Sirolimus	Serine/threonine-protein kinase mTOR
1529	Sirolimus	Peptidyl-prolyl cis-trans isomerase FKBP1A
1530	Sirolimus	Fibroblast growth factor 2
1531	Calcifediol	Vitamin D3 receptor
1532	Colchicine	Tubulin beta chain
1533	Cyanocobalamin	Methionine synthase
1534	Cyanocobalamin	Methylmalonyl-CoA mutase, mitochondrial
1535	Cyanocobalamin	Methionine synthase reductase
1536	Cyanocobalamin	Methylmalonic aciduria type A protein, mitochondrial
1537	Cyanocobalamin	Methylmalonic aciduria and homocystinuria type C protein
1538	Cyanocobalamin	Methylenetetrahydrofolate reductase
1539	Levamisole	Neuronal acetylcholine receptor subunit alpha-3
1540	Levamisole	Alkaline phosphatase, placental-like
1541	Levamisole	Acetylcholine receptor subunit alpha-type unc-38
1542	Levamisole	Acetylcholine receptor subunit alpha-type unc-63
1543	Levamisole	Acetylcholine receptor subunit beta-type lev-1
1544	Levamisole	Acetylcholine receptor subunit beta-type unc-29
1545	Trandolapril	Angiotensin-converting enzyme
1546	Naproxen	Prostaglandin G/H synthase 1
1547	Naproxen	Peptostreptococcal albumin-binding protein
1548	Naproxen	Prostaglandin G/H synthase 2
1549	Resveratrol	Ribosyldihydronicotinamide dehydrogenase [quinone]
1550	Resveratrol	Casein kinase II subunit alpha
1551	Resveratrol	Prostaglandin G/H synthase 1
1552	Resveratrol	Prostaglandin G/H synthase 2
1553	Resveratrol	Arachidonate 15-lipoxygenase
1554	Resveratrol	Arachidonate 5-lipoxygenase
1555	Resveratrol	Aryl hydrocarbon receptor
1556	Resveratrol	Phosphatidylinositol 4-kinase type 2-beta
1557	Resveratrol	Integrin alpha-5
1558	Resveratrol	Integrin beta-3
1559	Resveratrol	Amyloid beta A4 protein
1560	Resveratrol	Alpha-synuclein
1561	Resveratrol	NAD-dependent protein deacetylase sirtuin-1
1562	Resveratrol	Estrogen receptor
1563	Resveratrol	Melatonin receptor type 1A
1564	Resveratrol	Melatonin receptor type 1B
1565	Resveratrol	C-type lectin domain family 14 member A
1566	Resveratrol	Nuclear receptor subfamily 1 group I member 2
1567	Resveratrol	Nuclear receptor subfamily 1 group I member 3
1568	Resveratrol	Solute carrier family 2, facilitated glucose transporter member 1
1569	Resveratrol	Carbonyl reductase [NADPH] 1
1570	Resveratrol	Peroxisome proliferator-activated receptor alpha
1571	Resveratrol	Peroxisome proliferator-activated receptor gamma
1572	Resveratrol	RAC-alpha serine/threonine-protein kinase
1573	Resveratrol	Far upstream element-binding protein 2
1574	Resveratrol	Tyrosine--tRNA ligase, cytoplasmic
1575	Isoflurane	Gamma-aminobutyric acid receptor subunit alpha-1
1576	Isoflurane	Calcium-transporting ATPase type 2C member 1
1577	Isoflurane	Glycine receptor subunit alpha-1
1578	Isoflurane	Glutamate receptor 1
1579	Isoflurane	Potassium voltage-gated channel subfamily A member 1
1580	Isoflurane	ATP synthase subunit delta, mitochondrial
1581	Isoflurane	Calmodulin
1582	Isoflurane	Gamma-aminobutyric acid receptor subunit alpha-2
1583	Isoflurane	Gamma-aminobutyric acid receptor subunit alpha-3
1584	Isoflurane	Gamma-aminobutyric acid receptor subunit alpha-4
1585	Isoflurane	Gamma-aminobutyric acid receptor subunit alpha-5
1586	Isoflurane	Gamma-aminobutyric acid receptor subunit alpha-6
1587	Isoflurane	Gamma-aminobutyric acid receptor subunit beta-1
1588	Isoflurane	Gamma-aminobutyric acid receptor subunit beta-2
1589	Isoflurane	Gamma-aminobutyric acid receptor subunit beta-3
1590	Isoflurane	Gamma-aminobutyric acid receptor subunit delta
1591	Isoflurane	Gamma-aminobutyric acid receptor subunit epsilon
1592	Isoflurane	Gamma-aminobutyric acid receptor subunit gamma-1
1593	Isoflurane	Gamma-aminobutyric acid receptor subunit gamma-2
1594	Isoflurane	Gamma-aminobutyric acid receptor subunit gamma-3
1595	Isoflurane	Gamma-aminobutyric acid receptor subunit pi
1596	Isoflurane	Gamma-aminobutyric acid receptor subunit theta
1597	Isoflurane	Neuronal acetylcholine receptor subunit alpha-4
1598	Isoflurane	Neuronal acetylcholine receptor subunit beta-2
1599	Emtricitabine	Reverse transcriptase/RNaseH
1600	Demeclocycline	Vasopressin V2 receptor
1601	Montelukast	Cysteinyl leukotriene receptor 1
1602	Montelukast	Arachidonate 5-lipoxygenase
1603	Amiodarone	Potassium voltage-gated channel subfamily H member 2
1604	Amiodarone	Potassium voltage-gated channel subfamily H member 6
1605	Amiodarone	Potassium voltage-gated channel subfamily H member 7
1606	Amiodarone	Beta-1 adrenergic receptor
1607	Amiodarone	Beta-2 adrenergic receptor
1608	Amiodarone	Beta-3 adrenergic receptor
1609	Amiodarone	Voltage-dependent T-type calcium channel subunit alpha-1I
1610	Amiodarone	Voltage-dependent L-type calcium channel subunit alpha-1C
1611	Amiodarone	Voltage-dependent L-type calcium channel subunit alpha-1D
1612	Amiodarone	Voltage-dependent L-type calcium channel subunit alpha-1F
1613	Amiodarone	Voltage-dependent L-type calcium channel subunit alpha-1S
1614	Amiodarone	Voltage-dependent L-type calcium channel subunit beta-1
1615	Amiodarone	Voltage-dependent L-type calcium channel subunit beta-2
1616	Amiodarone	Voltage-dependent L-type calcium channel subunit beta-3
1617	Amiodarone	Voltage-dependent L-type calcium channel subunit beta-4
1618	Amiodarone	Thyroid hormone receptor alpha
1619	Amiodarone	Thyroid hormone receptor beta
1620	Amiodarone	Peroxisome proliferator-activated receptor gamma
1621	Amiodarone	Peroxisome proliferator-activated receptor alpha
1622	Amiodarone	Peroxisome proliferator-activated receptor gamma coactivator 1-beta
1623	Roxithromycin	50S ribosomal protein L10
1624	Roxithromycin	Multidrug resistance protein 1
1625	PF-07321332	Replicase polyprotein 1ab
1626	Tetrandrine	Multidrug resistance protein 1
1627	Oseltamivir	Neuraminidase
1628	Oseltamivir	Sialidase-1
1629	Oseltamivir	Sialidase-2
1630	Fondaparinux	Antithrombin-III
1631	Fondaparinux	Coagulation factor X
1632	Lenalidomide	Protein cereblon
1633	Lenalidomide	Tumor necrosis factor ligand superfamily member 11
1634	Lenalidomide	Cadherin-5
1635	Lenalidomide	Prostaglandin G/H synthase 2
1636	Bemiparin	Coagulation factor X
1637	Bemiparin	Antithrombin-III
1638	Bemiparin	Heparin cofactor 2
1639	Metformin	5'-AMP-activated protein kinase subunit beta-1
1640	Metformin	Electron transfer flavoprotein-ubiquinone oxidoreductase, mitochondrial
1641	Metformin	Glycerol-3-phosphate dehydrogenase [NAD(+)], cytoplasmic
1642	Oxytocin	Oxytocin receptor
1643	Valproic acid	Short/branched chain specific acyl-CoA dehydrogenase, mitochondrial
1644	Valproic acid	Histone deacetylase 9
1645	Valproic acid	2-oxoglutarate dehydrogenase, mitochondrial
1646	Valproic acid	Succinate-semialdehyde dehydrogenase, mitochondrial
1647	Valproic acid	Sodium channel protein type 1 subunit alpha
1648	Valproic acid	Sodium channel protein type 10 subunit alpha
1649	Valproic acid	Sodium channel protein type 11 subunit alpha
1650	Valproic acid	Sodium channel protein type 2 subunit alpha
1651	Valproic acid	Sodium channel protein type 3 subunit alpha
1652	Valproic acid	Sodium channel protein type 4 subunit alpha
1653	Valproic acid	Sodium channel protein type 5 subunit alpha
1654	Valproic acid	Sodium channel protein type 7 subunit alpha
1655	Valproic acid	Sodium channel protein type 8 subunit alpha
1656	Valproic acid	Sodium channel protein type 9 subunit alpha
1657	Valproic acid	Sodium channel subunit beta-1
1658	Valproic acid	Sodium channel subunit beta-2
1659	Valproic acid	Sodium channel subunit beta-3
1660	Valproic acid	Sodium channel subunit beta-4
1661	Valproic acid	Histone deacetylase 2
1662	Valproic acid	Peroxisome proliferator-activated receptor alpha
1663	Valproic acid	Peroxisome proliferator-activated receptor delta
1664	Valproic acid	Peroxisome proliferator-activated receptor gamma
1665	Losartan	Type-1 angiotensin II receptor
1666	Pyridostigmine	Acetylcholinesterase
1667	Pyridostigmine	Cholinesterase
1668	Pyridoxine	Pyridoxal kinase
1669	Favipiravir	RNA-directed RNA polymerase catalytic subunit
1670	Acetylcysteine	Glutathione synthetase
1671	Acetylcysteine	Cystine/glutamate transporter
1672	Acetylcysteine	Aminoacylase-1
1673	Acetylcysteine	Inhibitor of nuclear factor kappa-B kinase subunit beta
1674	Acetylcysteine	Inhibitor of nuclear factor kappa-B kinase subunit alpha
1675	Acetylcysteine	Glutamate receptor ionotropic, NMDA 2B
1676	Acetylcysteine	Glutamate receptor ionotropic, NMDA 1
1677	Acetylcysteine	Glutamate receptor ionotropic, NMDA 2A
1678	Acetylcysteine	Glutamate receptor ionotropic, NMDA 2D
1679	Acetylcysteine	Glutamate receptor ionotropic, NMDA 3A
1680	PF-07304814	Replicase polyprotein 1ab
1681	Apremilast	Phosphodiesterase isozyme 4
1682	Simvastatin	3-hydroxy-3-methylglutaryl-coenzyme A reductase
1683	Simvastatin	Integrin alpha-L
1684	Simvastatin	Histone deacetylase 2
1685	Thalidomide	Protein cereblon
1686	Thalidomide	Tumor necrosis factor
1687	Thalidomide	Nuclear factor NF-kappa-B p105 subunit
1688	Thalidomide	Fibroblast growth factor receptor 2
1689	Thalidomide	Prostaglandin G/H synthase 2
1690	Thalidomide	Alpha-1-acid glycoprotein 1
1691	Thalidomide	Alpha-1-acid glycoprotein 2
1692	Prednisone	Glucocorticoid receptor
1693	Alendronic acid	Farnesyl pyrophosphate synthase
1694	Alendronic acid	Tyrosine-protein phosphatase non-receptor type 4
1695	Alendronic acid	Receptor-type tyrosine-protein phosphatase S
1696	Alendronic acid	Receptor-type tyrosine-protein phosphatase epsilon
1697	Alendronic acid	V-type proton ATPase catalytic subunit A
1698	Ribavirin	Inosine-5'-monophosphate dehydrogenase 1
1699	Ribavirin	Inosine-5'-monophosphate dehydrogenase 2
1700	Ribavirin	RNA-directed RNA polymerase L
1701	Ribavirin	RNA-directed RNA polymerase catalytic subunit
1702	Ribavirin	Genome polyprotein
1703	Artesunate	Malaria protein EXP-1
1704	Daclatasvir	Nonstructural protein 5A
1705	Eltrombopag	Thrombopoietin receptor
1706	Minocycline	30S ribosomal protein S9
1707	Minocycline	30S ribosomal protein S4
1708	Minocycline	Interleukin-1 beta
1709	Minocycline	Arachidonate 5-lipoxygenase
1710	Minocycline	Matrix metalloproteinase-9
1711	Minocycline	Vascular endothelial growth factor A
1712	Minocycline	Caspase-1
1713	Minocycline	Caspase-3
1714	Minocycline	Cytochrome c
1715	Minocycline	Mitogen-activated protein kinase 1
1716	Minocycline	Mitogen-activated protein kinase 10
1717	Minocycline	Mitogen-activated protein kinase 11
1718	Minocycline	Mitogen-activated protein kinase 12
1719	Minocycline	Mitogen-activated protein kinase 13
1720	Minocycline	Mitogen-activated protein kinase 14
1721	Minocycline	Mitogen-activated protein kinase 15
1722	Minocycline	Mitogen-activated protein kinase 3
1723	Minocycline	Mitogen-activated protein kinase 4
1724	Minocycline	Mitogen-activated protein kinase 6
1725	Minocycline	Mitogen-activated protein kinase 7
1726	Minocycline	Mitogen-activated protein kinase 8
1727	Minocycline	Mitogen-activated protein kinase 9
1728	Minocycline	Nitric oxide synthase, inducible
1729	Levofloxacin	DNA topoisomerase 4 subunit A
1730	Levofloxacin	DNA gyrase subunit A
1731	Liothyronine	Thyroid hormone receptor alpha
1732	Liothyronine	Thyroid hormone receptor beta
1733	Liothyronine	Proliferating cell nuclear antigen
1734	Metoprolol	Beta-1 adrenergic receptor
1735	Metoprolol	Beta-2 adrenergic receptor
1736	Ibudilast	cAMP-specific 3',5'-cyclic phosphodiesterase 4A
1737	Ibudilast	cAMP-specific 3',5'-cyclic phosphodiesterase 4B
1738	Ibudilast	cAMP-specific 3',5'-cyclic phosphodiesterase 4C
1739	Ibudilast	cAMP-specific 3',5'-cyclic phosphodiesterase 4D
1740	Ibudilast	cGMP-inhibited 3',5'-cyclic phosphodiesterase A
1741	Sevoflurane	Gamma-aminobutyric acid receptor subunit alpha-1
1742	Sevoflurane	Glycine receptor subunit alpha-1
1743	Sevoflurane	Glutamate receptor 1
1744	Sevoflurane	Calcium-transporting ATPase type 2C member 1
1745	Sevoflurane	NADH-ubiquinone oxidoreductase chain 1
1746	Sevoflurane	Gamma-aminobutyric acid receptor subunit alpha-2
1747	Sevoflurane	Gamma-aminobutyric acid receptor subunit alpha-3
1748	Sevoflurane	Gamma-aminobutyric acid receptor subunit alpha-4
1749	Sevoflurane	Gamma-aminobutyric acid receptor subunit alpha-5
1750	Sevoflurane	Gamma-aminobutyric acid receptor subunit alpha-6
1751	Sevoflurane	Gamma-aminobutyric acid receptor subunit beta-1
1752	Sevoflurane	Gamma-aminobutyric acid receptor subunit beta-2
1753	Sevoflurane	Gamma-aminobutyric acid receptor subunit beta-3
1754	Sevoflurane	Gamma-aminobutyric acid receptor subunit delta
1755	Sevoflurane	Gamma-aminobutyric acid receptor subunit epsilon
1756	Sevoflurane	Gamma-aminobutyric acid receptor subunit gamma-1
1757	Sevoflurane	Gamma-aminobutyric acid receptor subunit gamma-2
1758	Sevoflurane	Gamma-aminobutyric acid receptor subunit gamma-3
1759	Sevoflurane	Gamma-aminobutyric acid receptor subunit pi
1760	Sevoflurane	Gamma-aminobutyric acid receptor subunit theta
1761	Sevoflurane	Mitochondrial potassium channel
1762	Ciclesonide	Glucocorticoid receptor
1763	Amodiaquine	Histamine N-methyltransferase
1764	Ritonavir	Pol polyprotein
1765	Ritonavir	Nuclear receptor subfamily 1 group I member 2
1766	Diltiazem	Voltage-dependent calcium channel gamma-1 subunit
1767	Diltiazem	Voltage-dependent L-type calcium channel subunit alpha-1C
1768	Morphine	Mu-type opioid receptor
1769	Morphine	Kappa-type opioid receptor
1770	Morphine	Delta-type opioid receptor
1771	Morphine	Lymphocyte antigen 96
1772	Progesterone	Progesterone receptor
1773	Progesterone	Estrogen receptor
1774	Progesterone	Mineralocorticoid receptor
1775	Progesterone	Steroid 17-alpha-hydroxylase/17,20 lyase
1776	Progesterone	Kappa-type opioid receptor
1777	Progesterone	Alpha-1-acid glycoprotein 1
1778	Progesterone	Glucocorticoid receptor
1779	Progesterone	Androgen receptor
1780	Progesterone	Sex hormone-binding globulin
1781	Progesterone	Estrogen receptor beta
1782	Fluoxetine	Sodium-dependent serotonin transporter
1783	Fluoxetine	5-hydroxytryptamine receptor 2C
1784	Fluoxetine	Neuronal acetylcholine receptor subunit alpha-2
1785	Fluoxetine	Neuronal acetylcholine receptor subunit alpha-3
1786	Fluoxetine	Neuronal acetylcholine receptor subunit beta-4
1787	Fluoxetine	Cyclin-dependent kinases regulatory subunit 1
1788	Fluoxetine	Potassium voltage-gated channel subfamily H member 2
1789	Methotrexate	Dihydrofolate reductase
1790	Methotrexate	Thymidylate synthase
1791	Methotrexate	Bifunctional purine biosynthesis protein PURH
1792	Nitazoxanide	Pyruvate synthase
1793	Chloroquine	Glutathione S-transferase A2
1794	Chloroquine	Tumor necrosis factor
1795	Chloroquine	Toll-like receptor 9
1796	Chloroquine	Glutathione S-transferase
1797	Chloroquine	High mobility group protein B1
1798	Chloroquine	Glutathione S-transferase Mu 1
1799	Chloroquine	Angiotensin-converting enzyme 2
1800	Formoterol	Beta-2 adrenergic receptor
1801	Formoterol	Beta-1 adrenergic receptor
1802	Formoterol	Beta-3 adrenergic receptor
1803	Irbesartan	Type-1 angiotensin II receptor
1804	Irbesartan	Transcription factor AP-1
1805	Melatonin	Melatonin receptor type 1A
1806	Melatonin	Melatonin receptor type 1B
1807	Melatonin	Estrogen receptor
1808	Melatonin	Nuclear receptor ROR-beta
1809	Melatonin	Calmodulin
1810	Melatonin	Myeloperoxidase
1811	Melatonin	Eosinophil peroxidase
1812	Melatonin	Calreticulin
1813	Melatonin	Acetylserotonin O-methyltransferase
1814	Melatonin	Ribosyldihydronicotinamide dehydrogenase [quinone]
1815	Sildenafil	cGMP-specific 3',5'-cyclic phosphodiesterase
1816	Sildenafil	Retinal rod rhodopsin-sensitive cGMP 3',5'-cyclic phosphodiesterase subunit gamma
1817	Sildenafil	Retinal cone rhodopsin-sensitive cGMP 3',5'-cyclic phosphodiesterase subunit gamma
1818	Aprotinin	Trypsin-1
1819	Aprotinin	Chymotrypsinogen B
1820	Aprotinin	Plasminogen
1821	Aprotinin	Kallikrein-1
1822	Methylene blue	Guanylate cyclase soluble subunit alpha-2
1823	Methylene blue	Nitric oxide synthase, brain
1824	Camostat	Trypsin-1
1825	Camostat	Transmembrane protease serine 2
1826	Camostat	Suppressor of tumorigenicity 14 protein
1827	Camostat	Cholecystokinin
1828	Decitabine	DNA (cytosine-5)-methyltransferase 1
1829	Decitabine	DNA (cytosine-5)-methyltransferase 3A
1830	Decitabine	DNA (cytosine-5)-methyltransferase 3B
1831	Nimesulide	Prostaglandin G/H synthase 2
1832	Nimesulide	Group IIE secretory phospholipase A2
1833	Nimesulide	Lactotransferrin
1834	Moexipril	Angiotensin-converting enzyme
1835	Atazanavir	Pol polyprotein
