# Supplementary material for: COVIDrugNet: a network-based web tool to investigate the drugs currently in clinical trial to contrast COVID-19
Source: Sci Rep. 2021 Sep 30;11:19426. doi: 10.1038/s41598-021-98812-0 (PMC8484553; doi:10.1038/s41598-021-98812-0)
Supplement: Supplementary file 2 — Supplementary Information 2. [file 41598_2021_98812_MOESM2_ESM.zip › graphs/drug_target/drug_target.multiline_adjlist]

#collector.py
# GMT Wed Aug 11 09:06:17 2021
#
Folic acid	3
Folate receptor gamma	{}
Folate receptor beta	{}
Folate receptor alpha	{}
Folate receptor gamma	0
Folate receptor beta	0
Folate receptor alpha	0
Cysteine	13
Glutamate--cysteine ligase regulatory subunit	{}
Glutamate--cysteine ligase catalytic subunit	{}
Aspartate aminotransferase, cytoplasmic	{}
Aspartate aminotransferase, mitochondrial	{}
Cystathionine gamma-lyase	{}
Cystathionine beta-synthase	{}
Cysteine--tRNA ligase, cytoplasmic	{}
Methylated-DNA--protein-cysteine methyltransferase	{}
Glutathione synthetase	{}
Probable cysteine--tRNA ligase, mitochondrial	{}
Cysteine sulfinic acid decarboxylase	{}
Cysteine desulfurase, mitochondrial	{}
Cysteine dioxygenase type 1	{}
Glutamate--cysteine ligase regulatory subunit	0
Glutamate--cysteine ligase catalytic subunit	0
Aspartate aminotransferase, cytoplasmic	0
Aspartate aminotransferase, mitochondrial	0
Cystathionine gamma-lyase	0
Cystathionine beta-synthase	1
Serine	{}
Cysteine--tRNA ligase, cytoplasmic	0
Methylated-DNA--protein-cysteine methyltransferase	0
Glutathione synthetase	2
Glutathione	{}
Acetylcysteine	{}
Probable cysteine--tRNA ligase, mitochondrial	0
Cysteine sulfinic acid decarboxylase	0
Cysteine desulfurase, mitochondrial	0
Cysteine dioxygenase type 1	0
Tacrolimus	1
Peptidyl-prolyl cis-trans isomerase FKBP1A	{}
Peptidyl-prolyl cis-trans isomerase FKBP1A	1
Sirolimus	{}
Enalapril	1
Angiotensin-converting enzyme	{}
Angiotensin-converting enzyme	9
Lisinopril	{}
Fosinopril	{}
Perindopril	{}
Benazepril	{}
Captopril	{}
Ramipril	{}
Quinapril	{}
Trandolapril	{}
Moexipril	{}
Eflornithine	1
Ornithine decarboxylase	{}
Ornithine decarboxylase	0
Rivaroxaban	1
Coagulation factor X	{}
Coagulation factor X	7
Apixaban	{}
Heparin	{}
Enoxaparin	{}
Nafamostat	{}
Edoxaban	{}
Fondaparinux	{}
Bemiparin	{}
Glutathione	40
Microsomal glutathione S-transferase 3	{}
Hematopoietic prostaglandin D synthase	{}
Glutathione S-transferase A1	{}
Glutathione S-transferase A2	{}
Microsomal glutathione S-transferase 1	{}
S-formylglutathione hydrolase	{}
Gamma-glutamyltranspeptidase 1	{}
Glutathione S-transferase Mu 2	{}
Glutaredoxin-1	{}
Phospholipid hydroperoxide glutathione peroxidase, mitochondrial	{}
Glutathione S-transferase Mu 5	{}
Glutathione peroxidase 6	{}
Hydroxyacylglutathione hydrolase, mitochondrial	{}
Glutathione peroxidase	{}
Glutathione peroxidase 7	{}
Microsomal glutathione S-transferase 2	{}
Glutathione S-transferase omega-2	{}
Glutaredoxin-2, mitochondrial	{}
Lactoylglutathione lyase	{}
Leukotriene C4 synthase	{}
Glutathione reductase, mitochondrial	{}
Glutathione S-transferase Mu 1	{}
Glutathione S-transferase kappa 1	{}
Glutathione S-transferase A3	{}
Glutathione S-transferase Mu 3	{}
Glutathione S-transferase A4	{}
Glutathione S-transferase Mu 4	{}
Glutathione S-transferase A5	{}
Glutathione S-transferase P	{}
Glutathione S-transferase omega-1	{}
Glutathione peroxidase 1	{}
Glutathione peroxidase 2	{}
Glutathione S-transferase theta-1	{}
Maleylacetoacetate isomerase	{}
Epididymal secretory glutathione peroxidase	{}
Glutathione peroxidase 3	{}
Aldose reductase	{}
Matrix metalloproteinase-9	{}
Cytochrome P450 3A4	{}
Probable glutathione peroxidase 8	{}
Microsomal glutathione S-transferase 3	0
Hematopoietic prostaglandin D synthase	2
Tretinoin	{}
Tranilast	{}
Glutathione S-transferase A1	0
Glutathione S-transferase A2	1
Chloroquine	{}
Microsomal glutathione S-transferase 1	0
S-formylglutathione hydrolase	0
Gamma-glutamyltranspeptidase 1	0
Glutathione S-transferase Mu 2	0
Glutaredoxin-1	0
Phospholipid hydroperoxide glutathione peroxidase, mitochondrial	0
Glutathione S-transferase Mu 5	0
Glutathione peroxidase 6	0
Hydroxyacylglutathione hydrolase, mitochondrial	0
Glutathione peroxidase	0
Glutathione peroxidase 7	0
Microsomal glutathione S-transferase 2	0
Glutathione S-transferase omega-2	0
Glutaredoxin-2, mitochondrial	0
Lactoylglutathione lyase	1
Indomethacin	{}
Leukotriene C4 synthase	0
Glutathione reductase, mitochondrial	1
Cannabidiol	{}
Glutathione S-transferase Mu 1	1
Chloroquine	{}
Glutathione S-transferase kappa 1	0
Glutathione S-transferase A3	0
Glutathione S-transferase Mu 3	0
Glutathione S-transferase A4	0
Glutathione S-transferase Mu 4	0
Glutathione S-transferase A5	0
Glutathione S-transferase P	1
Curcumin	{}
Glutathione S-transferase omega-1	0
Glutathione peroxidase 1	1
Cannabidiol	{}
Glutathione peroxidase 2	0
Glutathione S-transferase theta-1	0
Maleylacetoacetate isomerase	0
Epididymal secretory glutathione peroxidase	0
Glutathione peroxidase 3	0
Aldose reductase	0
Matrix metalloproteinase-9	2
Captopril	{}
Minocycline	{}
Cytochrome P450 3A4	0
Probable glutathione peroxidase 8	0
Diphenhydramine	2
Histamine H1 receptor	{}
Muscarinic acetylcholine receptor M2	{}
Histamine H1 receptor	3
Chlorpromazine	{}
Quetiapine	{}
Ketotifen	{}
Muscarinic acetylcholine receptor M2	2
Quetiapine	{}
Ketamine	{}
Ledipasvir	1
Nonstructural protein 5A	{}
Nonstructural protein 5A	3
Velpatasvir	{}
Elbasvir	{}
Daclatasvir	{}
Spironolactone	37
Mineralocorticoid receptor	{}
Androgen receptor	{}
Progesterone receptor	{}
Glucocorticoid receptor	{}
Cytochrome P450 11B2, mitochondrial	{}
Steroid 17-alpha-hydroxylase/17,20 lyase	{}
3-oxo-5-alpha-steroid 4-dehydrogenase 1	{}
3-oxo-5-alpha-steroid 4-dehydrogenase 2	{}
Polyprenol reductase	{}
Sex hormone-binding globulin	{}
Voltage-dependent calcium channel gamma-1 subunit	{}
Voltage-dependent calcium channel gamma-2 subunit	{}
Voltage-dependent calcium channel gamma-3 subunit	{}
Voltage-dependent calcium channel gamma-4 subunit	{}
Voltage-dependent calcium channel gamma-5 subunit	{}
Voltage-dependent calcium channel gamma-6 subunit	{}
Voltage-dependent calcium channel gamma-7 subunit	{}
Voltage-dependent calcium channel gamma-8 subunit	{}
Voltage-dependent calcium channel subunit alpha-2/delta-1	{}
Voltage-dependent calcium channel subunit alpha-2/delta-2	{}
Voltage-dependent calcium channel subunit alpha-2/delta-3	{}
Voltage-dependent calcium channel subunit alpha-2/delta-4	{}
Voltage-dependent L-type calcium channel subunit alpha-1C	{}
Voltage-dependent L-type calcium channel subunit alpha-1D	{}
Voltage-dependent L-type calcium channel subunit alpha-1F	{}
Voltage-dependent L-type calcium channel subunit alpha-1S	{}
Voltage-dependent L-type calcium channel subunit beta-1	{}
Voltage-dependent L-type calcium channel subunit beta-2	{}
Voltage-dependent L-type calcium channel subunit beta-3	{}
Voltage-dependent L-type calcium channel subunit beta-4	{}
Voltage-dependent N-type calcium channel subunit alpha-1B	{}
Voltage-dependent P/Q-type calcium channel subunit alpha-1A	{}
Voltage-dependent R-type calcium channel subunit alpha-1E	{}
Voltage-dependent T-type calcium channel subunit alpha-1G	{}
Voltage-dependent T-type calcium channel subunit alpha-1H	{}
Voltage-dependent T-type calcium channel subunit alpha-1I	{}
Nuclear receptor subfamily 1 group I member 2	{}
Mineralocorticoid receptor	1
Progesterone	{}
Androgen receptor	5
Tamoxifen	{}
Norelgestromin	{}
Bicalutamide	{}
Enzalutamide	{}
Progesterone	{}
Progesterone receptor	4
Mometasone furoate	{}
Mometasone	{}
Norelgestromin	{}
Progesterone	{}
Glucocorticoid receptor	12
Prednisolone acetate	{}
Budesonide	{}
Hydrocortisone	{}
Betamethasone	{}
Prednisolone	{}
Mometasone furoate	{}
Dexamethasone	{}
Methylprednisolone	{}
Mometasone	{}
Prednisone	{}
Ciclesonide	{}
Progesterone	{}
Cytochrome P450 11B2, mitochondrial	0
Steroid 17-alpha-hydroxylase/17,20 lyase	2
Cannabidiol	{}
Progesterone	{}
3-oxo-5-alpha-steroid 4-dehydrogenase 1	2
Finasteride	{}
Dutasteride	{}
3-oxo-5-alpha-steroid 4-dehydrogenase 2	2
Finasteride	{}
Dutasteride	{}
Polyprenol reductase	0
Sex hormone-binding globulin	5
Genistein	{}
Tamoxifen	{}
Quercetin	{}
Toremifene	{}
Progesterone	{}
Voltage-dependent calcium channel gamma-1 subunit	1
Diltiazem	{}
Voltage-dependent calcium channel gamma-2 subunit	0
Voltage-dependent calcium channel gamma-3 subunit	0
Voltage-dependent calcium channel gamma-4 subunit	0
Voltage-dependent calcium channel gamma-5 subunit	0
Voltage-dependent calcium channel gamma-6 subunit	0
Voltage-dependent calcium channel gamma-7 subunit	0
Voltage-dependent calcium channel gamma-8 subunit	0
Voltage-dependent calcium channel subunit alpha-2/delta-1	0
Voltage-dependent calcium channel subunit alpha-2/delta-2	0
Voltage-dependent calcium channel subunit alpha-2/delta-3	1
Amlodipine	{}
Voltage-dependent calcium channel subunit alpha-2/delta-4	0
Voltage-dependent L-type calcium channel subunit alpha-1C	6
Verapamil	{}
Amlodipine	{}
Levomenthol	{}
Nifedipine	{}
Amiodarone	{}
Diltiazem	{}
Voltage-dependent L-type calcium channel subunit alpha-1D	3
Levomenthol	{}
Nifedipine	{}
Amiodarone	{}
Voltage-dependent L-type calcium channel subunit alpha-1F	2
Levomenthol	{}
Amiodarone	{}
Voltage-dependent L-type calcium channel subunit alpha-1S	3
Levomenthol	{}
Nifedipine	{}
Amiodarone	{}
Voltage-dependent L-type calcium channel subunit beta-1	3
Amlodipine	{}
Levomenthol	{}
Amiodarone	{}
Voltage-dependent L-type calcium channel subunit beta-2	3
Levomenthol	{}
Nifedipine	{}
Amiodarone	{}
Voltage-dependent L-type calcium channel subunit beta-3	2
Levomenthol	{}
Amiodarone	{}
Voltage-dependent L-type calcium channel subunit beta-4	2
Levomenthol	{}
Amiodarone	{}
Voltage-dependent N-type calcium channel subunit alpha-1B	2
Verapamil	{}
Amlodipine	{}
Voltage-dependent P/Q-type calcium channel subunit alpha-1A	2
Verapamil	{}
Levomenthol	{}
Voltage-dependent R-type calcium channel subunit alpha-1E	0
Voltage-dependent T-type calcium channel subunit alpha-1G	3
Cannabidiol	{}
Verapamil	{}
Nifedipine	{}
Voltage-dependent T-type calcium channel subunit alpha-1H	3
Cannabidiol	{}
Verapamil	{}
Nifedipine	{}
Voltage-dependent T-type calcium channel subunit alpha-1I	4
Cannabidiol	{}
Amlodipine	{}
Nifedipine	{}
Amiodarone	{}
Nuclear receptor subfamily 1 group I member 2	12
Genistein	{}
Vitamin E	{}
Piperine	{}
Tamoxifen	{}
Dexamethasone	{}
Estradiol	{}
Quercetin	{}
Fenofibrate	{}
Ethinylestradiol	{}
Nifedipine	{}
Resveratrol	{}
Ritonavir	{}
Oleic Acid	5
Myelin P2 protein	{}
Peroxisome proliferator-activated receptor alpha	{}
Peroxisome proliferator-activated receptor delta	{}
Retinoic acid receptor RXR-alpha	{}
Peroxisome proliferator-activated receptor gamma	{}
Myelin P2 protein	0
Peroxisome proliferator-activated receptor alpha	9
alpha-Linolenic acid	{}
Indomethacin	{}
Omega-3 fatty acids	{}
Icosapent	{}
Ibuprofen	{}
Fenofibrate	{}
Resveratrol	{}
Amiodarone	{}
Valproic acid	{}
Peroxisome proliferator-activated receptor delta	3
alpha-Linolenic acid	{}
Icosapent	{}
Valproic acid	{}
Retinoic acid receptor RXR-alpha	2
Tretinoin	{}
alpha-Linolenic acid	{}
Peroxisome proliferator-activated receptor gamma	13
Clofazimine	{}
alpha-Linolenic acid	{}
Cannabidiol	{}
Indomethacin	{}
Omega-3 fatty acids	{}
Curcumin	{}
Icosapent	{}
Ibuprofen	{}
Pioglitazone	{}
Telmisartan	{}
Resveratrol	{}
Amiodarone	{}
Valproic acid	{}
Famotidine	1
Histamine H2 receptor	{}
Histamine H2 receptor	0
Fostamatinib	305
Tyrosine-protein kinase SYK	{}
Adenosine receptor A3	{}
Vesicle monoamine transporter type 2	{}
Fatty-acid amide hydrolase 1	{}
Equilibrative nucleoside transporter 1	{}
UDP-glucuronosyltransferase 1-1	{}
cGMP-specific 3',5'-cyclic phosphodiesterase	{}
Arachidonate 5-lipoxygenase	{}
Cathepsin S	{}
Cathepsin L1	{}
Tyrosine-protein kinase ABL1	{}
Calcium-dependent protein kinase 1	{}
Serine/threonine-protein kinase PknB	{}
Ribosomal protein S6 kinase alpha-6	{}
Non-receptor tyrosine-protein kinase TYK2	{}
Atypical kinase COQ8A, mitochondrial	{}
Tyrosine-protein kinase JAK1	{}
Hepatocyte growth factor receptor	{}
Serine/threonine-protein kinase NIM1	{}
Serine/threonine-protein kinase 26	{}
cAMP-dependent protein kinase catalytic subunit alpha	{}
Serine/threonine-protein kinase 24	{}
Serine/threonine-protein kinase 3	{}
Tyrosine-protein kinase Tec	{}
Serine/threonine-protein kinase 33	{}
Serine/threonine-protein kinase 35	{}
Serine/threonine-protein kinase 36	{}
Serine/threonine-protein kinase 38	{}
Serine/threonine-protein kinase 38-like	{}
STE20/SPS1-related proline-alanine-rich protein kinase	{}
Serine/threonine-protein kinase TAO1	{}
Serine/threonine-protein kinase TAO2	{}
Serine/threonine-protein kinase TAO3	{}
Serine/threonine-protein kinase TBK1	{}
Angiopoietin-1 receptor	{}
Dual specificity testis-specific protein kinase 1	{}
TGF-beta receptor type-1	{}
TGF-beta receptor type-2	{}
Tyrosine-protein kinase receptor Tie-1	{}
Serine/threonine-protein kinase tousled-like 1	{}
Serine/threonine-protein kinase tousled-like 2	{}
TRAF2 and NCK-interacting protein kinase	{}
Non-receptor tyrosine-protein kinase TNK1	{}
Activated CDC42 kinase 1	{}
Serine/threonine-protein kinase TNNI3K	{}
Testis-specific serine/threonine-protein kinase 1	{}
Dual specificity protein kinase TTK	{}
Tyrosine-protein kinase TXK	{}
Tyrosine-protein kinase receptor TYRO3	{}
Serine/threonine-protein kinase ULK1	{}
Serine/threonine-protein kinase ULK2	{}
Serine/threonine-protein kinase ULK3	{}
Wee1-like protein kinase	{}
Tyrosine-protein kinase Yes	{}
Mitogen-activated protein kinase kinase kinase 19	{}
Mitogen-activated protein kinase kinase kinase MLT	{}
Tyrosine-protein kinase ZAP-70	{}
AP2-associated protein kinase 1	{}
Abelson tyrosine-protein kinase 2	{}
Activin receptor type-1	{}
Activin receptor type-1B	{}
Atypical kinase COQ8B, mitochondrial	{}
ALK tyrosine kinase receptor	{}
Ankyrin repeat and protein kinase domain-containing protein 1	{}
Aurora kinase A	{}
Aurora kinase B	{}
Aurora kinase C	{}
Tyrosine-protein kinase receptor UFO	{}
Tyrosine-protein kinase Blk	{}
BMP-2-inducible protein kinase	{}
Bone morphogenetic protein receptor type-1B	{}
Bone morphogenetic protein receptor type-2	{}
Cytoplasmic tyrosine-protein kinase BMX	{}
Serine/threonine-protein kinase B-raf	{}
Tyrosine-protein kinase BTK	{}
Calcium/calmodulin-dependent protein kinase type 1	{}
Calcium/calmodulin-dependent protein kinase type 1D	{}
Calcium/calmodulin-dependent protein kinase type 1G	{}
Calcium/calmodulin-dependent protein kinase type II subunit alpha	{}
Calcium/calmodulin-dependent protein kinase type II subunit beta	{}
Calcium/calmodulin-dependent protein kinase type II subunit delta	{}
Calcium/calmodulin-dependent protein kinase type II subunit gamma	{}
Calcium/calmodulin-dependent protein kinase kinase 1	{}
Calcium/calmodulin-dependent protein kinase kinase 2	{}
Peripheral plasma membrane protein CASK	{}
Kappa-casein	{}
Cyclin-dependent kinase 1	{}
Serine/threonine-protein kinase MRCK gamma	{}
Cyclin-dependent kinase 4	{}
Cyclin-dependent kinase-like 1	{}
Cyclin-dependent kinase-like 2	{}
Serine/threonine-protein kinase Chk1	{}
Serine/threonine-protein kinase Chk2	{}
Citron Rho-interacting kinase	{}
Dual specificity protein kinase CLK1	{}
Dual specificity protein kinase CLK2	{}
Dual specificity protein kinase CLK3	{}
Dual specificity protein kinase CLK4	{}
Macrophage colony-stimulating factor 1 receptor	{}
Tyrosine-protein kinase CSK	{}
Casein kinase I isoform alpha	{}
Casein kinase II subunit alpha	{}
Casein kinase II subunit alpha'	{}
Death-associated protein kinase 1	{}
Death-associated protein kinase 2	{}
Death-associated protein kinase 3	{}
Serine/threonine-protein kinase DCLK1	{}
Serine/threonine-protein kinase DCLK2	{}
Serine/threonine-protein kinase DCLK3	{}
Epithelial discoidin domain-containing receptor 1	{}
Discoidin domain-containing receptor 2	{}
Dual specificity tyrosine-phosphorylation-regulated kinase 1A	{}
Dual specificity tyrosine-phosphorylation-regulated kinase 1B	{}
Epidermal growth factor receptor	{}
Eukaryotic translation initiation factor 2-alpha kinase 1	{}
Interferon-induced, double-stranded RNA-activated protein kinase	{}
eIF-2-alpha kinase GCN2	{}
Ephrin type-A receptor 1	{}
Ephrin type-A receptor 2	{}
Ephrin type-A receptor 3	{}
Ephrin type-A receptor 4	{}
Ephrin type-A receptor 5	{}
Ephrin type-A receptor 6	{}
Ephrin type-A receptor 7	{}
Ephrin type-A receptor 8	{}
Ephrin type-B receptor 1	{}
Ephrin type-B receptor 2	{}
Ephrin type-B receptor 4	{}
Ephrin type-B receptor 6	{}
Receptor tyrosine-protein kinase erbB-2	{}
Receptor tyrosine-protein kinase erbB-4	{}
Serine/threonine-protein kinase/endoribonuclease IRE1	{}
Tyrosine-protein kinase Fer	{}
Tyrosine-protein kinase Fes/Fps	{}
Fibroblast growth factor receptor 1	{}
Fibroblast growth factor receptor 2	{}
Fibroblast growth factor receptor 3	{}
Tyrosine-protein kinase Fgr	{}
Vascular endothelial growth factor receptor 1	{}
Receptor-type tyrosine-protein kinase FLT3	{}
Vascular endothelial growth factor receptor 3	{}
Serine/threonine-protein kinase mTOR	{}
Tyrosine-protein kinase FRK	{}
Tyrosine-protein kinase Fyn	{}
Cyclin-G-associated kinase	{}
Glycogen synthase kinase-3 alpha	{}
Glycogen synthase kinase-3 beta	{}
Tyrosine-protein kinase HCK	{}
Homeodomain-interacting protein kinase 2	{}
Homeodomain-interacting protein kinase 3	{}
Serine/threonine-protein kinase ICK	{}
Inhibitor of nuclear factor kappa-B kinase subunit beta	{}
Inhibitor of nuclear factor kappa-B kinase subunit epsilon	{}
Insulin receptor	{}
Insulin receptor-related protein	{}
Interleukin-1 receptor-associated kinase 1	{}
Interleukin-1 receptor-associated kinase 3	{}
Interleukin-1 receptor-associated kinase 4	{}
Tyrosine-protein kinase ITK/TSK	{}
Tyrosine-protein kinase JAK2	{}
Tyrosine-protein kinase JAK3	{}
Vascular endothelial growth factor receptor 2	{}
Serine/threonine-protein kinase SIK3	{}
Mast/stem cell growth factor receptor Kit	{}
Serine/threonine-protein kinase LATS1	{}
Tyrosine-protein kinase Lck	{}
LIM domain kinase 1	{}
LIM domain kinase 2	{}
Leucine-rich repeat serine/threonine-protein kinase 2	{}
Leukocyte tyrosine kinase receptor	{}
Tyrosine-protein kinase Lyn	{}
Dual specificity mitogen-activated protein kinase kinase 2	{}
Dual specificity mitogen-activated protein kinase kinase 3	{}
Dual specificity mitogen-activated protein kinase kinase 5	{}
Dual specificity mitogen-activated protein kinase kinase 6	{}
Mitogen-activated protein kinase kinase kinase 1	{}
Mitogen-activated protein kinase kinase kinase 10	{}
Mitogen-activated protein kinase kinase kinase 11	{}
Mitogen-activated protein kinase kinase kinase 12	{}
Mitogen-activated protein kinase kinase kinase 13	{}
Mitogen-activated protein kinase kinase kinase 15	{}
Mitogen-activated protein kinase kinase kinase 2	{}
Mitogen-activated protein kinase kinase kinase 3	{}
Mitogen-activated protein kinase kinase kinase 4	{}
Mitogen-activated protein kinase kinase kinase 6	{}
Mitogen-activated protein kinase kinase kinase 9	{}
Mitogen-activated protein kinase kinase kinase kinase 1	{}
Mitogen-activated protein kinase kinase kinase kinase 2	{}
Mitogen-activated protein kinase kinase kinase kinase 3	{}
Mitogen-activated protein kinase kinase kinase kinase 4	{}
Mitogen-activated protein kinase kinase kinase kinase 5	{}
Mitogen-activated protein kinase 10	{}
Mitogen-activated protein kinase 13	{}
Mitogen-activated protein kinase 14	{}
Mitogen-activated protein kinase 15	{}
Mitogen-activated protein kinase 4	{}
Mitogen-activated protein kinase 7	{}
Mitogen-activated protein kinase 9	{}
MAP kinase-activated protein kinase 5	{}
Serine/threonine-protein kinase MARK1	{}
Serine/threonine-protein kinase MARK2	{}
MAP/microtubule affinity-regulating kinase 3	{}
MAP/microtubule affinity-regulating kinase 4	{}
CLIP-associating protein 1	{}
Microtubule-associated serine/threonine-protein kinase 1	{}
Megakaryocyte-associated tyrosine-protein kinase	{}
Maternal embryonic leucine zipper kinase	{}
Tyrosine-protein kinase Mer	{}
Misshapen-like kinase 1	{}
MAP kinase-interacting serine/threonine-protein kinase 1	{}
MAP kinase-interacting serine/threonine-protein kinase 2	{}
Macrophage-stimulating protein receptor	{}
Muscle, skeletal receptor tyrosine-protein kinase	{}
Myosin light chain kinase, smooth muscle	{}
Myosin light chain kinase 2, skeletal/cardiac muscle	{}
Myosin light chain kinase 3	{}
Myosin light chain kinase family member 4	{}
Myosin-IIIa	{}
Serine/threonine-protein kinase Nek1	{}
Serine/threonine-protein kinase Nek11	{}
Serine/threonine-protein kinase Nek2	{}
Serine/threonine-protein kinase Nek3	{}
Serine/threonine-protein kinase Nek4	{}
Serine/threonine-protein kinase Nek5	{}
Serine/threonine-protein kinase Nek9	{}
High affinity nerve growth factor receptor	{}
BDNF/NT-3 growth factors receptor	{}
NT-3 growth factor receptor	{}
NUAK family SNF1-like kinase 1	{}
NUAK family SNF1-like kinase 2	{}
Serine/threonine-protein kinase OSR1	{}
Serine/threonine-protein kinase PAK 1	{}
Serine/threonine-protein kinase PAK 2	{}
Serine/threonine-protein kinase PAK 3	{}
Serine/threonine-protein kinase PAK 4	{}
Serine/threonine-protein kinase PAK 6	{}
Serine/threonine-protein kinase PAK 5	{}
Cyclin-dependent kinase 16	{}
Cyclin-dependent kinase 17	{}
Platelet-derived growth factor receptor alpha	{}
Platelet-derived growth factor receptor beta	{}
3-phosphoinositide-dependent protein kinase 1	{}
Cyclin-dependent kinase 15	{}
Phosphorylase b kinase gamma catalytic chain, skeletal muscle/heart isoform	{}
Phosphatidylinositol 4-kinase beta	{}
Phosphatidylinositol 4-phosphate 3-kinase C2 domain-containing subunit beta	{}
Phosphatidylinositol 4-phosphate 3-kinase C2 domain-containing subunit gamma	{}
Phosphatidylinositol 4,5-bisphosphate 3-kinase catalytic subunit delta isoform	{}
Phosphatidylinositol 4,5-bisphosphate 3-kinase catalytic subunit gamma isoform	{}
Serine/threonine-protein kinase pim-1	{}
Serine/threonine-protein kinase pim-3	{}
Phosphatidylinositol 5-phosphate 4-kinase type-2 beta	{}
Phosphatidylinositol 5-phosphate 4-kinase type-2 gamma	{}
Membrane-associated tyrosine- and threonine-specific cdc2-inhibitory kinase	{}
Serine/threonine-protein kinase N1	{}
Serine/threonine-protein kinase N2	{}
Serine/threonine-protein kinase PLK1	{}
Serine/threonine-protein kinase PLK2	{}
Serine/threonine-protein kinase PLK3	{}
Serine/threonine-protein kinase PLK4	{}
5'-AMP-activated protein kinase catalytic subunit alpha-1	{}
5'-AMP-activated protein kinase catalytic subunit alpha-2	{}
5'-AMP-activated protein kinase subunit beta-1	{}
5'-AMP-activated protein kinase subunit beta-2	{}
5'-AMP-activated protein kinase subunit gamma-1	{}
5'-AMP-activated protein kinase subunit gamma-2	{}
5'-AMP-activated protein kinase subunit gamma-3	{}
cAMP-dependent protein kinase catalytic subunit beta	{}
Protein kinase C delta type	{}
Protein kinase C epsilon type	{}
Protein kinase C gamma type	{}
Protein kinase C iota type	{}
Protein kinase C theta type	{}
Serine/threonine-protein kinase D1	{}
cGMP-dependent protein kinase 2	{}
Serine/threonine-protein kinase PRP4 homolog	{}
Focal adhesion kinase 1	{}
Protein-tyrosine kinase 2-beta	{}
Protein-tyrosine kinase 6	{}
RAF proto-oncogene serine/threonine-protein kinase	{}
Proto-oncogene tyrosine-protein kinase receptor Ret	{}
Serine/threonine-protein kinase RIO1	{}
Serine/threonine-protein kinase RIO2	{}
Serine/threonine-protein kinase RIO3	{}
Receptor-interacting serine/threonine-protein kinase 1	{}
Receptor-interacting serine/threonine-protein kinase 2	{}
Receptor-interacting serine/threonine-protein kinase 4	{}
Rho-associated protein kinase 2	{}
Proto-oncogene tyrosine-protein kinase ROS	{}
Ribosomal protein S6 kinase alpha-1	{}
Ribosomal protein S6 kinase alpha-3	{}
Serine/threonine-protein kinase SBK1	{}
Uncharacterized serine/threonine-protein kinase SBK3	{}
Serine/threonine-protein kinase Sgk3	{}
Serine/threonine-protein kinase SIK1	{}
Serine/threonine-protein kinase SIK2	{}
STE20-like serine/threonine-protein kinase	{}
SNF-related serine/threonine-protein kinase	{}
Proto-oncogene tyrosine-protein kinase Src	{}
Tyrosine-protein kinase Srms	{}
Serine/threonine-protein kinase 10	{}
Serine/threonine-protein kinase 16	{}
Serine/threonine-protein kinase 17A	{}
Serine/threonine-protein kinase 17B	{}
Serine/threonine-protein kinase 32A	{}
Tyrosine-protein kinase SYK	0
Adenosine receptor A3	1
Piclidenoson	{}
Vesicle monoamine transporter type 2	0
Fatty-acid amide hydrolase 1	0
Equilibrative nucleoside transporter 1	0
UDP-glucuronosyltransferase 1-1	0
cGMP-specific 3',5'-cyclic phosphodiesterase	2
Dipyridamole	{}
Sildenafil	{}
Arachidonate 5-lipoxygenase	4
Vitamin E	{}
Resveratrol	{}
Montelukast	{}
Minocycline	{}
Cathepsin S	0
Cathepsin L1	0
Tyrosine-protein kinase ABL1	1
Imatinib	{}
Calcium-dependent protein kinase 1	0
Serine/threonine-protein kinase PknB	0
Ribosomal protein S6 kinase alpha-6	0
Non-receptor tyrosine-protein kinase TYK2	2
Tofacitinib	{}
Ruxolitinib	{}
Atypical kinase COQ8A, mitochondrial	0
Tyrosine-protein kinase JAK1	3
Tofacitinib	{}
Baricitinib	{}
Ruxolitinib	{}
Hepatocyte growth factor receptor	0
Serine/threonine-protein kinase NIM1	0
Serine/threonine-protein kinase 26	0
cAMP-dependent protein kinase catalytic subunit alpha	0
Serine/threonine-protein kinase 24	0
Serine/threonine-protein kinase 3	0
Tyrosine-protein kinase Tec	1
Zanubrutinib	{}
Serine/threonine-protein kinase 33	0
Serine/threonine-protein kinase 35	0
Serine/threonine-protein kinase 36	0
Serine/threonine-protein kinase 38	0
Serine/threonine-protein kinase 38-like	0
STE20/SPS1-related proline-alanine-rich protein kinase	0
Serine/threonine-protein kinase TAO1	0
Serine/threonine-protein kinase TAO2	0
Serine/threonine-protein kinase TAO3	0
Serine/threonine-protein kinase TBK1	0
Angiopoietin-1 receptor	0
Dual specificity testis-specific protein kinase 1	0
TGF-beta receptor type-1	0
TGF-beta receptor type-2	0
Tyrosine-protein kinase receptor Tie-1	0
Serine/threonine-protein kinase tousled-like 1	0
Serine/threonine-protein kinase tousled-like 2	0
TRAF2 and NCK-interacting protein kinase	0
Non-receptor tyrosine-protein kinase TNK1	0
Activated CDC42 kinase 1	0
Serine/threonine-protein kinase TNNI3K	0
Testis-specific serine/threonine-protein kinase 1	0
Dual specificity protein kinase TTK	0
Tyrosine-protein kinase TXK	1
Zanubrutinib	{}
Tyrosine-protein kinase receptor TYRO3	0
Serine/threonine-protein kinase ULK1	0
Serine/threonine-protein kinase ULK2	0
Serine/threonine-protein kinase ULK3	0
Wee1-like protein kinase	0
Tyrosine-protein kinase Yes	0
Mitogen-activated protein kinase kinase kinase 19	0
Mitogen-activated protein kinase kinase kinase MLT	0
Tyrosine-protein kinase ZAP-70	0
AP2-associated protein kinase 1	0
Abelson tyrosine-protein kinase 2	0
Activin receptor type-1	0
Activin receptor type-1B	0
Atypical kinase COQ8B, mitochondrial	0
ALK tyrosine kinase receptor	0
Ankyrin repeat and protein kinase domain-containing protein 1	0
Aurora kinase A	0
Aurora kinase B	1
Hesperidin	{}
Aurora kinase C	0
Tyrosine-protein kinase receptor UFO	0
Tyrosine-protein kinase Blk	1
Zanubrutinib	{}
BMP-2-inducible protein kinase	0
Bone morphogenetic protein receptor type-1B	0
Bone morphogenetic protein receptor type-2	0
Cytoplasmic tyrosine-protein kinase BMX	1
Zanubrutinib	{}
Serine/threonine-protein kinase B-raf	0
Tyrosine-protein kinase BTK	4
Ibrutinib	{}
Acalabrutinib	{}
Abivertinib	{}
Zanubrutinib	{}
Calcium/calmodulin-dependent protein kinase type 1	0
Calcium/calmodulin-dependent protein kinase type 1D	0
Calcium/calmodulin-dependent protein kinase type 1G	0
Calcium/calmodulin-dependent protein kinase type II subunit alpha	0
Calcium/calmodulin-dependent protein kinase type II subunit beta	0
Calcium/calmodulin-dependent protein kinase type II subunit delta	0
Calcium/calmodulin-dependent protein kinase type II subunit gamma	0
Calcium/calmodulin-dependent protein kinase kinase 1	0
Calcium/calmodulin-dependent protein kinase kinase 2	0
Peripheral plasma membrane protein CASK	0
Kappa-casein	0
Cyclin-dependent kinase 1	0
Serine/threonine-protein kinase MRCK gamma	0
Cyclin-dependent kinase 4	0
Cyclin-dependent kinase-like 1	0
Cyclin-dependent kinase-like 2	0
Serine/threonine-protein kinase Chk1	0
Serine/threonine-protein kinase Chk2	0
Citron Rho-interacting kinase	0
Dual specificity protein kinase CLK1	0
Dual specificity protein kinase CLK2	0
Dual specificity protein kinase CLK3	0
Dual specificity protein kinase CLK4	0
Macrophage colony-stimulating factor 1 receptor	1
Imatinib	{}
Tyrosine-protein kinase CSK	0
Casein kinase I isoform alpha	0
Casein kinase II subunit alpha	2
Quercetin	{}
Resveratrol	{}
Casein kinase II subunit alpha'	0
Death-associated protein kinase 1	0
Death-associated protein kinase 2	0
Death-associated protein kinase 3	0
Serine/threonine-protein kinase DCLK1	0
Serine/threonine-protein kinase DCLK2	0
Serine/threonine-protein kinase DCLK3	0
Epithelial discoidin domain-containing receptor 1	1
Imatinib	{}
Discoidin domain-containing receptor 2	0
Dual specificity tyrosine-phosphorylation-regulated kinase 1A	0
Dual specificity tyrosine-phosphorylation-regulated kinase 1B	0
Epidermal growth factor receptor	3
Lidocaine	{}
Abivertinib	{}
Zanubrutinib	{}
Eukaryotic translation initiation factor 2-alpha kinase 1	0
Interferon-induced, double-stranded RNA-activated protein kinase	1
Indomethacin	{}
eIF-2-alpha kinase GCN2	0
Ephrin type-A receptor 1	0
Ephrin type-A receptor 2	0
Ephrin type-A receptor 3	0
Ephrin type-A receptor 4	0
Ephrin type-A receptor 5	0
Ephrin type-A receptor 6	0
Ephrin type-A receptor 7	0
Ephrin type-A receptor 8	0
Ephrin type-B receptor 1	0
Ephrin type-B receptor 2	0
Ephrin type-B receptor 4	0
Ephrin type-B receptor 6	0
Receptor tyrosine-protein kinase erbB-2	1
Zanubrutinib	{}
Receptor tyrosine-protein kinase erbB-4	1
Zanubrutinib	{}
Serine/threonine-protein kinase/endoribonuclease IRE1	0
Tyrosine-protein kinase Fer	0
Tyrosine-protein kinase Fes/Fps	0
Fibroblast growth factor receptor 1	2
Heparin	{}
Nintedanib	{}
Fibroblast growth factor receptor 2	3
Heparin	{}
Nintedanib	{}
Thalidomide	{}
Fibroblast growth factor receptor 3	1
Nintedanib	{}
Tyrosine-protein kinase Fgr	1
Zanubrutinib	{}
Vascular endothelial growth factor receptor 1	1
Nintedanib	{}
Receptor-type tyrosine-protein kinase FLT3	1
Nintedanib	{}
Vascular endothelial growth factor receptor 3	1
Nintedanib	{}
Serine/threonine-protein kinase mTOR	1
Sirolimus	{}
Tyrosine-protein kinase FRK	1
Zanubrutinib	{}
Tyrosine-protein kinase Fyn	0
Cyclin-G-associated kinase	0
Glycogen synthase kinase-3 alpha	0
Glycogen synthase kinase-3 beta	0
Tyrosine-protein kinase HCK	1
Quercetin	{}
Homeodomain-interacting protein kinase 2	0
Homeodomain-interacting protein kinase 3	0
Serine/threonine-protein kinase ICK	0
Inhibitor of nuclear factor kappa-B kinase subunit beta	2
Acetylsalicylic acid	{}
Acetylcysteine	{}
Inhibitor of nuclear factor kappa-B kinase subunit epsilon	0
Insulin receptor	0
Insulin receptor-related protein	0
Interleukin-1 receptor-associated kinase 1	0
Interleukin-1 receptor-associated kinase 3	0
Interleukin-1 receptor-associated kinase 4	0
Tyrosine-protein kinase ITK/TSK	1
Zanubrutinib	{}
Tyrosine-protein kinase JAK2	4
Tofacitinib	{}
Zanubrutinib	{}
Baricitinib	{}
Ruxolitinib	{}
Tyrosine-protein kinase JAK3	4
Tofacitinib	{}
Zanubrutinib	{}
Baricitinib	{}
Ruxolitinib	{}
Vascular endothelial growth factor receptor 2	1
Nintedanib	{}
Serine/threonine-protein kinase SIK3	0
Mast/stem cell growth factor receptor Kit	1
Imatinib	{}
Serine/threonine-protein kinase LATS1	0
Tyrosine-protein kinase Lck	2
Nintedanib	{}
Zanubrutinib	{}
LIM domain kinase 1	0
LIM domain kinase 2	0
Leucine-rich repeat serine/threonine-protein kinase 2	0
Leukocyte tyrosine kinase receptor	0
Tyrosine-protein kinase Lyn	1
Nintedanib	{}
Dual specificity mitogen-activated protein kinase kinase 2	0
Dual specificity mitogen-activated protein kinase kinase 3	0
Dual specificity mitogen-activated protein kinase kinase 5	0
Dual specificity mitogen-activated protein kinase kinase 6	0
Mitogen-activated protein kinase kinase kinase 1	0
Mitogen-activated protein kinase kinase kinase 10	0
Mitogen-activated protein kinase kinase kinase 11	0
Mitogen-activated protein kinase kinase kinase 12	0
Mitogen-activated protein kinase kinase kinase 13	0
Mitogen-activated protein kinase kinase kinase 15	0
Mitogen-activated protein kinase kinase kinase 2	0
Mitogen-activated protein kinase kinase kinase 3	0
Mitogen-activated protein kinase kinase kinase 4	0
Mitogen-activated protein kinase kinase kinase 6	0
Mitogen-activated protein kinase kinase kinase 9	0
Mitogen-activated protein kinase kinase kinase kinase 1	0
Mitogen-activated protein kinase kinase kinase kinase 2	0
Mitogen-activated protein kinase kinase kinase kinase 3	0
Mitogen-activated protein kinase kinase kinase kinase 4	0
Mitogen-activated protein kinase kinase kinase kinase 5	0
Mitogen-activated protein kinase 10	1
Minocycline	{}
Mitogen-activated protein kinase 13	1
Minocycline	{}
Mitogen-activated protein kinase 14	1
Minocycline	{}
Mitogen-activated protein kinase 15	2
Acetylsalicylic acid	{}
Minocycline	{}
Mitogen-activated protein kinase 4	2
Acetylsalicylic acid	{}
Minocycline	{}
Mitogen-activated protein kinase 7	2
Acetylsalicylic acid	{}
Minocycline	{}
Mitogen-activated protein kinase 9	1
Minocycline	{}
MAP kinase-activated protein kinase 5	0
Serine/threonine-protein kinase MARK1	0
Serine/threonine-protein kinase MARK2	0
MAP/microtubule affinity-regulating kinase 3	0
MAP/microtubule affinity-regulating kinase 4	0
CLIP-associating protein 1	0
Microtubule-associated serine/threonine-protein kinase 1	0
Megakaryocyte-associated tyrosine-protein kinase	0
Maternal embryonic leucine zipper kinase	0
Tyrosine-protein kinase Mer	0
Misshapen-like kinase 1	0
MAP kinase-interacting serine/threonine-protein kinase 1	0
MAP kinase-interacting serine/threonine-protein kinase 2	0
Macrophage-stimulating protein receptor	0
Muscle, skeletal receptor tyrosine-protein kinase	0
Myosin light chain kinase, smooth muscle	0
Myosin light chain kinase 2, skeletal/cardiac muscle	0
Myosin light chain kinase 3	0
Myosin light chain kinase family member 4	0
Myosin-IIIa	0
Serine/threonine-protein kinase Nek1	0
Serine/threonine-protein kinase Nek11	0
Serine/threonine-protein kinase Nek2	0
Serine/threonine-protein kinase Nek3	0
Serine/threonine-protein kinase Nek4	0
Serine/threonine-protein kinase Nek5	0
Serine/threonine-protein kinase Nek9	0
High affinity nerve growth factor receptor	1
Imatinib	{}
BDNF/NT-3 growth factors receptor	0
NT-3 growth factor receptor	0
NUAK family SNF1-like kinase 1	0
NUAK family SNF1-like kinase 2	0
Serine/threonine-protein kinase OSR1	0
Serine/threonine-protein kinase PAK 1	0
Serine/threonine-protein kinase PAK 2	0
Serine/threonine-protein kinase PAK 3	0
Serine/threonine-protein kinase PAK 4	0
Serine/threonine-protein kinase PAK 6	0
Serine/threonine-protein kinase PAK 5	0
Cyclin-dependent kinase 16	0
Cyclin-dependent kinase 17	0
Platelet-derived growth factor receptor alpha	2
Imatinib	{}
Nintedanib	{}
Platelet-derived growth factor receptor beta	2
Imatinib	{}
Nintedanib	{}
3-phosphoinositide-dependent protein kinase 1	1
Celecoxib	{}
Cyclin-dependent kinase 15	0
Phosphorylase b kinase gamma catalytic chain, skeletal muscle/heart isoform	0
Phosphatidylinositol 4-kinase beta	0
Phosphatidylinositol 4-phosphate 3-kinase C2 domain-containing subunit beta	0
Phosphatidylinositol 4-phosphate 3-kinase C2 domain-containing subunit gamma	0
Phosphatidylinositol 4,5-bisphosphate 3-kinase catalytic subunit delta isoform	1
Duvelisib	{}
Phosphatidylinositol 4,5-bisphosphate 3-kinase catalytic subunit gamma isoform	2
Quercetin	{}
Duvelisib	{}
Serine/threonine-protein kinase pim-1	1
Quercetin	{}
Serine/threonine-protein kinase pim-3	0
Phosphatidylinositol 5-phosphate 4-kinase type-2 beta	0
Phosphatidylinositol 5-phosphate 4-kinase type-2 gamma	0
Membrane-associated tyrosine- and threonine-specific cdc2-inhibitory kinase	0
Serine/threonine-protein kinase N1	0
Serine/threonine-protein kinase N2	0
Serine/threonine-protein kinase PLK1	0
Serine/threonine-protein kinase PLK2	0
Serine/threonine-protein kinase PLK3	0
Serine/threonine-protein kinase PLK4	0
5'-AMP-activated protein kinase catalytic subunit alpha-1	1
Acetylsalicylic acid	{}
5'-AMP-activated protein kinase catalytic subunit alpha-2	1
Acetylsalicylic acid	{}
5'-AMP-activated protein kinase subunit beta-1	2
Acetylsalicylic acid	{}
Metformin	{}
5'-AMP-activated protein kinase subunit beta-2	1
Acetylsalicylic acid	{}
5'-AMP-activated protein kinase subunit gamma-1	1
Acetylsalicylic acid	{}
5'-AMP-activated protein kinase subunit gamma-2	1
Acetylsalicylic acid	{}
5'-AMP-activated protein kinase subunit gamma-3	1
Acetylsalicylic acid	{}
cAMP-dependent protein kinase catalytic subunit beta	0
Protein kinase C delta type	1
Tamoxifen	{}
Protein kinase C epsilon type	1
Tamoxifen	{}
Protein kinase C gamma type	1
Tamoxifen	{}
Protein kinase C iota type	1
Tamoxifen	{}
Protein kinase C theta type	1
Tamoxifen	{}
Serine/threonine-protein kinase D1	0
cGMP-dependent protein kinase 2	0
Serine/threonine-protein kinase PRP4 homolog	0
Focal adhesion kinase 1	0
Protein-tyrosine kinase 2-beta	3
Genistein	{}
Leflunomide	{}
Baricitinib	{}
Protein-tyrosine kinase 6	1
Zanubrutinib	{}
RAF proto-oncogene serine/threonine-protein kinase	0
Proto-oncogene tyrosine-protein kinase receptor Ret	0
Serine/threonine-protein kinase RIO1	0
Serine/threonine-protein kinase RIO2	0
Serine/threonine-protein kinase RIO3	0
Receptor-interacting serine/threonine-protein kinase 1	0
Receptor-interacting serine/threonine-protein kinase 2	0
Receptor-interacting serine/threonine-protein kinase 4	0
Rho-associated protein kinase 2	0
Proto-oncogene tyrosine-protein kinase ROS	0
Ribosomal protein S6 kinase alpha-1	0
Ribosomal protein S6 kinase alpha-3	1
Acetylsalicylic acid	{}
Serine/threonine-protein kinase SBK1	0
Uncharacterized serine/threonine-protein kinase SBK3	0
Serine/threonine-protein kinase Sgk3	0
Serine/threonine-protein kinase SIK1	0
Serine/threonine-protein kinase SIK2	0
STE20-like serine/threonine-protein kinase	0
SNF-related serine/threonine-protein kinase	0
Proto-oncogene tyrosine-protein kinase Src	1
Nintedanib	{}
Tyrosine-protein kinase Srms	0
Serine/threonine-protein kinase 10	0
Serine/threonine-protein kinase 16	0
Serine/threonine-protein kinase 17A	0
Serine/threonine-protein kinase 17B	1
Quercetin	{}
Serine/threonine-protein kinase 32A	0
Menadione	10
Vitamin K-dependent gamma-carboxylase	{}
Vitamin K epoxide reductase complex subunit 1	{}
Vitamin K epoxide reductase complex subunit 1-like protein 1	{}
Prothrombin	{}
Coagulation factor IX	{}
Vitamin K-dependent protein C	{}
Vitamin K-dependent protein S	{}
Ribosyldihydronicotinamide dehydrogenase [quinone]	{}
NAD(P)H dehydrogenase [quinone] 1	{}
Osteocalcin	{}
Vitamin K-dependent gamma-carboxylase	0
Vitamin K epoxide reductase complex subunit 1	0
Vitamin K epoxide reductase complex subunit 1-like protein 1	0
Prothrombin	5
Argatroban	{}
Suramin	{}
Enoxaparin	{}
Bivalirudin	{}
Nafamostat	{}
Coagulation factor IX	0
Vitamin K-dependent protein C	0
Vitamin K-dependent protein S	0
Ribosyldihydronicotinamide dehydrogenase [quinone]	4
Primaquine	{}
Quercetin	{}
Resveratrol	{}
Melatonin	{}
NAD(P)H dehydrogenase [quinone] 1	1
Cannabidiol	{}
Osteocalcin	0
Genistein	10
Estrogen receptor beta	{}
DNA topoisomerase 2-alpha	{}
Nuclear receptor coactivator 1	{}
Estrogen receptor	{}
Nuclear receptor coactivator 2	{}
Steroid hormone receptor ERR2	{}
Steroid hormone receptor ERR1	{}
RAC-alpha serine/threonine-protein kinase	{}
G-protein coupled estrogen receptor 1	{}
Cytochrome P450 1B1	{}
Estrogen receptor beta	4
Tamoxifen	{}
Estradiol	{}
Quercetin	{}
Progesterone	{}
DNA topoisomerase 2-alpha	2
Moxifloxacin	{}
Etoposide	{}
Nuclear receptor coactivator 1	0
Estrogen receptor	8
Tamoxifen	{}
Estradiol	{}
Quercetin	{}
Ethinylestradiol	{}
Toremifene	{}
Resveratrol	{}
Progesterone	{}
Melatonin	{}
Nuclear receptor coactivator 2	0
Steroid hormone receptor ERR2	0
Steroid hormone receptor ERR1	0
RAC-alpha serine/threonine-protein kinase	1
Resveratrol	{}
G-protein coupled estrogen receptor 1	1
Estradiol	{}
Cytochrome P450 1B1	2
Cannabidiol	{}
Quercetin	{}
Tretinoin	16
Retinoic acid receptor RXR-beta	{}
Retinoic acid receptor RXR-gamma	{}
Retinoic acid receptor gamma	{}
Retinal dehydrogenase 1	{}
Retinoic acid-induced protein 3	{}
Retinal dehydrogenase 2	{}
Retinoic acid receptor responder protein 1	{}
Retinoic acid receptor alpha	{}
Retinoic acid receptor beta	{}
Lipocalin-1	{}
Odorant-binding protein 2a	{}
Retinol-binding protein 4	{}
[Pyruvate dehydrogenase (acetyl-transferring)] kinase isozyme 4, mitochondrial	{}
Cytochrome P450 26A1	{}
Cytochrome P450 26B1	{}
Cytochrome P450 26C1	{}
Retinoic acid receptor RXR-beta	0
Retinoic acid receptor RXR-gamma	0
Retinoic acid receptor gamma	1
Isotretinoin	{}
Retinal dehydrogenase 1	1
Vitamin A	{}
Retinoic acid-induced protein 3	0
Retinal dehydrogenase 2	1
Vitamin A	{}
Retinoic acid receptor responder protein 1	0
Retinoic acid receptor alpha	1
Isotretinoin	{}
Retinoic acid receptor beta	0
Lipocalin-1	0
Odorant-binding protein 2a	0
Retinol-binding protein 4	0
[Pyruvate dehydrogenase (acetyl-transferring)] kinase isozyme 4, mitochondrial	0
Cytochrome P450 26A1	0
Cytochrome P450 26B1	0
Cytochrome P450 26C1	0
Ozanimod	2
Sphingosine 1-phosphate receptor 1	{}
Sphingosine 1-phosphate receptor 5	{}
Sphingosine 1-phosphate receptor 1	1
Fingolimod	{}
Sphingosine 1-phosphate receptor 5	1
Fingolimod	{}
Isotretinoin	0
Aliskiren	1
Renin	{}
Renin	1
Lisinopril	{}
Vitamin E	8
Protein kinase C beta type	{}
Protein kinase C alpha type	{}
Diacylglycerol kinase alpha	{}
Serine/threonine-protein phosphatase 2A catalytic subunit beta isoform	{}
Serine/threonine-protein phosphatase 2A catalytic subunit alpha isoform	{}
SEC14-like protein 4	{}
SEC14-like protein 3	{}
SEC14-like protein 2	{}
Protein kinase C beta type	1
Tamoxifen	{}
Protein kinase C alpha type	1
Tamoxifen	{}
Diacylglycerol kinase alpha	0
Serine/threonine-protein phosphatase 2A catalytic subunit beta isoform	0
Serine/threonine-protein phosphatase 2A catalytic subunit alpha isoform	0
SEC14-like protein 4	0
SEC14-like protein 3	0
SEC14-like protein 2	0
Clofazimine	1
Potassium voltage-gated channel subfamily A member 3	{}
Potassium voltage-gated channel subfamily A member 3	0
Lipoic acid	3
Lipoyltransferase 1, mitochondrial	{}
Lipoyl synthase, mitochondrial	{}
Sodium-dependent multivitamin transporter	{}
Lipoyltransferase 1, mitochondrial	0
Lipoyl synthase, mitochondrial	0
Sodium-dependent multivitamin transporter	0
Trimethoprim	1
Dihydrofolate reductase	{}
Dihydrofolate reductase	1
Methotrexate	{}
Creatine	6
Creatine kinase M-type	{}
Creatine kinase U-type, mitochondrial	{}
Creatine kinase B-type	{}
Creatine kinase S-type, mitochondrial	{}
Sodium- and chloride-dependent creatine transporter 1	{}
Guanidinoacetate N-methyltransferase	{}
Creatine kinase M-type	0
Creatine kinase U-type, mitochondrial	0
Creatine kinase B-type	0
Creatine kinase S-type, mitochondrial	0
Sodium- and chloride-dependent creatine transporter 1	0
Guanidinoacetate N-methyltransferase	0
Imatinib	2
Breakpoint cluster region protein	{}
RET proto-oncogene	{}
Breakpoint cluster region protein	0
RET proto-oncogene	0
Ebselen	1
Bifunctional epoxide hydrolase 2	{}
Bifunctional epoxide hydrolase 2	0
Candesartan cilexetil	1
Type-1 angiotensin II receptor	{}
Type-1 angiotensin II receptor	9
Valsartan	{}
Candesartan	{}
Olmesartan	{}
Azilsartan medoxomil	{}
Eprosartan	{}
Angiotensin II	{}
Telmisartan	{}
Losartan	{}
Irbesartan	{}
Chlorpromazine	25
D(2) dopamine receptor	{}
D(1A) dopamine receptor	{}
5-hydroxytryptamine receptor 1A	{}
5-hydroxytryptamine receptor 2A	{}
Alpha-1A adrenergic receptor	{}
Alpha-1B adrenergic receptor	{}
Potassium voltage-gated channel subfamily H member 2	{}
D(1B) dopamine receptor	{}
D(3) dopamine receptor	{}
D(4) dopamine receptor	{}
5-hydroxytryptamine receptor 2C	{}
5-hydroxytryptamine receptor 2B	{}
Alpha-1D adrenergic receptor	{}
Alpha-2A adrenergic receptor	{}
Alpha-2B adrenergic receptor	{}
Alpha-2C adrenergic receptor	{}
Muscarinic acetylcholine receptor M1	{}
Muscarinic acetylcholine receptor M3	{}
Sphingomyelin phosphodiesterase	{}
Calmodulin	{}
Alpha-1-acid glycoprotein 1	{}
Alpha-1-acid glycoprotein 2	{}
5-hydroxytryptamine receptor 6	{}
5-hydroxytryptamine receptor 7	{}
Histamine H4 receptor	{}
D(2) dopamine receptor	4
Quetiapine	{}
Ketamine	{}
Yohimbine	{}
Trifluoperazine	{}
D(1A) dopamine receptor	1
Quetiapine	{}
5-hydroxytryptamine receptor 1A	4
Quetiapine	{}
Ketamine	{}
Cannabidiol	{}
Yohimbine	{}
5-hydroxytryptamine receptor 2A	4
Quetiapine	{}
Ketamine	{}
Cannabidiol	{}
Yohimbine	{}
Alpha-1A adrenergic receptor	4
Prazosin	{}
Quetiapine	{}
Verapamil	{}
Trifluoperazine	{}
Alpha-1B adrenergic receptor	3
Prazosin	{}
Quetiapine	{}
Verapamil	{}
Potassium voltage-gated channel subfamily H member 2	8
Clarithromycin	{}
Prazosin	{}
Tamoxifen	{}
Erythromycin	{}
Verapamil	{}
Fluvoxamine	{}
Amiodarone	{}
Fluoxetine	{}
D(1B) dopamine receptor	1
Quetiapine	{}
D(3) dopamine receptor	2
Quetiapine	{}
Yohimbine	{}
D(4) dopamine receptor	1
Quetiapine	{}
5-hydroxytryptamine receptor 2C	5
Quetiapine	{}
Ketamine	{}
Yohimbine	{}
Tramadol	{}
Fluoxetine	{}
5-hydroxytryptamine receptor 2B	2
Ketamine	{}
Yohimbine	{}
Alpha-1D adrenergic receptor	3
Prazosin	{}
Quetiapine	{}
Verapamil	{}
Alpha-2A adrenergic receptor	5
Dexmedetomidine	{}
Prazosin	{}
Quetiapine	{}
Yohimbine	{}
Tramadol	{}
Alpha-2B adrenergic receptor	4
Prazosin	{}
Quetiapine	{}
Yohimbine	{}
Tramadol	{}
Alpha-2C adrenergic receptor	3
Quetiapine	{}
Yohimbine	{}
Tramadol	{}
Muscarinic acetylcholine receptor M1	3
Quetiapine	{}
Ketamine	{}
Tramadol	{}
Muscarinic acetylcholine receptor M3	3
Quetiapine	{}
Ketamine	{}
Tramadol	{}
Sphingomyelin phosphodiesterase	1
Amlodipine	{}
Calmodulin	4
Trifluoperazine	{}
Nifedipine	{}
Isoflurane	{}
Melatonin	{}
Alpha-1-acid glycoprotein 1	4
Dipyridamole	{}
Lidocaine	{}
Thalidomide	{}
Progesterone	{}
Alpha-1-acid glycoprotein 2	2
Lidocaine	{}
Thalidomide	{}
5-hydroxytryptamine receptor 6	1
Quetiapine	{}
5-hydroxytryptamine receptor 7	1
Quetiapine	{}
Histamine H4 receptor	0
Epoprostenol	3
P2Y purinoceptor 12	{}
Prostacyclin receptor	{}
Prostacyclin synthase	{}
P2Y purinoceptor 12	2
Clopidogrel	{}
Prasugrel	{}
Prostacyclin receptor	1
Iloprost	{}
Prostacyclin synthase	0
Prednisolone acetate	0
Dexmedetomidine	0
Clarithromycin	3
50S ribosomal protein L10	{}
Solute carrier organic anion transporter family member 1B1	{}
Solute carrier organic anion transporter family member 1B3	{}
50S ribosomal protein L10	1
Roxithromycin	{}
Solute carrier organic anion transporter family member 1B1	0
Solute carrier organic anion transporter family member 1B3	0
Propofol	18
Gamma-aminobutyric acid receptor subunit beta-2	{}
Gamma-aminobutyric acid receptor subunit beta-3	{}
Sodium channel protein type 4 subunit alpha	{}
Sodium channel protein type 2 subunit alpha	{}
Gamma-aminobutyric acid receptor subunit alpha-1	{}
Gamma-aminobutyric acid receptor subunit alpha-2	{}
Gamma-aminobutyric acid receptor subunit alpha-3	{}
Gamma-aminobutyric acid receptor subunit alpha-4	{}
Gamma-aminobutyric acid receptor subunit alpha-5	{}
Gamma-aminobutyric acid receptor subunit alpha-6	{}
Gamma-aminobutyric acid receptor subunit beta-1	{}
Gamma-aminobutyric acid receptor subunit delta	{}
Gamma-aminobutyric acid receptor subunit epsilon	{}
Gamma-aminobutyric acid receptor subunit gamma-1	{}
Gamma-aminobutyric acid receptor subunit gamma-2	{}
Gamma-aminobutyric acid receptor subunit gamma-3	{}
Gamma-aminobutyric acid receptor subunit pi	{}
Gamma-aminobutyric acid receptor subunit theta	{}
Gamma-aminobutyric acid receptor subunit beta-2	4
Brexanolone	{}
Midazolam	{}
Isoflurane	{}
Sevoflurane	{}
Gamma-aminobutyric acid receptor subunit beta-3	5
Brexanolone	{}
Ivermectin	{}
Midazolam	{}
Isoflurane	{}
Sevoflurane	{}
Sodium channel protein type 4 subunit alpha	2
Lidocaine	{}
Valproic acid	{}
Sodium channel protein type 2 subunit alpha	2
Tramadol	{}
Valproic acid	{}
Gamma-aminobutyric acid receptor subunit alpha-1	4
Brexanolone	{}
Midazolam	{}
Isoflurane	{}
Sevoflurane	{}
Gamma-aminobutyric acid receptor subunit alpha-2	4
Brexanolone	{}
Midazolam	{}
Isoflurane	{}
Sevoflurane	{}
Gamma-aminobutyric acid receptor subunit alpha-3	4
Brexanolone	{}
Midazolam	{}
Isoflurane	{}
Sevoflurane	{}
Gamma-aminobutyric acid receptor subunit alpha-4	4
Brexanolone	{}
Midazolam	{}
Isoflurane	{}
Sevoflurane	{}
Gamma-aminobutyric acid receptor subunit alpha-5	4
Brexanolone	{}
Midazolam	{}
Isoflurane	{}
Sevoflurane	{}
Gamma-aminobutyric acid receptor subunit alpha-6	4
Brexanolone	{}
Midazolam	{}
Isoflurane	{}
Sevoflurane	{}
Gamma-aminobutyric acid receptor subunit beta-1	4
Brexanolone	{}
Midazolam	{}
Isoflurane	{}
Sevoflurane	{}
Gamma-aminobutyric acid receptor subunit delta	4
Brexanolone	{}
Midazolam	{}
Isoflurane	{}
Sevoflurane	{}
Gamma-aminobutyric acid receptor subunit epsilon	4
Brexanolone	{}
Midazolam	{}
Isoflurane	{}
Sevoflurane	{}
Gamma-aminobutyric acid receptor subunit gamma-1	4
Brexanolone	{}
Midazolam	{}
Isoflurane	{}
Sevoflurane	{}
Gamma-aminobutyric acid receptor subunit gamma-2	4
Brexanolone	{}
Midazolam	{}
Isoflurane	{}
Sevoflurane	{}
Gamma-aminobutyric acid receptor subunit gamma-3	4
Brexanolone	{}
Midazolam	{}
Isoflurane	{}
Sevoflurane	{}
Gamma-aminobutyric acid receptor subunit pi	4
Brexanolone	{}
Midazolam	{}
Isoflurane	{}
Sevoflurane	{}
Gamma-aminobutyric acid receptor subunit theta	4
Brexanolone	{}
Midazolam	{}
Isoflurane	{}
Sevoflurane	{}
Serine	6
L-serine dehydratase/L-threonine deaminase	{}
Serine racemase	{}
Serine palmitoyltransferase 2	{}
Serine palmitoyltransferase 1	{}
Serine--tRNA ligase, cytoplasmic	{}
Serine--pyruvate aminotransferase	{}
L-serine dehydratase/L-threonine deaminase	0
Serine racemase	0
Serine palmitoyltransferase 2	0
Serine palmitoyltransferase 1	0
Serine--tRNA ligase, cytoplasmic	0
Serine--pyruvate aminotransferase	0
Remdesivir	2
Replicase polyprotein 1ab	{}
RNA-directed RNA polymerase L	{}
Replicase polyprotein 1ab	4
GS-441524	{}
GC-376 free acid	{}
PF-07321332	{}
PF-07304814	{}
RNA-directed RNA polymerase L	3
GS-441524	{}
Galidesivir	{}
Ribavirin	{}
Ceftriaxone	5
Penicillin-binding protein 2B	{}
Solute carrier family 22 member 11	{}
Solute carrier family 22 member 6	{}
Solute carrier family 22 member 8	{}
Solute carrier family 15 member 1	{}
Penicillin-binding protein 2B	1
Piperacillin	{}
Solute carrier family 22 member 11	0
Solute carrier family 22 member 6	0
Solute carrier family 22 member 8	0
Solute carrier family 15 member 1	0
Piperine	0
Apixaban	0
Ibrutinib	0
Argatroban	0
Dotatate gallium Ga-68	1
Somatostatin receptor type 2	{}
Somatostatin receptor type 2	0
Tenofovir disoproxil	2
Reverse transcriptase/RNaseH	{}
Protein P	{}
Reverse transcriptase/RNaseH	3
Tenofovir alafenamide	{}
Tenofovir	{}
Emtricitabine	{}
Protein P	0
Budesonide	1
Annexin A1	{}
Annexin A1	3
Hydrocortisone	{}
Dexamethasone	{}
Methylprednisolone	{}
Prazosin	0
Finasteride	1
3-oxo-5-beta-steroid 4-dehydrogenase	{}
3-oxo-5-beta-steroid 4-dehydrogenase	0
Brexanolone	0
Anakinra	1
Interleukin-1 receptor type 1	{}
Interleukin-1 receptor type 1	0
Omeprazole	2
Potassium-transporting ATPase alpha chain 1	{}
Aryl hydrocarbon receptor	{}
Potassium-transporting ATPase alpha chain 1	2
Rabeprazole	{}
Pantoprazole	{}
Aryl hydrocarbon receptor	6
Leflunomide	{}
Quercetin	{}
Diosmin	{}
Ginseng	{}
Atorvastatin	{}
Resveratrol	{}
Brequinar	1
Dihydroorotate dehydrogenase (quinone), mitochondrial	{}
Dihydroorotate dehydrogenase (quinone), mitochondrial	2
Leflunomide	{}
Atovaquone	{}
Suramin	6
P2Y purinoceptor 2	{}
NAD-dependent protein deacylase sirtuin-5, mitochondrial	{}
Follicle-stimulating hormone receptor	{}
Ryanodine receptor 1	{}
Phospholipase A2, membrane associated	{}
Complement control protein C3	{}
P2Y purinoceptor 2	0
NAD-dependent protein deacylase sirtuin-5, mitochondrial	1
Nicotinamide	{}
Follicle-stimulating hormone receptor	0
Ryanodine receptor 1	0
Phospholipase A2, membrane associated	1
Indomethacin	{}
Complement control protein C3	0
Bardoxolone methyl	1
NF-kappa-B inhibitor alpha	{}
NF-kappa-B inhibitor alpha	1
Acetylsalicylic acid	{}
Hydrocortisone	0
Alprostadil	3
Prostaglandin E2 receptor EP2 subtype	{}
Prostaglandin E2 receptor EP1 subtype	{}
Prostaglandin D2 receptor 2	{}
Prostaglandin E2 receptor EP2 subtype	0
Prostaglandin E2 receptor EP1 subtype	1
Iloprost	{}
Prostaglandin D2 receptor 2	2
Indomethacin	{}
Iloprost	{}
Icatibant	2
B2 bradykinin receptor	{}
Aminopeptidase N	{}
B2 bradykinin receptor	0
Aminopeptidase N	0
Cholecalciferol	1
Vitamin D3 receptor	{}
Vitamin D3 receptor	3
Vitamin D	{}
Curcumin	{}
Calcifediol	{}
Quetiapine	6
5-hydroxytryptamine receptor 1B	{}
5-hydroxytryptamine receptor 1D	{}
5-hydroxytryptamine receptor 1E	{}
5-hydroxytryptamine receptor 3A	{}
Muscarinic acetylcholine receptor M4	{}
Muscarinic acetylcholine receptor M5	{}
5-hydroxytryptamine receptor 1B	2
Ketamine	{}
Yohimbine	{}
5-hydroxytryptamine receptor 1D	2
Ketamine	{}
Yohimbine	{}
5-hydroxytryptamine receptor 1E	1
Ketamine	{}
5-hydroxytryptamine receptor 3A	2
Ketamine	{}
Cannabidiol	{}
Muscarinic acetylcholine receptor M4	1
Ketamine	{}
Muscarinic acetylcholine receptor M5	1
Ketamine	{}
Ambrisentan	2
Endothelin-1 receptor	{}
Endothelin B receptor	{}
Endothelin-1 receptor	1
Acetylsalicylic acid	{}
Endothelin B receptor	0
Linagliptin	1
Dipeptidyl peptidase 4	{}
Dipeptidyl peptidase 4	2
Sitagliptin	{}
Atorvastatin	{}
Velpatasvir	0
Metronidazole	1
Oxygen-insensitive NADPH nitroreductase	{}
Oxygen-insensitive NADPH nitroreductase	0
Leflunomide	0
Ramelteon	2
Melatonin receptor type 1A	{}
Melatonin receptor type 1B	{}
Melatonin receptor type 1A	2
Resveratrol	{}
Melatonin	{}
Melatonin receptor type 1B	2
Resveratrol	{}
Melatonin	{}
Inosine	3
IAG-nucleoside hydrolase	{}
Purine nucleoside phosphorylase	{}
Purine nucleoside phosphorylase DeoD-type	{}
IAG-nucleoside hydrolase	0
Purine nucleoside phosphorylase	0
Purine nucleoside phosphorylase DeoD-type	0
Ketamine	10
Glutamate receptor ionotropic, NMDA 3A	{}
Substance-P receptor	{}
Delta-type opioid receptor	{}
Sodium-dependent noradrenaline transporter	{}
Kappa-type opioid receptor	{}
Mu-type opioid receptor	{}
5-hydroxytryptamine receptor 1F	{}
Alpha-7 nicotinic cholinergic receptor subunit	{}
Cholinesterase	{}
Nitric oxide synthase, brain	{}
Glutamate receptor ionotropic, NMDA 3A	2
Tramadol	{}
Acetylcysteine	{}
Substance-P receptor	2
Aprepitant	{}
Tramadol	{}
Delta-type opioid receptor	6
Cannabidiol	{}
Naltrexone	{}
Metenkefalin	{}
Oxycodone	{}
Tramadol	{}
Morphine	{}
Sodium-dependent noradrenaline transporter	1
Tramadol	{}
Kappa-type opioid receptor	6
Naltrexone	{}
Oxycodone	{}
Levomenthol	{}
Tramadol	{}
Morphine	{}
Progesterone	{}
Mu-type opioid receptor	6
Cannabidiol	{}
Naltrexone	{}
Metenkefalin	{}
Oxycodone	{}
Tramadol	{}
Morphine	{}
5-hydroxytryptamine receptor 1F	0
Alpha-7 nicotinic cholinergic receptor subunit	1
Tramadol	{}
Cholinesterase	1
Pyridostigmine	{}
Nitric oxide synthase, brain	2
Citrulline	{}
Methylene blue	{}
Celecoxib	4
Prostaglandin G/H synthase 2	{}
Carbonic anhydrase 2	{}
Carbonic anhydrase 3	{}
Cadherin-11	{}
Prostaglandin G/H synthase 2	12
Acetylsalicylic acid	{}
Cannabidiol	{}
Indomethacin	{}
Icosapent	{}
Ibuprofen	{}
Acetaminophen	{}
Ginseng	{}
Naproxen	{}
Resveratrol	{}
Lenalidomide	{}
Thalidomide	{}
Nimesulide	{}
Carbonic anhydrase 2	0
Carbonic anhydrase 3	0
Cadherin-11	0
GS-441524	0
Dipyridamole	4
cAMP and cAMP-inhibited cGMP 3',5'-cyclic phosphodiesterase 10A	{}
Adenosine deaminase	{}
cAMP-specific 3',5'-cyclic phosphodiesterase 4A	{}
Calcipressin-1	{}
cAMP and cAMP-inhibited cGMP 3',5'-cyclic phosphodiesterase 10A	0
Adenosine deaminase	1
Artenimol	{}
cAMP-specific 3',5'-cyclic phosphodiesterase 4A	2
Iloprost	{}
Ibudilast	{}
Calcipressin-1	0
Lisinopril	0
Tinzaparin	3
Antithrombin-III	{}
Integrin alpha-4	{}
Stromal cell-derived factor 1	{}
Antithrombin-III	6
Sulodexide	{}
Heparin	{}
Enoxaparin	{}
Nadroparin	{}
Fondaparinux	{}
Bemiparin	{}
Integrin alpha-4	0
Stromal cell-derived factor 1	0
Acalabrutinib	0
Raltegravir	1
Integrase	{}
Integrase	0
Ifenprodil	5
Glutamate receptor ionotropic, NMDA 2B	{}
Glutamate receptor ionotropic, NMDA 1	{}
G protein-activated inward rectifier potassium channel 1	{}
G protein-activated inward rectifier potassium channel 2	{}
G protein-activated inward rectifier potassium channel 4	{}
Glutamate receptor ionotropic, NMDA 2B	2
Tramadol	{}
Acetylcysteine	{}
Glutamate receptor ionotropic, NMDA 1	2
Tramadol	{}
Acetylcysteine	{}
G protein-activated inward rectifier potassium channel 1	0
G protein-activated inward rectifier potassium channel 2	0
G protein-activated inward rectifier potassium channel 4	0
Lidocaine	3
Sodium channel protein type 10 subunit alpha	{}
Sodium channel protein type 9 subunit alpha	{}
Sodium channel protein type 5 subunit alpha	{}
Sodium channel protein type 10 subunit alpha	1
Valproic acid	{}
Sodium channel protein type 9 subunit alpha	1
Valproic acid	{}
Sodium channel protein type 5 subunit alpha	1
Valproic acid	{}
Camphor	5
Camphor 5-monooxygenase	{}
Transient receptor potential cation channel subfamily V member 1	{}
Transient receptor potential cation channel subfamily V member 3	{}
Transient receptor potential cation channel subfamily A member 1	{}
Transient receptor potential cation channel subfamily M member 8	{}
Camphor 5-monooxygenase	0
Transient receptor potential cation channel subfamily V member 1	6
alpha-Linolenic acid	{}
Resiniferatoxin	{}
Cannabidiol	{}
Icosapent	{}
Acetaminophen	{}
Tramadol	{}
Transient receptor potential cation channel subfamily V member 3	2
Cannabidiol	{}
Levomenthol	{}
Transient receptor potential cation channel subfamily A member 1	2
Cannabidiol	{}
Levomenthol	{}
Transient receptor potential cation channel subfamily M member 8	2
Cannabidiol	{}
Levomenthol	{}
alpha-Linolenic acid	6
Fatty acid desaturase 1	{}
Fatty acid desaturase 2	{}
Sodium/calcium exchanger 1	{}
Bile acid receptor	{}
Elongation of very long chain fatty acids protein 2	{}
Elongation of very long chain fatty acids protein 5	{}
Fatty acid desaturase 1	1
Icosapent	{}
Fatty acid desaturase 2	0
Sodium/calcium exchanger 1	1
Icosapent	{}
Bile acid receptor	0
Elongation of very long chain fatty acids protein 2	0
Elongation of very long chain fatty acids protein 5	0
Fosinopril	0
Primaquine	1
Keratin, type II cytoskeletal 7	{}
Keratin, type II cytoskeletal 7	0
Resiniferatoxin	0
Nicotinamide	4
Exotoxin A	{}
L-lactate dehydrogenase A chain	{}
Poly [ADP-ribose] polymerase 1	{}
ADP-ribosyl cyclase/cyclic ADP-ribose hydrolase 2	{}
Exotoxin A	0
L-lactate dehydrogenase A chain	1
Artenimol	{}
Poly [ADP-ribose] polymerase 1	0
ADP-ribosyl cyclase/cyclic ADP-ribose hydrolase 2	0
Tofacitinib	0
Valsartan	0
Thimerosal	3
Methionine synthase	{}
Cystine/glutamate transporter	{}
Sodium/potassium-transporting ATPase subunit gamma	{}
Methionine synthase	2
Mecobalamin	{}
Cyanocobalamin	{}
Cystine/glutamate transporter	1
Acetylcysteine	{}
Sodium/potassium-transporting ATPase subunit gamma	0
Acetylsalicylic acid	13
Prostaglandin G/H synthase 1	{}
Aldo-keto reductase family 1 member C1	{}
Cellular tumor antigen p53	{}
78 kDa glucose-regulated protein	{}
Tumor necrosis factor-inducible gene 6 protein	{}
Caspase-1	{}
Caspase-3	{}
Mitogen-activated protein kinase 1	{}
Mitogen-activated protein kinase 3	{}
Mitogen-activated protein kinase 6	{}
G1/S-specific cyclin-D1	{}
Myc proto-oncogene protein	{}
Proliferating cell nuclear antigen	{}
Prostaglandin G/H synthase 1	7
Cannabidiol	{}
Indomethacin	{}
Icosapent	{}
Ibuprofen	{}
Acetaminophen	{}
Naproxen	{}
Resveratrol	{}
Aldo-keto reductase family 1 member C1	0
Cellular tumor antigen p53	0
78 kDa glucose-regulated protein	0
Tumor necrosis factor-inducible gene 6 protein	0
Caspase-1	1
Minocycline	{}
Caspase-3	1
Minocycline	{}
Mitogen-activated protein kinase 1	1
Minocycline	{}
Mitogen-activated protein kinase 3	1
Minocycline	{}
Mitogen-activated protein kinase 6	1
Minocycline	{}
G1/S-specific cyclin-D1	0
Myc proto-oncogene protein	1
Nadroparin	{}
Proliferating cell nuclear antigen	1
Liothyronine	{}
Cannabidiol	24
Cannabinoid receptor 1	{}
Cannabinoid receptor 2	{}
G-protein coupled receptor 12	{}
Glycine receptor subunit alpha-1	{}
Glycine receptor subunit beta	{}
Glycine receptor subunit alpha-3	{}
N-arachidonyl glycine receptor	{}
G-protein coupled receptor 55	{}
Neuronal acetylcholine receptor subunit alpha-7	{}
Transient receptor potential cation channel subfamily V member 2	{}
Transient receptor potential cation channel subfamily V member 4	{}
Voltage-dependent anion-selective channel protein 1	{}
Adenosine receptor A1	{}
Acetyl-CoA acetyltransferase, mitochondrial	{}
3-hydroxy-3-methylglutaryl-coenzyme A reductase	{}
Indoleamine 2,3-dioxygenase 1	{}
Catalase	{}
Cytochrome P450 3A5	{}
Cytochrome P450 2D6	{}
Superoxide dismutase [Cu-Zn]	{}
Cytochrome P450 1A2	{}
Cytochrome P450 3A7	{}
Arylalkylamine N-acetyltransferase	{}
N-acylethanolamine-hydrolyzing acid amidase	{}
Cannabinoid receptor 1	0
Cannabinoid receptor 2	0
G-protein coupled receptor 12	0
Glycine receptor subunit alpha-1	2
Isoflurane	{}
Sevoflurane	{}
Glycine receptor subunit beta	0
Glycine receptor subunit alpha-3	1
Ivermectin	{}
N-arachidonyl glycine receptor	0
G-protein coupled receptor 55	0
Neuronal acetylcholine receptor subunit alpha-7	0
Transient receptor potential cation channel subfamily V member 2	0
Transient receptor potential cation channel subfamily V member 4	0
Voltage-dependent anion-selective channel protein 1	0
Adenosine receptor A1	3
Pentoxifylline	{}
Defibrotide	{}
Tramadol	{}
Acetyl-CoA acetyltransferase, mitochondrial	0
3-hydroxy-3-methylglutaryl-coenzyme A reductase	3
Rosuvastatin	{}
Atorvastatin	{}
Simvastatin	{}
Indoleamine 2,3-dioxygenase 1	0
Catalase	0
Cytochrome P450 3A5	0
Cytochrome P450 2D6	0
Superoxide dismutase [Cu-Zn]	0
Cytochrome P450 1A2	0
Cytochrome P450 3A7	0
Arylalkylamine N-acetyltransferase	0
N-acylethanolamine-hydrolyzing acid amidase	0
Nelfinavir	1
HIV-1 protease	{}
HIV-1 protease	1
TMC-310911	{}
Thiamine	1
Thiamin pyrophosphokinase 1	{}
Thiamin pyrophosphokinase 1	0
Artenimol	184
[truncated: 1,305 more rows]
