# Supplementary material for: COVIDrugNet: a network-based web tool to investigate the drugs currently in clinical trial to contrast COVID-19
Source: Sci Rep. 2021 Sep 30;11:19426. doi: 10.1038/s41598-021-98812-0 (PMC8484553; doi:10.1038/s41598-021-98812-0)
Supplement: Supplementary file 2 — Supplementary Information 2. [file 41598_2021_98812_MOESM2_ESM.zip › graphs/drug_target/drug_target.adjlist]

#collector.py
# GMT Wed Aug 11 09:06:17 2021
# 
Folic acid	Folate receptor gamma	Folate receptor beta	Folate receptor alpha
Folate receptor gamma
Folate receptor beta
Folate receptor alpha
Cysteine	Glutamate--cysteine ligase regulatory subunit	Glutamate--cysteine ligase catalytic subunit	Aspartate aminotransferase, cytoplasmic	Aspartate aminotransferase, mitochondrial	Cystathionine gamma-lyase	Cystathionine beta-synthase	Cysteine--tRNA ligase, cytoplasmic	Methylated-DNA--protein-cysteine methyltransferase	Glutathione synthetase	Probable cysteine--tRNA ligase, mitochondrial	Cysteine sulfinic acid decarboxylase	Cysteine desulfurase, mitochondrial	Cysteine dioxygenase type 1
Glutamate--cysteine ligase regulatory subunit
Glutamate--cysteine ligase catalytic subunit
Aspartate aminotransferase, cytoplasmic
Aspartate aminotransferase, mitochondrial
Cystathionine gamma-lyase
Cystathionine beta-synthase	Serine
Cysteine--tRNA ligase, cytoplasmic
Methylated-DNA--protein-cysteine methyltransferase
Glutathione synthetase	Glutathione	Acetylcysteine
Probable cysteine--tRNA ligase, mitochondrial
Cysteine sulfinic acid decarboxylase
Cysteine desulfurase, mitochondrial
Cysteine dioxygenase type 1
Tacrolimus	Peptidyl-prolyl cis-trans isomerase FKBP1A
Peptidyl-prolyl cis-trans isomerase FKBP1A	Sirolimus
Enalapril	Angiotensin-converting enzyme
Angiotensin-converting enzyme	Lisinopril	Fosinopril	Perindopril	Benazepril	Captopril	Ramipril	Quinapril	Trandolapril	Moexipril
Eflornithine	Ornithine decarboxylase
Ornithine decarboxylase
Rivaroxaban	Coagulation factor X
Coagulation factor X	Apixaban	Heparin	Enoxaparin	Nafamostat	Edoxaban	Fondaparinux	Bemiparin
Glutathione	Microsomal glutathione S-transferase 3	Hematopoietic prostaglandin D synthase	Glutathione S-transferase A1	Glutathione S-transferase A2	Microsomal glutathione S-transferase 1	S-formylglutathione hydrolase	Gamma-glutamyltranspeptidase 1	Glutathione S-transferase Mu 2	Glutaredoxin-1	Phospholipid hydroperoxide glutathione peroxidase, mitochondrial	Glutathione S-transferase Mu 5	Glutathione peroxidase 6	Hydroxyacylglutathione hydrolase, mitochondrial	Glutathione peroxidase	Glutathione peroxidase 7	Microsomal glutathione S-transferase 2	Glutathione S-transferase omega-2	Glutaredoxin-2, mitochondrial	Lactoylglutathione lyase	Leukotriene C4 synthase	Glutathione reductase, mitochondrial	Glutathione S-transferase Mu 1	Glutathione S-transferase kappa 1	Glutathione S-transferase A3	Glutathione S-transferase Mu 3	Glutathione S-transferase A4	Glutathione S-transferase Mu 4	Glutathione S-transferase A5	Glutathione S-transferase P	Glutathione S-transferase omega-1	Glutathione peroxidase 1	Glutathione peroxidase 2	Glutathione S-transferase theta-1	Maleylacetoacetate isomerase	Epididymal secretory glutathione peroxidase	Glutathione peroxidase 3	Aldose reductase	Matrix metalloproteinase-9	Cytochrome P450 3A4	Probable glutathione peroxidase 8
Microsomal glutathione S-transferase 3
Hematopoietic prostaglandin D synthase	Tretinoin	Tranilast
Glutathione S-transferase A1
Glutathione S-transferase A2	Chloroquine
Microsomal glutathione S-transferase 1
S-formylglutathione hydrolase
Gamma-glutamyltranspeptidase 1
Glutathione S-transferase Mu 2
Glutaredoxin-1
Phospholipid hydroperoxide glutathione peroxidase, mitochondrial
Glutathione S-transferase Mu 5
Glutathione peroxidase 6
Hydroxyacylglutathione hydrolase, mitochondrial
Glutathione peroxidase
Glutathione peroxidase 7
Microsomal glutathione S-transferase 2
Glutathione S-transferase omega-2
Glutaredoxin-2, mitochondrial
Lactoylglutathione lyase	Indomethacin
Leukotriene C4 synthase
Glutathione reductase, mitochondrial	Cannabidiol
Glutathione S-transferase Mu 1	Chloroquine
Glutathione S-transferase kappa 1
Glutathione S-transferase A3
Glutathione S-transferase Mu 3
Glutathione S-transferase A4
Glutathione S-transferase Mu 4
Glutathione S-transferase A5
Glutathione S-transferase P	Curcumin
Glutathione S-transferase omega-1
Glutathione peroxidase 1	Cannabidiol
Glutathione peroxidase 2
Glutathione S-transferase theta-1
Maleylacetoacetate isomerase
Epididymal secretory glutathione peroxidase
Glutathione peroxidase 3
Aldose reductase
Matrix metalloproteinase-9	Captopril	Minocycline
Cytochrome P450 3A4
Probable glutathione peroxidase 8
Diphenhydramine	Histamine H1 receptor	Muscarinic acetylcholine receptor M2
Histamine H1 receptor	Chlorpromazine	Quetiapine	Ketotifen
Muscarinic acetylcholine receptor M2	Quetiapine	Ketamine
Ledipasvir	Nonstructural protein 5A
Nonstructural protein 5A	Velpatasvir	Elbasvir	Daclatasvir
Spironolactone	Mineralocorticoid receptor	Androgen receptor	Progesterone receptor	Glucocorticoid receptor	Cytochrome P450 11B2, mitochondrial	Steroid 17-alpha-hydroxylase/17,20 lyase	3-oxo-5-alpha-steroid 4-dehydrogenase 1	3-oxo-5-alpha-steroid 4-dehydrogenase 2	Polyprenol reductase	Sex hormone-binding globulin	Voltage-dependent calcium channel gamma-1 subunit	Voltage-dependent calcium channel gamma-2 subunit	Voltage-dependent calcium channel gamma-3 subunit	Voltage-dependent calcium channel gamma-4 subunit	Voltage-dependent calcium channel gamma-5 subunit	Voltage-dependent calcium channel gamma-6 subunit	Voltage-dependent calcium channel gamma-7 subunit	Voltage-dependent calcium channel gamma-8 subunit	Voltage-dependent calcium channel subunit alpha-2/delta-1	Voltage-dependent calcium channel subunit alpha-2/delta-2	Voltage-dependent calcium channel subunit alpha-2/delta-3	Voltage-dependent calcium channel subunit alpha-2/delta-4	Voltage-dependent L-type calcium channel subunit alpha-1C	Voltage-dependent L-type calcium channel subunit alpha-1D	Voltage-dependent L-type calcium channel subunit alpha-1F	Voltage-dependent L-type calcium channel subunit alpha-1S	Voltage-dependent L-type calcium channel subunit beta-1	Voltage-dependent L-type calcium channel subunit beta-2	Voltage-dependent L-type calcium channel subunit beta-3	Voltage-dependent L-type calcium channel subunit beta-4	Voltage-dependent N-type calcium channel subunit alpha-1B	Voltage-dependent P/Q-type calcium channel subunit alpha-1A	Voltage-dependent R-type calcium channel subunit alpha-1E	Voltage-dependent T-type calcium channel subunit alpha-1G	Voltage-dependent T-type calcium channel subunit alpha-1H	Voltage-dependent T-type calcium channel subunit alpha-1I	Nuclear receptor subfamily 1 group I member 2
Mineralocorticoid receptor	Progesterone
Androgen receptor	Tamoxifen	Norelgestromin	Bicalutamide	Enzalutamide	Progesterone
Progesterone receptor	Mometasone furoate	Mometasone	Norelgestromin	Progesterone
Glucocorticoid receptor	Prednisolone acetate	Budesonide	Hydrocortisone	Betamethasone	Prednisolone	Mometasone furoate	Dexamethasone	Methylprednisolone	Mometasone	Prednisone	Ciclesonide	Progesterone
Cytochrome P450 11B2, mitochondrial
Steroid 17-alpha-hydroxylase/17,20 lyase	Cannabidiol	Progesterone
3-oxo-5-alpha-steroid 4-dehydrogenase 1	Finasteride	Dutasteride
3-oxo-5-alpha-steroid 4-dehydrogenase 2	Finasteride	Dutasteride
Polyprenol reductase
Sex hormone-binding globulin	Genistein	Tamoxifen	Quercetin	Toremifene	Progesterone
Voltage-dependent calcium channel gamma-1 subunit	Diltiazem
Voltage-dependent calcium channel gamma-2 subunit
Voltage-dependent calcium channel gamma-3 subunit
Voltage-dependent calcium channel gamma-4 subunit
Voltage-dependent calcium channel gamma-5 subunit
Voltage-dependent calcium channel gamma-6 subunit
Voltage-dependent calcium channel gamma-7 subunit
Voltage-dependent calcium channel gamma-8 subunit
Voltage-dependent calcium channel subunit alpha-2/delta-1
Voltage-dependent calcium channel subunit alpha-2/delta-2
Voltage-dependent calcium channel subunit alpha-2/delta-3	Amlodipine
Voltage-dependent calcium channel subunit alpha-2/delta-4
Voltage-dependent L-type calcium channel subunit alpha-1C	Verapamil	Amlodipine	Levomenthol	Nifedipine	Amiodarone	Diltiazem
Voltage-dependent L-type calcium channel subunit alpha-1D	Levomenthol	Nifedipine	Amiodarone
Voltage-dependent L-type calcium channel subunit alpha-1F	Levomenthol	Amiodarone
Voltage-dependent L-type calcium channel subunit alpha-1S	Levomenthol	Nifedipine	Amiodarone
Voltage-dependent L-type calcium channel subunit beta-1	Amlodipine	Levomenthol	Amiodarone
Voltage-dependent L-type calcium channel subunit beta-2	Levomenthol	Nifedipine	Amiodarone
Voltage-dependent L-type calcium channel subunit beta-3	Levomenthol	Amiodarone
Voltage-dependent L-type calcium channel subunit beta-4	Levomenthol	Amiodarone
Voltage-dependent N-type calcium channel subunit alpha-1B	Verapamil	Amlodipine
Voltage-dependent P/Q-type calcium channel subunit alpha-1A	Verapamil	Levomenthol
Voltage-dependent R-type calcium channel subunit alpha-1E
Voltage-dependent T-type calcium channel subunit alpha-1G	Cannabidiol	Verapamil	Nifedipine
Voltage-dependent T-type calcium channel subunit alpha-1H	Cannabidiol	Verapamil	Nifedipine
Voltage-dependent T-type calcium channel subunit alpha-1I	Cannabidiol	Amlodipine	Nifedipine	Amiodarone
Nuclear receptor subfamily 1 group I member 2	Genistein	Vitamin E	Piperine	Tamoxifen	Dexamethasone	Estradiol	Quercetin	Fenofibrate	Ethinylestradiol	Nifedipine	Resveratrol	Ritonavir
Oleic Acid	Myelin P2 protein	Peroxisome proliferator-activated receptor alpha	Peroxisome proliferator-activated receptor delta	Retinoic acid receptor RXR-alpha	Peroxisome proliferator-activated receptor gamma
Myelin P2 protein
Peroxisome proliferator-activated receptor alpha	alpha-Linolenic acid	Indomethacin	Omega-3 fatty acids	Icosapent	Ibuprofen	Fenofibrate	Resveratrol	Amiodarone	Valproic acid
Peroxisome proliferator-activated receptor delta	alpha-Linolenic acid	Icosapent	Valproic acid
Retinoic acid receptor RXR-alpha	Tretinoin	alpha-Linolenic acid
Peroxisome proliferator-activated receptor gamma	Clofazimine	alpha-Linolenic acid	Cannabidiol	Indomethacin	Omega-3 fatty acids	Curcumin	Icosapent	Ibuprofen	Pioglitazone	Telmisartan	Resveratrol	Amiodarone	Valproic acid
Famotidine	Histamine H2 receptor
Histamine H2 receptor
Fostamatinib	Tyrosine-protein kinase SYK	Adenosine receptor A3	Vesicle monoamine transporter type 2	Fatty-acid amide hydrolase 1	Equilibrative nucleoside transporter 1	UDP-glucuronosyltransferase 1-1	cGMP-specific 3',5'-cyclic phosphodiesterase	Arachidonate 5-lipoxygenase	Cathepsin S	Cathepsin L1	Tyrosine-protein kinase ABL1	Calcium-dependent protein kinase 1	Serine/threonine-protein kinase PknB	Ribosomal protein S6 kinase alpha-6	Non-receptor tyrosine-protein kinase TYK2	Atypical kinase COQ8A, mitochondrial	Tyrosine-protein kinase JAK1	Hepatocyte growth factor receptor	Serine/threonine-protein kinase NIM1	Serine/threonine-protein kinase 26	cAMP-dependent protein kinase catalytic subunit alpha	Serine/threonine-protein kinase 24	Serine/threonine-protein kinase 3	Tyrosine-protein kinase Tec	Serine/threonine-protein kinase 33	Serine/threonine-protein kinase 35	Serine/threonine-protein kinase 36	Serine/threonine-protein kinase 38	Serine/threonine-protein kinase 38-like	STE20/SPS1-related proline-alanine-rich protein kinase	Serine/threonine-protein kinase TAO1	Serine/threonine-protein kinase TAO2	Serine/threonine-protein kinase TAO3	Serine/threonine-protein kinase TBK1	Angiopoietin-1 receptor	Dual specificity testis-specific protein kinase 1	TGF-beta receptor type-1	TGF-beta receptor type-2	Tyrosine-protein kinase receptor Tie-1	Serine/threonine-protein kinase tousled-like 1	Serine/threonine-protein kinase tousled-like 2	TRAF2 and NCK-interacting protein kinase	Non-receptor tyrosine-protein kinase TNK1	Activated CDC42 kinase 1	Serine/threonine-protein kinase TNNI3K	Testis-specific serine/threonine-protein kinase 1	Dual specificity protein kinase TTK	Tyrosine-protein kinase TXK	Tyrosine-protein kinase receptor TYRO3	Serine/threonine-protein kinase ULK1	Serine/threonine-protein kinase ULK2	Serine/threonine-protein kinase ULK3	Wee1-like protein kinase	Tyrosine-protein kinase Yes	Mitogen-activated protein kinase kinase kinase 19	Mitogen-activated protein kinase kinase kinase MLT	Tyrosine-protein kinase ZAP-70	AP2-associated protein kinase 1	Abelson tyrosine-protein kinase 2	Activin receptor type-1	Activin receptor type-1B	Atypical kinase COQ8B, mitochondrial	ALK tyrosine kinase receptor	Ankyrin repeat and protein kinase domain-containing protein 1	Aurora kinase A	Aurora kinase B	Aurora kinase C	Tyrosine-protein kinase receptor UFO	Tyrosine-protein kinase Blk	BMP-2-inducible protein kinase	Bone morphogenetic protein receptor type-1B	Bone morphogenetic protein receptor type-2	Cytoplasmic tyrosine-protein kinase BMX	Serine/threonine-protein kinase B-raf	Tyrosine-protein kinase BTK	Calcium/calmodulin-dependent protein kinase type 1	Calcium/calmodulin-dependent protein kinase type 1D	Calcium/calmodulin-dependent protein kinase type 1G	Calcium/calmodulin-dependent protein kinase type II subunit alpha	Calcium/calmodulin-dependent protein kinase type II subunit beta	Calcium/calmodulin-dependent protein kinase type II subunit delta	Calcium/calmodulin-dependent protein kinase type II subunit gamma	Calcium/calmodulin-dependent protein kinase kinase 1	Calcium/calmodulin-dependent protein kinase kinase 2	Peripheral plasma membrane protein CASK	Kappa-casein	Cyclin-dependent kinase 1	Serine/threonine-protein kinase MRCK gamma	Cyclin-dependent kinase 4	Cyclin-dependent kinase-like 1	Cyclin-dependent kinase-like 2	Serine/threonine-protein kinase Chk1	Serine/threonine-protein kinase Chk2	Citron Rho-interacting kinase	Dual specificity protein kinase CLK1	Dual specificity protein kinase CLK2	Dual specificity protein kinase CLK3	Dual specificity protein kinase CLK4	Macrophage colony-stimulating factor 1 receptor	Tyrosine-protein kinase CSK	Casein kinase I isoform alpha	Casein kinase II subunit alpha	Casein kinase II subunit alpha'	Death-associated protein kinase 1	Death-associated protein kinase 2	Death-associated protein kinase 3	Serine/threonine-protein kinase DCLK1	Serine/threonine-protein kinase DCLK2	Serine/threonine-protein kinase DCLK3	Epithelial discoidin domain-containing receptor 1	Discoidin domain-containing receptor 2	Dual specificity tyrosine-phosphorylation-regulated kinase 1A	Dual specificity tyrosine-phosphorylation-regulated kinase 1B	Epidermal growth factor receptor	Eukaryotic translation initiation factor 2-alpha kinase 1	Interferon-induced, double-stranded RNA-activated protein kinase	eIF-2-alpha kinase GCN2	Ephrin type-A receptor 1	Ephrin type-A receptor 2	Ephrin type-A receptor 3	Ephrin type-A receptor 4	Ephrin type-A receptor 5	Ephrin type-A receptor 6	Ephrin type-A receptor 7	Ephrin type-A receptor 8	Ephrin type-B receptor 1	Ephrin type-B receptor 2	Ephrin type-B receptor 4	Ephrin type-B receptor 6	Receptor tyrosine-protein kinase erbB-2	Receptor tyrosine-protein kinase erbB-4	Serine/threonine-protein kinase/endoribonuclease IRE1	Tyrosine-protein kinase Fer	Tyrosine-protein kinase Fes/Fps	Fibroblast growth factor receptor 1	Fibroblast growth factor receptor 2	Fibroblast growth factor receptor 3	Tyrosine-protein kinase Fgr	Vascular endothelial growth factor receptor 1	Receptor-type tyrosine-protein kinase FLT3	Vascular endothelial growth factor receptor 3	Serine/threonine-protein kinase mTOR	Tyrosine-protein kinase FRK	Tyrosine-protein kinase Fyn	Cyclin-G-associated kinase	Glycogen synthase kinase-3 alpha	Glycogen synthase kinase-3 beta	Tyrosine-protein kinase HCK	Homeodomain-interacting protein kinase 2	Homeodomain-interacting protein kinase 3	Serine/threonine-protein kinase ICK	Inhibitor of nuclear factor kappa-B kinase subunit beta	Inhibitor of nuclear factor kappa-B kinase subunit epsilon	Insulin receptor	Insulin receptor-related protein	Interleukin-1 receptor-associated kinase 1	Interleukin-1 receptor-associated kinase 3	Interleukin-1 receptor-associated kinase 4	Tyrosine-protein kinase ITK/TSK	Tyrosine-protein kinase JAK2	Tyrosine-protein kinase JAK3	Vascular endothelial growth factor receptor 2	Serine/threonine-protein kinase SIK3	Mast/stem cell growth factor receptor Kit	Serine/threonine-protein kinase LATS1	Tyrosine-protein kinase Lck	LIM domain kinase 1	LIM domain kinase 2	Leucine-rich repeat serine/threonine-protein kinase 2	Leukocyte tyrosine kinase receptor	Tyrosine-protein kinase Lyn	Dual specificity mitogen-activated protein kinase kinase 2	Dual specificity mitogen-activated protein kinase kinase 3	Dual specificity mitogen-activated protein kinase kinase 5	Dual specificity mitogen-activated protein kinase kinase 6	Mitogen-activated protein kinase kinase kinase 1	Mitogen-activated protein kinase kinase kinase 10	Mitogen-activated protein kinase kinase kinase 11	Mitogen-activated protein kinase kinase kinase 12	Mitogen-activated protein kinase kinase kinase 13	Mitogen-activated protein kinase kinase kinase 15	Mitogen-activated protein kinase kinase kinase 2	Mitogen-activated protein kinase kinase kinase 3	Mitogen-activated protein kinase kinase kinase 4	Mitogen-activated protein kinase kinase kinase 6	Mitogen-activated protein kinase kinase kinase 9	Mitogen-activated protein kinase kinase kinase kinase 1	Mitogen-activated protein kinase kinase kinase kinase 2	Mitogen-activated protein kinase kinase kinase kinase 3	Mitogen-activated protein kinase kinase kinase kinase 4	Mitogen-activated protein kinase kinase kinase kinase 5	Mitogen-activated protein kinase 10	Mitogen-activated protein kinase 13	Mitogen-activated protein kinase 14	Mitogen-activated protein kinase 15	Mitogen-activated protein kinase 4	Mitogen-activated protein kinase 7	Mitogen-activated protein kinase 9	MAP kinase-activated protein kinase 5	Serine/threonine-protein kinase MARK1	Serine/threonine-protein kinase MARK2	MAP/microtubule affinity-regulating kinase 3	MAP/microtubule affinity-regulating kinase 4	CLIP-associating protein 1	Microtubule-associated serine/threonine-protein kinase 1	Megakaryocyte-associated tyrosine-protein kinase	Maternal embryonic leucine zipper kinase	Tyrosine-protein kinase Mer	Misshapen-like kinase 1	MAP kinase-interacting serine/threonine-protein kinase 1	MAP kinase-interacting serine/threonine-protein kinase 2	Macrophage-stimulating protein receptor	Muscle, skeletal receptor tyrosine-protein kinase	Myosin light chain kinase, smooth muscle	Myosin light chain kinase 2, skeletal/cardiac muscle	Myosin light chain kinase 3	Myosin light chain kinase family member 4	Myosin-IIIa	Serine/threonine-protein kinase Nek1	Serine/threonine-protein kinase Nek11	Serine/threonine-protein kinase Nek2	Serine/threonine-protein kinase Nek3	Serine/threonine-protein kinase Nek4	Serine/threonine-protein kinase Nek5	Serine/threonine-protein kinase Nek9	High affinity nerve growth factor receptor	BDNF/NT-3 growth factors receptor	NT-3 growth factor receptor	NUAK family SNF1-like kinase 1	NUAK family SNF1-like kinase 2	Serine/threonine-protein kinase OSR1	Serine/threonine-protein kinase PAK 1	Serine/threonine-protein kinase PAK 2	Serine/threonine-protein kinase PAK 3	Serine/threonine-protein kinase PAK 4	Serine/threonine-protein kinase PAK 6	Serine/threonine-protein kinase PAK 5	Cyclin-dependent kinase 16	Cyclin-dependent kinase 17	Platelet-derived growth factor receptor alpha	Platelet-derived growth factor receptor beta	3-phosphoinositide-dependent protein kinase 1	Cyclin-dependent kinase 15	Phosphorylase b kinase gamma catalytic chain, skeletal muscle/heart isoform	Phosphatidylinositol 4-kinase beta	Phosphatidylinositol 4-phosphate 3-kinase C2 domain-containing subunit beta	Phosphatidylinositol 4-phosphate 3-kinase C2 domain-containing subunit gamma	Phosphatidylinositol 4,5-bisphosphate 3-kinase catalytic subunit delta isoform	Phosphatidylinositol 4,5-bisphosphate 3-kinase catalytic subunit gamma isoform	Serine/threonine-protein kinase pim-1	Serine/threonine-protein kinase pim-3	Phosphatidylinositol 5-phosphate 4-kinase type-2 beta	Phosphatidylinositol 5-phosphate 4-kinase type-2 gamma	Membrane-associated tyrosine- and threonine-specific cdc2-inhibitory kinase	Serine/threonine-protein kinase N1	Serine/threonine-protein kinase N2	Serine/threonine-protein kinase PLK1	Serine/threonine-protein kinase PLK2	Serine/threonine-protein kinase PLK3	Serine/threonine-protein kinase PLK4	5'-AMP-activated protein kinase catalytic subunit alpha-1	5'-AMP-activated protein kinase catalytic subunit alpha-2	5'-AMP-activated protein kinase subunit beta-1	5'-AMP-activated protein kinase subunit beta-2	5'-AMP-activated protein kinase subunit gamma-1	5'-AMP-activated protein kinase subunit gamma-2	5'-AMP-activated protein kinase subunit gamma-3	cAMP-dependent protein kinase catalytic subunit beta	Protein kinase C delta type	Protein kinase C epsilon type	Protein kinase C gamma type	Protein kinase C iota type	Protein kinase C theta type	Serine/threonine-protein kinase D1	cGMP-dependent protein kinase 2	Serine/threonine-protein kinase PRP4 homolog	Focal adhesion kinase 1	Protein-tyrosine kinase 2-beta	Protein-tyrosine kinase 6	RAF proto-oncogene serine/threonine-protein kinase	Proto-oncogene tyrosine-protein kinase receptor Ret	Serine/threonine-protein kinase RIO1	Serine/threonine-protein kinase RIO2	Serine/threonine-protein kinase RIO3	Receptor-interacting serine/threonine-protein kinase 1	Receptor-interacting serine/threonine-protein kinase 2	Receptor-interacting serine/threonine-protein kinase 4	Rho-associated protein kinase 2	Proto-oncogene tyrosine-protein kinase ROS	Ribosomal protein S6 kinase alpha-1	Ribosomal protein S6 kinase alpha-3	Serine/threonine-protein kinase SBK1	Uncharacterized serine/threonine-protein kinase SBK3	Serine/threonine-protein kinase Sgk3	Serine/threonine-protein kinase SIK1	Serine/threonine-protein kinase SIK2	STE20-like serine/threonine-protein kinase	SNF-related serine/threonine-protein kinase	Proto-oncogene tyrosine-protein kinase Src	Tyrosine-protein kinase Srms	Serine/threonine-protein kinase 10	Serine/threonine-protein kinase 16	Serine/threonine-protein kinase 17A	Serine/threonine-protein kinase 17B	Serine/threonine-protein kinase 32A
Tyrosine-protein kinase SYK
Adenosine receptor A3	Piclidenoson
Vesicle monoamine transporter type 2
Fatty-acid amide hydrolase 1
Equilibrative nucleoside transporter 1
UDP-glucuronosyltransferase 1-1
cGMP-specific 3',5'-cyclic phosphodiesterase	Dipyridamole	Sildenafil
Arachidonate 5-lipoxygenase	Vitamin E	Resveratrol	Montelukast	Minocycline
Cathepsin S
Cathepsin L1
Tyrosine-protein kinase ABL1	Imatinib
Calcium-dependent protein kinase 1
Serine/threonine-protein kinase PknB
Ribosomal protein S6 kinase alpha-6
Non-receptor tyrosine-protein kinase TYK2	Tofacitinib	Ruxolitinib
Atypical kinase COQ8A, mitochondrial
Tyrosine-protein kinase JAK1	Tofacitinib	Baricitinib	Ruxolitinib
Hepatocyte growth factor receptor
Serine/threonine-protein kinase NIM1
Serine/threonine-protein kinase 26
cAMP-dependent protein kinase catalytic subunit alpha
Serine/threonine-protein kinase 24
Serine/threonine-protein kinase 3
Tyrosine-protein kinase Tec	Zanubrutinib
Serine/threonine-protein kinase 33
Serine/threonine-protein kinase 35
Serine/threonine-protein kinase 36
Serine/threonine-protein kinase 38
Serine/threonine-protein kinase 38-like
STE20/SPS1-related proline-alanine-rich protein kinase
Serine/threonine-protein kinase TAO1
Serine/threonine-protein kinase TAO2
Serine/threonine-protein kinase TAO3
Serine/threonine-protein kinase TBK1
Angiopoietin-1 receptor
Dual specificity testis-specific protein kinase 1
TGF-beta receptor type-1
TGF-beta receptor type-2
Tyrosine-protein kinase receptor Tie-1
Serine/threonine-protein kinase tousled-like 1
Serine/threonine-protein kinase tousled-like 2
TRAF2 and NCK-interacting protein kinase
Non-receptor tyrosine-protein kinase TNK1
Activated CDC42 kinase 1
Serine/threonine-protein kinase TNNI3K
Testis-specific serine/threonine-protein kinase 1
Dual specificity protein kinase TTK
Tyrosine-protein kinase TXK	Zanubrutinib
Tyrosine-protein kinase receptor TYRO3
Serine/threonine-protein kinase ULK1
Serine/threonine-protein kinase ULK2
Serine/threonine-protein kinase ULK3
Wee1-like protein kinase
Tyrosine-protein kinase Yes
Mitogen-activated protein kinase kinase kinase 19
Mitogen-activated protein kinase kinase kinase MLT
Tyrosine-protein kinase ZAP-70
AP2-associated protein kinase 1
Abelson tyrosine-protein kinase 2
Activin receptor type-1
Activin receptor type-1B
Atypical kinase COQ8B, mitochondrial
ALK tyrosine kinase receptor
Ankyrin repeat and protein kinase domain-containing protein 1
Aurora kinase A
Aurora kinase B	Hesperidin
Aurora kinase C
Tyrosine-protein kinase receptor UFO
Tyrosine-protein kinase Blk	Zanubrutinib
BMP-2-inducible protein kinase
Bone morphogenetic protein receptor type-1B
Bone morphogenetic protein receptor type-2
Cytoplasmic tyrosine-protein kinase BMX	Zanubrutinib
Serine/threonine-protein kinase B-raf
Tyrosine-protein kinase BTK	Ibrutinib	Acalabrutinib	Abivertinib	Zanubrutinib
Calcium/calmodulin-dependent protein kinase type 1
Calcium/calmodulin-dependent protein kinase type 1D
Calcium/calmodulin-dependent protein kinase type 1G
Calcium/calmodulin-dependent protein kinase type II subunit alpha
Calcium/calmodulin-dependent protein kinase type II subunit beta
Calcium/calmodulin-dependent protein kinase type II subunit delta
Calcium/calmodulin-dependent protein kinase type II subunit gamma
Calcium/calmodulin-dependent protein kinase kinase 1
Calcium/calmodulin-dependent protein kinase kinase 2
Peripheral plasma membrane protein CASK
Kappa-casein
Cyclin-dependent kinase 1
Serine/threonine-protein kinase MRCK gamma
Cyclin-dependent kinase 4
Cyclin-dependent kinase-like 1
Cyclin-dependent kinase-like 2
Serine/threonine-protein kinase Chk1
Serine/threonine-protein kinase Chk2
Citron Rho-interacting kinase
Dual specificity protein kinase CLK1
Dual specificity protein kinase CLK2
Dual specificity protein kinase CLK3
Dual specificity protein kinase CLK4
Macrophage colony-stimulating factor 1 receptor	Imatinib
Tyrosine-protein kinase CSK
Casein kinase I isoform alpha
Casein kinase II subunit alpha	Quercetin	Resveratrol
Casein kinase II subunit alpha'
Death-associated protein kinase 1
Death-associated protein kinase 2
Death-associated protein kinase 3
Serine/threonine-protein kinase DCLK1
Serine/threonine-protein kinase DCLK2
Serine/threonine-protein kinase DCLK3
Epithelial discoidin domain-containing receptor 1	Imatinib
Discoidin domain-containing receptor 2
Dual specificity tyrosine-phosphorylation-regulated kinase 1A
Dual specificity tyrosine-phosphorylation-regulated kinase 1B
Epidermal growth factor receptor	Lidocaine	Abivertinib	Zanubrutinib
Eukaryotic translation initiation factor 2-alpha kinase 1
Interferon-induced, double-stranded RNA-activated protein kinase	Indomethacin
eIF-2-alpha kinase GCN2
Ephrin type-A receptor 1
Ephrin type-A receptor 2
Ephrin type-A receptor 3
Ephrin type-A receptor 4
Ephrin type-A receptor 5
Ephrin type-A receptor 6
Ephrin type-A receptor 7
Ephrin type-A receptor 8
Ephrin type-B receptor 1
Ephrin type-B receptor 2
Ephrin type-B receptor 4
Ephrin type-B receptor 6
Receptor tyrosine-protein kinase erbB-2	Zanubrutinib
Receptor tyrosine-protein kinase erbB-4	Zanubrutinib
Serine/threonine-protein kinase/endoribonuclease IRE1
Tyrosine-protein kinase Fer
Tyrosine-protein kinase Fes/Fps
Fibroblast growth factor receptor 1	Heparin	Nintedanib
Fibroblast growth factor receptor 2	Heparin	Nintedanib	Thalidomide
Fibroblast growth factor receptor 3	Nintedanib
Tyrosine-protein kinase Fgr	Zanubrutinib
Vascular endothelial growth factor receptor 1	Nintedanib
Receptor-type tyrosine-protein kinase FLT3	Nintedanib
Vascular endothelial growth factor receptor 3	Nintedanib
Serine/threonine-protein kinase mTOR	Sirolimus
Tyrosine-protein kinase FRK	Zanubrutinib
Tyrosine-protein kinase Fyn
Cyclin-G-associated kinase
Glycogen synthase kinase-3 alpha
Glycogen synthase kinase-3 beta
Tyrosine-protein kinase HCK	Quercetin
Homeodomain-interacting protein kinase 2
Homeodomain-interacting protein kinase 3
Serine/threonine-protein kinase ICK
Inhibitor of nuclear factor kappa-B kinase subunit beta	Acetylsalicylic acid	Acetylcysteine
Inhibitor of nuclear factor kappa-B kinase subunit epsilon
Insulin receptor
Insulin receptor-related protein
Interleukin-1 receptor-associated kinase 1
Interleukin-1 receptor-associated kinase 3
Interleukin-1 receptor-associated kinase 4
Tyrosine-protein kinase ITK/TSK	Zanubrutinib
Tyrosine-protein kinase JAK2	Tofacitinib	Zanubrutinib	Baricitinib	Ruxolitinib
Tyrosine-protein kinase JAK3	Tofacitinib	Zanubrutinib	Baricitinib	Ruxolitinib
Vascular endothelial growth factor receptor 2	Nintedanib
Serine/threonine-protein kinase SIK3
Mast/stem cell growth factor receptor Kit	Imatinib
Serine/threonine-protein kinase LATS1
Tyrosine-protein kinase Lck	Nintedanib	Zanubrutinib
LIM domain kinase 1
LIM domain kinase 2
Leucine-rich repeat serine/threonine-protein kinase 2
Leukocyte tyrosine kinase receptor
Tyrosine-protein kinase Lyn	Nintedanib
Dual specificity mitogen-activated protein kinase kinase 2
Dual specificity mitogen-activated protein kinase kinase 3
Dual specificity mitogen-activated protein kinase kinase 5
Dual specificity mitogen-activated protein kinase kinase 6
Mitogen-activated protein kinase kinase kinase 1
Mitogen-activated protein kinase kinase kinase 10
Mitogen-activated protein kinase kinase kinase 11
Mitogen-activated protein kinase kinase kinase 12
Mitogen-activated protein kinase kinase kinase 13
Mitogen-activated protein kinase kinase kinase 15
Mitogen-activated protein kinase kinase kinase 2
Mitogen-activated protein kinase kinase kinase 3
Mitogen-activated protein kinase kinase kinase 4
Mitogen-activated protein kinase kinase kinase 6
Mitogen-activated protein kinase kinase kinase 9
Mitogen-activated protein kinase kinase kinase kinase 1
Mitogen-activated protein kinase kinase kinase kinase 2
Mitogen-activated protein kinase kinase kinase kinase 3
Mitogen-activated protein kinase kinase kinase kinase 4
Mitogen-activated protein kinase kinase kinase kinase 5
Mitogen-activated protein kinase 10	Minocycline
Mitogen-activated protein kinase 13	Minocycline
Mitogen-activated protein kinase 14	Minocycline
Mitogen-activated protein kinase 15	Acetylsalicylic acid	Minocycline
Mitogen-activated protein kinase 4	Acetylsalicylic acid	Minocycline
Mitogen-activated protein kinase 7	Acetylsalicylic acid	Minocycline
Mitogen-activated protein kinase 9	Minocycline
MAP kinase-activated protein kinase 5
Serine/threonine-protein kinase MARK1
Serine/threonine-protein kinase MARK2
MAP/microtubule affinity-regulating kinase 3
MAP/microtubule affinity-regulating kinase 4
CLIP-associating protein 1
Microtubule-associated serine/threonine-protein kinase 1
Megakaryocyte-associated tyrosine-protein kinase
Maternal embryonic leucine zipper kinase
Tyrosine-protein kinase Mer
Misshapen-like kinase 1
MAP kinase-interacting serine/threonine-protein kinase 1
MAP kinase-interacting serine/threonine-protein kinase 2
Macrophage-stimulating protein receptor
Muscle, skeletal receptor tyrosine-protein kinase
Myosin light chain kinase, smooth muscle
Myosin light chain kinase 2, skeletal/cardiac muscle
Myosin light chain kinase 3
Myosin light chain kinase family member 4
Myosin-IIIa
Serine/threonine-protein kinase Nek1
Serine/threonine-protein kinase Nek11
Serine/threonine-protein kinase Nek2
Serine/threonine-protein kinase Nek3
Serine/threonine-protein kinase Nek4
Serine/threonine-protein kinase Nek5
Serine/threonine-protein kinase Nek9
High affinity nerve growth factor receptor	Imatinib
BDNF/NT-3 growth factors receptor
NT-3 growth factor receptor
NUAK family SNF1-like kinase 1
NUAK family SNF1-like kinase 2
Serine/threonine-protein kinase OSR1
Serine/threonine-protein kinase PAK 1
Serine/threonine-protein kinase PAK 2
Serine/threonine-protein kinase PAK 3
Serine/threonine-protein kinase PAK 4
Serine/threonine-protein kinase PAK 6
Serine/threonine-protein kinase PAK 5
Cyclin-dependent kinase 16
Cyclin-dependent kinase 17
Platelet-derived growth factor receptor alpha	Imatinib	Nintedanib
Platelet-derived growth factor receptor beta	Imatinib	Nintedanib
3-phosphoinositide-dependent protein kinase 1	Celecoxib
Cyclin-dependent kinase 15
Phosphorylase b kinase gamma catalytic chain, skeletal muscle/heart isoform
Phosphatidylinositol 4-kinase beta
Phosphatidylinositol 4-phosphate 3-kinase C2 domain-containing subunit beta
Phosphatidylinositol 4-phosphate 3-kinase C2 domain-containing subunit gamma
Phosphatidylinositol 4,5-bisphosphate 3-kinase catalytic subunit delta isoform	Duvelisib
Phosphatidylinositol 4,5-bisphosphate 3-kinase catalytic subunit gamma isoform	Quercetin	Duvelisib
Serine/threonine-protein kinase pim-1	Quercetin
Serine/threonine-protein kinase pim-3
Phosphatidylinositol 5-phosphate 4-kinase type-2 beta
Phosphatidylinositol 5-phosphate 4-kinase type-2 gamma
Membrane-associated tyrosine- and threonine-specific cdc2-inhibitory kinase
Serine/threonine-protein kinase N1
Serine/threonine-protein kinase N2
Serine/threonine-protein kinase PLK1
Serine/threonine-protein kinase PLK2
Serine/threonine-protein kinase PLK3
Serine/threonine-protein kinase PLK4
5'-AMP-activated protein kinase catalytic subunit alpha-1	Acetylsalicylic acid
5'-AMP-activated protein kinase catalytic subunit alpha-2	Acetylsalicylic acid
5'-AMP-activated protein kinase subunit beta-1	Acetylsalicylic acid	Metformin
5'-AMP-activated protein kinase subunit beta-2	Acetylsalicylic acid
5'-AMP-activated protein kinase subunit gamma-1	Acetylsalicylic acid
5'-AMP-activated protein kinase subunit gamma-2	Acetylsalicylic acid
5'-AMP-activated protein kinase subunit gamma-3	Acetylsalicylic acid
cAMP-dependent protein kinase catalytic subunit beta
Protein kinase C delta type	Tamoxifen
Protein kinase C epsilon type	Tamoxifen
Protein kinase C gamma type	Tamoxifen
Protein kinase C iota type	Tamoxifen
Protein kinase C theta type	Tamoxifen
Serine/threonine-protein kinase D1
cGMP-dependent protein kinase 2
Serine/threonine-protein kinase PRP4 homolog
Focal adhesion kinase 1
Protein-tyrosine kinase 2-beta	Genistein	Leflunomide	Baricitinib
Protein-tyrosine kinase 6	Zanubrutinib
RAF proto-oncogene serine/threonine-protein kinase
Proto-oncogene tyrosine-protein kinase receptor Ret
Serine/threonine-protein kinase RIO1
Serine/threonine-protein kinase RIO2
Serine/threonine-protein kinase RIO3
Receptor-interacting serine/threonine-protein kinase 1
Receptor-interacting serine/threonine-protein kinase 2
Receptor-interacting serine/threonine-protein kinase 4
Rho-associated protein kinase 2
Proto-oncogene tyrosine-protein kinase ROS
Ribosomal protein S6 kinase alpha-1
Ribosomal protein S6 kinase alpha-3	Acetylsalicylic acid
Serine/threonine-protein kinase SBK1
Uncharacterized serine/threonine-protein kinase SBK3
Serine/threonine-protein kinase Sgk3
Serine/threonine-protein kinase SIK1
Serine/threonine-protein kinase SIK2
STE20-like serine/threonine-protein kinase
SNF-related serine/threonine-protein kinase
Proto-oncogene tyrosine-protein kinase Src	Nintedanib
Tyrosine-protein kinase Srms
Serine/threonine-protein kinase 10
Serine/threonine-protein kinase 16
Serine/threonine-protein kinase 17A
Serine/threonine-protein kinase 17B	Quercetin
Serine/threonine-protein kinase 32A
Menadione	Vitamin K-dependent gamma-carboxylase	Vitamin K epoxide reductase complex subunit 1	Vitamin K epoxide reductase complex subunit 1-like protein 1	Prothrombin	Coagulation factor IX	Vitamin K-dependent protein C	Vitamin K-dependent protein S	Ribosyldihydronicotinamide dehydrogenase [quinone]	NAD(P)H dehydrogenase [quinone] 1	Osteocalcin
Vitamin K-dependent gamma-carboxylase
Vitamin K epoxide reductase complex subunit 1
Vitamin K epoxide reductase complex subunit 1-like protein 1
Prothrombin	Argatroban	Suramin	Enoxaparin	Bivalirudin	Nafamostat
Coagulation factor IX
Vitamin K-dependent protein C
Vitamin K-dependent protein S
Ribosyldihydronicotinamide dehydrogenase [quinone]	Primaquine	Quercetin	Resveratrol	Melatonin
NAD(P)H dehydrogenase [quinone] 1	Cannabidiol
Osteocalcin
Genistein	Estrogen receptor beta	DNA topoisomerase 2-alpha	Nuclear receptor coactivator 1	Estrogen receptor	Nuclear receptor coactivator 2	Steroid hormone receptor ERR2	Steroid hormone receptor ERR1	RAC-alpha serine/threonine-protein kinase	G-protein coupled estrogen receptor 1	Cytochrome P450 1B1
Estrogen receptor beta	Tamoxifen	Estradiol	Quercetin	Progesterone
DNA topoisomerase 2-alpha	Moxifloxacin	Etoposide
Nuclear receptor coactivator 1
Estrogen receptor	Tamoxifen	Estradiol	Quercetin	Ethinylestradiol	Toremifene	Resveratrol	Progesterone	Melatonin
Nuclear receptor coactivator 2
Steroid hormone receptor ERR2
Steroid hormone receptor ERR1
RAC-alpha serine/threonine-protein kinase	Resveratrol
G-protein coupled estrogen receptor 1	Estradiol
Cytochrome P450 1B1	Cannabidiol	Quercetin
Tretinoin	Retinoic acid receptor RXR-beta	Retinoic acid receptor RXR-gamma	Retinoic acid receptor gamma	Retinal dehydrogenase 1	Retinoic acid-induced protein 3	Retinal dehydrogenase 2	Retinoic acid receptor responder protein 1	Retinoic acid receptor alpha	Retinoic acid receptor beta	Lipocalin-1	Odorant-binding protein 2a	Retinol-binding protein 4	[Pyruvate dehydrogenase (acetyl-transferring)] kinase isozyme 4, mitochondrial	Cytochrome P450 26A1	Cytochrome P450 26B1	Cytochrome P450 26C1
Retinoic acid receptor RXR-beta
Retinoic acid receptor RXR-gamma
Retinoic acid receptor gamma	Isotretinoin
Retinal dehydrogenase 1	Vitamin A
Retinoic acid-induced protein 3
Retinal dehydrogenase 2	Vitamin A
Retinoic acid receptor responder protein 1
Retinoic acid receptor alpha	Isotretinoin
Retinoic acid receptor beta
Lipocalin-1
Odorant-binding protein 2a
Retinol-binding protein 4
[Pyruvate dehydrogenase (acetyl-transferring)] kinase isozyme 4, mitochondrial
Cytochrome P450 26A1
Cytochrome P450 26B1
Cytochrome P450 26C1
Ozanimod	Sphingosine 1-phosphate receptor 1	Sphingosine 1-phosphate receptor 5
Sphingosine 1-phosphate receptor 1	Fingolimod
Sphingosine 1-phosphate receptor 5	Fingolimod
Isotretinoin
Aliskiren	Renin
Renin	Lisinopril
Vitamin E	Protein kinase C beta type	Protein kinase C alpha type	Diacylglycerol kinase alpha	Serine/threonine-protein phosphatase 2A catalytic subunit beta isoform	Serine/threonine-protein phosphatase 2A catalytic subunit alpha isoform	SEC14-like protein 4	SEC14-like protein 3	SEC14-like protein 2
Protein kinase C beta type	Tamoxifen
Protein kinase C alpha type	Tamoxifen
Diacylglycerol kinase alpha
Serine/threonine-protein phosphatase 2A catalytic subunit beta isoform
Serine/threonine-protein phosphatase 2A catalytic subunit alpha isoform
SEC14-like protein 4
SEC14-like protein 3
SEC14-like protein 2
Clofazimine	Potassium voltage-gated channel subfamily A member 3
Potassium voltage-gated channel subfamily A member 3
Lipoic acid	Lipoyltransferase 1, mitochondrial	Lipoyl synthase, mitochondrial	Sodium-dependent multivitamin transporter
Lipoyltransferase 1, mitochondrial
Lipoyl synthase, mitochondrial
Sodium-dependent multivitamin transporter
Trimethoprim	Dihydrofolate reductase
Dihydrofolate reductase	Methotrexate
Creatine	Creatine kinase M-type	Creatine kinase U-type, mitochondrial	Creatine kinase B-type	Creatine kinase S-type, mitochondrial	Sodium- and chloride-dependent creatine transporter 1	Guanidinoacetate N-methyltransferase
Creatine kinase M-type
Creatine kinase U-type, mitochondrial
Creatine kinase B-type
Creatine kinase S-type, mitochondrial
Sodium- and chloride-dependent creatine transporter 1
Guanidinoacetate N-methyltransferase
Imatinib	Breakpoint cluster region protein	RET proto-oncogene
Breakpoint cluster region protein
RET proto-oncogene
Ebselen	Bifunctional epoxide hydrolase 2
Bifunctional epoxide hydrolase 2
Candesartan cilexetil	Type-1 angiotensin II receptor
Type-1 angiotensin II receptor	Valsartan	Candesartan	Olmesartan	Azilsartan medoxomil	Eprosartan	Angiotensin II	Telmisartan	Losartan	Irbesartan
Chlorpromazine	D(2) dopamine receptor	D(1A) dopamine receptor	5-hydroxytryptamine receptor 1A	5-hydroxytryptamine receptor 2A	Alpha-1A adrenergic receptor	Alpha-1B adrenergic receptor	Potassium voltage-gated channel subfamily H member 2	D(1B) dopamine receptor	D(3) dopamine receptor	D(4) dopamine receptor	5-hydroxytryptamine receptor 2C	5-hydroxytryptamine receptor 2B	Alpha-1D adrenergic receptor	Alpha-2A adrenergic receptor	Alpha-2B adrenergic receptor	Alpha-2C adrenergic receptor	Muscarinic acetylcholine receptor M1	Muscarinic acetylcholine receptor M3	Sphingomyelin phosphodiesterase	Calmodulin	Alpha-1-acid glycoprotein 1	Alpha-1-acid glycoprotein 2	5-hydroxytryptamine receptor 6	5-hydroxytryptamine receptor 7	Histamine H4 receptor
D(2) dopamine receptor	Quetiapine	Ketamine	Yohimbine	Trifluoperazine
D(1A) dopamine receptor	Quetiapine
5-hydroxytryptamine receptor 1A	Quetiapine	Ketamine	Cannabidiol	Yohimbine
5-hydroxytryptamine receptor 2A	Quetiapine	Ketamine	Cannabidiol	Yohimbine
Alpha-1A adrenergic receptor	Prazosin	Quetiapine	Verapamil	Trifluoperazine
Alpha-1B adrenergic receptor	Prazosin	Quetiapine	Verapamil
Potassium voltage-gated channel subfamily H member 2	Clarithromycin	Prazosin	Tamoxifen	Erythromycin	Verapamil	Fluvoxamine	Amiodarone	Fluoxetine
D(1B) dopamine receptor	Quetiapine
D(3) dopamine receptor	Quetiapine	Yohimbine
D(4) dopamine receptor	Quetiapine
5-hydroxytryptamine receptor 2C	Quetiapine	Ketamine	Yohimbine	Tramadol	Fluoxetine
5-hydroxytryptamine receptor 2B	Ketamine	Yohimbine
Alpha-1D adrenergic receptor	Prazosin	Quetiapine	Verapamil
Alpha-2A adrenergic receptor	Dexmedetomidine	Prazosin	Quetiapine	Yohimbine	Tramadol
Alpha-2B adrenergic receptor	Prazosin	Quetiapine	Yohimbine	Tramadol
Alpha-2C adrenergic receptor	Quetiapine	Yohimbine	Tramadol
Muscarinic acetylcholine receptor M1	Quetiapine	Ketamine	Tramadol
Muscarinic acetylcholine receptor M3	Quetiapine	Ketamine	Tramadol
Sphingomyelin phosphodiesterase	Amlodipine
Calmodulin	Trifluoperazine	Nifedipine	Isoflurane	Melatonin
Alpha-1-acid glycoprotein 1	Dipyridamole	Lidocaine	Thalidomide	Progesterone
Alpha-1-acid glycoprotein 2	Lidocaine	Thalidomide
5-hydroxytryptamine receptor 6	Quetiapine
5-hydroxytryptamine receptor 7	Quetiapine
Histamine H4 receptor
Epoprostenol	P2Y purinoceptor 12	Prostacyclin receptor	Prostacyclin synthase
P2Y purinoceptor 12	Clopidogrel	Prasugrel
Prostacyclin receptor	Iloprost
Prostacyclin synthase
Prednisolone acetate
Dexmedetomidine
Clarithromycin	50S ribosomal protein L10	Solute carrier organic anion transporter family member 1B1	Solute carrier organic anion transporter family member 1B3
50S ribosomal protein L10	Roxithromycin
Solute carrier organic anion transporter family member 1B1
Solute carrier organic anion transporter family member 1B3
Propofol	Gamma-aminobutyric acid receptor subunit beta-2	Gamma-aminobutyric acid receptor subunit beta-3	Sodium channel protein type 4 subunit alpha	Sodium channel protein type 2 subunit alpha	Gamma-aminobutyric acid receptor subunit alpha-1	Gamma-aminobutyric acid receptor subunit alpha-2	Gamma-aminobutyric acid receptor subunit alpha-3	Gamma-aminobutyric acid receptor subunit alpha-4	Gamma-aminobutyric acid receptor subunit alpha-5	Gamma-aminobutyric acid receptor subunit alpha-6	Gamma-aminobutyric acid receptor subunit beta-1	Gamma-aminobutyric acid receptor subunit delta	Gamma-aminobutyric acid receptor subunit epsilon	Gamma-aminobutyric acid receptor subunit gamma-1	Gamma-aminobutyric acid receptor subunit gamma-2	Gamma-aminobutyric acid receptor subunit gamma-3	Gamma-aminobutyric acid receptor subunit pi	Gamma-aminobutyric acid receptor subunit theta
Gamma-aminobutyric acid receptor subunit beta-2	Brexanolone	Midazolam	Isoflurane	Sevoflurane
Gamma-aminobutyric acid receptor subunit beta-3	Brexanolone	Ivermectin	Midazolam	Isoflurane	Sevoflurane
Sodium channel protein type 4 subunit alpha	Lidocaine	Valproic acid
Sodium channel protein type 2 subunit alpha	Tramadol	Valproic acid
Gamma-aminobutyric acid receptor subunit alpha-1	Brexanolone	Midazolam	Isoflurane	Sevoflurane
Gamma-aminobutyric acid receptor subunit alpha-2	Brexanolone	Midazolam	Isoflurane	Sevoflurane
Gamma-aminobutyric acid receptor subunit alpha-3	Brexanolone	Midazolam	Isoflurane	Sevoflurane
Gamma-aminobutyric acid receptor subunit alpha-4	Brexanolone	Midazolam	Isoflurane	Sevoflurane
Gamma-aminobutyric acid receptor subunit alpha-5	Brexanolone	Midazolam	Isoflurane	Sevoflurane
Gamma-aminobutyric acid receptor subunit alpha-6	Brexanolone	Midazolam	Isoflurane	Sevoflurane
Gamma-aminobutyric acid receptor subunit beta-1	Brexanolone	Midazolam	Isoflurane	Sevoflurane
Gamma-aminobutyric acid receptor subunit delta	Brexanolone	Midazolam	Isoflurane	Sevoflurane
Gamma-aminobutyric acid receptor subunit epsilon	Brexanolone	Midazolam	Isoflurane	Sevoflurane
Gamma-aminobutyric acid receptor subunit gamma-1	Brexanolone	Midazolam	Isoflurane	Sevoflurane
Gamma-aminobutyric acid receptor subunit gamma-2	Brexanolone	Midazolam	Isoflurane	Sevoflurane
Gamma-aminobutyric acid receptor subunit gamma-3	Brexanolone	Midazolam	Isoflurane	Sevoflurane
Gamma-aminobutyric acid receptor subunit pi	Brexanolone	Midazolam	Isoflurane	Sevoflurane
Gamma-aminobutyric acid receptor subunit theta	Brexanolone	Midazolam	Isoflurane	Sevoflurane
Serine	L-serine dehydratase/L-threonine deaminase	Serine racemase	Serine palmitoyltransferase 2	Serine palmitoyltransferase 1	Serine--tRNA ligase, cytoplasmic	Serine--pyruvate aminotransferase
L-serine dehydratase/L-threonine deaminase
Serine racemase
Serine palmitoyltransferase 2
Serine palmitoyltransferase 1
Serine--tRNA ligase, cytoplasmic
Serine--pyruvate aminotransferase
Remdesivir	Replicase polyprotein 1ab	RNA-directed RNA polymerase L
Replicase polyprotein 1ab	GS-441524	GC-376 free acid	PF-07321332	PF-07304814
RNA-directed RNA polymerase L	GS-441524	Galidesivir	Ribavirin
Ceftriaxone	Penicillin-binding protein 2B	Solute carrier family 22 member 11	Solute carrier family 22 member 6	Solute carrier family 22 member 8	Solute carrier family 15 member 1
Penicillin-binding protein 2B	Piperacillin
Solute carrier family 22 member 11
Solute carrier family 22 member 6
Solute carrier family 22 member 8
Solute carrier family 15 member 1
Piperine
Apixaban
Ibrutinib
Argatroban
Dotatate gallium Ga-68	Somatostatin receptor type 2
Somatostatin receptor type 2
Tenofovir disoproxil	Reverse transcriptase/RNaseH	Protein P
Reverse transcriptase/RNaseH	Tenofovir alafenamide	Tenofovir	Emtricitabine
Protein P
Budesonide	Annexin A1
Annexin A1	Hydrocortisone	Dexamethasone	Methylprednisolone
Prazosin
Finasteride	3-oxo-5-beta-steroid 4-dehydrogenase
3-oxo-5-beta-steroid 4-dehydrogenase
Brexanolone
Anakinra	Interleukin-1 receptor type 1
Interleukin-1 receptor type 1
Omeprazole	Potassium-transporting ATPase alpha chain 1	Aryl hydrocarbon receptor
Potassium-transporting ATPase alpha chain 1	Rabeprazole	Pantoprazole
Aryl hydrocarbon receptor	Leflunomide	Quercetin	Diosmin	Ginseng	Atorvastatin	Resveratrol
Brequinar	Dihydroorotate dehydrogenase (quinone), mitochondrial
Dihydroorotate dehydrogenase (quinone), mitochondrial	Leflunomide	Atovaquone
Suramin	P2Y purinoceptor 2	NAD-dependent protein deacylase sirtuin-5, mitochondrial	Follicle-stimulating hormone receptor	Ryanodine receptor 1	Phospholipase A2, membrane associated	Complement control protein C3
P2Y purinoceptor 2
NAD-dependent protein deacylase sirtuin-5, mitochondrial	Nicotinamide
Follicle-stimulating hormone receptor
Ryanodine receptor 1
Phospholipase A2, membrane associated	Indomethacin
Complement control protein C3
Bardoxolone methyl	NF-kappa-B inhibitor alpha
NF-kappa-B inhibitor alpha	Acetylsalicylic acid
Hydrocortisone
Alprostadil	Prostaglandin E2 receptor EP2 subtype	Prostaglandin E2 receptor EP1 subtype	Prostaglandin D2 receptor 2
Prostaglandin E2 receptor EP2 subtype
Prostaglandin E2 receptor EP1 subtype	Iloprost
Prostaglandin D2 receptor 2	Indomethacin	Iloprost
Icatibant	B2 bradykinin receptor	Aminopeptidase N
B2 bradykinin receptor
Aminopeptidase N
Cholecalciferol	Vitamin D3 receptor
Vitamin D3 receptor	Vitamin D	Curcumin	Calcifediol
Quetiapine	5-hydroxytryptamine receptor 1B	5-hydroxytryptamine receptor 1D	5-hydroxytryptamine receptor 1E	5-hydroxytryptamine receptor 3A	Muscarinic acetylcholine receptor M4	Muscarinic acetylcholine receptor M5
5-hydroxytryptamine receptor 1B	Ketamine	Yohimbine
5-hydroxytryptamine receptor 1D	Ketamine	Yohimbine
5-hydroxytryptamine receptor 1E	Ketamine
5-hydroxytryptamine receptor 3A	Ketamine	Cannabidiol
Muscarinic acetylcholine receptor M4	Ketamine
Muscarinic acetylcholine receptor M5	Ketamine
Ambrisentan	Endothelin-1 receptor	Endothelin B receptor
Endothelin-1 receptor	Acetylsalicylic acid
Endothelin B receptor
Linagliptin	Dipeptidyl peptidase 4
Dipeptidyl peptidase 4	Sitagliptin	Atorvastatin
Velpatasvir
Metronidazole	Oxygen-insensitive NADPH nitroreductase
Oxygen-insensitive NADPH nitroreductase
Leflunomide
Ramelteon	Melatonin receptor type 1A	Melatonin receptor type 1B
Melatonin receptor type 1A	Resveratrol	Melatonin
Melatonin receptor type 1B	Resveratrol	Melatonin
Inosine	IAG-nucleoside hydrolase	Purine nucleoside phosphorylase	Purine nucleoside phosphorylase DeoD-type
IAG-nucleoside hydrolase
Purine nucleoside phosphorylase
Purine nucleoside phosphorylase DeoD-type
Ketamine	Glutamate receptor ionotropic, NMDA 3A	Substance-P receptor	Delta-type opioid receptor	Sodium-dependent noradrenaline transporter	Kappa-type opioid receptor	Mu-type opioid receptor	5-hydroxytryptamine receptor 1F	Alpha-7 nicotinic cholinergic receptor subunit	Cholinesterase	Nitric oxide synthase, brain
Glutamate receptor ionotropic, NMDA 3A	Tramadol	Acetylcysteine
Substance-P receptor	Aprepitant	Tramadol
Delta-type opioid receptor	Cannabidiol	Naltrexone	Metenkefalin	Oxycodone	Tramadol	Morphine
Sodium-dependent noradrenaline transporter	Tramadol
Kappa-type opioid receptor	Naltrexone	Oxycodone	Levomenthol	Tramadol	Morphine	Progesterone
Mu-type opioid receptor	Cannabidiol	Naltrexone	Metenkefalin	Oxycodone	Tramadol	Morphine
5-hydroxytryptamine receptor 1F
Alpha-7 nicotinic cholinergic receptor subunit	Tramadol
Cholinesterase	Pyridostigmine
Nitric oxide synthase, brain	Citrulline	Methylene blue
Celecoxib	Prostaglandin G/H synthase 2	Carbonic anhydrase 2	Carbonic anhydrase 3	Cadherin-11
Prostaglandin G/H synthase 2	Acetylsalicylic acid	Cannabidiol	Indomethacin	Icosapent	Ibuprofen	Acetaminophen	Ginseng	Naproxen	Resveratrol	Lenalidomide	Thalidomide	Nimesulide
Carbonic anhydrase 2
Carbonic anhydrase 3
Cadherin-11
GS-441524
Dipyridamole	cAMP and cAMP-inhibited cGMP 3',5'-cyclic phosphodiesterase 10A	Adenosine deaminase	cAMP-specific 3',5'-cyclic phosphodiesterase 4A	Calcipressin-1
cAMP and cAMP-inhibited cGMP 3',5'-cyclic phosphodiesterase 10A
Adenosine deaminase	Artenimol
cAMP-specific 3',5'-cyclic phosphodiesterase 4A	Iloprost	Ibudilast
Calcipressin-1
Lisinopril
Tinzaparin	Antithrombin-III	Integrin alpha-4	Stromal cell-derived factor 1
Antithrombin-III	Sulodexide	Heparin	Enoxaparin	Nadroparin	Fondaparinux	Bemiparin
Integrin alpha-4
Stromal cell-derived factor 1
Acalabrutinib
Raltegravir	Integrase
Integrase
Ifenprodil	Glutamate receptor ionotropic, NMDA 2B	Glutamate receptor ionotropic, NMDA 1	G protein-activated inward rectifier potassium channel 1	G protein-activated inward rectifier potassium channel 2	G protein-activated inward rectifier potassium channel 4
Glutamate receptor ionotropic, NMDA 2B	Tramadol	Acetylcysteine
Glutamate receptor ionotropic, NMDA 1	Tramadol	Acetylcysteine
G protein-activated inward rectifier potassium channel 1
G protein-activated inward rectifier potassium channel 2
G protein-activated inward rectifier potassium channel 4
Lidocaine	Sodium channel protein type 10 subunit alpha	Sodium channel protein type 9 subunit alpha	Sodium channel protein type 5 subunit alpha
Sodium channel protein type 10 subunit alpha	Valproic acid
Sodium channel protein type 9 subunit alpha	Valproic acid
Sodium channel protein type 5 subunit alpha	Valproic acid
Camphor	Camphor 5-monooxygenase	Transient receptor potential cation channel subfamily V member 1	Transient receptor potential cation channel subfamily V member 3	Transient receptor potential cation channel subfamily A member 1	Transient receptor potential cation channel subfamily M member 8
Camphor 5-monooxygenase
Transient receptor potential cation channel subfamily V member 1	alpha-Linolenic acid	Resiniferatoxin	Cannabidiol	Icosapent	Acetaminophen	Tramadol
Transient receptor potential cation channel subfamily V member 3	Cannabidiol	Levomenthol
Transient receptor potential cation channel subfamily A member 1	Cannabidiol	Levomenthol
Transient receptor potential cation channel subfamily M member 8	Cannabidiol	Levomenthol
alpha-Linolenic acid	Fatty acid desaturase 1	Fatty acid desaturase 2	Sodium/calcium exchanger 1	Bile acid receptor	Elongation of very long chain fatty acids protein 2	Elongation of very long chain fatty acids protein 5
Fatty acid desaturase 1	Icosapent
Fatty acid desaturase 2
Sodium/calcium exchanger 1	Icosapent
Bile acid receptor
Elongation of very long chain fatty acids protein 2
Elongation of very long chain fatty acids protein 5
Fosinopril
Primaquine	Keratin, type II cytoskeletal 7
Keratin, type II cytoskeletal 7
Resiniferatoxin
Nicotinamide	Exotoxin A	L-lactate dehydrogenase A chain	Poly [ADP-ribose] polymerase 1	ADP-ribosyl cyclase/cyclic ADP-ribose hydrolase 2
Exotoxin A
L-lactate dehydrogenase A chain	Artenimol
Poly [ADP-ribose] polymerase 1
ADP-ribosyl cyclase/cyclic ADP-ribose hydrolase 2
Tofacitinib
Valsartan
Thimerosal	Methionine synthase	Cystine/glutamate transporter	Sodium/potassium-transporting ATPase subunit gamma
Methionine synthase	Mecobalamin	Cyanocobalamin
Cystine/glutamate transporter	Acetylcysteine
Sodium/potassium-transporting ATPase subunit gamma
Acetylsalicylic acid	Prostaglandin G/H synthase 1	Aldo-keto reductase family 1 member C1	Cellular tumor antigen p53	78 kDa glucose-regulated protein	Tumor necrosis factor-inducible gene 6 protein	Caspase-1	Caspase-3	Mitogen-activated protein kinase 1	Mitogen-activated protein kinase 3	Mitogen-activated protein kinase 6	G1/S-specific cyclin-D1	Myc proto-oncogene protein	Proliferating cell nuclear antigen
Prostaglandin G/H synthase 1	Cannabidiol	Indomethacin	Icosapent	Ibuprofen	Acetaminophen	Naproxen	Resveratrol
Aldo-keto reductase family 1 member C1
Cellular tumor antigen p53
78 kDa glucose-regulated protein
Tumor necrosis factor-inducible gene 6 protein
Caspase-1	Minocycline
Caspase-3	Minocycline
Mitogen-activated protein kinase 1	Minocycline
Mitogen-activated protein kinase 3	Minocycline
Mitogen-activated protein kinase 6	Minocycline
G1/S-specific cyclin-D1
Myc proto-oncogene protein	Nadroparin
Proliferating cell nuclear antigen	Liothyronine
Cannabidiol	Cannabinoid receptor 1	Cannabinoid receptor 2	G-protein coupled receptor 12	Glycine receptor subunit alpha-1	Glycine receptor subunit beta	Glycine receptor subunit alpha-3	N-arachidonyl glycine receptor	G-protein coupled receptor 55	Neuronal acetylcholine receptor subunit alpha-7	Transient receptor potential cation channel subfamily V member 2	Transient receptor potential cation channel subfamily V member 4	Voltage-dependent anion-selective channel protein 1	Adenosine receptor A1	Acetyl-CoA acetyltransferase, mitochondrial	3-hydroxy-3-methylglutaryl-coenzyme A reductase	Indoleamine 2,3-dioxygenase 1	Catalase	Cytochrome P450 3A5	Cytochrome P450 2D6	Superoxide dismutase [Cu-Zn]	Cytochrome P450 1A2	Cytochrome P450 3A7	Arylalkylamine N-acetyltransferase	N-acylethanolamine-hydrolyzing acid amidase
Cannabinoid receptor 1
Cannabinoid receptor 2
G-protein coupled receptor 12
Glycine receptor subunit alpha-1	Isoflurane	Sevoflurane
Glycine receptor subunit beta
Glycine receptor subunit alpha-3	Ivermectin
N-arachidonyl glycine receptor
G-protein coupled receptor 55
Neuronal acetylcholine receptor subunit alpha-7
Transient receptor potential cation channel subfamily V member 2
Transient receptor potential cation channel subfamily V member 4
Voltage-dependent anion-selective channel protein 1
Adenosine receptor A1	Pentoxifylline	Defibrotide	Tramadol
Acetyl-CoA acetyltransferase, mitochondrial
3-hydroxy-3-methylglutaryl-coenzyme A reductase	Rosuvastatin	Atorvastatin	Simvastatin
Indoleamine 2,3-dioxygenase 1
Catalase
Cytochrome P450 3A5
Cytochrome P450 2D6
Superoxide dismutase [Cu-Zn]
Cytochrome P450 1A2
Cytochrome P450 3A7
Arylalkylamine N-acetyltransferase
N-acylethanolamine-hydrolyzing acid amidase
Nelfinavir	HIV-1 protease
HIV-1 protease	TMC-310911
Thiamine	Thiamin pyrophosphokinase 1
Thiamin pyrophosphokinase 1
Artenimol	Actin, cytoplasmic 2	Alpha-aminoadipic semialdehyde dehydrogenase	Annexin A2	ATP synthase subunit alpha, mitochondrial	ATP synthase subunit g, mitochondrial	ATP synthase subunit O, mitochondrial	Calpastatin	T-complex protein 1 subunit gamma	Cofilin-1	Chloride intracellular channel protein 1	Cysteine and glycine-rich protein 1	Dihydropyrimidinase-related protein 2	Desmoplakin	Elongation factor 1-alpha 1	Alpha-enolase	Filamin-A	Alpha-ketoglutarate-dependent dioxygenase FTO	Glucose-6-phosphate 1-dehydrogenase	Glyceraldehyde-3-phosphate dehydrogenase, testis-specific	Glucose-6-phosphate isomerase	Heterogeneous nuclear ribonucleoproteins A2/B1	Heterogeneous nuclear ribonucleoprotein D0	Heterogeneous nuclear ribonucleoprotein K	Heterochromatin protein 1-binding protein 3	Heat shock protein beta-1	Ras GTPase-activating-like protein IQGAP1	Far upstream element-binding protein 2	L-lactate dehydrogenase B chain	Galectin-1	Microtubule-associated protein 4	Malate dehydrogenase, cytoplasmic	Puromycin-sensitive aminopeptidase	Profilin-1	Phosphoglycerate kinase 1	Pyruvate kinase PKM	Peptidyl-prolyl cis-trans isomerase A	Peroxiredoxin-1	60S ribosomal protein L10	60S ribosomal protein L14	60S ribosomal protein L18	60S ribosomal protein L23a	60S ribosomal protein L35	60S ribosomal protein L4	40S ribosomal protein S13	40S ribosomal protein S17	40S ribosomal protein S18	40S ribosomal protein S19	40S ribosomal protein S28	40S ribosomal protein S5	40S ribosomal protein S6	40S ribosomal protein S8	40S ribosomal protein S9	Splicing factor 1	Splicing factor, proline- and glutamine-rich	Small nuclear ribonucleoprotein Sm D2	Signal recognition particle 14 kDa protein	Serine/arginine-rich splicing factor 4	Transgelin	Transgelin-2	Triosephosphate isomerase	Tropomyosin alpha-1 chain	Tubulin alpha-1A chain	Vimentin	Zyxin	Heat shock cognate 71 kDa protein	Tubulin beta-6 chain	Tubulin beta-4A chain	Tubulin beta chain	Fructose-bisphosphate aldolase A	Glyceraldehyde-3-phosphate dehydrogenase	Cytochrome c	Phosphoglycerate mutase 1	Myosin-9	Protein disulfide-isomerase	Probable ATP-dependent RNA helicase DDX5	Serine hydroxymethyltransferase, mitochondrial	Spliceosome RNA helicase DDX39B	Nucleophosmin	Translationally-controlled tumor protein homolog	P-type Ca2+-transporting ATPase	Ornithine aminotransferase	Elongation factor 1-alpha	Multidrug resistance protein	Elongation factor 2	Actin-1	Fructose-bisphosphate aldolase	Cell division cycle protein 48 homologue,putative	Heat shock protein 90	Eukaryotic initiation factor 4A	Pyruvate kinase	L-lactate dehydrogenase	Thioredoxin-related protein, putative	Spermidine synthase	Probable ATP-dependent 6-phosphofructokinase	Glutamate dehydrogenase	Endoplasmin homolog, putative	Hypoxanthine-guanine-xanthine phosphoribosyltransferase	Enolase	40S ribosomal protein S3	Non-SERCA-type Ca2+-transporting P-ATPase	Tubulin alpha chain	Knob-associated histidine-rich protein	S-adenosylmethionine synthase	V-type H(+)-translocating pyrophosphatase, putative	Phosphoethanolamine N-methyltransferase	40S ribosomal protein S3a	Conserved Plasmodium membrane protein	60S ribosomal protein L3	High molecular weight rhoptry protein 2	Serine repeat antigen 5	Glycophorin-binding protein	Calcium-transporting ATPase	V-type proton ATPase catalytic subunit A	60S ribosomal protein L2	Acyl-CoA synthetase	Plasmepsin IV	Plasmepsin-1	Chloroquine resistance transporter	14-3-3 protein	Isoleucine--tRNA ligase, putative	Plasmodium exported protein	60S ribosomal protein L27	Sec62, putative	Autophagy-related protein 18, putative	Mature parasite-infected erythrocyte surface antigen	Importin-7, putative	Importin subunit alpha	Peptidyl-prolyl cis-trans isomerase	DnaJ protein, putative	Merozoite surface protein 1	Glutamate--tRNA ligase	T-complex protein 1 subunit eta	Plasmepsin-2	Chaperone, putative	Rhoptry neck protein 3	40S ribosomal protein S5, putative	Skeleton-binding protein 1	Purine nucleotide phosphorylase, putative	Adenosylhomocysteinase	Methionine--tRNA ligase	Carbamoyl phosphate synthetase	Aspartate carbamoyltransferase	Signal recognition particle receptor, beta subunit	Parasite-infected erythrocyte surface protein	Coatomer alpha subunit, putative	Hexokinase	Proteasome subunit alpha type	Haloacid dehalogenase-like hydrolase	Insulinase, putative	40S ribosomal protein S21	Ubiquitin-conjugating enzyme E2	Eukaryotic translation initiation factor 3 subunit C	60S ribosomal protein L24, putative	60S ribosomal protein L23	60S ribosomal protein L17, putative	HAP protein	Heat shock protein 110, putative	60S ribosomal protein L10, putative	Lysophospholipase, putative	Polyadenylate-binding protein	Ubiquitin-60S ribosomal protein L40	Phosphoribosylpyrophosphate synthetase	Thioredoxin peroxidase 1	Protein transport protein SEC31	Dipeptidyl aminopeptidase 1	Ring-infected erythrocyte surface antigen	ATP-dependent RNA helicase UAP56	Calcium-dependent protein kinase 4	GTP-binding nuclear protein Ran	Nucleoside transporter 2	Anamorsin homolog	Glutamine synthetase, putative	60S ribosomal protein L30e, putative	Casein kinase 2, alpha subunit	Threonine--tRNA ligase	cAMP-dependent protein kinase regulatory subunit	Elongation factor 1-gamma, putative	Thioredoxin-like protein	60S ribosomal protein L21	60S ribosomal protein L14, putative	Inner membrane complex sub-compartment protein 3	HSP40, subfamily A, putative	Pyridoxal 5'-phosphate synthase subunit Pdx1	Serum albumin
Actin, cytoplasmic 2
Alpha-aminoadipic semialdehyde dehydrogenase
Annexin A2
ATP synthase subunit alpha, mitochondrial	Quercetin
ATP synthase subunit g, mitochondrial
ATP synthase subunit O, mitochondrial
Calpastatin
T-complex protein 1 subunit gamma
Cofilin-1
Chloride intracellular channel protein 1
Cysteine and glycine-rich protein 1
Dihydropyrimidinase-related protein 2
Desmoplakin
Elongation factor 1-alpha 1
Alpha-enolase
Filamin-A
Alpha-ketoglutarate-dependent dioxygenase FTO
Glucose-6-phosphate 1-dehydrogenase
Glyceraldehyde-3-phosphate dehydrogenase, testis-specific
Glucose-6-phosphate isomerase
Heterogeneous nuclear ribonucleoproteins A2/B1
Heterogeneous nuclear ribonucleoprotein D0
Heterogeneous nuclear ribonucleoprotein K
Heterochromatin protein 1-binding protein 3
Heat shock protein beta-1
Ras GTPase-activating-like protein IQGAP1
Far upstream element-binding protein 2	Resveratrol
L-lactate dehydrogenase B chain
Galectin-1
Microtubule-associated protein 4
Malate dehydrogenase, cytoplasmic
Puromycin-sensitive aminopeptidase
Profilin-1
Phosphoglycerate kinase 1
Pyruvate kinase PKM
Peptidyl-prolyl cis-trans isomerase A	Cyclosporine
Peroxiredoxin-1
60S ribosomal protein L10
60S ribosomal protein L14
60S ribosomal protein L18
60S ribosomal protein L23a
60S ribosomal protein L35
60S ribosomal protein L4
40S ribosomal protein S13
40S ribosomal protein S17
40S ribosomal protein S18
40S ribosomal protein S19
40S ribosomal protein S28
40S ribosomal protein S5
40S ribosomal protein S6
40S ribosomal protein S8
40S ribosomal protein S9
Splicing factor 1
Splicing factor, proline- and glutamine-rich
Small nuclear ribonucleoprotein Sm D2
Signal recognition particle 14 kDa protein
Serine/arginine-rich splicing factor 4
Transgelin
Transgelin-2
Triosephosphate isomerase
Tropomyosin alpha-1 chain
Tubulin alpha-1A chain
Vimentin
Zyxin
Heat shock cognate 71 kDa protein
Tubulin beta-6 chain
Tubulin beta-4A chain
Tubulin beta chain	Colchicine
Fructose-bisphosphate aldolase A
Glyceraldehyde-3-phosphate dehydrogenase
Cytochrome c	Minocycline
Phosphoglycerate mutase 1
Myosin-9
Protein disulfide-isomerase
Probable ATP-dependent RNA helicase DDX5
Serine hydroxymethyltransferase, mitochondrial
Spliceosome RNA helicase DDX39B
Nucleophosmin
Translationally-controlled tumor protein homolog
P-type Ca2+-transporting ATPase
Ornithine aminotransferase
Elongation factor 1-alpha
Multidrug resistance protein
Elongation factor 2
Actin-1
Fructose-bisphosphate aldolase
Cell division cycle protein 48 homologue,putative
Heat shock protein 90
Eukaryotic initiation factor 4A
Pyruvate kinase
L-lactate dehydrogenase
Thioredoxin-related protein, putative
Spermidine synthase
Probable ATP-dependent 6-phosphofructokinase
Glutamate dehydrogenase
Endoplasmin homolog, putative
Hypoxanthine-guanine-xanthine phosphoribosyltransferase
Enolase
40S ribosomal protein S3
Non-SERCA-type Ca2+-transporting P-ATPase
Tubulin alpha chain
Knob-associated histidine-rich protein
S-adenosylmethionine synthase
V-type H(+)-translocating pyrophosphatase, putative
Phosphoethanolamine N-methyltransferase
40S ribosomal protein S3a
Conserved Plasmodium membrane protein
60S ribosomal protein L3
High molecular weight rhoptry protein 2
Serine repeat antigen 5
Glycophorin-binding protein
Calcium-transporting ATPase
V-type proton ATPase catalytic subunit A	Alendronic acid
60S ribosomal protein L2
Acyl-CoA synthetase
Plasmepsin IV
Plasmepsin-1
Chloroquine resistance transporter
14-3-3 protein
Isoleucine--tRNA ligase, putative
Plasmodium exported protein
60S ribosomal protein L27
Sec62, putative
Autophagy-related protein 18, putative
Mature parasite-infected erythrocyte surface antigen
Importin-7, putative
Importin subunit alpha
Peptidyl-prolyl cis-trans isomerase
DnaJ protein, putative
Merozoite surface protein 1
Glutamate--tRNA ligase
T-complex protein 1 subunit eta
Plasmepsin-2
Chaperone, putative
Rhoptry neck protein 3
40S ribosomal protein S5, putative
Skeleton-binding protein 1
Purine nucleotide phosphorylase, putative
Adenosylhomocysteinase
Methionine--tRNA ligase
Carbamoyl phosphate synthetase
Aspartate carbamoyltransferase
Signal recognition particle receptor, beta subunit
Parasite-infected erythrocyte surface protein
Coatomer alpha subunit, putative
Hexokinase
Proteasome subunit alpha type
Haloacid dehalogenase-like hydrolase
Insulinase, putative
40S ribosomal protein S21
Ubiquitin-conjugating enzyme E2
Eukaryotic translation initiation factor 3 subunit C
60S ribosomal protein L24, putative
60S ribosomal protein L23
60S ribosomal protein L17, putative
HAP protein
Heat shock protein 110, putative
60S ribosomal protein L10, putative
Lysophospholipase, putative
Polyadenylate-binding protein
Ubiquitin-60S ribosomal protein L40
Phosphoribosylpyrophosphate synthetase
Thioredoxin peroxidase 1
Protein transport protein SEC31
Dipeptidyl aminopeptidase 1
Ring-infected erythrocyte surface antigen
ATP-dependent RNA helicase UAP56
Calcium-dependent protein kinase 4
GTP-binding nuclear protein Ran
Nucleoside transporter 2
Anamorsin homolog
Glutamine synthetase, putative
60S ribosomal protein L30e, putative
Casein kinase 2, alpha subunit
Threonine--tRNA ligase
cAMP-dependent protein kinase regulatory subunit
Elongation factor 1-gamma, putative
Thioredoxin-like protein
60S ribosomal protein L21
60S ribosomal protein L14, putative
Inner membrane complex sub-compartment protein 3
HSP40, subfamily A, putative
Pyridoxal 5'-phosphate synthase subunit Pdx1
Serum albumin	Norelgestromin
Abivertinib
Azithromycin	Protein-arginine deiminase type-4
Protein-arginine deiminase type-4	Citrulline
Fingolimod	Histone deacetylase 1	Sphingosine 1-phosphate receptor 4	Sphingosine 1-phosphate receptor 3
Histone deacetylase 1
Sphingosine 1-phosphate receptor 4
Sphingosine 1-phosphate receptor 3
Dapagliflozin	Sodium/glucose cotransporter 2
Sodium/glucose cotransporter 2
Danoprevir	Genome polyprotein
Genome polyprotein	Ribavirin
Moxifloxacin	DNA topoisomerase 4 subunit A	DNA gyrase subunit A
DNA topoisomerase 4 subunit A	Levofloxacin
DNA gyrase subunit A	Levofloxacin
Hesperidin
Tamoxifen	3-beta-hydroxysteroid-Delta(8),Delta(7)-isomerase	Protein kinase C zeta type	Estrogen-related receptor gamma	Mitogen-activated protein kinase 8
3-beta-hydroxysteroid-Delta(8),Delta(7)-isomerase
Protein kinase C zeta type
Estrogen-related receptor gamma
Mitogen-activated protein kinase 8	Minocycline
Betamethasone
Aprepitant
Yohimbine	ATP-sensitive inward rectifier potassium channel 1	ATP-sensitive inward rectifier potassium channel 10	ATP-sensitive inward rectifier potassium channel 11	ATP-sensitive inward rectifier potassium channel 12	ATP-sensitive inward rectifier potassium channel 14	ATP-sensitive inward rectifier potassium channel 15	ATP-sensitive inward rectifier potassium channel 8
ATP-sensitive inward rectifier potassium channel 1
ATP-sensitive inward rectifier potassium channel 10
ATP-sensitive inward rectifier potassium channel 11	Verapamil
ATP-sensitive inward rectifier potassium channel 12
ATP-sensitive inward rectifier potassium channel 14
ATP-sensitive inward rectifier potassium channel 15
ATP-sensitive inward rectifier potassium channel 8
Maraviroc	C-C chemokine receptor type 5
C-C chemokine receptor type 5
Erythromycin	Motilin receptor
Motilin receptor
Candesartan
Sulodexide	Heparin cofactor 2
Heparin cofactor 2	Bemiparin
Perindopril	Secreted frizzled-related protein 4
Secreted frizzled-related protein 4
TMC-310911
Indomethacin	Prostaglandin reductase 2	Aldo-keto reductase family 1 member C3
Prostaglandin reductase 2
Aldo-keto reductase family 1 member C3
Itraconazole	Lanosterol 14-alpha demethylase
Lanosterol 14-alpha demethylase
Prednisolone
Ivermectin
Benazepril
Citrulline	Argininosuccinate synthase	N(G),N(G)-dimethylarginine dimethylaminohydrolase 2	Argininosuccinate synthetase, isoform CRA_a	N(G),N(G)-dimethylarginine dimethylaminohydrolase 1	Ornithine carbamoyltransferase, mitochondrial	Nitric oxide synthase, inducible	Nitric oxide synthase, endothelial	Protein-arginine deiminase type-6	Protein-arginine deiminase type-1	Protein-arginine deiminase type-3	Protein-arginine deiminase type-2
Argininosuccinate synthase
N(G),N(G)-dimethylarginine dimethylaminohydrolase 2
Argininosuccinate synthetase, isoform CRA_a
N(G),N(G)-dimethylarginine dimethylaminohydrolase 1	Pantoprazole
Ornithine carbamoyltransferase, mitochondrial
Nitric oxide synthase, inducible	Dexamethasone	Minocycline
Nitric oxide synthase, endothelial
Protein-arginine deiminase type-6
Protein-arginine deiminase type-1
Protein-arginine deiminase type-3
Protein-arginine deiminase type-2
Hydroxychloroquine	Toll-like receptor 7	Toll-like receptor 9	Angiotensin-converting enzyme 2
Toll-like receptor 7
Toll-like receptor 9	Chloroquine
Angiotensin-converting enzyme 2	Bromhexine	Chloroquine
Bromhexine	Transmembrane protease serine 2
Transmembrane protease serine 2	Camostat
Naltrexone	HCG20471, isoform CRA_c
HCG20471, isoform CRA_c
Mometasone furoate
Biotin	Propionyl-CoA carboxylase beta chain, mitochondrial	Biotin--protein ligase	Methylcrotonoyl-CoA carboxylase beta chain, mitochondrial	Acetyl-CoA carboxylase 2	Methylcrotonoyl-CoA carboxylase subunit alpha, mitochondrial	Pyruvate carboxylase, mitochondrial	Propionyl-CoA carboxylase alpha chain, mitochondrial	Acetyl-CoA carboxylase 1
Propionyl-CoA carboxylase beta chain, mitochondrial
Biotin--protein ligase
Methylcrotonoyl-CoA carboxylase beta chain, mitochondrial
Acetyl-CoA carboxylase 2
Methylcrotonoyl-CoA carboxylase subunit alpha, mitochondrial
Pyruvate carboxylase, mitochondrial
Propionyl-CoA carboxylase alpha chain, mitochondrial
Acetyl-CoA carboxylase 1
Dexamethasone	Nuclear receptor subfamily 0 group B member 1
Nuclear receptor subfamily 0 group B member 1
Heparin	P-selectin	Fibroblast growth factor receptor 4	Fibroblast growth factor 4	Fibroblast growth factor 19	Fibroblast growth factor 1	Fibroblast growth factor 2	Platelet factor 4	Hepatocyte growth factor
P-selectin	Nadroparin
Fibroblast growth factor receptor 4
Fibroblast growth factor 4
Fibroblast growth factor 19
Fibroblast growth factor 1
Fibroblast growth factor 2	Sirolimus
Platelet factor 4
Hepatocyte growth factor
Erythropoietin	Erythropoietin receptor
Erythropoietin receptor
Alpha-Cyclodextrin (Cyclohexa-Amylose)	Cyclomaltodextrin glucanotransferase
Cyclomaltodextrin glucanotransferase
Opaganib	Sphingosine kinase 2
Sphingosine kinase 2
Selinexor	Exportin-1
Exportin-1
Estradiol	Neuronal acetylcholine receptor subunit alpha-4	ATP synthase subunit a	Beclin-1
Neuronal acetylcholine receptor subunit alpha-4	Isoflurane
ATP synthase subunit a
Beclin-1
Olmesartan
Ketotifen	6-phosphogluconate dehydrogenase, decarboxylating
6-phosphogluconate dehydrogenase, decarboxylating
Baloxavir marboxil	Polymerase acidic protein
Polymerase acidic protein
Sitagliptin
Pentoxifylline	Adenosine receptor A2a	5'-nucleotidase
Adenosine receptor A2a	Mefloquine	Defibrotide
5'-nucleotidase
Iloprost	cAMP-specific 3',5'-cyclic phosphodiesterase 4B	cAMP-specific 3',5'-cyclic phosphodiesterase 4C	cAMP-specific 3',5'-cyclic phosphodiesterase 4D	Tissue-type plasminogen activator
cAMP-specific 3',5'-cyclic phosphodiesterase 4B	Ibudilast
cAMP-specific 3',5'-cyclic phosphodiesterase 4C	Ibudilast
cAMP-specific 3',5'-cyclic phosphodiesterase 4D	Ibudilast
Tissue-type plasminogen activator
Quercetin	UDP-glucuronosyltransferase 3A1	ATP synthase subunit beta, mitochondrial	ATP synthase subunit gamma, mitochondrial	HTH-type transcriptional regulator TtgR	3-hydroxyisobutyryl-CoA hydrolase, mitochondrial	3-hydroxyacyl-[acyl-carrier-protein] dehydratase FabZ	Actin, cytoplasmic 1	Casein kinase II subunit beta	Eukaryotic translation initiation factor 3 subunit F	Heat shock protein HSP 90-alpha	Heat shock-related 70 kDa protein 2	RuvB-like 2	Splicing factor 3B subunit 3	Ubiquitin-like modifier-activating enzyme 1	Carbonyl reductase [NADPH] 1	CCAAT/enhancer-binding protein beta
UDP-glucuronosyltransferase 3A1
ATP synthase subunit beta, mitochondrial
ATP synthase subunit gamma, mitochondrial
HTH-type transcriptional regulator TtgR
3-hydroxyisobutyryl-CoA hydrolase, mitochondrial
3-hydroxyacyl-[acyl-carrier-protein] dehydratase FabZ
Actin, cytoplasmic 1
Casein kinase II subunit beta
Eukaryotic translation initiation factor 3 subunit F
Heat shock protein HSP 90-alpha
Heat shock-related 70 kDa protein 2
RuvB-like 2
Splicing factor 3B subunit 3
Ubiquitin-like modifier-activating enzyme 1
Carbonyl reductase [NADPH] 1	Curcumin	Resveratrol
CCAAT/enhancer-binding protein beta
Ascorbic acid	Hyaluronate lyase	Xylose isomerase	Procollagen-lysine,2-oxoglutarate 5-dioxygenase 2	Phytanoyl-CoA dioxygenase, peroxisomal	Procollagen-lysine,2-oxoglutarate 5-dioxygenase 3	Gamma-butyrobetaine dioxygenase	Dopamine beta-hydroxylase	Peptidyl-glycine alpha-amidating monooxygenase	Prolyl 3-hydroxylase 1	Prolyl 3-hydroxylase 2	Prolyl 3-hydroxylase 3	Prolyl 4-hydroxylase subunit alpha-1	Prolyl 3-hydroxylase OGFOD1	2-oxoglutarate and iron-dependent oxygenase domain-containing protein 2	DNA oxidative demethylase ALKBH2	Alpha-ketoglutarate-dependent dioxygenase alkB homolog 3	Lysine-specific demethylase 5D	Procollagen-lysine,2-oxoglutarate 5-dioxygenase 1	Trimethyllysine dioxygenase, mitochondrial	Transmembrane prolyl 4-hydroxylase	Egl nine homolog 1	Egl nine homolog 2	Egl nine homolog 3
Hyaluronate lyase
Xylose isomerase
Procollagen-lysine,2-oxoglutarate 5-dioxygenase 2
Phytanoyl-CoA dioxygenase, peroxisomal
Procollagen-lysine,2-oxoglutarate 5-dioxygenase 3
Gamma-butyrobetaine dioxygenase
Dopamine beta-hydroxylase	Disulfiram
Peptidyl-glycine alpha-amidating monooxygenase
Prolyl 3-hydroxylase 1
Prolyl 3-hydroxylase 2
Prolyl 3-hydroxylase 3
Prolyl 4-hydroxylase subunit alpha-1
Prolyl 3-hydroxylase OGFOD1
2-oxoglutarate and iron-dependent oxygenase domain-containing protein 2
DNA oxidative demethylase ALKBH2
Alpha-ketoglutarate-dependent dioxygenase alkB homolog 3
Lysine-specific demethylase 5D
Procollagen-lysine,2-oxoglutarate 5-dioxygenase 1
Trimethyllysine dioxygenase, mitochondrial
Transmembrane prolyl 4-hydroxylase
Egl nine homolog 1
Egl nine homolog 2
Egl nine homolog 3
Sofosbuvir	RNA-dependent RNA-polymerase
RNA-dependent RNA-polymerase
Midazolam
Elbasvir
Enoxaparin
Captopril	72 kDa type IV collagenase	Leukotriene A-4 hydrolase	B1 bradykinin receptor
72 kDa type IV collagenase
Leukotriene A-4 hydrolase
B1 bradykinin receptor	Ramipril
Razuprotafib	Receptor-type tyrosine-protein phosphatase beta
Receptor-type tyrosine-protein phosphatase beta
Tranilast
Omega-3 fatty acids	Sterol regulatory element-binding protein 1
Sterol regulatory element-binding protein 1
Verapamil	Sodium-dependent serotonin transporter
Sodium-dependent serotonin transporter	Fluvoxamine	Tramadol	Fluoxetine
Tenofovir alafenamide	Reverse transcriptase	DNA polymerase
Reverse transcriptase	Tenofovir
DNA polymerase	Tenofovir
Darunavir	Pol polyprotein
Pol polyprotein	Lopinavir	Ritonavir	Atazanavir
Vitamin D	Vitamin D-binding protein
Vitamin D-binding protein
Azilsartan medoxomil
Clopidogrel
Cyclosporine	Calcium signal-modulating cyclophilin ligand	Calcineurin subunit B type 2	Peptidyl-prolyl cis-trans isomerase F, mitochondrial
Calcium signal-modulating cyclophilin ligand
Calcineurin subunit B type 2
Peptidyl-prolyl cis-trans isomerase F, mitochondrial
Diosmin
Rosuvastatin	Integrin alpha-L
Integrin alpha-L	Simvastatin
Sulfamethoxazole	Dihydropteroate synthase
Dihydropteroate synthase
Etoposide	DNA topoisomerase 2-beta
DNA topoisomerase 2-beta
Almitrine	Sodium/potassium-transporting ATPase subunit alpha-1
Sodium/potassium-transporting ATPase subunit alpha-1
Eprosartan
Duvelisib
Nintedanib
Niacin	Hydroxycarboxylic acid receptor 3	Hydroxycarboxylic acid receptor 2	Nicotinate-nucleotide pyrophosphorylase [carboxylating]	Nicotinamide N-methyltransferase
Hydroxycarboxylic acid receptor 3
Hydroxycarboxylic acid receptor 2
Nicotinate-nucleotide pyrophosphorylase [carboxylating]
Nicotinamide N-methyltransferase
Metenkefalin
Tenofovir
Bivalirudin
Tirofiban	Integrin alpha-IIb	Integrin beta-3
Integrin alpha-IIb
Integrin beta-3	Resveratrol
Amlodipine	Carbonic anhydrase 1	Voltage-dependent N-type calcium channel subunit alpha
Carbonic anhydrase 1
Voltage-dependent N-type calcium channel subunit alpha
Noscapine	Sigma non-opioid intracellular receptor 1
Sigma non-opioid intracellular receptor 1
Pantothenic acid	Pantothenate kinase
Pantothenate kinase
Atovaquone	Cytochrome b
Cytochrome b
Mefloquine
Aminolevulinic acid	Delta-aminolevulinic acid dehydratase
Delta-aminolevulinic acid dehydratase
Bismuth subcitrate potassium	ATP-dependent Clp protease ATP-binding subunit ClpX
ATP-dependent Clp protease ATP-binding subunit ClpX
Oxycodone
Methylprednisolone
Nadroparin	Proto-oncogene c-Fos
Proto-oncogene c-Fos
Prasugrel
Mometasone
Defibrotide	Adenosine receptor A2b
Adenosine receptor A2b
Disulfiram	Aldehyde dehydrogenase, mitochondrial
Aldehyde dehydrogenase, mitochondrial
Zanubrutinib
Curcumin	Multidrug resistance-associated protein 5
Multidrug resistance-associated protein 5
Lopinavir
Riboflavin	Riboflavin kinase	Riboflavin synthase	Flavin reductase (NADPH)
Riboflavin kinase
Riboflavin synthase
Flavin reductase (NADPH)
Rabeprazole
Merimepodib	Inosine-5'-monophosphate dehydrogenase
Inosine-5'-monophosphate dehydrogenase
Norelgestromin
Piperacillin	Penicillin-binding protein 3	Penicillin-binding protein 2a	Penicillin-binding protein 1b
Penicillin-binding protein 3
Penicillin-binding protein 2a
Penicillin-binding protein 1b
Quinine	Platelet glycoprotein IX	Intermediate conductance calcium-activated potassium channel protein 4
Platelet glycoprotein IX
Intermediate conductance calcium-activated potassium channel protein 4
Dutasteride
Mecobalamin
Bicalutamide
Berberine	HTH-type transcriptional regulator QacR	Baculoviral IAP repeat-containing protein 5
HTH-type transcriptional regulator QacR
Baculoviral IAP repeat-containing protein 5
Icosapent	Long-chain-fatty-acid--CoA ligase 4	Free fatty acid receptor 1
Long-chain-fatty-acid--CoA ligase 4
Free fatty acid receptor 1
Pantoprazole
Piclidenoson
Fluvoxamine
Ibuprofen	Apoptosis regulator Bcl-2	Thrombomodulin	Fatty acid-binding protein, intestinal	Cystic fibrosis transmembrane conductance regulator	Platelet glycoprotein Ib alpha chain	Protein S100-A7
Apoptosis regulator Bcl-2
Thrombomodulin
Fatty acid-binding protein, intestinal
Cystic fibrosis transmembrane conductance regulator
Platelet glycoprotein Ib alpha chain
Protein S100-A7
Degarelix	Gonadotropin-releasing hormone receptor
Gonadotropin-releasing hormone receptor
Vitamin A	Retinol dehydrogenase 12	Short-chain dehydrogenase/reductase 3	Aldehyde dehydrogenase family 1 member A3	All-trans-retinol 13,14-reductase	Retinol dehydrogenase 11	Dehydrogenase/reductase SDR family member 4	Retinol dehydrogenase 14	Retinol dehydrogenase 8	Lecithin retinol acyltransferase	11-cis retinol dehydrogenase	Retinol dehydrogenase 13	Apolipoprotein D	Prostaglandin-H2 D-isomerase
Retinol dehydrogenase 12
Short-chain dehydrogenase/reductase 3
Aldehyde dehydrogenase family 1 member A3
All-trans-retinol 13,14-reductase
Retinol dehydrogenase 11
Dehydrogenase/reductase SDR family member 4
Retinol dehydrogenase 14
Retinol dehydrogenase 8
Lecithin retinol acyltransferase
11-cis retinol dehydrogenase
Retinol dehydrogenase 13
Apolipoprotein D
Prostaglandin-H2 D-isomerase
Clindamycin	50S ribosomal protein L1
50S ribosomal protein L1
Fenofibrate	Matrix metalloproteinase-25
Matrix metalloproteinase-25
Nafamostat	Coagulation factor XII	Trypsin-1	Kallikrein-1	Intercellular adhesion molecule 1
Coagulation factor XII
Trypsin-1	Aprotinin	Camostat
Kallikrein-1	Aprotinin
Intercellular adhesion molecule 1
Febuxostat	Xanthine dehydrogenase/oxidase
Xanthine dehydrogenase/oxidase	Levocarnitine
Acetaminophen	Prostaglandin E synthase 3
Prostaglandin E synthase 3
Baricitinib
Cisatracurium	Neuronal acetylcholine receptor subunit alpha-2
Neuronal acetylcholine receptor subunit alpha-2	Fluoxetine
Levomenthol
Trifluoperazine	Neuron-specific vesicular protein calcyon	Troponin C, slow skeletal and cardiac muscles	Protein S100-A4
Neuron-specific vesicular protein calcyon
Troponin C, slow skeletal and cardiac muscles
Protein S100-A4
Ramipril
GC-376 free acid	Replicase polyprotein 1a
Replicase polyprotein 1a
Tramadol	Glutamate receptor ionotropic, NMDA 2A	Glutamate receptor ionotropic, NMDA 2C	Glutamate receptor ionotropic, NMDA 2D	Glutamate receptor ionotropic, NMDA 3B
Glutamate receptor ionotropic, NMDA 2A	Acetylcysteine
Glutamate receptor ionotropic, NMDA 2C
Glutamate receptor ionotropic, NMDA 2D	Acetylcysteine
Glutamate receptor ionotropic, NMDA 3B
Ruxolitinib
Edoxaban
Ethinylestradiol
Pioglitazone	Amine oxidase [flavin-containing] B
Amine oxidase [flavin-containing] B
Enzalutamide
Toremifene
Angiotensin II
Telmisartan
Protoporphyrin	Ferritin light chain
Ferritin light chain
Galidesivir
Amoxicillin	Penicillin binding protein
Penicillin binding protein
Interferon alfa-2b	Interferon alpha/beta receptor 2	Interferon alpha/beta receptor 1
Interferon alpha/beta receptor 2
Interferon alpha/beta receptor 1
Ginseng	Interleukin-6
Interleukin-6
Levocarnitine	Solute carrier family 22 member 4	Solute carrier family 22 member 5	Carnitine O-acetyltransferase	Mitochondrial basic amino acids transporter	Mitochondrial carnitine/acylcarnitine carrier protein	Peroxisomal carnitine O-octanoyltransferase	Carnitine O-palmitoyltransferase 2, mitochondrial	Carnitine O-palmitoyltransferase 1, liver isoform	Liver carboxylesterase 1	Myeloperoxidase
Solute carrier family 22 member 4
Solute carrier family 22 member 5
Carnitine O-acetyltransferase
Mitochondrial basic amino acids transporter
Mitochondrial carnitine/acylcarnitine carrier protein
Peroxisomal carnitine O-octanoyltransferase
Carnitine O-palmitoyltransferase 2, mitochondrial
Carnitine O-palmitoyltransferase 1, liver isoform
Liver carboxylesterase 1
Myeloperoxidase	Melatonin
Deferoxamine	Amyloid beta A4 protein
Amyloid beta A4 protein	Resveratrol
Nifedipine	Potassium voltage-gated channel subfamily D member 3
Potassium voltage-gated channel subfamily D member 3
Tazobactam	Beta-lactamase TEM	Beta-lactamase Ohio-1	Beta-lactamase SHV-1
Beta-lactamase TEM
Beta-lactamase Ohio-1
Beta-lactamase SHV-1
Fisetin	Cyclin homolog	Cyclin-dependent kinase 6
Cyclin homolog
Cyclin-dependent kinase 6
Atorvastatin	Histone deacetylase 2	Nuclear receptor subfamily 1 group I member 3
Histone deacetylase 2	Valproic acid	Simvastatin
Nuclear receptor subfamily 1 group I member 3	Resveratrol
Tranexamic acid	Plasminogen
Plasminogen	Aprotinin
Quinapril
Sirolimus
Calcifediol
Colchicine
Cyanocobalamin	Methylmalonyl-CoA mutase, mitochondrial	Methionine synthase reductase	Methylmalonic aciduria type A protein, mitochondrial	Methylmalonic aciduria and homocystinuria type C protein	Methylenetetrahydrofolate reductase
Methylmalonyl-CoA mutase, mitochondrial
Methionine synthase reductase
Methylmalonic aciduria type A protein, mitochondrial
Methylmalonic aciduria and homocystinuria type C protein
Methylenetetrahydrofolate reductase
Levamisole	Neuronal acetylcholine receptor subunit alpha-3	Alkaline phosphatase, placental-like	Acetylcholine receptor subunit alpha-type unc-38	Acetylcholine receptor subunit alpha-type unc-63	Acetylcholine receptor subunit beta-type lev-1	Acetylcholine receptor subunit beta-type unc-29
Neuronal acetylcholine receptor subunit alpha-3	Fluoxetine
Alkaline phosphatase, placental-like
Acetylcholine receptor subunit alpha-type unc-38
Acetylcholine receptor subunit alpha-type unc-63
Acetylcholine receptor subunit beta-type lev-1
Acetylcholine receptor subunit beta-type unc-29
Trandolapril
Naproxen	Peptostreptococcal albumin-binding protein
Peptostreptococcal albumin-binding protein
Resveratrol	Arachidonate 15-lipoxygenase	Phosphatidylinositol 4-kinase type 2-beta	Integrin alpha-5	Alpha-synuclein	NAD-dependent protein deacetylase sirtuin-1	C-type lectin domain family 14 member A	Solute carrier family 2, facilitated glucose transporter member 1	Tyrosine--tRNA ligase, cytoplasmic
Arachidonate 15-lipoxygenase
Phosphatidylinositol 4-kinase type 2-beta
Integrin alpha-5
Alpha-synuclein
NAD-dependent protein deacetylase sirtuin-1
C-type lectin domain family 14 member A
Solute carrier family 2, facilitated glucose transporter member 1
Tyrosine--tRNA ligase, cytoplasmic
Isoflurane	Calcium-transporting ATPase type 2C member 1	Glutamate receptor 1	Potassium voltage-gated channel subfamily A member 1	ATP synthase subunit delta, mitochondrial	Neuronal acetylcholine receptor subunit beta-2
Calcium-transporting ATPase type 2C member 1	Sevoflurane
Glutamate receptor 1	Sevoflurane
Potassium voltage-gated channel subfamily A member 1
ATP synthase subunit delta, mitochondrial
Neuronal acetylcholine receptor subunit beta-2
Emtricitabine
Demeclocycline	Vasopressin V2 receptor
Vasopressin V2 receptor
Montelukast	Cysteinyl leukotriene receptor 1
Cysteinyl leukotriene receptor 1
Amiodarone	Potassium voltage-gated channel subfamily H member 6	Potassium voltage-gated channel subfamily H member 7	Beta-1 adrenergic receptor	Beta-2 adrenergic receptor	Beta-3 adrenergic receptor	Thyroid hormone receptor alpha	Thyroid hormone receptor beta	Peroxisome proliferator-activated receptor gamma coactivator 1-beta
Potassium voltage-gated channel subfamily H member 6
Potassium voltage-gated channel subfamily H member 7
Beta-1 adrenergic receptor	Metoprolol	Formoterol
Beta-2 adrenergic receptor	Metoprolol	Formoterol
Beta-3 adrenergic receptor	Formoterol
Thyroid hormone receptor alpha	Liothyronine
Thyroid hormone receptor beta	Liothyronine
Peroxisome proliferator-activated receptor gamma coactivator 1-beta
Roxithromycin	Multidrug resistance protein 1
Multidrug resistance protein 1	Tetrandrine
PF-07321332
Tetrandrine
Oseltamivir	Neuraminidase	Sialidase-1	Sialidase-2
Neuraminidase
Sialidase-1
Sialidase-2
Fondaparinux
Lenalidomide	Protein cereblon	Tumor necrosis factor ligand superfamily member 11	Cadherin-5
Protein cereblon	Thalidomide
Tumor necrosis factor ligand superfamily member 11
Cadherin-5
Bemiparin
Metformin	Electron transfer flavoprotein-ubiquinone oxidoreductase, mitochondrial	Glycerol-3-phosphate dehydrogenase [NAD(+)], cytoplasmic
Electron transfer flavoprotein-ubiquinone oxidoreductase, mitochondrial
Glycerol-3-phosphate dehydrogenase [NAD(+)], cytoplasmic
Oxytocin	Oxytocin receptor
Oxytocin receptor
Valproic acid	Short/branched chain specific acyl-CoA dehydrogenase, mitochondrial	Histone deacetylase 9	2-oxoglutarate dehydrogenase, mitochondrial	Succinate-semialdehyde dehydrogenase, mitochondrial	Sodium channel protein type 1 subunit alpha	Sodium channel protein type 11 subunit alpha	Sodium channel protein type 3 subunit alpha	Sodium channel protein type 7 subunit alpha	Sodium channel protein type 8 subunit alpha	Sodium channel subunit beta-1	Sodium channel subunit beta-2	Sodium channel subunit beta-3	Sodium channel subunit beta-4
Short/branched chain specific acyl-CoA dehydrogenase, mitochondrial
Histone deacetylase 9
2-oxoglutarate dehydrogenase, mitochondrial
Succinate-semialdehyde dehydrogenase, mitochondrial
Sodium channel protein type 1 subunit alpha
Sodium channel protein type 11 subunit alpha
Sodium channel protein type 3 subunit alpha
Sodium channel protein type 7 subunit alpha
Sodium channel protein type 8 subunit alpha
Sodium channel subunit beta-1
Sodium channel subunit beta-2
Sodium channel subunit beta-3
Sodium channel subunit beta-4
Losartan
Pyridostigmine	Acetylcholinesterase
Acetylcholinesterase
Pyridoxine	Pyridoxal kinase
Pyridoxal kinase
Favipiravir	RNA-directed RNA polymerase catalytic subunit
RNA-directed RNA polymerase catalytic subunit	Ribavirin
Acetylcysteine	Aminoacylase-1	Inhibitor of nuclear factor kappa-B kinase subunit alpha
Aminoacylase-1
Inhibitor of nuclear factor kappa-B kinase subunit alpha
PF-07304814
Apremilast	Phosphodiesterase isozyme 4
Phosphodiesterase isozyme 4
Simvastatin
Thalidomide	Tumor necrosis factor	Nuclear factor NF-kappa-B p105 subunit
Tumor necrosis factor	Chloroquine
Nuclear factor NF-kappa-B p105 subunit
Prednisone
Alendronic acid	Farnesyl pyrophosphate synthase	Tyrosine-protein phosphatase non-receptor type 4	Receptor-type tyrosine-protein phosphatase S	Receptor-type tyrosine-protein phosphatase epsilon
Farnesyl pyrophosphate synthase
Tyrosine-protein phosphatase non-receptor type 4
Receptor-type tyrosine-protein phosphatase S
Receptor-type tyrosine-protein phosphatase epsilon
Ribavirin	Inosine-5'-monophosphate dehydrogenase 1	Inosine-5'-monophosphate dehydrogenase 2
Inosine-5'-monophosphate dehydrogenase 1
Inosine-5'-monophosphate dehydrogenase 2
Artesunate	Malaria protein EXP-1
Malaria protein EXP-1
Daclatasvir
Eltrombopag	Thrombopoietin receptor
Thrombopoietin receptor
Minocycline	30S ribosomal protein S9	30S ribosomal protein S4	Interleukin-1 beta	Vascular endothelial growth factor A	Mitogen-activated protein kinase 11	Mitogen-activated protein kinase 12
30S ribosomal protein S9
30S ribosomal protein S4
Interleukin-1 beta
Vascular endothelial growth factor A
Mitogen-activated protein kinase 11
Mitogen-activated protein kinase 12
Levofloxacin
Liothyronine
Metoprolol
Ibudilast	cGMP-inhibited 3',5'-cyclic phosphodiesterase A
cGMP-inhibited 3',5'-cyclic phosphodiesterase A
Sevoflurane	NADH-ubiquinone oxidoreductase chain 1	Mitochondrial potassium channel
NADH-ubiquinone oxidoreductase chain 1
Mitochondrial potassium channel
Ciclesonide
Amodiaquine	Histamine N-methyltransferase
Histamine N-methyltransferase
Ritonavir
Diltiazem
Morphine	Lymphocyte antigen 96
Lymphocyte antigen 96
Progesterone
Fluoxetine	Neuronal acetylcholine receptor subunit beta-4	Cyclin-dependent kinases regulatory subunit 1
Neuronal acetylcholine receptor subunit beta-4
Cyclin-dependent kinases regulatory subunit 1
Methotrexate	Thymidylate synthase	Bifunctional purine biosynthesis protein PURH
Thymidylate synthase
Bifunctional purine biosynthesis protein PURH
Nitazoxanide	Pyruvate synthase
Pyruvate synthase
Chloroquine	Glutathione S-transferase	High mobility group protein B1
Glutathione S-transferase
High mobility group protein B1
Formoterol
Irbesartan	Transcription factor AP-1
Transcription factor AP-1
Melatonin	Nuclear receptor ROR-beta	Eosinophil peroxidase	Calreticulin	Acetylserotonin O-methyltransferase
Nuclear receptor ROR-beta
Eosinophil peroxidase
Calreticulin
Acetylserotonin O-methyltransferase
Sildenafil	Retinal rod rhodopsin-sensitive cGMP 3',5'-cyclic phosphodiesterase subunit gamma	Retinal cone rhodopsin-sensitive cGMP 3',5'-cyclic phosphodiesterase subunit gamma
Retinal rod rhodopsin-sensitive cGMP 3',5'-cyclic phosphodiesterase subunit gamma
Retinal cone rhodopsin-sensitive cGMP 3',5'-cyclic phosphodiesterase subunit gamma
Aprotinin	Chymotrypsinogen B
Chymotrypsinogen B
Methylene blue	Guanylate cyclase soluble subunit alpha-2
Guanylate cyclase soluble subunit alpha-2
Camostat	Suppressor of tumorigenicity 14 protein	Cholecystokinin
Suppressor of tumorigenicity 14 protein
Cholecystokinin
Decitabine	DNA (cytosine-5)-methyltransferase 1	DNA (cytosine-5)-methyltransferase 3A	DNA (cytosine-5)-methyltransferase 3B
DNA (cytosine-5)-methyltransferase 1
DNA (cytosine-5)-methyltransferase 3A
DNA (cytosine-5)-methyltransferase 3B
Nimesulide	Group IIE secretory phospholipase A2	Lactotransferrin
Group IIE secretory phospholipase A2
Lactotransferrin
Moexipril
Atazanavir
