# Supplementary material for: COVIDrugNet: a network-based web tool to investigate the drugs currently in clinical trial to contrast COVID-19
Source: Sci Rep. 2021 Sep 30;11:19426. doi: 10.1038/s41598-021-98812-0 (PMC8484553; doi:10.1038/s41598-021-98812-0)
Supplement: Supplementary file 2 — Supplementary Information 2. [file 41598_2021_98812_MOESM2_ESM.zip › graphs/drug_target/drug_target.gexf]

<?xml version='1.0' encoding='utf-8'?>
<gexf xmlns="http://www.gexf.net/1.2draft" xmlns:xsi="http://www.w3.org/2001/XMLSchema-instance" xsi:schemaLocation="http://www.gexf.net/1.2draft http://www.gexf.net/1.2draft/gexf.xsd" version="1.2">
  <meta lastmodifieddate="2021-08-11">
    <creator>NetworkX 2.5.1</creator>
  </meta>
  <graph defaultedgetype="undirected" mode="static" name="">
    <attributes mode="static" class="node">
      <attribute id="0" title="ID" type="string" />
      <attribute id="1" title="SMILES" type="string" />
      <attribute id="2" title="ATC Code Level 1" type="string" />
      <attribute id="3" title="ATC Code Level 2" type="string" />
      <attribute id="4" title="ATC Code Level 3" type="string" />
      <attribute id="5" title="ATC Code Level 4" type="string" />
      <attribute id="6" title="ATC Identifier" type="string" />
      <attribute id="7" title="Targets" type="string" />
      <attribute id="8" title="Enzymes" type="string" />
      <attribute id="9" title="Carriers" type="string" />
      <attribute id="10" title="Transporters" type="string" />
      <attribute id="11" title="Target Class" type="string" />
      <attribute id="12" title="Drug Interactions" type="string" />
      <attribute id="13" title="Trials" type="string" />
      <attribute id="14" title="Trials Phases" type="string" />
      <attribute id="15" title="Trials Hrefs" type="string" />
      <attribute id="16" title="Name" type="string" />
      <attribute id="17" title="structure" type="string" />
      <attribute id="18" title="kind" type="string" />
      <attribute id="19" title="Degree" type="long" />
      <attribute id="20" title="Closeness Centrality" type="double" />
      <attribute id="21" title="Betweenness Centrality" type="double" />
      <attribute id="22" title="Eigenvector Centrality" type="double" />
      <attribute id="23" title="Clustering Coefficient" type="long" />
      <attribute id="24" title="VoteRank Score" type="long" />
      <attribute id="25" title="fill_color" type="string" />
      <attribute id="26" title="line_color" type="string" />
      <attribute id="27" title="Gene" type="string" />
      <attribute id="28" title="PDBID" type="string" />
      <attribute id="29" title="Organism" type="string" />
      <attribute id="30" title="Protein Class" type="string" />
      <attribute id="31" title="Protein Family" type="string" />
      <attribute id="32" title="Cellular Location" type="string" />
      <attribute id="33" title="STRING Interaction Partners" type="string" />
      <attribute id="34" title="Diseases" type="string" />
      <attribute id="35" title="Drugs" type="string" />
      <attribute id="36" title="drugbank_url" type="string" />
    </attributes>
    <nodes>
      <node id="Folic acid" label="Folic acid">
        <attvalues>
          <attvalue for="0" value="DB00158" />
          <attvalue for="1" value="C1=CC(=CC=C1C(=O)N[C@@H](CCC(=O)O)C(=O)O)NCC2=CN=C3C(=N2)C(=O)NC(=N3)N" />
          <attvalue for="2" value="B, V" />
          <attvalue for="3" value="V04, B03" />
          <attvalue for="4" value="B03A, V04C, B03B" />
          <attvalue for="5" value="V04CX, B03AE, B03BB" />
          <attvalue for="6" value="B03BB51, B03AE02, B03BB01, V04CX02, B03AE01" />
          <attvalue for="7" value="Folate receptor gamma, Folate receptor beta, Folate receptor alpha" />
          <attvalue for="8" value="Gamma-glutamyl hydrolase, Methylenetetrahydrofolate reductase, Dihydrofolate reductase" />
          <attvalue for="9" value="" />
          <attvalue for="10" value="ATP-binding cassette sub-family C member 11, Canalicular multispecific organic anion transporter 2, Solute carrier family 22 member 6, Multidrug resistance-associated protein 4, ATP-binding cassette sub-family G member 2, Proton-coupled folate transporter, Mitochondrial folate transporter/carrier" />
          <attvalue for="11" value="Membrane receptor, Membrane receptor, Membrane receptor" />
          <attvalue for="12" value="5-fluorouridine, Abacavir, Abemaciclib, Aceclofenac, Acemetacin, Acetaminophen, Acetazolamide, Acetylsalicylic acid, Aclidinium, Acrivastine, Acyclovir, Adefovir, Adefovir dipivoxil, Afatinib, Albutrepenonacog alfa, Alclofenac, Aldesleukin, Alectinib, Allopurinol, Allylestrenol, Almasilate, Alminoprofen, Almotriptan, Alogliptin, Alprazolam, Alprostadil, Amantadine, Amikacin, Amiloride, Aminohippuric acid, Aminophenazone, Aminopterin, Amitriptyline, Ammonium chloride, Amoxicillin, Amphetamine, Amphotericin B, Ampicillin, Amrinone, Ancestim, Antihemophilic factor (recombinant), PEGylated, Antipyrine, Antithrombin III human, Antrafenine, Apalutamide, Apramycin, Apremilast, Arbekacin, Arformoterol, Arotinolol, Arsenic trioxide, Atazanavir, Atomoxetine, Auranofin, Aurothioglucose, Avanafil, Avatrombopag, Azacitidine, Azapropazone, Azathioprine, Azosemide, Aztreonam, Bacitracin, Baclofen, Balsalazide, Baricitinib, Beclomethasone dipropionate, Belumosudil, Bendroflumethiazide, Benorilate, Benoxaprofen, Benserazide, Benzatropine, Benznidazole, Benzthiazide, Benzydamine, Bepotastine, Bicisate, Bismuth subgallate, Bisoprolol, Bisoxatin, Bleomycin, Blonanserin, Brigatinib, Brivaracetam, Brodimoprim, Bromazepam, Bromotheophylline, Budesonide, Bumadizone, Bumetanide, Buprenorphine, Bupropion, Buspirone, Butabarbital, Buthiazide, Cabazitaxel, Caffeine, Canagliflozin, Cannabidiol, Canrenoic acid, Canrenone, Capecitabine, Capmatinib, Capreomycin, Captopril, Carbamazepine, Carbaspirin calcium, Carbidopa, Carboplatin, Carmustine, Carprofen, Cefacetrile, Cefaclor, Cefadroxil, Cefaloridine, Cefalotin, Cefamandole, Cefapirin, Cefatrizine, Cefazedone, Cefazolin, Cefbuperazone, Cefcapene, Cefdinir, Cefditoren, Cefepime, Cefetamet, Cefmenoxime, Cefmetazole, Cefminox, Cefodizime, Cefonicid, Cefoperazone, Ceforanide, Cefotaxime, Cefotetan, Cefotiam, Cefoxitin, Cefozopran, Cefpiramide, Cefpirome, Cefpodoxime, Cefprozil, Cefradine, Cefroxadine, Cefsulodin, Ceftaroline fosamil, Ceftazidime, Ceftezole, Ceftibuten, Ceftizoxime, Ceftobiprole, Ceftolozane, Ceftriaxone, Cefuroxime, Celecoxib, Cephalexin, Cephaloglycin, Cephalothin Group, Certolizumab pegol, Cetirizine, Cevimeline, Chloral hydrate, Chloroquine, Chlorothiazide, Chloroxylenol, Chlorpromazine, Chlorpropamide, Chlorthalidone, Chlorzoxazone, Cholesterol, Choline C 11, Choline magnesium trisalicylate, Choline salicylate, Chondroitin sulfate, Chromic citrate, Chromic nitrate, Chromium gluconate, Chromous sulfate, Cicletanine, Cidofovir, Cilostazol, Cimetidine, Cimicoxib, Ciprofloxacin, Cisplatin, Clevidipine, Clobazam, Clofarabine, Clofazimine, Clofenamide, Clomipramine, Clonazepam, Clonixin, Clopamide, Clorazepic acid, Clorexolone, Clove oil, Clozapine, Cobicistat, Colchicine, Colestipol, Colistimethate, Colistin, Conivaptan, Conjugated estrogens, Corifollitropin alfa, Cyclic adenosine monophosphate, Cycloguanil, Cyclopenthiazide, Cyclosporine, Cyclothiazide, Dabigatran etexilate, Dabrafenib, Dacarbazine, Daclatasvir, Dacomitinib, Daidzin, Dalfampridine, Dapagliflozin, Dapsone, Daptomycin, Darolutamide, Dasabuvir, Dasatinib, Deferiprone, Delafloxacin, Desipramine, Desmopressin, Desvenlafaxine, Deutetrabenazine, Dexamethasone, Dexamethasone acetate, Dexibuprofen, Dexketoprofen, Dexmedetomidine, Dexrazoxane, Dextran, Diatrizoate, Diazepam, Dichlorobenzyl alcohol, Diclofenac, Diclofenamide, Dicyclomine, Didanosine, Dienogest, Diethylstilbestrol, Difenpiramide, Diflunisal, Difluocortolone, Digoxin, Dihydrostreptomycin, Dimercaprol, Dimetacrine, Dimethyl sulfoxide, Dinoprostone, Disopyramide, DL-Methylephedrine, Dobutamine, Dopamine, Doripenem, Dovitinib, Doxacurium, Doxepin, Doxifluridine, Doxycycline, Dronabinol, Drospirenone, Droxicam, Droxidopa, Duloxetine, Dyphylline, Edaravone, Edoxaban, Edrophonium, Efonidipine, Elacridar, Ellagic acid, Eltrombopag, Enalaprilat, Enasidenib, Enzalutamide, Epirizole, Epitizide, Eplerenone, Epoprostenol, Erlotinib, Ertapenem, Ertugliflozin, Estazolam, Estradiol, Estradiol acetate, Estradiol benzoate, Estradiol cypionate, Estradiol dienanthate, Estradiol valerate, Estrone sulfate, Eszopiclone, Etacrynic acid, Etafedrine, Ethambutol, Ethenzamide, Ethoxzolamide, Etodolac, Etofenamate, Etomidate, Etonogestrel, Etoperidone, Etoricoxib, Eucalyptus oil, Ezogabine, Febuxostat, Fedratinib, Fenbufen, Fenofibrate, Fenofibric acid, Fenoldopam, Fenoprofen, Fenproporex, Fenquizone, Fentanyl, Fentiazac, Fesoterodine, Firocoxib, Flavoxate, Floctafenine, Flomoxef, Florbetaben (18F), Florbetapir (18F), Floxuridine, Fluconazole, Flucytosine, Fludeoxyglucose (18F), Flumazenil, Flunixin, Fluocinolone acetonide, Fluorescein, Fluorouracil, Flupirtine, Flurazepam, Flurbiprofen, Flutamide, Fluvoxamine, Fomepizole, Fondaparinux, Formestane, Foscarnet, Fosfomycin, Fosinopril, Fosphenytoin, Fostamatinib, Fostemsavir, Framycetin, Furosemide, Fusidic acid, Gabapentin enacarbil, Gadobenic acid, Gadodiamide, Gadofosveset trisodium, Gadopentetic acid, Gadoteric acid, Gadoteridol, Ganciclovir, Gefitinib, Gemcitabine, Gemfibrozil, Geneticin, Genistein, Gentamicin, Gentamicin C1a, Gilteritinib, Gimeracil, Givosiran, Glasdegib, Glecaprevir, Glipizide, Glucarpidase, Glutaric Acid, Glycerol phenylbutyrate, Golodirsen, Goserelin, Grepafloxacin, Guacetisal, Guanethidine, Guanfacine, Haloperidol, Hesperetin, Hydralazine, Hydrochlorothiazide, Hydroflumethiazide, Hydrolyzed Cephalothin, Hydromorphone, Hydroxocobalamin, Hydroxyethyl Starch, Hygromycin B, Ibuprofen, Ibuproxam, Ibutilide, Icatibant, Iclaprim, Idarucizumab, Idebenone, Ifosfamide, Imatinib, Imidafenacin, Imidazole salicylate, Imipramine, Indapamide, Indigotindisulfonic acid, Indisulam, Indobufen, Indomethacin, Indoprofen, Inosine pranobex, Inotersen, Invert sugar, Iobenguane sulfate I-123, Iodixanol, Ioflupane I-123, Iopromide, Iothalamic acid, Ioversol, Ioxilan, Ipecac, Ipilimumab, Isavuconazole, Isepamicin, Isoflavone, Isoniazid, Isosorbide, Isosorbide mononitrate, Isosulfan blue, Isotretinoin, Isoxicam, Isradipine, Istradefylline, Ixazomib, Kanamycin, Kebuzone, Ketamine, Ketazolam, Ketoprofen, Ketorolac, Labetalol, Lamivudine, Lamotrigine, Lansoprazole, Lasmiditan, Latamoxef, Ledipasvir, Lenalidomide, Lesinurad, Letermovir, Leuprolide, Levobupivacaine, Levocarnitine, Levocetirizine, Levofloxacin, Levomilnacipran, Levosalbutamol, Liothyronine, Lisinopril, Lithium carbonate, Lithium cation, Lithium citrate, Lixisenatide, Lofexidine, Lometrexol, Lonazolac, Lopinavir, Loracarbef, Lorazepam, Lorcaserin, Lornoxicam, Lorpiprazole, Loxoprofen, Lubiprostone, Lumiracoxib, Macitentan, Magnesium chloride, Magnesium hydroxide, Magnesium salicylate, Mangafodipir, Mannitol, Maprotiline, Mebutizide, Mecamylamine, Meclofenamic acid, Medical Cannabis, Medroxyprogesterone acetate, Mefenamic acid, Mefruside, Megestrol acetate, Meloxicam, Melperone, Memantine, Meperidine, Mepivacaine, Meropenem, Mersalyl, Mesalazine, Metamfetamine, Metamizole, Metaxalone, Metformin, Methadone, Methazolamide, Methimazole, Methotrexate, Methoxsalen, Methyclothiazide, Methyldopa, Methylene blue, Methylnaltrexone, Methyltestosterone, Meticrane, Metoclopramide, Metolazone, Metoprine, Metoprolol, Metyrapone, Midazolam, Migalastat, Milnacipran, Milrinone, Mirabegron, Mofebutazone, Morniflumate, Moxisylyte, Muzolimine, Mycophenolate mofetil, Mycophenolic acid, N-acetyltyrosine, N-methylnicotinamide, Nabiximols, Nabumetone, Nadolol, Naldemedine, Nalmefene, Naloxone, Naproxen, Naringenin, Nateglinide, Neamine, Nedaplatin, Nedocromil, Nefazodone, Nelfinavir, Neomycin, Netilmicin, Nicorandil, Nifedipine, Nifenazone, Niflumic acid, Nilotinib, Nilutamide, Nimesulide, Nisoldipine, Nitric Oxide, Nitroaspirin, Nitrofurantoin, Nitroprusside, Nolatrexed, Novobiocin, NS-398, Octinoxate, Olaparib, Olsalazine, Omeprazole, Opium, Oseltamivir, Osimertinib, Oxabolone cipionate, Oxacillin, Oxaprozin, Oxazepam, Oxybenzone, Oxyphenbutazone, Oxyquinoline, Palbociclib, Paliperidone, Palonosetron, Pamidronic acid, Pantoprazole, Parecoxib, Paritaprevir, Paromomycin, Patent Blue, Pegaptanib, Peginesatide, Pemetrexed, Penbutolol, Pentaerythritol tetranitrate, Pentamidine, Pentastarch, Pentetic acid, Pentobarbital, Pentostatin, Pentoxifylline, Perindopril, Permethrin, Phenazopyridine, Phenelzine, Phenobarbital, Phentolamine, Phenylbutazone, Phenytoin, Pholcodine, Phosphocreatine, Phosphoric acid, Pibrentasvir, Picosulfuric acid, Pidotimod, Pindolol, Piperacillin, Piracetam, Piretanide, Piritrexim, Pirlindole, Piroxicam, Pirprofen, Pitolisant, Plazomicin, Plerixafor, Polythiazide, Pomalidomide, Ponatinib, Potassium acetate, Potassium bicarbonate, Potassium cation, Potassium nitrate, Potassium perchlorate, Pralatrexate, Pralidoxime, Pralsetinib, Pramipexole, Prasugrel, Pravastatin, Prednisone, Pregabalin, Primidone, Probenecid, Procainamide, Procaine benzylpenicillin, Progesterone, Proglumetacin, Proguanil, Promethazine, Propacetamol, Propantheline, Propiverine, Propranolol, Propyphenazone, Proquazone, Prucalopride, Puromycin, Pyrantel, Pyrazinamide, Pyrimethamine, Pyrithione, Quercetin, Quetiapine, Quinethazone, Quinidine, Rabeprazole, Raltitrexed, Ramelteon, Ranitidine, Ranolazine, Rasagiline, Regorafenib, Reserpine, Resorcinol, Ribavirin, Ribostamycin, Rilpivirine, Ripretinib, Ritonavir, Rivaroxaban, Rizatriptan, Robenacoxib, Rofecoxib, Roflumilast, Rolapitant, Rolofylline, Ropivacaine, Rosiglitazone, Rucaparib, Ruxolitinib, Sacubitril, Safinamide, Salbutamol, Salicylamide, Salicylic acid, Salmon calcitonin, Salsalate, Saquinavir, Saxagliptin, SC-236, Secobarbital, Sibutramine, Silibinin, Simeprevir, Sisomicin, Sitagliptin, Sodium acetate, Sodium aurothiomalate, Sofosbuvir, Solriamfetol, Sorafenib, Spiradoline, Spironolactone, Stavudine, Stiripentol, Streptomycin, Strontium chloride, Sucralfate, Sulbactam, Sulfadiazine, Sulfamethoxazole, Sulfasalazine, Sulindac, Sumatriptan, Sunitinib, Suxibuzone, Synthetic Conjugated Estrogens, A, Synthetic Conjugated Estrogens, B, Tacrolimus, Tadalafil, Tafamidis, Talniflumate, Tamsulosin, Tasimelteon, Taurocholic acid, Tazobactam, Technetium Tc-99m exametazime, Technetium Tc-99m mebrofenin, Technetium Tc-99m oxidronate, Technetium Tc-99m pyrophosphate, Teduglutide, Tegafur, Telavancin, Telmisartan, Temazepam, Temozolomide, Tenidap, Tenofovir, Tenofovir alafenamide, Tenofovir disoproxil, Tenoxicam, Tepotinib, Tepoxalin, Terbutaline, Teriflunomide, Testolactone, Testosterone, Testosterone cypionate, Testosterone enanthate, Testosterone propionate, Testosterone undecanoate, Tetracycline, Tetradecyl hydrogen sulfate (ester), Theobromine, Thiabendazole, Thiethylperazine, Tiapride, Tiaprofenic acid, Ticlopidine, Tienilic acid, Tiludronic acid, Timolol, Tinidazole, Tinoridine, Tiopronin, Tiotropium, Tirofiban, Tivozanib, Tixocortol, Tobramycin, Tolazamide, Tolbutamide, Tolcapone, Tolfenamic acid, Tolmetin, Toloxatone, Tolterodine, Tolvaptan, Topiramate, Topiroxostat, Topotecan, Torasemide, Tositumomab, Tramadol, Trametinib, Triamterene, Triazolam, Trichlormethiazide, Triethylenetetramine, Trifluridine, Trimebutine, Trimethoprim, Trimetrexate, Tripamide, Tropisetron, Ularitide, Uracil, Vaborbactam, Valaciclovir, Valbenazine, Valdecoxib, Valganciclovir, Valproic acid, Vancomycin, Vandetanib, Varenicline, Velpatasvir, Vemurafenib, Venetoclax, Venlafaxine, Verapamil, Vilanterol, Viloxazine, Vismodegib, Vortioxetine, Voxilaprevir, Warfarin, Xipamide, Zalcitabine, Zaleplon, Zaltoprofen, Zanamivir, Zidovudine, Zomepirac, Zonisamide" />
          <attvalue for="13" value="PACTR202005599385499, NCT04354428, IRCT20200319046819N1" />
          <attvalue for="14" value="2, 2, 3, 3" />
          <attvalue for="15" value="https://pactr.samrc.ac.za/TrialDisplay.aspx?TrialID=10971, https://clinicaltrials.gov/show/NCT04354428, http://en.irct.ir/trial/46838" />
          <attvalue for="16" value="Folic acid" />
          <attvalue for="17" value="https://www.drugbank.ca/structures/DB00158/image.svg" />
          <attvalue for="18" value="Drug" />
          <attvalue for="19" value="3" />
          <attvalue for="20" value="0.0020477815699658703" />
          <attvalue for="21" value="2.7975158059643038e-06" />
          <attvalue for="22" value="3.0762691611459395e-73" />
          <attvalue for="23" value="0" />
          <attvalue for="24" value="183" />
          <attvalue for="25" value="#FC5F67" />
          <attvalue for="26" value="#FB3640" />
        </attvalues>
      </node>
      <node id="Folate receptor gamma" label="Folate receptor gamma">
        <attvalues>
          <attvalue for="27" value="FOLR3" />
          <attvalue for="0" value="P41439" />
          <attvalue for="28" value="5IZQ" />
          <attvalue for="29" value="Humans" />
          <attvalue for="30" value="Membrane receptor" />
          <attvalue for="31" value="Not Available" />
          <attvalue for="32" value="Secreted" />
          <attvalue for="33" value="" />
          <attvalue for="34" value="" />
          <attvalue for="35" value="Folic acid, Vintafolide" />
          <attvalue for="36" value="https://www.drugbank.ca/polypeptides/P41439" />
          <attvalue for="16" value="Folate receptor gamma" />
          <attvalue for="17" value="https://cdn.rcsb.org/images/structures/iz/5izq/5izq_assembly-1.jpeg" />
          <attvalue for="18" value="Target" />
          <attvalue for="19" value="1" />
          <attvalue for="20" value="0.0012286689419795222" />
          <attvalue for="21" value="0.0" />
          <attvalue for="22" value="1.7760848282873524e-73" />
          <attvalue for="23" value="0" />
          <attvalue for="24" value="0" />
          <attvalue for="25" value="#12EAEA" />
          <attvalue for="26" value="#0EBEBE" />
        </attvalues>
      </node>
      <node id="Folate receptor beta" label="Folate receptor beta">
        <attvalues>
          <attvalue for="27" value="FOLR2" />
          <attvalue for="0" value="P14207" />
          <attvalue for="28" value="Not Available" />
          <attvalue for="29" value="Humans" />
          <attvalue for="30" value="Membrane receptor" />
          <attvalue for="31" value="Not Available" />
          <attvalue for="32" value="Cell membrane" />
          <attvalue for="33" value="" />
          <attvalue for="34" value="Neural Tube Defects, Malignant Neoplasms, Neoplasms, Primary malignant neoplasm, Adenocarcinoma, Neurodegenerative Disorders, Autoimmune Diseases, Colorectal Neoplasms, Movement Disorders, Vascular Diseases, Inflammatory disease of the central nervous system, Lung Diseases, Interstitial, Hematologic Neoplasms, Pervasive Development Disorder, Mitochondrial Diseases, Inflammatory disorder, Mammary Neoplasms" />
          <attvalue for="35" value="Folic acid, Vintafolide, Methotrexate" />
          <attvalue for="36" value="https://www.drugbank.ca/polypeptides/P14207" />
          <attvalue for="16" value="Folate receptor beta" />
          <attvalue for="17" value="https://cdn.rcsb.org/images/structures/ot/not available/not available_model-1.jpeg" />
          <attvalue for="18" value="Target" />
          <attvalue for="19" value="1" />
          <attvalue for="20" value="0.0012286689419795222" />
          <attvalue for="21" value="0.0" />
          <attvalue for="22" value="1.7760848282873524e-73" />
          <attvalue for="23" value="0" />
          <attvalue for="24" value="0" />
          <attvalue for="25" value="#12EAEA" />
          <attvalue for="26" value="#0EBEBE" />
        </attvalues>
      </node>
      <node id="Folate receptor alpha" label="Folate receptor alpha">
        <attvalues>
          <attvalue for="27" value="FOLR1" />
          <attvalue for="0" value="P15328" />
          <attvalue for="28" value="Not Available" />
          <attvalue for="29" value="Humans" />
          <attvalue for="30" value="Membrane receptor" />
          <attvalue for="31" value="Not Available" />
          <attvalue for="32" value="Cell membrane" />
          <attvalue for="33" value="" />
          <attvalue for="34" value="Neural Tube Defects, Intellectual Disability, Congenital Abnormality, Movement Disorders, Colonic Neoplasms, Congenital Heart Defects, Psychomotor Disorders, Craniofacial Abnormalities, Developmental Psychomotor Disorders, Brain Diseases, Metabolic, Inherited, Brain Diseases, Metabolic, Inborn, Central Nervous System Inborn Metabolic Diseases, Adenocarcinoma, Malignant Neoplasms, Primary malignant neoplasm, Adenoma, Neurodegenerative Disorders, Mammary Neoplasms, Carcinoma, Developmental Disabilities, Stomach Neoplasms, Autoimmune Diseases, Brain Diseases, Cognition Disorders, Colorectal Neoplasms, Immunologic Deficiency Syndromes, Liver neoplasms, Metabolic Diseases, Periodontal Diseases, Peripheral Neuropathy, Skin lesion, Encephalopathies, Congenital defects, Neurologic Symptoms, Pervasive Development Disorder, Mitochondrial Diseases, Peripheral Nervous System Diseases" />
          <attvalue for="35" value="Vintafolide, Farletuzumab, Methotrexate, Folic acid" />
          <attvalue for="36" value="https://www.drugbank.ca/polypeptides/P15328" />
          <attvalue for="16" value="Folate receptor alpha" />
          <attvalue for="17" value="https://cdn.rcsb.org/images/structures/ot/not available/not available_model-1.jpeg" />
          <attvalue for="18" value="Target" />
          <attvalue for="19" value="1" />
          <attvalue for="20" value="0.0012286689419795222" />
          <attvalue for="21" value="0.0" />
          <attvalue for="22" value="1.7760848282873524e-73" />
          <attvalue for="23" value="0" />
          <attvalue for="24" value="0" />
          <attvalue for="25" value="#12EAEA" />
          <attvalue for="26" value="#0EBEBE" />
        </attvalues>
      </node>
      <node id="Cysteine" label="Cysteine">
        <attvalues>
          <attvalue for="0" value="DB00151" />
          <attvalue for="1" value="C([C@@H](C(=O)O)N)S" />
          <attvalue for="2" value="Not Available" />
          <attvalue for="3" value="Not Available" />
          <attvalue for="4" value="Not Available" />
          <attvalue for="5" value="Not Available" />
          <attvalue for="6" value="Not Available" />
          <attvalue for="7" value="Glutamate--cysteine ligase regulatory subunit, Glutamate--cysteine ligase catalytic subunit, Aspartate aminotransferase, cytoplasmic, Aspartate aminotransferase, mitochondrial, Cystathionine gamma-lyase, Cystathionine beta-synthase, Cysteine--tRNA ligase, cytoplasmic, Methylated-DNA--protein-cysteine methyltransferase, Glutathione synthetase, Probable cysteine--tRNA ligase, mitochondrial, Cysteine sulfinic acid decarboxylase, Cysteine desulfurase, mitochondrial, Cysteine dioxygenase type 1" />
          <attvalue for="8" value="" />
          <attvalue for="9" value="" />
          <attvalue for="10" value="Monocarboxylate transporter 10" />
          <attvalue for="11" value="Not Available, Enzyme, Enzyme, Enzyme, Enzyme, Enzyme, Enzyme, Enzyme, Not Available, Not Available, Not Available, Not Available, Not Available" />
          <attvalue for="12" value="" />
          <attvalue for="13" value="NCT04545008, NCT04570254, IRCT20200609047707N1, NCT04370288" />
          <attvalue for="14" value="1, Not Available, 3, 1" />
          <attvalue for="15" value="https://clinicaltrials.gov/show/NCT04545008, https://clinicaltrials.gov/show/NCT04570254, http://en.irct.ir/trial/48764, https://clinicaltrials.gov/show/NCT04370288" />
          <attvalue for="16" value="Cysteine" />
          <attvalue for="17" value="https://www.drugbank.ca/structures/DB00151/image.svg" />
          <attvalue for="18" value="Drug" />
          <attvalue for="19" value="13" />
          <attvalue for="20" value="0.1383343660163803" />
          <attvalue for="21" value="0.021890561181670678" />
          <attvalue for="22" value="8.725159492123446e-06" />
          <attvalue for="23" value="0" />
          <attvalue for="24" value="249" />
          <attvalue for="25" value="#FC5F67" />
          <attvalue for="26" value="#FB3640" />
        </attvalues>
      </node>
      <node id="Glutamate--cysteine ligase regulatory subunit" label="Glutamate--cysteine ligase regulatory subunit">
        <attvalues>
          <attvalue for="27" value="GCLM" />
          <attvalue for="0" value="P48507" />
          <attvalue for="28" value="1MZR" />
          <attvalue for="29" value="Humans" />
          <attvalue for="30" value="Not Available" />
          <attvalue for="31" value="Not Available" />
          <attvalue for="32" value="Not Available" />
          <attvalue for="33" value="GCLC, GSS" />
          <attvalue for="34" value="Neoplasms, Malignant Neoplasms, Primary malignant neoplasm, Congenital Abnormality, Adenoma, Carcinoma, Chronic granulomatous disease, Liver diseases, Lung Neoplasms" />
          <attvalue for="35" value="Cysteine, Glutamic acid" />
          <attvalue for="36" value="https://www.drugbank.ca/polypeptides/P48507" />
          <attvalue for="16" value="Glutamate--cysteine ligase regulatory subunit" />
          <attvalue for="17" value="https://cdn.rcsb.org/images/structures/mz/1mzr/1mzr_assembly-1.jpeg" />
          <attvalue for="18" value="Target" />
          <attvalue for="19" value="1" />
          <attvalue for="20" value="0.11900881157570198" />
          <attvalue for="21" value="0.0" />
          <attvalue for="22" value="4.974819834817584e-07" />
          <attvalue for="23" value="0" />
          <attvalue for="24" value="0" />
          <attvalue for="25" value="#12EAEA" />
          <attvalue for="26" value="#0EBEBE" />
        </attvalues>
      </node>
      <node id="Glutamate--cysteine ligase catalytic subunit" label="Glutamate--cysteine ligase catalytic subunit">
        <attvalues>
          <attvalue for="27" value="GCLC" />
          <attvalue for="0" value="P48506" />
          <attvalue for="28" value="3IG5" />
          <attvalue for="29" value="Humans" />
          <attvalue for="30" value="Enzyme" />
          <attvalue for="31" value="Ligase" />
          <attvalue for="32" value="Cytoplasmic" />
          <attvalue for="33" value="GCLM, GSS" />
          <attvalue for="34" value="Hypertensive disease, Lung Neoplasms, Amino Acid Metabolism, Inborn Errors, Coronary Vessel Anomalies, Enzymopathy, Malignant Neoplasms, Primary malignant neoplasm, Diabetes Mellitus, Neural Tube Defects, Cerebrovascular accident, Congenital Abnormality, Adenoma, Mental disorders, Metabolic Bone Disorder, Carcinoma, Cardiovascular Diseases, Colonic Neoplasms, Colorectal Neoplasms, Chronic granulomatous disease, Kidney Diseases, Lung diseases, Disorder of the genitourinary system, Caffeine related disorders, Complications of Diabetes Mellitus, Hematologic Neoplasms, Neuropathy, Sarcoma, Malignant neoplasm of soft tissue" />
          <attvalue for="35" value="Cysteine, Glutamic acid, Vitamin E, alpha-Tocopherol succinate, D-alpha-Tocopherol acetate" />
          <attvalue for="36" value="https://www.drugbank.ca/polypeptides/P48506" />
          <attvalue for="16" value="Glutamate--cysteine ligase catalytic subunit" />
          <attvalue for="17" value="https://cdn.rcsb.org/images/structures/ig/3ig5/3ig5_assembly-1.jpeg" />
          <attvalue for="18" value="Target" />
          <attvalue for="19" value="1" />
          <attvalue for="20" value="0.11900881157570198" />
          <attvalue for="21" value="0.0" />
          <attvalue for="22" value="4.974819834817584e-07" />
          <attvalue for="23" value="0" />
          <attvalue for="24" value="0" />
          <attvalue for="25" value="#12EAEA" />
          <attvalue for="26" value="#0EBEBE" />
        </attvalues>
      </node>
      <node id="Aspartate aminotransferase, cytoplasmic" label="Aspartate aminotransferase, cytoplasmic">
        <attvalues>
          <attvalue for="27" value="GOT1" />
          <attvalue for="0" value="P17174" />
          <attvalue for="28" value="Not Available" />
          <attvalue for="29" value="Humans" />
          <attvalue for="30" value="Enzyme" />
          <attvalue for="31" value="Transferase" />
          <attvalue for="32" value="Cytoplasm" />
          <attvalue for="33" value="MDH1, GPT2, GLUD1, GLUD2, GPT, ALDH4A1, MDH2, PC, CAD" />
          <attvalue for="34" value="Cardiomyopathies, Primary, Myocardial Diseases, Secondary, Cardiomyopathies, Peripheral Arterial Diseases, Neoplasms, Neuroendocrine Tumors, MYELODYSPLASTIC SYNDROME, Malignant Neoplasms, Periodontal Diseases, Primary malignant neoplasm" />
          <attvalue for="35" value="Pyridoxal phosphate, Aspartic acid, Cysteine, Glutamic acid, Maleic acid, Copper, Adapalene" />
          <attvalue for="36" value="https://www.drugbank.ca/polypeptides/P17174" />
          <attvalue for="16" value="Aspartate aminotransferase, cytoplasmic" />
          <attvalue for="17" value="https://cdn.rcsb.org/images/structures/ot/not available/not available_model-1.jpeg" />
          <attvalue for="18" value="Target" />
          <attvalue for="19" value="1" />
          <attvalue for="20" value="0.11900881157570198" />
          <attvalue for="21" value="0.0" />
          <attvalue for="22" value="4.974819834817584e-07" />
          <attvalue for="23" value="0" />
          <attvalue for="24" value="0" />
          <attvalue for="25" value="#12EAEA" />
          <attvalue for="26" value="#0EBEBE" />
        </attvalues>
      </node>
      <node id="Aspartate aminotransferase, mitochondrial" label="Aspartate aminotransferase, mitochondrial">
        <attvalues>
          <attvalue for="27" value="GOT2" />
          <attvalue for="0" value="P00505" />
          <attvalue for="28" value="Not Available" />
          <attvalue for="29" value="Humans" />
          <attvalue for="30" value="Enzyme" />
          <attvalue for="31" value="Transferase" />
          <attvalue for="32" value="Mitochondrion matrix" />
          <attvalue for="33" value="MDH2, GLUD1, MDH1, GLUD2, GPT2, ASNS, GPT, IDH2, IDH1" />
          <attvalue for="34" value="Intellectual Disability, Neurodegenerative Disorders, Degenerative disorder, Neoplasms, Diabetes Mellitus, Malignant Neoplasms, Cardiovascular Diseases, Primary malignant neoplasm, Carcinoma, Chronic Kidney Diseases, Adenocarcinoma, Disorder of eye, Hypertensive disease, Immunologic Deficiency Syndromes, Lymphoma, Metabolic Diseases, Respiratory Tract Infections, Substance Use Disorders, Encephalopathies" />
          <attvalue for="35" value="Aspartic acid, 4'-Deoxy-4'-Acetylyamino-Pyridoxal-5'-Phosphate, Pyridoxal phosphate, Glutamic acid, Cysteine" />
          <attvalue for="36" value="https://www.drugbank.ca/polypeptides/P00505" />
          <attvalue for="16" value="Aspartate aminotransferase, mitochondrial" />
          <attvalue for="17" value="https://cdn.rcsb.org/images/structures/ot/not available/not available_model-1.jpeg" />
          <attvalue for="18" value="Target" />
          <attvalue for="19" value="1" />
          <attvalue for="20" value="0.11900881157570198" />
          <attvalue for="21" value="0.0" />
          <attvalue for="22" value="4.974819834817584e-07" />
          <attvalue for="23" value="0" />
          <attvalue for="24" value="0" />
          <attvalue for="25" value="#12EAEA" />
          <attvalue for="26" value="#0EBEBE" />
        </attvalues>
      </node>
      <node id="Cystathionine gamma-lyase" label="Cystathionine gamma-lyase">
        <attvalues>
          <attvalue for="27" value="CTH" />
          <attvalue for="0" value="P32929" />
          <attvalue for="28" value="Not Available" />
          <attvalue for="29" value="Humans" />
          <attvalue for="30" value="Enzyme" />
          <attvalue for="31" value="Lyase" />
          <attvalue for="32" value="Cytoplasm" />
          <attvalue for="33" value="CBSL, MPST, ENSG00000160200, TST, MTR, BHMT, DLD, AHCY, TXNRD1, BCAT1" />
          <attvalue for="34" value="Cardiovascular Diseases, Hypertensive disease, Neoplasms, Malignant Neoplasms, Carcinoma, Lung diseases, Vascular Diseases, Lipid Metabolism Disorders" />
          <attvalue for="35" value="Pyridoxal phosphate, Cysteine, L-2-amino-3-butynoic acid, 2-[(3-Hydroxy-2-Methyl-5-Phosphonooxymethyl-Pyridin-4-Ylmethyl)-Imino]-5-Phosphono-Pent-3-Enoic Acid, Carboxymethylthio-3-(3-Chlorophenyl)-1,2,4-Oxadiazol" />
          <attvalue for="36" value="https://www.drugbank.ca/polypeptides/P32929" />
          <attvalue for="16" value="Cystathionine gamma-lyase" />
          <attvalue for="17" value="https://cdn.rcsb.org/images/structures/ot/not available/not available_model-1.jpeg" />
          <attvalue for="18" value="Target" />
          <attvalue for="19" value="1" />
          <attvalue for="20" value="0.11900881157570198" />
          <attvalue for="21" value="0.0" />
          <attvalue for="22" value="4.974819834817584e-07" />
          <attvalue for="23" value="0" />
          <attvalue for="24" value="0" />
          <attvalue for="25" value="#12EAEA" />
          <attvalue for="26" value="#0EBEBE" />
        </attvalues>
      </node>
      <node id="Cystathionine beta-synthase" label="Cystathionine beta-synthase">
        <attvalues>
          <attvalue for="27" value="CBS" />
          <attvalue for="0" value="P35520" />
          <attvalue for="28" value="Not Available" />
          <attvalue for="29" value="Humans" />
          <attvalue for="30" value="Enzyme" />
          <attvalue for="31" value="Not Available" />
          <attvalue for="32" value="Cytoplasm" />
          <attvalue for="33" value="CTH" />
          <attvalue for="34" value="Hypertensive disease, Cerebrovascular accident, Intellectual Disability, Neoplasms, Vascular Diseases, Inborn Errors of Metabolism, Malignant Neoplasms, Arterial Occlusive Diseases, Neurodegenerative Disorders, Primary malignant neoplasm, Congenital Heart Defects, Lung Neoplasms, Congenital heart disease, Congenital Abnormality, Adenocarcinoma, Carcinoma, Cognition Disorders, Colonic Neoplasms, Connective Tissue Diseases, Demyelinating Diseases, Diabetes Mellitus, Heart Diseases, Immunologic Deficiency Syndromes, Inflammatory Bowel Diseases, Liver neoplasms, Lung diseases, Metabolic Diseases, Monosomy, Mycoses, Malignant neoplasm of mouth, Deformity, Arteriopathic disease, Chronic Kidney Diseases, Peripheral Arterial Diseases" />
          <attvalue for="35" value="Pyridoxal phosphate, Serine, Cysteine, Ademetionine" />
          <attvalue for="36" value="https://www.drugbank.ca/polypeptides/P35520" />
          <attvalue for="16" value="Cystathionine beta-synthase" />
          <attvalue for="17" value="https://cdn.rcsb.org/images/structures/ot/not available/not available_model-1.jpeg" />
          <attvalue for="18" value="Target" />
          <attvalue for="19" value="2" />
          <attvalue for="20" value="0.11919591133561887" />
          <attvalue for="21" value="0.008094145731923385" />
          <attvalue for="22" value="4.991366082262883e-07" />
          <attvalue for="23" value="0" />
          <attvalue for="24" value="0" />
          <attvalue for="25" value="#12EAEA" />
          <attvalue for="26" value="#0EBEBE" />
        </attvalues>
      </node>
      <node id="Cysteine--tRNA ligase, cytoplasmic" label="Cysteine--tRNA ligase, cytoplasmic">
        <attvalues>
          <attvalue for="27" value="CARS" />
          <attvalue for="0" value="P49589" />
          <attvalue for="28" value="1U0B" />
          <attvalue for="29" value="Humans" />
          <attvalue for="30" value="Enzyme" />
          <attvalue for="31" value="Ligase" />
          <attvalue for="32" value="Cytoplasm" />
          <attvalue for="33" value="EEF1G, YARS, LARS, MARS, EPRS, IARS" />
          <attvalue for="34" value="" />
          <attvalue for="35" value="Cysteine" />
          <attvalue for="36" value="https://www.drugbank.ca/polypeptides/P49589" />
          <attvalue for="16" value="Cysteine--tRNA ligase, cytoplasmic" />
          <attvalue for="17" value="https://cdn.rcsb.org/images/structures/u0/1u0b/1u0b_assembly-1.jpeg" />
          <attvalue for="18" value="Target" />
          <attvalue for="19" value="1" />
          <attvalue for="20" value="0.11900881157570198" />
          <attvalue for="21" value="0.0" />
          <attvalue for="22" value="4.974819834817584e-07" />
          <attvalue for="23" value="0" />
          <attvalue for="24" value="0" />
          <attvalue for="25" value="#12EAEA" />
          <attvalue for="26" value="#0EBEBE" />
        </attvalues>
      </node>
      <node id="Methylated-DNA--protein-cysteine methyltransferase" label="Methylated-DNA--protein-cysteine methyltransferase">
        <attvalues>
          <attvalue for="27" value="MGMT" />
          <attvalue for="0" value="P16455" />
          <attvalue for="28" value="Not Available" />
          <attvalue for="29" value="Humans" />
          <attvalue for="30" value="Enzyme" />
          <attvalue for="31" value="Not Available" />
          <attvalue for="32" value="Nucleus" />
          <attvalue for="33" value="" />
          <attvalue for="34" value="Brain Neoplasms, Mouth Neoplasms, Precancerous Conditions, Neoplasms, Intracranial, Mammary Neoplasms, Adenoma, Carcinoma, Colorectal Neoplasms, Lung Neoplasms, Neuroendocrine Tumors, Skin Neoplasms, B-Cell Lymphomas, MYELODYSPLASTIC SYNDROME, Neoplasms, Neuroepithelial, Endometrial Neoplasms, Liver diseases, Neural Tube Defects, Viral hepatitis, Benign Neoplasm, Gastrointestinal Stromal Tumors, Congenital Abnormality, Congenital chromosomal disease, Colonic Neoplasms, Gastrointestinal Neoplasms, Hepatitis, HIV Infections, Inflammatory Bowel Diseases, Nervous System Neoplasms, Prostatic Neoplasms, Rectal Neoplasms, Testicular Neoplasms, Urologic Diseases, Central Nervous System Neoplasms, Choroid Plexus Neoplasms, Disease due to Papilloma virus, Hepatitis viral infections, Infection, Intellectual Disability" />
          <attvalue for="35" value="S-Methylcysteine, S-Benzylcysteine, Cysteine, Zinc, Dinitrochlorobenzene, Zinc acetate, Zinc chloride, Zinc sulfate, unspecified form" />
          <attvalue for="36" value="https://www.drugbank.ca/polypeptides/P16455" />
          <attvalue for="16" value="Methylated-DNA--protein-cysteine methyltransferase" />
          <attvalue for="17" value="https://cdn.rcsb.org/images/structures/ot/not available/not available_model-1.jpeg" />
          <attvalue for="18" value="Target" />
          <attvalue for="19" value="1" />
          <attvalue for="20" value="0.11900881157570198" />
          <attvalue for="21" value="0.0" />
          <attvalue for="22" value="4.974819834817584e-07" />
          <attvalue for="23" value="0" />
          <attvalue for="24" value="0" />
          <attvalue for="25" value="#12EAEA" />
          <attvalue for="26" value="#0EBEBE" />
        </attvalues>
      </node>
      <node id="Glutathione synthetase" label="Glutathione synthetase">
        <attvalues>
          <attvalue for="27" value="GSS" />
          <attvalue for="0" value="P48637" />
          <attvalue for="28" value="Not Available" />
          <attvalue for="29" value="Humans" />
          <attvalue for="30" value="Not Available" />
          <attvalue for="31" value="Not Available" />
          <attvalue for="32" value="Not Available" />
          <attvalue for="33" value="GCLC, GSR, GCLM, GPX1, GPX5, GPX4" />
          <attvalue for="34" value="Enzymopathy, Carcinoma, Mouth Diseases, Prion Diseases, Adenocarcinoma, Central Nervous System Infection, Deglutition Disorders, Immunologic Deficiency Syndromes, Lung Neoplasms, Tracheal Diseases, B-Cell Lymphomas, Neurologic Symptoms, Neurodegenerative Disorders" />
          <attvalue for="35" value="Glycine, Glutathione, gamma-Glutamylcysteine, Phosphoaminophosphonic Acid-Adenylate Ester, Cysteine, Acetylcysteine, Copper" />
          <attvalue for="36" value="https://www.drugbank.ca/polypeptides/P48637" />
          <attvalue for="16" value="Glutathione synthetase" />
          <attvalue for="17" value="https://cdn.rcsb.org/images/structures/ot/not available/not available_model-1.jpeg" />
          <attvalue for="18" value="Target" />
          <attvalue for="19" value="3" />
          <attvalue for="20" value="0.16418245791859026" />
          <attvalue for="21" value="0.027383104318564937" />
          <attvalue for="22" value="0.00014708462260916677" />
          <attvalue for="23" value="0" />
          <attvalue for="24" value="0" />
          <attvalue for="25" value="#12EAEA" />
          <attvalue for="26" value="#0EBEBE" />
        </attvalues>
      </node>
      <node id="Probable cysteine--tRNA ligase, mitochondrial" label="Probable cysteine--tRNA ligase, mitochondrial">
        <attvalues>
          <attvalue for="27" value="CARS2" />
          <attvalue for="0" value="Q9HA77" />
          <attvalue for="28" value="1U0B" />
          <attvalue for="29" value="Humans" />
          <attvalue for="30" value="Not Available" />
          <attvalue for="31" value="Not Available" />
          <attvalue for="32" value="Mitochondrion matrix" />
          <attvalue for="33" value="YARS, EPRS" />
          <attvalue for="34" value="Movement Disorders" />
          <attvalue for="35" value="Cysteine" />
          <attvalue for="36" value="https://www.drugbank.ca/polypeptides/Q9HA77" />
          <attvalue for="16" value="Probable cysteine--tRNA ligase, mitochondrial" />
          <attvalue for="17" value="https://cdn.rcsb.org/images/structures/u0/1u0b/1u0b_assembly-1.jpeg" />
          <attvalue for="18" value="Target" />
          <attvalue for="19" value="1" />
          <attvalue for="20" value="0.11900881157570198" />
          <attvalue for="21" value="0.0" />
          <attvalue for="22" value="4.974819834817584e-07" />
          <attvalue for="23" value="0" />
          <attvalue for="24" value="0" />
          <attvalue for="25" value="#12EAEA" />
          <attvalue for="26" value="#0EBEBE" />
        </attvalues>
      </node>
      <node id="Cysteine sulfinic acid decarboxylase" label="Cysteine sulfinic acid decarboxylase">
        <attvalues>
          <attvalue for="27" value="CSAD" />
          <attvalue for="0" value="Q9Y600" />
          <attvalue for="28" value="Not Available" />
          <attvalue for="29" value="Humans" />
          <attvalue for="30" value="Not Available" />
          <attvalue for="31" value="Not Available" />
          <attvalue for="32" value="Not Available" />
          <attvalue for="33" value="CDO1, ADO" />
          <attvalue for="34" value="Malignant Neoplasms, Migraine Disorders, Primary malignant neoplasm" />
          <attvalue for="35" value="Pyridoxal phosphate, Cysteine" />
          <attvalue for="36" value="https://www.drugbank.ca/polypeptides/Q9Y600" />
          <attvalue for="16" value="Cysteine sulfinic acid decarboxylase" />
          <attvalue for="17" value="https://cdn.rcsb.org/images/structures/ot/not available/not available_model-1.jpeg" />
          <attvalue for="18" value="Target" />
          <attvalue for="19" value="1" />
          <attvalue for="20" value="0.11900881157570198" />
          <attvalue for="21" value="0.0" />
          <attvalue for="22" value="4.974819834817584e-07" />
          <attvalue for="23" value="0" />
          <attvalue for="24" value="0" />
          <attvalue for="25" value="#12EAEA" />
          <attvalue for="26" value="#0EBEBE" />
        </attvalues>
      </node>
      <node id="Cysteine desulfurase, mitochondrial" label="Cysteine desulfurase, mitochondrial">
        <attvalues>
          <attvalue for="27" value="NFS1" />
          <attvalue for="0" value="Q9Y697" />
          <attvalue for="28" value="6NZU" />
          <attvalue for="29" value="Humans" />
          <attvalue for="30" value="Not Available" />
          <attvalue for="31" value="Not Available" />
          <attvalue for="32" value="Mitochondrion" />
          <attvalue for="33" value="ISCU, LYRM4, FXN, MOCS3, MPST, HSCB, TST" />
          <attvalue for="34" value="Adenocarcinoma, Lung Neoplasms" />
          <attvalue for="35" value="Pyridoxal phosphate, Alanine, Cysteine" />
          <attvalue for="36" value="https://www.drugbank.ca/polypeptides/Q9Y697" />
          <attvalue for="16" value="Cysteine desulfurase, mitochondrial" />
          <attvalue for="17" value="https://cdn.rcsb.org/images/structures/nz/6nzu/6nzu_assembly-1.jpeg" />
          <attvalue for="18" value="Target" />
          <attvalue for="19" value="1" />
          <attvalue for="20" value="0.11900881157570198" />
          <attvalue for="21" value="0.0" />
          <attvalue for="22" value="4.974819834817584e-07" />
          <attvalue for="23" value="0" />
          <attvalue for="24" value="0" />
          <attvalue for="25" value="#12EAEA" />
          <attvalue for="26" value="#0EBEBE" />
        </attvalues>
      </node>
      <node id="Cysteine dioxygenase type 1" label="Cysteine dioxygenase type 1">
        <attvalues>
          <attvalue for="27" value="CDO1" />
          <attvalue for="0" value="Q16878" />
          <attvalue for="28" value="Not Available" />
          <attvalue for="29" value="Humans" />
          <attvalue for="30" value="Not Available" />
          <attvalue for="31" value="Not Available" />
          <attvalue for="32" value="Not Available" />
          <attvalue for="33" value="CSAD, GADL1" />
          <attvalue for="34" value="Hypertensive disease, Malignant Neoplasms, Primary malignant neoplasm, Adenoma, Gall Bladder Diseases, Liver diseases, Lymphoma, Mycosis Fungoides" />
          <attvalue for="35" value="NADH, Cysteine, Carbocisteine" />
          <attvalue for="36" value="https://www.drugbank.ca/polypeptides/Q16878" />
          <attvalue for="16" value="Cysteine dioxygenase type 1" />
          <attvalue for="17" value="https://cdn.rcsb.org/images/structures/ot/not available/not available_model-1.jpeg" />
          <attvalue for="18" value="Target" />
          <attvalue for="19" value="1" />
          <attvalue for="20" value="0.11900881157570198" />
          <attvalue for="21" value="0.0" />
          <attvalue for="22" value="4.974819834817584e-07" />
          <attvalue for="23" value="0" />
          <attvalue for="24" value="0" />
          <attvalue for="25" value="#12EAEA" />
          <attvalue for="26" value="#0EBEBE" />
        </attvalues>
      </node>
      <node id="Tacrolimus" label="Tacrolimus">
        <attvalues>
          <attvalue for="0" value="DB00864" />
          <attvalue for="1" value="C[C@@H]1C[C@@H]([C@@H]2[C@H](C[C@H]([C@@](O2)(C(=O)C(=O)N3CCCC[C@H]3C(=O)O[C@@H]([C@@H]([C@H](CC(=O)[C@@H](/C=C(/C1)\C)CC=C)O)C)/C(=C/[C@@H]4CC[C@H]([C@@H](C4)OC)O)/C)O)C)OC)OC" />
          <attvalue for="2" value="D, L" />
          <attvalue for="3" value="D11, L04" />
          <attvalue for="4" value="L04A, D11A" />
          <attvalue for="5" value="L04AD, D11AH" />
          <attvalue for="6" value="L04AD02, D11AH01" />
          <attvalue for="7" value="Peptidyl-prolyl cis-trans isomerase FKBP1A" />
          <attvalue for="8" value="Cytochrome P450 3A5, Cytochrome P450 3A4" />
          <attvalue for="9" value="Serum albumin, Alpha-1-acid glycoprotein 1" />
          <attvalue for="10" value="Multidrug resistance protein 1, ATP-binding cassette sub-family A member 5, Solute carrier organic anion transporter family member 1B1" />
          <attvalue for="11" value="Enzyme" />
          <attvalue for="12" value="(R)-warfarin, (S)-Warfarin, 2-Methoxyethanol, 2,4-thiazolidinedione, 4-hydroxycoumarin, 6-Deoxyerythronolide B, 7-ethyl-10-hydroxycamptothecin, 9-(N-methyl-L-isoleucine)-cyclosporin A, 9-aminocamptothecin, Abacavir, Abametapir, Abatacept, Abciximab, Abemaciclib, Abetimus, Abexinostat, Abiraterone, Acalabrutinib, Acarbose, Acebutolol, Aceclofenac, Acemetacin, Acenocoumarol, Aceprometazine, Acetaminophen, Acetazolamide, Acetohexamide, Acetyldigoxin, Acetylsalicylic acid, Acipimox, Aclidinium, Acrivastine, Acteoside, Acyclovir, Adalimumab, Adefovir, Adefovir dipivoxil, Adenosine, Adenovirus type 7 vaccine live, Afatinib, Afelimomab, Agmatine, AICA ribonucleotide, Ajmaline, Albendazole, Albiglutide, Albutrepenonacog alfa, Alclofenac, Alclometasone, Aldesleukin, Aldosterone, Alectinib, Alefacept, Alemtuzumab, Alendronic acid, Alfentanil, Alfuzosin, Alimemazine, Aliskiren, Allicin, Allopurinol, Allylestrenol, Almasilate, Alminoprofen, Almotriptan, Alogliptin, Alpelisib, Alprazolam, Alprenolol, Alteplase, Altretamine, Aluminium clofibrate, Amantadine, Ambrisentan, Amcinonide, Amediplase, AMG-222, Amifampridine, Amikacin, Amiloride, Aminoglutethimide, Aminophenazone, Aminophylline, Amiodarone, Amisulpride, Amitriptyline, Amlodipine, Ammonium chloride, Amobarbital, Amodiaquine, Amoxapine, Amoxicillin, Amphetamine, Amphotericin B, Ampicillin, Amprenavir, Amrinone, Amsacrine, Anagliptin, Anagrelide, Anakinra, Ancestim, Ancrod, Andrographolide, Anisodamine, Anistreplase, Antazoline, Anthrax immune globulin human, Anthrax vaccine, Antihemophilic factor (recombinant), PEGylated, Antilymphocyte immunoglobulin (horse), Antipyrine, Antithrombin Alfa, Antithrombin III human, Antithymocyte immunoglobulin (rabbit), Antrafenine, Apalutamide, Apixaban, Apomorphine, Apramycin, Apremilast, Aprepitant, Aprobarbital, Aranidipine, Arbekacin, Ardeparin, Arformoterol, Argatroban, Aripiprazole, Aripiprazole lauroxil, Armodafinil, Arotinolol, Arsenic trioxide, Artemether, Asenapine, Astaxanthin, Astemizole, Asunaprevir, Atazanavir, Atenolol, Atomoxetine, Atorvastatin, Atrasentan, Atropine, Auranofin, Aurothioglucose, Avanafil, Avasimibe, Avatrombopag, AVE9633, Axitinib, Azacitidine, Azapropazone, Azatadine, Azathioprine, Azelaic acid, Azelastine, Azelnidipine, Azilsartan medoxomil, Azimilide, Azithromycin, Aztreonam, Bacillus calmette-guerin substrain connaught live antigen, Bacillus calmette-guerin substrain danish 1331 live antigen, Bacillus calmette-guerin substrain russian BCG-I live antigen, Bacillus calmette-guerin substrain tice live antigen, Bacitracin, Baclofen, Balaglitazone, Balsalazide, Barbexaclone, Barbital, Baricitinib, Barnidipine, Basiliximab, BCG vaccine, Beclomethasone dipropionate, Bedaquiline, Begelomab, Belantamab mafodotin, Belatacept, Belimumab, Belinostat, Bemiparin, Benazepril, Benazeprilat, Bencyclane, Bendamustine, Bendroflumethiazide, Benfluorex, Benidipine, Benorilate, Benoxaprofen, Benserazide, Benzatropine, Benznidazole, Benzthiazide, Benzydamine, Benzylpenicillin, Bepotastine, Bepridil, Beraprost, Berotralstat, Betamethasone, Betamethasone phosphate, Betaxolol, Betrixaban, Bevantolol, Bexarotene, Bezafibrate, Bicalutamide, Bicisate, Bifonazole, Bilastine, Binimetinib, Bioallethrin, Bisegliptin, Bismuth subgallate, Bisoprolol, Bisoxatin, Bivalirudin, Black cohosh, Bleomycin, Bleselumab, Blinatumomab, Blonanserin, Boceprevir, Bopindolol, Bortezomib, Bosentan, Bosutinib, Brefeldin A, Brentuximab vedotin, Brequinar, Bretylium, Briakinumab, Brigatinib, Brinase, Brincidofovir, Brivaracetam, Brodalumab, Bromazepam, Bromocriptine, Brompheniramine, Bryostatin 1, Bucindolol, Buclizine, Budesonide, Buflomedil, Buformin, Bufuralol, Bumadizone, Bumetanide, Bunaftine, Bupranolol, Buprenorphine, Bupropion, Buserelin, Buspirone, Busulfan, Butabarbital, Butalbital, Buthiazide, Butriptyline, Butylphthalide, Cabazitaxel, Cabergoline, Calcitriol, Canagliflozin, Canakinumab, Candesartan, Candesartan cilexetil, Candicidin, Cangrelor, Cannabidiol, Canrenoic acid, Canrenone, Capecitabine, Caplacizumab, Capreomycin, Capsaicin, Captopril, Carbamazepine, Carbaspirin calcium, Carbidopa, Carbimazole, Carbinoxamine, Carbomycin, Carboplatin, Carboxyamidotriazole, Carbutamide, Carfilzomib, Cariporide, Carmegliptin, Carmustine, Caroverine, Carprofen, Carvedilol, Caspofungin, Castanospermine, Cefacetrile, Cefaclor, Cefadroxil, Cefaloridine, Cefalotin, Cefamandole, Cefapirin, Cefatrizine, Cefazedone, Cefazolin, Cefbuperazone, Cefcapene, Cefdinir, Cefditoren, Cefepime, Cefetamet, Cefmenoxime, Cefmetazole, Cefminox, Cefodizime, Cefonicid, Cefoperazone, Ceforanide, Cefotaxime, Cefotetan, Cefotiam, Cefoxitin, Cefozopran, Cefpiramide, Cefpirome, Cefpodoxime, Cefprozil, Cefradine, Cefroxadine, Cefsulodin, Ceftaroline fosamil, Ceftazidime, Ceftezole, Ceftibuten, Ceftizoxime, Ceftobiprole, Ceftolozane, Ceftriaxone, Cefuroxime, Celecoxib, Celiprolol, Cenobamate, Cepeginterferon alfa-2B, Cephalexin, Cephaloglycin, Cephalothin Group, Ceritinib, Cerivastatin, Certolizumab pegol, Certoparin, Cethromycin, Cetirizine, Cevimeline, Chloral hydrate, Chlorambucil, Chloramphenicol, Chlorcyclizine, Chloroquine, Chlorothiazide, Chloroxylenol, Chlorpheniramine, Chlorpromazine, Chlorpropamide, Chlorprothixene, Chlorzoxazone, Cholecystokinin, Cholic Acid, Choline C 11, Choline magnesium trisalicylate, Choline salicylate, Chondroitin sulfate, Chromic chloride, Chromic citrate, Chromic nitrate, Chromium, Chromium gluconate, Chromium nicotinate, Chromous sulfate, Cibenzoline, Ciclesonide, Cicletanine, Cidofovir, Ciglitazone, Cilazapril, Cilnidipine, Cilostazol, Cimetidine, Cimicoxib, Cinacalcet, Cinnarizine, Cinoxacin, Ciprofibrate, Ciprofloxacin, Cisapride, Cisplatin, Citalopram, Cladribine, Clarithromycin, Clemastine, Clevidipine, Clindamycin, Clobazam, Clobetasol, Clobetasol propionate, Clobetasone, Clocortolone, Clocortolone acetate, Clodronic acid, Clofarabine, Clofazimine, Clofibrate, Clofibride, Clomifene, Clomipramine, Clonazepam, Clonidine, Clonixin, Clopidogrel, Cloprednol, Cloranolol, Clorazepic acid, Cloricromen, Clorindione, Clostridium tetani toxoid antigen (formaldehyde inactivated), Clotrimazole, Clove oil, Clozapine, Cobicistat, Cobimetinib, Cocaine, Colchicine, Colistimethate, Colistin, Coltuximab ravtansine, Conivaptan, Conjugated estrogens, Copanlisib, Corifollitropin alfa, Corticotropin, Cortisone, Cortisone acetate, Cortivazol, Corynebacterium diphtheriae toxoid antigen (formaldehyde inactivated), Coumaphos, Coumarin, Crizotinib, CUDC-101, CUDC-907, Curcumin sulfate, Cyanocobalamin, Cyclandelate, Cyclizine, Cyclopenthiazide, Cyclophosphamide, Cyclosporine, Cyclothiazide, Cyproheptadine, Cyproterone acetate, Cytarabine, Dabigatran, Dabigatran etexilate, Dabrafenib, Dacarbazine, Daclatasvir, Daclizumab, Dacomitinib, Dactinomycin, Dalfampridine, Dalfopristin, Dalteparin, Danaparoid, Danazol, Danoprevir, Dantrolene, Dapagliflozin, Dapoxetine, Dapsone, Daptomycin, Darexaban, Darodipine, Darolutamide, Darunavir, Dasabuvir, Dasatinib, Daunorubicin, Decitabine, Deferasirox, Deferiprone, Defibrotide, Deflazacort, Degarelix, Delafloxacin, Delamanid, Delapril, Delavirdine, Denosumab, Deoxyspergualin, Dermatan sulfate, Desflurane, Desipramine, Desirudin, Desloratadine, Desmopressin, Desmoteplase, Desonide, Desoximetasone, Desvenlafaxine, Deutetrabenazine, Dexamethasone, Dexamethasone acetate, Dexamethasone isonicotinate, Dexbrompheniramine, Dexchlorpheniramine, Dexchlorpheniramine maleate, Dexibuprofen, Dexketoprofen, Dexlansoprazole, Dexloxiglumide, Dexmedetomidine, Dexniguldipine, Dexpanthenol, Dexrabeprazole, Dexrazoxane, Dextran, Dextromethorphan, Dextropropoxyphene, Dexverapamil, Diatrizoate, Diazepam, Dichlorobenzyl alcohol, Dichlorvos, Diclofenac, Dicloxacillin, Dicoumarol, Dicyclomine, Didanosine, Dienogest, Diethylstilbestrol, Difenpiramide, Diflorasone, Difloxacin, Diflunisal, Difluocortolone, Difluprednate, Digitoxin, Digoxin, Dihydroergocornine, Dihydroergocristine, Dihydroergocryptine, Dihydroergotamine, Dihydrostreptomycin, Diltiazem, Dimenhydrinate, Dimercaprol, Dimetacrine, Dimethyl fumarate, Dimethyl sulfoxide, Dinoprostone, Dinutuximab, Diosmin, Diphenadione, Diphenhydramine, Dipotassium phosphate, Dipyridamole, Dirithromycin, Disopyramide, Disulfiram, Ditazole, Ditiocarb, DL-Methylephedrine, Dobutamine, Docetaxel, Dofetilide, Dolasetron, Dolutegravir, Domperidone, Dopamine, Doramectin, Doravirine, Doripenem, Dosulepin, Dotarizine, Dovitinib, Doxacurium, Doxazosin, Doxepin, Doxifluridine, Doxorubicin, Doxycycline, Doxylamine, Dronedarone, Droperidol, Drospirenone, Drotrecogin alfa, Droxicam, Droxidopa, Dulaglutide, Duloxetine, Dutasteride, Dutogliptin, Duvelisib, Dyphylline, Ebastine, Ebola Zaire vaccine (live, attenuated), Ebselen, Echinacea, Eculizumab, Edetate calcium disodium anhydrous, Edetic acid, Edoxaban, Edrophonium, Efalizumab, Efavirenz, Efonidipine, Elagolix, Elbasvir, Elexacaftor, Eliglustat, Eluxadoline, Elvitegravir, Emapalumab, Emedastine, Emetine, Emopamil, Empagliflozin, Enalapril, Enalaprilat, Enasidenib, Encainide, Encorafenib, Enfortumab vedotin, Englitazone, Enoxacin, Enoxaparin, Entinostat, Entrectinib, Enzalutamide, Epanolol, Eperisone, Epinastine, Epinephrine, Epirizole, Epirubicin, Eplerenone, Epofolate, Epoprostenol, Epothilone D, Eprinomectin, Eprosartan, Eptifibatide, Erdafitinib, Ergotamine, Eribulin, Erlotinib, Ertapenem, Ertugliflozin, Erythromycin, Esatenolol, Escitalopram, Esketamine, Eslicarbazepine, Eslicarbazepine acetate, Esmolol, Esomeprazole, Estazolam, Estetrol, Estradiol, Estradiol acetate, Estradiol benzoate, Estradiol cypionate, Estradiol dienanthate, Estradiol valerate, Estramustine, Estrone sulfate, Eszopiclone, Etacrynic acid, Etafedrine, Etanercept, Ethambutol, Ethanol, Ethenzamide, Ethinylestradiol, Ethosuximide, Ethyl biscoumacetate, Etidronic acid, Etodolac, Etofenamate, Etofibrate, Etomidate, Etonogestrel, Etoperidone, Etoposide, Etoricoxib, Etravirine, Eucalyptus oil, Evening primrose oil, Everolimus, Evogliptin, Exenatide, Ezetimibe, Ezogabine, Famotidine, Famphur, Farnesyl diphosphate, Farnesyl thiopyrophosphate, Fasitibant, Fasudil, Fedratinib, Felbamate, Felodipine, Fenbufen, Fendiline, Fenofibrate, Fenofibric acid, Fenoldopam, Fenoprofen, Fenproporex, Fentanyl, Fenthion, Fentiazac, Ferulic acid, Fesoterodine, Fexofenadine, Fibrinolysin, Fimasartan, Finasteride, Finerenone, Fingolimod, Firocoxib, Fish oil, Flavoxate, Flecainide, Fleroxacin, Floctafenine, Flomoxef, Florbetaben (18F), Florbetapir (18F), Floxuridine, Fluclorolone, Flucloxacillin, Fluconazole, Flucytosine, Fludarabine, Fludeoxyglucose (18F), Fludrocortisone, Fluindione, Flumazenil, Flumequine, Flumethasone, Flunarizine, Flunisolide, Flunixin, Fluocinolone acetonide, Fluocinonide, Fluocortin, Fluocortolone, Fluorometholone, Fluorouracil, Fluoxetine, Flupentixol, Fluperolone, Flupirtine, Fluprednidene, Fluprednisolone, Flurandrenolide, Flurazepam, Flurbiprofen, Flurbiprofen axetil, Flurithromycin, Fluspirilene, Flutamide, Fluticasone, Fluticasone furoate, Fluticasone propionate, Fluvastatin, Fluvoxamine, Folic acid, Fomepizole, Fondaparinux, Forasartan, Formestane, Formocortal, Formoterol, Fosamprenavir, Fosaprepitant, Foscarnet, Fosfomycin, Fosinopril, Fosinoprilat, Fosnetupitant, Fosphenytoin, Fostamatinib, Fostemsavir, Framycetin, Furosemide, Fusidic acid, G17DT, Gabapentin enacarbil, Gabexate, Gadobenic acid, Gadodiamide, Gadofosveset trisodium, Gadopentetic acid, Gadoteric acid, Gadoteridol, Gadoxetic acid, Galantamine, Gallium nitrate, Gallopamil, Ganciclovir, Garenoxacin, Gastric inhibitory polypeptide, Gatifloxacin, Gefitinib, Gemcitabine, Gemfibrozil, Gemifloxacin, Gemigliptin, Gemtuzumab ozogamicin, Geneticin, Genistein, Gentamicin, Gentamicin C1a, Geranylgeranyl diphosphate, Gestodene, GI-5005, Gilteritinib, Gimatecan, Gimeracil, Ginkgo biloba, Givinostat, Givosiran, Glasdegib, Glatiramer, Glecaprevir, Glibornuride, Gliclazide, Glimepiride, Glipizide, Gliquidone, Glisoxepide, Glyburide, Glycerol phenylbutyrate, Glymidine, Golimumab, Golodirsen, Goserelin, Gosogliptin, GPI-1485, Granisetron, Grapiprant, Grazoprevir, Grepafloxacin, Griseofulvin, Guacetisal, Guanethidine, Guanfacine, Guar gum, Guselkumab, Gusperimus, Haemophilus influenzae type B capsular polysaccharide meningococcal outer membrane protein conjugate antigen, Haemophilus influenzae type B strain 1482 capsular polysaccharide tetanus toxoid conjugate antigen, Haemophilus influenzae type B strain 20752 capsular polysaccharide tetanus toxoid conjugate antigen, Halcinonide, Halofantrine, Halometasone, Haloperidol, Heparin, Hepatitis A Vaccine, Hepatitis B Vaccine (Recombinant), Histrelin, Human adenovirus e serotype 4 strain cl-68578 antigen, Human interferon omega-1, Hydralazine, Hydrochlorothiazide, Hydrocortamate, Hydrocortisone, Hydrocortisone aceponate, Hydrocortisone acetate, Hydrocortisone butyrate, Hydrocortisone cypionate, Hydrocortisone phosphate, Hydrocortisone probutate, Hydrocortisone succinate, Hydrocortisone valerate, Hydroflumethiazide, Hydrolyzed Cephalothin, Hydromorphone, Hydroxocobalamin, Hydroxychloroquine, Hydroxyethyl Starch, Hydroxyprogesterone caproate, Hydroxytyrosol, Hydroxyurea, Hydroxyzine, Hygromycin B, Hyoscyamine, Hypericin, Ibandronate, Ibritumomab tiuxetan, Ibrutinib, Ibudilast, Ibuprofen, Ibuproxam, Ibutilide, Icatibant, Icosapent, Icosapent ethyl, Icotinib, Idarubicin, Idarucizumab, Idebenone, Idelalisib, Idraparinux, Ifetroban, Ifosfamide, Ilaprazole, Iloperidone, Iloprost, Imatinib, Imidafenacin, Imidapril, Imidazole salicylate, Imipramine, Imiquimod, Incadronic acid, Indacaterol, Indalpine, Indapamide, Indenolol, Indigotindisulfonic acid, Indinavir, Indisulam, Indobufen, Indomethacin, Indoprofen, Inebilizumab, Infigratinib, Infliximab, Influenza A virus A/Brisbane/59/2007(H1N1) antigen (propiolactone inactivated), Influenza A virus A/Brisbane/59/2007(H1N1) hemagglutinin antigen (propiolactone inactivated), Influenza A virus A/California/7/2009 (H1N1) live (attenuated) antigen, Influenza A virus A/California/7/2009 X-181 (H1N1) antigen (propiolactone inactivated), Influenza A virus A/California/7/2009 X-181 (H1N1) hemagglutinin antigen (propiolactone inactivated), Influenza A virus A/Perth/16/2009 (H3N2) live (attenuated) antigen, Influenza A virus A/Uruguay/716/2007(H3N2) antigen (propiolactone inactivated), Influenza A virus A/Victoria/210/2009 X-187 (H3N2) antigen (formaldehyde inactivated), Influenza A virus A/Victoria/210/2009 X-187 (H3N2) hemagglutinin antigen (formaldehyde inactivated), Influenza B virus B/Brisbane/60/2008 antigen (formaldehyde inactivated), Influenza B virus B/Brisbane/60/2008 antigen (propiolactone inactivated), Influenza B virus B/Brisbane/60/2008 hemagglutinin antigen (formaldehyde inactivated), Influenza B virus B/Brisbane/60/2008 hemagglutinin antigen (propiolactone inactivated), INGN 225, Inolimomab, Inosine pranobex, Inositol, Inotersen, Inotuzumab ozogamicin, Insulin aspart, Insulin beef, Insulin degludec, Insulin detemir, Insulin glargine, Insulin glulisine, Insulin human, Insulin lispro, Insulin peglispro, Insulin pork, Insulin tregopil, Interferon alfa, Interferon alfa-2a, Interferon alfa-2b, Interferon alfa-n1, Interferon alfa-n3, Interferon alfacon-1, Interferon beta-1b, Interferon gamma-1b, Invert sugar, Iobenguane sulfate I-123, Iodixanol, Ioflupane I-123, Iopromide, Iothalamic acid, Ioversol, Ioxilan, Ipecac, Ipilimumab, Ipragliflozin, Irbesartan, Irinotecan, Isavuconazole, Isavuconazonium, Isepamicin, Isoflavone, Isoflurane, Isoniazid, Isosorbide mononitrate, Isosulfan blue, Isotretinoin, Isoxicam, Isradipine, Istradefylline, Itraconazole, Ivabradine, Ivacaftor, Ivermectin, Ivosidenib, Ixabepilone, Ixazomib, Ixekizumab, Japanese encephalitis virus strain sa 14-14-2 antigen (formaldehyde inactivated), Josamycin, Kanamycin, Kebuzone, Ketamine, Ketanserin, Ketazolam, Ketoconazole, Ketoprofen, Ketorolac, Kitasamycin, KOS-1584, Labetalol, Lacidipine, Lacosamide, Lamivudine, Lamotrigine, Landiolol, Lanreotide, Lansoprazole, Lapatinib, Larotrectinib, Lasmiditan, Latamoxef, Ledipasvir, Lefamulin, Leflunomide, Lemborexant, Lenalidomide, Lenvatinib, Lepirudin, Lercanidipine, Lesinurad, Lestaurtinib, Letaxaban, Letermovir, Letrozole, Leuprolide, Levacetylmethadol, Levamlodipine, Levobetaxolol, Levobupivacaine, Levocabastine, Levocarnitine, Levocetirizine, Levofloxacin, Levoketoconazole, Levomenthol, Levomilnacipran, Levonorgestrel, Levosalbutamol, Levosimendan, Lexacalcitol, Licofelone, Lidocaine, Lidoflazine, Linagliptin, Linezolid, Linsidomine, Liothyronine, Liotrix, Lipegfilgrastim, Liraglutide, Lisinopril, Lithium carbonate, Lithium cation, Lithium citrate, Lixisenatide, Lobeglitazone, Lofexidine, Lomefloxacin, Lomerizine, Lomitapide, Lomustine, Lonafarnib, Lonazolac, Loncastuximab tesirine, Loperamide, Lopinavir, Loracarbef, Lorajmine, Lorazepam, Lorcainide, Lorcaserin, Lorlatinib, Lornoxicam, Lorpiprazole, Lorvotuzumab mertansine, Losartan, Lovastatin, Loxoprofen, Lubiprostone, Lumacaftor, Lumefantrine, Lumiracoxib, Lurasidone, Lusutrombopag, Macimorelin, Macitentan, Magnesium, Magnesium carbonate, Magnesium chloride, Magnesium hydroxide, Magnesium salicylate, Magnesium sulfate, Magnesium trisilicate, Mangafodipir, Manidipine, Mannitol, Mannitol busulfan, Maprotiline, Maritime pine extract, Measles virus vaccine live attenuated, Mebeverine, Mebutizide, Mecamylamine, Mecasermin, Mechlorethamine, Meclofenamic acid, Medical Cannabis, Medroxyprogesterone acetate, Medrysone, Mefenamic acid, Mefloquine, Megestrol acetate, Melagatran, Melengestrol, Melengestrol acetate, Meloxicam, Melperone, Melphalan, Memantine, Mepartricin, Meperidine, Mepindolol, Mepivacaine, Mepolizumab, Meprednisone, Mepyramine, Mequitazine, Mercaptopurine, Meropenem, Mersalyl, Mesalazine, Mesoridazine, Metahexamide, Metamfetamine, Metamizole, Metaxalone, Metformin, Methadone, Methimazole, Methotrexate, Methotrimeprazine, Methoxsalen, Methsuximide, Methyclothiazide, Methyldopa, Methylene blue, Methylergometrine, Methylnaltrexone, Methylphenobarbital, Methylprednisolone, Methylprednisone, Methyltestosterone, Methysergide, Metildigoxin, Metoclopramide, Metolazone, Metoprolol, Metreleptin, Metronidazole, Metyrapone, Mevastatin, Mibefradil, Miconazole, Midazolam, Midecamycin, Midostaurin, Mifamurtide, Mifepristone, Migalastat, Miglitol, Milnacipran, Milrinone, Minocycline, Miocamycin, Mirabegron, Mirtazapine, Mirvetuximab Soravtansine, Mitemcinal, Mitiglinide, Mitomycin, Mitotane, Mitoxantrone, Mizolastine, Mizoribine, Mocetinostat, Modafinil, Moderna COVID-19 Vaccine, Modified vaccinia ankara, Moexipril, Mofebutazone, Mometasone, Mometasone furoate, Monomethyl fumarate, Monopotassium phosphate, Montelukast, Monteplase, Moricizine, Morniflumate, Morphine, Moxifloxacin, Moxisylyte, Muromonab, Mycophenolate mofetil, Mycophenolic acid, N-acetyltyrosine, N-methylnicotinamide, Nabiximols, Nabumetone, Nadolol, Nadroparin, Nafamostat, Nafarelin, Nafcillin, Naftopidil, Naldemedine, Nalidixic acid, Nalmefene, Naloxegol, Naloxone, Naltrexone, Naproxen, Natalizumab, Nateglinide, Neamine, Nebivolol, Nedaplatin, Nedocromil, Nefazodone, Nelarabine, Nelfinavir, Nemonoxacin, Neomycin, Neratinib, Netilmicin, Netoglitazone, Netupitant, Nevirapine, Niacin, Nicardipine, Nicorandil, Nifedipine, Nifenazone, Niflumic acid, Niguldipine, Nilotinib, Niludipine, Nilutamide, Nilvadipine, Nimesulide, Nimodipine, Nintedanib, Nisoldipine, Nitrendipine, Nitric Oxide, Nitroaspirin, Nitrofurantoin, Nitroprusside, Nizatidine, Nizofenone, NN344, Norethisterone, Norfloxacin, Norgestimate, Nortriptyline, Noscapine, NS-398, Nylidrin, Obinutuzumab, Ocrelizumab, Octinoxate, Octreotide, Odanacatib, Ofloxacin, Olanzapine, Olaparib, Oleandomycin, Olmesartan, Olodaterol, Olsalazine, Omadacycline, Omapatrilat, Omarigliptin, Ombitasvir, Omeprazole, Ondansetron, Opium, Orbifloxacin, Oritavancin, Orphenadrine, Oseltamivir, Osilodrostat, Osimertinib, Otamixaban, Otilonium, Ouabain, Oxabolone cipionate, Oxacillin, Oxaliplatin, Oxaprozin, Oxatomide, Oxazepam, Oxcarbazepine, Oxetacaine, Oxolinic acid, Oxprenolol, Oxybenzone, Oxybutynin, Oxycodone, Oxymetholone, Oxyphenbutazone, Oxyquinoline, Oxytocin, Ozanimod, Paclitaxel, Palbociclib, Palifermin, Paliperidone, Palonosetron, Pamidronic acid, Panobinostat, Pantoprazole, Papaverine, Paramethasone, Parecoxib, Paritaprevir, Parnaparin, Paromomycin, Paroxetine, Pasireotide, Patent Blue, Patupilone, Pazopanib, Pazufloxacin, Peficitinib, Pefloxacin, Pegaptanib, Pegaspargase, Peginesatide, Peginterferon alfa-2a, Peginterferon alfa-2b, Peginterferon beta-1a, Pemetrexed, Penbutolol, Penfluridol, Penicillamine, Penicillin G Acyl-Serine, Pentaerythritol tetranitrate, Pentamidine, Pentastarch, Pentetic acid, Pentobarbital, Pentosan polysulfate, Pentostatin, Pentoxifylline, Peppermint oil, Perampanel, Perflutren, Perhexiline, Perindopril, Perindoprilat, Permethrin, Pertussis vaccine, PEV3A, Pexidartinib, Phenazopyridine, Phenelzine, Phenformin, Phenindione, Pheniramine, Phenobarbital, Phenprocoumon, Phentolamine, Phenylalanine, Phenylbutazone, Phenytoin, Pholcodine, Phosmet, Phosphocreatine, Phosphoric acid, Phylloquinone, Pibrentasvir, Picosulfuric acid, Picotamide, Pidotimod, Pilocarpine, Pilsicainide, Pimavanserin, Pimecrolimus, Pimozide, Pinaverium, Pindolol, Pioglitazone, Pipemidic acid, Piperacillin, Piperaquine, Piracetam, Pirarubicin, Pirfenidone, Pirlindole, Piromidic acid, Piroxicam, Pirprofen, Pitavastatin, Pitolisant, Plazomicin, Plerixafor, Polmacoxib, Polymyxin B, Polythiazide, Pomalidomide, Ponatinib, Ponesimod, Posaconazole, Potassium, Potassium acetate, Potassium alum, Potassium bicarbonate, Potassium bitartrate, Potassium carbonate, Potassium cation, Potassium chloride, Potassium citrate, Potassium gluconate, Potassium guaiacolsulfonate, Potassium hydroxide, Potassium Iodide, Potassium lactate, Potassium nitrate, Potassium perchlorate, Potassium sulfate, Potassium triiodide, Pracinostat, Practolol, Prajmaline, Pralatrexate, Pralidoxime, Pralsetinib, Pramipexole, Pramlintide, Prasugrel, Pravastatin, Praziquantel, Prednicarbate, Prednisolone, Prednisolone acetate, Prednisolone hemisuccinate, Prednisolone phosphate, Prednisone, Prednisone acetate, Prednylidene, Pregabalin, Prenylamine, Pretomanid, Primaquine, Primidone, Probenecid, Probucol, Procainamide, Procaine benzylpenicillin, Procarbazine, Prochlorperazine, Progesterone, Proglumetacin, Promazine, Promethazine, Propacetamol, Propafenone, Propantheline, Propiverine, Propofol, Propranolol, Propylthiouracil, Propyphenazone, Proquazone, Protein C, Protein S human, Protriptyline, Prucalopride, Prulifloxacin, Puromycin, Pyrantel, Pyrazinamide, Pyridoxine, Pyrithione, Quetiapine, Quinacrine, Quinapril, Quinaprilat, Quinidine, Quinine, Quinupristin, R,S-Warfarin alcohol, Rabeprazole, Rabies immune globulin, human, Rabies virus inactivated antigen, A, Rabies virus inactivated antigen, B, Raloxifene, Raltegravir, Raltitrexed, Ramatroban, Ramelteon, Ramipril, Ramiprilat, Ranitidine, Ranolazine, Rasagiline, Ravulizumab, Regorafenib, Relcovaptan, Relugolix, Remacemide, Remdesivir, Remogliflozin etabonate, Repaglinide, Rescinnamine, Reserpine, Resorcinol, Resveratrol, Retapamulin, Reteplase, Revefenacin, Reviparin, Ribavirin, Ribociclib, Ribostamycin, Ricolinostat, Ridaforolimus, Ridogrel, Rifabutin, Rifampicin, Rifamycin, Rifapentine, Rifaximin, Rilonacept, Rilpivirine, Rimegepant, Rimexolone, Rindopepimut, Ripretinib, Risankizumab, Risedronic acid, Risperidone, Ritonavir, Rituximab, Rivaroxaban, Rivoglitazone, Rizatriptan, Robenacoxib, Rofecoxib, Roflumilast, Rokitamycin, Romidepsin, Ronifibrate, Ropivacaine, Rosiglitazone, Rosoxacin, Rosuvastatin, Rotavirus vaccine, Roxithromycin, Rozanolixizumab, Rubella virus vaccine, Rucaparib, Rufinamide, Rufloxacin, Rupatadine, Rutin, Ruxolitinib, S,R-Warfarin alcohol, Sacubitril, Sagopilone, Salbutamol, Salicylamide, Salicylic acid, Salmeterol, Salmon calcitonin, Salsalate, Saprisartan, Saquinavir, Saracatinib, Sarafloxacin, Saralasin, Sarilumab, Sarpogrelate, Saruplase, Satralizumab, Saxagliptin, SC-236, Secobarbital, Secukinumab, Selamectin, Selenious acid, Selenium, Seletracetam, Selexipag, Selumetinib, Semaglutide, Semuloparin, Seproxetine, Seratrodast, Sevelamer, Sevoflurane, Sibutramine, Sildenafil, Silodosin, Siltuximab, Simendan, Simeprevir, Simfibrate, Simvastatin, Siponimod, Sipuleucel-T, Sirolimus, Sirukumab, Sisomicin, Sitafloxacin, Sitagliptin, Sitaxentan, Smallpox (Vaccinia) Vaccine, Live, Sodium acetate, Sodium aurothiomalate, Sodium citrate, Sodium fluoride, Sodium phosphate, monobasic, Sodium sulfate, Sofosbuvir, Solifenacin, Solithromycin, Solriamfetol, Somatostatin, Somatotropin, Sonidegib, Sorafenib, Sorbitol, Sotagliflozin, Sotalol, Sotorasib, Sparfloxacin, Spirapril, Spironolactone, SR-123781A, SRP 299, St. John's Wort, Stavudine, Stepronin, Stiripentol, Streptokinase, Streptomycin, Streptozocin, Strontium chloride, Succinylcholine, Sucralfate, Sulbactam, Sulfadiazine, Sulfamethoxazole, Sulfasalazine, Sulfinpyrazone, Sulfisoxazole, Sulindac, Sulodexide, Sulpiride, Sultopride, Sumatriptan, Sunitinib, Suvorexant, Suxibuzone, Synthetic Conjugated Estrogens, A, Synthetic Conjugated Estrogens, B, Tacrine, Tadalafil, Talazoparib, Talinolol, Talniflumate, Tamoxifen, Tamsulosin, Tandutinib, Tasimelteon, Tasosartan, Taspoglutide, Taurocholic acid, Taxifolin, Tazemetostat, Tecemotide, Technetium Tc-99m ciprofloxacin, Technetium Tc-99m exametazime, Technetium Tc-99m mebrofenin, Technetium Tc-99m oxidronate, Technetium Tc-99m pyrophosphate, Technetium Tc-99m sestamibi, Tedisamil, Tedizolid phosphate, Teduglutide, Tegafur, Tegaserod, Telaprevir, Telavancin, Telithromycin, Telmisartan, Temafloxacin, Temazepam, Temefos, Temocapril, Temozolomide, Temsirolimus, Tenecteplase, Teneligliptin, Tenidap, Teniposide, Tenofovir, Tenofovir alafenamide, Tenofovir disoproxil, Tenoxicam, Tepotinib, Tepoxalin, Terbinafine, Terbutaline, Terfenadine, Teriflunomide, Terlipressin, Terodiline, Tertatolol, Tesmilifene, Testolactone, Testosterone, Testosterone cypionate, Testosterone enanthate, Testosterone propionate, Testosterone undecanoate, Tetrabenazine, Tetracycline, Tetradecyl hydrogen sulfate (ester), Tetrahydropalmatine, Tetrandrine, Tezacaftor, TG4010, Thalidomide, Theophylline, Thiabendazole, Thiamylal, Thiethylperazine, Thiopental, Thioridazine, Thiotepa, Thiothixene, Tianeptine, Tiapride, Tiaprofenic acid, Ticagrelor, Ticlopidine, Tildipirosin, Tilmicosin, Tiludronic acid, Timolol, Tinidazole, Tinoridine, Tinzaparin, Tioclomarol, Tioconazole, Tioguanine, Tiopronin, Tiotropium, Tipranavir, Tirofiban, Tirzepatide, Tivozanib, Tixocortol, Tizanidine, Tobramycin, Tocilizumab, Tocopherol, Tocopherylquinone, Tofacitinib, Tofisopam, Tofogliflozin, Tolazamide, Tolbutamide, Tolcapone, Tolfenamic acid, Tolmetin, Toloxatone, Tolterodine, Tolvaptan, Topiramate, Topiroxostat, Topotecan, Torasemide, Toremifene, Tositumomab, Trabectedin, Tramadol, Trametinib, Trandolapril, Tranilast, Tranylcypromine, Trapidil, Trastuzumab, Trastuzumab emtansine, Trazodone, Treprostinil, Tretinoin, Triamcinolone, Triamterene, Triazolam, Trichlormethiazide, Triclabendazole, Triethylenetetramine, Trifluridine, Triflusal, Trilaciclib, Trilostane, Trimebutine, Trimethadione, Trimethoprim, Trimetrexate, Trimipramine, Triprolidine, Triptolide, Triptorelin, Trofosfamide, Troglitazone, Troleandomycin, Tropisetron, Trovafloxacin, Troxerutin, Tucatinib, Tucidinostat, Tylosin, Tylvalosin, Typhoid vaccine, Typhoid Vaccine Live, Typhoid Vi polysaccharide vaccine, Ubidecarenone, Ubrogepant, Udenafil, Ulobetasol, Umeclidinium, Upadacitinib, Urokinase, Vaborbactam, Valaciclovir, Valbenazine, Valdecoxib, Valganciclovir, Valproic acid, Valsartan, Valspodar, Vancomycin, Vandetanib, Vapreotide, Vardenafil, Varenicline, Varicella zoster vaccine (live/attenuated), Varicella zoster vaccine (recombinant), Vedolizumab, Velpatasvir, Vemurafenib, Venetoclax, Venlafaxine, Verapamil, Vernakalant, Vibrio cholerae CVD 103-HgR strain live antigen, Vicriviroc, Vilanterol, Vildagliptin, Viloxazine, Vinblastine, Vincristine, Vindesine, Vinflunine, Vinorelbine, Vinpocetine, Vitamin E, Vitespen, Voclosporin, Voglibose, Vonoprazan, Vorapaxar, Voriconazole, Vorinostat, Vortioxetine, Voxelotor, Voxilaprevir, Warfarin, WIN 55212-2, Wortmannin, Ximelagatran, Xylometazoline, Yellow fever vaccine, Yersinia pestis 195/p antigen (formaldehyde inactivated), Zafirlukast, Zaleplon, Zaltoprofen, Zanamivir, Zanubrutinib, Ziconotide, Zidovudine, Zimelidine, Zinc citrate, Ziprasidone, Zofenopril, Zoledronic acid, Zomepirac, Zonisamide, Zopiclone, Zuclopenthixol" />
          <attvalue for="13" value="NCT04341038, EUCTR2020-001445-39-ES" />
          <attvalue for="14" value="3, 2" />
          <attvalue for="15" value="https://clinicaltrials.gov/show/NCT04341038, https://www.clinicaltrialsregister.eu/ctr-search/search?query=eudract_number:2020-001445-39" />
          <attvalue for="16" value="Tacrolimus" />
          <attvalue for="17" value="https://www.drugbank.ca/structures/DB00864/image.svg" />
          <attvalue for="18" value="Drug" />
          <attvalue for="19" value="1" />
          <attvalue for="20" value="0.10807856536439121" />
          <attvalue for="21" value="0.0" />
          <attvalue for="22" value="7.586223755974827e-06" />
          <attvalue for="23" value="0" />
          <attvalue for="24" value="0" />
          <attvalue for="25" value="#FC5F67" />
          <attvalue for="26" value="#FB3640" />
        </attvalues>
      </node>
      <node id="Peptidyl-prolyl cis-trans isomerase FKBP1A" label="Peptidyl-prolyl cis-trans isomerase FKBP1A">
        <attvalues>
          <attvalue for="27" value="FKBP1A" />
          <attvalue for="0" value="P62942" />
          <attvalue for="28" value="6I1S" />
          <attvalue for="29" value="Humans" />
          <attvalue for="30" value="Enzyme" />
          <attvalue for="31" value="Isomerase" />
          <attvalue for="32" value="Cytoplasm" />
          <attvalue for="33" value="MTOR, TGFBR1, PPP3R1, ACVR1, RYR1, PPP3CA, ACVRL1, PIN1, PPP3CB" />
          <attvalue for="34" value="Parkinsonian Disorders, Esophageal Neoplasms, Neoplasms, Malignant Neoplasms, Dermatologic disorders, Primary malignant neoplasm, Autoimmune Diseases, Lymphoma, Stomach Diseases, Mammary Neoplasms" />
          <attvalue for="35" value="Tacrolimus, {3-[3-(3,4-Dimethoxy-Phenyl)-1-(1-{1-[2-(3,4,5-Trimethoxy-Phenyl)-Butyryl]-Piperidin-2yl}-Vinyloxy)-Propyl]-Phenoxy}-Acetic Acid, Methyl Methylsulfinylmethyl Sulfide, FKB-001, L-709,587, 4-hydroxybutan-2-one, Sirolimus, Pimecrolimus, GPI-1485, Heptyl glucoside, Gpi-1046, Myristic acid, (21S)-1AZA-4,4-DIMETHYL-6,19-DIOXA-2,3,7,20-TETRAOXOBICYCLO[19.4.0] PENTACOSANE, (3R)-4-(p-toluenesulfonyl)-1,4-thiazane-3-carboxylicacid-L-phenylalanine ethyl ester, Dorsomorphin, (3r)-4-(P-Toluenesulfonyl)-1,4-Thiazane-3-Carboxylicacid-L-Leucine" />
          <attvalue for="36" value="https://www.drugbank.ca/polypeptides/P62942" />
          <attvalue for="16" value="Peptidyl-prolyl cis-trans isomerase FKBP1A" />
          <attvalue for="17" value="https://cdn.rcsb.org/images/structures/i1/6i1s/6i1s_assembly-1.jpeg" />
          <attvalue for="18" value="Target" />
          <attvalue for="19" value="2" />
          <attvalue for="20" value="0.1237830426173395" />
          <attvalue for="21" value="0.0011619015647438408" />
          <attvalue for="22" value="0.0001330769400009586" />
          <attvalue for="23" value="0" />
          <attvalue for="24" value="106" />
          <attvalue for="25" value="#12EAEA" />
          <attvalue for="26" value="#0EBEBE" />
        </attvalues>
      </node>
      <node id="Enalapril" label="Enalapril">
        <attvalues>
          <attvalue for="0" value="DB00584" />
          <attvalue for="1" value="CCOC(=O)[C@H](CCC1=CC=CC=C1)N[C@@H](C)C(=O)N2CCC[C@H]2C(=O)O" />
          <attvalue for="2" value="C" />
          <attvalue for="3" value="C09" />
          <attvalue for="4" value="C09A, C09B" />
          <attvalue for="5" value="C09AA, C09BB, C09BA" />
          <attvalue for="6" value="C09BB02, C09BB06, C09BA02, C09AA02" />
          <attvalue for="7" value="Angiotensin-converting enzyme" />
          <attvalue for="8" value="" />
          <attvalue for="9" value="Serum albumin" />
          <attvalue for="10" value="Multidrug resistance protein 1, Solute carrier family 15 member 1, Solute carrier family 22 member 6, Solute carrier family 22 member 8, Solute carrier family 22 member 7, Solute carrier organic anion transporter family member 1A2" />
          <attvalue for="11" value="Enzyme" />
          <attvalue for="12" value="1-benzylimidazole, 2,5-Dimethoxy-4-ethylamphetamine, 2,5-Dimethoxy-4-ethylthioamphetamine, 4-Bromo-2,5-dimethoxyamphetamine, 4-Methoxyamphetamine, 5-methoxy-N,N-dimethyltryptamine, 7,8-Dichloro-1,2,3,4-tetrahydroisoquinoline, Abediterol, Acamprosate, Acebutolol, Aceclofenac, Acemetacin, Acepromazine, Acetylcysteine, Acetylsalicylic acid, Acipimox, Acyclovir, Adefovir dipivoxil, Adrafinil, Agmatine, Agrostis gigantea pollen, Agrostis stolonifera pollen, Alclofenac, Aldesleukin, Alendronic acid, Alfentanil, Alfuzosin, Aliskiren, Allopurinol, Alminoprofen, Almotriptan, Alogliptin, Aloxiprin, Alprenolol, Alprostadil, Alteplase, Aluminium clofibrate, Ambrisentan, Amediplase, AMG-222, Amibegron, Amifostine, Amiloride, Amineptine, Aminohippuric acid, Aminophenazone, Aminosalicylic acid, Amiodarone, Amitraz, Amitriptyline, Amitriptylinoxide, Ammonium chloride, Amobarbital, Amoxapine, Amphetamine, Amphotericin B, Amprenavir, Amyl Nitrite, Anagliptin, Angiotensin 1-7, Anisodamine, Anistreplase, Anthoxanthum odoratum pollen, Antipyrine, Antrafenine, Apalutamide, Apomorphine, Aprotinin, Aranidipine, Arbutamine, Ardeparin, Arformoterol, Aripiprazole, Aripiprazole lauroxil, Arotinolol, Arrhenatherum elatius pollen, Arsenic trioxide, Asenapine, Asunaprevir, Atazanavir, Atenolol, Atipamezole, Atomoxetine, Atorvastatin, Atropine, Avanafil, Avibactam, Axitinib, Azapropazone, Azathioprine, Azelnidipine, Azilsartan medoxomil, Azosemide, Baclofen, Balsalazide, Bambuterol, Barbexaclone, Barbital, Baricitinib, Barnidipine, Beclomethasone dipropionate, Belumosudil, Bemiparin, Bempedoic acid, Benazepril, Benazeprilat, Bencyclane, Bendroflumethiazide, Benidipine, Benmoxin, Benorilate, Benoxaprofen, Benzbromarone, Benzphetamine, Benzthiazide, Benzydamine, Benzylpenicillin, Bepridil, Betamethasone, Betaxolol, Bethanidine, Bevantolol, Bezafibrate, Bietaserpine, Bimatoprost, Bisegliptin, Bismuth subsalicylate, Bisoprolol, Bitolterol, Bopindolol, Bosentan, Bouteloua gracilis pollen, BQ-123, Bretylium, Brexpiprazole, Brimonidine, Brofaromine, Bromocriptine, Bromus secalinus pollen, Bucindolol, Buflomedil, Bufuralol, Bumadizone, Bumetanide, Bupivacaine, Bupranolol, Buspirone, Butabarbital, Butalbital, Buthiazide, Butriptyline, Cabazitaxel, Cabergoline, Cadralazine, Canagliflozin, Candesartan, Candesartan cilexetil, Candoxatril, Cannabidiol, Canrenoic acid, Canrenone, Captopril, Carbaspirin calcium, Carbetocin, Carbidopa, Carbimazole, Carboxyamidotriazole, Cariprazine, Carmegliptin, Caroverine, Caroxazone, Carprofen, Carteolol, Carvedilol, Caspofungin, Cefacetrile, Cefaclor, Cefaloridine, Cefazolin, Cefdinir, Cefotiam, Ceftibuten, Ceftizoxime, Celecoxib, Celiprolol, Cephalexin, Cerivastatin, Certoparin, Chloroquine, Chlorothiazide, Chlorphentermine, Chlorpromazine, Chlorthalidone, Cholecystokinin, Cholic Acid, Choline magnesium trisalicylate, Choline salicylate, Cicletanine, Cidofovir, Cilazapril, Cilnidipine, Cimetidine, Cimicoxib, Cinitapride, Cinnarizine, Ciprofibrate, Ciprofloxacin, Cirazoline, Citrulline, Cladribine, Clarithromycin, Clenbuterol, Clevidipine, Clofarabine, Clofibrate, Clofibride, Clomipramine, Clonidine, Clonixin, Cloranolol, Clorgiline, Clozapine, Cobicistat, Colchicine, Conivaptan, Conjugated estrogens, Cryptenamine, Cyclandelate, Cyclic adenosine monophosphate, Cyclopenthiazide, Cyclosporine, Cyclothiazide, Cytarabine, Dabrafenib, Daclatasvir, Dactylis glomerata pollen, Dalteparin, Danaparoid, Dantrolene, Dapagliflozin, Dapoxetine, Daptomycin, Darodipine, Darolutamide, Darunavir, Debrisoquine, Delapril, Deoxyepinephrine, Dersalazine, Deserpidine, Desflurane, Desipramine, Desmopressin, Detomidine, Dexamethasone, Dexamethasone acetate, Dexibuprofen, Dexketoprofen, Dexmedetomidine, Dexmethylphenidate, Dexniguldipine, Dexpropranolol, Dextroamphetamine, Dexverapamil, Diazoxide, Dibenzepin, Diclofenac, Diclofenamide, Didanosine, Diethyl ether, Diethylnorspermine, Diethylpropion, Diethylstilbestrol, Difenpiramide, Diflunisal, Digoxin, Dihydralazine, Dihydroergocornine, Dihydroergocristine, Dihydroergocryptine, Dihydroergotamine, Diltiazem, Dimetacrine, Dinoprostone, Dinutuximab, Dipotassium phosphate, Dipyridamole, Distichlis spicata pollen, DL-Methylephedrine, Dobutamine, Docetaxel, Dopamine, Dopexamine, Doripenem, Dorzolamide, Dosulepin, Dotarizine, Dovitinib, Doxapram, Doxazosin, Doxepin, Doxofylline, Dronedarone, Droperidol, Drospirenone, Droxicam, Droxidopa, Duloxetine, Dutasteride, Dutogliptin, Ebselen, Edaravone, Efonidipine, Eletriptan, Elexacaftor, Ellagic acid, Eltrombopag, Eluxadoline, Elymus repens pollen, Emetine, Emopamil, Empagliflozin, Enalaprilat, Enasidenib, Endralazine, Enoxaparin, Epanolol, Eperisone, Ephedra sinica root, Ephedrine, Epicaptopril, Epinephrine, Epirizole, Epitizide, Eplerenone, Epoprostenol, Eprosartan, Ergoloid mesylate, Ergometrine, Ergotamine, Ertugliflozin, Erythromycin, Erythropoietin, Esatenolol, Esmirtazapine, Esmolol, Estetrol, Estradiol, Estradiol acetate, Estradiol benzoate, Estradiol cypionate, Estradiol dienanthate, Estradiol valerate, Etacrynic acid, Etafedrine, Ethanol, Ethenzamide, Ethosuximide, Etilefrine, Etodolac, Etofenamate, Etofibrate, Etomidate, Etoricoxib, Everolimus, Evogliptin, Famotidine, Fedratinib, Fenbufen, Fendiline, Fenofibrate, Fenofibric acid, Fenoldopam, Fenoprofen, Fenoterol, Fenozolone, Fentanyl, Fentiazac, Ferulic acid, Festuca pratensis pollen, Fexofenadine, Filgotinib, Fimasartan, Finasteride, Finerenone, Firocoxib, Fish oil, Flibanserin, Floctafenine, Fluconazole, Flunarizine, Flunixin, Fluorescein, Flupentixol, Flurbiprofen, Flurbiprofen axetil, Fluspirilene, Fluticasone, Fluticasone furoate, Fluticasone propionate, Fluvastatin, Forasartan, Formoterol, Fosinopril, Fosinoprilat, Fostamatinib, Fostemsavir, Frovatriptan, Furazolidone, Furosemide, Fusidic acid, Gallopamil, Ganciclovir, Gemfibrozil, Gemigliptin, Genistein, Gepefrine, Glecaprevir, Glutaric Acid, Gosogliptin, Grepafloxacin, Guacetisal, Guanabenz, Guanadrel, Guanazodine, Guanethidine, Guanfacine, Guanoclor, Guanoxabenz, Guanoxan, Halothane, Harmaline, Heparin, Hexamethonium, Hexobarbital, Hexoprenaline, Higenamine, Holcus lanatus pollen, Hydracarbazine, Hydralazine, Hydrocortisone, Hydroflumethiazide, Hyperforin, Ibandronate, Ibudilast, Ibuprofen, Ibuproxam, Icatibant, Icosapent, Idazoxan, Idelalisib, Ifenprodil, Iloperidone, Iloprost, Imidapril, Imidazole salicylate, Imipramine, Imipramine oxide, Indacaterol, Indapamide, Indenolol, Indinavir, Indobufen, Indomethacin, Indoprofen, Indoramin, Infliximab, Iofetamine I-123, Ipecac, Iprindole, Iproniazid, Irbesartan, Irinotecan, Iron, Iron Dextran, Isocarboxazid, Isoetharine, Isoflurane, Isometheptene, Isoniazid, Isoprenaline, Isosorbide dinitrate, Isosorbide mononitrate, Isotretinoin, Isoxicam, Isoxsuprine, Isradipine, Istradefylline, Itraconazole, Ivermectin, Kebuzone, Ketanserin, Ketoconazole, Ketoprofen, Ketorolac, Koeleria macrantha pollen, Labetalol, Lacidipine, Lamivudine, Lamotrigine, Landiolol, Lanoteplase, Lanthanum carbonate, Leflunomide, Lenvatinib, Letrozole, Leucovorin, Leuprolide, Levamlodipine, Levobetaxolol, Levobupivacaine, Levocarnitine, Levodopa, Levofloxacin, Levomenthol, Levonordefrin, Levosalbutamol, Levosimendan, Licofelone, Lidoflazine, Linagliptin, Linezolid, Linsidomine, Lisdexamfetamine, Lisinopril, Lisuride, Lithium carbonate, Lithium citrate, Lithium hydroxide, Lobeglitazone, Lofepramine, Lofexidine, Lolium perenne pollen, Lolium perenne subsp. multiflorum pollen, Lomerizine, Lonazolac, Loperamide, Lopinavir, Lornoxicam, Losartan, Lovastatin, Loxoprofen, Lumiracoxib, Lurasidone, Lysergic acid diethylamide, Macitentan, Magnesium salicylate, Magnesium sulfate, Manidipine, Mannitol, Mannitol busulfan, Mebanazine, Mebeverine, Mebutizide, Mecamylamine, Meclofenamic acid, Medetomidine, Mefenamic acid, Mefenorex, Mefloquine, Melitracen, Meloxicam, Mephedrone, Mephentermine, Mepindolol, Mercaptopurine, Mesalazine, Metamfetamine, Metamizole, Metaraminol, Metergoline, Metformin, Methazolamide, Methohexital, Methoserpidine, Methotrexate, Methotrimeprazine, Methoxamine, Methoxyflurane, Methoxyphenamine, Methsuximide, Methyclothiazide, Methyl salicylate, Methyldopa, Methylene blue, Methylergometrine, Methylphenidate, Methylphenobarbital, Methysergide, Metipranolol, Metoclopramide, Metolazone, Metoprolol, Metyrosine, Mevastatin, Mianserin, Mibefradil, Midodrine, Midomafetamine, Mifepristone, Minaprine, Minocycline, Minoxidil, Mirabegron, Mirodenafil, Mirtazapine, MMDA, Moclobemide, Moexipril, Moexiprilat, Mofebutazone, Molsidomine, Monopotassium phosphate, Montelukast, Morniflumate, Morphine, Moxisylyte, Moxonidine, Muzolimine, Mycophenolate mofetil, Nabilone, Nabumetone, Nadolol, Nadroparin, Nafarelin, Naftopidil, Naltrexone, Naluzotan, Naphazoline, Naproxen, Naratriptan, Naxitamab, Nebivolol, Nefazodone, Nelfinavir, Nesiritide, Niacin, Nialamide, Nicardipine, Nicergoline, Nicorandil, Nifedipine, Nifenazone, Niflumic acid, Niguldipine, Nilotinib, Niludipine, Nilvadipine, Nimesulide, Nimodipine, Nisoldipine, Nitric Oxide, Nitroaspirin, Nitrofurantoin, Nitroglycerin, Nitroprusside, Nitrous acid, Nitrous oxide, Nizatidine, Norepinephrine, Norfenefrine, Norfloxacin, Nortriptyline, Novobiocin, NS-398, Nylidrin, Nystatin, Obinutuzumab, Octamoxin, Octopamine, Ofloxacin, Olanzapine, Olmesartan, Olodaterol, Olsalazine, Omapatrilat, Omarigliptin, Opicapone, Opipramol, Orciprenaline, Oseltamivir, Otilonium, Ouabain, Oxalic Acid, Oxaprotiline, Oxaprozin, Oxprenolol, Oxyfedrine, Oxymetazoline, Oxyphenbutazone, Oxytetracycline, Paclitaxel, Paliperidone, Pamidronic acid, Pantoprazole, Papaverine, Parecoxib, Pargyline, Paritaprevir, Parnaparin, Pascopyrum smithii pollen, Patent Blue, Pazopanib, Pemetrexed, Penbutolol, Penfluridol, Penicillamine, Penicillin G Acyl-Serine, Pentamidine, Pentobarbital, Pentolinium, Pentoxifylline, Pergolide, Perhexiline, Periciazine, Perindopril, Perindoprilat, Pexidartinib, PF-00610355, Phalaris arundinacea pollen, Phalaris minor pollen, Phendimetrazine, Phenelzine, Pheniprazine, Phenmetrazine, Phenobarbital, Phenoxybenzamine, Phenoxypropazine, Phentermine, Phentolamine, Phenyl aminosalicylate, Phenylbutazone, Phenylephrine, Phenylpropanolamine, Phenytoin, Phleum pratense pollen, Pibrentasvir, Piclozotan, Pinacidil, Pinaverium, Pindolol, Pipamperone, Piperacillin, Pirbuterol, Piretanide, Pirlindole, Piroxicam, Pirprofen, Pitavastatin, Pivhydrazine, Pizotifen, Poa annua pollen, Poa compressa pollen, Poa pratensis pollen, Polmacoxib, Polythiazide, Posizolid, Potassium, Potassium acetate, Potassium alum, Potassium bicarbonate, Potassium bitartrate, Potassium carbonate, Potassium cation, Potassium chloride, Potassium citrate, Potassium gluconate, Potassium guaiacolsulfonate, Potassium hydroxide, Potassium Iodide, Potassium lactate, Potassium nitrate, Potassium perchlorate, Potassium sulfate, Potassium triiodide, Practolol, Pralsetinib, Pramipexole, Pravastatin, Prazosin, Prednisolone phosphate, Pregabalin, Prenalterol, Prenylamine, Primidone, Procainamide, Procaine, Procarbazine, Procaterol, Progesterone, Proglumetacin, Promazine, Propacetamol, Propafenone, Propiomazine, Propiverine, Propofol, Propranolol, Propylthiouracil, Propyphenazone, Proquazone, Protriptyline, Pseudoephedrine, Quercetin, Quetiapine, Quinapril, Quinaprilat, Quinethazone, Quinidine, Quinine, Quinoline Yellow WS, Quinupramine, Racepinephrine, Ractopamine, Raltegravir, Ramipril, Ramiprilat, Ranitidine, Rasagiline, Rauwolfia serpentina root, Relebactam, Remdesivir, Remifentanil, Remikiren, Reproterol, Rescinnamine, Reserpine, Reteplase, Reviparin, Rifampicin, Rifamycin, Rilmenidine, Rilpivirine, Rimiterol, Riociguat, Risedronic acid, Risperidone, Ritobegron, Ritodrine, Ritonavir, Rituximab, Rizatriptan, Robenacoxib, Rofecoxib, Romifidine, Ronifibrate, Ropinirole, Ropivacaine, Rosiglitazone, Rosuvastatin, Rotigotine, Roxithromycin, Rucaparib, Sacubitril, Safinamide, Safrazine, Salbutamol, Salicylamide, Salicylic acid, Salmeterol, Salsalate, Salvia miltiorrhiza root, Saprisartan, Saquinavir, Saralasin, Saruplase, Saxagliptin, SC-236, Secale cereale pollen, Secobarbital, Selegiline, Seletracetam, Selexipag, Selpercatinib, Semuloparin, Serdexmethylphenidate, Sevoflurane, Sildenafil, Silibinin, Silodosin, Simeprevir, Simfibrate, Simvastatin, Siponimod, Sirolimus, Sitagliptin, Sitaxentan, Sodium aurothiomalate, Sodium phosphate, monobasic, Solabegron, Solifenacin, Solriamfetol, Somatotropin, Sorafenib, Sorghum bicolor subsp. drummondii pollen, Sorghum halepense pollen, Sotalol, Spirapril, Spironolactone, Stavudine, Streptokinase, Succinic acid, Succinylcholine, Sufentanil, Sulfamethoxazole, Sulfasalazine, Sulindac, Sulodexide, Sumatriptan, Suxibuzone, Synephrine, Tacrine, Tacrolimus, Tadalafil, Talinolol, Talniflumate, Tamsulosin, Tasosartan, Taurocholic acid, Taxifolin, Tazobactam, Telaprevir, Telithromycin, Telmisartan, Temocapril, Temsirolimus, Tenamfetamine, Tenecteplase, Teneligliptin, Tenidap, Tenofovir, Tenofovir alafenamide, Tenofovir disoproxil, Tenoxicam, Tepoxalin, Terazosin, Terbinafine, Terbutaline, Terguride, Teriflunomide, Terodiline, Tertatolol, Tetracycline, Tetrahydrocannabivarin, Tetrahydropalmatine, Tetrandrine, Tetryzoline, Thalidomide, Theodrenaline, Thiamylal, Thiopental, Thioproperazine, Thioridazine, Thiosalicylic acid, Tianeptine, Tiaprofenic acid, Tienilic acid, Timolol, Tinoridine, Tinzaparin, Tipranavir, Tizanidine, Tocopherylquinone, Tolazoline, Tolcapone, Tolfenamic acid, Tolmetin, Tolonidine, Toloxatone, Tolvaptan, Torasemide, Trabectedin, Tramazoline, Trandolapril, Trandolaprilat, Tranilast, Tranylcypromine, Travoprost, Trazodone, Treprostinil, Tretinoin, Tretoquinol, Triamcinolone, Triamterene, Triazolam, Trichlormethiazide, Trichloroethylene, Trifluoperazine, Trifluridine, Trimazosin, Trimebutine, Trimethadione, Trimethaphan, Trimethoprim, Trimipramine, Tripamide, Troglitazone, Tulobuterol, Tyramine, Ubidecarenone, Udenafil, Unoprostone, Urapidil, Urochloa mutica pollen, Urokinase, Valaciclovir, Valdecoxib, Valproic acid, Valsartan, Valspodar, Vardenafil, Vasopressin, Velpatasvir, Venetoclax, Verapamil, Vericiguat, Vilanterol, Vilazodone, Vildagliptin, Vinblastine, Vincamine, Vincristine, Vinpocetine, Vortioxetine, Voxilaprevir, WIN 55212-2, Xamoterol, Xenon, Xipamide, Xylazine, Xylometazoline, Yohimbine, Zalcitabine, Zaltoprofen, Zidovudine, Ziprasidone, Zofenopril, Zolmitriptan, Zomepirac, Zonisamide, Zuclopenthixol" />
          <attvalue for="13" value="NCT04345406, NCT04467931" />
          <attvalue for="14" value="3, Not Available" />
          <attvalue for="15" value="https://clinicaltrials.gov/show/NCT04345406, https://clinicaltrials.gov/show/NCT04467931" />
          <attvalue for="16" value="Enalapril" />
          <attvalue for="17" value="https://www.drugbank.ca/structures/DB00584/image.svg" />
          <attvalue for="18" value="Drug" />
          <attvalue for="19" value="1" />
          <attvalue for="20" value="0.11064730433062503" />
          <attvalue for="21" value="0.0" />
          <attvalue for="22" value="2.3126431856044463e-07" />
          <attvalue for="23" value="0" />
          <attvalue for="24" value="0" />
          <attvalue for="25" value="#FC5F67" />
          <attvalue for="26" value="#FB3640" />
        </attvalues>
      </node>
      <node id="Angiotensin-converting enzyme" label="Angiotensin-converting enzyme">
        <attvalues>
          <attvalue for="27" value="ACE" />
          <attvalue for="0" value="P12821" />
          <attvalue for="28" value="5AM8" />
          <attvalue for="29" value="Humans" />
          <attvalue for="30" value="Enzyme" />
          <attvalue for="31" value="Protease" />
          <attvalue for="32" value="Secreted" />
          <attvalue for="33" value="AGT, REN, KNG1" />
          <attvalue for="34" value="Meningococcal Infections, Stomach Neoplasms, Lung Neoplasms, Prostatic Neoplasms, Adenocarcinoma, Drug Allergy, Infant, Premature, Diseases, Respiratory Tract Diseases, Staphylococcal Infections, Vascular Diseases, Autoimmune Diseases, Mental disorders, Renal glomerular disease, Inflammatory Bowel Diseases, Respiration Disorders, Carcinoma, Liver diseases, Urinary tract infection, Virus Diseases, Malignant neoplasm of mouth, Disease of capillaries, Renal vascular disorder, Complications of Diabetes Mellitus, Anxiety Disorders, Hepatitis, Malabsorption Syndrome, Metabolic Diseases, nervous system disorder, Neuromuscular Diseases, Peripheral Neuropathy, Respiratory Syncytial Virus Infections, Urologic Diseases, Uterine Fibroids, Lipid Metabolism Disorders, Congenital defects, Arteriopathic disease, Mammary Neoplasms, Secondary Neoplasm, Peripheral Nervous System Diseases, Bacterial Infections, Bone neoplasms, Carotid Artery Diseases, CNS disorder, Congenital chromosomal disease, Colorectal Neoplasms, Connective Tissue Diseases, Diabetic Neuropathies, Drug abuse, Esophageal Neoplasms, Congenital Heart Defects, Heart valve disease, HIV Infections, Infection of kidney, Intestinal Diseases, Polycystic Kidney Diseases, Alcoholic Liver Diseases, Lymphoma, Diseases of mitral valve, Myopathy, Musculoskeletal Diseases, Mycoplasma Infections, Myeloproliferative disease, Disorder of the optic nerve, Periodontal Diseases, Pleural effusion disorder, Myocardial Diseases, Secondary, Dermatologic disorders, Skin lesion, Encephalopathies, Atrophic condition of skin, Congenital heart disease, Caffeine related disorders, Diabetic Polyneuropathies, Complement deficiency disease, Chronic liver disease, Hematologic Neoplasms, Cardiac defects, Schizophrenia and related disorders, Sleep Disorders, Spondylarthropathies, Autonomic nervous system disorders, MYELODYSPLASTIC SYNDROME, Nutrition Disorders" />
          <attvalue for="35" value="Perindopril, Rescinnamine, Epicaptopril, N-acetyl-alpha-D-glucosamine, Fosinopril, Benazepril, Captopril, Enalapril, Lisinopril, Moexipril, Quinapril, Ramipril, Trandolapril, Omapatrilat, Spirapril, Cilazapril, Candoxatril, Temocapril, Enalaprilat, Zofenopril, Cilazaprilat" />
          <attvalue for="36" value="https://www.drugbank.ca/polypeptides/P12821" />
          <attvalue for="16" value="Angiotensin-converting enzyme" />
          <attvalue for="17" value="https://cdn.rcsb.org/images/structures/am/5am8/5am8_assembly-1.jpeg" />
          <attvalue for="18" value="Target" />
          <attvalue for="19" value="10" />
          <attvalue for="20" value="0.12716420156267952" />
          <attvalue for="21" value="0.01330125515209161" />
          <attvalue for="22" value="4.056820472293916e-06" />
          <attvalue for="23" value="0" />
          <attvalue for="24" value="242" />
          <attvalue for="25" value="#12EAEA" />
          <attvalue for="26" value="#0EBEBE" />
        </attvalues>
      </node>
      <node id="Eflornithine" label="Eflornithine">
        <attvalues>
          <attvalue for="0" value="DB06243" />
          <attvalue for="1" value="C(CC(C(F)F)(C(=O)O)N)CN" />
          <attvalue for="2" value="D, P" />
          <attvalue for="3" value="D11, P01" />
          <attvalue for="4" value="D11A, P01C" />
          <attvalue for="5" value="P01CX, D11AX" />
          <attvalue for="6" value="D11AX16, P01CX03" />
          <attvalue for="7" value="Ornithine decarboxylase" />
          <attvalue for="8" value="" />
          <attvalue for="9" value="" />
          <attvalue for="10" value="" />
          <attvalue for="11" value="Enzyme" />
          <attvalue for="12" value="" />
          <attvalue for="13" value="CTRI/2020/07/026529" />
          <attvalue for="14" value="2, 3" />
          <attvalue for="15" value="http://www.ctri.nic.in/Clinicaltrials/pmaindet2.php?trialid=45475" />
          <attvalue for="16" value="Eflornithine" />
          <attvalue for="17" value="https://www.drugbank.ca/structures/DB06243/image.svg" />
          <attvalue for="18" value="Drug" />
          <attvalue for="19" value="1" />
          <attvalue for="20" value="0.0006825938566552901" />
          <attvalue for="21" value="0.0" />
          <attvalue for="22" value="5.0479009605060083e-85" />
          <attvalue for="23" value="0" />
          <attvalue for="24" value="105" />
          <attvalue for="25" value="#FC5F67" />
          <attvalue for="26" value="#FB3640" />
        </attvalues>
      </node>
      <node id="Ornithine decarboxylase" label="Ornithine decarboxylase">
        <attvalues>
          <attvalue for="27" value="ODC1" />
          <attvalue for="0" value="P11926" />
          <attvalue for="28" value="4ZGY" />
          <attvalue for="29" value="Humans" />
          <attvalue for="30" value="Enzyme" />
          <attvalue for="31" value="Lyase" />
          <attvalue for="32" value="Not Available" />
          <attvalue for="33" value="OAZ1, SRM, OAZ2, SAT1, OAT, OAZ3, ARG2, AGMAT, ARG1, AOC1" />
          <attvalue for="34" value="Colorectal Neoplasms, Colonic Neoplasms, Skin Neoplasms, HIV Infections, Intellectual Disability, Malignant Neoplasms, Primary malignant neoplasm, Adenoma, Liver neoplasms, Prostatic Neoplasms, Esophageal Neoplasms, Lymphoma, Adenocarcinoma, Bacterial Infections, Brain Diseases, Colonic Diseases, Cytomegalovirus Infections, Diabetes Mellitus, Enterovirus Infections, Herpes Simplex Infections, Hypertensive disease, Inflammatory Bowel Diseases, Lung Neoplasms, Myeloproliferative disease, Stomach Diseases, Neuroendocrine Tumors, Mammary Neoplasms, Neurodevelopmental Disorders, Secondary Neoplasm" />
          <attvalue for="35" value="Pyridoxal phosphate, Putrescine, Pyridoxine phosphate, N-Pyridoxyl-Glycine-5-Monophosphate, L-Eflornithine, N(6)-(pyridoxal phosphate)-L-lysine, Geneticin, Spermine, Eflornithine" />
          <attvalue for="36" value="https://www.drugbank.ca/polypeptides/P11926" />
          <attvalue for="16" value="Ornithine decarboxylase" />
          <attvalue for="17" value="https://cdn.rcsb.org/images/structures/zg/4zgy/4zgy_assembly-1.jpeg" />
          <attvalue for="18" value="Target" />
          <attvalue for="19" value="1" />
          <attvalue for="20" value="0.0006825938566552901" />
          <attvalue for="21" value="0.0" />
          <attvalue for="22" value="5.0479009605060083e-85" />
          <attvalue for="23" value="0" />
          <attvalue for="24" value="0" />
          <attvalue for="25" value="#12EAEA" />
          <attvalue for="26" value="#0EBEBE" />
        </attvalues>
      </node>
      <node id="Rivaroxaban" label="Rivaroxaban">
        <attvalues>
          <attvalue for="0" value="DB06228" />
          <attvalue for="1" value="C1COCC(=O)N1C2=CC=C(C=C2)N3C[C@@H](OC3=O)CNC(=O)C4=CC=C(S4)Cl" />
          <attvalue for="2" value="B" />
          <attvalue for="3" value="B01" />
          <attvalue for="4" value="B01A" />
          <attvalue for="5" value="B01AF" />
          <attvalue for="6" value="B01AF01" />
          <attvalue for="7" value="Coagulation factor X" />
          <attvalue for="8" value="Cytochrome P450 3A4, Cytochrome P450 2J2, Cytochrome P450 3A5" />
          <attvalue for="9" value="" />
          <attvalue for="10" value="Multidrug resistance protein 1, ATP-binding cassette sub-family G member 2" />
          <attvalue for="11" value="Enzyme" />
          <attvalue for="12" value="(1,2,6,7-3H)Testosterone, (R)-warfarin, (S)-Warfarin, 1-Testosterone, 18-methyl-19-nortestosterone, 3,5-Diiodotyrosine, 4-hydroxycoumarin, 4-Hydroxytestosterone, 5beta-dihydrotestosterone, 7,8-Dichloro-1,2,3,4-tetrahydroisoquinoline, Abacavir, Abametapir, Abatacept, Abciximab, Abemaciclib, Abiraterone, Acalabrutinib, Aceclofenac, Acemetacin, Acenocoumarol, Acetaminophen, Acetazolamide, Acetylsalicylic acid, Aclidinium, Acrivastine, Acyclovir, Adalimumab, Adefovir, Adefovir dipivoxil, Afatinib, Afelimomab, Alaproclate, Albutrepenonacog alfa, Alclofenac, Aldesleukin, Alectinib, Alemtuzumab, Alfentanil, Algestone acetophenide, Allopurinol, Allylestrenol, Almasilate, Alminoprofen, Almotriptan, Alogliptin, Aloxiprin, Alprazolam, Alteplase, Altrenogest, Altretamine, Amantadine, Ambrisentan, Amediplase, Amikacin, Amiloride, Aminophenazone, Aminosalicylic acid, Amiodarone, Amitriptyline, Ammonium chloride, Amoxicillin, Amphetamine, Amphotericin B, Ampicillin, Amprenavir, Amrinone, Amsacrine, Anagrelide, Anakinra, Ancestim, Ancrod, Andexanet alfa, Andrographolide, Anistreplase, Anti-inhibitor coagulant complex, Antihemophilic factor (recombinant), PEGylated, Antihemophilic factor human, Antihemophilic factor, human recombinant, Antipyrine, Antithrombin Alfa, Antithrombin III human, Antrafenine, Apalutamide, Apixaban, Apomorphine, Apramycin, Apremilast, Aprepitant, Arbekacin, Ardeparin, Arformoterol, Argatroban, Aripiprazole, Aripiprazole lauroxil, Armodafinil, Arotinolol, Arsenic trioxide, Artemether, Astaxanthin, Astemizole, Asunaprevir, Atazanavir, Atomoxetine, Atorvastatin, Auranofin, Aurothioglucose, Avanafil, Avatrombopag, Axitinib, Azacitidine, Azapropazone, Azathioprine, Azelaic acid, Azelastine, Azficel-T, Azimilide, Azithromycin, Azosemide, Aztreonam, Bacitracin, Baclofen, Balsalazide, Bamet-UD2, Baricitinib, Barnidipine, Beclomethasone dipropionate, Belantamab mafodotin, Belinostat, Belumosudil, Bemiparin, Bendamustine, Bendroflumethiazide, Benidipine, Benmoxin, Benorilate, Benoxaprofen, Benserazide, Benzatropine, Benznidazole, Benzthiazide, Benzydamine, Benzylthiouracil, Bepotastine, Beraprost, Beroctocog alfa, Berotralstat, Betamethasone, Betamethasone phosphate, Betrixaban, Bexarotene, Bicisate, Binimetinib, Biochanin A, Biricodar, Bismuth subgallate, Bismuth subsalicylate, Bisoprolol, Bisoxatin, Bivalirudin, Bleomycin, Blinatumomab, Blonanserin, Boceprevir, Boldenone, Bortezomib, Bosutinib, Brefeldin A, Brentuximab vedotin, Brigatinib, Brinase, Brivaracetam, Brofaromine, Bromazepam, Bromotheophylline, Budesonide, Buflomedil, Bumadizone, Bumetanide, Buprenorphine, Bupropion, Buspirone, Busulfan, Butabarbital, Buthiazide, Butylphthalide, Cabazitaxel, Cabergoline, Caffeine, Calcium, Calcium acetate, Calcium carbonate, Calcium cation, Calcium chloride, Calcium citrate, Calcium gluconate, Calcium Phosphate, Calcium threonate, Calusterone, Canagliflozin, Canakinumab, Cangrelor, Cannabidiol, Canrenoic acid, Canrenone, Capecitabine, Caplacizumab, Capmatinib, Capreomycin, Carbamazepine, Carbaspirin calcium, Carbidopa, Carbimazole, Carboplatin, Carfilzomib, Carmustine, Caroxazone, Carprofen, Carvedilol, Catridecacog, Cefacetrile, Cefaclor, Cefadroxil, Cefaloridine, Cefalotin, Cefamandole, Cefamandole nafate, Cefapirin, Cefatrizine, Cefazedone, Cefazolin, Cefbuperazone, Cefcapene, Cefdinir, Cefditoren, Cefepime, Cefetamet, Cefixime, Cefmenoxime, Cefmetazole, Cefminox, Cefodizime, Cefonicid, Cefoperazone, Ceforanide, Cefotaxime, Cefotetan, Cefotiam, Cefoxitin, Cefozopran, Cefpiramide, Cefpirome, Cefpodoxime, Cefprozil, Cefradine, Cefroxadine, Cefsulodin, Ceftaroline fosamil, Ceftazidime, Ceftezole, Ceftibuten, Ceftizoxime, Ceftobiprole, Ceftolozane, Ceftriaxone, Cefuroxime, Celecoxib, Cenobamate, Cepeginterferon alfa-2B, Cephalexin, Cephaloglycin, Cephalothin Group, Ceritinib, Cerivastatin, Certolizumab pegol, Cethromycin, Cetirizine, Cevimeline, Chenodeoxycholic acid, Chloral hydrate, Chlorambucil, Chloramphenicol, Chlormadinone, Chlormadinone acetate, Chloroquine, Chlorothiazide, Chlorotrianisene, Chloroxylenol, Chlorpheniramine, Chlorpromazine, Chlorpropamide, Chlorthalidone, Chlorzoxazone, Cholesterol, Cholic Acid, Choline C 11, Choline magnesium trisalicylate, Choline salicylate, Chondroitin sulfate, Chromic chloride, Chromic citrate, Chromic nitrate, Chromium, Chromium gluconate, Chromium nicotinate, Chromous sulfate, Cicletanine, Cidofovir, Cilostazol, Cimetidine, Cimicoxib, Ciprofloxacin, Cisapride, Cisplatin, Citalopram, Cladribine, Clarithromycin, Clevidipine, Clindamycin, Clobazam, Clobetasol, Clobetasol propionate, Clocortolone acetate, Clofarabine, Clofazimine, Clofenamide, Clomifene, Clomipramine, Clonazepam, Clonidine, Clonixin, Clopamide, Clopidogrel, Cloprednol, Cloprostenol, Clorazepic acid, Clorexolone, Clorgiline, Cloricromen, Clorindione, Clove oil, Clozapine, Coagulation Factor IX (Recombinant), Coagulation Factor IX Human, Coagulation factor VII human, Coagulation factor VIIa Recombinant Human, Coagulation factor X human, Cobicistat, Cobimetinib, Colchicine, Colistimethate, Colistin, Collagenase clostridium histolyticum, Conivaptan, Conjugated estrogens, Copanlisib, Corifollitropin alfa, Cortisone, Cortisone acetate, Cortivazol, Coumarin, Crizotinib, Curcumin sulfate, Cyanocobalamin, Cyclopenthiazide, Cyclophosphamide, Cyclosporine, Cyclothiazide, Cyproterone acetate, Cytarabine, Dabigatran, Dabigatran etexilate, Dabrafenib, Dacarbazine, Daclatasvir, Dacomitinib, Dactinomycin, Daidzin, Dalfampridine, Dalteparin, Damoctocog alfa pegol, Danaparoid, Danazol, Danoprevir, Dapagliflozin, Dapoxetine, Dapsone, Daptomycin, Darexaban, Darolutamide, Darunavir, Dasabuvir, Dasatinib, Daunorubicin, Decitabine, Deferasirox, Deferiprone, Defibrotide, Dehydrochloromethyltestosterone, Dehydrocholic acid, Delafloxacin, Delavirdine, Demegestone, Deoxycholic acid, Dermatan sulfate, Dersalazine, Desipramine, Desirudin, Desmopressin, Desmoteplase, Desogestrel, Desvenlafaxine, Deutetrabenazine, Dexamethasone, Dexamethasone acetate, Dexamethasone isonicotinate, Dexibuprofen, Dexketoprofen, Dexloxiglumide, Dexmedetomidine, Dexniguldipine, Dexpanthenol, Dexrazoxane, Dextran, Dextromethorphan, Diatrizoate, Diazepam, Dibromotyrosine, Dichlorobenzyl alcohol, Diclofenac, Diclofenamide, Dicoumarol, Dicyclomine, Didanosine, Dienogest, Diethylstilbestrol, Difenpiramide, Diflunisal, Difluocortolone, Digitoxin, Digoxin, Dihydrostreptomycin, Diltiazem, Dimercaprol, Dimetacrine, Dimethyl sulfoxide, Dinutuximab, Diosmin, Diphenadione, Dipyridamole, Disopyramide, Disulfiram, Ditazole, Ditiocarb, DL-Methylephedrine, Dobutamine, Docetaxel, Dolutegravir, Domperidone, Dopamine, Doravirine, Doripenem, Dovitinib, Doxacurium, Doxepin, Doxorubicin, Doxycycline, Dronabinol, Dronedarone, Drospirenone, Drostanolone propionate, Drotrecogin alfa, Droxicam, Droxidopa, Duloxetine, Dutasteride, Duvelisib, Dydrogesterone, Dyphylline, Ebselen, Edetate calcium disodium anhydrous, Edetic acid, Edoxaban, Edrophonium, Efavirenz, Efonidipine, Eftrenonacog alfa, Elacridar, Elagolix, Elbasvir, Elexacaftor, Eliglustat, Eltrombopag, Elvitegravir, Emapalumab, Emicizumab, Enalaprilat, Enasidenib, Enfortumab vedotin, Enoxaparin, Entrectinib, Enzalutamide, Epimestrol, Epirizole, Epirubicin, Epitizide, Eplerenone, Epoprostenol, Eptifibatide, Equol, Erdafitinib, Ergotamine, Eribulin, Erlotinib, Ertapenem, Ertugliflozin, Erythromycin, Escitalopram, Estazolam, Esterified estrogens, Estetrol, Estradiol, Estradiol acetate, Estradiol benzoate, Estradiol cypionate, Estradiol dienanthate, Estradiol valerate, Estriol, Estrone sulfate, Eszopiclone, Etacrynic acid, Etafedrine, Etanercept, Ethambutol, Ethenzamide, Ethinylestradiol, Ethoxzolamide, Ethyl biscoumacetate, Ethynodiol diacetate, Etodolac, Etofenamate, Etomidate, Etonogestrel, Etoperidone, Etoposide, Etoricoxib, Etynodiol, Eucalyptus oil, Evening primrose oil, Everolimus, Ezogabine, Factor IX Complex (Human), Factor XIII (human), Favipiravir, Febuxostat, Fedratinib, Felodipine, Fenbufen, Fenofibrate, Fenofibric acid, Fenoldopam, Fenoprofen, Fenproporex, Fenquizone, Fentanyl, Fentiazac, Ferulic acid, Fesoterodine, Fexofenadine, Fibrinogen human, Fibrinolysin, Finasteride, Firocoxib, Flavoxate, Flibanserin, Floctafenine, Flomoxef, Florbetaben (18F), Florbetapir (18F), Floxuridine, Fluconazole, Flucytosine, Fludarabine, Fludeoxyglucose (18F), Fluindione, Flumazenil, Flunixin, Fluocinolone acetonide, Fluocinonide, Fluocortolone, Fluorouracil, Fluoxetine, Flupirtine, Fluprednidene, Flurazepam, Flurbiprofen, Flurbiprofen axetil, Flutamide, Fluticasone, Fluticasone furoate, Fluticasone propionate, Fluvastatin, Fluvoxamine, Folic acid, Fomepizole, Fondaparinux, Formebolone, Formestane, Formic acid, Formononetin, Foscarnet, Fosfomycin, Fosinopril, Fosnetupitant, Fosphenytoin, Fostamatinib, Fostemsavir, Framycetin, Furazolidone, Furosemide, Fusidic acid, Gabapentin enacarbil, Gabexate, Gadobenic acid, Gadodiamide, Gadofosveset trisodium, Gadopentetic acid, Gadoteric acid, Gadoteridol, Ganciclovir, Gefitinib, Gemcitabine, Gemfibrozil, Gemtuzumab ozogamicin, Geneticin, Genistein, Gentamicin, Gentamicin C1a, Gestodene, Gestonorone, Gestrinone, Gilteritinib, Gimeracil, Ginkgo biloba, Givosiran, Glasdegib, Glecaprevir, Glipizide, Glyburide, Glycerol phenylbutyrate, Glycochenodeoxycholic Acid, Glycocholic acid, Golimumab, Golodirsen, Goserelin, Gossypol, Grapiprant, Grazoprevir, Guacetisal, Guanethidine, Guanfacine, Halofantrine, Haloperidol, Harmaline, Hemin, Heparin, Hesperetin, Hexestrol, Human interferon omega-1, Hydracarbazine, Hydralazine, Hydrochlorothiazide, Hydrocortisone, Hydrocortisone acetate, Hydrocortisone butyrate, Hydrocortisone cypionate, Hydrocortisone phosphate, Hydroflumethiazide, Hydrolyzed Cephalothin, Hydromorphone, Hydroxocobalamin, Hydroxyethyl Starch, Hydroxyprogesterone, Hydroxyprogesterone caproate, Hydroxytyrosol, Hydroxyurea, Hydroxyzine, Hygromycin B, Hyodeoxycholic Acid, Ibritumomab tiuxetan, Ibrutinib, Ibudilast, Ibuprofen, Ibuproxam, Ibutilide, Icatibant, Icosapent, Icosapent ethyl, Icotinib, Idarubicin, Idarucizumab, Idebenone, Idelalisib, Idraparinux, Ifetroban, Ifosfamide, Iloperidone, Iloprost, Imatinib, Imidafenacin, Imidazole salicylate, Imipramine, Indacaterol, Indalpine, Indapamide, Indigotindisulfonic acid, Indinavir, Indisulam, Indobufen, Indomethacin, Indoprofen, Infliximab, Inosine pranobex, Inositol, Inotersen, Inotuzumab ozogamicin, Interferon alfa, Interferon alfa-2a, Interferon alfa-2b, Interferon alfa-n1, Interferon alfa-n3, Interferon alfacon-1, Interferon beta-1b, Interferon gamma-1b, Invert sugar, Iobenguane sulfate I-123, Iodixanol, Ioflupane I-123, Iopromide, Iothalamic acid, Ioversol, Ioxilan, Ipecac, Ipilimumab, Iproniazid, Irinotecan, Isavuconazole, Isavuconazonium, Isepamicin, Isocarboxazid, Isoflavone, Isoniazid, Isosorbide, Isosorbide mononitrate, Isosulfan blue, Isotretinoin, Isoxicam, Isradipine, Istradefylline, Itraconazole, Ivacaftor, Ivosidenib, Ixabepilone, Ixazomib, Kallidinogenase, Kanamycin, Kebuzone, Ketamine, Ketanserin, Ketazolam, Ketoconazole, Ketoprofen, Ketorolac, Labetalol, Lamivudine, Lamotrigine, Laniquidar, Lansoprazole, Lapatinib, Larotrectinib, Lasmiditan, Latamoxef, Ledipasvir, Lefamulin, Lemborexant, Lenalidomide, Lenvatinib, Lepirudin, Lercanidipine, Lesinurad, Letaxaban, Letermovir, Leuprolide, Levamlodipine, Levobupivacaine, Levocarnitine, Levocetirizine, Levofloxacin, Levoketoconazole, Levomilnacipran, Levonorgestrel, Levosalbutamol, Licofelone, Lidocaine, Limaprost, Linagliptin, Linezolid, Linsidomine, Liothyronine, Lisinopril, Lithium carbonate, Lithium cation, Lithium citrate, Lixisenatide, Lofexidine, Lomitapide, Lomustine, Lonafarnib, Lonazolac, Loncastuximab tesirine, Lonidamine, Loperamide, Lopinavir, Loracarbef, Lorazepam, Lorcaserin, Lorlatinib, Lornoxicam, Lorpiprazole, Lovastatin, Loxapine, Loxoprofen, Lubiprostone, Lumacaftor, Lumiracoxib, Lusutrombopag, Lynestrenol, Macitentan, Magnesium carbonate, Magnesium chloride, Magnesium hydroxide, Magnesium salicylate, Magnesium trisilicate, Mangafodipir, Mannitol, Maprotiline, Maritime pine extract, Mebanazine, Mebutizide, Mecamylamine, Mechlorethamine, Meclofenamic acid, Medical Cannabis, Medrogestone, Medroxyprogesterone acetate, Mefenamic acid, Mefloquine, Mefruside, Megestrol acetate, Melagatran, Melengestrol acetate, Meloxicam, Melperone, Melphalan, Memantine, Meperidine, Mepivacaine, Meprednisone, Mercaptopurine, Meropenem, Mersalyl, Mesalazine, Mestranol, Metamfetamine, Metamizole, Metaxalone, Metformin, Methadone, Methallenestril, Methazolamide, Methimazole, Methotrexate, Methoxsalen, Methyclothiazide, Methyl salicylate, Methyl-1-testosterone, Methyldopa, Methylene blue, Methylestrenolone, Methylnaltrexone, Methyltestosterone, Methylthiouracil, Meticrane, Metoclopramide, Metolazone, Metoprolol, Metreleptin, Metronidazole, Metyrapone, Mibefradil, Mibolerone, Miconazole, Midazolam, Midostaurin, Mifepristone, Migalastat, Milnacipran, Milrinone, Minaprine, Mirabegron, Mitomycin, Mitotane, Mitoxantrone, Moclobemide, Modafinil, Mofebutazone, Mometasone, Mometasone furoate, Monteplase, Morniflumate, Moroctocog alfa, Morphine, Moxestrol, Moxisylyte, Muzolimine, Mycophenolate mofetil, Mycophenolic acid, N-acetyltyrosine, N-methylnicotinamide, Nabiximols, Nabumetone, Nadolol, Nadroparin, Nafamostat, Naftopidil, Naldemedine, Nalmefene, Naloxone, Naproxen, Naringenin, Nateglinide, Neamine, Nedaplatin, Nedocromil, Nefazodone, Nelarabine, Nelfinavir, Neomycin, Neratinib, Netilmicin, Netupitant, Nevirapine, Nialamide, Nicardipine, Nicorandil, Nifedipine, Nifenazone, Niflumic acid, Niguldipine, Nilotinib, Nilutamide, Nilvadipine, Nimesulide, Nintedanib, Nisoldipine, Nitrendipine, Nitric Oxide, Nitroaspirin, Nitrofurantoin, Nitroprusside, Nomegestrol, Nomegestrol acetate, Nonacog beta pegol, Norelgestromin, Norethindrone enanthate, Norethisterone, Norethynodrel, Norgestimate, Norgestrel, Norgestrienone, Nortriptyline, Novobiocin, NS-398, Obeticholic acid, Obinutuzumab, Octamoxin, Octinoxate, Octylphenoxy polyethoxyethanol, Odanacatib, Olaparib, Olsalazine, Omacetaxine mepesuccinate, Omadacycline, Ombitasvir, Omega-3 fatty acids, Omega-3-acid ethyl esters, Omega-3-carboxylic acids, Omeprazole, Ondansetron, ONT-093, Opium, Ormeloxifene, Oseltamivir, Osilodrostat, Osimertinib, Otamixaban, Oxabolone cipionate, Oxacillin, Oxaliplatin, Oxaprozin, Oxazepam, Oxcarbazepine, Oxybenzone, Oxybutynin, Oxycodone, Oxyphenbutazone, Oxyquinoline, p-Coumaric acid, Paclitaxel, Palbociclib, Paliperidone, Palonosetron, Pamidronic acid, Panobinostat, Pantoprazole, Pantothenic acid, Paramethasone, Parecoxib, Pargyline, Paritaprevir, Parnaparin, Paromomycin, Paroxetine, Patent Blue, Pazopanib, Pegaptanib, Peginesatide, Peginterferon alfa-2a, Peginterferon alfa-2b, Peginterferon beta-1a, Pemetrexed, Penbutolol, Penicillamine, Pentaerythritol tetranitrate, Pentamidine, Pentastarch, Pentetic acid, Pentobarbital, Pentosan polysulfate, Pentostatin, Pentoxifylline, Perampanel, Perindopril, Permethrin, Phenazopyridine, Phenelzine, Phenindione, Pheniprazine, Phenobarbital, Phenoxypropazine, Phenprocoumon, Phentolamine, Phenyl aminosalicylate, Phenylalanine, Phenylbutazone, Phenytoin, Pholcodine, Phosphocreatine, Phosphoric acid, Phylloquinone, Pibrentasvir, Picosulfuric acid, Picotamide, Pidotimod, Pimozide, Pindolol, Piperacillin, Piracetam, Piretanide, Pirlindole, Piroxicam, Pirprofen, Pitolisant, Pivhydrazine, Platelet Activating Factor, Plazomicin, Plerixafor, Polmacoxib, Polyestradiol phosphate, Polythiazide, Pomalidomide, Ponatinib, Ponesimod, Posaconazole, Potassium, Potassium acetate, Potassium bicarbonate, Potassium cation, Potassium chloride, Potassium citrate, Potassium Iodide, Potassium nitrate, Potassium perchlorate, Potassium sulfate, Pralatrexate, Pralidoxime, Pralsetinib, Pramipexole, Prasugrel, Pravastatin, Praziquantel, Prednisolone hemisuccinate, Prednisolone phosphate, Prednisone, Prednisone acetate, Prednylidene, Pregabalin, Primaquine, Primidone, Probenecid, Procainamide, Procaine, Procaine benzylpenicillin, Procarbazine, Progesterone, Proglumetacin, Promegestone, Promethazine, Propacetamol, Propafenone, Propantheline, Propiverine, Propranolol, Propylthiouracil, Propyphenazone, Proquazone, Protein C, Protein S human, Prothrombin, Protocatechualdehyde, Prucalopride, Puromycin, Pyrantel, Pyrazinamide, Pyridoxine, Pyrithione, Quercetin, Quetiapine, Quinacrine, Quinestrol, Quinethazone, Quingestanol, Quingestanol acetate, Quinidine, Quinine, Rabeprazole, Raltitrexed, Ramatroban, Ramelteon, Ranitidine, Ranolazine, Rasagiline, Regorafenib, Relcovaptan, Relugolix, Remdesivir, Reserpine, Resorcinol, Resveratrol, Reteplase, Revefenacin, Reviparin, Ribavirin, Ribociclib, Ribostamycin, Ridogrel, Rifampicin, Rifamycin, Rilonacept, Rilpivirine, Rimegepant, Ripretinib, Risperidone, Ritanserin, Ritonavir, Rituximab, Rizatriptan, Robenacoxib, Rofecoxib, Roflumilast, Rolapitant, Rolofylline, Romidepsin, Ropivacaine, Rosiglitazone, Rosuvastatin, Rucaparib, Rusalatide acetate, Ruxolitinib, Sacubitril, Safinamide, Safrazine, Salbutamol, Salicylamide, Salicylic acid, Salmeterol, Salmon calcitonin, Salsalate, Sapropterin, Saquinavir, Sarecycline, Sarpogrelate, Saruplase, Satralizumab, Saxagliptin, SC-236, Secobarbital, Secukinumab, Selegiline, Selenious acid, Selenium, Selexipag, Selumetinib, Semuloparin, Seproxetine, Sertraline, Sevoflurane, Sibutramine, Sildenafil, Silodosin, Siltuximab, Simeprevir, Simvastatin, Sirolimus, Sisomicin, Sitagliptin, Sodium acetate, Sodium aurothiomalate, Sodium citrate, Sodium fluoride, Sodium sulfate, Sofosbuvir, Solriamfetol, Sorafenib, Sorbitol, Sotorasib, Spiradoline, Spironolactone, SR-123781A, St. John's Wort, Stanolone, Stanolone acetate, Stiripentol, Streptokinase, Streptomycin, Streptozocin, Strontium chloride, Sucralfate, Sugammadex, Sulbactam, Sulfadiazine, Sulfamethoxazole, Sulfasalazine, Sulfinpyrazone, Sulindac, Sulodexide, Sumatriptan, Sunitinib, Susoctocog alfa, Suvorexant, Suxibuzone, Synthetic Conjugated Estrogens, A, Synthetic Conjugated Estrogens, B, Tacrolimus, Tadalafil, Tafamidis, Talazoparib, Talinolol, Talniflumate, Tamoxifen, Tamsulosin, Tariquidar, Tasimelteon, Taurochenodeoxycholic acid, Taurocholic acid, Tauroursodeoxycholic acid, Taxifolin, Tazemetostat, Tazobactam, Technetium Tc-99m exametazime, Technetium Tc-99m mebrofenin, Technetium Tc-99m oxidronate, Technetium Tc-99m pyrophosphate, Technetium Tc-99m sestamibi, Tedizolid phosphate, Teduglutide, Tegafur, Tegaserod, Telaprevir, Telavancin, Telithromycin, Telmisartan, Temazepam, Temozolomide, Temsirolimus, Tenecteplase, Tenidap, Teniposide, Tenofovir, Tenofovir alafenamide, Tenofovir disoproxil, Tenoxicam, Tepotinib, Tepoxalin, Terbutaline, Terfenadine, Teriflunomide, Tesmilifene, Testolactone, Testosterone, Testosterone cypionate, Testosterone enantate benzilic acid hydrazone, Testosterone enanthate, Testosterone propionate, Testosterone succinate, Testosterone undecanoate, Tetracycline, Tetradecyl hydrogen sulfate (ester), Tezacaftor, Thalidomide, Theobromine, Thiabendazole, Thiethylperazine, Thiosalicylic acid, Thiotepa, Tiapride, Tiaprofenic acid, Tibolone, Ticagrelor, Ticlopidine, Tienilic acid, Tiludronic acid, Timolol, Tinidazole, Tinoridine, Tinzaparin, Tioclomarol, Tioguanine, Tiopronin, Tiotropium, Tipranavir, Tirofiban, Tivozanib, Tixocortol, Tobramycin, Tocilizumab, Tocopherol, Tocopherylquinone, Tofacitinib, Tolazamide, Tolbutamide, Tolcapone, Tolfenamic acid, Tolmetin, Toloxatone, Tolterodine, Tolvaptan, Topiramate, Topiroxostat, Topotecan, Torasemide, Toremifene, Tositumomab, Trabectedin, Tramadol, Trametinib, Tranilast, Tranylcypromine, Trapidil, Trastuzumab emtansine, Trazodone, Trenonacog alfa, Treprostinil, Trestolone, Trestolone acetate, Tretinoin, Triamcinolone, Triamterene, Triazolam, Trichlormethiazide, Triethylenetetramine, Trifluridine, Triflusal, Trilaciclib, Trimebutine, Trimethoprim, Trimetrexate, Trimipramine, Tripamide, Triptolide, Troglitazone, Trolamine salicylate, Troleandomycin, Tropisetron, Troxerutin, Tucatinib, Turoctocog alfa, Turoctocog alfa pegol, Ubrogepant, Udenafil, Ularitide, Ulipristal, Umbralisib, Umeclidinium, Urokinase, Ursodeoxycholic acid, Vaborbactam, Valaciclovir, Valbenazine, Valdecoxib, Valganciclovir, Valspodar, Vancomycin, Vandetanib, Vardenafil, Varenicline, Vatreptacog alfa, Velpatasvir, Vemurafenib, Venetoclax, Venlafaxine, Verapamil, Vicriviroc, Vilanterol, Viloxazine, Vinblastine, Vincristine, Vindesine, Vinflunine, Vinorelbine, Vismodegib, Vitamin E, Voclosporin, Von Willebrand factor human, Vorapaxar, Voriconazole, Vorinostat, Vortioxetine, Voxilaprevir, Warfarin, Ximelagatran, Xipamide, Zaleplon, Zaltoprofen, Zanamivir, Zeranol, Zidovudine, Zimelidine, Zinc citrate, Ziprasidone, Zomepirac, Zonisamide, Zosuquidar" />
          <attvalue for="13" value="EUCTR2020-002282-33-DE, NCT04508023, NCT04416048, NCT04504032, NCT04394377, NCT04324463, NCT04351724, EUCTR2020-001302-30-AT, NCT04333407" />
          <attvalue for="14" value="2, 3, 3, 2, 4, 3, 2, 3, 2, Not Available" />
          <attvalue for="15" value="https://www.clinicaltrialsregister.eu/ctr-search/search?query=eudract_number:2020-002282-33, https://clinicaltrials.gov/show/NCT04508023, https://clinicaltrials.gov/show/NCT04416048, https://clinicaltrials.gov/show/NCT04504032, https://clinicaltrials.gov/show/NCT04394377, https://clinicaltrials.gov/show/NCT04324463, https://clinicaltrials.gov/show/NCT04351724, https://www.clinicaltrialsregister.eu/ctr-search/search?query=eudract_number:2020-001302-30, https://clinicaltrials.gov/show/NCT04333407" />
          <attvalue for="16" value="Rivaroxaban" />
          <attvalue for="17" value="https://www.drugbank.ca/structures/DB06228/image.svg" />
          <attvalue for="18" value="Drug" />
          <attvalue for="19" value="1" />
          <attvalue for="20" value="0.11486198359957644" />
          <attvalue for="21" value="0.0" />
          <attvalue for="22" value="1.6719538569957285e-05" />
          <attvalue for="23" value="0" />
          <attvalue for="24" value="0" />
          <attvalue for="25" value="#FC5F67" />
          <attvalue for="26" value="#FB3640" />
        </attvalues>
      </node>
      <node id="Coagulation factor X" label="Coagulation factor X">
        <attvalues>
          <attvalue for="27" value="F10" />
          <attvalue for="0" value="P00742" />
          <attvalue for="28" value="1P0S" />
          <attvalue for="29" value="Humans" />
          <attvalue for="30" value="Enzyme" />
          <attvalue for="31" value="Protease" />
          <attvalue for="32" value="Secreted" />
          <attvalue for="33" value="SERPINC1, F3, F5, TFPI, F8, SERPIND1, F7, THBD, GGCX, SERPINA5" />
          <attvalue for="34" value="Blood Coagulation Disorders, Cerebrovascular accident, Mammary Neoplasms, Chronic Kidney Diseases, Diabetes Mellitus, Hepatitis, Liver diseases, Viral hepatitis, Coagulation factor deficiency syndrome, Blood Coagulation Disorders, Inherited, Peripheral Arterial Diseases, Infection, Heart valve disease, Hypertensive disease, Kidney Diseases, Lymphoma, Vascular Diseases, Virus Diseases, B-Cell Lymphomas, Adult Solid Neoplasm, Adenoviral infections, Arteriopathic disease" />
          <attvalue for="35" value="Antihemophilic factor, human recombinant, Coagulation Factor IX (Recombinant), Coagulation factor VIIa Recombinant Human, Heparin, Enoxaparin, SSR-126517E, gamma-carboxy-L-glutamic acid, 4-[(5-CHLOROINDOL-2-YL)SULFONYL]-2-(2-METHYLPROPYL)-1-[[5-(PYRIDIN-4-YL)PYRIMIDIN-2-YL]CARBONYL]PIPERAZINE, LY-517717, Rivaroxaban, Lanoteplase, Idraparinux, rNAPc2, Apixaban, Otamixaban, Eribaxaban, (2R)-2-(5-CHLORO-2-THIENYL)-N-{(3S)-1-[(1S)-1-METHYL-2-MORPHOLIN-4-YL-2-OXOETHYL]-2-OXOPYRROLIDIN-3-YL}PROPENE-1-SULFONAMIDE, THIENO[3,2-B]PYRIDINE-2-SULFONIC ACID [1-(1-AMINO-ISOQUINOLIN-7-YLMETHYL)-2-OXO-PYRROLDIN-3-YL]-AMIDE, 2-(5-CHLORO-2-THIENYL)-N-{(3S)-1-[(1S)-1-METHYL-2-MORPHOLIN-4-YL-2-OXOETHYL]-2-OXOPYRROLIDIN-3-YL}ETHANESULFONAMIDE, GW-813893, 2-({4-[(5-CHLORO-1H-INDOL-2-YL)SULFONYL]PIPERAZIN-1-YL}CARBONYL)THIENO[3,2-B]PYRIDINE 4-OXIDE, N-((1R,2S)-2-(5-CHLORO-1H-INDOLE-2-CARBOXAMIDO)CYCLOHEXYL)-5-METHYL-4,5,6,7-TETRAHYDROTHIAZOLO[5,4-C]PYRIDINE-2-CARBOXAMIDE, N-((1R,2R)-2-(5-CHLORO-1H-INDOLE-2-CARBOXAMIDO)CYCLOHEXYL)-5-METHYL-4,5,6,7-TETRAHYDROTHIAZOLO[5,4-C]PYRIDINE-2-CARBOXAMIDE, N-(2-(((5-CHLORO-2-PYRIDINYL)AMINO)SULFONYL)PHENYL)-4-(2-OXO-1(2H)-PYRIDINYL)BENZAMIDE, 5-(5-CHLORO-2-THIENYL)-N-{(3S)-1-[(1S)-1-METHYL-2-MORPHOLIN-4-YL-2-OXOETHYL]-2-OXOPYRROLIDIN-3-YL}-1H-1,2,4-TRIAZOLE-3-SULFONAMIDE, 5-CHLORO-N-{(3S)-1-[(1S)-1-METHYL-2-MORPHOLIN-4-YL-2-OXOETHYL]-2-OXOPYRROLIDIN-3-YL}-1-BENZOTHIOPHENE-2-SULFONAMIDE, 6-CHLORO-N-{(3S)-1-[(1S)-1-METHYL-2-MORPHOLIN-4-YL-2-OXOETHYL]-2-OXOPYRROLIDIN-3-YL}-1-BENZOTHIOPHENE-2-SULFONAMIDE, 6-CHLORO-N-{(3S)-1-[(1S)-1-METHYL-2-(4-MORPHOLINYL)-2-OXO ETHYL]-2-OXO-3-PYRROLIDINYL}-2-NAPHTHALENESULFONAMIDE, 5-Chloro-N-{(3S)-1-[(2S)-1-(4-morpholinyl)-1-oxo-2-propanyl]-2-oxo-3-pyrrolidinyl}-1H-indole-2-sulfonamide, 5-chloro-N-[(3R)-1-(2-{[2-fluoro-4-(2-oxopyridin-1(2H)-yl)phenyl]amino}-2-oxoethyl)pyrrolidin-3-yl]thiophene-2-carboxamide, 5-Chloro-thiophene-2-carboxylic acid ((3S,4S)-1-{[2-fluoro-4-(2-oxo-2H-pyridin-1-yl)-phenylcarbamoyl]-methyl}-4-hydroxy-pyrrolidin-3-yl)-amide, N-(1-ISOPROPYLPIPERIDIN-4-YL)-1-(3-METHOXYBENZYL)-1H-INDOLE-2-CARBOXAMIDE, 1-{2-[(4-CHLOROPHENYL)AMINO]-2-OXOETHYL}-N-(1-ISOPROPYLPIPERIDIN-4-YL)-1H-INDOLE-2-CARBOXAMIDE, 5-CHLORO-THIOPHENE-2-CARBOXYLIC ACID ((3S,4S)-4-FLUORO- 1-{[2-FLUORO-4-(2-OXO-2H-PYRIDIN-1-YL)-PHENYLCARBAMOYL]-METHYL}-PYRROLIDIN-3-YL)-AMIDE, 5-CHLORO-N-(2-(4-(2-OXOPYRIDIN-1(2H)-YL)BENZAMIDO)ETHYL)THIOPHENE-2-CARBOXAMIDE, 5-CHLORO-N-((1R,2S)-2-(4-(2-OXOPYRIDIN-1(2H)-YL)BENZAMIDO) CYCLOPENTYL)THIOPHENE-2-CARBOXAMIDE, THIENO[3,2-B]PYRIDINE-2-SULFONIC ACID [2-OXO-1-(1H-PYRROLO[2,3-C]PYRIDIN-2-YLMETHYL)-PYRROLIDIN-3-YL]-AMIDE, 3-({4-[(6-CHLORO-1-BENZOTHIEN-2-YL)SULFONYL]-2-OXOPIPERAZIN-1-YL}METHYL)BENZENECARBOXIMIDAMIDE, 4-{[(E)-2-(5-CHLOROTHIEN-2-YL)VINYL]SULFONYL}-1-(1H-PYRROLO[3,2-C]PYRIDIN-2-YLMETHYL)PIPERAZIN-2-ONE, 4-({4-[(6-CHLORO-1-BENZOTHIEN-2-YL)SULFONYL]-2-OXOPIPERAZIN-1-YL}METHYL)BENZENECARBOXIMIDAMIDE, 4-[[(1E)-2-(4-CHLOROPHENYL)ETHENYL]SULFONYL]-1-[[1-(4-PYRIDINYL)-4-PIPERIDINYL]METHYL]PIPERAZINONE, 1-[[(1E)-2-(4-CHLOROPHENYL)ETHENYL]SULFONYL]-4-[[1-(4-PYRIDINYL)-4-PIPERIDINYL]METHYL]PIPERAZINE, Fondaparinux, Edoxaban, Coagulation factor VII human, Antithrombin Alfa, Nafamostat, Coagulation Factor IX Human, Prothrombin, Protein S human, Anti-inhibitor coagulant complex, Betrixaban, Emicizumab, Antihemophilic factor human, Nonacog beta pegol, Turoctocog alfa, Bemiparin, Kappadione, Lonoctocog alfa, Moroctocog alfa, Albutrepenonacog alfa, Protamine sulfate, Turoctocog alfa pegol" />
          <attvalue for="36" value="https://www.drugbank.ca/polypeptides/P00742" />
          <attvalue for="16" value="Coagulation factor X" />
          <attvalue for="17" value="https://cdn.rcsb.org/images/structures/p0/1p0s/1p0s_assembly-1.jpeg" />
          <attvalue for="18" value="Target" />
          <attvalue for="19" value="8" />
          <attvalue for="20" value="0.132762925633982" />
          <attvalue for="21" value="0.01083755278062208" />
          <attvalue for="22" value="0.000293292829566937" />
          <attvalue for="23" value="0" />
          <attvalue for="24" value="229" />
          <attvalue for="25" value="#12EAEA" />
          <attvalue for="26" value="#0EBEBE" />
        </attvalues>
      </node>
      <node id="Glutathione" label="Glutathione">
        <attvalues>
          <attvalue for="0" value="DB00143" />
          <attvalue for="1" value="C(CC(=O)N[C@@H](CS)C(=O)NCC(=O)O)[C@@H](C(=O)O)N" />
          <attvalue for="2" value="V" />
          <attvalue for="3" value="V03" />
          <attvalue for="4" value="V03A" />
          <attvalue for="5" value="V03AB" />
          <attvalue for="6" value="V03AB32" />
          <attvalue for="7" value="Microsomal glutathione S-transferase 3, Hematopoietic prostaglandin D synthase, Glutathione S-transferase A1, Glutathione S-transferase A2, Microsomal glutathione S-transferase 1, S-formylglutathione hydrolase, Gamma-glutamyltranspeptidase 1, Glutathione S-transferase Mu 2, Glutaredoxin-1, Phospholipid hydroperoxide glutathione peroxidase, mitochondrial, Glutathione S-transferase Mu 5, Glutathione peroxidase 6, Hydroxyacylglutathione hydrolase, mitochondrial, Glutathione peroxidase, Glutathione peroxidase 7, Microsomal glutathione S-transferase 2, Glutathione S-transferase omega-2, Glutaredoxin-2, mitochondrial, Lactoylglutathione lyase, Leukotriene C4 synthase, Glutathione reductase, mitochondrial, Glutathione synthetase, Glutathione S-transferase Mu 1, Glutathione S-transferase kappa 1, Glutathione S-transferase A3, Glutathione S-transferase Mu 3, Glutathione S-transferase A4, Glutathione S-transferase Mu 4, Glutathione S-transferase A5, Glutathione S-transferase P, Glutathione S-transferase omega-1, Glutathione peroxidase 1, Glutathione peroxidase 2, Glutathione S-transferase theta-1, Maleylacetoacetate isomerase, Epididymal secretory glutathione peroxidase, Glutathione peroxidase 3, Aldose reductase, Matrix metalloproteinase-9, Cytochrome P450 3A4, Probable glutathione peroxidase 8" />
          <attvalue for="8" value="Glutathione S-transferase A2, Glutathione S-transferase A1" />
          <attvalue for="9" value="" />
          <attvalue for="10" value="Multidrug resistance-associated protein 1, Canalicular multispecific organic anion transporter 1, Canalicular multispecific organic anion transporter 2, Multidrug resistance-associated protein 4, Multidrug resistance-associated protein 5" />
          <attvalue for="11" value="Enzyme, Enzyme, Enzyme, Enzyme, Enzyme, Enzyme, Enzyme, Enzyme, Not Available, Enzyme, Enzyme, Not Available, Enzyme, Not Available, Not Available, Enzyme, Enzyme, Not Available, Enzyme, Enzyme, Enzyme, Not Available, Enzyme, Enzyme, Enzyme, Enzyme, Enzyme, Enzyme, Enzyme, Enzyme, Enzyme, Enzyme, Not Available, Enzyme, Enzyme, Not Available, Not Available, Enzyme, Enzyme, Enzyme, Not Available" />
          <attvalue for="12" value="" />
          <attvalue for="13" value="ISRCTN34160010" />
          <attvalue for="14" value="Not Available" />
          <attvalue for="15" value="http://isrctn.com/ISRCTN34160010" />
          <attvalue for="16" value="Glutathione" />
          <attvalue for="17" value="https://www.drugbank.ca/structures/DB00143/image.svg" />
          <attvalue for="18" value="Drug" />
          <attvalue for="19" value="41" />
          <attvalue for="20" value="0.17278847313099235" />
          <attvalue for="21" value="0.07203441669710832" />
          <attvalue for="22" value="0.00010116377862275355" />
          <attvalue for="23" value="0" />
          <attvalue for="24" value="265" />
          <attvalue for="25" value="#FC5F67" />
          <attvalue for="26" value="#FB3640" />
        </attvalues>
      </node>
      <node id="Microsomal glutathione S-transferase 3" label="Microsomal glutathione S-transferase 3">
        <attvalues>
          <attvalue for="27" value="MGST3" />
          <attvalue for="0" value="O14880" />
          <attvalue for="28" value="4JRZ" />
          <attvalue for="29" value="Humans" />
          <attvalue for="30" value="Enzyme" />
          <attvalue for="31" value="Not Available" />
          <attvalue for="32" value="Endoplasmic reticulum membrane" />
          <attvalue for="33" value="" />
          <attvalue for="34" value="Neurodegenerative Disorders" />
          <attvalue for="35" value="Glutathione" />
          <attvalue for="36" value="https://www.drugbank.ca/polypeptides/O14880" />
          <attvalue for="16" value="Microsomal glutathione S-transferase 3" />
          <attvalue for="17" value="https://cdn.rcsb.org/images/structures/jr/4jrz/4jrz_assembly-1.jpeg" />
          <attvalue for="18" value="Target" />
          <attvalue for="19" value="1" />
          <attvalue for="20" value="0.14365131823571337" />
          <attvalue for="21" value="0.0" />
          <attvalue for="22" value="5.768050119481645e-06" />
          <attvalue for="23" value="0" />
          <attvalue for="24" value="0" />
          <attvalue for="25" value="#12EAEA" />
          <attvalue for="26" value="#0EBEBE" />
        </attvalues>
      </node>
      <node id="Hematopoietic prostaglandin D synthase" label="Hematopoietic prostaglandin D synthase">
        <attvalues>
          <attvalue for="27" value="HPGDS" />
          <attvalue for="0" value="O60760" />
          <attvalue for="28" value="Not Available" />
          <attvalue for="29" value="Humans" />
          <attvalue for="30" value="Enzyme" />
          <attvalue for="31" value="Transferase" />
          <attvalue for="32" value="Cytoplasm" />
          <attvalue for="33" value="GSR, PTGS2" />
          <attvalue for="34" value="Liver diseases, Mood Disorders, Psychotic Disorders, Neoplasms, Testicular Neoplasms, Malignant neoplasm of mouth, Diabetes Mellitus, Adenocarcinoma, Inflammatory Bowel Diseases, Brain Neoplasms, Hypertensive disease, Carcinoma, Esophageal Neoplasms, Cardiovascular Diseases, Lung diseases, Alcoholic Liver Diseases, Prostatic Neoplasms, Neuropathy, Bone neoplasms, Colorectal Neoplasms, Drug Eruptions, Laryngeal Diseases, Lymphoma, Parasitic Diseases, Respiration Disorders, Skin lesion, Skin Neoplasms, B-Cell Lymphomas, Dyslipidemias, Arteriopathic disease, Venoocclusive disease, Chronic Kidney Diseases, Secondary Neoplasm, Adenoma, Anxiety Disorders, Autoimmune Diseases, Mental disorders, Cerebrovascular Disorders, Esophageal Diseases, Congenital Heart Defects, Heart Diseases, HIV Infections, Intestinal Diseases, Intestinal Neoplasms, Liver neoplasms, Lung Neoplasms, Myopathy, nervous system disorder, Occupational Diseases, Pituitary Diseases, Precancerous Conditions, Respiratory Syncytial Virus Infections, Retinal Diseases, Signs and Symptoms, Respiratory, Cerebrovascular accident, Temporomandibular Joint Disorders, Thalassemia, Uterine Fibroids, Encephalopathies, Epstein-Barr Virus Infections, Lung Diseases, Interstitial, Neoplasms, Neuroepithelial, Parkinsonian Disorders, Hematologic Neoplasms, Neurodegenerative Disorders, Cardiomyopathies, Polyomavirus Infections, Eosinophilic disorder, Drug Dependence, Neurodevelopmental Disorders" />
          <attvalue for="35" value="2-(2f-Benzothiazolyl)-5-Styryl-3-(4f-Phthalhydrazidyl)Tetrazolium Chloride, Glutathione, 3-phenyl-5-(1H-pyrazol-3-yl)isoxazole, PHENYL-5-(1H-PYRAZOL-3-YL)-1,3-THIAZOLE, Tranilast, 4-{[4-(4-fluoro-3-methylphenyl)-1,3-thiazol-2-yl]amino}-2-hydroxybenzoic acid, 4-(BENZHYDRYLOXY)-1-[3-(1H-TETRAAZOL-5-YL)PROPYL]PIPERIDINE, Nocodazole, 3-(4-nitrophenyl)-1H-pyrazole, 1-PHENYL-1H-PYRAZOLE-4-CARBOXYLIC ACID, Tretinoin, Glutathione disulfide" />
          <attvalue for="36" value="https://www.drugbank.ca/polypeptides/O60760" />
          <attvalue for="16" value="Hematopoietic prostaglandin D synthase" />
          <attvalue for="17" value="https://cdn.rcsb.org/images/structures/ot/not available/not available_model-1.jpeg" />
          <attvalue for="18" value="Target" />
          <attvalue for="19" value="3" />
          <attvalue for="20" value="0.14538276817472756" />
          <attvalue for="21" value="0.013320371690541982" />
          <attvalue for="22" value="5.8353719476275405e-06" />
          <attvalue for="23" value="0" />
          <attvalue for="24" value="104" />
          <attvalue for="25" value="#12EAEA" />
          <attvalue for="26" value="#0EBEBE" />
        </attvalues>
      </node>
      <node id="Glutathione S-transferase A1" label="Glutathione S-transferase A1">
        <attvalues>
          <attvalue for="27" value="GSTA1" />
          <attvalue for="0" value="P08263" />
          <attvalue for="28" value="Not Available" />
          <attvalue for="29" value="Humans" />
          <attvalue for="30" value="Enzyme" />
          <attvalue for="31" value="Not Available" />
          <attvalue for="32" value="Cytoplasm" />
          <attvalue for="33" value="GSTA2" />
          <attvalue for="34" value="Prostatic Neoplasms, Drug toxicity, Psychotic Disorders, Adverse reaction to drug, Neoplasms, Mammary Neoplasms, Adenocarcinoma, Adenoma, Hemoglobinopathies, Hypertensive disease, Liver diseases, Liver neoplasms, Cerebrovascular accident, Malignant neoplasm of mouth" />
          <attvalue for="35" value="S-Hydroxycysteine, Glutathione sulfonic acid, Glutathione, 2-Hydroxyethyl Disulfide, N-(4-Aminobutanoyl)-S-(4-methoxybenzyl)-L-cysteinylglycine, S-benzylglutathione, S-Hexylglutathione, Busulfan, Azathioprine, Hypericin, Curcumin, Glutathione disulfide" />
          <attvalue for="36" value="https://www.drugbank.ca/polypeptides/P08263" />
          <attvalue for="16" value="Glutathione S-transferase A1" />
          <attvalue for="17" value="https://cdn.rcsb.org/images/structures/ot/not available/not available_model-1.jpeg" />
          <attvalue for="18" value="Target" />
          <attvalue for="19" value="1" />
          <attvalue for="20" value="0.14365131823571337" />
          <attvalue for="21" value="0.0" />
          <attvalue for="22" value="5.768050119481645e-06" />
          <attvalue for="23" value="0" />
          <attvalue for="24" value="0" />
          <attvalue for="25" value="#12EAEA" />
          <attvalue for="26" value="#0EBEBE" />
        </attvalues>
      </node>
      <node id="Glutathione S-transferase A2" label="Glutathione S-transferase A2">
        <attvalues>
          <attvalue for="27" value="GSTA2" />
          <attvalue for="0" value="P09210" />
          <attvalue for="28" value="Not Available" />
          <attvalue for="29" value="Humans" />
          <attvalue for="30" value="Enzyme" />
          <attvalue for="31" value="Transferase" />
          <attvalue for="32" value="Cytoplasm" />
          <attvalue for="33" value="GSTA1, GSTA5, NFE2L2" />
          <attvalue for="34" value="" />
          <attvalue for="35" value="Chloroquine, Glutathione, Vitamin E, Clofibrate, Etacrynic acid, Busulfan, Azathioprine, alpha-Tocopherol succinate, D-alpha-Tocopherol acetate, Glutathione disulfide" />
          <attvalue for="36" value="https://www.drugbank.ca/polypeptides/P09210" />
          <attvalue for="16" value="Glutathione S-transferase A2" />
          <attvalue for="17" value="https://cdn.rcsb.org/images/structures/ot/not available/not available_model-1.jpeg" />
          <attvalue for="18" value="Target" />
          <attvalue for="19" value="2" />
          <attvalue for="20" value="0.14562211420547208" />
          <attvalue for="21" value="0.002129296563681094" />
          <attvalue for="22" value="6.3046750432041825e-06" />
          <attvalue for="23" value="0" />
          <attvalue for="24" value="0" />
          <attvalue for="25" value="#12EAEA" />
          <attvalue for="26" value="#0EBEBE" />
        </attvalues>
      </node>
      <node id="Microsomal glutathione S-transferase 1" label="Microsomal glutathione S-transferase 1">
        <attvalues>
          <attvalue for="27" value="MGST1" />
          <attvalue for="0" value="P10620" />
          <attvalue for="28" value="2H8A" />
          <attvalue for="29" value="Humans" />
          <attvalue for="30" value="Enzyme" />
          <attvalue for="31" value="Transferase" />
          <attvalue for="32" value="Microsome" />
          <attvalue for="33" value="" />
          <attvalue for="34" value="Degenerative Diseases, Central Nervous System, Neurodegenerative Disorders, Degenerative Diseases, Spinal Cord, Neoplasms, Congenital Heart Defects, Lung Neoplasms, Lymphoma" />
          <attvalue for="35" value="Glutathione, Glutathione disulfide" />
          <attvalue for="36" value="https://www.drugbank.ca/polypeptides/P10620" />
          <attvalue for="16" value="Microsomal glutathione S-transferase 1" />
          <attvalue for="17" value="https://cdn.rcsb.org/images/structures/h8/2h8a/2h8a_assembly-1.jpeg" />
          <attvalue for="18" value="Target" />
          <attvalue for="19" value="1" />
          <attvalue for="20" value="0.14365131823571337" />
          <attvalue for="21" value="0.0" />
          <attvalue for="22" value="5.768050119481645e-06" />
          <attvalue for="23" value="0" />
          <attvalue for="24" value="0" />
          <attvalue for="25" value="#12EAEA" />
          <attvalue for="26" value="#0EBEBE" />
        </attvalues>
      </node>
      <node id="S-formylglutathione hydrolase" label="S-formylglutathione hydrolase">
        <attvalues>
          <attvalue for="27" value="ESD" />
          <attvalue for="0" value="P10768" />
          <attvalue for="28" value="Not Available" />
          <attvalue for="29" value="Humans" />
          <attvalue for="30" value="Enzyme" />
          <attvalue for="31" value="Hydrolase" />
          <attvalue for="32" value="Cytoplasm" />
          <attvalue for="33" value="ADH5" />
          <attvalue for="34" value="Neoplasms, Adenoma, Mental disorders, Diabetes Mellitus, Monosomy, Cerebrovascular accident, Migraine Disorders, Sarcoma, Malignant neoplasm of soft tissue" />
          <attvalue for="35" value="Glutathione" />
          <attvalue for="36" value="https://www.drugbank.ca/polypeptides/P10768" />
          <attvalue for="16" value="S-formylglutathione hydrolase" />
          <attvalue for="17" value="https://cdn.rcsb.org/images/structures/ot/not available/not available_model-1.jpeg" />
          <attvalue for="18" value="Target" />
          <attvalue for="19" value="1" />
          <attvalue for="20" value="0.14365131823571337" />
          <attvalue for="21" value="0.0" />
          <attvalue for="22" value="5.768050119481645e-06" />
          <attvalue for="23" value="0" />
          <attvalue for="24" value="0" />
          <attvalue for="25" value="#12EAEA" />
          <attvalue for="26" value="#0EBEBE" />
        </attvalues>
      </node>
      <node id="Gamma-glutamyltranspeptidase 1" label="Gamma-glutamyltranspeptidase 1">
        <attvalues>
          <attvalue for="27" value="GGT1" />
          <attvalue for="0" value="P19440" />
          <attvalue for="28" value="Not Available" />
          <attvalue for="29" value="Humans" />
          <attvalue for="30" value="Enzyme" />
          <attvalue for="31" value="Not Available" />
          <attvalue for="32" value="Cell membrane" />
          <attvalue for="33" value="GGCT, GSR" />
          <attvalue for="34" value="Liver diseases, Carcinoma, Prostatic Neoplasms, Alcohol-Related Disorders, Alcohol-Induced Disorders, Neoplasms, Protein measurement, Malignant Neoplasms, Primary malignant neoplasm, Hepatitis, Hypertensive disease, Liver neoplasms, Adenocarcinoma, Dyslipidemias, Tauopathies, Cardiovascular Diseases, Congenital chromosomal disease, Inflammatory Bowel Diseases, Lymphoma, Cerebrovascular accident, Virus Diseases, B-Cell Lymphomas, Mitochondrial Diseases, Gestational Trophoblastic Neoplasms, MYELODYSPLASTIC SYNDROME" />
          <attvalue for="35" value="Glutathione" />
          <attvalue for="36" value="https://www.drugbank.ca/polypeptides/P19440" />
          <attvalue for="16" value="Gamma-glutamyltranspeptidase 1" />
          <attvalue for="17" value="https://cdn.rcsb.org/images/structures/ot/not available/not available_model-1.jpeg" />
          <attvalue for="18" value="Target" />
          <attvalue for="19" value="1" />
          <attvalue for="20" value="0.14365131823571337" />
          <attvalue for="21" value="0.0" />
          <attvalue for="22" value="5.768050119481645e-06" />
          <attvalue for="23" value="0" />
          <attvalue for="24" value="0" />
          <attvalue for="25" value="#12EAEA" />
          <attvalue for="26" value="#0EBEBE" />
        </attvalues>
      </node>
      <node id="Glutathione S-transferase Mu 2" label="Glutathione S-transferase Mu 2">
        <attvalues>
          <attvalue for="27" value="GSTM2" />
          <attvalue for="0" value="P28161" />
          <attvalue for="28" value="3GTU" />
          <attvalue for="29" value="Humans" />
          <attvalue for="30" value="Enzyme" />
          <attvalue for="31" value="Transferase" />
          <attvalue for="32" value="Cytoplasm" />
          <attvalue for="33" value="GSTM3, GSTM4, GSTM1, GSTM5" />
          <attvalue for="34" value="Neurodegenerative Disorders, Degenerative Diseases, Central Nervous System, Degenerative Diseases, Spinal Cord, Hypertensive disease, Malignant Neoplasms, Primary malignant neoplasm, Congenital chromosomal disease, Malignant neoplasm of mouth, Inflammatory Bowel Diseases, Esophageal Neoplasms, Virus Diseases, Lung diseases, Pancreatic Diseases, Signs and Symptoms, Respiratory, Cerebrovascular accident, Encephalopathies, Migraine Disorders, Alcohol-Induced Disorders, Venoocclusive disease, Chronic Kidney Diseases" />
          <attvalue for="35" value="S-(2,4-dinitrophenyl)glutathione, Glutathione disulfide, Glutathione, S-Methyl glutathione" />
          <attvalue for="36" value="https://www.drugbank.ca/polypeptides/P28161" />
          <attvalue for="16" value="Glutathione S-transferase Mu 2" />
          <attvalue for="17" value="https://cdn.rcsb.org/images/structures/gt/3gtu/3gtu_assembly-1.jpeg" />
          <attvalue for="18" value="Target" />
          <attvalue for="19" value="1" />
          <attvalue for="20" value="0.14365131823571337" />
          <attvalue for="21" value="0.0" />
          <attvalue for="22" value="5.768050119481645e-06" />
          <attvalue for="23" value="0" />
          <attvalue for="24" value="0" />
          <attvalue for="25" value="#12EAEA" />
          <attvalue for="26" value="#0EBEBE" />
        </attvalues>
      </node>
      <node id="Glutaredoxin-1" label="Glutaredoxin-1">
        <attvalues>
          <attvalue for="27" value="GLRX" />
          <attvalue for="0" value="P35754" />
          <attvalue for="28" value="Not Available" />
          <attvalue for="29" value="Humans" />
          <attvalue for="30" value="Not Available" />
          <attvalue for="31" value="Not Available" />
          <attvalue for="32" value="Cytoplasm" />
          <attvalue for="33" value="RRM1" />
          <attvalue for="34" value="Neoplasms, Diabetes Mellitus, Lung diseases, Bacterial Infections, Malignant Neoplasms, Respiratory Tract Infections, Lung Diseases, Interstitial, Dyslipidemias, Neurodegenerative Disorders, Inflammatory disorder, Primary malignant neoplasm, Chronic Kidney Diseases" />
          <attvalue for="35" value="Glutathione" />
          <attvalue for="36" value="https://www.drugbank.ca/polypeptides/P35754" />
          <attvalue for="16" value="Glutaredoxin-1" />
          <attvalue for="17" value="https://cdn.rcsb.org/images/structures/ot/not available/not available_model-1.jpeg" />
          <attvalue for="18" value="Target" />
          <attvalue for="19" value="1" />
          <attvalue for="20" value="0.14365131823571337" />
          <attvalue for="21" value="0.0" />
          <attvalue for="22" value="5.768050119481645e-06" />
          <attvalue for="23" value="0" />
          <attvalue for="24" value="0" />
          <attvalue for="25" value="#12EAEA" />
          <attvalue for="26" value="#0EBEBE" />
        </attvalues>
      </node>
      <node id="Phospholipid hydroperoxide glutathione peroxidase, mitochondrial" label="Phospholipid hydroperoxide glutathione peroxidase, mitochondrial">
        <attvalues>
          <attvalue for="27" value="GPX4" />
          <attvalue for="0" value="P36969" />
          <attvalue for="28" value="Not Available" />
          <attvalue for="29" value="Humans" />
          <attvalue for="30" value="Enzyme" />
          <attvalue for="31" value="Oxidoreductase" />
          <attvalue for="32" value="Mitochondrion" />
          <attvalue for="33" value="GSR, GRSF1, GSS" />
          <attvalue for="34" value="Mammary Neoplasms, Colorectal Neoplasms, Malignant Neoplasms, Primary malignant neoplasm, Neoplasms, B-Cell Lymphomas, Complications of Diabetes Mellitus, Adenocarcinoma, Anxiety Disorders, Diabetes Mellitus, Kidney Diseases, Lung Neoplasms, Lymphoma, nervous system disorder, Cerebrovascular accident, Thyroid Diseases, Virus Diseases, Peripheral Arterial Diseases" />
          <attvalue for="35" value="Glutathione, Glutathione disulfide, Benzoyl peroxide" />
          <attvalue for="36" value="https://www.drugbank.ca/polypeptides/P36969" />
          <attvalue for="16" value="Phospholipid hydroperoxide glutathione peroxidase, mitochondrial" />
          <attvalue for="17" value="https://cdn.rcsb.org/images/structures/ot/not available/not available_model-1.jpeg" />
          <attvalue for="18" value="Target" />
          <attvalue for="19" value="1" />
          <attvalue for="20" value="0.14365131823571337" />
          <attvalue for="21" value="0.0" />
          <attvalue for="22" value="5.768050119481645e-06" />
          <attvalue for="23" value="0" />
          <attvalue for="24" value="0" />
          <attvalue for="25" value="#12EAEA" />
          <attvalue for="26" value="#0EBEBE" />
        </attvalues>
      </node>
      <node id="Glutathione S-transferase Mu 5" label="Glutathione S-transferase Mu 5">
        <attvalues>
          <attvalue for="27" value="GSTM5" />
          <attvalue for="0" value="P46439" />
          <attvalue for="28" value="1GTU" />
          <attvalue for="29" value="Humans" />
          <attvalue for="30" value="Enzyme" />
          <attvalue for="31" value="Transferase" />
          <attvalue for="32" value="Cytoplasm" />
          <attvalue for="33" value="GSTM4, GSTM2" />
          <attvalue for="34" value="Colonic Neoplasms, Degenerative Diseases, Central Nervous System, Neurodegenerative Disorders, Degenerative Diseases, Spinal Cord, Hypertensive disease, Psychotic Disorders" />
          <attvalue for="35" value="Glutathione, Glutathione disulfide" />
          <attvalue for="36" value="https://www.drugbank.ca/polypeptides/P46439" />
          <attvalue for="16" value="Glutathione S-transferase Mu 5" />
          <attvalue for="17" value="https://cdn.rcsb.org/images/structures/gt/1gtu/1gtu_assembly-1.jpeg" />
          <attvalue for="18" value="Target" />
          <attvalue for="19" value="1" />
          <attvalue for="20" value="0.14365131823571337" />
          <attvalue for="21" value="0.0" />
          <attvalue for="22" value="5.768050119481645e-06" />
          <attvalue for="23" value="0" />
          <attvalue for="24" value="0" />
          <attvalue for="25" value="#12EAEA" />
          <attvalue for="26" value="#0EBEBE" />
        </attvalues>
      </node>
      <node id="Glutathione peroxidase 6" label="Glutathione peroxidase 6">
        <attvalues>
          <attvalue for="27" value="GPX6" />
          <attvalue for="0" value="P59796" />
          <attvalue for="28" value="Not Available" />
          <attvalue for="29" value="Humans" />
          <attvalue for="30" value="Not Available" />
          <attvalue for="31" value="Not Available" />
          <attvalue for="32" value="Secreted" />
          <attvalue for="33" value="SOD1, SOD2, SOD3" />
          <attvalue for="34" value="" />
          <attvalue for="35" value="Glutathione, Glutathione disulfide, Benzoyl peroxide" />
          <attvalue for="36" value="https://www.drugbank.ca/polypeptides/P59796" />
          <attvalue for="16" value="Glutathione peroxidase 6" />
          <attvalue for="17" value="https://cdn.rcsb.org/images/structures/ot/not available/not available_model-1.jpeg" />
          <attvalue for="18" value="Target" />
          <attvalue for="19" value="1" />
          <attvalue for="20" value="0.14365131823571337" />
          <attvalue for="21" value="0.0" />
          <attvalue for="22" value="5.768050119481645e-06" />
          <attvalue for="23" value="0" />
          <attvalue for="24" value="0" />
          <attvalue for="25" value="#12EAEA" />
          <attvalue for="26" value="#0EBEBE" />
        </attvalues>
      </node>
      <node id="Hydroxyacylglutathione hydrolase, mitochondrial" label="Hydroxyacylglutathione hydrolase, mitochondrial">
        <attvalues>
          <attvalue for="27" value="HAGH" />
          <attvalue for="0" value="Q16775" />
          <attvalue for="28" value="Not Available" />
          <attvalue for="29" value="Humans" />
          <attvalue for="30" value="Enzyme" />
          <attvalue for="31" value="Hydrolase" />
          <attvalue for="32" value="Mitochondrion matrix" />
          <attvalue for="33" value="GLO1" />
          <attvalue for="34" value="Neoplasms, Adenocarcinoma, Carcinoma, Prostatic Neoplasms" />
          <attvalue for="35" value="S-(N-hydroxy-N-bromophenylcarbamoyl)glutathione, Glutathione" />
          <attvalue for="36" value="https://www.drugbank.ca/polypeptides/Q16775" />
          <attvalue for="16" value="Hydroxyacylglutathione hydrolase, mitochondrial" />
          <attvalue for="17" value="https://cdn.rcsb.org/images/structures/ot/not available/not available_model-1.jpeg" />
          <attvalue for="18" value="Target" />
          <attvalue for="19" value="1" />
          <attvalue for="20" value="0.14365131823571337" />
          <attvalue for="21" value="0.0" />
          <attvalue for="22" value="5.768050119481645e-06" />
          <attvalue for="23" value="0" />
          <attvalue for="24" value="0" />
          <attvalue for="25" value="#12EAEA" />
          <attvalue for="26" value="#0EBEBE" />
        </attvalues>
      </node>
      <node id="Glutathione peroxidase" label="Glutathione peroxidase">
        <attvalues>
          <attvalue for="27" value="GPX1" />
          <attvalue for="0" value="Q6NSD4" />
          <attvalue for="28" value="1GP1" />
          <attvalue for="29" value="Humans" />
          <attvalue for="30" value="Not Available" />
          <attvalue for="31" value="Not Available" />
          <attvalue for="32" value="Not Available" />
          <attvalue for="33" value="SOD2, GSR, SOD1, SOD3, GSS" />
          <attvalue for="34" value="Hypertensive disease, Cardiovascular Diseases, Lung Neoplasms, Mammary Neoplasms, Cardiomyopathy, Dilated, Head and Neck Neoplasms, Head Neoplasms, Neck Neoplasms, Upper Aerodigestive Tract Neoplasms, Diabetes Mellitus, Inflammatory Bowel Diseases, Lung diseases, Cerebrovascular accident, Adenocarcinoma, Adenoma, Autoimmune Diseases, Bone Diseases, Diabetic Neuropathies, Liver neoplasms, Lymphoma, Metabolic Diseases, Myeloproliferative disease, nervous system disorder, Peripheral Neuropathy, Prostatic Diseases, Prostatic Neoplasms, Peripheral Vascular Diseases, Prolapse of female genital organs, Dyslipidemias, Disorder of skeletal system, Complications of Diabetes Mellitus, Mitochondrial Diseases, Drug Dependence, Chronic Kidney Diseases, Peripheral Nervous System Diseases" />
          <attvalue for="35" value="Glutathione" />
          <attvalue for="36" value="https://www.drugbank.ca/polypeptides/Q6NSD4" />
          <attvalue for="16" value="Glutathione peroxidase" />
          <attvalue for="17" value="https://cdn.rcsb.org/images/structures/gp/1gp1/1gp1_assembly-1.jpeg" />
          <attvalue for="18" value="Target" />
          <attvalue for="19" value="1" />
          <attvalue for="20" value="0.14365131823571337" />
          <attvalue for="21" value="0.0" />
          <attvalue for="22" value="5.768050119481645e-06" />
          <attvalue for="23" value="0" />
          <attvalue for="24" value="0" />
          <attvalue for="25" value="#12EAEA" />
          <attvalue for="26" value="#0EBEBE" />
        </attvalues>
      </node>
      <node id="Glutathione peroxidase 7" label="Glutathione peroxidase 7">
        <attvalues>
          <attvalue for="27" value="GPX7" />
          <attvalue for="0" value="Q96SL4" />
          <attvalue for="28" value="Not Available" />
          <attvalue for="29" value="Humans" />
          <attvalue for="30" value="Not Available" />
          <attvalue for="31" value="Not Available" />
          <attvalue for="32" value="Secreted" />
          <attvalue for="33" value="GSR, SOD2, SOD1, P4HB, SOD3" />
          <attvalue for="34" value="Malignant Neoplasms, Primary malignant neoplasm, Mammary Neoplasms" />
          <attvalue for="35" value="Glutathione, Glutathione disulfide, Benzoyl peroxide" />
          <attvalue for="36" value="https://www.drugbank.ca/polypeptides/Q96SL4" />
          <attvalue for="16" value="Glutathione peroxidase 7" />
          <attvalue for="17" value="https://cdn.rcsb.org/images/structures/ot/not available/not available_model-1.jpeg" />
          <attvalue for="18" value="Target" />
          <attvalue for="19" value="1" />
          <attvalue for="20" value="0.14365131823571337" />
          <attvalue for="21" value="0.0" />
          <attvalue for="22" value="5.768050119481645e-06" />
          <attvalue for="23" value="0" />
          <attvalue for="24" value="0" />
          <attvalue for="25" value="#12EAEA" />
          <attvalue for="26" value="#0EBEBE" />
        </attvalues>
      </node>
      <node id="Microsomal glutathione S-transferase 2" label="Microsomal glutathione S-transferase 2">
        <attvalues>
          <attvalue for="27" value="MGST2" />
          <attvalue for="0" value="Q99735" />
          <attvalue for="28" value="Not Available" />
          <attvalue for="29" value="Humans" />
          <attvalue for="30" value="Enzyme" />
          <attvalue for="31" value="Transferase" />
          <attvalue for="32" value="Endoplasmic reticulum membrane" />
          <attvalue for="33" value="" />
          <attvalue for="34" value="" />
          <attvalue for="35" value="Glutathione, Busulfan" />
          <attvalue for="36" value="https://www.drugbank.ca/polypeptides/Q99735" />
          <attvalue for="16" value="Microsomal glutathione S-transferase 2" />
          <attvalue for="17" value="https://cdn.rcsb.org/images/structures/ot/not available/not available_model-1.jpeg" />
          <attvalue for="18" value="Target" />
          <attvalue for="19" value="1" />
          <attvalue for="20" value="0.14365131823571337" />
          <attvalue for="21" value="0.0" />
          <attvalue for="22" value="5.768050119481645e-06" />
          <attvalue for="23" value="0" />
          <attvalue for="24" value="0" />
          <attvalue for="25" value="#12EAEA" />
          <attvalue for="26" value="#0EBEBE" />
        </attvalues>
      </node>
      <node id="Glutathione S-transferase omega-2" label="Glutathione S-transferase omega-2">
        <attvalues>
          <attvalue for="27" value="GSTO2" />
          <attvalue for="0" value="Q9H4Y5" />
          <attvalue for="28" value="Not Available" />
          <attvalue for="29" value="Humans" />
          <attvalue for="30" value="Enzyme" />
          <attvalue for="31" value="Not Available" />
          <attvalue for="32" value="Not Available" />
          <attvalue for="33" value="" />
          <attvalue for="34" value="Neoplasms, Neurodegenerative Disorders, Congenital chromosomal disease, Hypertensive disease, Skin lesion, Cerebrovascular accident" />
          <attvalue for="35" value="Glutathione" />
          <attvalue for="36" value="https://www.drugbank.ca/polypeptides/Q9H4Y5" />
          <attvalue for="16" value="Glutathione S-transferase omega-2" />
          <attvalue for="17" value="https://cdn.rcsb.org/images/structures/ot/not available/not available_model-1.jpeg" />
          <attvalue for="18" value="Target" />
          <attvalue for="19" value="1" />
          <attvalue for="20" value="0.14365131823571337" />
          <attvalue for="21" value="0.0" />
          <attvalue for="22" value="5.768050119481645e-06" />
          <attvalue for="23" value="0" />
          <attvalue for="24" value="0" />
          <attvalue for="25" value="#12EAEA" />
          <attvalue for="26" value="#0EBEBE" />
        </attvalues>
      </node>
      <node id="Glutaredoxin-2, mitochondrial" label="Glutaredoxin-2, mitochondrial">
        <attvalues>
          <attvalue for="27" value="GLRX2" />
          <attvalue for="0" value="Q9NS18" />
          <attvalue for="28" value="Not Available" />
          <attvalue for="29" value="Humans" />
          <attvalue for="30" value="Not Available" />
          <attvalue for="31" value="Not Available" />
          <attvalue for="32" value="Mitochondrion" />
          <attvalue for="33" value="" />
          <attvalue for="34" value="" />
          <attvalue for="35" value="Glutathione" />
          <attvalue for="36" value="https://www.drugbank.ca/polypeptides/Q9NS18" />
          <attvalue for="16" value="Glutaredoxin-2, mitochondrial" />
          <attvalue for="17" value="https://cdn.rcsb.org/images/structures/ot/not available/not available_model-1.jpeg" />
          <attvalue for="18" value="Target" />
          <attvalue for="19" value="1" />
          <attvalue for="20" value="0.14365131823571337" />
          <attvalue for="21" value="0.0" />
          <attvalue for="22" value="5.768050119481645e-06" />
          <attvalue for="23" value="0" />
          <attvalue for="24" value="0" />
          <attvalue for="25" value="#12EAEA" />
          <attvalue for="26" value="#0EBEBE" />
        </attvalues>
      </node>
      <node id="Lactoylglutathione lyase" label="Lactoylglutathione lyase">
        <attvalues>
          <attvalue for="27" value="GLO1" />
          <attvalue for="0" value="Q04760" />
          <attvalue for="28" value="Not Available" />
          <attvalue for="29" value="Humans" />
          <attvalue for="30" value="Enzyme" />
          <attvalue for="31" value="Lyase" />
          <attvalue for="32" value="Not Available" />
          <attvalue for="33" value="HAGH, GRHPR" />
          <attvalue for="34" value="" />
          <attvalue for="35" value="Glutathione, S-P-Nitrobenzyloxycarbonylglutathione, S-(N-hydroxy-N-iodophenylcarbamoyl)glutathione, Mercaptoethanol, S-benzylglutathione, S-Hexylglutathione, Indomethacin, methyl 4-(2,3-dihydroxy-5-methylphenoxy)-2-hydroxy-6-methylbenzoate" />
          <attvalue for="36" value="https://www.drugbank.ca/polypeptides/Q04760" />
          <attvalue for="16" value="Lactoylglutathione lyase" />
          <attvalue for="17" value="https://cdn.rcsb.org/images/structures/ot/not available/not available_model-1.jpeg" />
          <attvalue for="18" value="Target" />
          <attvalue for="19" value="2" />
          <attvalue for="20" value="0.17150421561539603" />
          <attvalue for="21" value="0.007196192391954611" />
          <attvalue for="22" value="0.00015925326979658824" />
          <attvalue for="23" value="0" />
          <attvalue for="24" value="0" />
          <attvalue for="25" value="#12EAEA" />
          <attvalue for="26" value="#0EBEBE" />
        </attvalues>
      </node>
      <node id="Leukotriene C4 synthase" label="Leukotriene C4 synthase">
        <attvalues>
          <attvalue for="27" value="LTC4S" />
          <attvalue for="0" value="Q16873" />
          <attvalue for="28" value="Not Available" />
          <attvalue for="29" value="Humans" />
          <attvalue for="30" value="Enzyme" />
          <attvalue for="31" value="Lyase" />
          <attvalue for="32" value="Nucleus outer membrane" />
          <attvalue for="33" value="ALOX5, LTA4H" />
          <attvalue for="34" value="Drug Allergy, Peripheral Neuropathy, Cardiovascular Diseases, Cerebrovascular accident, Cerebrovascular Disorders, Colorectal Neoplasms, Respiration Disorders, Respiratory Tract Diseases, Lung Diseases, Obstructive" />
          <attvalue for="35" value="Glutathione, Azelastine" />
          <attvalue for="36" value="https://www.drugbank.ca/polypeptides/Q16873" />
          <attvalue for="16" value="Leukotriene C4 synthase" />
          <attvalue for="17" value="https://cdn.rcsb.org/images/structures/ot/not available/not available_model-1.jpeg" />
          <attvalue for="18" value="Target" />
          <attvalue for="19" value="1" />
          <attvalue for="20" value="0.14365131823571337" />
          <attvalue for="21" value="0.0" />
          <attvalue for="22" value="5.768050119481645e-06" />
          <attvalue for="23" value="0" />
          <attvalue for="24" value="0" />
          <attvalue for="25" value="#12EAEA" />
          <attvalue for="26" value="#0EBEBE" />
        </attvalues>
      </node>
      <node id="Glutathione reductase, mitochondrial" label="Glutathione reductase, mitochondrial">
        <attvalues>
          <attvalue for="27" value="GSR" />
          <attvalue for="0" value="P00390" />
          <attvalue for="28" value="Not Available" />
          <attvalue for="29" value="Humans" />
          <attvalue for="30" value="Enzyme" />
          <attvalue for="31" value="Oxidoreductase" />
          <attvalue for="32" value="Mitochondrion" />
          <attvalue for="33" value="CAT, GPX1, GPX2, GPX4, GSS, GPX3, TXN, GPX7, HPGDS, G6PD" />
          <attvalue for="34" value="Parkinsonian Disorders, Degenerative Diseases, Central Nervous System, Enzymopathy, Neurodegenerative Disorders, Degenerative Diseases, Spinal Cord, Diabetes Mellitus, Adenocarcinoma, Hematological Disease, Hepatitis, Hypertensive disease, Anxiety Disorders, Congenital chromosomal disease, Esophageal Neoplasms, Hemoglobinopathies, Malabsorption Syndrome, Periodontal Diseases, Cerebrovascular accident, Thalassemia, Malignant neoplasm of mouth, Hantavirus Infections, Mammary Neoplasms, Chronic Kidney Diseases" />
          <attvalue for="35" value="Carmustine, NADH, Glutathione, 3,6-dihydroxy-xanthene-9-propionic acid, 3-sulfino-L-alanine, Glutathionylspermidine disulfide, 3-(Prop-2-Ene-1-Sulfinyl)-Propene-1-Thiol, Flavin adenine dinucleotide, Glutathione disulfide, 3-nitro-L-tyrosine, 2-(2-PHENYL-3-PYRIDIN-2-YL-4,5,6,7-TETRAHYDRO-2H-ISOPHOSPHINDOL-1-YL)PYRIDINE, 6-(3-METHYL-1,4-DIOXO-1,4-DIHYDRONAPHTHALEN-2-YL)HEXANOIC ACID, Coenzyme M, Selenium, Copper, Thimerosal, Cannabidiol, Nabiximols, Medical Cannabis" />
          <attvalue for="36" value="https://www.drugbank.ca/polypeptides/P00390" />
          <attvalue for="16" value="Glutathione reductase, mitochondrial" />
          <attvalue for="17" value="https://cdn.rcsb.org/images/structures/ot/not available/not available_model-1.jpeg" />
          <attvalue for="18" value="Target" />
          <attvalue for="19" value="2" />
          <attvalue for="20" value="0.16655257970244564" />
          <attvalue for="21" value="0.011274933749268115" />
          <attvalue for="22" value="3.1099312433232885e-05" />
          <attvalue for="23" value="0" />
          <attvalue for="24" value="0" />
          <attvalue for="25" value="#12EAEA" />
          <attvalue for="26" value="#0EBEBE" />
        </attvalues>
      </node>
      <node id="Glutathione S-transferase Mu 1" label="Glutathione S-transferase Mu 1">
        <attvalues>
          <attvalue for="27" value="GSTM1" />
          <attvalue for="0" value="P09488" />
          <attvalue for="28" value="Not Available" />
          <attvalue for="29" value="Humans" />
          <attvalue for="30" value="Enzyme" />
          <attvalue for="31" value="Transferase" />
          <attvalue for="32" value="Cytoplasm" />
          <attvalue for="33" value="CYP1A1, GSTM2" />
          <attvalue for="34" value="Lung Neoplasms, Colorectal Neoplasms, Prostatic Neoplasms, Autosome Abnormalities, Chromosome Aberrations, Drug Allergy, Liver neoplasms, Dermatologic disorders, Amphetamine-Related Disorders, Degenerative Diseases, Central Nervous System, Degenerative Diseases, Spinal Cord, Adenocarcinoma, Esophageal Neoplasms, Mammary Neoplasms, Inflammatory Bowel Diseases, Stomach Neoplasms, Alcoholic Liver Diseases, Lung diseases, Chronic Kidney Diseases, Kidney Diseases, Mouth Neoplasms, Skin lesion, Cerebrovascular accident, Virus Diseases, Congenital Abnormality, Anxiety Disorders, Cardiovascular Diseases, Colonic Neoplasms, Drug Eruptions, Diabetic Neuropathies, Drug abuse, Hematological Disease, HIV Infections, Liver diseases, Temporomandibular Joint Disorders, Encephalopathies, Hematologic Neoplasms, Abdominal Neoplasms, Autoimmune Diseases, Bone neoplasms, Disorder of eye, Head and Neck Neoplasms, Hemoglobinopathies, Immunologic Deficiency Syndromes, Intestinal Neoplasms, Laryngeal Diseases, Neoplasms, Vascular Tissue, Nephrotic Syndrome, Occupational Diseases, Disorder of the optic nerve, Pancreatic Diseases, Peripheral Neuropathy, Pharyngeal Neoplasms, Psychotic Disorders, Rectal Neoplasms, Respiration Disorders, Respiratory Tract Diseases, Retinal Diseases, Signs and Symptoms, Respiratory, Skin Neoplasms, Testicular Neoplasms, Thyroid Diseases, Tracheal Diseases, B-Cell Lymphomas, Lower respiratory tract infection, Migraine Disorders, Lung Diseases, Interstitial, Squamous Cell Neoplasms, Congenital defects, Alcohol-Induced Disorders, Acute respiratory disease, Neuropathy, Mood Disorders, Deficiency of transferase" />
          <attvalue for="35" value="Glutathione, (9R,10R)-9-(S-glutathionyl)-10-hydroxy-9,10-dihydrophenanthrene, Zinc trihydroxide, S-(2,4-dinitrophenyl)glutathione, 5-fluorotryptophan, (9S,10S)-9-(S-glutathionyl)-10-hydroxy-9,10-dihydrophenanthrene, Busulfan, Cisplatin, Carboplatin, Oxaliplatin, Azathioprine, Curcumin, Acetaminophen, Isosorbide mononitrate, Chloroquine, Glutathione disulfide" />
          <attvalue for="36" value="https://www.drugbank.ca/polypeptides/P09488" />
          <attvalue for="16" value="Glutathione S-transferase Mu 1" />
          <attvalue for="17" value="https://cdn.rcsb.org/images/structures/ot/not available/not available_model-1.jpeg" />
          <attvalue for="18" value="Target" />
          <attvalue for="19" value="2" />
          <attvalue for="20" value="0.14562211420547208" />
          <attvalue for="21" value="0.002129296563681094" />
          <attvalue for="22" value="6.3046750432041825e-06" />
          <attvalue for="23" value="0" />
          <attvalue for="24" value="0" />
          <attvalue for="25" value="#12EAEA" />
          <attvalue for="26" value="#0EBEBE" />
        </attvalues>
      </node>
      <node id="Glutathione S-transferase kappa 1" label="Glutathione S-transferase kappa 1">
        <attvalues>
          <attvalue for="27" value="GSTK1" />
          <attvalue for="0" value="Q9Y2Q3" />
          <attvalue for="28" value="Not Available" />
          <attvalue for="29" value="Humans" />
          <attvalue for="30" value="Enzyme" />
          <attvalue for="31" value="Transferase" />
          <attvalue for="32" value="Peroxisome" />
          <attvalue for="33" value="" />
          <attvalue for="34" value="Prostatic Neoplasms, Carcinoma, Adenocarcinoma, MYELODYSPLASTIC SYNDROME, Cardiovascular Diseases, Diabetes Mellitus, Brain Neoplasms, Inflammatory Bowel Diseases, Congenital Abnormality, Adenoma, Esophageal Neoplasms, Lung Neoplasms, Chronic Kidney Diseases, Colorectal Neoplasms, Hepatitis, Laryngeal Diseases, Lymphoma, Respiration Disorders, Venoocclusive disease, Secondary Neoplasm, Tumors of Adrenal Cortex, Mental disorders, Colonic Neoplasms, Drug Eruptions, Heart Diseases, HIV Infections, Kidney Diseases, Liver diseases, Alcoholic Liver Diseases, Liver neoplasms, Lung diseases, Myopathy, Neck Neoplasms, Disorder of the optic nerve, Peripheral Neuropathy, Pituitary Diseases, Psychotic Disorders, Respiratory Tract Diseases, Retroviridae Infections, Dermatologic disorders, Skin Neoplasms, Virus Diseases, Epstein-Barr Virus Infections, Neoplasms, Neuroepithelial, Dyslipidemias, Parkinsonian Disorders, Hematologic Neoplasms, Cardiomyopathies, Polyomavirus Infections, Monoclonal Gammapathies, Sarcoma, Mammary Neoplasms, Sarcoma of soft tissue, Peripheral Nervous System Diseases" />
          <attvalue for="35" value="Glutathione, GLUTATHIONE SULFINATE" />
          <attvalue for="36" value="https://www.drugbank.ca/polypeptides/Q9Y2Q3" />
          <attvalue for="16" value="Glutathione S-transferase kappa 1" />
          <attvalue for="17" value="https://cdn.rcsb.org/images/structures/ot/not available/not available_model-1.jpeg" />
          <attvalue for="18" value="Target" />
          <attvalue for="19" value="1" />
          <attvalue for="20" value="0.14365131823571337" />
          <attvalue for="21" value="0.0" />
          <attvalue for="22" value="5.768050119481645e-06" />
          <attvalue for="23" value="0" />
          <attvalue for="24" value="0" />
          <attvalue for="25" value="#12EAEA" />
          <attvalue for="26" value="#0EBEBE" />
        </attvalues>
      </node>
      <node id="Glutathione S-transferase A3" label="Glutathione S-transferase A3">
        <attvalues>
          <attvalue for="27" value="GSTA3" />
          <attvalue for="0" value="Q16772" />
          <attvalue for="28" value="Not Available" />
          <attvalue for="29" value="Humans" />
          <attvalue for="30" value="Enzyme" />
          <attvalue for="31" value="Transferase" />
          <attvalue for="32" value="Cytoplasm" />
          <attvalue for="33" value="" />
          <attvalue for="34" value="" />
          <attvalue for="35" value="Glutathione, 4-S-Glutathionyl-5-pentyl-tetrahydro-furan-2-ol" />
          <attvalue for="36" value="https://www.drugbank.ca/polypeptides/Q16772" />
          <attvalue for="16" value="Glutathione S-transferase A3" />
          <attvalue for="17" value="https://cdn.rcsb.org/images/structures/ot/not available/not available_model-1.jpeg" />
          <attvalue for="18" value="Target" />
          <attvalue for="19" value="1" />
          <attvalue for="20" value="0.14365131823571337" />
          <attvalue for="21" value="0.0" />
          <attvalue for="22" value="5.768050119481645e-06" />
          <attvalue for="23" value="0" />
          <attvalue for="24" value="0" />
          <attvalue for="25" value="#12EAEA" />
          <attvalue for="26" value="#0EBEBE" />
        </attvalues>
      </node>
      <node id="Glutathione S-transferase Mu 3" label="Glutathione S-transferase Mu 3">
        <attvalues>
          <attvalue for="27" value="GSTM3" />
          <attvalue for="0" value="P21266" />
          <attvalue for="28" value="3GTU" />
          <attvalue for="29" value="Humans" />
          <attvalue for="30" value="Enzyme" />
          <attvalue for="31" value="Transferase" />
          <attvalue for="32" value="Cytoplasm" />
          <attvalue for="33" value="GSTM2, GSTM4" />
          <attvalue for="34" value="Colorectal Neoplasms, Prostatic Neoplasms, Neoplasms, Malignant neoplasm of mouth, Adenocarcinoma, Esophageal Neoplasms, Hypertensive disease, Secondary Neoplasm, Disorder of eye, Laryngeal Diseases, Mouth Neoplasms, Mammary Neoplasms" />
          <attvalue for="35" value="Glutathione, Vitamin E, alpha-Tocopherol succinate, D-alpha-Tocopherol acetate, Glutathione disulfide" />
          <attvalue for="36" value="https://www.drugbank.ca/polypeptides/P21266" />
          <attvalue for="16" value="Glutathione S-transferase Mu 3" />
          <attvalue for="17" value="https://cdn.rcsb.org/images/structures/gt/3gtu/3gtu_assembly-1.jpeg" />
          <attvalue for="18" value="Target" />
          <attvalue for="19" value="1" />
          <attvalue for="20" value="0.14365131823571337" />
          <attvalue for="21" value="0.0" />
          <attvalue for="22" value="5.768050119481645e-06" />
          <attvalue for="23" value="0" />
          <attvalue for="24" value="0" />
          <attvalue for="25" value="#12EAEA" />
          <attvalue for="26" value="#0EBEBE" />
        </attvalues>
      </node>
      <node id="Glutathione S-transferase A4" label="Glutathione S-transferase A4">
        <attvalues>
          <attvalue for="27" value="GSTA4" />
          <attvalue for="0" value="O15217" />
          <attvalue for="28" value="Not Available" />
          <attvalue for="29" value="Humans" />
          <attvalue for="30" value="Enzyme" />
          <attvalue for="31" value="Transferase" />
          <attvalue for="32" value="Cytoplasm" />
          <attvalue for="33" value="" />
          <attvalue for="34" value="Precancerous Conditions, Carcinoma, Neoplasms, Adenoma, Diabetes Mellitus, Alcoholic Liver Diseases, Lung Neoplasms, Skin Neoplasms, B-Cell Lymphomas" />
          <attvalue for="35" value="Glutathione" />
          <attvalue for="36" value="https://www.drugbank.ca/polypeptides/O15217" />
          <attvalue for="16" value="Glutathione S-transferase A4" />
          <attvalue for="17" value="https://cdn.rcsb.org/images/structures/ot/not available/not available_model-1.jpeg" />
          <attvalue for="18" value="Target" />
          <attvalue for="19" value="1" />
          <attvalue for="20" value="0.14365131823571337" />
          <attvalue for="21" value="0.0" />
          <attvalue for="22" value="5.768050119481645e-06" />
          <attvalue for="23" value="0" />
          <attvalue for="24" value="0" />
          <attvalue for="25" value="#12EAEA" />
          <attvalue for="26" value="#0EBEBE" />
        </attvalues>
      </node>
      <node id="Glutathione S-transferase Mu 4" label="Glutathione S-transferase Mu 4">
        <attvalues>
          <attvalue for="27" value="GSTM4" />
          <attvalue for="0" value="Q03013" />
          <attvalue for="28" value="Not Available" />
          <attvalue for="29" value="Humans" />
          <attvalue for="30" value="Enzyme" />
          <attvalue for="31" value="Transferase" />
          <attvalue for="32" value="Cytoplasm" />
          <attvalue for="33" value="GSTM2, GSTM5, GSTM3" />
          <attvalue for="34" value="Degenerative Diseases, Central Nervous System, Neurodegenerative Disorders, Degenerative Diseases, Spinal Cord, Lung Neoplasms, Neoplasms" />
          <attvalue for="35" value="Glutathione, Glutathione sulfonic acid, S-octylglutathione, gamma-Glutamyl[S-(2-iodobenzyl)cysteinyl]glycine, S-Hexylglutathione, 1-Hydroxy-2-S-glutathionyl-3-para-nitrophenoxy-propane, Glutathione disulfide" />
          <attvalue for="36" value="https://www.drugbank.ca/polypeptides/Q03013" />
          <attvalue for="16" value="Glutathione S-transferase Mu 4" />
          <attvalue for="17" value="https://cdn.rcsb.org/images/structures/ot/not available/not available_model-1.jpeg" />
          <attvalue for="18" value="Target" />
          <attvalue for="19" value="1" />
          <attvalue for="20" value="0.14365131823571337" />
          <attvalue for="21" value="0.0" />
          <attvalue for="22" value="5.768050119481645e-06" />
          <attvalue for="23" value="0" />
          <attvalue for="24" value="0" />
          <attvalue for="25" value="#12EAEA" />
          <attvalue for="26" value="#0EBEBE" />
        </attvalues>
      </node>
      <node id="Glutathione S-transferase A5" label="Glutathione S-transferase A5">
        <attvalues>
          <attvalue for="27" value="GSTA5" />
          <attvalue for="0" value="Q7RTV2" />
          <attvalue for="28" value="2R3X" />
          <attvalue for="29" value="Humans" />
          <attvalue for="30" value="Enzyme" />
          <attvalue for="31" value="Transferase" />
          <attvalue for="32" value="Cytoplasm" />
          <attvalue for="33" value="GSTA2" />
          <attvalue for="34" value="Hypertensive disease" />
          <attvalue for="35" value="Glutathione" />
          <attvalue for="36" value="https://www.drugbank.ca/polypeptides/Q7RTV2" />
          <attvalue for="16" value="Glutathione S-transferase A5" />
          <attvalue for="17" value="https://cdn.rcsb.org/images/structures/r3/2r3x/2r3x_assembly-1.jpeg" />
          <attvalue for="18" value="Target" />
          <attvalue for="19" value="1" />
          <attvalue for="20" value="0.14365131823571337" />
          <attvalue for="21" value="0.0" />
          <attvalue for="22" value="5.768050119481645e-06" />
          <attvalue for="23" value="0" />
          <attvalue for="24" value="0" />
          <attvalue for="25" value="#12EAEA" />
          <attvalue for="26" value="#0EBEBE" />
        </attvalues>
      </node>
      <node id="Glutathione S-transferase P" label="Glutathione S-transferase P">
        <attvalues>
          <attvalue for="27" value="GSTP1" />
          <attvalue for="0" value="P09211" />
          <attvalue for="28" value="Not Available" />
          <attvalue for="29" value="Humans" />
          <attvalue for="30" value="Enzyme" />
          <attvalue for="31" value="Transferase" />
          <attvalue for="32" value="Cytoplasm" />
          <attvalue for="33" value="PRDX6" />
          <attvalue for="34" value="Lung Neoplasms, Prostatic Neoplasms, Mammary Neoplasms, Hypertensive disease, Carotid Artery Diseases, Kidney Diseases, Psychotic Disorders, Stomach Neoplasms, Peripheral Nervous System Diseases, Autosome Abnormalities, Chromosome Aberrations, Drug Allergy, Precancerous Conditions, Vestibular Diseases, Amphetamine-Related Disorders, External Carotid Artery Diseases, Internal Carotid Artery Diseases, Sarcoma, Esophageal Neoplasms, Colorectal Neoplasms, Lung diseases, Diabetes Mellitus, Liver diseases, Lymphoma, Skin lesion, Secondary Neoplasm, Congenital Abnormality, Drug Eruptions, Laryngeal Diseases, Peripheral Neuropathy, Signs and Symptoms, Respiratory, B-Cell Lymphomas, MYELODYSPLASTIC SYNDROME, Infection, Adenoma, Anxiety Disorders, Mental disorders, Urinary Bladder Diseases, Colonic Neoplasms, Deglutition Disorders, Drug abuse, Endometrial Neoplasms, Disorder of eye, Gingival Diseases, Head and Neck Neoplasms, Congenital Heart Defects, Hepatitis, Alcoholic Liver Diseases, Mouth Neoplasms, Myeloproliferative disease, Nephrotic Syndrome, Occupational Diseases, Periodontal Diseases, Pituitary Neoplasms, Prostatic Diseases, Respiration Disorders, Respiratory Tract Infections, Testicular Neoplasms, Congenital heart disease, Neurofibromatoses, Deformity, Hematologic Neoplasms, Neurodegenerative Disorders, Disorder of macula of retina, Drug Dependence, Neoplasms, Intracranial, Neurodevelopmental Disorders, Chronic Kidney Diseases" />
          <attvalue for="35" value="Clomipramine, Glutathione, (9R,10R)-9-(S-glutathionyl)-10-hydroxy-9,10-dihydrophenanthrene, S-Hydroxycysteine, Cibacron Blue, 2-(N-morpholino)ethanesulfonic acid, S-Hexylglutathione, Glutathione sulfonic acid, S-(4-nitrobenzyl)glutathione, Canfosfamide, Ezatiostat, S-NONYL-CYSTEINE, S-(4-BROMOBENZYL)CYSTEINE, Vitamin E, Chlorambucil, Busulfan, Etoposide, Cisplatin, Carboplatin, Oxaliplatin, Deoxycholic acid, Exisulind, Hypericin, Clozapine, Troglitazone, Dinitrochlorobenzene, Curcumin, Etacrynic acid, alpha-Tocopherol succinate, D-alpha-Tocopherol acetate, Curcumin sulfate, Acetaminophen, Glutathione disulfide" />
          <attvalue for="36" value="https://www.drugbank.ca/polypeptides/P09211" />
          <attvalue for="16" value="Glutathione S-transferase P" />
          <attvalue for="17" value="https://cdn.rcsb.org/images/structures/ot/not available/not available_model-1.jpeg" />
          <attvalue for="18" value="Target" />
          <attvalue for="19" value="2" />
          <attvalue for="20" value="0.15200337826774826" />
          <attvalue for="21" value="0.002359677992905956" />
          <attvalue for="22" value="1.1268297742314136e-05" />
          <attvalue for="23" value="0" />
          <attvalue for="24" value="0" />
          <attvalue for="25" value="#12EAEA" />
          <attvalue for="26" value="#0EBEBE" />
        </attvalues>
      </node>
      <node id="Glutathione S-transferase omega-1" label="Glutathione S-transferase omega-1">
        <attvalues>
          <attvalue for="27" value="GSTO1" />
          <attvalue for="0" value="P78417" />
          <attvalue for="28" value="Not Available" />
          <attvalue for="29" value="Humans" />
          <attvalue for="30" value="Enzyme" />
          <attvalue for="31" value="Not Available" />
          <attvalue for="32" value="Cytoplasm" />
          <attvalue for="33" value="" />
          <attvalue for="34" value="Neurodegenerative Disorders, Precancerous Conditions, Prostatic Neoplasms, Dermatologic disorders, Benign Neoplasm, Degenerative Diseases, Central Nervous System, Degenerative Diseases, Spinal Cord, Cerebrovascular accident, B-Cell Lymphomas, Autoimmune Diseases, Brain Neoplasms, Carcinoma, Cerebrovascular Disorders, HTLV-II Infections, Hypertensive disease, Inflammatory Bowel Diseases, nervous system disorder, Skin lesion, Caffeine related disorders, Inflammatory disorder, Mammary Neoplasms" />
          <attvalue for="35" value="Glutathione, Vitamin E, alpha-Tocopherol succinate, D-alpha-Tocopherol acetate" />
          <attvalue for="36" value="https://www.drugbank.ca/polypeptides/P78417" />
          <attvalue for="16" value="Glutathione S-transferase omega-1" />
          <attvalue for="17" value="https://cdn.rcsb.org/images/structures/ot/not available/not available_model-1.jpeg" />
          <attvalue for="18" value="Target" />
          <attvalue for="19" value="1" />
          <attvalue for="20" value="0.14365131823571337" />
          <attvalue for="21" value="0.0" />
          <attvalue for="22" value="5.768050119481645e-06" />
          <attvalue for="23" value="0" />
          <attvalue for="24" value="0" />
          <attvalue for="25" value="#12EAEA" />
          <attvalue for="26" value="#0EBEBE" />
        </attvalues>
      </node>
      <node id="Glutathione peroxidase 1" label="Glutathione peroxidase 1">
        <attvalues>
          <attvalue for="27" value="GPX1" />
          <attvalue for="0" value="P07203" />
          <attvalue for="28" value="Not Available" />
          <attvalue for="29" value="Humans" />
          <attvalue for="30" value="Enzyme" />
          <attvalue for="31" value="Oxidoreductase" />
          <attvalue for="32" value="Cytoplasm" />
          <attvalue for="33" value="SOD2, GSR, SOD1, SOD3, GSS" />
          <attvalue for="34" value="Hypertensive disease, Cardiovascular Diseases, Lung Neoplasms, Mammary Neoplasms, Cardiomyopathy, Dilated, Head and Neck Neoplasms, Head Neoplasms, Neck Neoplasms, Upper Aerodigestive Tract Neoplasms, Diabetes Mellitus, Inflammatory Bowel Diseases, Lung diseases, Cerebrovascular accident, Adenocarcinoma, Adenoma, Autoimmune Diseases, Bone Diseases, Diabetic Neuropathies, Liver neoplasms, Lymphoma, Metabolic Diseases, Myeloproliferative disease, nervous system disorder, Peripheral Neuropathy, Prostatic Diseases, Prostatic Neoplasms, Peripheral Vascular Diseases, Prolapse of female genital organs, Dyslipidemias, Disorder of skeletal system, Complications of Diabetes Mellitus, Mitochondrial Diseases, Drug Dependence, Chronic Kidney Diseases, Peripheral Nervous System Diseases" />
          <attvalue for="35" value="Glutathione, Polaprezinc, Thimerosal, Selenious acid, Hydrogen peroxide, Cannabidiol, Nabiximols, Medical Cannabis, Glutathione disulfide, Benzoyl peroxide" />
          <attvalue for="36" value="https://www.drugbank.ca/polypeptides/P07203" />
          <attvalue for="16" value="Glutathione peroxidase 1" />
          <attvalue for="17" value="https://cdn.rcsb.org/images/structures/ot/not available/not available_model-1.jpeg" />
          <attvalue for="18" value="Target" />
          <attvalue for="19" value="2" />
          <attvalue for="20" value="0.16655257970244564" />
          <attvalue for="21" value="0.011274933749268115" />
          <attvalue for="22" value="3.1099312433232885e-05" />
          <attvalue for="23" value="0" />
          <attvalue for="24" value="0" />
          <attvalue for="25" value="#12EAEA" />
          <attvalue for="26" value="#0EBEBE" />
        </attvalues>
      </node>
      <node id="Glutathione peroxidase 2" label="Glutathione peroxidase 2">
        <attvalues>
          <attvalue for="27" value="GPX2" />
          <attvalue for="0" value="P18283" />
          <attvalue for="28" value="Not Available" />
          <attvalue for="29" value="Humans" />
          <attvalue for="30" value="Not Available" />
          <attvalue for="31" value="Not Available" />
          <attvalue for="32" value="Cytoplasm" />
          <attvalue for="33" value="GSR, SOD2, SOD1, SOD3" />
          <attvalue for="34" value="Liver neoplasms, Mammary Neoplasms, Neoplasms, Malignant Neoplasms, Primary malignant neoplasm, Carcinoma, Inflammatory Bowel Diseases, Adenoma, Colonic Neoplasms, Colorectal Neoplasms" />
          <attvalue for="35" value="Glutathione, Glutathione disulfide, Benzoyl peroxide" />
          <attvalue for="36" value="https://www.drugbank.ca/polypeptides/P18283" />
          <attvalue for="16" value="Glutathione peroxidase 2" />
          <attvalue for="17" value="https://cdn.rcsb.org/images/structures/ot/not available/not available_model-1.jpeg" />
          <attvalue for="18" value="Target" />
          <attvalue for="19" value="1" />
          <attvalue for="20" value="0.14365131823571337" />
          <attvalue for="21" value="0.0" />
          <attvalue for="22" value="5.768050119481645e-06" />
          <attvalue for="23" value="0" />
          <attvalue for="24" value="0" />
          <attvalue for="25" value="#12EAEA" />
          <attvalue for="26" value="#0EBEBE" />
        </attvalues>
      </node>
      <node id="Glutathione S-transferase theta-1" label="Glutathione S-transferase theta-1">
        <attvalues>
          <attvalue for="27" value="GSTT1" />
          <attvalue for="0" value="P30711" />
          <attvalue for="28" value="Not Available" />
          <attvalue for="29" value="Humans" />
          <attvalue for="30" value="Enzyme" />
          <attvalue for="31" value="Transferase" />
          <attvalue for="32" value="Cytoplasm" />
          <attvalue for="33" value="" />
          <attvalue for="34" value="Lung Neoplasms, Prostatic Neoplasms, Carcinoma, Autosome Abnormalities, Chromosome Aberrations, Skin Neoplasms, Benign Neoplasm, Amphetamine-Related Disorders, Mammary Neoplasms, Adenocarcinoma, Inflammatory Bowel Diseases, Stomach Neoplasms, Colorectal Neoplasms, Cardiovascular Diseases, Colonic Neoplasms, Lymphoma, Chronic Kidney Diseases, Congenital Abnormality, Drug Eruptions, HIV Infections, Laryngeal Diseases, Alcoholic Liver Diseases, Psychotic Disorders, Skin lesion, Congenital defects, Adenoma, Anxiety Disorders, Autoimmune Diseases, Carotid Artery Diseases, Cervix Diseases, Colonic Diseases, Drug abuse, Disorder of eye, Hematological Disease, Immunologic Deficiency Syndromes, Intestinal Neoplasms, Kidney Diseases, Liver neoplasms, Lung diseases, Mouth Neoplasms, Myeloproliferative disease, Nephrotic Syndrome, Occupational Diseases, Disorder of the optic nerve, Peripheral Neuropathy, Rectal Neoplasms, Respiration Disorders, Respiratory Tract Diseases, Retinal Diseases, Cerebrovascular accident, Temporomandibular Joint Disorders, Thyroid Diseases, Uterine Fibroids, Virus Diseases, B-Cell Lymphomas, Congenital heart disease, Gastrointestinal Stromal Tumors, Chronic liver disease, Hematopoietic Neoplasms, Hematologic Neoplasms, Mood Disorders, Arteriopathic disease, Peripheral Nervous System Diseases" />
          <attvalue for="35" value="Glutathione, Etoposide, Cisplatin, Carboplatin, Oxaliplatin, Polaprezinc, Glutathione disulfide" />
          <attvalue for="36" value="https://www.drugbank.ca/polypeptides/P30711" />
          <attvalue for="16" value="Glutathione S-transferase theta-1" />
          <attvalue for="17" value="https://cdn.rcsb.org/images/structures/ot/not available/not available_model-1.jpeg" />
          <attvalue for="18" value="Target" />
          <attvalue for="19" value="1" />
          <attvalue for="20" value="0.14365131823571337" />
          <attvalue for="21" value="0.0" />
          <attvalue for="22" value="5.768050119481645e-06" />
          <attvalue for="23" value="0" />
          <attvalue for="24" value="0" />
          <attvalue for="25" value="#12EAEA" />
          <attvalue for="26" value="#0EBEBE" />
        </attvalues>
      </node>
      <node id="Maleylacetoacetate isomerase" label="Maleylacetoacetate isomerase">
        <attvalues>
          <attvalue for="27" value="GSTZ1" />
          <attvalue for="0" value="O43708" />
          <attvalue for="28" value="Not Available" />
          <attvalue for="29" value="Humans" />
          <attvalue for="30" value="Enzyme" />
          <attvalue for="31" value="Not Available" />
          <attvalue for="32" value="Cytoplasm" />
          <attvalue for="33" value="HGD, FAH" />
          <attvalue for="34" value="Vestibular Diseases, Neoplasms, Liver neoplasms, Cerebrovascular accident" />
          <attvalue for="35" value="Glutathione, 1,4-Dithiothreitol, Dichloroacetic acid, Glycerin" />
          <attvalue for="36" value="https://www.drugbank.ca/polypeptides/O43708" />
          <attvalue for="16" value="Maleylacetoacetate isomerase" />
          <attvalue for="17" value="https://cdn.rcsb.org/images/structures/ot/not available/not available_model-1.jpeg" />
          <attvalue for="18" value="Target" />
          <attvalue for="19" value="1" />
          <attvalue for="20" value="0.14365131823571337" />
          <attvalue for="21" value="0.0" />
          <attvalue for="22" value="5.768050119481645e-06" />
          <attvalue for="23" value="0" />
          <attvalue for="24" value="0" />
          <attvalue for="25" value="#12EAEA" />
          <attvalue for="26" value="#0EBEBE" />
        </attvalues>
      </node>
      <node id="Epididymal secretory glutathione peroxidase" label="Epididymal secretory glutathione peroxidase">
        <attvalues>
          <attvalue for="27" value="GPX5" />
          <attvalue for="0" value="O75715" />
          <attvalue for="28" value="Not Available" />
          <attvalue for="29" value="Humans" />
          <attvalue for="30" value="Not Available" />
          <attvalue for="31" value="Not Available" />
          <attvalue for="32" value="Secreted" />
          <attvalue for="33" value="SOD1, SOD2, SOD3, GSS" />
          <attvalue for="34" value="" />
          <attvalue for="35" value="Glutathione, Glutathione disulfide, Benzoyl peroxide" />
          <attvalue for="36" value="https://www.drugbank.ca/polypeptides/O75715" />
          <attvalue for="16" value="Epididymal secretory glutathione peroxidase" />
          <attvalue for="17" value="https://cdn.rcsb.org/images/structures/ot/not available/not available_model-1.jpeg" />
          <attvalue for="18" value="Target" />
          <attvalue for="19" value="1" />
          <attvalue for="20" value="0.14365131823571337" />
          <attvalue for="21" value="0.0" />
          <attvalue for="22" value="5.768050119481645e-06" />
          <attvalue for="23" value="0" />
          <attvalue for="24" value="0" />
          <attvalue for="25" value="#12EAEA" />
          <attvalue for="26" value="#0EBEBE" />
        </attvalues>
      </node>
      <node id="Glutathione peroxidase 3" label="Glutathione peroxidase 3">
        <attvalues>
          <attvalue for="27" value="GPX3" />
          <attvalue for="0" value="P22352" />
          <attvalue for="28" value="Not Available" />
          <attvalue for="29" value="Humans" />
          <attvalue for="30" value="Not Available" />
          <attvalue for="31" value="Not Available" />
          <attvalue for="32" value="Secreted" />
          <attvalue for="33" value="GSR, SOD2, SOD1, SOD3" />
          <attvalue for="34" value="Neoplasms, Adenocarcinoma, Liver neoplasms, Lung Neoplasms, Prostatic Neoplasms, Benign Neoplasm, Degenerative Diseases, Central Nervous System, Neurodegenerative Disorders, Degenerative Diseases, Spinal Cord, Lung diseases, Carcinoma, Kidney Diseases, Secondary Neoplasm, Cardiovascular Diseases, Cerebrovascular accident, MYELODYSPLASTIC SYNDROME, Diabetes Mellitus, Heart Diseases, HIV Infections, Hypertensive disease, Metabolic Diseases, Disorder of macula of retina, Arteriopathic disease, Cardiomyopathies, Chronic Kidney Diseases" />
          <attvalue for="35" value="Glutathione, Glutathione disulfide, Benzoyl peroxide" />
          <attvalue for="36" value="https://www.drugbank.ca/polypeptides/P22352" />
          <attvalue for="16" value="Glutathione peroxidase 3" />
          <attvalue for="17" value="https://cdn.rcsb.org/images/structures/ot/not available/not available_model-1.jpeg" />
          <attvalue for="18" value="Target" />
          <attvalue for="19" value="1" />
          <attvalue for="20" value="0.14365131823571337" />
          <attvalue for="21" value="0.0" />
          <attvalue for="22" value="5.768050119481645e-06" />
          <attvalue for="23" value="0" />
          <attvalue for="24" value="0" />
          <attvalue for="25" value="#12EAEA" />
          <attvalue for="26" value="#0EBEBE" />
        </attvalues>
      </node>
      <node id="Aldose reductase" label="Aldose reductase">
        <attvalues>
          <attvalue for="27" value="AKR1B1" />
          <attvalue for="0" value="P15121" />
          <attvalue for="28" value="Not Available" />
          <attvalue for="29" value="Humans" />
          <attvalue for="30" value="Enzyme" />
          <attvalue for="31" value="Oxidoreductase" />
          <attvalue for="32" value="Cytoplasm" />
          <attvalue for="33" value="SORD, DHDH, SPR, DHFR" />
          <attvalue for="34" value="Complications of Diabetes Mellitus, Diabetic Neuropathies, Endometrial Neoplasms, Hypersensitivity, Liver neoplasms, Malignant Neoplasms, Diabetes Mellitus, Kidney Diseases, Neoplasms, Retinal Diseases, Primary malignant neoplasm, Neuropathy, Adenoma, Cardiovascular Diseases, Disorder of eye, Hypertensive disease, Peripheral Neuropathy, Peripheral Nervous System Diseases, Tumors of Adrenal Cortex, Carcinoma, Colonic Neoplasms, Herpes Simplex Infections, Intestinal Diseases, Liver diseases, Alcoholic Liver Diseases, Myopathy, Disorder of the optic nerve, Cerebrovascular accident, Uterine Fibroids, Vascular Diseases, Benign Neoplasm, Malignant neoplasm of mouth, Renal glomerular disease, Congenital Disorders of Glycosylation, Cardiomyopathies, Mammary Neoplasms, Chronic Kidney Diseases" />
          <attvalue for="35" value="NADH, Sulindac, Inhibitor Idd 384, alpha-D-glucose 6-phosphate, Alrestatin, Fidarestat, (S,R)-fidarestat, N-Acetylalanine, Sorbinil, IDD552, Cacodylic acid, Nicotinamide adenine dinucleotide phosphate, Citric acid, Tolrestat, Ranirestat, Pimagedine, Zenarestat, QR-333, (2-{[(4-BROMO-2-FLUOROBENZYL)AMINO]CARBONYL}-5-CHLOROPHENOXY)ACETIC ACID, (5-CHLORO-2-{[(3-NITROBENZYL)AMINO]CARBONYL}PHENOXY)ACETIC ACID, Lidorestat, {3-[(5-CHLORO-1,3-BENZOTHIAZOL-2-YL)METHYL]-2,4-DIOXO-3,4-DIHYDROPYRIMIDIN-1(2H)-YL}ACETIC ACID, 3-[5-(3-nitrophenyl)thiophen-2-yl]propanoic acid, CP-744809, (R)-minalrestat, 4-[3-(3-NITROPHENYL)-1,2,4-OXADIAZOL-5-YL]BUTANOIC ACID, {4-[(CARBOXYMETHOXY)CARBONYL]-3,3-DIOXIDO-1-OXONAPHTHO[1,2-D]ISOTHIAZOL-2(1H)-YL}ACETIC ACID, 2-(CARBOXYMETHYL)-1-OXO-1,2-DIHYDRONAPHTHO[1,2-D]ISOTHIAZOLE-4-CARBOXYLIC ACID 3,3-DIOXIDE, IDD594, {[5-(5-nitro-2-furyl)-1,3,4-oxadiazol-2-yl]thio}acetic acid, 2-(3-((4,5,7-trifluorobenzo[d]thiazol-2-yl)methyl)-1H-pyrrolo[2,3-b]pyridin-1-yl)acetic acid, Zopolrestat, Glutathione, Exisulind, Brexanolone, Fenofibrate, Gavorestat, Lumateperone" />
          <attvalue for="36" value="https://www.drugbank.ca/polypeptides/P15121" />
          <attvalue for="16" value="Aldose reductase" />
          <attvalue for="17" value="https://cdn.rcsb.org/images/structures/ot/not available/not available_model-1.jpeg" />
          <attvalue for="18" value="Target" />
          <attvalue for="19" value="1" />
          <attvalue for="20" value="0.14365131823571337" />
          <attvalue for="21" value="0.0" />
          <attvalue for="22" value="5.768050119481645e-06" />
          <attvalue for="23" value="0" />
          <attvalue for="24" value="0" />
          <attvalue for="25" value="#12EAEA" />
          <attvalue for="26" value="#0EBEBE" />
        </attvalues>
      </node>
      <node id="Matrix metalloproteinase-9" label="Matrix metalloproteinase-9">
        <attvalues>
          <attvalue for="27" value="MMP9" />
          <attvalue for="0" value="P14780" />
          <attvalue for="28" value="Not Available" />
          <attvalue for="29" value="Humans" />
          <attvalue for="30" value="Enzyme" />
          <attvalue for="31" value="Protease" />
          <attvalue for="32" value="Secreted" />
          <attvalue for="33" value="TIMP1, TIMP2, PLG, VEGFA, CD44, CXCL1, CDH1, STAT3, SRC, MMP10" />
          <attvalue for="34" value="Hypertensive disease, Colonic Neoplasms, Prostatic Neoplasms, Liver diseases, Bone neoplasms, Retinal Diseases, Skin Neoplasms, Aortic Diseases, Colorectal Neoplasms, Diabetic Neuropathies, Kidney Diseases, Diabetic Polyneuropathies, Lung diseases, Delirium, Dementia, Amnestic, Cognitive Disorders, Alcoholic Liver Diseases, Mycoplasma Infections, Adenocarcinoma, Diabetes Mellitus, Lung Neoplasms, B-Cell Lymphomas, Inflammatory Bowel Diseases, Malignant neoplasm of mouth, Autoimmune Diseases, Lymphoma, Adenoma, Brain Neoplasms, Stomach Neoplasms, Chronic Kidney Diseases, Heart Diseases, Vascular Diseases, MYELODYSPLASTIC SYNDROME, Infection, CNS disorder, Esophageal Neoplasms, Periodontal Diseases, Virus Diseases, Endometrial Neoplasms, Liver neoplasms, Mouth Neoplasms, Myopathy, Peripheral Neuropathy, Sarcoma, Neoplasms, Intracranial, Airway Obstruction, Anxiety Disorders, Bacterial Infections, Brain Diseases, Cardiomyopathy, Dilated, Carotid Artery Diseases, Cerebrovascular Disorders, Giant Cell Tumors, nervous system disorder, Skin lesion, Spinal Cord Neoplasms, Peripheral Vascular Diseases, Meningitis, Bacterial, Benign Neoplasm, Gastrointestinal Stromal Tumors, Adult Solid Neoplasm, Neuropathy, Neurodegenerative Disorders, Oropharyngeal disorders, Malignant neoplasm of soft tissue, Peripheral Nervous System Diseases, Acquired Immunodeficiency Syndrome, Arterial Occlusive Diseases, Mental disorders, Blood Coagulation Disorders, Breast Diseases, Cervix Diseases, Congenital chromosomal disease, Cognition Disorders, Eating Disorders, Hepatitis, Herpes Simplex Infections, HTLV-I Infections, Immunologic Deficiency Syndromes, Arthropathy, Diseases of mitral valve, Mycobacterium Infections, Mycosis Fungoides, Myeloproliferative disease, Neuromuscular Diseases, Opportunistic Infections, Parasitic Diseases, Pituitary Neoplasms, Pleural effusion disorder, Prostatic Diseases, Psychotic Disorders, Refractive Errors, Respiratory Syncytial Virus Infections, Respiratory Tract Infections, Dermatologic disorders, Spinal Cord Diseases, Temporomandibular Joint Disorders, Urinary tract infection, Viral hepatitis, Ureaplasma Infections, Epstein-Barr Virus Infections, Migraine Disorders, Disease of mucous membrane, Inflammatory disease of the central nervous system, Lung Diseases, Interstitial, Amyloid Neuropathies, Familial, Pelvic Inflammatory Disease, Dyslipidemias, Hantavirus Infections, Chronic disease of respiratory system, Chronic liver disease, Complications of Diabetes Mellitus, Hematologic Neoplasms, Congenital neurologic anomalies, Obstetric disorders, Muscular Dystrophies, Limb-Girdle, Genital infection, Lower respiratory tract infection viral, Arteriopathic disease, Cardiomyopathies, Arteriovenous Malformations, Cerebral, Drug Dependence, Peripheral Arterial Diseases, Sex Differentiation Disorders, Neurocognitive Disorders, Diverticular Diseases, Sarcoma of soft tissue" />
          <attvalue for="35" value="Marimastat, Minocycline, 2-Amino-N,3,3-Trimethylbutanamide, 2-{[Formyl(Hydroxy)Amino]Methyl}-4-Methylpentanoic Acid, AE-941, PG-530742, Endostatin, Captopril, 5-(4-PHENOXYPHENYL)-5-(4-PYRIMIDIN-2-YLPIPERAZIN-1-YL)PYRIMIDINE-2,4,6(2H,3H)-TRIONE, (2R)-2-AMINO-3,3,3-TRIFLUORO-N-HYDROXY-2-{[(4-PHENOXYPHENYL)SULFONYL]METHYL}PROPANAMIDE, (3R)-4,4-DIFLUORO-3-[(4-METHOXYPHENYL)SULFONYL]BUTANOIC ACID, Glutathione, Zinc, Zinc acetate, Zinc chloride, Zinc sulfate, unspecified form" />
          <attvalue for="36" value="https://www.drugbank.ca/polypeptides/P14780" />
          <attvalue for="16" value="Matrix metalloproteinase-9" />
          <attvalue for="17" value="https://cdn.rcsb.org/images/structures/ot/not available/not available_model-1.jpeg" />
          <attvalue for="18" value="Target" />
          <attvalue for="19" value="3" />
          <attvalue for="20" value="0.17957022338752934" />
          <attvalue for="21" value="0.049939863031664894" />
          <attvalue for="22" value="0.00119177990077563" />
          <attvalue for="23" value="0" />
          <attvalue for="24" value="0" />
          <attvalue for="25" value="#12EAEA" />
          <attvalue for="26" value="#0EBEBE" />
        </attvalues>
      </node>
      <node id="Cytochrome P450 3A4" label="Cytochrome P450 3A4">
        <attvalues>
          <attvalue for="27" value="CYP3A4" />
          <attvalue for="0" value="P08684" />
          <attvalue for="28" value="Not Available" />
          <attvalue for="29" value="Humans" />
          <attvalue for="30" value="Enzyme" />
          <attvalue for="31" value="Cytochrome P450" />
          <attvalue for="32" value="Endoplasmic reticulum membrane" />
          <attvalue for="33" value="UGT1A1, CYP2C9, UGT2B7, FMO3, FMO1, NR1I2, UGT1A8, EPHX1, CES1, UGT1A6" />
          <attvalue for="34" value="Mammary Neoplasms, Prostatic Neoplasms, Neoplasms, Protein measurement, Caffeine related disorders, Diabetes Mellitus, Liver neoplasms, Myopathy, Liver diseases, Chronic Kidney Diseases, Cardiovascular Diseases, Drug abuse, HIV Infections, Inflammatory Bowel Diseases, Kidney Diseases, Lung Neoplasms, Chronic liver disease, Adenocarcinoma, CNS disorder, Connective Tissue Diseases, Endometrial Neoplasms, Hepatitis, Lymphoma, Movement Disorders, Myeloproliferative disease, Nephrotic Syndrome, Peripheral Neuropathy, Disorders of Porphyrin Metabolism, Reoviridae Infections, Thalassemia, Upper Respiratory Infections, Gastrointestinal Stromal Tumors, Deformity of limb, Neuropathy, Sarcoma, Drug Dependence, Secondary Neoplasm, MYELODYSPLASTIC SYNDROME, Malignant neoplasm of soft tissue, Peripheral Nervous System Diseases" />
          <attvalue for="35" value="Pradefovir mesylate, Flunisolide, Cevimeline, Bortezomib, Fluconazole, Dofetilide, Pantoprazole, Eletriptan, Nelfinavir, Indinavir, Lovastatin, Reboxetine, Nevirapine, Ranolazine, Ziprasidone, Isradipine, Disopyramide, Conjugated estrogens, Etonogestrel, Bupivacaine, Bexarotene, Vindesine, Gefitinib, Dihydroergotamine, Fluorometholone, Terfenadine, Diltiazem, Alfuzosin, Vinorelbine, Grepafloxacin, Mirtazapine, Amlodipine, Nimodipine, Sorafenib, Nisoldipine, Eszopiclone, Alprazolam, Zolpidem, Betamethasone, Loratadine, Quinine, Dronabinol, Montelukast, Buspirone, Darifenacin, Albendazole, Lercanidipine, Erlotinib, Rofecoxib, Toremifene, Vincristine, Bosentan, Vinblastine, Voriconazole, Fluticasone propionate, Ethosuximide, Medroxyprogesterone acetate, Cisapride, Rifabutin, Imatinib, Nicardipine, Testosterone, Efavirenz, Prednisone, Clofibrate, Astemizole, Simvastatin, Aprepitant, Galantamine, Tamoxifen, Losartan, Midazolam, Ergotamine, Eplerenone, Amprenavir, Delavirdine, Nateglinide, Esomeprazole, Hydrocortisone, Zileuton, Modafinil, Dolasetron, Clopidogrel, Irinotecan, Hydrocortamate, Etoposide, Roxithromycin, Alfentanil, Fentanyl, Tadalafil, Diazepam, Mifepristone, Loperamide, Donepezil, Prednisolone, Vardenafil, Tacrolimus, Conivaptan, Sirolimus, Granisetron, Triazolam, Ondansetron, Tiagabine, Cocaine, Zonisamide, Paricalcitol, Tinidazole, Almotriptan, Buprenorphine, Tipranavir, Salmeterol, Hydrocodone, Methylprednisolone, Zaleplon, Telithromycin, Ethinylestradiol, Exemestane, Doxorubicin, Levobupivacaine, Letrozole, Busulfan, Cinacalcet, Felodipine, Ketoconazole, Rifampicin, Nitrendipine, Oxybutynin, Clonazepam, Atazanavir, Atorvastatin, Pimozide, Sibutramine, Chlorpheniramine, Nifedipine, Rabeprazole, Pioglitazone, Nefazodone, Cilostazol, Itraconazole, Escitalopram, Domperidone, Clindamycin, Bromocriptine, Lomustine, Clarithromycin, Estazolam, Finasteride, Halofantrine, Budesonide, Quetiapine, Levacetylmethadol, Paclitaxel, Saquinavir, Dexamethasone, Aripiprazole, Dasatinib, Retapamulin, Sitagliptin, Lapatinib, Darunavir, Sunitinib, Posaconazole, Mibefradil, Troglitazone, Lopinavir, Pranlukast, Ciclesonide, Alosetron, Maraviroc, Tiotropium, Solifenacin, Metyrapone, Palonosetron, Dexloxiglumide, Calanolide A, Valdecoxib, Sertindole, Plitidepsin, Tesmilifene, Methadone, Rifalazil, Azimilide, Erythromycin, Etoricoxib, Carbamazepine, Rimonabant, Udenafil, Temsirolimus, Avasimibe, Capravirine, Vicriviroc, Laquinimod, Fluvastatin, Sildenafil, Cabergoline, Lisuride, Pergolide, Rotigotine, Cerivastatin, Clotrimazole, Risperidone, Omeprazole, Selegiline, Halothane, Ifosfamide, Miconazole, Meloxicam, Quinidine, Trazodone, Fluvoxamine, Amitriptyline, Nortriptyline, Citalopram, Cyclobenzaprine, Fluoxetine, Sertraline, Mianserin, Antipyrine, Amiodarone, Dapsone, Cyclophosphamide, Trabectedin, Phenprocoumon, Warfarin, Venlafaxine, Terbinafine, Azelastine, Cyclosporine, Verapamil, Estradiol, Progesterone, Caffeine, Codeine, Dextromethorphan, Docetaxel, Haloperidol, Lidocaine, Propranolol, Cimetidine, Chloramphenicol, Ciprofloxacin, Norfloxacin, Ambrisentan, Armodafinil, Benzphetamine, Bisoprolol, Calcitriol, Chloroquine, Clobazam, Clorazepic acid, Digitoxin, Dronedarone, Estrone sulfate, Etravirine, Everolimus, Felbamate, Fesoterodine, Flurazepam, Flutamide, Guanfacine, Ixabepilone, Lansoprazole, Levonorgestrel, Mefloquine, Nilotinib, Nilvadipine, Oxycodone, Pazopanib, Pipotiazine, Praziquantel, Primaquine, Dextropropoxyphene, Repaglinide, Rivaroxaban, Romidepsin, Silodosin, Tamsulosin, Teniposide, Tetracycline, Theophylline, Tolterodine, Tolvaptan, Tramadol, Trimethoprim, Zopiclone, Aminoglutethimide, Fosphenytoin, Nafcillin, Oxcarbazepine, Pentobarbital, Phenobarbital, Phenytoin, Primidone, Rifapentine, Colchicine, Ergometrine, Ketamine, Methylergometrine, Saxagliptin, Sufentanil, Bicalutamide, Desipramine, Metronidazole, Sitaxentan, Aminophenazone, Clozapine, Promazine, Carvedilol, Zafirlukast, Diclofenac, Celecoxib, Glyburide, Sulfinpyrazone, Seratrodast, Ketobemidone, Clomipramine, Estrone, Imipramine, Adinazolam, Temazepam, Vanoxerine, Cholecalciferol, Oxymorphone, Orphenadrine, Cabazitaxel, Resveratrol, Desvenlafaxine, Artemether, Lumefantrine, Acetazolamide, Ambroxol, Aminophylline, Argatroban, Arsenic trioxide, Azatadine, Azithromycin, Bezafibrate, Bifonazole, Brinzolamide, Caspofungin, Chlorpromazine, Chlorzoxazone, Clofazimine, Clomethiazole, Clotiazepam, Cytarabine, Danazol, Daunorubicin, Dimethyl sulfoxide, Disulfiram, Doxycycline, Econazole, Epinastine, Epinephrine, Estramustine, Ethanol, Ethylmorphine, Flucloxacillin, Flunitrazepam, Fulvestrant, Hydralazine, Imiquimod, Irbesartan, Ivermectin, Quinacrine, Mequitazine, Metamizole, Methaqualone, Methoxyflurane, Methyltestosterone, Mexiletine, Mitoxantrone, Morphine, Naloxone, Nicotinamide, Nicotine, Nitrazepam, Olopatadine, Acetaminophen, Perhexiline, Perphenazine, Meperidine, Phenacetin, Phenelzine, Phenylbutazone, Pilocarpine, Prazepam, Probenecid, Propafenone, Quazepam, Raloxifene, Ranitidine, Rifaximin, Ropivacaine, Rutin, Salbutamol, Sevoflurane, Sulfadiazine, Sulfamethoxazole, Tasosartan, Methimazole, Thiotepa, Tioconazole, Topiramate, Trimethadione, Troleandomycin, Valproic acid, Yohimbine, Zidovudine, Zomepirac, Cortisone acetate, Paramethasone, Ketazolam, Tofisopam, Paramethadione, Tretinoin, Ramelteon, Iloperidone, Acenocoumarol, Vilazodone, Diethylstilbestrol, Clonidine, Ezetimibe, Griseofulvin, Indapamide, Telaprevir, Ivacaftor, Casopitant, Banoxantrone, Indacaterol, Ticagrelor, Capsaicin, Noscapine, Cefradine, Chenodeoxycholic acid, Chlorphenesin, Clevidipine, Dalfopristin, Deferasirox, Dicloxacillin, Indisulam, Orlistat, Oxiconazole, Pegvisomant, Pinacidil, Quinupristin, Pimecrolimus, Aldesleukin, Apixaban, Lomitapide, Vismodegib, Triamcinolone, Rilpivirine, Prasugrel, Asenapine, Nitric Oxide, Ulipristal, Lurasidone, Brentuximab vedotin, Lorcaserin, Vandetanib, Boceprevir, Cabozantinib, Ruxolitinib, Abiraterone, Vemurafenib, Linagliptin, Perampanel, Crizotinib, Axitinib, Mirabegron, Avanafil, Regorafenib, Enzalutamide, Tofacitinib, Bosutinib, Ponatinib, Bedaquiline, Rufinamide, Fluticasone furoate, Canagliflozin, Alogliptin, Ospemifene, Pomalidomide, Trametinib, Dabrafenib, Trastuzumab emtansine, Taurochenodeoxycholic acid, Doxepin, Mycophenolate mofetil, Levomilnacipran, Macitentan, Luliconazole, Dapagliflozin, Eliglustat, Apremilast, Naloxegol, Ibrutinib, Isoniazid, Olaparib, Lenvatinib, Palbociclib, Idelalisib, Vortioxetine, Vilanterol, Ivabradine, Aliskiren, Elvitegravir, Cariprazine, Parecoxib, Brexpiprazole, Rolapitant, Flibanserin, Daclatasvir, Sonidegib, Isavuconazonium, Panobinostat, Cobimetinib, Ixazomib, Osimertinib, Selexipag, Eslicarbazepine acetate, Hydroxyprogesterone caproate, Riociguat, Dasabuvir, Paritaprevir, Synthetic Conjugated Estrogens, A, Synthetic Conjugated Estrogens, B, Norgestrel, Venetoclax, Lumacaftor, St. John's Wort, Esterified estrogens, Norgestimate, Oritavancin, Fosaprepitant, Mitotane, Glycerol phenylbutyrate, Netupitant, Cobicistat, Rucaparib, Deflazacort, Icotinib, Safinamide, Deutetrabenazine, Dexchlorpheniramine maleate, Velpatasvir, Brivaracetam, Valbenazine, Odanacatib, Dexlansoprazole, Simeprevir, Grazoprevir, Delafloxacin, Topiroxostat, Perospirone, Stiripentol, Etizolam, Rupatadine, Imidafenacin, Glutathione, Manidipine, Dienogest, Neratinib, Voxilaprevir, Enasidenib, Oxymetholone, Ritonavir, Midostaurin, Elbasvir, Copanlisib, Sarilumab, Abemaciclib, Brigatinib, Baricitinib, Macimorelin, Blonanserin, Lacidipine, Cannabidiol, Testosterone cypionate, Testosterone enanthate, Testosterone undecanoate, Estradiol acetate, Estradiol benzoate, Estradiol cypionate, Estradiol dienanthate, Estradiol valerate, Piperaquine, Testosterone propionate, Lorpiprazole, Bictegravir, Apalutamide, Zotepine, Azelnidipine, Benidipine, Efonidipine, Pitolisant, Isavuconazole, Levamlodipine, Tezacaftor, Opium, Tocopherol, alpha-Tocopherol acetate, Asunaprevir, Black cohosh, Propiverine, Nabiximols, Medical Cannabis, Vinflunine, Tocofersolan, Delamanid, Bioallethrin, Fosnetupitant, Fostamatinib, Ergoloid mesylate, Dihydro-alpha-ergocryptine, Ipecac, Peppermint oil, Midecamycin, Oxetacaine, Curcumin, Danoprevir, Tianeptine, Mestranol, Lysergic acid diethylamide, Methysergide, Terguride, Aripiprazole lauroxil, Encorafenib, Letermovir, Hydrocortisone aceponate, Hydrocortisone acetate, Hydrocortisone butyrate, Hydrocortisone cypionate, Hydrocortisone phosphate, Hydrocortisone probutate, Hydrocortisone valerate, Ivosidenib, 3,5-diiodothyropropionic acid, 5-androstenedione, Alclometasone, Aldosterone, Amcinonide, Androstenedione, Beclomethasone dipropionate, Clobetasol, Clobetasol propionate, Clobetasone, Corticosterone, Corticotropin, Cyproterone acetate, Nomegestrol, Nomegestrol acetate, Desogestrel, Desonide, Desoxycorticosterone acetate, Desoxycorticosterone pivalate, Dexamethasone isonicotinate, Difluocortolone, Difluprednate, Dydrogesterone, Equilenin, Equilin, Etynodiol, Ethynodiol diacetate, Fludrocortisone, Flumethasone, Fluocinolone acetonide, Fluocinonide, Fluocortolone, Fluprednidene, Fluprednisolone, Flurandrenolide, Fluticasone, Formestane, Gestodene, Gestrinone, Halcinonide, HE3286, Hydrocortisone succinate, Hydroxyprogesterone, Liotrix, Loteprednol etabonate, Lynestrenol, Medrogestone, Medrysone, Megestrol acetate, Melengestrol, Meprednisone, Mometasone, Mometasone furoate, Norelgestromin, Norethynodrel, Prednicarbate, Prednylidene, Pregnenolone, Promegestone, Rimexolone, Atovaquone, Rifamycin, Chlormadinone, Demegestone, Quingestanol, (S)-Warfarin, Diphenadione, Ethyl biscoumacetate, Barbital, Thiamylal, Aranidipine, Barnidipine, Bencyclane, Bepridil, Agmatine, Carboxyamidotriazole, Caroverine, Cilnidipine, Cinnarizine, Cyclandelate, Darodipine, Dexniguldipine, Dexverapamil, Dotarizine, Emopamil, Eperisone, Fendiline, Fish oil, Flunarizine, Fluspirilene, Gallopamil, Lidoflazine, Lomerizine, Levomenthol, Naftopidil, Niguldipine, Niludipine, Nimesulide, Nylidrin, Otilonium, Penfluridol, Pinaverium, Prenylamine, Terodiline, Tetrahydropalmatine, Tetrandrine, Tolfenamic acid, Tranilast, Trimebutine, Seletracetam, Vinpocetine, WIN 55212-2, 6-Deoxyerythronolide B, AVE9633, Brefeldin A, Bryostatin 1, Candicidin, Carbomycin, Cethromycin, Coltuximab ravtansine, Dirithromycin, Doramectin, Epofolate, Epothilone D, Eprinomectin, Flurithromycin, GPI-1485, Kitasamycin, KOS-1584, Lorvotuzumab mertansine, Miocamycin, Mirvetuximab Soravtansine, Mitemcinal, Oleandomycin, Patupilone, Ridaforolimus, Rokitamycin, Sagopilone, Selamectin, Solithromycin, Tildipirosin, Gemfibrozil, Lanreotide, Octreotide, Pasireotide, Somatostatin, Vapreotide, Balaglitazone, Ciglitazone, Lobeglitazone, Netoglitazone, Rivoglitazone, Rosiglitazone, Ceritinib, Lestaurtinib, Saracatinib, Acalabrutinib, Paliperidone, Genistein, Dovitinib, (R)-warfarin, 6-O-benzylguanine, Segesterone acetate, Methotrexate, Dapoxetine, Indalpine, Paroxetine, Zimelidine, Milnacipran, Fusidic acid, Ribociclib, Nintedanib, Fluprednidene acetate, Fluprednisolone acetate, Roflumilast, Suvorexant, Tasimelteon, Vorapaxar, Zuclopenthixol, Dihydroergocryptine, Dihydroergocornine, Dihydroergocristine, Lacosamide, Eravacycline, Remacemide, Fidaxomicin, Ebastine, Siltuximab, Tocilizumab, Doravirine, Duvelisib, Baloxavir marboxil, Lorazepam, 9-aminocamptothecin, Methylprednisone, Nebivolol, Dacomitinib, Gilteritinib, Larotrectinib, 1,2-Benzodiazepine, Brotizolam, Vitamin D, Aprobarbital, Doxazosin, 7-ethyl-10-hydroxycamptothecin, Prucalopride, Glasdegib, Piperine, Phentermine, Triclabendazole, Metoprolol, Esketamine, Vitamin E, Siponimod, Erdafitinib, Tenofovir alafenamide, Isotretinoin, Alpelisib, Polatuzumab vedotin, Bimatoprost, Selinexor, Betamethasone phosphate, Clocortolone acetate, Cloprednol, Cortisone, Cortivazol, Halometasone, Melengestrol acetate, Methylprednisolone hemisuccinate, Prednisolone hemisuccinate, Prednisolone phosphate, Prednisone acetate, Ditiocarb, Seproxetine, Niacin, Levocetirizine, Butyrfentanyl, Pexidartinib, Dihydrocodeine, Pretomanid, Drospirenone, Hydroxychloroquine, Entrectinib, Fedratinib, Lefamulin, Istradefylline, Fosamprenavir, Ibuprofen, Mexazolam, Olanzapine, Propacetamol, Metoclopramide, Tenapanor, Curcumin sulfate, Edetate disodium anhydrous, Anastrozole, Eslicarbazepine, Trifarotene, Elexacaftor, Prednisolone acetate, Hydroxyzine, Echinacea, Lesinurad, Zanubrutinib, Ginkgo biloba, Glecaprevir, Voxelotor, Norethisterone, Cenobamate, Enfortumab vedotin, Trastuzumab deruxtecan, Lemborexant, Darolutamide, Lumateperone, Upadacitinib, Ubrogepant, Avapritinib, Tazemetostat, Rimegepant, Umifenovir, Osilodrostat, Norethindrone enanthate, Methylene blue, Ozanimod, Edetate calcium disodium anhydrous, Selumetinib, Pemigatinib, Remdesivir, Capmatinib, Selpercatinib, Ripretinib, Apomorphine, Lurbinectedin, Dexamethasone acetate, Fenfluramine, Belinostat, Fostemsavir, Abametapir, Risdiplam, Oliceridine, Clascoterone, Pralsetinib, Lonafarnib, Berotralstat, Tirbanibulin, Vibegron, Chlordiazepoxide, Tranylcypromine, Menadione, Levoketoconazole, Duloxetine, Voclosporin, Tepotinib, Scopolamine, Ethambutol, Umbralisib, Casimersen, Pyridostigmine, Tivozanib, Ponesimod, Diosmin, Pimavanserin, Glycopyrronium, Estetrol, Loncastuximab tesirine, Infigratinib, Ibrexafungerp, Samidorphan, Finerenone, Belumosudil, Thiopental, Dolutegravir, Rhein, Diacerein, Myrrh, Naldemedine, Pibrentasvir, Moxisylyte, Omega-3-carboxylic acids, Ambroxol acefyllinate, Mirodenafil, Elagolix, Foretinib, Lorlatinib, Mebendazole, Loxoprofen, Tucatinib, Remoxipride, Relugolix, Ursodeoxycholic acid, Sotorasib" />
          <attvalue for="36" value="https://www.drugbank.ca/polypeptides/P08684" />
          <attvalue for="16" value="Cytochrome P450 3A4" />
          <attvalue for="17" value="https://cdn.rcsb.org/images/structures/ot/not available/not available_model-1.jpeg" />
          <attvalue for="18" value="Target" />
          <attvalue for="19" value="1" />
          <attvalue for="20" value="0.14365131823571337" />
          <attvalue for="21" value="0.0" />
          <attvalue for="22" value="5.768050119481645e-06" />
          <attvalue for="23" value="0" />
          <attvalue for="24" value="0" />
          <attvalue for="25" value="#12EAEA" />
          <attvalue for="26" value="#0EBEBE" />
        </attvalues>
      </node>
      <node id="Probable glutathione peroxidase 8" label="Probable glutathione peroxidase 8">
        <attvalues>
          <attvalue for="27" value="GPX8" />
          <attvalue for="0" value="Q8TED1" />
          <attvalue for="28" value="Not Available" />
          <attvalue for="29" value="Humans" />
          <attvalue for="30" value="Not Available" />
          <attvalue for="31" value="Not Available" />
          <attvalue for="32" value="Membrane" />
          <attvalue for="33" value="SOD1, SOD2, SOD3, ERO1L" />
          <attvalue for="34" value="" />
          <attvalue for="35" value="Glutathione, Glutathione disulfide, Benzoyl peroxide" />
          <attvalue for="36" value="https://www.drugbank.ca/polypeptides/Q8TED1" />
          <attvalue for="16" value="Probable glutathione peroxidase 8" />
          <attvalue for="17" value="https://cdn.rcsb.org/images/structures/ot/not available/not available_model-1.jpeg" />
          <attvalue for="18" value="Target" />
          <attvalue for="19" value="1" />
          <attvalue for="20" value="0.14365131823571337" />
          <attvalue for="21" value="0.0" />
          <attvalue for="22" value="5.768050119481645e-06" />
          <attvalue for="23" value="0" />
          <attvalue for="24" value="0" />
          <attvalue for="25" value="#12EAEA" />
          <attvalue for="26" value="#0EBEBE" />
        </attvalues>
      </node>
      <node id="Diphenhydramine" label="Diphenhydramine">
        <attvalues>
          <attvalue for="0" value="DB01075" />
          <attvalue for="1" value="CN(C)CCOC(C1=CC=CC=C1)C2=CC=CC=C2" />
          <attvalue for="2" value="D, R" />
          <attvalue for="3" value="D04, R06" />
          <attvalue for="4" value="R06A, D04A" />
          <attvalue for="5" value="R06AA, D04AA" />
          <attvalue for="6" value="D04AA33, D04AA32, R06AA52, R06AA02" />
          <attvalue for="7" value="Histamine H1 receptor, Muscarinic acetylcholine receptor M2" />
          <attvalue for="8" value="Cytochrome P450 2D6, Cytochrome P450 2C9, Cytochrome P450 2C19, Prostaglandin G/H synthase 1" />
          <attvalue for="9" value="" />
          <attvalue for="10" value="Solute carrier family 22 member 2, Solute carrier family 22 member 5" />
          <attvalue for="11" value="Membrane receptor, Membrane receptor" />
          <attvalue for="12" value="(R)-warfarin, (S)-Warfarin, 1-(2-Phenylethyl)-4-phenyl-4-acetoxypiperidine, 1,10-Phenanthroline, 1,2-Benzodiazepine, 2,5-Dimethoxy-4-ethylamphetamine, 2,5-Dimethoxy-4-ethylthioamphetamine, 4-Bromo-2,5-dimethoxyamphetamine, 4-Methoxyamphetamine, 5-methoxy-N,N-dimethyltryptamine, 7-Nitroindazole, 7,8-Dichloro-1,2,3,4-tetrahydroisoquinoline, Abatacept, Abediterol, Abexinostat, Abiraterone, Acebutolol, Acenocoumarol, Acepromazine, Aceprometazine, Acetazolamide, Acetohexamide, Acetophenazine, Acetyl sulfisoxazole, Acetyldigoxin, Acetylglycinamide chloral hydrate, Aclidinium, Acotiamide, Acrivastine, Adalimumab, Adenosine, Adinazolam, Adipiplon, Adrafinil, Afelimomab, Agmatine, Agomelatine, Ajmaline, Ajulemic acid, Alaproclate, Alcuronium, Alfaxalone, Alfentanil, Alfuzosin, Alimemazine, Allobarbital, Alloin, Almotriptan, Alogliptin, Alosetron, Alpelisib, Alphacetylmethadol, Alphaprodine, Alprazolam, Alprenolol, Alverine, Amantadine, Ambenonium, Amibegron, Amifampridine, Amineptine, Aminophenazone, Amiodarone, Amisulpride, Amitraz, Amitriptyline, Amitriptylinoxide, Amobarbital, Amodiaquine, Amoxapine, Amperozide, Amphetamine, Amprenavir, Anagrelide, Anakinra, Aniracetam, Anisodamine, Anisotropine methylbromide, Antazoline, Antipyrine, Apalutamide, APD791, Apixaban, Apomorphine, Apremilast, Aprindine, Aprobarbital, Apronalide, Aprotinin, Arachidonic Acid, Aranidipine, Arbaclofen Placarbil, Arbutamine, Arformoterol, Aripiprazole, Aripiprazole lauroxil, Armodafinil, Arotinolol, Arsenic trioxide, Artemether, Artenimol, Articaine, Asenapine, Astemizole, Asunaprevir, Atazanavir, Atenolol, Atomoxetine, Atovaquone, Atracurium, Atracurium besylate, Atropine, Avanafil, Avapritinib, Avasimibe, Avatrombopag, Azaperone, Azatadine, AZD-3043, Azelastine, Azimilide, Azithromycin, Baclofen, Bambuterol, Barbexaclone, Barbital, Batefenterol, Beclamide, Bedaquiline, Benactyzine, Bencyclane, Bendroflumethiazide, Benidipine, Benmoxin, Benperidol, Bentazepam, Benzatropine, Benzbromarone, Benzhydrocodone, Benzilone, Benzocaine, Benzoctamine, Benzphetamine, Benzquinamide, Benzthiazide, Benzyl alcohol, Benzylpenicilloyl polylysine, Bepridil, Berotralstat, Betahistine, Betaine, Betaxolol, Bethanidine, Bevantolol, Bevonium, Bexarotene, Bezitramide, Bicifadine, Bifemelane, Bifeprunox, Bilastine, Biperiden, Bisacodyl, Bisoxatin, Bitolterol, BL-1020, Black cohosh, Blonanserin, Bopindolol, Bornaprine, Bortezomib, Bosentan, Botulinum toxin type A, Botulinum toxin type B, Bretylium, Brexanolone, Brexpiprazole, Brilaroxazine, Brimonidine, Brivaracetam, Brofaromine, Bromazepam, Bromisoval, Bromocriptine, Bromperidol, Brompheniramine, Brotizolam, Bucindolol, Buclizine, Bufotenine, Bufuralol, Bunaftine, Bupivacaine, Bupranolol, Buprenorphine, Bupropion, Buserelin, Buspirone, Butabarbital, Butalbital, Butaperazine, Butobarbital, Butorphanol, Butriptyline, Butylscopolamine, Butyrfentanyl, Cabergoline, Cabozantinib, Calcium polycarbophil, Camazepam, Camylofin, Canakinumab, Candesartan, Candesartan cilexetil, Cannabidiol, Cannabidivarin, Cannabinol, Capecitabine, Capsaicin, Captodiame, Carbamazepine, Carbinoxamine, Carboxymethylcellulose, Carbromal, Carbutamide, Carfentanil, Carfentanil, C-11, Cariporide, Cariprazine, Carisbamate, Carisoprodol, Caroxazone, Carvedilol, Castor oil, Cathinone, Celecoxib, Celiprolol, Ceritinib, Cerivastatin, Cerlapirdine, Certolizumab pegol, Cetirizine, Cevimeline, Chloral hydrate, Chlorcyclizine, Chlordiazepoxide, Chlorhexadol, Chlormezanone, Chloroprocaine, Chloroquine, Chlorothiazide, Chlorphenoxamine, Chlorphentermine, Chlorproethazine, Chlorpromazine, Chlorpropamide, Chlorprothixene, Chlorthalidone, Chlorzoxazone, Cholecalciferol, Choline, Cibenzoline, Ciclesonide, Cicletanine, Cilansetron, Cilostazol, Cimetidine, Cimetropium, Cinacalcet, Cinazepam, Cinchocaine, Cinitapride, Cinnarizine, Cinolazepam, Cinoxacin, Ciprofloxacin, Cirazoline, Cisapride, Cisatracurium, Cisplatin, Citalopram, Clarithromycin, Clemastine, Clenbuterol, Clevidipine, Clidinium, Clobazam, Clofarabine, Clofazimine, Clomethiazole, Clomipramine, Clonazepam, Clonidine, Clopenthixol, Clopidogrel, Cloranolol, Clorazepic acid, Clorgiline, Clothiapine, Clotiazepam, Cloxazolam, Clozapine, Cobicistat, Cocaine, Coumaphos, Coumarin, Crizotinib, CUDC-101, CUDC-907, Curcumin sulfate, Cyamemazine, Cyclizine, Cyclobarbital, Cyclobenzaprine, Cyclopenthiazide, Cyclopentolate, Cyclophosphamide, Cyclopropane, Cyclosporine, Cycrimine, Cyproheptadine, Dabrafenib, Dacomitinib, Dalfampridine, Dantrolene, Dantron, Dapagliflozin, Dapoxetine, Dapsone, Darifenacin, Darunavir, Dasabuvir, Dasatinib, Deacetylbisacodyl, Deanol, Debrisoquine, Decamethonium, Degarelix, Dehydrocholic acid, Delafloxacin, Delamanid, Delavirdine, Delorazepam, Demecarium, Deoxyepinephrine, Deramciclane, Desflurane, Desipramine, Desloratadine, Desogestrel, Desomorphine, Desvenlafaxine, Detomidine, Deutetrabenazine, Dexbrompheniramine, Dexchlorpheniramine, Dexchlorpheniramine maleate, Dexetimide, Dexfenfluramine, Dexibuprofen, Dexloxiglumide, Dexmedetomidine, Dexmethylphenidate, Dextofisopam, Dextroamphetamine, Dextromoramide, Dextropropoxyphene, Dexverapamil, Dezocine, Diacerein, Diamorphine, Diazepam, Dibenzepin, Dichloralphenazone, Dichlorvos, Diclofenac, Dicoumarol, Dicyclomine, Diethyl ether, Diethylcarbamazine, Diethylpropion, Diethylstilbestrol, Difemerine, Difenoxin, Difloxacin, Digitoxin, Digoxin, Dihexyverine, Dihydro-2-thioxo-5-((5-(2-(trifluoromethyl)phenyl)-2-furanyl)methyl)-4,6(1H,5H)-pyrimidinedione, Dihydrocodeine, Dihydroergotamine, Dihydroetorphine, Dihydromorphine, Diltiazem, Dimenhydrinate, Dimetacrine, Dimethyl sulfoxide, Dimethyltryptamine, Dimetindene, Diosmin, Diphemanil, Diphenidol, Diphenoxylate, Dipotassium phosphate, Disopyramide, Distigmine, Disulfiram, Dixyrazine, DL-Methylephedrine, Dobutamine, Doconexent, Docusate, Dofetilide, Dolasetron, Domoic Acid, Domperidone, Donepezil, Dopamine, Dopexamine, Doramectin, Dosulepin, Dotarizine, Doxacurium, Doxazosin, Doxefazepam, Doxepin, Doxofylline, Doxorubicin, Doxylamine, DPDPE, Dronabinol, Dronedarone, Droperidol, Drotebanol, Droxidopa, Duloxetine, Dyclonine, Ebastine, Ecopipam, Edivoxetine, Edrophonium, Efavirenz, Efonidipine, Elagolix, Eletriptan, Eliglustat, Eltanolone, Eltoprazine, Eluxadoline, Emapalumab, Emedastine, Emepronium, Emetonium iodide, Emodin, Emylcamate, Enasidenib, Encainide, Enclomiphene, Encorafenib, Enflurane, Enoxacin, Entacapone, Entinostat, Entrectinib, Enzalutamide, Epanolol, Eperisone, Ephedra sinica root, Epinastine, Epinephrine, Epitizide, Eplivanserin, Erdafitinib, Ergoloid mesylate, Ergometrine, Eribulin, Erlotinib, Erythromycin, Esatenolol, Escitalopram, Esketamine, Eslicarbazepine, Eslicarbazepine acetate, Esmirtazapine, Esmolol, Esreboxetine, Estazolam, Estradiol, Estradiol acetate, Estradiol benzoate, Estradiol cypionate, Estradiol dienanthate, Estradiol valerate, Estrone sulfate, Eszopiclone, Etafedrine, Etanautine, Etanercept, Ethadione, Ethambutol, Ethanol, Ethchlorvynol, Ethinylestradiol, Ethosuximide, Ethotoin, Ethyl loflazepate, Ethylmorphine, Etifoxine, Etilefrine, Etiracetam, Etizolam, Etodolac, Etomidate, Etoperidone, Etoricoxib, Etorphine, Etravirine, Etybenzatropine, Everolimus, Ezogabine, Fabomotizole, Famotidine, Famphur, Farnesyl diphosphate, Farnesyl thiopyrophosphate, Fazadinium bromide, Febarbamate, Fedratinib, Felbamate, Felodipine, Fencamfamin, Fendiline, Fenfluramine, Fenofibrate, Fenoterol, Fenozolone, Fenpiverinium, Fentanyl, Fenthion, Fenyramidol, Fesoterodine, Flavoxate, Flecainide, Fleroxacin, Flibanserin, Floxuridine, Fluanisone, Fluconazole, Fludiazepam, Fluindione, Flumequine, Flunarizine, Flunitrazepam, Fluorouracil, Fluoxetine, Flupentixol, Fluphenazine, Flurazepam, Flurbiprofen, Fluspirilene, Fluticasone propionate, Fluvastatin, Fluvoxamine, Formoterol, Foscarnet, Fosphenytoin, Fospropofol, Fostemsavir, Frangula purshiana bark, Frovatriptan, Furazolidone, Fusidic acid, Gabapentin, Gabapentin enacarbil, Gaboxadol, Gadobenic acid, Galantamine, Gallamine, Gallamine triethiodide, Gallopamil, gamma-Hydroxybutyric acid, Gantacurium, Garenoxacin, Gatifloxacin, Gedocarnil, Gefitinib, Gemfibrozil, Gemifloxacin, Genistein, Gentamicin, Gepefrine, Gepirone, Geranylgeranyl diphosphate, Gilteritinib, Ginkgo biloba, Givinostat, Givosiran, Glasdegib, Glibornuride, Gliclazide, Glimepiride, Glipizide, Gliquidone, Glisoxepide, Glucagon, Glutethimide, Glyburide, Glycerin, Glycerol phenylbutyrate, Glycopyrronium, Golimumab, Goserelin, Granisetron, Grepafloxacin, Guanabenz, Guanfacine, GW842166, Halazepam, Halofantrine, Haloperidol, Halothane, Harmaline, Heptabarbital, Hexafluronium, Hexamethonium, Hexapropymate, Hexobarbital, Hexocyclium, Hexoprenaline, Higenamine, Histamine, Histrelin, Homatropine, Homatropine methylbromide, Huperzine A, Hyaluronidase, Hyaluronidase (human recombinant), Hyaluronidase (ovine), Hydracarbazine, Hydrochlorothiazide, Hydrocodone, Hydroflumethiazide, Hydromorphone, Hydroxychloroquine, Hydroxyzine, Hyoscyamine, Hypericin, Ibandronate, Ibipinabant, Ibrutinib, Ibutilide, Idalopirdine, Idarubicin, Ifenprodil, Iferanserin, Ifosfamide, Iloperidone, Imagabalin, Imatinib, Imidafenacin, Imipramine, Imipramine oxide, Indacaterol, Indalpine, Indapamide, Indenolol, Indiplon, Indisulam, Indomethacin, Infliximab, Inotersen, Iofetamine I-123, Ipecac, Ipidacrine, Ipratropium, Iprazochrome, Iprindole, Iproclozide, Iproniazid, Irbesartan, Isavuconazole, Isocarboxazid, Isoetharine, Isoflurane, Isoflurophate, Isometheptene, Isoniazid, Isoprenaline, Isopropamide, Isoxsuprine, Isradipine, Istradefylline, Itraconazole, Ivabradine, Ivosidenib, JNJ-26489112, Ketamine, Ketanserin, Ketazolam, Ketobemidone, Ketoconazole, Ketorolac, Konjac mannan, Labetalol, Lacidipine, Lacosamide, Lactitol, Lactulose, Lamivudine, Lamotrigine, Landiolol, Lanicemine, Lansoprazole, Lapatinib, Lasmiditan, Lefamulin, Leflunomide, Lemborexant, Lenvatinib, Lesinurad, Letermovir, Leuprolide, Levacetylmethadol, Levetiracetam, Levobetaxolol, Levobupivacaine, Levocabastine, Levocetirizine, Levodopa, Levofloxacin, Levomilnacipran, Levonordefrin, Levorphanol, Levosalbutamol, Levosimendan, Levosulpiride, Licofelone, Lidocaine, Lidoflazine, Linaclotide, Linagliptin, Linezolid, Lisdexamfetamine, Lisuride, Lithium carbonate, Lithium cation, Lobeglitazone, Lofentanil, Lofepramine, Lofexidine, Lomefloxacin, Lonafarnib, Loperamide, Lopinavir, Loprazolam, Lorajmine, Loratadine, Lorazepam, Lorcainide, Lorcaserin, Lormetazepam, Lornoxicam, Lorpiprazole, Lortalamine, Losartan, Lovastatin, Loxapine, Lubiprostone, Lumacaftor, Lumateperone, Lumefantrine, Lumiracoxib, Lurasidone, Lynestrenol, Lysergic acid diethylamide, m-Chlorophenylpiperazine, Macimorelin, Magnesium, Magnesium carbonate, Magnesium cation, Magnesium citrate, Magnesium glycinate, Magnesium hydroxide, Magnesium oxide, Magnesium peroxide, Magnesium sulfate, Magnesium trisilicate, Manidipine, Maprotiline, Mazaticol, Mazindol, Mebanazine, Mebeverine, Mebicar, Mebutamate, Mecamylamine, Mechlorethamine, Meclizine, Medazepam, Medetomidine, Medical Cannabis, Medifoxamine, Medroxyprogesterone acetate, Mefenamic acid, Mefenorex, Mefloquine, Melatonin, Melitracen, Meloxicam, Melperone, Memantine, Mepenzolate, Meperidine, Mephedrone, Mephenoxalone, Mephentermine, Mephenytoin, Mepindolol, Mepivacaine, Meprobamate, Meptazinol, Mepyramine, Mequitazine, Mesoridazine, Mestranol, Metahexamide, Metamfetamine, Metaraminol, Metaxalone, Metergoline, Metformin, Methacholine, Methadone, Methadyl acetate, Methanesulfonyl Fluoride, Methantheline, Methapyrilene, Methaqualone, Metharbital, Methimazole, Methocarbamol, Methohexital, Methotrimeprazine, Methoxamine, Methoxyflurane, Methoxyphenamine, Methscopolamine, Methscopolamine bromide, Methsuximide, Methyclothiazide, Methylcellulose, Methylene blue, Methylenedioxyethamphetamine, Methylpentynol, Methylphenobarbital, Methylphosphinic Acid, Methylthioninium, Methyprylon, Methysergide, Metixene, Metoclopramide, Metocurine, Metocurine iodide, Metolazone, Metoprolol, Metrifonate, Metronidazole, Metyrosine, Mexiletine, Mianserin, Mibefradil, Miconazole, Midazolam, Midodrine, Midomafetamine, Mifepristone, Milnacipran, Minaprine, Mineral oil, Minocycline, Mirabegron, Mirtazapine, Mivacurium, Mizolastine, MK-212, MMDA, Mocetinostat, Moclobemide, Modafinil, Moexipril, Molindone, Monopotassium phosphate, Montelukast, Moperone, Moricizine, Morphine, Mosapramine, Mosapride, Moxifloxacin, Moxonidine, MRK-409, N-(2-hydroxybenzyl)-2,5-dimethoxy-4-cyanophenylethylamine, Nabilone, Nabiximols, Nabumetone, Nadolol, Nafamostat, Naftidrofuryl, Nalbuphine, Nalidixic acid, Naloxegol, Naltrexone, Naluzotan, Naratriptan, Naronapride, Nateglinide, Nebivolol, Nefazodone, Nefiracetam, Nelfinavir, Nemonoxacin, Neocitrullamon, Neosaxitoxin, Neostigmine, Netupitant, Nevirapine, Niacin, Nialamide, Niaprazine, Nicardipine, Nicergoline, Niclosamide, Nicomorphine, Nicotine, Nifedipine, Niguldipine, Nilotinib, Nilutamide, Nilvadipine, Nimodipine, Nisoxetine, Nitrazepam, Nitrendipine, Nitrous oxide, Nizatidine, Nizofenone, Nomifensine, Nordazepam, Norepinephrine, Norfenefrine, Norfloxacin, Norgestimate, Normethadone, Nortriptyline, Noscapine, Nylidrin, Ocinaplon, Octamoxin, Octopamine, Octreotide, Ofloxacin, Olanzapine, Oliceridine, Olodaterol, Omeprazole, Ondansetron, Opipramol, Opium, Orbifloxacin, Orciprenaline, Oritavancin, Orphenadrine, Orvepitant, Osanetant, Osilodrostat, Ospemifene, Otilonium, Oxaflozane, Oxaliplatin, Oxamniquine, Oxandrolone, Oxaprotiline, Oxatomide, Oxazepam, Oxazepam acetate, Oxcarbazepine, Oxiracetam, Oxitriptan, Oxitropium, Oxolinic acid, Oxprenolol, Oxybuprocaine, Oxybutynin, Oxycodone, Oxyfedrine, Oxymetazoline, Oxymorphone, Oxypertine, Oxyphencyclimine, Oxyphenisatin, Oxyphenisatin acetate, Oxyphenonium, Oxytocin, Pagoclone, Paliperidone, Palmidrol, Palonosetron, Pancuronium, Panobinostat, Papaverine, Paraldehyde, Paramethadione, Paraoxon, Parecoxib, Pargyline, Paroxetine, Pasireotide, Pazopanib, Pazufloxacin, Pefloxacin, Peginterferon alfa-2b, Pegvisomant, Penbutolol, Penfluridol, Pentaerithrityl, Pentamidine, Pentazocine, Penthienate, Pentobarbital, Pentolinium, Perampanel, Perazine, Perflutren, Pergolide, Perhexiline, Periciazine, Perospirone, Perphenazine, Perphenazine enanthate, PF-00610355, Phenacemide, Phenacetin, Phenazocine, Phencyclidine, Phendimetrazine, Phenelzine, Phenethylamine, Pheneturide, Phenformin, Phenglutarimide, Phenibut, Pheniprazine, Pheniramine, Phenmetrazine, Phenobarbital, Phenolphthalein, Phenoperidine, Phenoxypropazine, Phenprobamate, Phenprocoumon, Phenserine, Phensuximide, Phentermine, Phenylbutazone, Phenylbutyric acid, Phenytoin, Phosmet, Physostigmine, Piclozotan, Picosulfuric acid, Pilsicainide, Pimozide, Pinaverium, Pinazepam, Pindolol, Pipamperone, Pipecuronium, Pipemidic acid, Pipenzolate, Piperaquine, Piperazine, Piperidolate, Pipotiazine, Pirbuterol, Pirenzepine, Piritramide, Pirlindole, Piromidic acid, Piroxicam, Pitavastatin, Pitolisant, Pivagabine, Pivhydrazine, Pizotifen, Plantago ovata seed, Plantago seed, Plecanatide, Poldine, Polycarbophil, Polyethylene glycol, Polythiazide, Pomalidomide, Ponatinib, Ponesimod, Posaconazole, Posiphen, Potassium chloride, Potassium sulfate, Pracinostat, Practolol, Prajmaline, Pralsetinib, Pramipexole, Pramlintide, Pramocaine, Pranlukast, Prasugrel, Prazepam, Prazosin, Pregabalin, Prenalterol, Prenylamine, Pridinol, Prifinium, Prilocaine, Primaquine, Primidone, Probenecid, Probucol, Procainamide, Procaine, Procarbazine, Procaterol, Prochlorperazine, Procyclidine, Profenamine, Progabide, Progesterone, Proguanil, Promazine, Promethazine, Propacetamol, Propafenone, Propanidid, Propantheline, Propiomazine, Propiopromazine, Propiverine, Propofol, Propranolol, Prothipendyl, Protokylol, Protriptyline, Proxibarbal, Prucalopride, Prulifloxacin, PRX-08066, Psilocybin, Pyrantel, Pyrazolam, Pyridostigmine, Pyrithyldione, Quazepam, Quetiapine, Quinethazone, Quinidine, Quinine, Quinupramine, Racepinephrine, Raclopride, Ractopamine, Ramelteon, Ramosetron, Ranitidine, Ranolazine, Rapacuronium, Rasagiline, Reboxetine, Regorafenib, Regramostim, Relugolix, Remacemide, Remifentanil, Remimazolam, Remoxipride, Renzapride, Repinotan, Reposal, Reproterol, Reserpine, Revefenacin, Rhein, Ribociclib, Ricolinostat, Rifamycin, Rilmenidine, Rilonacept, Rilpivirine, Riluzole, Rimiterol, Rimonabant, Risperidone, Ritanserin, Ritobegron, Ritodrine, Ritonavir, Rivastigmine, Rizatriptan, Rociverine, Rocuronium, Rofecoxib, Rolapitant, Rolipram, Romidepsin, Romifidine, Ropeginterferon alfa-2b, Ropinirole, Ropivacaine, Rosiglitazone, Rosoxacin, Rosuvastatin, Rotigotine, Roxithromycin, Rucaparib, Rufinamide, Rufloxacin, Rupatadine, Ruxolitinib, S-Ethylisothiourea, Safinamide, Safrazine, Salbutamol, Salicylic acid, Salmeterol, Salvinorin A, Saquinavir, Sarafloxacin, Saredutant, Sarpogrelate, Satralizumab, Scopolamine, Secobarbital, Secretin human, Secretin porcine, Secukinumab, Selegiline, Selumetinib, Sennosides, Seproxetine, Seratrodast, Serotonin, Sertindole, Sertraline, Sevoflurane, Sibutramine, Sildenafil, Siltuximab, Simendan, Simvastatin, Siponimod, Sitafloxacin, Sitaxentan, SLV319, Sodium ascorbate, Sodium cation, Sodium fluorophosphate, Sodium oxybate, Sodium phosphate, dibasic, Sodium phosphate, dibasic, unspecified form, Sodium phosphate, monobasic, Sodium phosphate, monobasic, unspecified form, Sodium sulfate, Sodium tartrate, Solabegron, Solifenacin, Solriamfetol, Sorafenib, Sorbitol, Sotalol, Sparfloxacin, Sparteine, St. John's Wort, Stiripentol, Styramate, Succinylcholine, Sufentanil, Sulfadiazine, Sulfamethizole, Sulfamethoxazole, Sulfamoxole, Sulfaphenazole, Sulfapyridine, Sulfate ion, Sulfinpyrazone, Sulfisoxazole, Sulpiride, Sulthiame, Sultopride, Sumatriptan, Sunitinib, Surinabant, Suvorexant, Synephrine, Tacrine, Tacrolimus, Tafenoquine, Talbutal, Talinolol, Talopram, Tamoxifen, Tamsulosin, Tandospirone, Tandutinib, Tapentadol, Taranabant, Tasimelteon, TD-8954, Technetium Tc-99m ciprofloxacin, Technetium Tc-99m tilmanocept, Tedisamil, Tegaserod, Telavancin, Telithromycin, Temafloxacin, Temazepam, Temefos, Temsirolimus, Tenamfetamine, Teniposide, Tenoxicam, Terbinafine, Terbutaline, Terfenadine, Terlipressin, Terodiline, Tertatolol, Tesmilifene, Testosterone, Testosterone cypionate, Testosterone enanthate, Testosterone undecanoate, Tetrabenazine, Tetracaine, Tetrahydrocannabivarin, Tetrahydropalmatine, Tetrazepam, Tetrodotoxin, Tetryzoline, Thalidomide, Theodrenaline, Theophylline, Thiamylal, Thiazinam, Thiethylperazine, Thiocolchicoside, Thiopental, Thiopropazate, Thioproperazine, Thioridazine, Thiotepa, Thiothixene, Thonzylamine, Tiagabine, Tianeptine, Tiapride, Ticagrelor, Ticlopidine, Tiemonium iodide, Tienilic acid, Tiletamine, Tilidine, Timepidium, Timolol, Tiotropium, Tipiracil, Tipranavir, Tizanidine, Tocilizumab, Tofisopam, Tolazamide, Tolbutamide, Tolcapone, Toloxatone, Tolperisone, Tolterodine, Topiramate, Topiroxostat, Torasemide, Toremifene, Trabectedin, Tramadol, Tramazoline, Tramiprosate, Tranilast, Tranylcypromine, Trazodone, Treprostinil, Tretamine, Tretinoin, Tretoquinol, Triazolam, Tricaine, Trichlormethiazide, Trichloroethylene, Triclabendazole, Triclofos, Tridihexethyl, Trifluoperazine, Trifluperidol, Triflupromazine, Trihexyphenidyl, Trimebutine, Trimethadione, Trimethaphan, Trimethobenzamide, Trimethoprim, Trimipramine, Tripelennamine, Triprolidine, Triptorelin, Troglitazone, Tropatepine, Tropicamide, Tropisetron, Trospium, Trovafloxacin, Tryptophan, Tubocurarine, Tucidinostat, Tulobuterol, Tyramine, Tyrothricin, Umeclidinium, Urapidil, Urethane, Vabicaserin, Valbenazine, Valdecoxib, Valnoctamide, Valproate bismuth, Valproic acid, Valpromide, Valsartan, Vandetanib, Vardenafil, Varenicline, Vecuronium, Vemurafenib, Venlafaxine, Veralipride, Verapamil, Vernakalant, Vicriviroc, Vigabatrin, Vilanterol, Vilazodone, Viloxazine, Vinbarbital, Vinblastine, Vinorelbine, Vinpocetine, Vinyl ether, Vinylbital, Vismodegib, Voriconazole, Vorinostat, Vortioxetine, Voxelotor, Warfarin, WIN 55212-2, Wortmannin, Xamoterol, Ximelagatran, Xylazine, Xylometazoline, YKP-1358, Yohimbine, Zafirlukast, Zaleplon, Zaltoprofen, Ziconotide, Zidovudine, Zileuton, Zimelidine, Ziprasidone, Zolazepam, Zolmitriptan, Zolpidem, Zonisamide, Zopiclone, Zotepine, Zuclopenthixol" />
          <attvalue for="13" value="IRCT20200504047298N3, NCT04456439" />
          <attvalue for="14" value="3, Not Available" />
          <attvalue for="15" value="http://en.irct.ir/trial/49696, https://clinicaltrials.gov/show/NCT04456439" />
          <attvalue for="16" value="Diphenhydramine" />
          <attvalue for="17" value="https://www.drugbank.ca/structures/DB01075/image.svg" />
          <attvalue for="18" value="Drug" />
          <attvalue for="19" value="2" />
          <attvalue for="20" value="0.1267390555753655" />
          <attvalue for="21" value="1.3412454821686665e-05" />
          <attvalue for="22" value="5.15275139549924e-07" />
          <attvalue for="23" value="0" />
          <attvalue for="24" value="0" />
          <attvalue for="25" value="#FC5F67" />
          <attvalue for="26" value="#FB3640" />
        </attvalues>
      </node>
      <node id="Histamine H1 receptor" label="Histamine H1 receptor">
        <attvalues>
          <attvalue for="27" value="HRH1" />
          <attvalue for="0" value="P35367" />
          <attvalue for="28" value="7DFL" />
          <attvalue for="29" value="Humans" />
          <attvalue for="30" value="Membrane receptor" />
          <attvalue for="31" value="Family A G protein-coupled receptor" />
          <attvalue for="32" value="Cell membrane" />
          <attvalue for="33" value="TAC1" />
          <attvalue for="34" value="Neoplasms, Autoimmune Diseases, Malignant Neoplasms, Cardiovascular Diseases, Colonic Neoplasms, Diabetes Mellitus, Parasitic Diseases, Psychotic Disorders, Primary malignant neoplasm, Mammary Neoplasms, Malignant neoplasm of soft tissue" />
          <attvalue for="35" value="Clemastine, Cetirizine, Terfenadine, Buclizine, Doxylamine, Dexbrompheniramine, Triprolidine, Loratadine, Hydroxyzine, Cinnarizine, Astemizole, Histamine, Azatadine, Meclizine, Carbinoxamine, Olopatadine, Tripelennamine, Brompheniramine, Methdilazine, Maprotiline, Fexofenadine, Desloratadine, Azelastine, Dimenhydrinate, Mequitazine, Diphenhydramine, Emedastine, Chlorpheniramine, Diphenylpyraline, Cyclizine, Bromodiphenhydramine, Alimemazine, Ziprasidone, Olanzapine, Clozapine, Promazine, Trazodone, Benzquinamide, Propiomazine, Ketotifen, Promethazine, Levocabastine, Doxepin, Desipramine, Orphenadrine, Methotrimeprazine, Phenindamine, Pheniramine, Clofedanol, Flunarizine, Aceprometazine, Chlorprothixene, Mirtazapine, Quetiapine, Cyproheptadine, Bepotastine, Epinastine, Mianserin, Tesmilifene, HY10275, SO-101, OBE101, Epicept NP-1, Asenapine, Ocaperidone, Benzatropine, Paliperidone, Aripiprazole, Amitriptyline, Imipramine, Nortriptyline, Escitalopram, Trimipramine, Tolazoline, Alcaftadine, Antazoline, Chloropyramine, Dimetindene, Isothipendyl, Betahistine, Mepyramine, Chlorpromazine, Iloperidone, Citalopram, Zuclopenthixol, Chlorcyclizine, Loxapine, Amoxapine, Butriptyline, Esmirtazapine, Levocetirizine, Cariprazine, Bilastine, Acrivastine, Dexchlorpheniramine maleate, Perospirone, Dosulepin, Rupatadine, Lorpiprazole, Lamotrigine, Pizotifen, Thonzylamine, Aripiprazole lauroxil, Prochlorperazine, Haloperidol, Paroxetine, Risperidone" />
          <attvalue for="36" value="https://www.drugbank.ca/polypeptides/P35367" />
          <attvalue for="16" value="Histamine H1 receptor" />
          <attvalue for="17" value="https://cdn.rcsb.org/images/structures/df/7dfl/7dfl_assembly-1.jpeg" />
          <attvalue for="18" value="Target" />
          <attvalue for="19" value="4" />
          <attvalue for="20" value="0.1457420829937781" />
          <attvalue for="21" value="0.0032108203501400342" />
          <attvalue for="22" value="6.731111357785038e-06" />
          <attvalue for="23" value="0" />
          <attvalue for="24" value="148" />
          <attvalue for="25" value="#12EAEA" />
          <attvalue for="26" value="#0EBEBE" />
        </attvalues>
      </node>
      <node id="Muscarinic acetylcholine receptor M2" label="Muscarinic acetylcholine receptor M2">
        <attvalues>
          <attvalue for="27" value="CHRM2" />
          <attvalue for="0" value="P08172" />
          <attvalue for="28" value="6U1N" />
          <attvalue for="29" value="Humans" />
          <attvalue for="30" value="Membrane receptor" />
          <attvalue for="31" value="Family A G protein-coupled receptor" />
          <attvalue for="32" value="Cell membrane" />
          <attvalue for="33" value="GNG2, GRM8, TAS2R16" />
          <attvalue for="34" value="Mood Disorders, Diabetic Neuropathies, Drug abuse, Drug Use Disorders, Substance Use Disorders, Substance-Related Disorders, Diabetic Polyneuropathies, Mental disorders, Cardiomyopathy, Dilated, Hypertensive disease" />
          <attvalue for="35" value="Atropine, Homatropine methylbromide, Cryptenamine, Diphenidol, Ipratropium, Olanzapine, Oxyphencyclimine, Procyclidine, Carbamoylcholine, Hyoscyamine, Gallamine triethiodide, Tridihexethyl, Triflupromazine, Anisotropine methylbromide, Rocuronium, Benzquinamide, Tolterodine, Promethazine, Doxacurium, Flavoxate, Desipramine, Mivacurium, Methotrimeprazine, Oxybutynin, Pilocarpine, Metocurine, ALKS 27, Nicardipine, Quetiapine, Tiotropium, Ziprasidone, Clozapine, Darifenacin, Cocaine, Pipecuronium, Pancuronium, Disopyramide, Profenamine, Chlorprothixene, Doxepin, Imipramine, Cyproheptadine, Brompheniramine, Tropicamide, Dicyclomine, Scopolamine, Trihexyphenidyl, Solifenacin, Succinylcholine, Maprotiline, Methscopolamine bromide, Dimetindene, Fesoterodine, Bethanechol, Aclidinium, Loxapine, Terfenadine, Glycopyrronium, Umeclidinium, Diphenhydramine, Hexocyclium, Butylscopolamine, Dosulepin, Imidafenacin, Acetylcholine, Homatropine, Pizotifen, Propiverine, Thonzylamine, Rapacuronium, Rociverine, Trimebutine, Aripiprazole lauroxil, Aripiprazole, Methantheline, Methacholine, Metixene, Doxylamine, Propiomazine, Amoxapine, Trimipramine, Meperidine, Cinnarizine, Ketamine, Etoperidone, Revefenacin, Amitriptyline, Paroxetine, Nortriptyline" />
          <attvalue for="36" value="https://www.drugbank.ca/polypeptides/P08172" />
          <attvalue for="16" value="Muscarinic acetylcholine receptor M2" />
          <attvalue for="17" value="https://cdn.rcsb.org/images/structures/u1/6u1n/6u1n_assembly-1.jpeg" />
          <attvalue for="18" value="Target" />
          <attvalue for="19" value="3" />
          <attvalue for="20" value="0.13458090407552759" />
          <attvalue for="21" value="0.0003696397031405514" />
          <attvalue for="22" value="2.3078045803123907e-06" />
          <attvalue for="23" value="0" />
          <attvalue for="24" value="22" />
          <attvalue for="25" value="#12EAEA" />
          <attvalue for="26" value="#0EBEBE" />
        </attvalues>
      </node>
      <node id="Ledipasvir" label="Ledipasvir">
        <attvalues>
          <attvalue for="0" value="DB09027" />
          <attvalue for="1" value="CC(C)[C@@H](C(=O)N1CC2(CC2)C[C@H]1C3=NC=C(N3)C4=CC5=C(C=C4)C6=C(C5(F)F)C=C(C=C6)C7=CC8=C(C=C7)N=C(N8)[C@@H]9[C@H]1CC[C@H](C1)N9C(=O)[C@H](C(C)C)NC(=O)OC)NC(=O)OC" />
          <attvalue for="2" value="J" />
          <attvalue for="3" value="J05" />
          <attvalue for="4" value="J05A" />
          <attvalue for="5" value="J05AP" />
          <attvalue for="6" value="J05AP51" />
          <attvalue for="7" value="Nonstructural protein 5A" />
          <attvalue for="8" value="" />
          <attvalue for="9" value="" />
          <attvalue for="10" value="Multidrug resistance protein 1, ATP-binding cassette sub-family G member 2" />
          <attvalue for="11" value="Not Available" />
          <attvalue for="12" value="Abacavir, Abemaciclib, Aceclofenac, Acemetacin, Acetaminophen, Acetazolamide, Acetyldigoxin, Acetylsalicylic acid, Aclidinium, Acrivastine, Acyclovir, Adefovir, Adefovir dipivoxil, Adenovirus type 7 vaccine live, Afatinib, Albutrepenonacog alfa, Alclofenac, Aldesleukin, Allopurinol, Allylestrenol, Almasilate, Alminoprofen, Almotriptan, Alogliptin, Aloglutamol, Alprazolam, Aluminium acetoacetate, Aluminium glycinate, Aluminium phosphate, Aluminum hydroxide, Amantadine, Ambrisentan, Amikacin, Amiloride, Aminophenazone, Amiodarone, Amitriptyline, Ammonium chloride, Amoxicillin, Amphetamine, Amphotericin B, Ampicillin, Amrinone, Ancestim, Anthrax vaccine, Antihemophilic factor (recombinant), PEGylated, Antipyrine, Antithrombin III human, Antrafenine, Apalutamide, Apixaban, Apramycin, Apremilast, Arbekacin, Arformoterol, Arotinolol, Arsenic trioxide, Asenapine, Asunaprevir, Atazanavir, Atomoxetine, Auranofin, Aurothioglucose, Avanafil, Avatrombopag, Axitinib, Azacitidine, Azapropazone, Azathioprine, Azelaic acid, Azosemide, Aztreonam, Bacillus calmette-guerin substrain connaught live antigen, Bacillus calmette-guerin substrain danish 1331 live antigen, Bacillus calmette-guerin substrain russian BCG-I live antigen, Bacillus calmette-guerin substrain tice live antigen, Bacitracin, Baclofen, Balsalazide, Baricitinib, BCG vaccine, Belantamab mafodotin, Belinostat, Belumosudil, Bendamustine, Bendroflumethiazide, Benorilate, Benoxaprofen, Benserazide, Benzatropine, Benznidazole, Benzthiazide, Benzydamine, Bepotastine, Berotralstat, Betrixaban, Bicisate, Binimetinib, Biricodar, Bismuth subgallate, Bismuth subnitrate, Bisoprolol, Bisoxatin, Bleomycin, Blonanserin, Bortezomib, Bosutinib, Brefeldin A, Brentuximab vedotin, Brivaracetam, Bromazepam, Bromotheophylline, Budesonide, Bumadizone, Bumetanide, Bupropion, Buspirone, Butabarbital, Buthiazide, Cabazitaxel, Cabergoline, Calcium carbonate, Calcium silicate, Canagliflozin, Canrenoic acid, Canrenone, Capecitabine, Capmatinib, Capreomycin, Carbamazepine, Carbaspirin calcium, Carbidopa, Carboplatin, Carfilzomib, Carmustine, Carprofen, Carvedilol, Cefacetrile, Cefaclor, Cefadroxil, Cefaloridine, Cefalotin, Cefamandole, Cefapirin, Cefatrizine, Cefazedone, Cefazolin, Cefbuperazone, Cefcapene, Cefdinir, Cefditoren, Cefepime, Cefetamet, Cefmenoxime, Cefmetazole, Cefminox, Cefodizime, Cefonicid, Cefoperazone, Ceforanide, Cefotaxime, Cefotetan, Cefotiam, Cefoxitin, Cefozopran, Cefpiramide, Cefpirome, Cefpodoxime, Cefprozil, Cefradine, Cefroxadine, Cefsulodin, Ceftaroline fosamil, Ceftazidime, Ceftezole, Ceftibuten, Ceftizoxime, Ceftobiprole, Ceftolozane, Ceftriaxone, Cefuroxime, Celecoxib, Cephalexin, Cephaloglycin, Cephalothin Group, Ceritinib, Certolizumab pegol, Cethromycin, Cetirizine, Cevimeline, Chloral hydrate, Chloroquine, Chlorothiazide, Chloroxylenol, Chlorpromazine, Chlorpropamide, Chlorthalidone, Chlorzoxazone, Choline C 11, Choline magnesium trisalicylate, Choline salicylate, Chondroitin sulfate, Chromic chloride, Chromic citrate, Chromic nitrate, Chromium, Chromium gluconate, Chromium nicotinate, Chromous sulfate, Cicletanine, Cidofovir, Cilostazol, Cimetidine, Cimicoxib, Ciprofloxacin, Cisplatin, Clarithromycin, Clevidipine, Clobazam, Clofarabine, Clofazimine, Clofenamide, Clomifene, Clomipramine, Clonazepam, Clonixin, Clopamide, Clorazepic acid, Clorexolone, Clove oil, Clozapine, Cobicistat, Cobimetinib, Colchicine, Colistimethate, Colistin, Conivaptan, Conjugated estrogens, Copanlisib, Corifollitropin alfa, Crizotinib, Cyanocobalamin, Cyclopenthiazide, Cyclosporine, Cyclothiazide, Dabigatran etexilate, Dabrafenib, Dacarbazine, Daclatasvir, Dacomitinib, Dactinomycin, Dalfampridine, Dapagliflozin, Daptomycin, Darolutamide, Darunavir, Dasabuvir, Dasatinib, Deferiprone, Delafloxacin, Desipramine, Desmopressin, Desvenlafaxine, Deutetrabenazine, Dexamethasone acetate, Dexibuprofen, Dexketoprofen, Dexlansoprazole, Dexmedetomidine, Dexniguldipine, Dexpanthenol, Dexrabeprazole, Dexrazoxane, Dextran, Diatrizoate, Diazepam, Dichlorobenzyl alcohol, Diclofenac, Diclofenamide, Dicyclomine, Didanosine, Dienogest, Difenpiramide, Diflunisal, Difluocortolone, Digitoxin, Digoxin, Dihydrostreptomycin, Dimercaprol, Dimetacrine, Dimethyl sulfoxide, Diosmin, Disopyramide, DL-Methylephedrine, Dobutamine, Dolutegravir, Dopamine, Doripenem, Doxacurium, Doxepin, Doxorubicin, Doxycycline, Dronedarone, Drospirenone, Droxicam, Droxidopa, Duloxetine, Duvelisib, Dyphylline, Edoxaban, Edrophonium, Efonidipine, Elacridar, Elagolix, Elbasvir, Eliglustat, Enalaprilat, Enasidenib, Enfortumab vedotin, Entrectinib, Enzalutamide, Epinastine, Epirizole, Epitizide, Eplerenone, Epoprostenol, Erdafitinib, Ertapenem, Ertugliflozin, Erythromycin, Esomeprazole, Estazolam, Estradiol, Estradiol acetate, Estradiol cypionate, Estradiol dienanthate, Estradiol valerate, Estrone sulfate, Eszopiclone, Etacrynic acid, Etafedrine, Ethambutol, Ethenzamide, Ethoxzolamide, Etodolac, Etofenamate, Etomidate, Etonogestrel, Etoperidone, Etoposide, Etoricoxib, Etravirine, Eucalyptus oil, Evening primrose oil, Everolimus, Ezogabine, Famotidine, Favipiravir, Fedratinib, Fenbufen, Fenofibrate, Fenofibric acid, Fenoldopam, Fenoprofen, Fenproporex, Fenquizone, Fentanyl, Fentiazac, Fesoterodine, Fexofenadine, Firocoxib, Flavoxate, Flibanserin, Floctafenine, Flomoxef, Florbetaben (18F), Florbetapir (18F), Floxuridine, Fluconazole, Flucytosine, Fludeoxyglucose (18F), Flumazenil, Flunixin, Fluocinolone acetonide, Flupirtine, Flurazepam, Flurbiprofen, Flutamide, Fluvoxamine, Folic acid, Fomepizole, Fondaparinux, Formestane, Foscarnet, Fosfomycin, Fosinopril, Fostemsavir, Framycetin, Furosemide, Gabapentin enacarbil, Gadobenic acid, Gadodiamide, Gadofosveset trisodium, Gadopentetic acid, Gadoteric acid, Gadoteridol, Ganciclovir, Gemcitabine, Gemfibrozil, Geneticin, Gentamicin, Gentamicin C1a, Gilteritinib, Gimeracil, Givosiran, Glasdegib, Glecaprevir, Glipizide, Glycerol phenylbutyrate, Golodirsen, Goserelin, Grapiprant, Grazoprevir, Guacetisal, Guanethidine, Guanfacine, Haloperidol, Human adenovirus e serotype 4 strain cl-68578 antigen, Hydralazine, Hydrochlorothiazide, Hydroflumethiazide, Hydrolyzed Cephalothin, Hydromorphone, Hydrotalcite, Hydroxocobalamin, Hydroxyethyl Starch, Hygromycin B, Ibuprofen, Ibuproxam, Ibutilide, Icatibant, Icosapent, Idarucizumab, Idebenone, Idelalisib, Ifosfamide, Imidafenacin, Imidazole salicylate, Imipramine, Indacaterol, Indapamide, Indigotindisulfonic acid, Indisulam, Indobufen, Indomethacin, Indoprofen, Inosine pranobex, Inositol, Inotersen, Inotuzumab ozogamicin, Invert sugar, Iobenguane sulfate I-123, Iodixanol, Ioflupane I-123, Iopromide, Iothalamic acid, Ioversol, Ioxilan, Ipecac, Ipilimumab, Isavuconazole, Isavuconazonium, Isepamicin, Isoflavone, Isoniazid, Isosorbide, Isosorbide mononitrate, Isosulfan blue, Isotretinoin, Isoxicam, Isradipine, Istradefylline, Itraconazole, Ivacaftor, Ivosidenib, Ixabepilone, Ixazomib, Kanamycin, Kebuzone, Ketamine, Ketazolam, Ketoconazole, Ketoprofen, Ketorolac, Labetalol, Lafutidine, Lamivudine, Lamotrigine, Laniquidar, Lansoprazole, Lapatinib, Larotrectinib, Lasmiditan, Latamoxef, Lavoltidine, Lefamulin, Lemborexant, Lenalidomide, Lenvatinib, Lesinurad, Leuprolide, Levobupivacaine, Levocarnitine, Levocetirizine, Levofloxacin, Levoketoconazole, Levomilnacipran, Levosalbutamol, Levothyroxine, Linagliptin, Liothyronine, Lisinopril, Lithium carbonate, Lithium cation, Lithium citrate, Lixisenatide, Lofexidine, Lomitapide, Lonafarnib, Lonazolac, Loncastuximab tesirine, Loperamide, Lopinavir, Loracarbef, Lorazepam, Lorcaserin, Lornoxicam, Lorpiprazole, Loxapine, Loxoprofen, Lubiprostone, Lumacaftor, Lumiracoxib, Lusutrombopag, Macitentan, Magaldrate, Magnesium carbonate, Magnesium chloride, Magnesium hydroxide, Magnesium oxide, Magnesium peroxide, Magnesium salicylate, Magnesium silicate, Magnesium trisilicate, Mangafodipir, Mannitol, Maprotiline, Mebutizide, Mecamylamine, Meclofenamic acid, Medroxyprogesterone acetate, Mefenamic acid, Mefloquine, Mefruside, Megestrol acetate, Meloxicam, Melperone, Memantine, Meperidine, Mepivacaine, Meropenem, Mersalyl, Mesalazine, Metamfetamine, Metamizole, Metaxalone, Metformin, Methadone, Methantheline, Methazolamide, Methimazole, Methotrexate, Methoxsalen, Methyclothiazide, Methyldopa, Methylene blue, Methylnaltrexone, Methyltestosterone, Metiamide, Meticrane, Metildigoxin, Metoclopramide, Metolazone, Metoprolol, Metyrapone, Mibefradil, Midazolam, Mifepristone, Migalastat, Milnacipran, Milrinone, Mirabegron, Mofebutazone, Morniflumate, Morphine, Moxisylyte, Muzolimine, Mycophenolate mofetil, Mycophenolic acid, N-acetyltyrosine, N-methylnicotinamide, Nabumetone, Nadolol, Naldemedine, Nalmefene, Naloxegol, Naloxone, Naproxen, Nateglinide, Neamine, Nedaplatin, Nedocromil, Nefazodone, Neomycin, Neratinib, Netilmicin, Netupitant, Nicorandil, Nifedipine, Nifenazone, Niflumic acid, Niguldipine, Nilotinib, Nilutamide, Nimesulide, Nintedanib, Niperotidine, Nisoldipine, Nitric Oxide, Nitroaspirin, Nitrofurantoin, Nitroprusside, Nizatidine, Norgestimate, Nortriptyline, NS-398, Octinoxate, Odanacatib, Olanzapine, Olsalazine, Omadacycline, Ombitasvir, Omeprazole, ONT-093, Opium, Oseltamivir, Osimertinib, Oxabolone cipionate, Oxacillin, Oxaprozin, Oxazepam, Oxybenzone, Oxyphenbutazone, Oxyquinoline, Palbociclib, Paliperidone, Palonosetron, Pamidronic acid, Panobinostat, Pantoprazole, Parecoxib, Paritaprevir, Paromomycin, Patent Blue, Pazopanib, Pegaptanib, Peginesatide, Pemetrexed, Penbutolol, Pentaerythritol tetranitrate, Pentamidine, Pentastarch, Pentetic acid, Pentobarbital, Pentostatin, Pentoxifylline, Perindopril, Permethrin, Phenazopyridine, Phenelzine, Phentolamine, Phenylbutazone, Pholcodine, Phosphocreatine, Phosphoric acid, Phylloquinone, Pibrentasvir, Picosulfuric acid, Pidotimod, Pindolol, Piperacillin, Piracetam, Piretanide, Pirlindole, Piroxicam, Pirprofen, Pitolisant, Plazomicin, Plerixafor, Polythiazide, Pomalidomide, Ponatinib, Posaconazole, Potassium, Potassium acetate, Potassium bicarbonate, Potassium cation, Potassium chloride, Potassium citrate, Potassium nitrate, Potassium perchlorate, Potassium sulfate, Pralatrexate, Pralidoxime, Pralsetinib, Pramipexole, Prasugrel, Pravastatin, Prednisolone phosphate, Prednisone, Pregabalin, Probenecid, Procainamide, Procaine benzylpenicillin, Proglumetacin, Promethazine, Propacetamol, Propafenone, Propantheline, Propiverine, Propranolol, Propyphenazone, Proquazone, Prucalopride, Puromycin, Pyrantel, Pyrazinamide, Pyridoxine, Pyrithione, Quetiapine, Quinethazone, Quinidine, Quinine, Rabeprazole, Ramelteon, Ranitidine, Ranolazine, Rasagiline, Regorafenib, Relugolix, Remdesivir, Reserpine, Resorcinol, Revefenacin, Ribavirin, Ribostamycin, Rifampicin, Rifamycin, Rifaximin, Rimegepant, Ripretinib, Ritonavir, Rivaroxaban, Rizatriptan, Robenacoxib, Rofecoxib, Roflumilast, Rolapitant, Rolofylline, Romidepsin, Ropivacaine, Rosiglitazone, Rosuvastatin, Roxatidine acetate, Rubella virus vaccine, Rucaparib, Ruxolitinib, Sacubitril, Salbutamol, Salicylamide, Salicylic acid, Salmon calcitonin, Salsalate, Sapropterin, Saquinavir, Sarecycline, Saxagliptin, SC-236, Secobarbital, Selenious acid, Selenium, Selexipag, Selumetinib, Sibutramine, Sildenafil, Silodosin, Simeprevir, Simvastatin, Sirolimus, Sisomicin, Sitagliptin, Sodium acetate, Sodium aurothiomalate, Sodium bicarbonate, Sodium fluoride, Sodium sulfate, Sodium zirconium cyclosilicate, Solriamfetol, Sorafenib, Sorbitol, Spiradoline, Spironolactone, St. John's Wort, Stiripentol, Streptomycin, Strontium chloride, Sucralfate, Sulbactam, Sulfadiazine, Sulfamethoxazole, Sulfasalazine, Sulindac, Sumatriptan, Suvorexant, Suxibuzone, Synthetic Conjugated Estrogens, A, Synthetic Conjugated Estrogens, B, Tacrolimus, Tadalafil, Talazoparib, Talinolol, Talniflumate, Tamoxifen, Tamsulosin, Tariquidar, Tasimelteon, Tazemetostat, Technetium Tc-99m exametazime, Technetium Tc-99m mebrofenin, Technetium Tc-99m oxidronate, Technetium Tc-99m pyrophosphate, Technetium Tc-99m sestamibi, Teduglutide, Tegafur, Tegaserod, Telaprevir, Telavancin, Temazepam, Temozolomide, Temsirolimus, Tenidap, Tenofovir disoproxil, Tenoxicam, Tepotinib, Tepoxalin, Terbutaline, Testolactone, Testosterone, Testosterone cypionate, Testosterone enanthate, Testosterone propionate, Testosterone undecanoate, Tetracycline, Tetradecyl hydrogen sulfate (ester), Tezacaftor, Theobromine, Thiabendazole, Thiethylperazine, Tiapride, Tiaprofenic acid, Ticagrelor, Ticlopidine, Tienilic acid, Tiludronic acid, Timolol, Tinidazole, Tinoridine, Tiopronin, Tiotropium, Tipranavir, Tirofiban, Tivozanib, Tixocortol, Tobramycin, Tocopherol, Tolazamide, Tolbutamide, Tolcapone, Tolfenamic acid, Tolmetin, Toloxatone, Tolterodine, Tolvaptan, Topiramate, Topiroxostat, Topotecan, Torasemide, Toremifene, Tositumomab, Tramadol, Trametinib, Trastuzumab emtansine, Trazodone, Triamterene, Triazolam, Trichlormethiazide, Triethylenetetramine, Trifluridine, Trilaciclib, Trimebutine, Trimethoprim, Trimetrexate, Trimipramine, Tripamide, Tropisetron, Tucatinib, Typhoid Vaccine Live, Ubrogepant, Ularitide, Umbralisib, Umeclidinium, Vaborbactam, Valaciclovir, Valbenazine, Valdecoxib, Valganciclovir, Valspodar, Vancomycin, Vandetanib, Vardenafil, Varenicline, Varicella zoster vaccine (live/attenuated), Velpatasvir, Vemurafenib, Venetoclax, Venlafaxine, Verapamil, Vibrio cholerae CVD 103-HgR strain live antigen, Vilanterol, Viloxazine, Vinblastine, Vincristine, Vinflunine, Voclosporin, Vonoprazan, Vorapaxar, Vortioxetine, Voxilaprevir, Warfarin, Xipamide, Yellow fever vaccine, Zaleplon, Zaltoprofen, Zanamivir, Zomepirac, Zonisamide, Zosuquidar" />
          <attvalue for="13" value="CTRI/2020/08/027345, NCT04460443, NCT04498936, NCT04530422" />
          <attvalue for="14" value="3, 2, 3, 4, 3" />
          <attvalue for="15" value="http://www.ctri.nic.in/Clinicaltrials/pmaindet2.php?trialid=45932, https://clinicaltrials.gov/show/NCT04460443, https://clinicaltrials.gov/show/NCT04498936, https://clinicaltrials.gov/show/NCT04530422" />
          <attvalue for="16" value="Ledipasvir" />
          <attvalue for="17" value="https://www.drugbank.ca/structures/DB09027/image.svg" />
          <attvalue for="18" value="Drug" />
          <attvalue for="19" value="1" />
          <attvalue for="20" value="0.001560214529497806" />
          <attvalue for="21" value="0.0" />
          <attvalue for="22" value="5.272545881833215e-70" />
          <attvalue for="23" value="0" />
          <attvalue for="24" value="0" />
          <attvalue for="25" value="#FC5F67" />
          <attvalue for="26" value="#FB3640" />
        </attvalues>
      </node>
      <node id="Nonstructural protein 5A" label="Nonstructural protein 5A">
        <attvalues>
          <attvalue for="27" value="NS5A" />
          <attvalue for="0" value="Q5L478" />
          <attvalue for="28" value="4CL1" />
          <attvalue for="29" value="Hepatitis C Virus" />
          <attvalue for="30" value="Not Available" />
          <attvalue for="31" value="Not Available" />
          <attvalue for="32" value="Not Available" />
          <attvalue for="33" value="" />
          <attvalue for="34" value="Hepatitis C Virus" />
          <attvalue for="35" value="Daclatasvir, Ledipasvir, Ombitasvir, Elbasvir, Velpatasvir, Pibrentasvir" />
          <attvalue for="36" value="https://www.drugbank.ca/polypeptides/Q5L478" />
          <attvalue for="16" value="Nonstructural protein 5A" />
          <attvalue for="17" value="https://cdn.rcsb.org/images/structures/cl/4cl1/4cl1_assembly-1.jpeg" />
          <attvalue for="18" value="Target" />
          <attvalue for="19" value="4" />
          <attvalue for="20" value="0.0027303754266211604" />
          <attvalue for="21" value="5.5950316119286075e-06" />
          <attvalue for="22" value="1.054509176366643e-69" />
          <attvalue for="23" value="0" />
          <attvalue for="24" value="201" />
          <attvalue for="25" value="#12EAEA" />
          <attvalue for="26" value="#0EBEBE" />
        </attvalues>
      </node>
      <node id="Spironolactone" label="Spironolactone">
        <attvalues>
          <attvalue for="0" value="DB00421" />
          <attvalue for="1" value="CC(=O)S[C@@H]1CC2=CC(=O)CC[C@@]2([C@@H]3[C@@H]1[C@@H]4CC[C@]5([C@]4(CC3)C)CCC(=O)O5)C" />
          <attvalue for="2" value="C" />
          <attvalue for="3" value="C03" />
          <attvalue for="4" value="C03D" />
          <attvalue for="5" value="C03DA" />
          <attvalue for="6" value="C03DA01" />
          <attvalue for="7" value="Mineralocorticoid receptor, Androgen receptor, Progesterone receptor, Glucocorticoid receptor, Cytochrome P450 11B2, mitochondrial, Steroid 17-alpha-hydroxylase/17,20 lyase, 3-oxo-5-alpha-steroid 4-dehydrogenase 1, 3-oxo-5-alpha-steroid 4-dehydrogenase 2, Polyprenol reductase, Sex hormone-binding globulin, Voltage-dependent calcium channel gamma-1 subunit, Voltage-dependent calcium channel gamma-2 subunit, Voltage-dependent calcium channel gamma-3 subunit, Voltage-dependent calcium channel gamma-4 subunit, Voltage-dependent calcium channel gamma-5 subunit, Voltage-dependent calcium channel gamma-6 subunit, Voltage-dependent calcium channel gamma-7 subunit, Voltage-dependent calcium channel gamma-8 subunit, Voltage-dependent calcium channel subunit alpha-2/delta-1, Voltage-dependent calcium channel subunit alpha-2/delta-2, Voltage-dependent calcium channel subunit alpha-2/delta-3, Voltage-dependent calcium channel subunit alpha-2/delta-4, Voltage-dependent L-type calcium channel subunit alpha-1C, Voltage-dependent L-type calcium channel subunit alpha-1D, Voltage-dependent L-type calcium channel subunit alpha-1F, Voltage-dependent L-type calcium channel subunit alpha-1S, Voltage-dependent L-type calcium channel subunit beta-1, Voltage-dependent L-type calcium channel subunit beta-2, Voltage-dependent L-type calcium channel subunit beta-3, Voltage-dependent L-type calcium channel subunit beta-4, Voltage-dependent N-type calcium channel subunit alpha-1B, Voltage-dependent P/Q-type calcium channel subunit alpha-1A, Voltage-dependent R-type calcium channel subunit alpha-1E, Voltage-dependent T-type calcium channel subunit alpha-1G, Voltage-dependent T-type calcium channel subunit alpha-1H, Voltage-dependent T-type calcium channel subunit alpha-1I, Nuclear receptor subfamily 1 group I member 2" />
          <attvalue for="8" value="Cytochrome P450 2C8, Cytochrome P450 11B1, mitochondrial" />
          <attvalue for="9" value="Serum albumin, Alpha-1-acid glycoprotein 1, Alpha-1-acid glycoprotein 2" />
          <attvalue for="10" value="Canalicular multispecific organic anion transporter 1, Multidrug resistance protein 1, Solute carrier organic anion transporter family member 1A2, Bile salt export pump" />
          <attvalue for="11" value="Transcription factor, Transcription factor, Transcription factor, Transcription factor, Enzyme, Enzyme, Enzyme, Enzyme, Enzyme, Secreted protein, Auxiliary transport protein, Auxiliary transport protein, Auxiliary transport protein, Auxiliary transport protein, Auxiliary transport protein, Auxiliary transport protein, Auxiliary transport protein, Auxiliary transport protein, Auxiliary transport protein, Auxiliary transport protein, Auxiliary transport protein, Auxiliary transport protein, Ion channel, Ion channel, Ion channel, Ion channel, Auxiliary transport protein, Auxiliary transport protein, Auxiliary transport protein, Auxiliary transport protein, Ion channel, Ion channel, Ion channel, Ion channel, Ion channel, Ion channel, Transcription factor" />
          <attvalue for="12" value="(R)-warfarin, (S)-Warfarin, 4-Bromo-2,5-dimethoxyphenethylamine, 4-Methoxyamphetamine, 7,8-Dichloro-1,2,3,4-tetrahydroisoquinoline, Abacavir, Abediterol, Abiraterone, Acebutolol, Aceclofenac, Acemetacin, Acetaminophen, Acetyldigitoxin, Acetyldigoxin, Acetylsalicylic acid, Aclidinium, Acrivastine, Acyclovir, Adrafinil, Agmatine, Albutrepenonacog alfa, Alclofenac, Alcuronium, Aldesleukin, Alfentanil, Aliskiren, Alloin, Allopurinol, Allylestrenol, Almasilate, Alminoprofen, Almotriptan, Alogliptin, Alphacetylmethadol, Alphaprodine, Alprazolam, Alprenolol, Amantadine, Ambrisentan, Amibegron, Amidephrine, Amifostine, Amiloride, Aminophenazone, Amiodarone, Amitraz, Amitriptyline, Amlodipine, Ammonium chloride, Amobarbital, Amodiaquine, Amoxicillin, Amphetamine, Amphotericin B, Ampicillin, Amrinone, Amyl Nitrite, Anastrozole, Ancestim, Angiotensin 1-7, Anisodamine, Antihemophilic factor (recombinant), PEGylated, Antipyrine, Antithrombin III human, Antrafenine, Apalutamide, Apixaban, Apomorphine, Apremilast, Aranidipine, Arbutamine, Ardeparin, Arformoterol, Aripiprazole, Aripiprazole lauroxil, Arotinolol, Arsenic trioxide, Astemizole, Atazanavir, Atenolol, Atomoxetine, Atorvastatin, Atracurium, Atracurium besylate, Atropine, Auranofin, Aurothioglucose, Avanafil, Azacitidine, Azapropazone, Azathioprine, Azelaic acid, Azelastine, Azelnidipine, Azilsartan medoxomil, Aztreonam, Baclofen, Balaglitazone, Balsalazide, Bambuterol, Barbexaclone, Barbital, Baricitinib, Barnidipine, Batefenterol, Belantamab mafodotin, Bemiparin, Benazepril, Benazeprilat, Bencyclane, Bendroflumethiazide, Benidipine, Benmoxin, Benorilate, Benoxaprofen, Benserazide, Benzatropine, Benzbromarone, Benzhydrocodone, Benznidazole, Benzphetamine, Benzydamine, Benzyl alcohol, Bepotastine, Bepridil, Beraprost, Betaxolol, Bethanidine, Bevantolol, Bezitramide, Bicisate, Bietaserpine, Bisacodyl, Bismuth subgallate, Bisoprolol, Bisoxatin, Bitolterol, Bleomycin, Blonanserin, Bopindolol, Bosentan, BQ-123, Bretylium, Brigatinib, Brivaracetam, Brofaromine, Bromazepam, Bromocriptine, Bucindolol, Budesonide, Bufuralol, Bumadizone, Bumetanide, Bupivacaine, Bupranolol, Buprenorphine, Bupropion, Buspirone, Butabarbital, Butalbital, Butorphanol, Cabazitaxel, Cadralazine, Calcium polycarbophil, Canagliflozin, Candesartan, Candesartan cilexetil, Candoxatril, Canrenoic acid, Canrenone, Capecitabine, Capravirine, Capreomycin, Captopril, Carbamazepine, Carbaspirin calcium, Carbetocin, Carbidopa, Carboplatin, Carboxyamidotriazole, Carboxymethylcellulose, Carfentanil, Carfentanil, C-11, Carmustine, Caroverine, Caroxazone, Carprofen, Carvedilol, Castor oil, Cefaclor, Cefadroxil, Cefdinir, Cefotetan, Cefradine, Cefroxadine, Ceftazidime, Ceftibuten, Ceftolozane, Ceftriaxone, Celecoxib, Celiprolol, Cephalexin, Cerivastatin, Certolizumab pegol, Certoparin, Cetirizine, Cevimeline, Chloral hydrate, Chloroquine, Chlorothiazide, Chloroxylenol, Chlorpromazine, Chlorpropamide, Chlorthalidone, Chlorzoxazone, Cholestyramine, Cholic Acid, Choline C 11, Choline magnesium trisalicylate, Choline salicylate, Chondroitin sulfate, Chromic chloride, Chromic citrate, Chromic nitrate, Chromium, Chromium gluconate, Chromium nicotinate, Chromous sulfate, Cicletanine, Cidofovir, Ciglitazone, Cilazapril, Cilazaprilat, Cilnidipine, Cilostazol, Cimetidine, Cimicoxib, Cinnarizine, Ciprofloxacin, Cirazoline, Cisapride, Cisatracurium, Cisplatin, Clarithromycin, Clenbuterol, Clevidipine, Clobazam, Clofarabine, Clomipramine, Clonazepam, Clonidine, Clonixin, Cloranolol, Clorazepic acid, Clorgiline, Clove oil, Clozapine, Codeine, Colchicine, Conivaptan, Conjugated estrogens, Corifollitropin alfa, Cryptenamine, Cyanocobalamin, Cyclandelate, Cyclopenthiazide, Cyclophosphamide, Cyclosporine, Cyclothiazide, Cymarin, Dabigatran etexilate, Dabrafenib, Dacarbazine, Dalfampridine, Dalteparin, Danaparoid, Dantrolene, Dantron, Dapagliflozin, Dapsone, Daptomycin, Darodipine, Dasabuvir, Daunorubicin, Deacetylbisacodyl, Debrisoquine, Deferiprone, Dehydrocholic acid, Delafloxacin, Delapril, Deoxycholic acid, Deoxyepinephrine, Deserpidine, Desflurane, Desipramine, Deslanoside, Desmopressin, Desomorphine, Desvenlafaxine, Detomidine, Deutetrabenazine, Dexamethasone, Dexamethasone acetate, Dexibuprofen, Dexketoprofen, Dexmedetomidine, Dexniguldipine, Dexpanthenol, Dexpropranolol, Dexrazoxane, Dextran, Dextromoramide, Dextropropoxyphene, Dexverapamil, Dezocine, Diamorphine, Diatrizoate, Diazepam, Diazoxide, Dichlorobenzyl alcohol, Diclofenac, Diclofenamide, Dicyclomine, Didanosine, Dienogest, Diethylnorspermine, Diethylstilbestrol, Difenpiramide, Diflunisal, Difluocortolone, Digitoxin, Digoxin, Dihydralazine, Dihydrocodeine, Dihydroergocristine, Dihydroetorphine, Dihydromorphine, Diltiazem, Dimercaprol, Dimetacrine, Dimethyl sulfoxide, Dinutuximab, Diphenoxylate, Dipotassium phosphate, Dipyridamole, Disopyramide, Disulfiram, DL-Methylephedrine, Dobutamine, Docusate, Domperidone, Dopamine, Dopexamine, Doripenem, Dotarizine, Doxacurium, Doxazosin, Doxepin, Doxofylline, Doxorubicin, Doxycycline, DPDPE, Drospirenone, Droxicam, Droxidopa, Duloxetine, Dyphylline, Ebselen, Edoxaban, Edrophonium, Efavirenz, Efonidipine, Elagolix, Eltrombopag, Eluxadoline, Emodin, Emopamil, Empagliflozin, Enalapril, Enalaprilat, Enasidenib, Endralazine, Enoxaparin, Enzalutamide, Epanolol, Eperisone, Ephedra sinica root, Ephedrine, Epinephrine, Epirizole, Eplerenone, Epoprostenol, Eprosartan, Ergometrine, Erlotinib, Ertapenem, Erythromycin, Esatenolol, Esmolol, Estazolam, Estetrol, Estradiol, Estradiol acetate, Estradiol benzoate, Estradiol cypionate, Estradiol dienanthate, Estradiol valerate, Estrone sulfate, Eszopiclone, Etacrynic acid, Etafedrine, Ethambutol, Ethanol, Ethenzamide, Ethinylestradiol, Ethosuximide, Ethylmorphine, Etilefrine, Etodolac, Etofenamate, Etomidate, Etonogestrel, Etoperidone, Etoricoxib, Etorphine, Eucalyptus oil, Evening primrose oil, Ezetimibe, Ezogabine, Felodipine, Fenbufen, Fendiline, Fenofibrate, Fenofibric acid, Fenoldopam, Fenoprofen, Fenoterol, Fenproporex, Fentanyl, Fentiazac, Ferulic acid, Fesoterodine, Fimasartan, Finerenone, Firocoxib, Fish oil, Flavoxate, Floctafenine, Florbetaben (18F), Florbetapir (18F), Floxuridine, Flucloxacillin, Fluconazole, Flucytosine, Fludeoxyglucose (18F), Flumazenil, Flunarizine, Flunixin, Fluocinolone acetonide, Fluorescein, Fluorouracil, Flupirtine, Flurazepam, Flurbiprofen, Flurbiprofen axetil, Fluspirilene, Flutamide, Fluvastatin, Fluvoxamine, Folic acid, Fomepizole, Fondaparinux, Forasartan, Formestane, Formoterol, Fosfomycin, Fosinopril, Fosinoprilat, Fosphenytoin, Fostamatinib, Frangula purshiana bark, Furazolidone, Fusidic acid, Gabapentin enacarbil, Gadobenic acid, Gadodiamide, Gadofosveset trisodium, Gadopentetic acid, Gadoteric acid, Gadoteridol, Gallamine, Gallamine triethiodide, Gallopamil, Ganciclovir, Gemcitabine, Gemfibrozil, Gimeracil, Gitoformate, Glasdegib, Glimepiride, Glipizide, Gluconic Acid, Glyburide, Glycerin, Glycerol phenylbutyrate, Glycochenodeoxycholic Acid, Glycyrrhizic acid, Golodirsen, Goserelin, Guacetisal, Guanabenz, Guanadrel, Guanazodine, Guanethidine, Guanfacine, Guanoclor, Guanoxabenz, Guanoxan, Halofantrine, Haloperidol, Halothane, Harmaline, Heparin, Hexamethonium, Hexobarbital, Hexoprenaline, Higenamine, Hydracarbazine, Hydralazine, Hydrocodone, Hydroflumethiazide, Hydromorphone, Hydroxocobalamin, Hydroxychloroquine, Hydroxyethyl Starch, Ibudilast, Ibuprofen, Ibuproxam, Ibutilide, Icatibant, Icosapent, Idarucizumab, Idebenone, Ifosfamide, Iloprost, Imatinib, Imidafenacin, Imidapril, Imidazole salicylate, Imipramine, Indacaterol, Indapamide, Indenolol, Indigotindisulfonic acid, Indinavir, Indobufen, Indocyanine green acid form, Indomethacin, Indoprofen, Indoramin, Inosine pranobex, Inositol, Invert sugar, Iobenguane sulfate I-123, Iodixanol, Ioflupane I-123, Iopromide, Iothalamic acid, Ioversol, Ioxilan, Ipecac, Ipilimumab, Iproniazid, Irbesartan, Isocarboxazid, Isoetharine, Isoflavone, Isoflurane, Isometheptene, Isoniazid, Isoprenaline, Isosorbide dinitrate, Isosorbide mononitrate, Isosulfan blue, Isotretinoin, Isoxicam, Isoxsuprine, Isradipine, Istradefylline, Itraconazole, Ixazomib, Kebuzone, Ketamine, Ketanserin, Ketazolam, Ketobemidone, Ketoconazole, Ketoprofen, Ketorolac, Konjac mannan, Labetalol, Lacidipine, Lactitol, Lactulose, Lamivudine, Lamotrigine, Lanatoside C, Landiolol, Lansoprazole, Lapatinib, Ledipasvir, Lenalidomide, Lenvatinib, Lercanidipine, Lesinurad, Letermovir, Leuprolide, Levacetylmethadol, Levamlodipine, Levobetaxolol, Levobupivacaine, Levocarnitine, Levocetirizine, Levodopa, Levofloxacin, Levomenthol, Levomilnacipran, Levonordefrin, Levorphanol, Levosalbutamol, Levosimendan, Licofelone, Lidoflazine, Linaclotide, Linezolid, Linsidomine, Liothyronine, Lisinopril, Lithium carbonate, Lithium citrate, Lithium hydroxide, Lixisenatide, Lobeglitazone, Lofentanil, Lofexidine, Lomerizine, Lonazolac, Loperamide, Loratadine, Lorazepam, Lorcaserin, Lornoxicam, Lorpiprazole, Losartan, Lovastatin, Loxoprofen, Lubiprostone, Lumiracoxib, Macitentan, Magnesium, Magnesium acetate, Magnesium acetate tetrahydrate, Magnesium carbonate, Magnesium cation, Magnesium chloride, Magnesium citrate, Magnesium glycinate, Magnesium hydroxide, Magnesium oxide, Magnesium peroxide, Magnesium salicylate, Magnesium sulfate, Magnesium trisilicate, Mangafodipir, Manidipine, Mannitol, Mannitol busulfan, Maprotiline, Mebanazine, Mecamylamine, Meclofenamic acid, Medetomidine, Medroxyprogesterone acetate, Mefenamic acid, Megestrol acetate, Meloxicam, Melperone, Memantine, Meperidine, Mephentermine, Mephenytoin, Mepindolol, Mepivacaine, Meptazinol, Meropenem, Mersalyl, Mesalazine, Mestranol, Metamfetamine, Metamizole, Metaraminol, Metaxalone, Metformin, Methadone, Methadyl acetate, Methazolamide, Methimazole, Methohexital, Methoserpidine, Methotrexate, Methoxamine, Methoxsalen, Methoxyphenamine, Methsuximide, Methyclothiazide, Methylcellulose, Methyldopa, Methylene blue, Methylnaltrexone, Methylphenobarbital, Methyltestosterone, Metildigoxin, Metoclopramide, Metocurine, Metocurine iodide, Metolazone, Metoprolol, Metyrapone, Metyrosine, Mibefradil, Midazolam, Midodrine, Mifepristone, Migalastat, Milnacipran, Milrinone, Minaprine, Mineral oil, Minoxidil, Mirabegron, Mirodenafil, Mitotane, Mivacurium, Moclobemide, Moexipril, Moexiprilat, Mofebutazone, Monopotassium phosphate, Montelukast, Morniflumate, Morphine, Moxisylyte, Moxonidine, Muraglitazar, Muzolimine, Mycophenolate mofetil, Mycophenolic acid, N-acetyltyrosine, N-methylnicotinamide, Nabilone, Nabumetone, Nadolol, Nadroparin, Naftopidil, Nalbuphine, Naldemedine, Nalmefene, Naloxegol, Naloxone, Naltrexone, Naphazoline, Naproxen, Nateglinide, Nebivolol, Nedaplatin, Nedocromil, Nefazodone, Nelfinavir, Nesiritide, Netoglitazone, Nialamide, Nicardipine, Nicomorphine, Nicorandil, Nifedipine, Nifenazone, Niflumic acid, Niguldipine, Niludipine, Nilutamide, Nilvadipine, Nimesulide, Nimodipine, Nisoldipine, Nitrendipine, Nitric Oxide, Nitroaspirin, Nitrofurantoin, Nitroglycerin, Nitroprusside, Nitrous acid, Norepinephrine, Norfenefrine, Normethadone, NS-398, Nylidrin, Obinutuzumab, Octamoxin, Octinoxate, Octopamine, Odanacatib, Ofloxacin, Olanzapine, Oleandrin, Oliceridine, Olmesartan, Olodaterol, Olsalazine, Omapatrilat, Ombitasvir, Omeprazole, Opicapone, Opium, Orciprenaline, Oseltamivir, Otilonium, Ouabain, Oxabolone cipionate, Oxacillin, Oxaprozin, Oxazepam, Oxprenolol, Oxybenzone, Oxycodone, Oxyfedrine, Oxymetazoline, Oxymorphone, Oxyphenbutazone, Oxyphenisatin, Oxyphenisatin acetate, Oxyquinoline, Ozanimod, Paclitaxel, Paliperidone, Palonosetron, Pancuronium, Pantoprazole, Papaverine, Paramethadione, Parecoxib, Pargyline, Parnaparin, Patent Blue, Pazopanib, Pegaptanib, Peginesatide, Pemetrexed, Penbutolol, Penfluridol, Penicillin G Acyl-Serine, Pentaerithrityl, Pentaerythritol tetranitrate, Pentamidine, Pentastarch, Pentazocine, Pentetic acid, Pentobarbital, Pentolinium, Pentostatin, Pentoxifylline, Pergolide, Perhexiline, Perindopril, Perindoprilat, Permethrin, Perospirone, Peruvoside, PF-00610355, Phenazocine, Phenazopyridine, Phendimetrazine, Phenelzine, Pheniprazine, Phenobarbital, Phenolphthalein, Phenoperidine, Phenoxybenzamine, Phenoxypropazine, Phenprocoumon, Phentolamine, Phenylbutazone, Phenylephrine, Phenylpropanolamine, Phenytoin, Pholcodine, Phosphocreatine, Phosphoric acid, Phylloquinone, Picosulfuric acid, Pidotimod, Pilsicainide, Pinacidil, Pinaverium, Pindolol, Pioglitazone, Pipamperone, Pipecuronium, Piperacillin, Piracetam, Pirbuterol, Piritramide, Pirlindole, Piroxicam, Pirprofen, Pitavastatin, Pitolisant, Pivhydrazine, Plantago ovata seed, Plantago seed, Plazomicin, Plecanatide, Plerixafor, Polmacoxib, Polycarbophil, Polyethylene glycol, Polythiazide, Pomalidomide, Ponatinib, Potassium, Potassium acetate, Potassium alum, Potassium bicarbonate, Potassium bitartrate, Potassium carbonate, Potassium cation, Potassium chloride, Potassium citrate, Potassium gluconate, Potassium guaiacolsulfonate, Potassium hydroxide, Potassium Iodide, Potassium lactate, Potassium nitrate, Potassium perchlorate, Potassium sulfate, Potassium triiodide, Practolol, Pralatrexate, Pralidoxime, Pralsetinib, Pramipexole, Prasterone sulfate, Prasugrel, Pravastatin, Prazosin, Prednisone, Pregabalin, Prenalterol, Prenylamine, Primidone, Probenecid, Procainamide, Procaine, Procaine benzylpenicillin, Procarbazine, Procaterol, Progesterone, Proglumetacin, Promethazine, Propacetamol, Propafenone, Propantheline, Propiverine, Propofol, Propranolol, Propyphenazone, Proquazone, Proscillaridin, Protokylol, Prucalopride, Pseudoephedrine, Pyrantel, Pyrazinamide, Pyridoxine, Pyrithione, Quetiapine, Quinapril, Quinaprilat, Quinidine, Quinine, Quinoline Yellow WS, Rabeprazole, Racephedrine, Racepinephrine, Ractopamine, Ramelteon, Ramipril, Ramiprilat, Ranitidine, Ranolazine, Rapacuronium, Rasagiline, Rauwolfia serpentina root, Remifentanil, Remikiren, Repaglinide, Reproterol, Rescinnamine, Reserpine, Resorcinol, Reviparin, Ribavirin, Rifampicin, Rilmenidine, Rimiterol, Riociguat, Risperidone, Ritobegron, Ritodrine, Ritonavir, Rivaroxaban, Rivoglitazone, Rizatriptan, Robenacoxib, Rocuronium, Rofecoxib, Roflumilast, Romifidine, Ropinirole, Ropivacaine, Rosiglitazone, Rosuvastatin, Rotigotine, Ruxolitinib, Sacubitril, Safinamide, Safrazine, Salbutamol, Salicylamide, Salicylic acid, Salmeterol, Salmon calcitonin, Salsalate, Saprisartan, Saquinavir, Saralasin, Saxagliptin, SC-236, Secobarbital, Selegiline, Selenious acid, Selenium, Seletracetam, Selexipag, Selumetinib, Sennosides, Seratrodast, Sevoflurane, Sibutramine, Sildenafil, Simeprevir, Simvastatin, Sitagliptin, Sitaxentan, Sodium acetate, Sodium ascorbate, Sodium aurothiomalate, Sodium cation, Sodium fluoride, Sodium fluorophosphate, Sodium phosphate, dibasic, Sodium phosphate, dibasic, unspecified form, Sodium phosphate, monobasic, Sodium phosphate, monobasic, unspecified form, Sodium sulfate, Sodium tartrate, Sofosbuvir, Solabegron, Solriamfetol, Sorafenib, Sorbitol, Sotalol, Spirapril, Stiripentol, Streptokinase, Streptomycin, Strontium chloride, Succinylcholine, Sucralfate, Sufentanil, Sulbactam, Sulfadiazine, Sulfamethoxazole, Sulfasalazine, Sulfate ion, Sulfinpyrazone, Sulindac, Sulodexide, Sumatriptan, Suxibuzone, Synephrine, Synthetic Conjugated Estrogens, A, Synthetic Conjugated Estrogens, B, Tacrolimus, Tadalafil, Talinolol, Talniflumate, Tamoxifen, Tamsulosin, Tapentadol, Tasimelteon, Tasosartan, Taurocholic acid, Taxifolin, Tazarotene, Technetium Tc-99m exametazime, Technetium Tc-99m mebrofenin, Technetium Tc-99m oxidronate, Technetium Tc-99m pyrophosphate, Teduglutide, Tegafur, Tegaserod, Telavancin, Telmisartan, Temazepam, Temocapril, Temozolomide, Tenidap, Tenofovir, Tenofovir disoproxil, Tenoxicam, Tepoxalin, Terazosin, Terbinafine, Terbutaline, Terfenadine, Terodiline, Tertatolol, Testolactone, Testosterone, Testosterone cypionate, Testosterone enanthate, Testosterone propionate, Testosterone undecanoate, Tetracycline, Tetradecyl hydrogen sulfate (ester), Tetrahydropalmatine, Tetrandrine, Tetryzoline, Thalidomide, Theodrenaline, Theophylline, Thiabendazole, Thiamylal, Thiethylperazine, Thiopental, Thioridazine, Tiapride, Tiaprofenic acid, Ticlopidine, Tienilic acid, Tilidine, Tiludronic acid, Timolol, Tinidazole, Tinoridine, Tinzaparin, Tiopronin, Tiotropium, Tipranavir, Tirofiban, Tixocortol, Tizanidine, Tobramycin, Tocopherol, Tocopherylquinone, Tolazamide, Tolazoline, Tolbutamide, Tolcapone, Tolfenamic acid, Tolmetin, Tolonidine, Toloxatone, Tolterodine, Tolvaptan, Topiramate, Topiroxostat, Topotecan, Torasemide, Tositumomab, Tramadol, Trametinib, Trandolapril, Trandolaprilat, Tranilast, Tranylcypromine, Treprostinil, Tretinoin, Tretoquinol, Triamterene, Triazolam, Trichlormethiazide, Triethylenetetramine, Trifluridine, Trimazosin, Trimebutine, Trimethadione, Trimethaphan, Trimethoprim, Trimetrexate, Troglitazone, Tropisetron, Tubocurarine, Tucatinib, Tulobuterol, Udenafil, Urapidil, Ursodeoxycholic acid, Vaborbactam, Valaciclovir, Valbenazine, Valdecoxib, Valganciclovir, Valinomycin, Valsartan, Vancomycin, Vardenafil, Varenicline, Vecuronium, Velpatasvir, Venlafaxine, Verapamil, Vericiguat, Vilanterol, Viloxazine, Vinblastine, Vincamine, Vincristine, Vinpocetine, Vortioxetine, Voxilaprevir, Warfarin, WIN 55212-2, Xamoterol, Xipamide, Xylazine, Xylometazoline, Zaleplon, Zaltoprofen, Zanamivir, Ziconotide, Zidovudine, Zofenopril, Zomepirac, Zonisamide, Zopiclone" />
          <attvalue for="13" value="NCT04424134, EUCTR2020-001766-11-FR, NCT04345887, EUCTR2020-001262-11-ES" />
          <attvalue for="14" value="3, 2, 4, 4" />
          <attvalue for="15" value="https://clinicaltrials.gov/show/NCT04424134, https://www.clinicaltrialsregister.eu/ctr-search/search?query=eudract_number:2020-001766-11, https://clinicaltrials.gov/show/NCT04345887, https://www.clinicaltrialsregister.eu/ctr-search/search?query=eudract_number:2020-001262-11" />
          <attvalue for="16" value="Spironolactone" />
          <attvalue for="17" value="https://www.drugbank.ca/structures/DB00421/image.svg" />
          <attvalue for="18" value="Drug" />
          <attvalue for="19" value="37" />
          <attvalue for="20" value="0.17106198073226206" />
          <attvalue for="21" value="0.03910500604628159" />
          <attvalue for="22" value="0.00032021650971819133" />
          <attvalue for="23" value="0" />
          <attvalue for="24" value="264" />
          <attvalue for="25" value="#FC5F67" />
          <attvalue for="26" value="#FB3640" />
        </attvalues>
      </node>
      <node id="Mineralocorticoid receptor" label="Mineralocorticoid receptor">
        <attvalues>
          <attvalue for="27" value="NR3C2" />
          <attvalue for="0" value="P08235" />
          <attvalue for="28" value="2A3I" />
          <attvalue for="29" value="Humans" />
          <attvalue for="30" value="Transcription factor" />
          <attvalue for="31" value="Nuclear receptor" />
          <attvalue for="32" value="Cytoplasm" />
          <attvalue for="33" value="HSP90AA1, FKBP4, FKBP5, UBE2I" />
          <attvalue for="34" value="Cardiomyopathy, Dilated, Hypertensive disease, Cardiovascular Diseases, Diabetes Mellitus, Kidney Diseases, Chronic Kidney Diseases, Neoplasms, Malignant Neoplasms, Vascular Diseases, Primary malignant neoplasm, Anxiety Disorders, Cerebrovascular accident, Mental disorders, Urinary tract infection, Mood Disorders, Autoimmune Diseases, Cardiomyopathies, CNS disorder, Congenital chromosomal disease, Colorectal Neoplasms, Eating Disorders, Escherichia coli Infections, Hepatitis, Herpes Simplex Infections, Liver diseases, Metabolic Diseases, orbit (eye disorders), Dermatologic disorders, Atrophic condition of skin, Caffeine related disorders, Dyslipidemias, Renal vascular disorder, Complications of Diabetes Mellitus, Osteoporotic Fractures, Pervasive Development Disorder, Mammary Neoplasms" />
          <attvalue for="35" value="Fludrocortisone, Eplerenone, Desoxycorticosterone pivalate, Spironolactone, Aldosterone, Corticosterone, Felodipine, Nimodipine, Drospirenone, Progesterone, Fluticasone propionate, Stanolone, Metribolone, Testosterone, Testosterone cypionate, Testosterone enanthate, Testosterone undecanoate, Stanolone acetate, Desoxycorticosterone acetate, Fluticasone, Fluticasone furoate, Clobetasol propionate, Finerenone" />
          <attvalue for="36" value="https://www.drugbank.ca/polypeptides/P08235" />
          <attvalue for="16" value="Mineralocorticoid receptor" />
          <attvalue for="17" value="https://cdn.rcsb.org/images/structures/a3/2a3i/2a3i_assembly-1.jpeg" />
          <attvalue for="18" value="Target" />
          <attvalue for="19" value="2" />
          <attvalue for="20" value="0.14897397760613137" />
          <attvalue for="21" value="0.00013709426812479893" />
          <attvalue for="22" value="4.0423102209952154e-05" />
          <attvalue for="23" value="0" />
          <attvalue for="24" value="0" />
          <attvalue for="25" value="#12EAEA" />
          <attvalue for="26" value="#0EBEBE" />
        </attvalues>
      </node>
      <node id="Androgen receptor" label="Androgen receptor">
        <attvalues>
          <attvalue for="27" value="AR" />
          <attvalue for="0" value="P10275" />
          <attvalue for="28" value="Not Available" />
          <attvalue for="29" value="Humans" />
          <attvalue for="30" value="Transcription factor" />
          <attvalue for="31" value="Nuclear receptor" />
          <attvalue for="32" value="Nucleus" />
          <attvalue for="33" value="NCOA2, NCOA4, KLK3, KDM1A, FOXA1, SRC, FKBP5, HSP90AA1, NCOA1, KLK2" />
          <attvalue for="34" value="Prostatic Neoplasms, Hypertensive disease, Mammary Neoplasms, Mood Disorders, Genital Diseases, Male, Breast Neoplasms, Male, Deglutition Disorders, Neuromuscular Diseases, Neurodegenerative Disorders, 46, XY Disorders of Sex Development, Secondary Neoplasm, Uterine Fibroids, Congenital Abnormality, Diabetes Mellitus, Disorders of Sex Development, Congenital chromosomal disease, Liver neoplasms, nervous system disorder, Cerebrovascular accident, Endometrial Neoplasms, Degenerative disorder, Autoimmune Diseases, Esophageal Neoplasms, Myopathy, Dermatologic disorders, Testicular Neoplasms, Dyslipidemias, Intellectual Disability, Adenoma, Mental disorders, Bone Diseases, Hematological Disease, Immunologic Deficiency Syndromes, Acquired Immunodeficiency Syndrome, Blood Coagulation Disorders, Cardiomyopathy, Dilated, Cardiovascular Diseases, Cognition Disorders, Drug Eruptions, Drug abuse, Endocardial Cushion Defects, Endocrine System Diseases, Epispadias, Psychosexual identity disorder, Giant Cell Tumors, Chronic granulomatous disease, Head and Neck Neoplasms, Herpes Simplex Infections, Lung Neoplasms, Lymphoma, Metabolic Diseases, Myeloproliferative disease, Parathyroid Neoplasms, Periodontal Diseases, Pituitary Diseases, Spinal Diseases, Stomach Neoplasms, Urinary tract infection, B-Cell Lymphomas, Malignant neoplasm of mouth, Neurofibromatoses, Neurologic Symptoms, Disorder of male reproductive system, Hematopoietic Neoplasms, Neuropathy, Osteoporotic Fractures, Pervasive Development Disorder, X-Linked Combined Immunodeficiency Diseases, Eosinophilic disorder, Metastatic Carcinoma, Drug Dependence, Peripheral Arterial Diseases, Congenital abnormality of vein, MYELODYSPLASTIC SYNDROME" />
          <attvalue for="35" value="Flutamide, Oxandrolone, Testosterone, Nandrolone phenpropionate, Bicalutamide, Drostanolone, Fluoxymesterone, Nilutamide, 1-Testosterone, Boldenone, Cyproterone acetate, Calusterone, LGD2941, Stanolone, Oxymetholone, Drospirenone, Danazol, Tetrahydrogestrinone, (R)-Bicalutamide, (2S)-N-(4-cyano-3-iodophenyl)-3-(4-cyanophenoxy)-2-hydroxy-2-methylpropanamide, BMS-564929, S-23, 4-{[(1R,2S)-1,2-dihydroxy-2-methyl-3-(4-nitrophenoxy)propyl]amino}-2-(trifluoromethyl)benzonitrile, (2S)-2-hydroxy-2-methyl-N-[4-nitro-3-(trifluoromethyl)phenyl]-3-(pentafluorophenoxy)propanamide, Andarine, (R)-3-BROMO-2-HYDROXY-2-METHYL-N-[4-NITRO-3-(TRIFLUOROMETHYL)PHENYL]PROPANAMIDE, (5S,8R,9S,10S,13R,14S,17S)-13-{2-[(3,5-DIFLUOROBENZYL)OXY]ETHYL}-17-HYDROXY-10-METHYLHEXADECAHYDRO-3H-CYCLOPENTA[A]PHENANTHREN-3-ONE, S-3-(4-FLUOROPHENOXY)-2-HYDROXY-2-METHYL-N-[4-NITRO-3-(TRIFLUOROMETHYL)PHENYL]PROPANAMIDE, Flufenamic acid, (3AALPHA,4ALPHA,7ALPHA,7AALPHA)- 3A,4,7,7A-TETRAHYDRO-2-(4-NITRO-1-NAPHTHALENYL)-4,7-ETHANO-1H-ISOINDOLE-1,3(2H)-DIONE, 1-TERT-BUTYL-3-(2,5-DIMETHYLBENZYL)-1H-PYRAZOLO[3,4-D]PYRIMIDIN-4-AMINE, 4-[(7R,7AS)-7-HYDROXY-1,3-DIOXOTETRAHYDRO-1H-PYRROLO[1,2-C]IMIDAZOL-2(3H)-YL]-1-NAPHTHONITRILE, 2-chloro-4-{[(1R,3Z,7S,7aS)-7-hydroxy-1-(trifluoromethyl)tetrahydro-1H-pyrrolo[1,2-c][1,3]oxazol-3-ylidene]amino}-3-methylbenzonitrile, LGD-2226, Metribolone, 3-[(4-AMINO-1-TERT-BUTYL-1H-PYRAZOLO[3,4-D]PYRIMIDIN-3-YL)METHYL]PHENOL, Nandrolone decanoate, Testosterone propionate, Methyltestosterone, Levonorgestrel, Spironolactone, Ulipristal, Enzalutamide, Ketoconazole, Norgestrel, Prasterone, Esculin, Estrone, Mibolerone, Tamoxifen, Oxybenzone, Enzacamene, Homosalate, Diethylstilbestrol, Norelgestromin, Norgestimate, Acetophenazine, Fluphenazine, Periciazine, Phenothiazine, Eugenol, Norethynodrel, Progesterone, Triclosan, Mitotane, Dienogest, Ligandrol, Testosterone cypionate, Testosterone enanthate, Testosterone undecanoate, Stanolone acetate, Apalutamide, Gestrinone, Dimethylcurcumin, Segesterone acetate, Boldenone undecylenate, Stanozolol, Echinacoside, Norethisterone, Darolutamide, Ketodarolutamide, Clascoterone" />
          <attvalue for="36" value="https://www.drugbank.ca/polypeptides/P10275" />
          <attvalue for="16" value="Androgen receptor" />
          <attvalue for="17" value="https://cdn.rcsb.org/images/structures/ot/not available/not available_model-1.jpeg" />
          <attvalue for="18" value="Target" />
          <attvalue for="19" value="6" />
          <attvalue for="20" value="0.17758734991528963" />
          <attvalue for="21" value="0.008137623704837508" />
          <attvalue for="22" value="0.0007599585495936446" />
          <attvalue for="23" value="0" />
          <attvalue for="24" value="188" />
          <attvalue for="25" value="#12EAEA" />
          <attvalue for="26" value="#0EBEBE" />
        </attvalues>
      </node>
      <node id="Progesterone receptor" label="Progesterone receptor">
        <attvalues>
          <attvalue for="27" value="PGR" />
          <attvalue for="0" value="P06401" />
          <attvalue for="28" value="4OAR" />
          <attvalue for="29" value="Humans" />
          <attvalue for="30" value="Transcription factor" />
          <attvalue for="31" value="Nuclear receptor" />
          <attvalue for="32" value="Nucleus" />
          <attvalue for="33" value="HSP90AA1, FKBP4, EP300, SRC, ESR1, FKBP5, NCOA3, FOXA1, NCOR1, GATA3" />
          <attvalue for="34" value="Endometrial Neoplasms, Secondary Neoplasm, Migraine Disorders, Brain Neoplasms, B-Cell Lymphomas, Neuroendocrine Tumors, Congenital Abnormality, Adenoma, CNS disorder, Colorectal Neoplasms, Psychosexual identity disorder, Meningeal Neoplasms, Monosomy, Disorder of the optic nerve, Peripheral Neuropathy, Prostatic Neoplasms, Salivary Gland Neoplasms, Uterine Diseases, Atrophic condition of skin, Prolapse of female genital organs, Neurofibromatoses, Pelvic Inflammatory Disease, Deformity, Sarcoma, Metastatic Carcinoma, Malignant neoplasm of soft tissue, Peripheral Nervous System Diseases" />
          <attvalue for="35" value="Desogestrel, Megestrol acetate, Levonorgestrel, Dydrogesterone, Progesterone, Medroxyprogesterone acetate, Norethisterone, Mifepristone, Norgestimate, Etonogestrel, Ethynodiol diacetate, Drospirenone, Metribolone, Telapristone acetate, Tanaproget, Asoprisnil, Danazol, Allylestrenol, Fluticasone propionate, Norelgestromin, Ulipristal, Spironolactone, Hydroxyprogesterone caproate, Norgestrel, Lindane, Mitotane, Phthalic Acid, Mometasone, Enzacamene, Homosalate, Oxybenzone, Gestodene, Dienogest, Medrogestone, Gestrinone, Demegestone, Mometasone furoate, Segesterone acetate, Fluticasone, Fluticasone furoate, Darolutamide" />
          <attvalue for="36" value="https://www.drugbank.ca/polypeptides/P06401" />
          <attvalue for="16" value="Progesterone receptor" />
          <attvalue for="17" value="https://cdn.rcsb.org/images/structures/oa/4oar/4oar_assembly-1.jpeg" />
          <attvalue for="18" value="Target" />
          <attvalue for="19" value="5" />
          <attvalue for="20" value="0.15792881869419523" />
          <attvalue for="21" value="0.0035802667356993655" />
          <attvalue for="22" value="4.3742653639536765e-05" />
          <attvalue for="23" value="0" />
          <attvalue for="24" value="134" />
          <attvalue for="25" value="#12EAEA" />
          <attvalue for="26" value="#0EBEBE" />
        </attvalues>
      </node>
      <node id="Glucocorticoid receptor" label="Glucocorticoid receptor">
        <attvalues>
          <attvalue for="27" value="NR3C1" />
          <attvalue for="0" value="P04150" />
          <attvalue for="28" value="1M2Z" />
          <attvalue for="29" value="Humans" />
          <attvalue for="30" value="Transcription factor" />
          <attvalue for="31" value="Nuclear receptor" />
          <attvalue for="32" value="Cytoplasm" />
          <attvalue for="33" value="NCOA2, FKBP5, NCOA1, NCOR1, JUN, HSP90AA1, FKBP4, EP300, CREBBP, PPARGC1A" />
          <attvalue for="34" value="Psychotic Disorders, Prostatic Neoplasms, Cerebrovascular accident, Lung Diseases, Obstructive, Drug toxicity, Schizophreniform Disorders, Adverse reaction to drug, Cocaine-Related Disorders, Glucose Metabolism Disorders, 46, XX Disorders of Sex Development, Lung diseases, Anxiety Disorders, Mental disorders, Malignant Neoplasms, Cardiovascular Diseases, Drug abuse, Primary malignant neoplasm, Autoimmune Diseases, Inflammatory Bowel Diseases, Nephrotic Syndrome, Inflammatory disorder, Mammary Neoplasms, Carcinoma, Eating Disorders, Metabolic Diseases, Dyslipidemias, Hematologic Neoplasms, HIV Infections, Respiratory Syncytial Virus Infections, Neurodegenerative Disorders, Secondary Neoplasm, Congenital Abnormality, Adenocarcinoma, Cognition Disorders, Herpes Simplex Infections, Virus Diseases, B-Cell Lymphomas, Acquired Immunodeficiency Syndrome, Adrenal Gland Neoplasms, Pneumonia, Bacterial, Esophageal Neoplasms, Hair Diseases, Hepatitis, Herpesviridae Infections, Immune System Diseases, Liver neoplasms, Lung Neoplasms, Lymphoma, Personality Disorders, Pleural effusion disorder, Respiration Disorders, Respiratory Tract Diseases, Respiratory Tract Infections, Dermatologic disorders, Stomach Diseases, Stress Disorders, Traumatic, Substance Use Disorders, Tracheal Diseases, Uterine Fibroids, Vascular Diseases, Atrophic condition of skin, Congenital defects, Caffeine related disorders, Renal glomerular disease, Adult Solid Neoplasm, Sleep Disorders, Eosinophilic disorder" />
          <attvalue for="35" value="Amcinonide, Betamethasone, Prednisone, Mometasone, Methylprednisolone, Budesonide, Dexamethasone, Hydrocortisone, Hydrocortamate, Loteprednol etabonate, Fluticasone propionate, Mifepristone, Hexane-1,6-Diol, Flunisolide, Flumethasone, ORG-34517, Ciclesonide, Megestrol acetate, Prednicarbate, Prednisolone, Fluoxymesterone, Fluocinolone acetonide, Flurandrenolide, Beclomethasone dipropionate, Fludrocortisone, Triamcinolone, Clobetasol propionate, Clocortolone, Desoximetasone, Rimexolone, Ulobetasol, Medrysone, Alclometasone, Desonide, Diflorasone, Fluocinonide, Paramethasone, Difluprednate, Cortisone acetate, Fluorometholone, Ulipristal, Fluticasone furoate, Spironolactone, Clobetasone, Aldosterone, Cortivazol, Onapristone, Progesterone, Tixocortol, Difluocortolone, Gestrinone, Mometasone furoate, Hydrocortisone aceponate, Hydrocortisone acetate, Hydrocortisone butyrate, Hydrocortisone cypionate, Hydrocortisone phosphate, Hydrocortisone probutate, Hydrocortisone valerate, Segesterone acetate, Fluticasone, Deflazacort, Levonorgestrel, Drospirenone, Prednisolone acetate, Norethisterone, Prednisolone phosphate, Betamethasone phosphate, Dexamethasone acetate" />
          <attvalue for="36" value="https://www.drugbank.ca/polypeptides/P04150" />
          <attvalue for="16" value="Glucocorticoid receptor" />
          <attvalue for="17" value="https://cdn.rcsb.org/images/structures/m2/1m2z/1m2z_assembly-1.jpeg" />
          <attvalue for="18" value="Target" />
          <attvalue for="19" value="13" />
          <attvalue for="20" value="0.15178601321946034" />
          <attvalue for="21" value="0.01079176166601403" />
          <attvalue for="22" value="5.3869136447481794e-05" />
          <attvalue for="23" value="0" />
          <attvalue for="24" value="247" />
          <attvalue for="25" value="#12EAEA" />
          <attvalue for="26" value="#0EBEBE" />
        </attvalues>
      </node>
      <node id="Cytochrome P450 11B2, mitochondrial" label="Cytochrome P450 11B2, mitochondrial">
        <attvalues>
          <attvalue for="27" value="CYP11B2" />
          <attvalue for="0" value="P19099" />
          <attvalue for="28" value="7M8I" />
          <attvalue for="29" value="Humans" />
          <attvalue for="30" value="Enzyme" />
          <attvalue for="31" value="Cytochrome P450" />
          <attvalue for="32" value="Mitochondrion membrane" />
          <attvalue for="33" value="HSD3B2, HSD3B1, HSD17B6, HSD11B2, HSD17B3" />
          <attvalue for="34" value="Prostatic Neoplasms, Cardiovascular Diseases, Neoplasms, Cerebrovascular accident, Adrenal Gland Neoplasms, Diabetes Mellitus, Atrial Septal Defects, Chronic Kidney Diseases, Adenocarcinoma, Malignant Neoplasms, Metabolic Diseases, Dyslipidemias, Primary malignant neoplasm" />
          <attvalue for="35" value="Metyrapone, Aldosterone, Eplerenone, Etomidate, Hydrocortisone, Mibefradil, Torcetrapib, Spironolactone, Hydrocortisone acetate, Hydrocortisone butyrate, Hydrocortisone probutate, Hydrocortisone valerate, Hydrocortisone succinate, Osilodrostat" />
          <attvalue for="36" value="https://www.drugbank.ca/polypeptides/P19099" />
          <attvalue for="16" value="Cytochrome P450 11B2, mitochondrial" />
          <attvalue for="17" value="https://cdn.rcsb.org/images/structures/m8/7m8i/7m8i_assembly-1.jpeg" />
          <attvalue for="18" value="Target" />
          <attvalue for="19" value="1" />
          <attvalue for="20" value="0.14245599120167574" />
          <attvalue for="21" value="0.0" />
          <attvalue for="22" value="1.8257768763025862e-05" />
          <attvalue for="23" value="0" />
          <attvalue for="24" value="0" />
          <attvalue for="25" value="#12EAEA" />
          <attvalue for="26" value="#0EBEBE" />
        </attvalues>
      </node>
      <node id="Steroid 17-alpha-hydroxylase/17,20 lyase" label="Steroid 17-alpha-hydroxylase/17,20 lyase">
        <attvalues>
          <attvalue for="27" value="CYP17A1" />
          <attvalue for="0" value="P05093" />
          <attvalue for="28" value="Not Available" />
          <attvalue for="29" value="Humans" />
          <attvalue for="30" value="Enzyme" />
          <attvalue for="31" value="Cytochrome P450" />
          <attvalue for="32" value="Membrane" />
          <attvalue for="33" value="HSD3B1, HSD3B2, HSD17B6, HSD17B3, SRD5A2, SRD5A1, AKR1C3, HSD17B2, CYP11A1, CYP11B1" />
          <attvalue for="34" value="Mammary Neoplasms, Prostatic Neoplasms, Psychosexual Disorders, Hypertensive disease, Colorectal Neoplasms, Adenoma, Endometrial Neoplasms, Congenital Abnormality, Adenocarcinoma, Adrenal Gland Neoplasms, Anxiety Disorders, Brain Neoplasms, Breast Diseases, Carcinoma, Colonic Neoplasms, Hereditary Nonpolyposis Colorectal Neoplasms, Endocrine System Diseases, Gall Bladder Diseases, Herpes zoster disease, Liver diseases, Liver neoplasms, Lymphoma, Peripheral Neuropathy, Prostatic Diseases, Disorders of Sex Development, B-Cell Lymphomas, Malignant neoplasm of mouth, Spondylarthropathies, Peripheral Nervous System Diseases" />
          <attvalue for="35" value="NADH, Progesterone, Abiraterone, Aldosterone, Aminophenazone, Stanolone, Dexamethasone, Ketoconazole, Spironolactone, Clomifene, Cannabidiol, Nabiximols, Medical Cannabis, Prasterone, Dexamethasone acetate, Levoketoconazole" />
          <attvalue for="36" value="https://www.drugbank.ca/polypeptides/P05093" />
          <attvalue for="16" value="Steroid 17-alpha-hydroxylase/17,20 lyase" />
          <attvalue for="17" value="https://cdn.rcsb.org/images/structures/ot/not available/not available_model-1.jpeg" />
          <attvalue for="18" value="Target" />
          <attvalue for="19" value="3" />
          <attvalue for="20" value="0.16546213412995886" />
          <attvalue for="21" value="0.0031646087014568867" />
          <attvalue for="22" value="6.57543645237034e-05" />
          <attvalue for="23" value="0" />
          <attvalue for="24" value="0" />
          <attvalue for="25" value="#12EAEA" />
          <attvalue for="26" value="#0EBEBE" />
        </attvalues>
      </node>
      <node id="3-oxo-5-alpha-steroid 4-dehydrogenase 1" label="3-oxo-5-alpha-steroid 4-dehydrogenase 1">
        <attvalues>
          <attvalue for="27" value="SRD5A1" />
          <attvalue for="0" value="P18405" />
          <attvalue for="28" value="7BW1" />
          <attvalue for="29" value="Humans" />
          <attvalue for="30" value="Enzyme" />
          <attvalue for="31" value="Oxidoreductase" />
          <attvalue for="32" value="Microsome membrane" />
          <attvalue for="33" value="SRD5A3, HSD17B3, AKR1C3, CYP17A1, HSD3B2, HSD3B1, HSD17B6, AKR1C1, CYP19A1, AKR1C2" />
          <attvalue for="34" value="Prostatic Neoplasms, Malignant Neoplasms, Neoplasms, Primary malignant neoplasm, Anxiety Disorders, Peripheral Vascular Diseases" />
          <attvalue for="35" value="Dutasteride, Finasteride, Levonorgestrel, Oxymetholone, Norgestrel, Spironolactone, Testosterone cypionate, Testosterone enanthate, Testosterone propionate, Testosterone undecanoate, Norethisterone" />
          <attvalue for="36" value="https://www.drugbank.ca/polypeptides/P18405" />
          <attvalue for="16" value="3-oxo-5-alpha-steroid 4-dehydrogenase 1" />
          <attvalue for="17" value="https://cdn.rcsb.org/images/structures/bw/7bw1/7bw1_assembly-1.jpeg" />
          <attvalue for="18" value="Target" />
          <attvalue for="19" value="3" />
          <attvalue for="20" value="0.14257079791050184" />
          <attvalue for="21" value="0.0017395885786754696" />
          <attvalue for="22" value="1.8498667648264458e-05" />
          <attvalue for="23" value="0" />
          <attvalue for="24" value="103" />
          <attvalue for="25" value="#12EAEA" />
          <attvalue for="26" value="#0EBEBE" />
        </attvalues>
      </node>
      <node id="3-oxo-5-alpha-steroid 4-dehydrogenase 2" label="3-oxo-5-alpha-steroid 4-dehydrogenase 2">
        <attvalues>
          <attvalue for="27" value="SRD5A2" />
          <attvalue for="0" value="P31213" />
          <attvalue for="28" value="Not Available" />
          <attvalue for="29" value="Humans" />
          <attvalue for="30" value="Enzyme" />
          <attvalue for="31" value="Oxidoreductase" />
          <attvalue for="32" value="Microsome membrane" />
          <attvalue for="33" value="HSD17B3, CYP17A1, HSD3B2, AKR1C3, HSD3B1, CYP19A1, HSD17B6, AKR1D1, AKR1C2, HSD17B2" />
          <attvalue for="34" value="Prostatic Neoplasms, Endometrial Neoplasms, Diabetes Mellitus, Sex Differentiation Disorders, Malignant Neoplasms, Prostatic Diseases, Disorders of Sex Development, Primary malignant neoplasm, Liver diseases, Benign Neoplasm, Secondary Neoplasm" />
          <attvalue for="35" value="Azelaic acid, Dutasteride, Finasteride, Hydrocortisone, Spironolactone, Testosterone cypionate, Testosterone enanthate, Testosterone propionate, Testosterone undecanoate, Norethisterone" />
          <attvalue for="36" value="https://www.drugbank.ca/polypeptides/P31213" />
          <attvalue for="16" value="3-oxo-5-alpha-steroid 4-dehydrogenase 2" />
          <attvalue for="17" value="https://cdn.rcsb.org/images/structures/ot/not available/not available_model-1.jpeg" />
          <attvalue for="18" value="Target" />
          <attvalue for="19" value="3" />
          <attvalue for="20" value="0.14257079791050184" />
          <attvalue for="21" value="0.0017395885786754696" />
          <attvalue for="22" value="1.8498667648264458e-05" />
          <attvalue for="23" value="0" />
          <attvalue for="24" value="21" />
          <attvalue for="25" value="#12EAEA" />
          <attvalue for="26" value="#0EBEBE" />
        </attvalues>
      </node>
      <node id="Polyprenol reductase" label="Polyprenol reductase">
        <attvalues>
          <attvalue for="27" value="SRD5A3" />
          <attvalue for="0" value="Q9H8P0" />
          <attvalue for="28" value="7C83" />
          <attvalue for="29" value="Humans" />
          <attvalue for="30" value="Enzyme" />
          <attvalue for="31" value="Oxidoreductase" />
          <attvalue for="32" value="Endoplasmic reticulum membrane" />
          <attvalue for="33" value="DOLK, SRD5A1, HSD17B3" />
          <attvalue for="34" value="Congenital Disorders of Glycosylation, Intellectual Disability, Congenital Abnormality, Eye Abnormalities, Disorder of eye, Prostatic Neoplasms, Retinal Dystrophies" />
          <attvalue for="35" value="Spironolactone, Testosterone cypionate, Testosterone enanthate, Testosterone propionate, Testosterone undecanoate, Norethisterone" />
          <attvalue for="36" value="https://www.drugbank.ca/polypeptides/Q9H8P0" />
          <attvalue for="16" value="Polyprenol reductase" />
          <attvalue for="17" value="https://cdn.rcsb.org/images/structures/c8/7c83/7c83_assembly-1.jpeg" />
          <attvalue for="18" value="Target" />
          <attvalue for="19" value="1" />
          <attvalue for="20" value="0.14245599120167574" />
          <attvalue for="21" value="0.0" />
          <attvalue for="22" value="1.8257768763025862e-05" />
          <attvalue for="23" value="0" />
          <attvalue for="24" value="0" />
          <attvalue for="25" value="#12EAEA" />
          <attvalue for="26" value="#0EBEBE" />
        </attvalues>
      </node>
      <node id="Sex hormone-binding globulin" label="Sex hormone-binding globulin">
        <attvalues>
          <attvalue for="27" value="SHBG" />
          <attvalue for="0" value="P04278" />
          <attvalue for="28" value="Not Available" />
          <attvalue for="29" value="Humans" />
          <attvalue for="30" value="Secreted protein" />
          <attvalue for="31" value="Not Available" />
          <attvalue for="32" value="Secreted" />
          <attvalue for="33" value="" />
          <attvalue for="34" value="Cardiomyopathy, Dilated, Prostatic Neoplasms, Diabetes Mellitus, Cerebrovascular accident, Chronic Kidney Diseases, Malignant Neoplasms, Primary malignant neoplasm, Metabolic Diseases, Mammary Neoplasms, Peripheral Arterial Diseases, Adenocarcinoma, Autoimmune Diseases, Liver diseases, Uterine Fibroids, Caffeine related disorders, Eating Disorders, Endocrine System Diseases, Endometrial Neoplasms, Disorder of eye, Heart Diseases, Inflammatory Bowel Diseases, Kidney Diseases, Language Disorders, Liver neoplasms, Lymphoma, Psychotic Disorders, Peripheral Vascular Diseases, Disorder of endocrine ovary, Dyslipidemias, Osteoporotic Fractures, Autonomic nervous system disorders, Cerebral Small Vessel Diseases" />
          <attvalue for="35" value="Drostanolone, Fluoxymesterone, Hydrocortisone, Estradiol, Danazol, Stanolone, 5-Alpha-Androstane-3-Beta,17beta-Diol, 5alpha-androstane-3beta,17alpha-diol, Mitotane, 2-Methoxyestradiol, Oxymetholone, Testosterone, Estrone sulfate, Methyltestosterone, Norethisterone, Spironolactone, Levonorgestrel, Zinc, 4'-Hydroxyflavanone, Afimoxifene, Clomifene, Dienestrol, Diethylstilbestrol, Dioxybenzone, Equol, Estriol, Estrone, Genistein, Hesperetin, Masoprocol, Naringenin, Norethynodrel, Phenolphthalein, Progesterone, Quercetin, Tamoxifen, Toremifene, Zeranol, Medrogestone, Testosterone cypionate, Testosterone enanthate, Testosterone undecanoate, Stanolone acetate, Estradiol acetate, Estradiol benzoate, Estradiol cypionate, Estradiol dienanthate, Estradiol valerate, Testosterone propionate, Gestrinone, Zinc acetate, Zinc chloride, Hydrocortisone aceponate, Hydrocortisone acetate, Hydrocortisone butyrate, Hydrocortisone cypionate, Hydrocortisone phosphate, Hydrocortisone probutate, Hydrocortisone valerate, Estriol tripropionate, Conjugated estrogens, Etonogestrel, Desogestrel, Ketoconazole, Norgestimate, Ethinylestradiol, Zinc sulfate, unspecified form, Fluoroestradiol F-18, Daptomycin, Nandrolone decanoate" />
          <attvalue for="36" value="https://www.drugbank.ca/polypeptides/P04278" />
          <attvalue for="16" value="Sex hormone-binding globulin" />
          <attvalue for="17" value="https://cdn.rcsb.org/images/structures/ot/not available/not available_model-1.jpeg" />
          <attvalue for="18" value="Target" />
          <attvalue for="19" value="6" />
          <attvalue for="20" value="0.18348134666269422" />
          <attvalue for="21" value="0.010500346810325243" />
          <attvalue for="22" value="0.001673824579683436" />
          <attvalue for="23" value="0" />
          <attvalue for="24" value="20" />
          <attvalue for="25" value="#12EAEA" />
          <attvalue for="26" value="#0EBEBE" />
        </attvalues>
      </node>
      <node id="Voltage-dependent calcium channel gamma-1 subunit" label="Voltage-dependent calcium channel gamma-1 subunit">
        <attvalues>
          <attvalue for="27" value="CACNG1" />
          <attvalue for="0" value="Q06432" />
          <attvalue for="28" value="7JPL" />
          <attvalue for="29" value="Humans" />
          <attvalue for="30" value="Auxiliary transport protein" />
          <attvalue for="31" value="Calcium channel auxiliary subunit gamma family" />
          <attvalue for="32" value="Membrane" />
          <attvalue for="33" value="CACNB1, CACNA2D1, CACNA2D2, CACNA2D3, CACNA2D4, CACNA1D, CACNB4, CACNA1S, CACNA1F, CACNB2" />
          <attvalue for="34" value="" />
          <attvalue for="35" value="Diltiazem, Lercanidipine, Ibutilide, Fluspirilene, Ethanol, Spironolactone, Butamben, Bioallethrin, Ergocalciferol, Enflurane" />
          <attvalue for="36" value="https://www.drugbank.ca/polypeptides/Q06432" />
          <attvalue for="16" value="Voltage-dependent calcium channel gamma-1 subunit" />
          <attvalue for="17" value="https://cdn.rcsb.org/images/structures/jp/7jpl/7jpl_assembly-1.jpeg" />
          <attvalue for="18" value="Target" />
          <attvalue for="19" value="2" />
          <attvalue for="20" value="0.14249423955479742" />
          <attvalue for="21" value="0.0002694876756157469" />
          <attvalue for="22" value="1.8445007691291723e-05" />
          <attvalue for="23" value="0" />
          <attvalue for="24" value="19" />
          <attvalue for="25" value="#12EAEA" />
          <attvalue for="26" value="#0EBEBE" />
        </attvalues>
      </node>
      <node id="Voltage-dependent calcium channel gamma-2 subunit" label="Voltage-dependent calcium channel gamma-2 subunit">
        <attvalues>
          <attvalue for="27" value="CACNG2" />
          <attvalue for="0" value="Q9Y698" />
          <attvalue for="28" value="6TNO" />
          <attvalue for="29" value="Humans" />
          <attvalue for="30" value="Auxiliary transport protein" />
          <attvalue for="31" value="Calcium channel auxiliary subunit gamma family" />
          <attvalue for="32" value="Membrane" />
          <attvalue for="33" value="GRIA1, GRIA4, DLG4, GRIA2, DLG1, LGI1, GRIA3, ADAM22, CACNB1, AKAP5" />
          <attvalue for="34" value="Brain Diseases, Malignant Neoplasms, Neurodegenerative Disorders, Primary malignant neoplasm" />
          <attvalue for="35" value="Ethanol, Spironolactone, Butamben, Bioallethrin, Ergocalciferol, Enflurane" />
          <attvalue for="36" value="https://www.drugbank.ca/polypeptides/Q9Y698" />
          <attvalue for="16" value="Voltage-dependent calcium channel gamma-2 subunit" />
          <attvalue for="17" value="https://cdn.rcsb.org/images/structures/tn/6tno/6tno_assembly-1.jpeg" />
          <attvalue for="18" value="Target" />
          <attvalue for="19" value="1" />
          <attvalue for="20" value="0.14245599120167574" />
          <attvalue for="21" value="0.0" />
          <attvalue for="22" value="1.8257768763025862e-05" />
          <attvalue for="23" value="0" />
          <attvalue for="24" value="0" />
          <attvalue for="25" value="#12EAEA" />
          <attvalue for="26" value="#0EBEBE" />
        </attvalues>
      </node>
      <node id="Voltage-dependent calcium channel gamma-3 subunit" label="Voltage-dependent calcium channel gamma-3 subunit">
        <attvalues>
          <attvalue for="27" value="CACNG3" />
          <attvalue for="0" value="O60359" />
          <attvalue for="28" value="7OCE" />
          <attvalue for="29" value="Humans" />
          <attvalue for="30" value="Auxiliary transport protein" />
          <attvalue for="31" value="Calcium channel auxiliary subunit gamma family" />
          <attvalue for="32" value="Membrane" />
          <attvalue for="33" value="CACNB1, CACNA2D1, CACNB3, CAMK2A" />
          <attvalue for="34" value="" />
          <attvalue for="35" value="Spironolactone, Butamben, Bioallethrin, Ergocalciferol, Enflurane" />
          <attvalue for="36" value="https://www.drugbank.ca/polypeptides/O60359" />
          <attvalue for="16" value="Voltage-dependent calcium channel gamma-3 subunit" />
          <attvalue for="17" value="https://cdn.rcsb.org/images/structures/oc/7oce/7oce_assembly-1.jpeg" />
          <attvalue for="18" value="Target" />
          <attvalue for="19" value="1" />
          <attvalue for="20" value="0.14245599120167574" />
          <attvalue for="21" value="0.0" />
          <attvalue for="22" value="1.8257768763025862e-05" />
          <attvalue for="23" value="0" />
          <attvalue for="24" value="0" />
          <attvalue for="25" value="#12EAEA" />
          <attvalue for="26" value="#0EBEBE" />
        </attvalues>
      </node>
      <node id="Voltage-dependent calcium channel gamma-4 subunit" label="Voltage-dependent calcium channel gamma-4 subunit">
        <attvalues>
          <attvalue for="27" value="CACNG4" />
          <attvalue for="0" value="Q9UBN1" />
          <attvalue for="28" value="7OCF" />
          <attvalue for="29" value="Humans" />
          <attvalue for="30" value="Auxiliary transport protein" />
          <attvalue for="31" value="Calcium channel auxiliary subunit gamma family" />
          <attvalue for="32" value="Cell membrane" />
          <attvalue for="33" value="CACNB1, CACNA1D, CACNA2D1" />
          <attvalue for="34" value="" />
          <attvalue for="35" value="Spironolactone, Butamben, Bioallethrin, Ergocalciferol, Enflurane" />
          <attvalue for="36" value="https://www.drugbank.ca/polypeptides/Q9UBN1" />
          <attvalue for="16" value="Voltage-dependent calcium channel gamma-4 subunit" />
          <attvalue for="17" value="https://cdn.rcsb.org/images/structures/oc/7ocf/7ocf_assembly-1.jpeg" />
          <attvalue for="18" value="Target" />
          <attvalue for="19" value="1" />
          <attvalue for="20" value="0.14245599120167574" />
          <attvalue for="21" value="0.0" />
          <attvalue for="22" value="1.8257768763025862e-05" />
          <attvalue for="23" value="0" />
          <attvalue for="24" value="0" />
          <attvalue for="25" value="#12EAEA" />
          <attvalue for="26" value="#0EBEBE" />
        </attvalues>
      </node>
      <node id="Voltage-dependent calcium channel gamma-5 subunit" label="Voltage-dependent calcium channel gamma-5 subunit">
        <attvalues>
          <attvalue for="27" value="CACNG5" />
          <attvalue for="0" value="Q9UF02" />
          <attvalue for="28" value="7OCF" />
          <attvalue for="29" value="Humans" />
          <attvalue for="30" value="Auxiliary transport protein" />
          <attvalue for="31" value="Calcium channel auxiliary subunit gamma family" />
          <attvalue for="32" value="Membrane" />
          <attvalue for="33" value="CACNB1, CACNA1D, CACNA2D1" />
          <attvalue for="34" value="" />
          <attvalue for="35" value="Spironolactone, Butamben, Bioallethrin, Ergocalciferol, Enflurane" />
          <attvalue for="36" value="https://www.drugbank.ca/polypeptides/Q9UF02" />
          <attvalue for="16" value="Voltage-dependent calcium channel gamma-5 subunit" />
          <attvalue for="17" value="https://cdn.rcsb.org/images/structures/oc/7ocf/7ocf_assembly-1.jpeg" />
          <attvalue for="18" value="Target" />
          <attvalue for="19" value="1" />
          <attvalue for="20" value="0.14245599120167574" />
          <attvalue for="21" value="0.0" />
          <attvalue for="22" value="1.8257768763025862e-05" />
          <attvalue for="23" value="0" />
          <attvalue for="24" value="0" />
          <attvalue for="25" value="#12EAEA" />
          <attvalue for="26" value="#0EBEBE" />
        </attvalues>
      </node>
      <node id="Voltage-dependent calcium channel gamma-6 subunit" label="Voltage-dependent calcium channel gamma-6 subunit">
        <attvalues>
          <attvalue for="27" value="CACNG6" />
          <attvalue for="0" value="Q9BXT2" />
          <attvalue for="28" value="5GJV" />
          <attvalue for="29" value="Humans" />
          <attvalue for="30" value="Auxiliary transport protein" />
          <attvalue for="31" value="Calcium channel auxiliary subunit gamma family" />
          <attvalue for="32" value="Membrane" />
          <attvalue for="33" value="" />
          <attvalue for="34" value="" />
          <attvalue for="35" value="Spironolactone, Butamben, Bioallethrin, Ergocalciferol, Enflurane" />
          <attvalue for="36" value="https://www.drugbank.ca/polypeptides/Q9BXT2" />
          <attvalue for="16" value="Voltage-dependent calcium channel gamma-6 subunit" />
          <attvalue for="17" value="https://cdn.rcsb.org/images/structures/gj/5gjv/5gjv_assembly-1.jpeg" />
          <attvalue for="18" value="Target" />
          <attvalue for="19" value="1" />
          <attvalue for="20" value="0.14245599120167574" />
          <attvalue for="21" value="0.0" />
          <attvalue for="22" value="1.8257768763025862e-05" />
          <attvalue for="23" value="0" />
          <attvalue for="24" value="0" />
          <attvalue for="25" value="#12EAEA" />
          <attvalue for="26" value="#0EBEBE" />
        </attvalues>
      </node>
      <node id="Voltage-dependent calcium channel gamma-7 subunit" label="Voltage-dependent calcium channel gamma-7 subunit">
        <attvalues>
          <attvalue for="27" value="CACNG7" />
          <attvalue for="0" value="P62955" />
          <attvalue for="28" value="7OCF" />
          <attvalue for="29" value="Humans" />
          <attvalue for="30" value="Auxiliary transport protein" />
          <attvalue for="31" value="Calcium channel auxiliary subunit gamma family" />
          <attvalue for="32" value="Membrane" />
          <attvalue for="33" value="CACNB1, CACNA1D, CACNA2D1" />
          <attvalue for="34" value="" />
          <attvalue for="35" value="Spironolactone, Butamben, Bioallethrin, Ergocalciferol, Enflurane" />
          <attvalue for="36" value="https://www.drugbank.ca/polypeptides/P62955" />
          <attvalue for="16" value="Voltage-dependent calcium channel gamma-7 subunit" />
          <attvalue for="17" value="https://cdn.rcsb.org/images/structures/oc/7ocf/7ocf_assembly-1.jpeg" />
          <attvalue for="18" value="Target" />
          <attvalue for="19" value="1" />
          <attvalue for="20" value="0.14245599120167574" />
          <attvalue for="21" value="0.0" />
          <attvalue for="22" value="1.8257768763025862e-05" />
          <attvalue for="23" value="0" />
          <attvalue for="24" value="0" />
          <attvalue for="25" value="#12EAEA" />
          <attvalue for="26" value="#0EBEBE" />
        </attvalues>
      </node>
      <node id="Voltage-dependent calcium channel gamma-8 subunit" label="Voltage-dependent calcium channel gamma-8 subunit">
        <attvalues>
          <attvalue for="27" value="CACNG8" />
          <attvalue for="0" value="Q8WXS5" />
          <attvalue for="28" value="7OCA" />
          <attvalue for="29" value="Humans" />
          <attvalue for="30" value="Auxiliary transport protein" />
          <attvalue for="31" value="Calcium channel auxiliary subunit gamma family" />
          <attvalue for="32" value="Membrane" />
          <attvalue for="33" value="CACNB1, CACNA1D, GRIA1, CACNA2D1" />
          <attvalue for="34" value="Cardiomyopathies" />
          <attvalue for="35" value="Spironolactone, Butamben, Bioallethrin, Ergocalciferol, Enflurane" />
          <attvalue for="36" value="https://www.drugbank.ca/polypeptides/Q8WXS5" />
          <attvalue for="16" value="Voltage-dependent calcium channel gamma-8 subunit" />
          <attvalue for="17" value="https://cdn.rcsb.org/images/structures/oc/7oca/7oca_assembly-1.jpeg" />
          <attvalue for="18" value="Target" />
          <attvalue for="19" value="1" />
          <attvalue for="20" value="0.14245599120167574" />
          <attvalue for="21" value="0.0" />
          <attvalue for="22" value="1.8257768763025862e-05" />
          <attvalue for="23" value="0" />
          <attvalue for="24" value="0" />
          <attvalue for="25" value="#12EAEA" />
          <attvalue for="26" value="#0EBEBE" />
        </attvalues>
      </node>
      <node id="Voltage-dependent calcium channel subunit alpha-2/delta-1" label="Voltage-dependent calcium channel subunit alpha-2/delta-1">
        <attvalues>
          <attvalue for="27" value="CACNA2D1" />
          <attvalue for="0" value="P54289" />
          <attvalue for="28" value="7MIX" />
          <attvalue for="29" value="Humans" />
          <attvalue for="30" value="Auxiliary transport protein" />
          <attvalue for="31" value="Calcium channel auxiliary subunit alpha2delta family" />
          <attvalue for="32" value="Membrane" />
          <attvalue for="33" value="CACNB1, CACNG1, CACNB2, CACNA1D, CACNA1C, CACNB3, CACNB4, CACNA1S, CACNA1F, CACNG3" />
          <attvalue for="34" value="Colonic Neoplasms, Hypertensive disease, Malignant Neoplasms, Primary malignant neoplasm, Intellectual Disability" />
          <attvalue for="35" value="Isradipine, Felodipine, Ibutilide, Gabapentin, Gabapentin enacarbil, Nisoldipine, Nitrendipine, Nicardipine, Nilvadipine, Cyclandelate, Pregabalin, Spironolactone, Butamben, Bioallethrin, Ergocalciferol, Enflurane" />
          <attvalue for="36" value="https://www.drugbank.ca/polypeptides/P54289" />
          <attvalue for="16" value="Voltage-dependent calcium channel subunit alpha-2/delta-1" />
          <attvalue for="17" value="https://cdn.rcsb.org/images/structures/mi/7mix/7mix_assembly-1.jpeg" />
          <attvalue for="18" value="Target" />
          <attvalue for="19" value="1" />
          <attvalue for="20" value="0.14245599120167574" />
          <attvalue for="21" value="0.0" />
          <attvalue for="22" value="1.8257768763025862e-05" />
          <attvalue for="23" value="0" />
          <attvalue for="24" value="0" />
          <attvalue for="25" value="#12EAEA" />
          <attvalue for="26" value="#0EBEBE" />
        </attvalues>
      </node>
      <node id="Voltage-dependent calcium channel subunit alpha-2/delta-2" label="Voltage-dependent calcium channel subunit alpha-2/delta-2">
        <attvalues>
          <attvalue for="27" value="CACNA2D2" />
          <attvalue for="0" value="Q9NY47" />
          <attvalue for="28" value="7JPK" />
          <attvalue for="29" value="Humans" />
          <attvalue for="30" value="Auxiliary transport protein" />
          <attvalue for="31" value="Calcium channel auxiliary subunit alpha2delta family" />
          <attvalue for="32" value="Membrane" />
          <attvalue for="33" value="CACNG1, CACNB1, CACNB2, CACNB4, CACNA1A, CACNB3, CACNA1S, CACNA1C, CACNA1D, CACNA1F" />
          <attvalue for="34" value="Neoplasms, Brain Neoplasms, Malignant Neoplasms, Lung Neoplasms, nervous system disorder, Primary malignant neoplasm" />
          <attvalue for="35" value="Gabapentin, Gabapentin enacarbil, Felodipine, Isradipine, Nitrendipine, Bepridil, Spironolactone, Butamben, Bioallethrin, Ergocalciferol, Enflurane" />
          <attvalue for="36" value="https://www.drugbank.ca/polypeptides/Q9NY47" />
          <attvalue for="16" value="Voltage-dependent calcium channel subunit alpha-2/delta-2" />
          <attvalue for="17" value="https://cdn.rcsb.org/images/structures/jp/7jpk/7jpk_assembly-1.jpeg" />
          <attvalue for="18" value="Target" />
          <attvalue for="19" value="1" />
          <attvalue for="20" value="0.14245599120167574" />
          <attvalue for="21" value="0.0" />
          <attvalue for="22" value="1.8257768763025862e-05" />
          <attvalue for="23" value="0" />
          <attvalue for="24" value="0" />
          <attvalue for="25" value="#12EAEA" />
          <attvalue for="26" value="#0EBEBE" />
        </attvalues>
      </node>
      <node id="Voltage-dependent calcium channel subunit alpha-2/delta-3" label="Voltage-dependent calcium channel subunit alpha-2/delta-3">
        <attvalues>
          <attvalue for="27" value="CACNA2D3" />
          <attvalue for="0" value="Q8IZS8" />
          <attvalue for="28" value="7JPK" />
          <attvalue for="29" value="Humans" />
          <attvalue for="30" value="Auxiliary transport protein" />
          <attvalue for="31" value="Calcium channel auxiliary subunit alpha2delta family" />
          <attvalue for="32" value="Membrane" />
          <attvalue for="33" value="CACNG1, CACNB1, CACNB4, CACNA1A, CACNB3, CACNB2, CACNA1E, CACNA1D, CACNA1C" />
          <attvalue for="34" value="Neurodevelopmental Disorders, Neoplasms, Malignant Neoplasms, Carcinoma, Primary malignant neoplasm" />
          <attvalue for="35" value="Amlodipine, Nilvadipine, Spironolactone, Butamben, Bioallethrin, Ergocalciferol, Enflurane" />
          <attvalue for="36" value="https://www.drugbank.ca/polypeptides/Q8IZS8" />
          <attvalue for="16" value="Voltage-dependent calcium channel subunit alpha-2/delta-3" />
          <attvalue for="17" value="https://cdn.rcsb.org/images/structures/jp/7jpk/7jpk_assembly-1.jpeg" />
          <attvalue for="18" value="Target" />
          <attvalue for="19" value="2" />
          <attvalue for="20" value="0.14345716859625435" />
          <attvalue for="21" value="0.0002449490764705704" />
          <attvalue for="22" value="1.8825984357562516e-05" />
          <attvalue for="23" value="0" />
          <attvalue for="24" value="0" />
          <attvalue for="25" value="#12EAEA" />
          <attvalue for="26" value="#0EBEBE" />
        </attvalues>
      </node>
      <node id="Voltage-dependent calcium channel subunit alpha-2/delta-4" label="Voltage-dependent calcium channel subunit alpha-2/delta-4">
        <attvalues>
          <attvalue for="27" value="CACNA2D4" />
          <attvalue for="0" value="Q7Z3S7" />
          <attvalue for="28" value="7JPK" />
          <attvalue for="29" value="Humans" />
          <attvalue for="30" value="Auxiliary transport protein" />
          <attvalue for="31" value="Calcium channel auxiliary subunit alpha2delta family" />
          <attvalue for="32" value="Membrane" />
          <attvalue for="33" value="CACNG1, CACNB3, CACNB1, CACNA1F, CACNB4, CACNB2, CACNA1C, CACNA1S, CACNA1D" />
          <attvalue for="34" value="Mental disorders, HIV Infections" />
          <attvalue for="35" value="Spironolactone, Butamben, Bioallethrin, Ergocalciferol, Enflurane" />
          <attvalue for="36" value="https://www.drugbank.ca/polypeptides/Q7Z3S7" />
          <attvalue for="16" value="Voltage-dependent calcium channel subunit alpha-2/delta-4" />
          <attvalue for="17" value="https://cdn.rcsb.org/images/structures/jp/7jpk/7jpk_assembly-1.jpeg" />
          <attvalue for="18" value="Target" />
          <attvalue for="19" value="1" />
          <attvalue for="20" value="0.14245599120167574" />
          <attvalue for="21" value="0.0" />
          <attvalue for="22" value="1.8257768763025862e-05" />
          <attvalue for="23" value="0" />
          <attvalue for="24" value="0" />
          <attvalue for="25" value="#12EAEA" />
          <attvalue for="26" value="#0EBEBE" />
        </attvalues>
      </node>
      <node id="Voltage-dependent L-type calcium channel subunit alpha-1C" label="Voltage-dependent L-type calcium channel subunit alpha-1C">
        <attvalues>
          <attvalue for="27" value="CACNA1C" />
          <attvalue for="0" value="Q13936" />
          <attvalue for="28" value="3G43" />
          <attvalue for="29" value="Humans" />
          <attvalue for="30" value="Ion channel" />
          <attvalue for="31" value="Voltage-gated ion channel" />
          <attvalue for="32" value="Membrane" />
          <attvalue for="33" value="CACNB2, CALM1, CACNB1, CALM3, CACNA2D1, CACNB3, CALM2, CACNB4, CACNA2D4, CACNA2D2" />
          <attvalue for="34" value="Psychotic Disorders, Mood Disorders, Anxiety Disorders, Hypertensive disease, Immunologic Deficiency Syndromes, Stress Disorders, Traumatic, Limb Deformities, Congenital, Mental disorders, Child Development Disorders, Pervasive, Cognition Disorders, Neurodevelopmental Disorders, Neoplasms, Pervasive Development Disorder, Congenital Abnormality, Brain Diseases, Congenital Heart Defects, Atrial Septal Defects, Neck Neoplasms, Cerebrovascular accident, Caffeine related disorders, Hypertrophic disorder of skin, unspecified, Sleep Disorders, Infection" />
          <attvalue for="35" value="Nicardipine, Ibutilide, Mibefradil, Isradipine, Verapamil, Dronedarone, Clevidipine, Amlodipine, Felodipine, Nifedipine, Nimodipine, Nisoldipine, Nitrendipine, Cinnarizine, Nilvadipine, Calcium, Ethanol, Barnidipine, Aranidipine, Efonidipine, Levamlodipine, Isavuconazole, Propiverine, Diltiazem, Spironolactone, Butamben, Bioallethrin, Ergocalciferol, Enflurane, Drotaverine, Calcium citrate, Calcium Phosphate, Trimebutine, Manidipine, Lacidipine, Benidipine, Cilnidipine, Levomenthol, Calcium phosphate dihydrate, Phenytoin, Magnesium sulfate, Amiodarone, Fish oil, Ranolazine, Topiramate, Miconazole" />
          <attvalue for="36" value="https://www.drugbank.ca/polypeptides/Q13936" />
          <attvalue for="16" value="Voltage-dependent L-type calcium channel subunit alpha-1C" />
          <attvalue for="17" value="https://cdn.rcsb.org/images/structures/g4/3g43/3g43_assembly-1.jpeg" />
          <attvalue for="18" value="Target" />
          <attvalue for="19" value="7" />
          <attvalue for="20" value="0.15547672336951604" />
          <attvalue for="21" value="0.0028591871497730113" />
          <attvalue for="22" value="3.91612047321709e-05" />
          <attvalue for="23" value="0" />
          <attvalue for="24" value="160" />
          <attvalue for="25" value="#12EAEA" />
          <attvalue for="26" value="#0EBEBE" />
        </attvalues>
      </node>
      <node id="Voltage-dependent L-type calcium channel subunit alpha-1D" label="Voltage-dependent L-type calcium channel subunit alpha-1D">
        <attvalues>
          <attvalue for="27" value="CACNA1D" />
          <attvalue for="0" value="Q01668" />
          <attvalue for="28" value="3LV3" />
          <attvalue for="29" value="Humans" />
          <attvalue for="30" value="Ion channel" />
          <attvalue for="31" value="Voltage-gated ion channel" />
          <attvalue for="32" value="Membrane" />
          <attvalue for="33" value="CACNB1, CACNB2, CACNA2D1, CACNG1, CACNB3, STX1A, CACNB4, CACNA2D2, CACNA2D3, CACNG7" />
          <attvalue for="34" value="Adenoma, Mood Disorders, Hypertensive disease, Cardiovascular Diseases, Movement Disorders, Refractive Errors, Neoplasms, Pervasive Development Disorder, Mental disorders, Malignant Neoplasms, CNS disorder, nervous system disorder, Neuromuscular Diseases, Primary malignant neoplasm, Neurodevelopmental Disorders" />
          <attvalue for="35" value="Dronedarone, Clevidipine, Isradipine, Nitrendipine, Nifedipine, Felodipine, Nimodipine, Nisoldipine, Nicardipine, Cinnarizine, Mibefradil, Nilvadipine, Ethanol, Aranidipine, Levamlodipine, Spironolactone, Butamben, Bioallethrin, Ergocalciferol, Enflurane, Drotaverine, Calcium citrate, Calcium Phosphate, Trimebutine, Manidipine, Lacidipine, Benidipine, Cilnidipine, Levomenthol, Calcium phosphate dihydrate, Phenytoin, Magnesium sulfate, Amiodarone, Fish oil, Ranolazine, Topiramate, Miconazole" />
          <attvalue for="36" value="https://www.drugbank.ca/polypeptides/Q01668" />
          <attvalue for="16" value="Voltage-dependent L-type calcium channel subunit alpha-1D" />
          <attvalue for="17" value="https://cdn.rcsb.org/images/structures/lv/3lv3/3lv3_assembly-1.jpeg" />
          <attvalue for="18" value="Target" />
          <attvalue for="19" value="4" />
          <attvalue for="20" value="0.15461610931444808" />
          <attvalue for="21" value="0.0007776732673977343" />
          <attvalue for="22" value="3.519524447452005e-05" />
          <attvalue for="23" value="0" />
          <attvalue for="24" value="0" />
          <attvalue for="25" value="#12EAEA" />
          <attvalue for="26" value="#0EBEBE" />
        </attvalues>
      </node>
      <node id="Voltage-dependent L-type calcium channel subunit alpha-1F" label="Voltage-dependent L-type calcium channel subunit alpha-1F">
        <attvalues>
          <attvalue for="27" value="CACNA1F" />
          <attvalue for="0" value="O60840" />
          <attvalue for="28" value="6JP5" />
          <attvalue for="29" value="Humans" />
          <attvalue for="30" value="Ion channel" />
          <attvalue for="31" value="Voltage-gated ion channel" />
          <attvalue for="32" value="Membrane" />
          <attvalue for="33" value="CACNB1, CACNB2, CACNA2D4, CACNA2D1, CACNB4, CACNG1, CACNA2D2, CACNB3" />
          <attvalue for="34" value="Disorder of eye, Retinal Dystrophies, Malignant Neoplasms, nervous system disorder, Primary malignant neoplasm" />
          <attvalue for="35" value="Dronedarone, Clevidipine, Nimodipine, Cinnarizine, Mibefradil, Aranidipine, Spironolactone, Butamben, Bioallethrin, Ergocalciferol, Enflurane, Drotaverine, Calcium citrate, Calcium Phosphate, Trimebutine, Manidipine, Lacidipine, Benidipine, Cilnidipine, Levomenthol, Calcium phosphate dihydrate, Phenytoin, Magnesium sulfate, Amiodarone, Fish oil, Ranolazine, Topiramate, Miconazole" />
          <attvalue for="36" value="https://www.drugbank.ca/polypeptides/O60840" />
          <attvalue for="16" value="Voltage-dependent L-type calcium channel subunit alpha-1F" />
          <attvalue for="17" value="https://cdn.rcsb.org/images/structures/jp/6jp5/6jp5_assembly-1.jpeg" />
          <attvalue for="18" value="Target" />
          <attvalue for="19" value="3" />
          <attvalue for="20" value="0.15243998139360707" />
          <attvalue for="21" value="0.0005297210317012865" />
          <attvalue for="22" value="2.690490203406497e-05" />
          <attvalue for="23" value="0" />
          <attvalue for="24" value="0" />
          <attvalue for="25" value="#12EAEA" />
          <attvalue for="26" value="#0EBEBE" />
        </attvalues>
      </node>
      <node id="Voltage-dependent L-type calcium channel subunit alpha-1S" label="Voltage-dependent L-type calcium channel subunit alpha-1S">
        <attvalues>
          <attvalue for="27" value="CACNA1S" />
          <attvalue for="0" value="Q13698" />
          <attvalue for="28" value="2VAY" />
          <attvalue for="29" value="Humans" />
          <attvalue for="30" value="Ion channel" />
          <attvalue for="31" value="Voltage-gated ion channel" />
          <attvalue for="32" value="Membrane" />
          <attvalue for="33" value="CACNB1, CACNB2, RYR1, CACNA2D1, CACNB4, CACNG1, CACNA2D2, CACNA2D4, CACNB3" />
          <attvalue for="34" value="Congenital myopathy (disorder), Liver neoplasms, Myopathy, Metabolic myopathy" />
          <attvalue for="35" value="Dronedarone, Clevidipine, Isradipine, Felodipine, Nifedipine, Nimodipine, Nisoldipine, Nitrendipine, Cinnarizine, Mibefradil, Nilvadipine, Ethanol, Pinaverium, Aranidipine, Spironolactone, Butamben, Bioallethrin, Ergocalciferol, Enflurane, Drotaverine, Calcium citrate, Calcium Phosphate, Trimebutine, Manidipine, Lacidipine, Benidipine, Cilnidipine, Levomenthol, Calcium phosphate dihydrate, Phenytoin, Magnesium sulfate, Amiodarone, Fish oil, Ranolazine, Topiramate, Miconazole" />
          <attvalue for="36" value="https://www.drugbank.ca/polypeptides/Q13698" />
          <attvalue for="16" value="Voltage-dependent L-type calcium channel subunit alpha-1S" />
          <attvalue for="17" value="https://cdn.rcsb.org/images/structures/va/2vay/2vay_assembly-1.jpeg" />
          <attvalue for="18" value="Target" />
          <attvalue for="19" value="4" />
          <attvalue for="20" value="0.15461610931444808" />
          <attvalue for="21" value="0.0007776732673977343" />
          <attvalue for="22" value="3.519524447452005e-05" />
          <attvalue for="23" value="0" />
          <attvalue for="24" value="0" />
          <attvalue for="25" value="#12EAEA" />
          <attvalue for="26" value="#0EBEBE" />
        </attvalues>
      </node>
      <node id="Voltage-dependent L-type calcium channel subunit beta-1" label="Voltage-dependent L-type calcium channel subunit beta-1">
        <attvalues>
          <attvalue for="27" value="CACNB1" />
          <attvalue for="0" value="Q02641" />
          <attvalue for="28" value="7MIX" />
          <attvalue for="29" value="Humans" />
          <attvalue for="30" value="Auxiliary transport protein" />
          <attvalue for="31" value="Calcium channel auxiliary subunit beta family" />
          <attvalue for="32" value="Cell membrane" />
          <attvalue for="33" value="CACNA2D1, CACNG1, CACNA1D, CACNA1C, CACNA1S, CACNA2D2, CACNA1F, CACNA2D3, CACNA2D4, CACNA1E" />
          <attvalue for="34" value="" />
          <attvalue for="35" value="Ibutilide, Mibefradil, Dronedarone, Amlodipine, Nimodipine, Ethanol, Azelnidipine, Spironolactone, Butamben, Bioallethrin, Ergocalciferol, Enflurane, Drotaverine, Calcium citrate, Calcium Phosphate, Trimebutine, Manidipine, Lacidipine, Benidipine, Cilnidipine, Levomenthol, Calcium phosphate dihydrate, Phenytoin, Magnesium sulfate, Amiodarone, Fish oil, Ranolazine, Topiramate, Miconazole" />
          <attvalue for="36" value="https://www.drugbank.ca/polypeptides/Q02641" />
          <attvalue for="16" value="Voltage-dependent L-type calcium channel subunit beta-1" />
          <attvalue for="17" value="https://cdn.rcsb.org/images/structures/mi/7mix/7mix_assembly-1.jpeg" />
          <attvalue for="18" value="Target" />
          <attvalue for="19" value="4" />
          <attvalue for="20" value="0.15261532572878303" />
          <attvalue for="21" value="0.0010110072129478334" />
          <attvalue for="22" value="2.747311762860163e-05" />
          <attvalue for="23" value="0" />
          <attvalue for="24" value="0" />
          <attvalue for="25" value="#12EAEA" />
          <attvalue for="26" value="#0EBEBE" />
        </attvalues>
      </node>
      <node id="Voltage-dependent L-type calcium channel subunit beta-2" label="Voltage-dependent L-type calcium channel subunit beta-2">
        <attvalues>
          <attvalue for="27" value="CACNB2" />
          <attvalue for="0" value="Q08289" />
          <attvalue for="28" value="7MIX" />
          <attvalue for="29" value="Humans" />
          <attvalue for="30" value="Auxiliary transport protein" />
          <attvalue for="31" value="Calcium channel auxiliary subunit beta family" />
          <attvalue for="32" value="Cell membrane" />
          <attvalue for="33" value="CACNA1C, CACNA2D1, CACNA1D, CACNA1S, CACNA1F, CACNA2D2, CACNA1A, CACNA2D4, CACNA1E, CACNA2D3" />
          <attvalue for="34" value="Hypertensive disease, Cardiovascular Diseases, Child Development Disorders, Pervasive, Diverticular Diseases, Mental disorders" />
          <attvalue for="35" value="Dronedarone, Felodipine, Isradipine, Nifedipine, Nimodipine, Nisoldipine, Nitrendipine, Nicardipine, Mibefradil, Nilvadipine, Spironolactone, Butamben, Bioallethrin, Ergocalciferol, Enflurane, Drotaverine, Calcium citrate, Calcium Phosphate, Trimebutine, Manidipine, Lacidipine, Benidipine, Cilnidipine, Levomenthol, Calcium phosphate dihydrate, Phenytoin, Magnesium sulfate, Amiodarone, Fish oil, Ranolazine, Topiramate, Miconazole" />
          <attvalue for="36" value="https://www.drugbank.ca/polypeptides/Q08289" />
          <attvalue for="16" value="Voltage-dependent L-type calcium channel subunit beta-2" />
          <attvalue for="17" value="https://cdn.rcsb.org/images/structures/mi/7mix/7mix_assembly-1.jpeg" />
          <attvalue for="18" value="Target" />
          <attvalue for="19" value="4" />
          <attvalue for="20" value="0.15461610931444808" />
          <attvalue for="21" value="0.0007776732673977343" />
          <attvalue for="22" value="3.519524447452005e-05" />
          <attvalue for="23" value="0" />
          <attvalue for="24" value="0" />
          <attvalue for="25" value="#12EAEA" />
          <attvalue for="26" value="#0EBEBE" />
        </attvalues>
      </node>
      <node id="Voltage-dependent L-type calcium channel subunit beta-3" label="Voltage-dependent L-type calcium channel subunit beta-3">
        <attvalues>
          <attvalue for="27" value="CACNB3" />
          <attvalue for="0" value="P54284" />
          <attvalue for="28" value="7MIX" />
          <attvalue for="29" value="Humans" />
          <attvalue for="30" value="Auxiliary transport protein" />
          <attvalue for="31" value="Calcium channel auxiliary subunit beta family" />
          <attvalue for="32" value="Not Available" />
          <attvalue for="33" value="CACNA1B, CACNA2D4, CACNA1A, CACNA2D1, CACNA1C, CACNA1E, CACNA1D, CACNA2D2, CACNA2D3, CACNA1S" />
          <attvalue for="34" value="Neoplasms" />
          <attvalue for="35" value="Dronedarone, Nimodipine, Mibefradil, Spironolactone, Butamben, Bioallethrin, Ergocalciferol, Enflurane, Drotaverine, Calcium citrate, Calcium Phosphate, Trimebutine, Manidipine, Lacidipine, Benidipine, Cilnidipine, Levomenthol, Calcium phosphate dihydrate, Phenytoin, Magnesium sulfate, Amiodarone, Fish oil, Ranolazine, Topiramate, Miconazole" />
          <attvalue for="36" value="https://www.drugbank.ca/polypeptides/P54284" />
          <attvalue for="16" value="Voltage-dependent L-type calcium channel subunit beta-3" />
          <attvalue for="17" value="https://cdn.rcsb.org/images/structures/mi/7mix/7mix_assembly-1.jpeg" />
          <attvalue for="18" value="Target" />
          <attvalue for="19" value="3" />
          <attvalue for="20" value="0.15243998139360707" />
          <attvalue for="21" value="0.0005297210317012865" />
          <attvalue for="22" value="2.690490203406497e-05" />
          <attvalue for="23" value="0" />
          <attvalue for="24" value="0" />
          <attvalue for="25" value="#12EAEA" />
          <attvalue for="26" value="#0EBEBE" />
        </attvalues>
      </node>
      <node id="Voltage-dependent L-type calcium channel subunit beta-4" label="Voltage-dependent L-type calcium channel subunit beta-4">
        <attvalues>
          <attvalue for="27" value="CACNB4" />
          <attvalue for="0" value="O00305" />
          <attvalue for="28" value="Not Available" />
          <attvalue for="29" value="Humans" />
          <attvalue for="30" value="Auxiliary transport protein" />
          <attvalue for="31" value="Calcium channel auxiliary subunit beta family" />
          <attvalue for="32" value="Not Available" />
          <attvalue for="33" value="CACNA1A, CACNA2D2, CACNA2D1, CACNA2D4, CACNG1, CACNA1S, CACNA2D3, CACNA1C, CACNA1F, CACNA1D" />
          <attvalue for="34" value="nervous system disorder, Intellectual Disability" />
          <attvalue for="35" value="Dronedarone, Nimodipine, Mibefradil, Spironolactone, Butamben, Bioallethrin, Ergocalciferol, Enflurane, Drotaverine, Calcium citrate, Calcium Phosphate, Trimebutine, Manidipine, Lacidipine, Benidipine, Cilnidipine, Levomenthol, Calcium phosphate dihydrate, Phenytoin, Magnesium sulfate, Amiodarone, Fish oil, Ranolazine, Topiramate, Miconazole" />
          <attvalue for="36" value="https://www.drugbank.ca/polypeptides/O00305" />
          <attvalue for="16" value="Voltage-dependent L-type calcium channel subunit beta-4" />
          <attvalue for="17" value="https://cdn.rcsb.org/images/structures/ot/not available/not available_model-1.jpeg" />
          <attvalue for="18" value="Target" />
          <attvalue for="19" value="3" />
          <attvalue for="20" value="0.15243998139360707" />
          <attvalue for="21" value="0.0005297210317012865" />
          <attvalue for="22" value="2.690490203406497e-05" />
          <attvalue for="23" value="0" />
          <attvalue for="24" value="0" />
          <attvalue for="25" value="#12EAEA" />
          <attvalue for="26" value="#0EBEBE" />
        </attvalues>
      </node>
      <node id="Voltage-dependent N-type calcium channel subunit alpha-1B" label="Voltage-dependent N-type calcium channel subunit alpha-1B">
        <attvalues>
          <attvalue for="27" value="CACNA1B" />
          <attvalue for="0" value="Q00975" />
          <attvalue for="28" value="7MIX" />
          <attvalue for="29" value="Humans" />
          <attvalue for="30" value="Ion channel" />
          <attvalue for="31" value="Voltage-gated ion channel" />
          <attvalue for="32" value="Membrane" />
          <attvalue for="33" value="CACNB3, CACNA2D2" />
          <attvalue for="34" value="Intellectual Disability, Movement Disorders, Peripheral Nervous System Diseases, Neoplasms, Dystonia Disorders" />
          <attvalue for="35" value="Contulakin-G, Amlodipine, Verapamil, Levetiracetam, Agmatine, Seletracetam, Benidipine, Cilnidipine, Ziconotide, Spironolactone, Butamben, Bioallethrin, Ergocalciferol, Enflurane, Gabapentin" />
          <attvalue for="36" value="https://www.drugbank.ca/polypeptides/Q00975" />
          <attvalue for="16" value="Voltage-dependent N-type calcium channel subunit alpha-1B" />
          <attvalue for="17" value="https://cdn.rcsb.org/images/structures/mi/7mix/7mix_assembly-1.jpeg" />
          <attvalue for="18" value="Target" />
          <attvalue for="19" value="3" />
          <attvalue for="20" value="0.14662793071469624" />
          <attvalue for="21" value="0.0005429536391256542" />
          <attvalue for="22" value="2.2036490092410838e-05" />
          <attvalue for="23" value="0" />
          <attvalue for="24" value="0" />
          <attvalue for="25" value="#12EAEA" />
          <attvalue for="26" value="#0EBEBE" />
        </attvalues>
      </node>
      <node id="Voltage-dependent P/Q-type calcium channel subunit alpha-1A" label="Voltage-dependent P/Q-type calcium channel subunit alpha-1A">
        <attvalues>
          <attvalue for="27" value="CACNA1A" />
          <attvalue for="0" value="O00555" />
          <attvalue for="28" value="3BXK" />
          <attvalue for="29" value="Humans" />
          <attvalue for="30" value="Ion channel" />
          <attvalue for="31" value="Voltage-gated ion channel" />
          <attvalue for="32" value="Membrane" />
          <attvalue for="33" value="CACNB4, CACNB3, CACNB2, CACNA2D2, CACNA2D3" />
          <attvalue for="34" value="Encephalopathies, Intellectual Disability, Deglutition Disorders, Multiple congenital anomalies, Movement Disorders, nervous system disorder, Dystonia Disorders, Cerebellar Diseases, Neurodegenerative Disorders, Ocular Motility Disorders, Phenylketonurias, Neurodevelopmental Disorders, Diabetes Mellitus, Hypertensive disease, Lung Neoplasms, Neoplasms, Olivopontocerebellar Atrophies, Skin lesion, Spinocerebellar Degeneration, Cerebrovascular accident, Motor Disorders, Neurologic Symptoms, Parkinsonian Disorders, Mitochondrial Diseases, Degenerative disorder, MYELODYSPLASTIC SYNDROME" />
          <attvalue for="35" value="Loperamide, Bepridil, Dotarizine, Verapamil, Ziconotide, Spironolactone, Butamben, Bioallethrin, Ergocalciferol, Enflurane, Calcium citrate, Calcium Phosphate, Calcium phosphate dihydrate, Drotaverine, Trimebutine, Manidipine, Lacidipine, Benidipine, Cilnidipine, Levomenthol, Phenytoin, Magnesium sulfate" />
          <attvalue for="36" value="https://www.drugbank.ca/polypeptides/O00555" />
          <attvalue for="16" value="Voltage-dependent P/Q-type calcium channel subunit alpha-1A" />
          <attvalue for="17" value="https://cdn.rcsb.org/images/structures/bx/3bxk/3bxk_assembly-1.jpeg" />
          <attvalue for="18" value="Target" />
          <attvalue for="19" value="3" />
          <attvalue for="20" value="0.14727897744466298" />
          <attvalue for="21" value="0.00035681949169261417" />
          <attvalue for="22" value="2.2722724640076145e-05" />
          <attvalue for="23" value="0" />
          <attvalue for="24" value="0" />
          <attvalue for="25" value="#12EAEA" />
          <attvalue for="26" value="#0EBEBE" />
        </attvalues>
      </node>
      <node id="Voltage-dependent R-type calcium channel subunit alpha-1E" label="Voltage-dependent R-type calcium channel subunit alpha-1E">
        <attvalues>
          <attvalue for="27" value="CACNA1E" />
          <attvalue for="0" value="Q15878" />
          <attvalue for="28" value="3BXL" />
          <attvalue for="29" value="Humans" />
          <attvalue for="30" value="Ion channel" />
          <attvalue for="31" value="Voltage-gated ion channel" />
          <attvalue for="32" value="Membrane" />
          <attvalue for="33" value="CACNB3, CACNB1, CACNB2, CACNB4, CACNA2D3, CACNA2D2" />
          <attvalue for="34" value="Congenital contracture, Intellectual Disability, Developmental Disabilities, Diabetes Mellitus, Neoplasms, Migraine Disorders, Neurodevelopmental Disorders" />
          <attvalue for="35" value="Calcium citrate, Calcium Phosphate, Calcium phosphate dihydrate, Topiramate, Lamotrigine, Spironolactone, Butamben, Bioallethrin, Ergocalciferol, Enflurane" />
          <attvalue for="36" value="https://www.drugbank.ca/polypeptides/Q15878" />
          <attvalue for="16" value="Voltage-dependent R-type calcium channel subunit alpha-1E" />
          <attvalue for="17" value="https://cdn.rcsb.org/images/structures/bx/3bxl/3bxl_assembly-1.jpeg" />
          <attvalue for="18" value="Target" />
          <attvalue for="19" value="1" />
          <attvalue for="20" value="0.14245599120167574" />
          <attvalue for="21" value="0.0" />
          <attvalue for="22" value="1.8257768763025862e-05" />
          <attvalue for="23" value="0" />
          <attvalue for="24" value="0" />
          <attvalue for="25" value="#12EAEA" />
          <attvalue for="26" value="#0EBEBE" />
        </attvalues>
      </node>
      <node id="Voltage-dependent T-type calcium channel subunit alpha-1G" label="Voltage-dependent T-type calcium channel subunit alpha-1G">
        <attvalues>
          <attvalue for="27" value="CACNA1G" />
          <attvalue for="0" value="O43497" />
          <attvalue for="28" value="Not Available" />
          <attvalue for="29" value="Humans" />
          <attvalue for="30" value="Ion channel" />
          <attvalue for="31" value="Voltage-gated ion channel" />
          <attvalue for="32" value="Membrane" />
          <attvalue for="33" value="" />
          <attvalue for="34" value="Intellectual Disability, Adenoma, Malignant Neoplasms, Gastrointestinal Diseases, Neoplasms, Pervasive Development Disorder, Neurodegenerative Disorders, Primary malignant neoplasm" />
          <attvalue for="35" value="Trimethadione, Ethosuximide, Zonisamide, Mibefradil, Flunarizine, Verapamil, Cinnarizine, Methsuximide, Cannabidiol, Nabiximols, Medical Cannabis, Spironolactone, Butamben, Bioallethrin, Ergocalciferol, Enflurane, Nifedipine, Calcium citrate, Calcium Phosphate, Trimebutine, Manidipine, Benidipine, Calcium phosphate dihydrate" />
          <attvalue for="36" value="https://www.drugbank.ca/polypeptides/O43497" />
          <attvalue for="16" value="Voltage-dependent T-type calcium channel subunit alpha-1G" />
          <attvalue for="17" value="https://cdn.rcsb.org/images/structures/ot/not available/not available_model-1.jpeg" />
          <attvalue for="18" value="Target" />
          <attvalue for="19" value="4" />
          <attvalue for="20" value="0.16634376907125623" />
          <attvalue for="21" value="0.0035797619297935407" />
          <attvalue for="22" value="5.508987925208051e-05" />
          <attvalue for="23" value="0" />
          <attvalue for="24" value="0" />
          <attvalue for="25" value="#12EAEA" />
          <attvalue for="26" value="#0EBEBE" />
        </attvalues>
      </node>
      <node id="Voltage-dependent T-type calcium channel subunit alpha-1H" label="Voltage-dependent T-type calcium channel subunit alpha-1H">
        <attvalues>
          <attvalue for="27" value="CACNA1H" />
          <attvalue for="0" value="O95180" />
          <attvalue for="28" value="6KZP" />
          <attvalue for="29" value="Humans" />
          <attvalue for="30" value="Ion channel" />
          <attvalue for="31" value="Voltage-gated ion channel" />
          <attvalue for="32" value="Membrane" />
          <attvalue for="33" value="" />
          <attvalue for="34" value="Drug toxicity, Adverse reaction to drug, Peripheral Nervous System Diseases, Hypertensive disease, Malignant Neoplasms, Primary malignant neoplasm, Adenoma, Prostatic Neoplasms, Mammary Neoplasms" />
          <attvalue for="35" value="Mibefradil, Flunarizine, Felodipine, Isradipine, Nitrendipine, Bepridil, Cinnarizine, Zonisamide, Cannabidiol, Nabiximols, Medical Cannabis, Verapamil, Spironolactone, Butamben, Bioallethrin, Ergocalciferol, Enflurane, Nifedipine, Calcium citrate, Calcium Phosphate, Trimebutine, Manidipine, Benidipine, Calcium phosphate dihydrate" />
          <attvalue for="36" value="https://www.drugbank.ca/polypeptides/O95180" />
          <attvalue for="16" value="Voltage-dependent T-type calcium channel subunit alpha-1H" />
          <attvalue for="17" value="https://cdn.rcsb.org/images/structures/kz/6kzp/6kzp_assembly-1.jpeg" />
          <attvalue for="18" value="Target" />
          <attvalue for="19" value="4" />
          <attvalue for="20" value="0.16634376907125623" />
          <attvalue for="21" value="0.0035797619297935407" />
          <attvalue for="22" value="5.508987925208051e-05" />
          <attvalue for="23" value="0" />
          <attvalue for="24" value="0" />
          <attvalue for="25" value="#12EAEA" />
          <attvalue for="26" value="#0EBEBE" />
        </attvalues>
      </node>
      <node id="Voltage-dependent T-type calcium channel subunit alpha-1I" label="Voltage-dependent T-type calcium channel subunit alpha-1I">
        <attvalues>
          <attvalue for="27" value="CACNA1I" />
          <attvalue for="0" value="Q9P0X4" />
          <attvalue for="28" value="6KZP" />
          <attvalue for="29" value="Humans" />
          <attvalue for="30" value="Ion channel" />
          <attvalue for="31" value="Voltage-gated ion channel" />
          <attvalue for="32" value="Membrane" />
          <attvalue for="33" value="" />
          <attvalue for="34" value="Child Development Disorders, Pervasive, Brain Neoplasms, Malignant Neoplasms, Primary malignant neoplasm" />
          <attvalue for="35" value="Paramethadione, Flunarizine, Amiodarone, Zonisamide, Cinnarizine, Mibefradil, Strontium chloride Sr-89, Cannabidiol, Efonidipine, Nylidrin, Nabiximols, Medical Cannabis, Amlodipine, Spironolactone, Butamben, Bioallethrin, Ergocalciferol, Enflurane, Nifedipine, Calcium citrate, Calcium Phosphate, Trimebutine, Manidipine, Benidipine, Calcium phosphate dihydrate" />
          <attvalue for="36" value="https://www.drugbank.ca/polypeptides/Q9P0X4" />
          <attvalue for="16" value="Voltage-dependent T-type calcium channel subunit alpha-1I" />
          <attvalue for="17" value="https://cdn.rcsb.org/images/structures/kz/6kzp/6kzp_assembly-1.jpeg" />
          <attvalue for="18" value="Target" />
          <attvalue for="19" value="5" />
          <attvalue for="20" value="0.16691926253242428" />
          <attvalue for="21" value="0.005937112341244028" />
          <attvalue for="22" value="5.984027224060598e-05" />
          <attvalue for="23" value="0" />
          <attvalue for="24" value="0" />
          <attvalue for="25" value="#12EAEA" />
          <attvalue for="26" value="#0EBEBE" />
        </attvalues>
      </node>
      <node id="Nuclear receptor subfamily 1 group I member 2" label="Nuclear receptor subfamily 1 group I member 2">
        <attvalues>
          <attvalue for="27" value="NR1I2" />
          <attvalue for="0" value="O75469" />
          <attvalue for="28" value="4J5X" />
          <attvalue for="29" value="Humans" />
          <attvalue for="30" value="Transcription factor" />
          <attvalue for="31" value="Nuclear receptor" />
          <attvalue for="32" value="Nucleus" />
          <attvalue for="33" value="CYP3A4, NCOA1" />
          <attvalue for="34" value="Diabetes Mellitus, Adenocarcinoma, Esophageal Neoplasms, Malignant Neoplasms, Neoplasms, Primary malignant neoplasm, Cardiovascular Diseases, Hypertensive disease, Liver diseases, Cerebrovascular accident, Autoimmune Diseases, Bacterial Infections, Congenital chromosomal disease, Immune System Diseases, Lung diseases, Periodontal Diseases, Prostatic Neoplasms, Dermatologic disorders, Virus Diseases, Polyendocrinopathies, Autoimmune, Dyslipidemias, Secondary Neoplasm, MYELODYSPLASTIC SYNDROME, Anxiety Disorders, Blood Coagulation Disorders, Bone Marrow Diseases, CNS disorder, Shigella Infections, Endometrial Neoplasms, Enterobacteriaceae Infections, Gastrointestinal Diseases, Gastrointestinal Neoplasms, Hepatitis, Intestinal Diseases, Alcoholic Liver Diseases, Lymphoma, Neoplasms, Vascular Tissue, nervous system disorder, orbit (eye disorders), Peripheral Neuropathy, Psychotic Disorders, Respiratory Tract Infections, Retinal Diseases, Skin Neoplasms, Spinal Cord Diseases, Vascular Diseases, Disease of mucous membrane, Lipid Metabolism Disorders, Caffeine related disorders, Hematologic Neoplasms, Neurodegenerative Disorders, Autonomic nervous system disorders, Drug Dependence, Chronic Kidney Diseases, Peripheral Arterial Diseases, Intellectual Disability, Peripheral Nervous System Diseases" />
          <attvalue for="35" value="Estradiol, Ethinylestradiol, Hyperforin, SR12813, Vitamin E, Rifampicin, Rifaximin, TO-901317, Erlotinib, Rilpivirine, Paclitaxel, Docetaxel, Prasterone, Myrrh, Carbamazepine, Sulfinpyrazone, Phenobarbital, Phenytoin, Ritonavir, Clotrimazole, Ethotoin, Mephenytoin, Methylphenobarbital, Pentobarbital, Troleandomycin, Afimoxifene, Dexamethasone, Diethylstilbestrol, Genistein, Lindane, Mifepristone, Pregnenolone, Spironolactone, Triclosan, Tamoxifen, Chenodeoxycholic acid, Econazole, Miconazole, Oxiconazole, Ketoconazole, Cyclophosphamide, Flutamide, Ifosfamide, Bezafibrate, Clonazepam, Fenofibrate, Warfarin, Hexestrol, Phenolphthalein, Resveratrol, Permethrin, Pyrethrum extract, Nifedipine, Piperine, Quercetin, Estradiol acetate, Estradiol benzoate, Estradiol cypionate, Estradiol dienanthate, Estradiol valerate, Fenofibric acid, alpha-Tocopherol succinate, D-alpha-Tocopherol acetate, Dovitinib, Dexamethasone acetate" />
          <attvalue for="36" value="https://www.drugbank.ca/polypeptides/O75469" />
          <attvalue for="16" value="Nuclear receptor subfamily 1 group I member 2" />
          <attvalue for="17" value="https://cdn.rcsb.org/images/structures/j5/4j5x/4j5x_assembly-1.jpeg" />
          <attvalue for="18" value="Target" />
          <attvalue for="19" value="13" />
          <attvalue for="20" value="0.19515344556787756" />
          <attvalue for="21" value="0.03913783723489291" />
          <attvalue for="22" value="0.0022003070930448386" />
          <attvalue for="23" value="0" />
          <attvalue for="24" value="236" />
          <attvalue for="25" value="#12EAEA" />
          <attvalue for="26" value="#0EBEBE" />
        </attvalues>
      </node>
      <node id="Oleic Acid" label="Oleic Acid">
        <attvalues>
          <attvalue for="0" value="DB04224" />
          <attvalue for="1" value="CCCCCCCC/C=C\CCCCCCCC(=O)O" />
          <attvalue for="2" value="Not Available" />
          <attvalue for="3" value="Not Available" />
          <attvalue for="4" value="Not Available" />
          <attvalue for="5" value="Not Available" />
          <attvalue for="6" value="Not Available" />
          <attvalue for="7" value="Myelin P2 protein, Peroxisome proliferator-activated receptor alpha, Peroxisome proliferator-activated receptor delta, Retinoic acid receptor RXR-alpha, Peroxisome proliferator-activated receptor gamma" />
          <attvalue for="8" value="" />
          <attvalue for="9" value="Fatty acid-binding protein, brain, Fatty acid-binding protein, adipocyte, Fatty acid-binding protein, heart, Fatty acid-binding protein, liver, Serum albumin, Vitamin D-binding protein" />
          <attvalue for="10" value="" />
          <attvalue for="11" value="Not Available, Transcription factor, Transcription factor, Transcription factor, Transcription factor" />
          <attvalue for="12" value="" />
          <attvalue for="13" value="IRCT20160131026298N2" />
          <attvalue for="14" value="2, 3" />
          <attvalue for="15" value="http://en.irct.ir/trial/46733" />
          <attvalue for="16" value="Oleic Acid" />
          <attvalue for="17" value="https://www.drugbank.ca/structures/DB04224/image.svg" />
          <attvalue for="18" value="Drug" />
          <attvalue for="19" value="5" />
          <attvalue for="20" value="0.16888458081840668" />
          <attvalue for="21" value="0.012523994418134647" />
          <attvalue for="22" value="6.823652426405495e-05" />
          <attvalue for="23" value="0" />
          <attvalue for="24" value="117" />
          <attvalue for="25" value="#FC5F67" />
          <attvalue for="26" value="#FB3640" />
        </attvalues>
      </node>
      <node id="Myelin P2 protein" label="Myelin P2 protein">
        <attvalues>
          <attvalue for="27" value="PMP2" />
          <attvalue for="0" value="P02689" />
          <attvalue for="28" value="Not Available" />
          <attvalue for="29" value="Humans" />
          <attvalue for="30" value="Not Available" />
          <attvalue for="31" value="Not Available" />
          <attvalue for="32" value="Cytoplasm" />
          <attvalue for="33" value="" />
          <attvalue for="34" value="Peripheral Neuropathy, Neuropathy, Peripheral Nervous System Diseases, Malignant Neoplasms" />
          <attvalue for="35" value="S-Hydroxycysteine, Palmitic Acid, Oleic Acid, Dodecyldimethylamine N-oxide" />
          <attvalue for="36" value="https://www.drugbank.ca/polypeptides/P02689" />
          <attvalue for="16" value="Myelin P2 protein" />
          <attvalue for="17" value="https://cdn.rcsb.org/images/structures/ot/not available/not available_model-1.jpeg" />
          <attvalue for="18" value="Target" />
          <attvalue for="19" value="1" />
          <attvalue for="20" value="0.14094271550175091" />
          <attvalue for="21" value="0.0" />
          <attvalue for="22" value="3.8906385009564365e-06" />
          <attvalue for="23" value="0" />
          <attvalue for="24" value="0" />
          <attvalue for="25" value="#12EAEA" />
          <attvalue for="26" value="#0EBEBE" />
        </attvalues>
      </node>
      <node id="Peroxisome proliferator-activated receptor alpha" label="Peroxisome proliferator-activated receptor alpha">
        <attvalues>
          <attvalue for="27" value="PPARA" />
          <attvalue for="0" value="Q07869" />
          <attvalue for="28" value="3SP6" />
          <attvalue for="29" value="Humans" />
          <attvalue for="30" value="Transcription factor" />
          <attvalue for="31" value="Nuclear receptor" />
          <attvalue for="32" value="Nucleus" />
          <attvalue for="33" value="PPARGC1A, NCOA1, NCOR2, FABP1, NCOR1, ACADM, DUT, ACOX1, CPT1A, HMGCS2" />
          <attvalue for="34" value="Liver neoplasms, Hypertensive disease, Carcinoma, Kidney Diseases, Myopathy, Prostatic Neoplasms, Drug toxicity, Adverse reaction to drug, Benign Neoplasm, Metabolic Diseases, Lipid Metabolism Disorders, Liver diseases, Cardiomyopathies, Neurodegenerative Disorders, Mammary Neoplasms, Alcoholic Liver Diseases, Chronic Kidney Diseases, Cardiomyopathy, Dilated, Hepatitis, Retinal Diseases, Dermatologic disorders, Cerebrovascular accident, Malignant neoplasm of mouth, Adenocarcinoma, Arterial Occlusive Diseases, Autoimmune Diseases, Bacterial Infections, CNS disorder, Cognition Disorders, Colorectal Neoplasms, Eating Disorders, Disorder of eye, Heart Diseases, Immunologic Deficiency Syndromes, Inflammatory Bowel Diseases, Intestinal Diseases, Polycystic Kidney Diseases, Lung diseases, Lung Neoplasms, Mycobacterium Infections, Neoplasms, Vascular Tissue, nervous system disorder, Pituitary Neoplasms, Vascular Diseases, B-Cell Lymphomas, Lysosomal Storage Diseases, Encephalopathies, Urea Cycle Disorders, Inborn, Neoplasms, Neuroepithelial, Complications of Diabetes Mellitus, Sleep Disorders, Glucose Metabolism Disorders, Infection" />
          <attvalue for="35" value="Fenofibrate, Bezafibrate, Clofibrate, Gemfibrozil, N,N-Bis(3-(D-gluconamido)propyl)deoxycholamide, Reglitazar, Elafibranor, Muraglitazar, Ertiprotafib, Ragaglitazar, Tesaglitazar, GW-590735, Indeglitazar, Aleglitazar, Indomethacin, Prasterone, Omega-3 fatty acids, Doconexent, Soybean oil, Myrrh, Icosapent, Lauric acid, Myristic acid, Palmitic Acid, Stearic acid, Arachidonic Acid, Oleic Acid, alpha-Linolenic acid, Clinofibrate, Rosiglitazone, Troglitazone, Leukotriene B4, Ciprofibrate, Caprylic acid, Cardarine, Phthalic Acid, Resveratrol, Valproic acid, Fenoprofen, Flufenamic acid, Ibuprofen, Fenofibric acid, Fish oil, Isoflavone, Dexibuprofen, Amiodarone" />
          <attvalue for="36" value="https://www.drugbank.ca/polypeptides/Q07869" />
          <attvalue for="16" value="Peroxisome proliferator-activated receptor alpha" />
          <attvalue for="17" value="https://cdn.rcsb.org/images/structures/sp/3sp6/3sp6_assembly-1.jpeg" />
          <attvalue for="18" value="Target" />
          <attvalue for="19" value="10" />
          <attvalue for="20" value="0.1990323627308618" />
          <attvalue for="21" value="0.02994569734063318" />
          <attvalue for="22" value="0.0005611189323890186" />
          <attvalue for="23" value="0" />
          <attvalue for="24" value="133" />
          <attvalue for="25" value="#12EAEA" />
          <attvalue for="26" value="#0EBEBE" />
        </attvalues>
      </node>
      <node id="Peroxisome proliferator-activated receptor delta" label="Peroxisome proliferator-activated receptor delta">
        <attvalues>
          <attvalue for="27" value="PPARD" />
          <attvalue for="0" value="Q03181" />
          <attvalue for="28" value="Not Available" />
          <attvalue for="29" value="Humans" />
          <attvalue for="30" value="Transcription factor" />
          <attvalue for="31" value="Nuclear receptor" />
          <attvalue for="32" value="Nucleus" />
          <attvalue for="33" value="CREBBP, RXRA" />
          <attvalue for="34" value="Alcoholic Liver Diseases, Cardiomyopathies, Primary, Myocardial Diseases, Secondary, Skin Neoplasms, Cardiomyopathies, Peripheral Nervous System Diseases, Malignant Neoplasms, Metabolic Diseases, Neoplasms, Primary malignant neoplasm, Diabetes Mellitus, Dyslipidemias, Cardiovascular Diseases, Colonic Neoplasms, Vascular Diseases, Adenocarcinoma, Adenoma, Hypertensive disease, Mammary Neoplasms, Autoimmune Diseases, Brain Diseases, Brain Neoplasms, Colorectal Neoplasms, Demyelinating Diseases, Liver diseases, Lung Neoplasms, Rectal Neoplasms, Dermatologic disorders, Peripheral Vascular Diseases, Neurofibromatoses, Caffeine related disorders, Neurodegenerative Disorders, Fatty acid oxidation defects, Secondary Neoplasm" />
          <attvalue for="35" value="Treprostinil, Sulindac, Heptyl glucoside, Icosapent, cis-Vaccenic acid, KD3010, Elafibranor, Bezafibrate, (2S)-2-{3-[({[2-fluoro-4-(trifluoromethyl)phenyl]carbonyl}amino)methyl]-4-methoxybenzyl}butanoic acid, 2-({[3-(3,4-dihydroisoquinolin-2(1H)-ylsulfonyl)phenyl]carbonyl}amino)benzoic acid, Indeglitazar, {4-[3-(4-acetyl-3-hydroxy-2-propylphenoxy)propoxy]phenoxy}acetic acid, Glycerin, Clinofibrate, Rosiglitazone, Troglitazone, alpha-Linolenic acid, Oleic Acid, Cardarine, Phthalic Acid, Valproic acid, Fenofibric acid, Fish oil" />
          <attvalue for="36" value="https://www.drugbank.ca/polypeptides/Q03181" />
          <attvalue for="16" value="Peroxisome proliferator-activated receptor delta" />
          <attvalue for="17" value="https://cdn.rcsb.org/images/structures/ot/not available/not available_model-1.jpeg" />
          <attvalue for="18" value="Target" />
          <attvalue for="19" value="4" />
          <attvalue for="20" value="0.14872349592877765" />
          <attvalue for="21" value="0.0008025259899956318" />
          <attvalue for="22" value="3.5018550804776236e-05" />
          <attvalue for="23" value="0" />
          <attvalue for="24" value="0" />
          <attvalue for="25" value="#12EAEA" />
          <attvalue for="26" value="#0EBEBE" />
        </attvalues>
      </node>
      <node id="Retinoic acid receptor RXR-alpha" label="Retinoic acid receptor RXR-alpha">
        <attvalues>
          <attvalue for="27" value="RXRA" />
          <attvalue for="0" value="P19793" />
          <attvalue for="28" value="4NQA" />
          <attvalue for="29" value="Humans" />
          <attvalue for="30" value="Transcription factor" />
          <attvalue for="31" value="Nuclear receptor" />
          <attvalue for="32" value="Nucleus" />
          <attvalue for="33" value="RARA, NCOA1, NCOR2, PPARG, NCOA2, THRB, NR1H4, CREBBP, NCOR1, MED1" />
          <attvalue for="34" value="Prostatic Neoplasms, Neoplasms, Malignant Neoplasms, Primary malignant neoplasm, Virus Diseases, Dyslipidemias, Adenoma, Carcinoma, Cognition Disorders, Colorectal Neoplasms, Lung Neoplasms, Uterine Fibroids, Chronic liver disease, Neurodegenerative Disorders, Mammary Neoplasms" />
          <attvalue for="35" value="Acitretin, Alitretinoin, Etretinate, EVT-101, Etodolac, Bexarotene, 3,20-Pregnanedione, 2-chloro-5-nitro-N-phenylbenzamide, 1-BENZYL-3-(4-METHOXYPHENYLAMINO)-4-PHENYLPYRROLE-2,5-DIONE, 2-[(2,4-DICHLOROBENZOYL)AMINO]-5-(PYRIMIDIN-2-YLOXY)BENZOIC ACID, Tributyltin, Doconexent, Arachidonic Acid, alpha-Linolenic acid, Oleic Acid, Tretinoin, Alfacalcidol, Bezafibrate, Phthalic Acid, Rosiglitazone, Adapalene" />
          <attvalue for="36" value="https://www.drugbank.ca/polypeptides/P19793" />
          <attvalue for="16" value="Retinoic acid receptor RXR-alpha" />
          <attvalue for="17" value="https://cdn.rcsb.org/images/structures/nq/4nqa/4nqa_assembly-1.jpeg" />
          <attvalue for="18" value="Target" />
          <attvalue for="19" value="3" />
          <attvalue for="20" value="0.14756563192599556" />
          <attvalue for="21" value="0.024371728269493662" />
          <attvalue for="22" value="8.266618544772609e-06" />
          <attvalue for="23" value="0" />
          <attvalue for="24" value="0" />
          <attvalue for="25" value="#12EAEA" />
          <attvalue for="26" value="#0EBEBE" />
        </attvalues>
      </node>
      <node id="Peroxisome proliferator-activated receptor gamma" label="Peroxisome proliferator-activated receptor gamma">
        <attvalues>
          <attvalue for="27" value="PPARG" />
          <attvalue for="0" value="P37231" />
          <attvalue for="28" value="3E00" />
          <attvalue for="29" value="Humans" />
          <attvalue for="30" value="Transcription factor" />
          <attvalue for="31" value="Nuclear receptor" />
          <attvalue for="32" value="Nucleus" />
          <attvalue for="33" value="PPARGC1A, NCOA1, CREBBP, NCOA2, RXRA, ADIPOQ, LEP, FABP4, EP300, CEBPB" />
          <attvalue for="34" value="Hypertensive disease, Metabolic Diseases, Dyslipidemias, Colorectal Neoplasms, Liver neoplasms, Stomach Neoplasms, Chronobiology Disorders, Mood Disorders, Polycystic Kidney Diseases, Kidney Diseases, Immunologic Deficiency Syndromes, Lung Neoplasms, B-Cell Lymphomas, Neurodegenerative Disorders, Mammary Neoplasms, Chronic Kidney Diseases, Adenoma, Prostatic Neoplasms, Esophageal Neoplasms, Vascular Diseases, Secondary Neoplasm, Congenital Abnormality, Autoimmune Diseases, Lymphoma, Brain Diseases, Lung diseases, nervous system disorder, Lipid Metabolism Disorders, Bone Diseases, Brain Neoplasms, Demyelinating Diseases, Chronic granulomatous disease, HIV Infections, Liver diseases, Pituitary Neoplasms, Respiratory Syncytial Virus Infections, Retinal Diseases, Uterine Fibroids, Virus Diseases, Peripheral Vascular Diseases, Oropharyngeal disorders, Granulomatous disorder, Cardiomyopathies, Tumors of Adrenal Cortex, Anxiety Disorders, Bacterial Infections, Cardiomyopathy, Dilated, Carotid Artery Diseases, CNS disorder, Connective Tissue Diseases, Digestive System Disorders, Endometrial Neoplasms, Gastrointestinal Diseases, Hepatitis, Immune System Diseases, Intestinal Neoplasms, Arthropathy, Alcoholic Liver Diseases, Musculoskeletal Diseases, Myeloproliferative disease, Nematode infections, Neoplasms, Vascular Tissue, Periodontal Diseases, Psychotic Disorders, Rectal Neoplasms, Salivary Gland Neoplasms, Dermatologic disorders, Skin Diseases, Infectious, Polyendocrinopathies, Autoimmune, Malignant neoplasm of mouth, Disorder of endocrine ovary, Caffeine related disorders, Acute infectious disease, Adult Solid Neoplasm, Hematopoietic Neoplasms, Hematologic Neoplasms, Neuropathy, Pervasive Development Disorder, Viral respiratory infection, Arteriopathic disease, Glucose Metabolism Disorders, Sarcoma, Chronic metabolic disorder, Inflammatory disorder, Drug Dependence, Infection, Malignant neoplasm of soft tissue" />
          <attvalue for="35" value="Troglitazone, Rosiglitazone, Pioglitazone, Icosapent, Reglitazar, 2-{5-[3-(6-BENZOYL-1-PROPYLNAPHTHALEN-2-YLOXY)PROPOXY]INDOL-1-YL}ETHANOIC ACID, Elafibranor, AMG-131, CLX-0921, Arhalofenate, Naveglitazar, Muraglitazar, Ertiprotafib, Ragaglitazar, Tesaglitazar, Indomethacin, Nateglinide, Repaglinide, Mitiglinide, Glipizide, Telmisartan, Balsalazide, Bezafibrate, (2S)-3-(1-{[2-(2-CHLOROPHENYL)-5-METHYL-1,3-OXAZOL-4-YL]METHYL}-1H-INDOL-5-YL)-2-ETHOXYPROPANOIC ACID, (9Z,11E,13S)-13-hydroxyoctadeca-9,11-dienoic acid, 2-{5-[3-(7-PROPYL-3-TRIFLUOROMETHYLBENZO[D]ISOXAZOL-6-YLOXY)PROPOXY]INDOL-1-YL}ETHANOIC ACID, (4S,5E,7Z,10Z,13Z,16Z,19Z)-4-hydroxydocosa-5,7,10,13,16,19-hexaenoic acid, (5R,6E,8Z,11Z,14Z,17Z)-5-hydroxyicosa-6,8,11,14,17-pentaenoic acid, (8E,10S,12Z)-10-hydroxy-6-oxooctadeca-8,12-dienoic acid, (8R,9Z,12Z)-8-hydroxy-6-oxooctadeca-9,12-dienoic acid, 9(S)-HODE, difluoro(5-{2-[(5-octyl-1H-pyrrol-2-yl-kappaN)methylidene]-2H-pyrrol-5-yl-kappaN}pentanoato)boron, (2S)-2-ETHOXY-3-{4-[2-(10H-PHENOXAZIN-10-YL)ETHOXY]PHENYL}PROPANOIC ACID, 3-(5-methoxy-1H-indol-3-yl)propanoic acid, Indeglitazar, (2S)-2-(4-ethylphenoxy)-3-phenylpropanoic acid, 2-chloro-5-nitro-N-phenylbenzamide, (2S)-2-(biphenyl-4-yloxy)-3-phenylpropanoic acid, 3-[5-(2-nitropent-1-en-1-yl)furan-2-yl]benzoic acid, 2-[(2,4-DICHLOROBENZOYL)AMINO]-5-(PYRIMIDIN-2-YLOXY)BENZOIC ACID, (5E,14E)-11-oxoprosta-5,9,12,14-tetraen-1-oic acid, 3-FLUORO-N-[1-(4-FLUOROPHENYL)-3-(2-THIENYL)-1H-PYRAZOL-5-YL]BENZENESULFONAMIDE, (S)-3-(4-(2-Carbazol-9-Yl-Ethoxy)-Phenyl)-2-Ethoxy-Propionic Acid, (2S)-2-(4-chlorophenoxy)-3-phenylpropanoic acid, Mesalazine, Sulfasalazine, Ibuprofen, Aleglitazar, Dexibuprofen, Omega-3 fatty acids, Doconexent, Lobeglitazone, Clinofibrate, Ciglitazone, Curcumin, alpha-Linolenic acid, Phthalic Acid, Resveratrol, Amiodarone, Valproic acid, Capric acid, Oleic Acid, Triclosan, Fenoprofen, Flufenamic acid, Cannabidiol, Fenofibric acid, Nabiximols, Medical Cannabis, Fish oil, Darglitazone, Isoflavone, Curcumin sulfate, Clofazimine" />
          <attvalue for="36" value="https://www.drugbank.ca/polypeptides/P37231" />
          <attvalue for="16" value="Peroxisome proliferator-activated receptor gamma" />
          <attvalue for="17" value="https://cdn.rcsb.org/images/structures/e0/3e00/3e00_assembly-1.jpeg" />
          <attvalue for="18" value="Target" />
          <attvalue for="19" value="14" />
          <attvalue for="20" value="0.20735291862545147" />
          <attvalue for="21" value="0.06530708542635495" />
          <attvalue for="22" value="0.0005887049970827576" />
          <attvalue for="23" value="0" />
          <attvalue for="24" value="241" />
          <attvalue for="25" value="#12EAEA" />
          <attvalue for="26" value="#0EBEBE" />
        </attvalues>
      </node>
      <node id="Famotidine" label="Famotidine">
        <attvalues>
          <attvalue for="0" value="DB00927" />
          <attvalue for="1" value="C1=C(N=C(S1)N=C(N)N)CSCC/C(=N/S(=O)(=O)N)/N" />
          <attvalue for="2" value="A" />
          <attvalue for="3" value="A02" />
          <attvalue for="4" value="A02B" />
          <attvalue for="5" value="A02BA" />
          <attvalue for="6" value="A02BA03, A02BA53" />
          <attvalue for="7" value="Histamine H2 receptor" />
          <attvalue for="8" value="Cytochrome P450 1A2" />
          <attvalue for="9" value="" />
          <attvalue for="10" value="Solute carrier family 22 member 6, Solute carrier family 22 member 8, Solute carrier family 22 member 2, Multidrug and toxin extrusion protein 1" />
          <attvalue for="11" value="Membrane receptor" />
          <attvalue for="12" value="(R)-warfarin, 2,5-Dimethoxy-4-ethylamphetamine, 2,5-Dimethoxy-4-ethylthioamphetamine, 4-Bromo-2,5-dimethoxyamphetamine, 6-O-benzylguanine, 8-azaguanine, 8-chlorotheophylline, 9-Deazaguanine, 9-Methylguanine, Abafungin, Abemaciclib, Abexinostat, Acamprosate, Acefylline, Acenocoumarol, Aceprometazine, Acetaminophen, Acetyldigoxin, Acetylsalicylic acid, Acrivastine, Acyclovir, Adenosine, Agmatine, Agomelatine, Ajmaline, Albaconazole, Albendazole, Alfuzosin, Alimemazine, Allopurinol, Alosetron, Alprostadil, Amantadine, Amifampridine, Aminohippuric acid, Aminophenazone, Aminophylline, Amiodarone, Amisulpride, Amitriptyline, Amodiaquine, Amoxapine, Amphetamine, Amprenavir, Anagrelide, Anisodamine, Antazoline, Antipyrine, Apalutamide, Apomorphine, Apremilast, Aranidipine, Arformoterol, Aripiprazole, Aripiprazole lauroxil, Arsenic trioxide, Artemether, Asenapine, Aspartame, Astemizole, Asunaprevir, Ataluren, Atazanavir, Atomoxetine, Atropine, Avatrombopag, Avibactam, Axitinib, Azatadine, Azathioprine, Azelastine, Azimilide, Azithromycin, Bamifylline, Baricitinib, Bedaquiline, Bencyclane, Bendamustine, Benidipine, Benzatropine, Benzocaine, Benzoic acid, Benzphetamine, Benzyl alcohol, Benzylpenicillin, Benzylpenicilloyl polylysine, Bepridil, Berotralstat, Betahistine, Betaxolol, Bicifadine, Bifonazole, Bilastine, Binimetinib, Bisacodyl, Bortezomib, Bosutinib, Bretylium, Bromazepam, Bromotheophylline, Brompheniramine, Buclizine, Budesonide, Bufylline, Bumetanide, Bunaftine, Bupranolol, Buserelin, Butriptyline, Cabotegravir, Cafedrine, Caffeine, Caprylic acid, Capsaicin, Captopril, Carbinoxamine, Cariporide, Carmustine, Carvedilol, Cefacetrile, Cefaclor, Cefadroxil, Cefaloridine, Cefalotin, Cefamandole, Cefazolin, Cefdinir, Cefditoren, Cefoperazone, Cefotaxime, Cefotiam, Cefpodoxime, Cefradine, Ceftibuten, Ceftizoxime, Ceftriaxone, Cefuroxime, Celiprolol, Cephalexin, Ceritinib, Cetirizine, Chlorcyclizine, Chloroquine, Chlorpheniramine, Chlorphentermine, Chlorpromazine, Chlorprothixene, Chlorzoxazone, Cholic Acid, Choline, Choline salicylate, Cibenzoline, Cicletanine, Cilastatin, Cilostazol, Cimetidine, Cinacalcet, Cinnarizine, Cinoxacin, Ciprofloxacin, Cisapride, Cisplatin, Citalopram, Citrulline, Clarithromycin, Clemastine, Clofarabine, Clofazimine, Clomipramine, Clonidine, Clopidogrel, Clozapine, Cocaine, Conjugated estrogens, Coumaphos, Crizotinib, CUDC-101, CUDC-907, Cyclic adenosine monophosphate, Cyclizine, Cyclobenzaprine, Cyproheptadine, Cysteamine, Dabigatran etexilate, Dabrafenib, Dacarbazine, Dalfampridine, Dapagliflozin, Darunavir, Dasatinib, Degarelix, Delafloxacin, Delamanid, Delavirdine, Desflurane, Desipramine, Desloratadine, Deutetrabenazine, Dexamethasone, Dexamethasone acetate, Dexbrompheniramine, Dexchlorpheniramine, Dexchlorpheniramine maleate, Dexfenfluramine, Dexmethylphenidate, Dextroamphetamine, Dexverapamil, Dichlorvos, Diclofenac, Diethylpropion, Difloxacin, Digitoxin, Digoxin, Dihydralazine, Diltiazem, Dimenhydrinate, Dinoprostone, Diphenhydramine, Disopyramide, Disulfiram, Dofetilide, Dolasetron, Dolutegravir, Domperidone, Dopamine, Doripenem, Dosulepin, Doxepin, Doxofylline, Doxylamine, Dronedarone, Droperidol, Ebastine, Edaravone, Efavirenz, Efonidipine, Eliglustat, Ellagic acid, Eltrombopag, Eluxadoline, Emedastine, Emtricitabine, Enalapril, Enasidenib, Encainide, Encorafenib, Enoxacin, Entecavir, Entinostat, Entrectinib, Eperisone, Epinastine, Epinephrine, Eribulin, Erlotinib, Erythromycin, Escitalopram, Esmolol, Esomeprazole, Estradiol, Estradiol acetate, Estradiol benzoate, Estradiol cypionate, Estradiol dienanthate, Estradiol valerate, Estrone sulfate, Etamiphylline, Ethanol, Ethinylestradiol, Ethosuximide, Etoposide, Etoricoxib, Ezogabine, Famphur, Farnesyl diphosphate, Farnesyl thiopyrophosphate, Favipiravir, Felbamate, Felodipine, Fendiline, Fenethylline, Fenfluramine, Fenthion, Ferric ammonium citrate, Ferric cation, Ferric hydroxide, Ferric maltol, Ferric oxide, Ferric oxyhydroxide, Ferric pyrophosphate, Ferric sulfate, Ferrous bisglycinate, Ferrous fumarate, Ferrous gluconate, Ferrous succinate, Ferrous sulfate anhydrous, Ferumoxides, Ferumoxsil, Fexofenadine, Flecainide, Fleroxacin, Fluconazole, Flumequine, Flunarizine, Fluorescein, Fluorouracil, Fluoxetine, Flupentixol, Fluspirilene, Flutamide, Fluvoxamine, Formoterol, Fosamprenavir, Foscarnet, Frovatriptan, Furosemide, Gadobenic acid, Galantamine, Gallopamil, Ganciclovir, Garenoxacin, Gatifloxacin, Gefitinib, Gemfibrozil, Gemifloxacin, Genistein, Gentamicin, Gepefrine, Geranylgeranyl diphosphate, Gilteritinib, Givinostat, Glasdegib, Gleptoferron, Glutaric Acid, Goserelin, Granisetron, Grepafloxacin, GTS-21, Guanabenz, Guanidine, Halofantrine, Haloperidol, Hesperetin, Histamine, Histrelin, Hyaluronidase, Hyaluronidase (human recombinant), Hyaluronidase (ovine), Hydrochlorothiazide, Hydrocortisone, Hydroxychloroquine, Hydroxyzine, Hyoscyamine, Hypoxanthine, Ibandronate, Ibutilide, Iloperidone, Imatinib, Imipramine, Indacaterol, Indapamide, Indenolol, Indinavir, Indomethacin, Infigratinib, Inotersen, Iofetamine I-123, Iron, Iron Dextran, Iron polymaltose, Iron sucrose, Isavuconazole, Isavuconazonium, Isoflurane, Isradipine, Istradefylline, Itraconazole, Ivabradine, Ivosidenib, Ketoconazole, Ketoprofen, Lacidipine, Lamivudine, Lamotrigine, Lansoprazole, Lapatinib, Ledipasvir, Lefamulin, Leflunomide, Lenvatinib, Letermovir, Leucovorin, Leuprolide, Levacetylmethadol, Levobupivacaine, Levocabastine, Levocarnitine, Levocetirizine, Levofloxacin, Levoketoconazole, Levomenthol, Levosimendan, Levothyroxine, Lidocaine, Lidoflazine, Linagliptin, Linezolid, Liothyronine, Liotrix, Lisdexamfetamine, Lisofylline, Lithium cation, Lobucavir, Lofexidine, Lomefloxacin, Loperamide, Lopinavir, Lorajmine, Lorcainide, Lorcaserin, Losartan, Lumefantrine, Lurasidone, Macimorelin, Maprotiline, Mefenamic acid, Mefloquine, Melatonin, Melperone, Memantine, Mephedrone, Mephentermine, Mephenytoin, Mepyramine, Mequitazine, Mercaptopurine, Mesalazine, Mesoridazine, Metamfetamine, Metformin, Methadone, Methenamine, Methotrexate, Methotrimeprazine, Methoxyphenamine, Methsuximide, Methylene blue, Methylenedioxyethamphetamine, Methylphenidate, Methyltestosterone, Metoclopramide, Metronidazole, Mexiletine, Mianserin, Mibefradil, Miconazole, Midomafetamine, Mifepristone, Minocycline, Mirabegron, Mirtazapine, Mizolastine, MMDA, Mocetinostat, Moexipril, Moricizine, Moxifloxacin, Mycophenolate mofetil, Mycophenolic acid, N-methylnicotinamide, Nabumetone, Nadolol, Nafamostat, Nalidixic acid, Naproxen, Nelfinavir, Nemonoxacin, Nicardipine, Nifedipine, Niguldipine, Nilotinib, Nilvadipine, Nimodipine, Nitrendipine, Nizofenone, Norepinephrine, Norfloxacin, Nortriptyline, Novobiocin, Octreotide, Ofloxacin, Olanzapine, Olodaterol, Ondansetron, Orbifloxacin, Orphenadrine, Oseltamivir, Otilonium, Ouabain, Oxalic Acid, Oxaliplatin, Oxatomide, Oxolinic acid, Oxtriphylline, Oxytetracycline, Oxytocin, Palbociclib, Paliperidone, Panobinostat, Pantoprazole, Papaverine, Paroxetine, Pasireotide, Pazopanib, Pazufloxacin, Pefloxacin, Peldesine, Pemetrexed, Penciclovir, Penfluridol, Pentamidine, Pentifylline, Pentoxifylline, Perampanel, Perflubutane, Perflutren, Perhexiline, Perphenazine, Phenacetin, Phendimetrazine, Pheniramine, Phentermine, Phenylbutazone, Phosmet, Pilsicainide, Pimozide, Pinaverium, Pipemidic acid, Piperacillin, Pirfenidone, Piromidic acid, Piroxicam, Pitolisant, Polythiazide, Pomalidomide, Ponesimod, Posaconazole, Pracinostat, Pradigastat, Prajmaline, Pramipexole, Pravastatin, Praziquantel, Prazosin, Prednisolone phosphate, Pregabalin, Prenylamine, Primaquine, Probenecid, Probucol, Procainamide, Prochlorperazine, Promazine, Promethazine, Propacetamol, Propafenone, Propentofylline, Propofol, Propranolol, Protriptyline, Proxyphylline, Prulifloxacin, Prussian blue, Pseudoephedrine, Quetiapine, Quinapril, Quinidine, Quinine, Raltegravir, Ramelteon, Ramosetron, Ranitidine, Ranolazine, Rasagiline, Ravuconazole, Relebactam, Relugolix, Reserpine, Ribociclib, Ricolinostat, Rifampicin, Rilpivirine, Riluzole, Riociguat, Risedronic acid, Risperidone, Ritobegron, Ritonavir, Rofecoxib, Romidepsin, Ropinirole, Ropivacaine, Rosoxacin, Rosuvastatin, Roxithromycin, Rucaparib, Rufloxacin, Rupatadine, Salbutamol, Salicylic acid, Salmeterol, Saquinavir, Sarafloxacin, Saxagliptin, Selegiline, Selpercatinib, Selumetinib, Sevoflurane, Silibinin, Simendan, Sitafloxacin, Sitagliptin, Sodium feredetate, Solifenacin, Solriamfetol, Sorafenib, Sotalol, Sotorasib, Sparfloxacin, Stiripentol, Succinic acid, Sulfamethoxazole, Sulfisoxazole, Sulpiride, Sultopride, Sunitinib, Tacrine, Tacrolimus, Tafamidis, Talinolol, Tamoxifen, Tandutinib, Tasimelteon, Taurocholic acid, Tazobactam, Technetium Tc-99m ciprofloxacin, Tedisamil, Tegafur, Telavancin, Telithromycin, Temafloxacin, Temefos, Tenamfetamine, Tenofovir, Tenofovir alafenamide, Tenofovir disoproxil, Tenoxicam, Terbinafine, Terbutaline, Terfenadine, Teriflunomide, Terlipressin, Terodiline, Testosterone, Testosterone cypionate, Testosterone enanthate, Testosterone undecanoate, Tetrabenazine, Tetracycline, Tetraferric tricitrate decahydrate, Tetrahydropalmatine, Theobromine, Theodrenaline, Theophylline, Thiabendazole, Thioridazine, Thiothixene, Timolol, Tipiracil, Tipranavir, Tizanidine, TMC-310911, Tocainide, Tolevamer, Tolterodine, Topiroxostat, Topotecan, Toremifene, trans-2-hydroxycinnamic acid, Trazodone, Treprostinil, Triamterene, Triclabendazole, Trifluoperazine, Trifluridine, Trimebutine, Trimethadione, Trimipramine, Triprolidine, Triptorelin, Trovafloxacin, Tucidinostat, Vadimezan, Valaciclovir, Valproic acid, Vandetanib, Vardenafil, Varenicline, Vemurafenib, Venlafaxine, Verapamil, Vernakalant, Vilanterol, Voriconazole, Vorinostat, Voxilaprevir, Warfarin, Xanthine, Zidovudine, Zileuton, Ziprasidone, Zolmitriptan, Zolpidem, Zonisamide, Zotepine, Zuclopenthixol" />
          <attvalue for="13" value="NCT04565392, NCT04545008, NCT04504240, IRCT20200509047364N2, NCT04389567, NCT04370262" />
          <attvalue for="14" value="4, 1, 3, 3, Not Available, 3" />
          <attvalue for="15" value="https://clinicaltrials.gov/show/NCT04565392, https://clinicaltrials.gov/show/NCT04545008, https://clinicaltrials.gov/show/NCT04504240, http://en.irct.ir/trial/49657, https://clinicaltrials.gov/show/NCT04389567, https://clinicaltrials.gov/show/NCT04370262" />
[truncated: 6,278,447 more chars]
