# Supplementary material for: COVIDrugNet: a network-based web tool to investigate the drugs currently in clinical trial to contrast COVID-19
Source: Sci Rep. 2021 Sep 30;11:19426. doi: 10.1038/s41598-021-98812-0 (PMC8484553; doi:10.1038/s41598-021-98812-0)
Supplement: Supplementary file 2 — Supplementary Information 2. [file 41598_2021_98812_MOESM2_ESM.zip › graphs/drug_target/drug_target.graphml]

<?xml version='1.0' encoding='utf-8'?>
<graphml xmlns="http://graphml.graphdrawing.org/xmlns" xmlns:xsi="http://www.w3.org/2001/XMLSchema-instance" xsi:schemaLocation="http://graphml.graphdrawing.org/xmlns http://graphml.graphdrawing.org/xmlns/1.0/graphml.xsd"><key id="d36" for="node" attr.name="drugbank_url" attr.type="string"/>
<key id="d35" for="node" attr.name="Drugs" attr.type="string"/>
<key id="d34" for="node" attr.name="Diseases" attr.type="string"/>
<key id="d33" for="node" attr.name="STRING Interaction Partners" attr.type="string"/>
<key id="d32" for="node" attr.name="Cellular Location" attr.type="string"/>
<key id="d31" for="node" attr.name="Protein Family" attr.type="string"/>
<key id="d30" for="node" attr.name="Protein Class" attr.type="string"/>
<key id="d29" for="node" attr.name="Organism" attr.type="string"/>
<key id="d28" for="node" attr.name="PDBID" attr.type="string"/>
<key id="d27" for="node" attr.name="Gene" attr.type="string"/>
<key id="d26" for="node" attr.name="line_color" attr.type="string"/>
<key id="d25" for="node" attr.name="fill_color" attr.type="string"/>
<key id="d24" for="node" attr.name="VoteRank Score" attr.type="int"/>
<key id="d23" for="node" attr.name="Clustering Coefficient" attr.type="int"/>
<key id="d22" for="node" attr.name="Eigenvector Centrality" attr.type="double"/>
<key id="d21" for="node" attr.name="Betweenness Centrality" attr.type="double"/>
<key id="d20" for="node" attr.name="Closeness Centrality" attr.type="double"/>
<key id="d19" for="node" attr.name="Degree" attr.type="int"/>
<key id="d18" for="node" attr.name="kind" attr.type="string"/>
<key id="d17" for="node" attr.name="structure" attr.type="string"/>
<key id="d16" for="node" attr.name="Name" attr.type="string"/>
<key id="d15" for="node" attr.name="Trials Hrefs" attr.type="string"/>
<key id="d14" for="node" attr.name="Trials Phases" attr.type="string"/>
<key id="d13" for="node" attr.name="Trials" attr.type="string"/>
<key id="d12" for="node" attr.name="Drug Interactions" attr.type="string"/>
<key id="d11" for="node" attr.name="Target Class" attr.type="string"/>
<key id="d10" for="node" attr.name="Transporters" attr.type="string"/>
<key id="d9" for="node" attr.name="Carriers" attr.type="string"/>
<key id="d8" for="node" attr.name="Enzymes" attr.type="string"/>
<key id="d7" for="node" attr.name="Targets" attr.type="string"/>
<key id="d6" for="node" attr.name="ATC Identifier" attr.type="string"/>
<key id="d5" for="node" attr.name="ATC Code Level 4" attr.type="string"/>
<key id="d4" for="node" attr.name="ATC Code Level 3" attr.type="string"/>
<key id="d3" for="node" attr.name="ATC Code Level 2" attr.type="string"/>
<key id="d2" for="node" attr.name="ATC Code Level 1" attr.type="string"/>
<key id="d1" for="node" attr.name="SMILES" attr.type="string"/>
<key id="d0" for="node" attr.name="ID" attr.type="string"/>
<graph edgedefault="undirected"><node id="Folic acid">
  <data key="d0">DB00158</data>
  <data key="d1">C1=CC(=CC=C1C(=O)N[C@@H](CCC(=O)O)C(=O)O)NCC2=CN=C3C(=N2)C(=O)NC(=N3)N</data>
  <data key="d2">B, V</data>
  <data key="d3">V04, B03</data>
  <data key="d4">B03A, V04C, B03B</data>
  <data key="d5">V04CX, B03AE, B03BB</data>
  <data key="d6">B03BB51, B03AE02, B03BB01, V04CX02, B03AE01</data>
  <data key="d7">Folate receptor gamma, Folate receptor beta, Folate receptor alpha</data>
  <data key="d8">Gamma-glutamyl hydrolase, Methylenetetrahydrofolate reductase, Dihydrofolate reductase</data>
  <data key="d9"></data>
  <data key="d10">ATP-binding cassette sub-family C member 11, Canalicular multispecific organic anion transporter 2, Solute carrier family 22 member 6, Multidrug resistance-associated protein 4, ATP-binding cassette sub-family G member 2, Proton-coupled folate transporter, Mitochondrial folate transporter/carrier</data>
  <data key="d11">Membrane receptor, Membrane receptor, Membrane receptor</data>
  <data key="d12">5-fluorouridine, Abacavir, Abemaciclib, Aceclofenac, Acemetacin, Acetaminophen, Acetazolamide, Acetylsalicylic acid, Aclidinium, Acrivastine, Acyclovir, Adefovir, Adefovir dipivoxil, Afatinib, Albutrepenonacog alfa, Alclofenac, Aldesleukin, Alectinib, Allopurinol, Allylestrenol, Almasilate, Alminoprofen, Almotriptan, Alogliptin, Alprazolam, Alprostadil, Amantadine, Amikacin, Amiloride, Aminohippuric acid, Aminophenazone, Aminopterin, Amitriptyline, Ammonium chloride, Amoxicillin, Amphetamine, Amphotericin B, Ampicillin, Amrinone, Ancestim, Antihemophilic factor (recombinant), PEGylated, Antipyrine, Antithrombin III human, Antrafenine, Apalutamide, Apramycin, Apremilast, Arbekacin, Arformoterol, Arotinolol, Arsenic trioxide, Atazanavir, Atomoxetine, Auranofin, Aurothioglucose, Avanafil, Avatrombopag, Azacitidine, Azapropazone, Azathioprine, Azosemide, Aztreonam, Bacitracin, Baclofen, Balsalazide, Baricitinib, Beclomethasone dipropionate, Belumosudil, Bendroflumethiazide, Benorilate, Benoxaprofen, Benserazide, Benzatropine, Benznidazole, Benzthiazide, Benzydamine, Bepotastine, Bicisate, Bismuth subgallate, Bisoprolol, Bisoxatin, Bleomycin, Blonanserin, Brigatinib, Brivaracetam, Brodimoprim, Bromazepam, Bromotheophylline, Budesonide, Bumadizone, Bumetanide, Buprenorphine, Bupropion, Buspirone, Butabarbital, Buthiazide, Cabazitaxel, Caffeine, Canagliflozin, Cannabidiol, Canrenoic acid, Canrenone, Capecitabine, Capmatinib, Capreomycin, Captopril, Carbamazepine, Carbaspirin calcium, Carbidopa, Carboplatin, Carmustine, Carprofen, Cefacetrile, Cefaclor, Cefadroxil, Cefaloridine, Cefalotin, Cefamandole, Cefapirin, Cefatrizine, Cefazedone, Cefazolin, Cefbuperazone, Cefcapene, Cefdinir, Cefditoren, Cefepime, Cefetamet, Cefmenoxime, Cefmetazole, Cefminox, Cefodizime, Cefonicid, Cefoperazone, Ceforanide, Cefotaxime, Cefotetan, Cefotiam, Cefoxitin, Cefozopran, Cefpiramide, Cefpirome, Cefpodoxime, Cefprozil, Cefradine, Cefroxadine, Cefsulodin, Ceftaroline fosamil, Ceftazidime, Ceftezole, Ceftibuten, Ceftizoxime, Ceftobiprole, Ceftolozane, Ceftriaxone, Cefuroxime, Celecoxib, Cephalexin, Cephaloglycin, Cephalothin Group, Certolizumab pegol, Cetirizine, Cevimeline, Chloral hydrate, Chloroquine, Chlorothiazide, Chloroxylenol, Chlorpromazine, Chlorpropamide, Chlorthalidone, Chlorzoxazone, Cholesterol, Choline C 11, Choline magnesium trisalicylate, Choline salicylate, Chondroitin sulfate, Chromic citrate, Chromic nitrate, Chromium gluconate, Chromous sulfate, Cicletanine, Cidofovir, Cilostazol, Cimetidine, Cimicoxib, Ciprofloxacin, Cisplatin, Clevidipine, Clobazam, Clofarabine, Clofazimine, Clofenamide, Clomipramine, Clonazepam, Clonixin, Clopamide, Clorazepic acid, Clorexolone, Clove oil, Clozapine, Cobicistat, Colchicine, Colestipol, Colistimethate, Colistin, Conivaptan, Conjugated estrogens, Corifollitropin alfa, Cyclic adenosine monophosphate, Cycloguanil, Cyclopenthiazide, Cyclosporine, Cyclothiazide, Dabigatran etexilate, Dabrafenib, Dacarbazine, Daclatasvir, Dacomitinib, Daidzin, Dalfampridine, Dapagliflozin, Dapsone, Daptomycin, Darolutamide, Dasabuvir, Dasatinib, Deferiprone, Delafloxacin, Desipramine, Desmopressin, Desvenlafaxine, Deutetrabenazine, Dexamethasone, Dexamethasone acetate, Dexibuprofen, Dexketoprofen, Dexmedetomidine, Dexrazoxane, Dextran, Diatrizoate, Diazepam, Dichlorobenzyl alcohol, Diclofenac, Diclofenamide, Dicyclomine, Didanosine, Dienogest, Diethylstilbestrol, Difenpiramide, Diflunisal, Difluocortolone, Digoxin, Dihydrostreptomycin, Dimercaprol, Dimetacrine, Dimethyl sulfoxide, Dinoprostone, Disopyramide, DL-Methylephedrine, Dobutamine, Dopamine, Doripenem, Dovitinib, Doxacurium, Doxepin, Doxifluridine, Doxycycline, Dronabinol, Drospirenone, Droxicam, Droxidopa, Duloxetine, Dyphylline, Edaravone, Edoxaban, Edrophonium, Efonidipine, Elacridar, Ellagic acid, Eltrombopag, Enalaprilat, Enasidenib, Enzalutamide, Epirizole, Epitizide, Eplerenone, Epoprostenol, Erlotinib, Ertapenem, Ertugliflozin, Estazolam, Estradiol, Estradiol acetate, Estradiol benzoate, Estradiol cypionate, Estradiol dienanthate, Estradiol valerate, Estrone sulfate, Eszopiclone, Etacrynic acid, Etafedrine, Ethambutol, Ethenzamide, Ethoxzolamide, Etodolac, Etofenamate, Etomidate, Etonogestrel, Etoperidone, Etoricoxib, Eucalyptus oil, Ezogabine, Febuxostat, Fedratinib, Fenbufen, Fenofibrate, Fenofibric acid, Fenoldopam, Fenoprofen, Fenproporex, Fenquizone, Fentanyl, Fentiazac, Fesoterodine, Firocoxib, Flavoxate, Floctafenine, Flomoxef, Florbetaben (18F), Florbetapir (18F), Floxuridine, Fluconazole, Flucytosine, Fludeoxyglucose (18F), Flumazenil, Flunixin, Fluocinolone acetonide, Fluorescein, Fluorouracil, Flupirtine, Flurazepam, Flurbiprofen, Flutamide, Fluvoxamine, Fomepizole, Fondaparinux, Formestane, Foscarnet, Fosfomycin, Fosinopril, Fosphenytoin, Fostamatinib, Fostemsavir, Framycetin, Furosemide, Fusidic acid, Gabapentin enacarbil, Gadobenic acid, Gadodiamide, Gadofosveset trisodium, Gadopentetic acid, Gadoteric acid, Gadoteridol, Ganciclovir, Gefitinib, Gemcitabine, Gemfibrozil, Geneticin, Genistein, Gentamicin, Gentamicin C1a, Gilteritinib, Gimeracil, Givosiran, Glasdegib, Glecaprevir, Glipizide, Glucarpidase, Glutaric Acid, Glycerol phenylbutyrate, Golodirsen, Goserelin, Grepafloxacin, Guacetisal, Guanethidine, Guanfacine, Haloperidol, Hesperetin, Hydralazine, Hydrochlorothiazide, Hydroflumethiazide, Hydrolyzed Cephalothin, Hydromorphone, Hydroxocobalamin, Hydroxyethyl Starch, Hygromycin B, Ibuprofen, Ibuproxam, Ibutilide, Icatibant, Iclaprim, Idarucizumab, Idebenone, Ifosfamide, Imatinib, Imidafenacin, Imidazole salicylate, Imipramine, Indapamide, Indigotindisulfonic acid, Indisulam, Indobufen, Indomethacin, Indoprofen, Inosine pranobex, Inotersen, Invert sugar, Iobenguane sulfate I-123, Iodixanol, Ioflupane I-123, Iopromide, Iothalamic acid, Ioversol, Ioxilan, Ipecac, Ipilimumab, Isavuconazole, Isepamicin, Isoflavone, Isoniazid, Isosorbide, Isosorbide mononitrate, Isosulfan blue, Isotretinoin, Isoxicam, Isradipine, Istradefylline, Ixazomib, Kanamycin, Kebuzone, Ketamine, Ketazolam, Ketoprofen, Ketorolac, Labetalol, Lamivudine, Lamotrigine, Lansoprazole, Lasmiditan, Latamoxef, Ledipasvir, Lenalidomide, Lesinurad, Letermovir, Leuprolide, Levobupivacaine, Levocarnitine, Levocetirizine, Levofloxacin, Levomilnacipran, Levosalbutamol, Liothyronine, Lisinopril, Lithium carbonate, Lithium cation, Lithium citrate, Lixisenatide, Lofexidine, Lometrexol, Lonazolac, Lopinavir, Loracarbef, Lorazepam, Lorcaserin, Lornoxicam, Lorpiprazole, Loxoprofen, Lubiprostone, Lumiracoxib, Macitentan, Magnesium chloride, Magnesium hydroxide, Magnesium salicylate, Mangafodipir, Mannitol, Maprotiline, Mebutizide, Mecamylamine, Meclofenamic acid, Medical Cannabis, Medroxyprogesterone acetate, Mefenamic acid, Mefruside, Megestrol acetate, Meloxicam, Melperone, Memantine, Meperidine, Mepivacaine, Meropenem, Mersalyl, Mesalazine, Metamfetamine, Metamizole, Metaxalone, Metformin, Methadone, Methazolamide, Methimazole, Methotrexate, Methoxsalen, Methyclothiazide, Methyldopa, Methylene blue, Methylnaltrexone, Methyltestosterone, Meticrane, Metoclopramide, Metolazone, Metoprine, Metoprolol, Metyrapone, Midazolam, Migalastat, Milnacipran, Milrinone, Mirabegron, Mofebutazone, Morniflumate, Moxisylyte, Muzolimine, Mycophenolate mofetil, Mycophenolic acid, N-acetyltyrosine, N-methylnicotinamide, Nabiximols, Nabumetone, Nadolol, Naldemedine, Nalmefene, Naloxone, Naproxen, Naringenin, Nateglinide, Neamine, Nedaplatin, Nedocromil, Nefazodone, Nelfinavir, Neomycin, Netilmicin, Nicorandil, Nifedipine, Nifenazone, Niflumic acid, Nilotinib, Nilutamide, Nimesulide, Nisoldipine, Nitric Oxide, Nitroaspirin, Nitrofurantoin, Nitroprusside, Nolatrexed, Novobiocin, NS-398, Octinoxate, Olaparib, Olsalazine, Omeprazole, Opium, Oseltamivir, Osimertinib, Oxabolone cipionate, Oxacillin, Oxaprozin, Oxazepam, Oxybenzone, Oxyphenbutazone, Oxyquinoline, Palbociclib, Paliperidone, Palonosetron, Pamidronic acid, Pantoprazole, Parecoxib, Paritaprevir, Paromomycin, Patent Blue, Pegaptanib, Peginesatide, Pemetrexed, Penbutolol, Pentaerythritol tetranitrate, Pentamidine, Pentastarch, Pentetic acid, Pentobarbital, Pentostatin, Pentoxifylline, Perindopril, Permethrin, Phenazopyridine, Phenelzine, Phenobarbital, Phentolamine, Phenylbutazone, Phenytoin, Pholcodine, Phosphocreatine, Phosphoric acid, Pibrentasvir, Picosulfuric acid, Pidotimod, Pindolol, Piperacillin, Piracetam, Piretanide, Piritrexim, Pirlindole, Piroxicam, Pirprofen, Pitolisant, Plazomicin, Plerixafor, Polythiazide, Pomalidomide, Ponatinib, Potassium acetate, Potassium bicarbonate, Potassium cation, Potassium nitrate, Potassium perchlorate, Pralatrexate, Pralidoxime, Pralsetinib, Pramipexole, Prasugrel, Pravastatin, Prednisone, Pregabalin, Primidone, Probenecid, Procainamide, Procaine benzylpenicillin, Progesterone, Proglumetacin, Proguanil, Promethazine, Propacetamol, Propantheline, Propiverine, Propranolol, Propyphenazone, Proquazone, Prucalopride, Puromycin, Pyrantel, Pyrazinamide, Pyrimethamine, Pyrithione, Quercetin, Quetiapine, Quinethazone, Quinidine, Rabeprazole, Raltitrexed, Ramelteon, Ranitidine, Ranolazine, Rasagiline, Regorafenib, Reserpine, Resorcinol, Ribavirin, Ribostamycin, Rilpivirine, Ripretinib, Ritonavir, Rivaroxaban, Rizatriptan, Robenacoxib, Rofecoxib, Roflumilast, Rolapitant, Rolofylline, Ropivacaine, Rosiglitazone, Rucaparib, Ruxolitinib, Sacubitril, Safinamide, Salbutamol, Salicylamide, Salicylic acid, Salmon calcitonin, Salsalate, Saquinavir, Saxagliptin, SC-236, Secobarbital, Sibutramine, Silibinin, Simeprevir, Sisomicin, Sitagliptin, Sodium acetate, Sodium aurothiomalate, Sofosbuvir, Solriamfetol, Sorafenib, Spiradoline, Spironolactone, Stavudine, Stiripentol, Streptomycin, Strontium chloride, Sucralfate, Sulbactam, Sulfadiazine, Sulfamethoxazole, Sulfasalazine, Sulindac, Sumatriptan, Sunitinib, Suxibuzone, Synthetic Conjugated Estrogens, A, Synthetic Conjugated Estrogens, B, Tacrolimus, Tadalafil, Tafamidis, Talniflumate, Tamsulosin, Tasimelteon, Taurocholic acid, Tazobactam, Technetium Tc-99m exametazime, Technetium Tc-99m mebrofenin, Technetium Tc-99m oxidronate, Technetium Tc-99m pyrophosphate, Teduglutide, Tegafur, Telavancin, Telmisartan, Temazepam, Temozolomide, Tenidap, Tenofovir, Tenofovir alafenamide, Tenofovir disoproxil, Tenoxicam, Tepotinib, Tepoxalin, Terbutaline, Teriflunomide, Testolactone, Testosterone, Testosterone cypionate, Testosterone enanthate, Testosterone propionate, Testosterone undecanoate, Tetracycline, Tetradecyl hydrogen sulfate (ester), Theobromine, Thiabendazole, Thiethylperazine, Tiapride, Tiaprofenic acid, Ticlopidine, Tienilic acid, Tiludronic acid, Timolol, Tinidazole, Tinoridine, Tiopronin, Tiotropium, Tirofiban, Tivozanib, Tixocortol, Tobramycin, Tolazamide, Tolbutamide, Tolcapone, Tolfenamic acid, Tolmetin, Toloxatone, Tolterodine, Tolvaptan, Topiramate, Topiroxostat, Topotecan, Torasemide, Tositumomab, Tramadol, Trametinib, Triamterene, Triazolam, Trichlormethiazide, Triethylenetetramine, Trifluridine, Trimebutine, Trimethoprim, Trimetrexate, Tripamide, Tropisetron, Ularitide, Uracil, Vaborbactam, Valaciclovir, Valbenazine, Valdecoxib, Valganciclovir, Valproic acid, Vancomycin, Vandetanib, Varenicline, Velpatasvir, Vemurafenib, Venetoclax, Venlafaxine, Verapamil, Vilanterol, Viloxazine, Vismodegib, Vortioxetine, Voxilaprevir, Warfarin, Xipamide, Zalcitabine, Zaleplon, Zaltoprofen, Zanamivir, Zidovudine, Zomepirac, Zonisamide</data>
  <data key="d13">PACTR202005599385499, NCT04354428, IRCT20200319046819N1</data>
  <data key="d14">2, 2, 3, 3</data>
  <data key="d15">https://pactr.samrc.ac.za/TrialDisplay.aspx?TrialID=10971, https://clinicaltrials.gov/show/NCT04354428, http://en.irct.ir/trial/46838</data>
  <data key="d16">Folic acid</data>
  <data key="d17">https://www.drugbank.ca/structures/DB00158/image.svg</data>
  <data key="d18">Drug</data>
  <data key="d19">3</data>
  <data key="d20">0.0020477815699658703</data>
  <data key="d21">2.7975158059643038e-06</data>
  <data key="d22">3.0762691611459395e-73</data>
  <data key="d23">0</data>
  <data key="d24">183</data>
  <data key="d25">#FC5F67</data>
  <data key="d26">#FB3640</data>
</node>
<node id="Folate receptor gamma">
  <data key="d27">FOLR3</data>
  <data key="d0">P41439</data>
  <data key="d28">5IZQ</data>
  <data key="d29">Humans</data>
  <data key="d30">Membrane receptor</data>
  <data key="d31">Not Available</data>
  <data key="d32">Secreted</data>
  <data key="d33"></data>
  <data key="d34"></data>
  <data key="d35">Folic acid, Vintafolide</data>
  <data key="d36">https://www.drugbank.ca/polypeptides/P41439</data>
  <data key="d16">Folate receptor gamma</data>
  <data key="d17">https://cdn.rcsb.org/images/structures/iz/5izq/5izq_assembly-1.jpeg</data>
  <data key="d18">Target</data>
  <data key="d19">1</data>
  <data key="d20">0.0012286689419795222</data>
  <data key="d21">0.0</data>
  <data key="d22">1.7760848282873524e-73</data>
  <data key="d23">0</data>
  <data key="d24">0</data>
  <data key="d25">#12EAEA</data>
  <data key="d26">#0EBEBE</data>
</node>
<node id="Folate receptor beta">
  <data key="d27">FOLR2</data>
  <data key="d0">P14207</data>
  <data key="d28">Not Available</data>
  <data key="d29">Humans</data>
  <data key="d30">Membrane receptor</data>
  <data key="d31">Not Available</data>
  <data key="d32">Cell membrane</data>
  <data key="d33"></data>
  <data key="d34">Neural Tube Defects, Malignant Neoplasms, Neoplasms, Primary malignant neoplasm, Adenocarcinoma, Neurodegenerative Disorders, Autoimmune Diseases, Colorectal Neoplasms, Movement Disorders, Vascular Diseases, Inflammatory disease of the central nervous system, Lung Diseases, Interstitial, Hematologic Neoplasms, Pervasive Development Disorder, Mitochondrial Diseases, Inflammatory disorder, Mammary Neoplasms</data>
  <data key="d35">Folic acid, Vintafolide, Methotrexate</data>
  <data key="d36">https://www.drugbank.ca/polypeptides/P14207</data>
  <data key="d16">Folate receptor beta</data>
  <data key="d17">https://cdn.rcsb.org/images/structures/ot/not available/not available_model-1.jpeg</data>
  <data key="d18">Target</data>
  <data key="d19">1</data>
  <data key="d20">0.0012286689419795222</data>
  <data key="d21">0.0</data>
  <data key="d22">1.7760848282873524e-73</data>
  <data key="d23">0</data>
  <data key="d24">0</data>
  <data key="d25">#12EAEA</data>
  <data key="d26">#0EBEBE</data>
</node>
<node id="Folate receptor alpha">
  <data key="d27">FOLR1</data>
  <data key="d0">P15328</data>
  <data key="d28">Not Available</data>
  <data key="d29">Humans</data>
  <data key="d30">Membrane receptor</data>
  <data key="d31">Not Available</data>
  <data key="d32">Cell membrane</data>
  <data key="d33"></data>
  <data key="d34">Neural Tube Defects, Intellectual Disability, Congenital Abnormality, Movement Disorders, Colonic Neoplasms, Congenital Heart Defects, Psychomotor Disorders, Craniofacial Abnormalities, Developmental Psychomotor Disorders, Brain Diseases, Metabolic, Inherited, Brain Diseases, Metabolic, Inborn, Central Nervous System Inborn Metabolic Diseases, Adenocarcinoma, Malignant Neoplasms, Primary malignant neoplasm, Adenoma, Neurodegenerative Disorders, Mammary Neoplasms, Carcinoma, Developmental Disabilities, Stomach Neoplasms, Autoimmune Diseases, Brain Diseases, Cognition Disorders, Colorectal Neoplasms, Immunologic Deficiency Syndromes, Liver neoplasms, Metabolic Diseases, Periodontal Diseases, Peripheral Neuropathy, Skin lesion, Encephalopathies, Congenital defects, Neurologic Symptoms, Pervasive Development Disorder, Mitochondrial Diseases, Peripheral Nervous System Diseases</data>
  <data key="d35">Vintafolide, Farletuzumab, Methotrexate, Folic acid</data>
  <data key="d36">https://www.drugbank.ca/polypeptides/P15328</data>
  <data key="d16">Folate receptor alpha</data>
  <data key="d17">https://cdn.rcsb.org/images/structures/ot/not available/not available_model-1.jpeg</data>
  <data key="d18">Target</data>
  <data key="d19">1</data>
  <data key="d20">0.0012286689419795222</data>
  <data key="d21">0.0</data>
  <data key="d22">1.7760848282873524e-73</data>
  <data key="d23">0</data>
  <data key="d24">0</data>
  <data key="d25">#12EAEA</data>
  <data key="d26">#0EBEBE</data>
</node>
<node id="Cysteine">
  <data key="d0">DB00151</data>
  <data key="d1">C([C@@H](C(=O)O)N)S</data>
  <data key="d2">Not Available</data>
  <data key="d3">Not Available</data>
  <data key="d4">Not Available</data>
  <data key="d5">Not Available</data>
  <data key="d6">Not Available</data>
  <data key="d7">Glutamate--cysteine ligase regulatory subunit, Glutamate--cysteine ligase catalytic subunit, Aspartate aminotransferase, cytoplasmic, Aspartate aminotransferase, mitochondrial, Cystathionine gamma-lyase, Cystathionine beta-synthase, Cysteine--tRNA ligase, cytoplasmic, Methylated-DNA--protein-cysteine methyltransferase, Glutathione synthetase, Probable cysteine--tRNA ligase, mitochondrial, Cysteine sulfinic acid decarboxylase, Cysteine desulfurase, mitochondrial, Cysteine dioxygenase type 1</data>
  <data key="d8"></data>
  <data key="d9"></data>
  <data key="d10">Monocarboxylate transporter 10</data>
  <data key="d11">Not Available, Enzyme, Enzyme, Enzyme, Enzyme, Enzyme, Enzyme, Enzyme, Not Available, Not Available, Not Available, Not Available, Not Available</data>
  <data key="d12"></data>
  <data key="d13">NCT04545008, NCT04570254, IRCT20200609047707N1, NCT04370288</data>
  <data key="d14">1, Not Available, 3, 1</data>
  <data key="d15">https://clinicaltrials.gov/show/NCT04545008, https://clinicaltrials.gov/show/NCT04570254, http://en.irct.ir/trial/48764, https://clinicaltrials.gov/show/NCT04370288</data>
  <data key="d16">Cysteine</data>
  <data key="d17">https://www.drugbank.ca/structures/DB00151/image.svg</data>
  <data key="d18">Drug</data>
  <data key="d19">13</data>
  <data key="d20">0.1383343660163803</data>
  <data key="d21">0.021890561181670678</data>
  <data key="d22">8.725159492123446e-06</data>
  <data key="d23">0</data>
  <data key="d24">249</data>
  <data key="d25">#FC5F67</data>
  <data key="d26">#FB3640</data>
</node>
<node id="Glutamate--cysteine ligase regulatory subunit">
  <data key="d27">GCLM</data>
  <data key="d0">P48507</data>
  <data key="d28">1MZR</data>
  <data key="d29">Humans</data>
  <data key="d30">Not Available</data>
  <data key="d31">Not Available</data>
  <data key="d32">Not Available</data>
  <data key="d33">GCLC, GSS</data>
  <data key="d34">Neoplasms, Malignant Neoplasms, Primary malignant neoplasm, Congenital Abnormality, Adenoma, Carcinoma, Chronic granulomatous disease, Liver diseases, Lung Neoplasms</data>
  <data key="d35">Cysteine, Glutamic acid</data>
  <data key="d36">https://www.drugbank.ca/polypeptides/P48507</data>
  <data key="d16">Glutamate--cysteine ligase regulatory subunit</data>
  <data key="d17">https://cdn.rcsb.org/images/structures/mz/1mzr/1mzr_assembly-1.jpeg</data>
  <data key="d18">Target</data>
  <data key="d19">1</data>
  <data key="d20">0.11900881157570198</data>
  <data key="d21">0.0</data>
  <data key="d22">4.974819834817584e-07</data>
  <data key="d23">0</data>
  <data key="d24">0</data>
  <data key="d25">#12EAEA</data>
  <data key="d26">#0EBEBE</data>
</node>
<node id="Glutamate--cysteine ligase catalytic subunit">
  <data key="d27">GCLC</data>
  <data key="d0">P48506</data>
  <data key="d28">3IG5</data>
  <data key="d29">Humans</data>
  <data key="d30">Enzyme</data>
  <data key="d31">Ligase</data>
  <data key="d32">Cytoplasmic</data>
  <data key="d33">GCLM, GSS</data>
  <data key="d34">Hypertensive disease, Lung Neoplasms, Amino Acid Metabolism, Inborn Errors, Coronary Vessel Anomalies, Enzymopathy, Malignant Neoplasms, Primary malignant neoplasm, Diabetes Mellitus, Neural Tube Defects, Cerebrovascular accident, Congenital Abnormality, Adenoma, Mental disorders, Metabolic Bone Disorder, Carcinoma, Cardiovascular Diseases, Colonic Neoplasms, Colorectal Neoplasms, Chronic granulomatous disease, Kidney Diseases, Lung diseases, Disorder of the genitourinary system, Caffeine related disorders, Complications of Diabetes Mellitus, Hematologic Neoplasms, Neuropathy, Sarcoma, Malignant neoplasm of soft tissue</data>
  <data key="d35">Cysteine, Glutamic acid, Vitamin E, alpha-Tocopherol succinate, D-alpha-Tocopherol acetate</data>
  <data key="d36">https://www.drugbank.ca/polypeptides/P48506</data>
  <data key="d16">Glutamate--cysteine ligase catalytic subunit</data>
  <data key="d17">https://cdn.rcsb.org/images/structures/ig/3ig5/3ig5_assembly-1.jpeg</data>
  <data key="d18">Target</data>
  <data key="d19">1</data>
  <data key="d20">0.11900881157570198</data>
  <data key="d21">0.0</data>
  <data key="d22">4.974819834817584e-07</data>
  <data key="d23">0</data>
  <data key="d24">0</data>
  <data key="d25">#12EAEA</data>
  <data key="d26">#0EBEBE</data>
</node>
<node id="Aspartate aminotransferase, cytoplasmic">
  <data key="d27">GOT1</data>
  <data key="d0">P17174</data>
  <data key="d28">Not Available</data>
  <data key="d29">Humans</data>
  <data key="d30">Enzyme</data>
  <data key="d31">Transferase</data>
  <data key="d32">Cytoplasm</data>
  <data key="d33">MDH1, GPT2, GLUD1, GLUD2, GPT, ALDH4A1, MDH2, PC, CAD</data>
  <data key="d34">Cardiomyopathies, Primary, Myocardial Diseases, Secondary, Cardiomyopathies, Peripheral Arterial Diseases, Neoplasms, Neuroendocrine Tumors, MYELODYSPLASTIC SYNDROME, Malignant Neoplasms, Periodontal Diseases, Primary malignant neoplasm</data>
  <data key="d35">Pyridoxal phosphate, Aspartic acid, Cysteine, Glutamic acid, Maleic acid, Copper, Adapalene</data>
  <data key="d36">https://www.drugbank.ca/polypeptides/P17174</data>
  <data key="d16">Aspartate aminotransferase, cytoplasmic</data>
  <data key="d17">https://cdn.rcsb.org/images/structures/ot/not available/not available_model-1.jpeg</data>
  <data key="d18">Target</data>
  <data key="d19">1</data>
  <data key="d20">0.11900881157570198</data>
  <data key="d21">0.0</data>
  <data key="d22">4.974819834817584e-07</data>
  <data key="d23">0</data>
  <data key="d24">0</data>
  <data key="d25">#12EAEA</data>
  <data key="d26">#0EBEBE</data>
</node>
<node id="Aspartate aminotransferase, mitochondrial">
  <data key="d27">GOT2</data>
  <data key="d0">P00505</data>
  <data key="d28">Not Available</data>
  <data key="d29">Humans</data>
  <data key="d30">Enzyme</data>
  <data key="d31">Transferase</data>
  <data key="d32">Mitochondrion matrix</data>
  <data key="d33">MDH2, GLUD1, MDH1, GLUD2, GPT2, ASNS, GPT, IDH2, IDH1</data>
  <data key="d34">Intellectual Disability, Neurodegenerative Disorders, Degenerative disorder, Neoplasms, Diabetes Mellitus, Malignant Neoplasms, Cardiovascular Diseases, Primary malignant neoplasm, Carcinoma, Chronic Kidney Diseases, Adenocarcinoma, Disorder of eye, Hypertensive disease, Immunologic Deficiency Syndromes, Lymphoma, Metabolic Diseases, Respiratory Tract Infections, Substance Use Disorders, Encephalopathies</data>
  <data key="d35">Aspartic acid, 4'-Deoxy-4'-Acetylyamino-Pyridoxal-5'-Phosphate, Pyridoxal phosphate, Glutamic acid, Cysteine</data>
  <data key="d36">https://www.drugbank.ca/polypeptides/P00505</data>
  <data key="d16">Aspartate aminotransferase, mitochondrial</data>
  <data key="d17">https://cdn.rcsb.org/images/structures/ot/not available/not available_model-1.jpeg</data>
  <data key="d18">Target</data>
  <data key="d19">1</data>
  <data key="d20">0.11900881157570198</data>
  <data key="d21">0.0</data>
  <data key="d22">4.974819834817584e-07</data>
  <data key="d23">0</data>
  <data key="d24">0</data>
  <data key="d25">#12EAEA</data>
  <data key="d26">#0EBEBE</data>
</node>
<node id="Cystathionine gamma-lyase">
  <data key="d27">CTH</data>
  <data key="d0">P32929</data>
  <data key="d28">Not Available</data>
  <data key="d29">Humans</data>
  <data key="d30">Enzyme</data>
  <data key="d31">Lyase</data>
  <data key="d32">Cytoplasm</data>
  <data key="d33">CBSL, MPST, ENSG00000160200, TST, MTR, BHMT, DLD, AHCY, TXNRD1, BCAT1</data>
  <data key="d34">Cardiovascular Diseases, Hypertensive disease, Neoplasms, Malignant Neoplasms, Carcinoma, Lung diseases, Vascular Diseases, Lipid Metabolism Disorders</data>
  <data key="d35">Pyridoxal phosphate, Cysteine, L-2-amino-3-butynoic acid, 2-[(3-Hydroxy-2-Methyl-5-Phosphonooxymethyl-Pyridin-4-Ylmethyl)-Imino]-5-Phosphono-Pent-3-Enoic Acid, Carboxymethylthio-3-(3-Chlorophenyl)-1,2,4-Oxadiazol</data>
  <data key="d36">https://www.drugbank.ca/polypeptides/P32929</data>
  <data key="d16">Cystathionine gamma-lyase</data>
  <data key="d17">https://cdn.rcsb.org/images/structures/ot/not available/not available_model-1.jpeg</data>
  <data key="d18">Target</data>
  <data key="d19">1</data>
  <data key="d20">0.11900881157570198</data>
  <data key="d21">0.0</data>
  <data key="d22">4.974819834817584e-07</data>
  <data key="d23">0</data>
  <data key="d24">0</data>
  <data key="d25">#12EAEA</data>
  <data key="d26">#0EBEBE</data>
</node>
<node id="Cystathionine beta-synthase">
  <data key="d27">CBS</data>
  <data key="d0">P35520</data>
  <data key="d28">Not Available</data>
  <data key="d29">Humans</data>
  <data key="d30">Enzyme</data>
  <data key="d31">Not Available</data>
  <data key="d32">Cytoplasm</data>
  <data key="d33">CTH</data>
  <data key="d34">Hypertensive disease, Cerebrovascular accident, Intellectual Disability, Neoplasms, Vascular Diseases, Inborn Errors of Metabolism, Malignant Neoplasms, Arterial Occlusive Diseases, Neurodegenerative Disorders, Primary malignant neoplasm, Congenital Heart Defects, Lung Neoplasms, Congenital heart disease, Congenital Abnormality, Adenocarcinoma, Carcinoma, Cognition Disorders, Colonic Neoplasms, Connective Tissue Diseases, Demyelinating Diseases, Diabetes Mellitus, Heart Diseases, Immunologic Deficiency Syndromes, Inflammatory Bowel Diseases, Liver neoplasms, Lung diseases, Metabolic Diseases, Monosomy, Mycoses, Malignant neoplasm of mouth, Deformity, Arteriopathic disease, Chronic Kidney Diseases, Peripheral Arterial Diseases</data>
  <data key="d35">Pyridoxal phosphate, Serine, Cysteine, Ademetionine</data>
  <data key="d36">https://www.drugbank.ca/polypeptides/P35520</data>
  <data key="d16">Cystathionine beta-synthase</data>
  <data key="d17">https://cdn.rcsb.org/images/structures/ot/not available/not available_model-1.jpeg</data>
  <data key="d18">Target</data>
  <data key="d19">2</data>
  <data key="d20">0.11919591133561887</data>
  <data key="d21">0.008094145731923385</data>
  <data key="d22">4.991366082262883e-07</data>
  <data key="d23">0</data>
  <data key="d24">0</data>
  <data key="d25">#12EAEA</data>
  <data key="d26">#0EBEBE</data>
</node>
<node id="Cysteine--tRNA ligase, cytoplasmic">
  <data key="d27">CARS</data>
  <data key="d0">P49589</data>
  <data key="d28">1U0B</data>
  <data key="d29">Humans</data>
  <data key="d30">Enzyme</data>
  <data key="d31">Ligase</data>
  <data key="d32">Cytoplasm</data>
  <data key="d33">EEF1G, YARS, LARS, MARS, EPRS, IARS</data>
  <data key="d34"></data>
  <data key="d35">Cysteine</data>
  <data key="d36">https://www.drugbank.ca/polypeptides/P49589</data>
  <data key="d16">Cysteine--tRNA ligase, cytoplasmic</data>
  <data key="d17">https://cdn.rcsb.org/images/structures/u0/1u0b/1u0b_assembly-1.jpeg</data>
  <data key="d18">Target</data>
  <data key="d19">1</data>
  <data key="d20">0.11900881157570198</data>
  <data key="d21">0.0</data>
  <data key="d22">4.974819834817584e-07</data>
  <data key="d23">0</data>
  <data key="d24">0</data>
  <data key="d25">#12EAEA</data>
  <data key="d26">#0EBEBE</data>
</node>
<node id="Methylated-DNA--protein-cysteine methyltransferase">
  <data key="d27">MGMT</data>
  <data key="d0">P16455</data>
  <data key="d28">Not Available</data>
  <data key="d29">Humans</data>
  <data key="d30">Enzyme</data>
  <data key="d31">Not Available</data>
  <data key="d32">Nucleus</data>
  <data key="d33"></data>
  <data key="d34">Brain Neoplasms, Mouth Neoplasms, Precancerous Conditions, Neoplasms, Intracranial, Mammary Neoplasms, Adenoma, Carcinoma, Colorectal Neoplasms, Lung Neoplasms, Neuroendocrine Tumors, Skin Neoplasms, B-Cell Lymphomas, MYELODYSPLASTIC SYNDROME, Neoplasms, Neuroepithelial, Endometrial Neoplasms, Liver diseases, Neural Tube Defects, Viral hepatitis, Benign Neoplasm, Gastrointestinal Stromal Tumors, Congenital Abnormality, Congenital chromosomal disease, Colonic Neoplasms, Gastrointestinal Neoplasms, Hepatitis, HIV Infections, Inflammatory Bowel Diseases, Nervous System Neoplasms, Prostatic Neoplasms, Rectal Neoplasms, Testicular Neoplasms, Urologic Diseases, Central Nervous System Neoplasms, Choroid Plexus Neoplasms, Disease due to Papilloma virus, Hepatitis viral infections, Infection, Intellectual Disability</data>
  <data key="d35">S-Methylcysteine, S-Benzylcysteine, Cysteine, Zinc, Dinitrochlorobenzene, Zinc acetate, Zinc chloride, Zinc sulfate, unspecified form</data>
  <data key="d36">https://www.drugbank.ca/polypeptides/P16455</data>
  <data key="d16">Methylated-DNA--protein-cysteine methyltransferase</data>
  <data key="d17">https://cdn.rcsb.org/images/structures/ot/not available/not available_model-1.jpeg</data>
  <data key="d18">Target</data>
  <data key="d19">1</data>
  <data key="d20">0.11900881157570198</data>
  <data key="d21">0.0</data>
  <data key="d22">4.974819834817584e-07</data>
  <data key="d23">0</data>
  <data key="d24">0</data>
  <data key="d25">#12EAEA</data>
  <data key="d26">#0EBEBE</data>
</node>
<node id="Glutathione synthetase">
  <data key="d27">GSS</data>
  <data key="d0">P48637</data>
  <data key="d28">Not Available</data>
  <data key="d29">Humans</data>
  <data key="d30">Not Available</data>
  <data key="d31">Not Available</data>
  <data key="d32">Not Available</data>
  <data key="d33">GCLC, GSR, GCLM, GPX1, GPX5, GPX4</data>
  <data key="d34">Enzymopathy, Carcinoma, Mouth Diseases, Prion Diseases, Adenocarcinoma, Central Nervous System Infection, Deglutition Disorders, Immunologic Deficiency Syndromes, Lung Neoplasms, Tracheal Diseases, B-Cell Lymphomas, Neurologic Symptoms, Neurodegenerative Disorders</data>
  <data key="d35">Glycine, Glutathione, gamma-Glutamylcysteine, Phosphoaminophosphonic Acid-Adenylate Ester, Cysteine, Acetylcysteine, Copper</data>
  <data key="d36">https://www.drugbank.ca/polypeptides/P48637</data>
  <data key="d16">Glutathione synthetase</data>
  <data key="d17">https://cdn.rcsb.org/images/structures/ot/not available/not available_model-1.jpeg</data>
  <data key="d18">Target</data>
  <data key="d19">3</data>
  <data key="d20">0.16418245791859026</data>
  <data key="d21">0.027383104318564937</data>
  <data key="d22">0.00014708462260916677</data>
  <data key="d23">0</data>
  <data key="d24">0</data>
  <data key="d25">#12EAEA</data>
  <data key="d26">#0EBEBE</data>
</node>
<node id="Probable cysteine--tRNA ligase, mitochondrial">
  <data key="d27">CARS2</data>
  <data key="d0">Q9HA77</data>
  <data key="d28">1U0B</data>
  <data key="d29">Humans</data>
  <data key="d30">Not Available</data>
  <data key="d31">Not Available</data>
  <data key="d32">Mitochondrion matrix</data>
  <data key="d33">YARS, EPRS</data>
  <data key="d34">Movement Disorders</data>
  <data key="d35">Cysteine</data>
  <data key="d36">https://www.drugbank.ca/polypeptides/Q9HA77</data>
  <data key="d16">Probable cysteine--tRNA ligase, mitochondrial</data>
  <data key="d17">https://cdn.rcsb.org/images/structures/u0/1u0b/1u0b_assembly-1.jpeg</data>
  <data key="d18">Target</data>
  <data key="d19">1</data>
  <data key="d20">0.11900881157570198</data>
  <data key="d21">0.0</data>
  <data key="d22">4.974819834817584e-07</data>
  <data key="d23">0</data>
  <data key="d24">0</data>
  <data key="d25">#12EAEA</data>
  <data key="d26">#0EBEBE</data>
</node>
<node id="Cysteine sulfinic acid decarboxylase">
  <data key="d27">CSAD</data>
  <data key="d0">Q9Y600</data>
  <data key="d28">Not Available</data>
  <data key="d29">Humans</data>
  <data key="d30">Not Available</data>
  <data key="d31">Not Available</data>
  <data key="d32">Not Available</data>
  <data key="d33">CDO1, ADO</data>
  <data key="d34">Malignant Neoplasms, Migraine Disorders, Primary malignant neoplasm</data>
  <data key="d35">Pyridoxal phosphate, Cysteine</data>
  <data key="d36">https://www.drugbank.ca/polypeptides/Q9Y600</data>
  <data key="d16">Cysteine sulfinic acid decarboxylase</data>
  <data key="d17">https://cdn.rcsb.org/images/structures/ot/not available/not available_model-1.jpeg</data>
  <data key="d18">Target</data>
  <data key="d19">1</data>
  <data key="d20">0.11900881157570198</data>
  <data key="d21">0.0</data>
  <data key="d22">4.974819834817584e-07</data>
  <data key="d23">0</data>
  <data key="d24">0</data>
  <data key="d25">#12EAEA</data>
  <data key="d26">#0EBEBE</data>
</node>
<node id="Cysteine desulfurase, mitochondrial">
  <data key="d27">NFS1</data>
  <data key="d0">Q9Y697</data>
  <data key="d28">6NZU</data>
  <data key="d29">Humans</data>
  <data key="d30">Not Available</data>
  <data key="d31">Not Available</data>
  <data key="d32">Mitochondrion</data>
  <data key="d33">ISCU, LYRM4, FXN, MOCS3, MPST, HSCB, TST</data>
  <data key="d34">Adenocarcinoma, Lung Neoplasms</data>
  <data key="d35">Pyridoxal phosphate, Alanine, Cysteine</data>
  <data key="d36">https://www.drugbank.ca/polypeptides/Q9Y697</data>
  <data key="d16">Cysteine desulfurase, mitochondrial</data>
  <data key="d17">https://cdn.rcsb.org/images/structures/nz/6nzu/6nzu_assembly-1.jpeg</data>
  <data key="d18">Target</data>
  <data key="d19">1</data>
  <data key="d20">0.11900881157570198</data>
  <data key="d21">0.0</data>
  <data key="d22">4.974819834817584e-07</data>
  <data key="d23">0</data>
  <data key="d24">0</data>
  <data key="d25">#12EAEA</data>
  <data key="d26">#0EBEBE</data>
</node>
<node id="Cysteine dioxygenase type 1">
  <data key="d27">CDO1</data>
  <data key="d0">Q16878</data>
  <data key="d28">Not Available</data>
  <data key="d29">Humans</data>
  <data key="d30">Not Available</data>
  <data key="d31">Not Available</data>
  <data key="d32">Not Available</data>
  <data key="d33">CSAD, GADL1</data>
  <data key="d34">Hypertensive disease, Malignant Neoplasms, Primary malignant neoplasm, Adenoma, Gall Bladder Diseases, Liver diseases, Lymphoma, Mycosis Fungoides</data>
  <data key="d35">NADH, Cysteine, Carbocisteine</data>
  <data key="d36">https://www.drugbank.ca/polypeptides/Q16878</data>
  <data key="d16">Cysteine dioxygenase type 1</data>
  <data key="d17">https://cdn.rcsb.org/images/structures/ot/not available/not available_model-1.jpeg</data>
  <data key="d18">Target</data>
  <data key="d19">1</data>
  <data key="d20">0.11900881157570198</data>
  <data key="d21">0.0</data>
  <data key="d22">4.974819834817584e-07</data>
  <data key="d23">0</data>
  <data key="d24">0</data>
  <data key="d25">#12EAEA</data>
  <data key="d26">#0EBEBE</data>
</node>
<node id="Tacrolimus">
  <data key="d0">DB00864</data>
  <data key="d1">C[C@@H]1C[C@@H]([C@@H]2[C@H](C[C@H]([C@@](O2)(C(=O)C(=O)N3CCCC[C@H]3C(=O)O[C@@H]([C@@H]([C@H](CC(=O)[C@@H](/C=C(/C1)\C)CC=C)O)C)/C(=C/[C@@H]4CC[C@H]([C@@H](C4)OC)O)/C)O)C)OC)OC</data>
  <data key="d2">D, L</data>
  <data key="d3">D11, L04</data>
  <data key="d4">L04A, D11A</data>
  <data key="d5">L04AD, D11AH</data>
  <data key="d6">L04AD02, D11AH01</data>
  <data key="d7">Peptidyl-prolyl cis-trans isomerase FKBP1A</data>
  <data key="d8">Cytochrome P450 3A5, Cytochrome P450 3A4</data>
  <data key="d9">Serum albumin, Alpha-1-acid glycoprotein 1</data>
  <data key="d10">Multidrug resistance protein 1, ATP-binding cassette sub-family A member 5, Solute carrier organic anion transporter family member 1B1</data>
  <data key="d11">Enzyme</data>
  <data key="d12">(R)-warfarin, (S)-Warfarin, 2-Methoxyethanol, 2,4-thiazolidinedione, 4-hydroxycoumarin, 6-Deoxyerythronolide B, 7-ethyl-10-hydroxycamptothecin, 9-(N-methyl-L-isoleucine)-cyclosporin A, 9-aminocamptothecin, Abacavir, Abametapir, Abatacept, Abciximab, Abemaciclib, Abetimus, Abexinostat, Abiraterone, Acalabrutinib, Acarbose, Acebutolol, Aceclofenac, Acemetacin, Acenocoumarol, Aceprometazine, Acetaminophen, Acetazolamide, Acetohexamide, Acetyldigoxin, Acetylsalicylic acid, Acipimox, Aclidinium, Acrivastine, Acteoside, Acyclovir, Adalimumab, Adefovir, Adefovir dipivoxil, Adenosine, Adenovirus type 7 vaccine live, Afatinib, Afelimomab, Agmatine, AICA ribonucleotide, Ajmaline, Albendazole, Albiglutide, Albutrepenonacog alfa, Alclofenac, Alclometasone, Aldesleukin, Aldosterone, Alectinib, Alefacept, Alemtuzumab, Alendronic acid, Alfentanil, Alfuzosin, Alimemazine, Aliskiren, Allicin, Allopurinol, Allylestrenol, Almasilate, Alminoprofen, Almotriptan, Alogliptin, Alpelisib, Alprazolam, Alprenolol, Alteplase, Altretamine, Aluminium clofibrate, Amantadine, Ambrisentan, Amcinonide, Amediplase, AMG-222, Amifampridine, Amikacin, Amiloride, Aminoglutethimide, Aminophenazone, Aminophylline, Amiodarone, Amisulpride, Amitriptyline, Amlodipine, Ammonium chloride, Amobarbital, Amodiaquine, Amoxapine, Amoxicillin, Amphetamine, Amphotericin B, Ampicillin, Amprenavir, Amrinone, Amsacrine, Anagliptin, Anagrelide, Anakinra, Ancestim, Ancrod, Andrographolide, Anisodamine, Anistreplase, Antazoline, Anthrax immune globulin human, Anthrax vaccine, Antihemophilic factor (recombinant), PEGylated, Antilymphocyte immunoglobulin (horse), Antipyrine, Antithrombin Alfa, Antithrombin III human, Antithymocyte immunoglobulin (rabbit), Antrafenine, Apalutamide, Apixaban, Apomorphine, Apramycin, Apremilast, Aprepitant, Aprobarbital, Aranidipine, Arbekacin, Ardeparin, Arformoterol, Argatroban, Aripiprazole, Aripiprazole lauroxil, Armodafinil, Arotinolol, Arsenic trioxide, Artemether, Asenapine, Astaxanthin, Astemizole, Asunaprevir, Atazanavir, Atenolol, Atomoxetine, Atorvastatin, Atrasentan, Atropine, Auranofin, Aurothioglucose, Avanafil, Avasimibe, Avatrombopag, AVE9633, Axitinib, Azacitidine, Azapropazone, Azatadine, Azathioprine, Azelaic acid, Azelastine, Azelnidipine, Azilsartan medoxomil, Azimilide, Azithromycin, Aztreonam, Bacillus calmette-guerin substrain connaught live antigen, Bacillus calmette-guerin substrain danish 1331 live antigen, Bacillus calmette-guerin substrain russian BCG-I live antigen, Bacillus calmette-guerin substrain tice live antigen, Bacitracin, Baclofen, Balaglitazone, Balsalazide, Barbexaclone, Barbital, Baricitinib, Barnidipine, Basiliximab, BCG vaccine, Beclomethasone dipropionate, Bedaquiline, Begelomab, Belantamab mafodotin, Belatacept, Belimumab, Belinostat, Bemiparin, Benazepril, Benazeprilat, Bencyclane, Bendamustine, Bendroflumethiazide, Benfluorex, Benidipine, Benorilate, Benoxaprofen, Benserazide, Benzatropine, Benznidazole, Benzthiazide, Benzydamine, Benzylpenicillin, Bepotastine, Bepridil, Beraprost, Berotralstat, Betamethasone, Betamethasone phosphate, Betaxolol, Betrixaban, Bevantolol, Bexarotene, Bezafibrate, Bicalutamide, Bicisate, Bifonazole, Bilastine, Binimetinib, Bioallethrin, Bisegliptin, Bismuth subgallate, Bisoprolol, Bisoxatin, Bivalirudin, Black cohosh, Bleomycin, Bleselumab, Blinatumomab, Blonanserin, Boceprevir, Bopindolol, Bortezomib, Bosentan, Bosutinib, Brefeldin A, Brentuximab vedotin, Brequinar, Bretylium, Briakinumab, Brigatinib, Brinase, Brincidofovir, Brivaracetam, Brodalumab, Bromazepam, Bromocriptine, Brompheniramine, Bryostatin 1, Bucindolol, Buclizine, Budesonide, Buflomedil, Buformin, Bufuralol, Bumadizone, Bumetanide, Bunaftine, Bupranolol, Buprenorphine, Bupropion, Buserelin, Buspirone, Busulfan, Butabarbital, Butalbital, Buthiazide, Butriptyline, Butylphthalide, Cabazitaxel, Cabergoline, Calcitriol, Canagliflozin, Canakinumab, Candesartan, Candesartan cilexetil, Candicidin, Cangrelor, Cannabidiol, Canrenoic acid, Canrenone, Capecitabine, Caplacizumab, Capreomycin, Capsaicin, Captopril, Carbamazepine, Carbaspirin calcium, Carbidopa, Carbimazole, Carbinoxamine, Carbomycin, Carboplatin, Carboxyamidotriazole, Carbutamide, Carfilzomib, Cariporide, Carmegliptin, Carmustine, Caroverine, Carprofen, Carvedilol, Caspofungin, Castanospermine, Cefacetrile, Cefaclor, Cefadroxil, Cefaloridine, Cefalotin, Cefamandole, Cefapirin, Cefatrizine, Cefazedone, Cefazolin, Cefbuperazone, Cefcapene, Cefdinir, Cefditoren, Cefepime, Cefetamet, Cefmenoxime, Cefmetazole, Cefminox, Cefodizime, Cefonicid, Cefoperazone, Ceforanide, Cefotaxime, Cefotetan, Cefotiam, Cefoxitin, Cefozopran, Cefpiramide, Cefpirome, Cefpodoxime, Cefprozil, Cefradine, Cefroxadine, Cefsulodin, Ceftaroline fosamil, Ceftazidime, Ceftezole, Ceftibuten, Ceftizoxime, Ceftobiprole, Ceftolozane, Ceftriaxone, Cefuroxime, Celecoxib, Celiprolol, Cenobamate, Cepeginterferon alfa-2B, Cephalexin, Cephaloglycin, Cephalothin Group, Ceritinib, Cerivastatin, Certolizumab pegol, Certoparin, Cethromycin, Cetirizine, Cevimeline, Chloral hydrate, Chlorambucil, Chloramphenicol, Chlorcyclizine, Chloroquine, Chlorothiazide, Chloroxylenol, Chlorpheniramine, Chlorpromazine, Chlorpropamide, Chlorprothixene, Chlorzoxazone, Cholecystokinin, Cholic Acid, Choline C 11, Choline magnesium trisalicylate, Choline salicylate, Chondroitin sulfate, Chromic chloride, Chromic citrate, Chromic nitrate, Chromium, Chromium gluconate, Chromium nicotinate, Chromous sulfate, Cibenzoline, Ciclesonide, Cicletanine, Cidofovir, Ciglitazone, Cilazapril, Cilnidipine, Cilostazol, Cimetidine, Cimicoxib, Cinacalcet, Cinnarizine, Cinoxacin, Ciprofibrate, Ciprofloxacin, Cisapride, Cisplatin, Citalopram, Cladribine, Clarithromycin, Clemastine, Clevidipine, Clindamycin, Clobazam, Clobetasol, Clobetasol propionate, Clobetasone, Clocortolone, Clocortolone acetate, Clodronic acid, Clofarabine, Clofazimine, Clofibrate, Clofibride, Clomifene, Clomipramine, Clonazepam, Clonidine, Clonixin, Clopidogrel, Cloprednol, Cloranolol, Clorazepic acid, Cloricromen, Clorindione, Clostridium tetani toxoid antigen (formaldehyde inactivated), Clotrimazole, Clove oil, Clozapine, Cobicistat, Cobimetinib, Cocaine, Colchicine, Colistimethate, Colistin, Coltuximab ravtansine, Conivaptan, Conjugated estrogens, Copanlisib, Corifollitropin alfa, Corticotropin, Cortisone, Cortisone acetate, Cortivazol, Corynebacterium diphtheriae toxoid antigen (formaldehyde inactivated), Coumaphos, Coumarin, Crizotinib, CUDC-101, CUDC-907, Curcumin sulfate, Cyanocobalamin, Cyclandelate, Cyclizine, Cyclopenthiazide, Cyclophosphamide, Cyclosporine, Cyclothiazide, Cyproheptadine, Cyproterone acetate, Cytarabine, Dabigatran, Dabigatran etexilate, Dabrafenib, Dacarbazine, Daclatasvir, Daclizumab, Dacomitinib, Dactinomycin, Dalfampridine, Dalfopristin, Dalteparin, Danaparoid, Danazol, Danoprevir, Dantrolene, Dapagliflozin, Dapoxetine, Dapsone, Daptomycin, Darexaban, Darodipine, Darolutamide, Darunavir, Dasabuvir, Dasatinib, Daunorubicin, Decitabine, Deferasirox, Deferiprone, Defibrotide, Deflazacort, Degarelix, Delafloxacin, Delamanid, Delapril, Delavirdine, Denosumab, Deoxyspergualin, Dermatan sulfate, Desflurane, Desipramine, Desirudin, Desloratadine, Desmopressin, Desmoteplase, Desonide, Desoximetasone, Desvenlafaxine, Deutetrabenazine, Dexamethasone, Dexamethasone acetate, Dexamethasone isonicotinate, Dexbrompheniramine, Dexchlorpheniramine, Dexchlorpheniramine maleate, Dexibuprofen, Dexketoprofen, Dexlansoprazole, Dexloxiglumide, Dexmedetomidine, Dexniguldipine, Dexpanthenol, Dexrabeprazole, Dexrazoxane, Dextran, Dextromethorphan, Dextropropoxyphene, Dexverapamil, Diatrizoate, Diazepam, Dichlorobenzyl alcohol, Dichlorvos, Diclofenac, Dicloxacillin, Dicoumarol, Dicyclomine, Didanosine, Dienogest, Diethylstilbestrol, Difenpiramide, Diflorasone, Difloxacin, Diflunisal, Difluocortolone, Difluprednate, Digitoxin, Digoxin, Dihydroergocornine, Dihydroergocristine, Dihydroergocryptine, Dihydroergotamine, Dihydrostreptomycin, Diltiazem, Dimenhydrinate, Dimercaprol, Dimetacrine, Dimethyl fumarate, Dimethyl sulfoxide, Dinoprostone, Dinutuximab, Diosmin, Diphenadione, Diphenhydramine, Dipotassium phosphate, Dipyridamole, Dirithromycin, Disopyramide, Disulfiram, Ditazole, Ditiocarb, DL-Methylephedrine, Dobutamine, Docetaxel, Dofetilide, Dolasetron, Dolutegravir, Domperidone, Dopamine, Doramectin, Doravirine, Doripenem, Dosulepin, Dotarizine, Dovitinib, Doxacurium, Doxazosin, Doxepin, Doxifluridine, Doxorubicin, Doxycycline, Doxylamine, Dronedarone, Droperidol, Drospirenone, Drotrecogin alfa, Droxicam, Droxidopa, Dulaglutide, Duloxetine, Dutasteride, Dutogliptin, Duvelisib, Dyphylline, Ebastine, Ebola Zaire vaccine (live, attenuated), Ebselen, Echinacea, Eculizumab, Edetate calcium disodium anhydrous, Edetic acid, Edoxaban, Edrophonium, Efalizumab, Efavirenz, Efonidipine, Elagolix, Elbasvir, Elexacaftor, Eliglustat, Eluxadoline, Elvitegravir, Emapalumab, Emedastine, Emetine, Emopamil, Empagliflozin, Enalapril, Enalaprilat, Enasidenib, Encainide, Encorafenib, Enfortumab vedotin, Englitazone, Enoxacin, Enoxaparin, Entinostat, Entrectinib, Enzalutamide, Epanolol, Eperisone, Epinastine, Epinephrine, Epirizole, Epirubicin, Eplerenone, Epofolate, Epoprostenol, Epothilone D, Eprinomectin, Eprosartan, Eptifibatide, Erdafitinib, Ergotamine, Eribulin, Erlotinib, Ertapenem, Ertugliflozin, Erythromycin, Esatenolol, Escitalopram, Esketamine, Eslicarbazepine, Eslicarbazepine acetate, Esmolol, Esomeprazole, Estazolam, Estetrol, Estradiol, Estradiol acetate, Estradiol benzoate, Estradiol cypionate, Estradiol dienanthate, Estradiol valerate, Estramustine, Estrone sulfate, Eszopiclone, Etacrynic acid, Etafedrine, Etanercept, Ethambutol, Ethanol, Ethenzamide, Ethinylestradiol, Ethosuximide, Ethyl biscoumacetate, Etidronic acid, Etodolac, Etofenamate, Etofibrate, Etomidate, Etonogestrel, Etoperidone, Etoposide, Etoricoxib, Etravirine, Eucalyptus oil, Evening primrose oil, Everolimus, Evogliptin, Exenatide, Ezetimibe, Ezogabine, Famotidine, Famphur, Farnesyl diphosphate, Farnesyl thiopyrophosphate, Fasitibant, Fasudil, Fedratinib, Felbamate, Felodipine, Fenbufen, Fendiline, Fenofibrate, Fenofibric acid, Fenoldopam, Fenoprofen, Fenproporex, Fentanyl, Fenthion, Fentiazac, Ferulic acid, Fesoterodine, Fexofenadine, Fibrinolysin, Fimasartan, Finasteride, Finerenone, Fingolimod, Firocoxib, Fish oil, Flavoxate, Flecainide, Fleroxacin, Floctafenine, Flomoxef, Florbetaben (18F), Florbetapir (18F), Floxuridine, Fluclorolone, Flucloxacillin, Fluconazole, Flucytosine, Fludarabine, Fludeoxyglucose (18F), Fludrocortisone, Fluindione, Flumazenil, Flumequine, Flumethasone, Flunarizine, Flunisolide, Flunixin, Fluocinolone acetonide, Fluocinonide, Fluocortin, Fluocortolone, Fluorometholone, Fluorouracil, Fluoxetine, Flupentixol, Fluperolone, Flupirtine, Fluprednidene, Fluprednisolone, Flurandrenolide, Flurazepam, Flurbiprofen, Flurbiprofen axetil, Flurithromycin, Fluspirilene, Flutamide, Fluticasone, Fluticasone furoate, Fluticasone propionate, Fluvastatin, Fluvoxamine, Folic acid, Fomepizole, Fondaparinux, Forasartan, Formestane, Formocortal, Formoterol, Fosamprenavir, Fosaprepitant, Foscarnet, Fosfomycin, Fosinopril, Fosinoprilat, Fosnetupitant, Fosphenytoin, Fostamatinib, Fostemsavir, Framycetin, Furosemide, Fusidic acid, G17DT, Gabapentin enacarbil, Gabexate, Gadobenic acid, Gadodiamide, Gadofosveset trisodium, Gadopentetic acid, Gadoteric acid, Gadoteridol, Gadoxetic acid, Galantamine, Gallium nitrate, Gallopamil, Ganciclovir, Garenoxacin, Gastric inhibitory polypeptide, Gatifloxacin, Gefitinib, Gemcitabine, Gemfibrozil, Gemifloxacin, Gemigliptin, Gemtuzumab ozogamicin, Geneticin, Genistein, Gentamicin, Gentamicin C1a, Geranylgeranyl diphosphate, Gestodene, GI-5005, Gilteritinib, Gimatecan, Gimeracil, Ginkgo biloba, Givinostat, Givosiran, Glasdegib, Glatiramer, Glecaprevir, Glibornuride, Gliclazide, Glimepiride, Glipizide, Gliquidone, Glisoxepide, Glyburide, Glycerol phenylbutyrate, Glymidine, Golimumab, Golodirsen, Goserelin, Gosogliptin, GPI-1485, Granisetron, Grapiprant, Grazoprevir, Grepafloxacin, Griseofulvin, Guacetisal, Guanethidine, Guanfacine, Guar gum, Guselkumab, Gusperimus, Haemophilus influenzae type B capsular polysaccharide meningococcal outer membrane protein conjugate antigen, Haemophilus influenzae type B strain 1482 capsular polysaccharide tetanus toxoid conjugate antigen, Haemophilus influenzae type B strain 20752 capsular polysaccharide tetanus toxoid conjugate antigen, Halcinonide, Halofantrine, Halometasone, Haloperidol, Heparin, Hepatitis A Vaccine, Hepatitis B Vaccine (Recombinant), Histrelin, Human adenovirus e serotype 4 strain cl-68578 antigen, Human interferon omega-1, Hydralazine, Hydrochlorothiazide, Hydrocortamate, Hydrocortisone, Hydrocortisone aceponate, Hydrocortisone acetate, Hydrocortisone butyrate, Hydrocortisone cypionate, Hydrocortisone phosphate, Hydrocortisone probutate, Hydrocortisone succinate, Hydrocortisone valerate, Hydroflumethiazide, Hydrolyzed Cephalothin, Hydromorphone, Hydroxocobalamin, Hydroxychloroquine, Hydroxyethyl Starch, Hydroxyprogesterone caproate, Hydroxytyrosol, Hydroxyurea, Hydroxyzine, Hygromycin B, Hyoscyamine, Hypericin, Ibandronate, Ibritumomab tiuxetan, Ibrutinib, Ibudilast, Ibuprofen, Ibuproxam, Ibutilide, Icatibant, Icosapent, Icosapent ethyl, Icotinib, Idarubicin, Idarucizumab, Idebenone, Idelalisib, Idraparinux, Ifetroban, Ifosfamide, Ilaprazole, Iloperidone, Iloprost, Imatinib, Imidafenacin, Imidapril, Imidazole salicylate, Imipramine, Imiquimod, Incadronic acid, Indacaterol, Indalpine, Indapamide, Indenolol, Indigotindisulfonic acid, Indinavir, Indisulam, Indobufen, Indomethacin, Indoprofen, Inebilizumab, Infigratinib, Infliximab, Influenza A virus A/Brisbane/59/2007(H1N1) antigen (propiolactone inactivated), Influenza A virus A/Brisbane/59/2007(H1N1) hemagglutinin antigen (propiolactone inactivated), Influenza A virus A/California/7/2009 (H1N1) live (attenuated) antigen, Influenza A virus A/California/7/2009 X-181 (H1N1) antigen (propiolactone inactivated), Influenza A virus A/California/7/2009 X-181 (H1N1) hemagglutinin antigen (propiolactone inactivated), Influenza A virus A/Perth/16/2009 (H3N2) live (attenuated) antigen, Influenza A virus A/Uruguay/716/2007(H3N2) antigen (propiolactone inactivated), Influenza A virus A/Victoria/210/2009 X-187 (H3N2) antigen (formaldehyde inactivated), Influenza A virus A/Victoria/210/2009 X-187 (H3N2) hemagglutinin antigen (formaldehyde inactivated), Influenza B virus B/Brisbane/60/2008 antigen (formaldehyde inactivated), Influenza B virus B/Brisbane/60/2008 antigen (propiolactone inactivated), Influenza B virus B/Brisbane/60/2008 hemagglutinin antigen (formaldehyde inactivated), Influenza B virus B/Brisbane/60/2008 hemagglutinin antigen (propiolactone inactivated), INGN 225, Inolimomab, Inosine pranobex, Inositol, Inotersen, Inotuzumab ozogamicin, Insulin aspart, Insulin beef, Insulin degludec, Insulin detemir, Insulin glargine, Insulin glulisine, Insulin human, Insulin lispro, Insulin peglispro, Insulin pork, Insulin tregopil, Interferon alfa, Interferon alfa-2a, Interferon alfa-2b, Interferon alfa-n1, Interferon alfa-n3, Interferon alfacon-1, Interferon beta-1b, Interferon gamma-1b, Invert sugar, Iobenguane sulfate I-123, Iodixanol, Ioflupane I-123, Iopromide, Iothalamic acid, Ioversol, Ioxilan, Ipecac, Ipilimumab, Ipragliflozin, Irbesartan, Irinotecan, Isavuconazole, Isavuconazonium, Isepamicin, Isoflavone, Isoflurane, Isoniazid, Isosorbide mononitrate, Isosulfan blue, Isotretinoin, Isoxicam, Isradipine, Istradefylline, Itraconazole, Ivabradine, Ivacaftor, Ivermectin, Ivosidenib, Ixabepilone, Ixazomib, Ixekizumab, Japanese encephalitis virus strain sa 14-14-2 antigen (formaldehyde inactivated), Josamycin, Kanamycin, Kebuzone, Ketamine, Ketanserin, Ketazolam, Ketoconazole, Ketoprofen, Ketorolac, Kitasamycin, KOS-1584, Labetalol, Lacidipine, Lacosamide, Lamivudine, Lamotrigine, Landiolol, Lanreotide, Lansoprazole, Lapatinib, Larotrectinib, Lasmiditan, Latamoxef, Ledipasvir, Lefamulin, Leflunomide, Lemborexant, Lenalidomide, Lenvatinib, Lepirudin, Lercanidipine, Lesinurad, Lestaurtinib, Letaxaban, Letermovir, Letrozole, Leuprolide, Levacetylmethadol, Levamlodipine, Levobetaxolol, Levobupivacaine, Levocabastine, Levocarnitine, Levocetirizine, Levofloxacin, Levoketoconazole, Levomenthol, Levomilnacipran, Levonorgestrel, Levosalbutamol, Levosimendan, Lexacalcitol, Licofelone, Lidocaine, Lidoflazine, Linagliptin, Linezolid, Linsidomine, Liothyronine, Liotrix, Lipegfilgrastim, Liraglutide, Lisinopril, Lithium carbonate, Lithium cation, Lithium citrate, Lixisenatide, Lobeglitazone, Lofexidine, Lomefloxacin, Lomerizine, Lomitapide, Lomustine, Lonafarnib, Lonazolac, Loncastuximab tesirine, Loperamide, Lopinavir, Loracarbef, Lorajmine, Lorazepam, Lorcainide, Lorcaserin, Lorlatinib, Lornoxicam, Lorpiprazole, Lorvotuzumab mertansine, Losartan, Lovastatin, Loxoprofen, Lubiprostone, Lumacaftor, Lumefantrine, Lumiracoxib, Lurasidone, Lusutrombopag, Macimorelin, Macitentan, Magnesium, Magnesium carbonate, Magnesium chloride, Magnesium hydroxide, Magnesium salicylate, Magnesium sulfate, Magnesium trisilicate, Mangafodipir, Manidipine, Mannitol, Mannitol busulfan, Maprotiline, Maritime pine extract, Measles virus vaccine live attenuated, Mebeverine, Mebutizide, Mecamylamine, Mecasermin, Mechlorethamine, Meclofenamic acid, Medical Cannabis, Medroxyprogesterone acetate, Medrysone, Mefenamic acid, Mefloquine, Megestrol acetate, Melagatran, Melengestrol, Melengestrol acetate, Meloxicam, Melperone, Melphalan, Memantine, Mepartricin, Meperidine, Mepindolol, Mepivacaine, Mepolizumab, Meprednisone, Mepyramine, Mequitazine, Mercaptopurine, Meropenem, Mersalyl, Mesalazine, Mesoridazine, Metahexamide, Metamfetamine, Metamizole, Metaxalone, Metformin, Methadone, Methimazole, Methotrexate, Methotrimeprazine, Methoxsalen, Methsuximide, Methyclothiazide, Methyldopa, Methylene blue, Methylergometrine, Methylnaltrexone, Methylphenobarbital, Methylprednisolone, Methylprednisone, Methyltestosterone, Methysergide, Metildigoxin, Metoclopramide, Metolazone, Metoprolol, Metreleptin, Metronidazole, Metyrapone, Mevastatin, Mibefradil, Miconazole, Midazolam, Midecamycin, Midostaurin, Mifamurtide, Mifepristone, Migalastat, Miglitol, Milnacipran, Milrinone, Minocycline, Miocamycin, Mirabegron, Mirtazapine, Mirvetuximab Soravtansine, Mitemcinal, Mitiglinide, Mitomycin, Mitotane, Mitoxantrone, Mizolastine, Mizoribine, Mocetinostat, Modafinil, Moderna COVID-19 Vaccine, Modified vaccinia ankara, Moexipril, Mofebutazone, Mometasone, Mometasone furoate, Monomethyl fumarate, Monopotassium phosphate, Montelukast, Monteplase, Moricizine, Morniflumate, Morphine, Moxifloxacin, Moxisylyte, Muromonab, Mycophenolate mofetil, Mycophenolic acid, N-acetyltyrosine, N-methylnicotinamide, Nabiximols, Nabumetone, Nadolol, Nadroparin, Nafamostat, Nafarelin, Nafcillin, Naftopidil, Naldemedine, Nalidixic acid, Nalmefene, Naloxegol, Naloxone, Naltrexone, Naproxen, Natalizumab, Nateglinide, Neamine, Nebivolol, Nedaplatin, Nedocromil, Nefazodone, Nelarabine, Nelfinavir, Nemonoxacin, Neomycin, Neratinib, Netilmicin, Netoglitazone, Netupitant, Nevirapine, Niacin, Nicardipine, Nicorandil, Nifedipine, Nifenazone, Niflumic acid, Niguldipine, Nilotinib, Niludipine, Nilutamide, Nilvadipine, Nimesulide, Nimodipine, Nintedanib, Nisoldipine, Nitrendipine, Nitric Oxide, Nitroaspirin, Nitrofurantoin, Nitroprusside, Nizatidine, Nizofenone, NN344, Norethisterone, Norfloxacin, Norgestimate, Nortriptyline, Noscapine, NS-398, Nylidrin, Obinutuzumab, Ocrelizumab, Octinoxate, Octreotide, Odanacatib, Ofloxacin, Olanzapine, Olaparib, Oleandomycin, Olmesartan, Olodaterol, Olsalazine, Omadacycline, Omapatrilat, Omarigliptin, Ombitasvir, Omeprazole, Ondansetron, Opium, Orbifloxacin, Oritavancin, Orphenadrine, Oseltamivir, Osilodrostat, Osimertinib, Otamixaban, Otilonium, Ouabain, Oxabolone cipionate, Oxacillin, Oxaliplatin, Oxaprozin, Oxatomide, Oxazepam, Oxcarbazepine, Oxetacaine, Oxolinic acid, Oxprenolol, Oxybenzone, Oxybutynin, Oxycodone, Oxymetholone, Oxyphenbutazone, Oxyquinoline, Oxytocin, Ozanimod, Paclitaxel, Palbociclib, Palifermin, Paliperidone, Palonosetron, Pamidronic acid, Panobinostat, Pantoprazole, Papaverine, Paramethasone, Parecoxib, Paritaprevir, Parnaparin, Paromomycin, Paroxetine, Pasireotide, Patent Blue, Patupilone, Pazopanib, Pazufloxacin, Peficitinib, Pefloxacin, Pegaptanib, Pegaspargase, Peginesatide, Peginterferon alfa-2a, Peginterferon alfa-2b, Peginterferon beta-1a, Pemetrexed, Penbutolol, Penfluridol, Penicillamine, Penicillin G Acyl-Serine, Pentaerythritol tetranitrate, Pentamidine, Pentastarch, Pentetic acid, Pentobarbital, Pentosan polysulfate, Pentostatin, Pentoxifylline, Peppermint oil, Perampanel, Perflutren, Perhexiline, Perindopril, Perindoprilat, Permethrin, Pertussis vaccine, PEV3A, Pexidartinib, Phenazopyridine, Phenelzine, Phenformin, Phenindione, Pheniramine, Phenobarbital, Phenprocoumon, Phentolamine, Phenylalanine, Phenylbutazone, Phenytoin, Pholcodine, Phosmet, Phosphocreatine, Phosphoric acid, Phylloquinone, Pibrentasvir, Picosulfuric acid, Picotamide, Pidotimod, Pilocarpine, Pilsicainide, Pimavanserin, Pimecrolimus, Pimozide, Pinaverium, Pindolol, Pioglitazone, Pipemidic acid, Piperacillin, Piperaquine, Piracetam, Pirarubicin, Pirfenidone, Pirlindole, Piromidic acid, Piroxicam, Pirprofen, Pitavastatin, Pitolisant, Plazomicin, Plerixafor, Polmacoxib, Polymyxin B, Polythiazide, Pomalidomide, Ponatinib, Ponesimod, Posaconazole, Potassium, Potassium acetate, Potassium alum, Potassium bicarbonate, Potassium bitartrate, Potassium carbonate, Potassium cation, Potassium chloride, Potassium citrate, Potassium gluconate, Potassium guaiacolsulfonate, Potassium hydroxide, Potassium Iodide, Potassium lactate, Potassium nitrate, Potassium perchlorate, Potassium sulfate, Potassium triiodide, Pracinostat, Practolol, Prajmaline, Pralatrexate, Pralidoxime, Pralsetinib, Pramipexole, Pramlintide, Prasugrel, Pravastatin, Praziquantel, Prednicarbate, Prednisolone, Prednisolone acetate, Prednisolone hemisuccinate, Prednisolone phosphate, Prednisone, Prednisone acetate, Prednylidene, Pregabalin, Prenylamine, Pretomanid, Primaquine, Primidone, Probenecid, Probucol, Procainamide, Procaine benzylpenicillin, Procarbazine, Prochlorperazine, Progesterone, Proglumetacin, Promazine, Promethazine, Propacetamol, Propafenone, Propantheline, Propiverine, Propofol, Propranolol, Propylthiouracil, Propyphenazone, Proquazone, Protein C, Protein S human, Protriptyline, Prucalopride, Prulifloxacin, Puromycin, Pyrantel, Pyrazinamide, Pyridoxine, Pyrithione, Quetiapine, Quinacrine, Quinapril, Quinaprilat, Quinidine, Quinine, Quinupristin, R,S-Warfarin alcohol, Rabeprazole, Rabies immune globulin, human, Rabies virus inactivated antigen, A, Rabies virus inactivated antigen, B, Raloxifene, Raltegravir, Raltitrexed, Ramatroban, Ramelteon, Ramipril, Ramiprilat, Ranitidine, Ranolazine, Rasagiline, Ravulizumab, Regorafenib, Relcovaptan, Relugolix, Remacemide, Remdesivir, Remogliflozin etabonate, Repaglinide, Rescinnamine, Reserpine, Resorcinol, Resveratrol, Retapamulin, Reteplase, Revefenacin, Reviparin, Ribavirin, Ribociclib, Ribostamycin, Ricolinostat, Ridaforolimus, Ridogrel, Rifabutin, Rifampicin, Rifamycin, Rifapentine, Rifaximin, Rilonacept, Rilpivirine, Rimegepant, Rimexolone, Rindopepimut, Ripretinib, Risankizumab, Risedronic acid, Risperidone, Ritonavir, Rituximab, Rivaroxaban, Rivoglitazone, Rizatriptan, Robenacoxib, Rofecoxib, Roflumilast, Rokitamycin, Romidepsin, Ronifibrate, Ropivacaine, Rosiglitazone, Rosoxacin, Rosuvastatin, Rotavirus vaccine, Roxithromycin, Rozanolixizumab, Rubella virus vaccine, Rucaparib, Rufinamide, Rufloxacin, Rupatadine, Rutin, Ruxolitinib, S,R-Warfarin alcohol, Sacubitril, Sagopilone, Salbutamol, Salicylamide, Salicylic acid, Salmeterol, Salmon calcitonin, Salsalate, Saprisartan, Saquinavir, Saracatinib, Sarafloxacin, Saralasin, Sarilumab, Sarpogrelate, Saruplase, Satralizumab, Saxagliptin, SC-236, Secobarbital, Secukinumab, Selamectin, Selenious acid, Selenium, Seletracetam, Selexipag, Selumetinib, Semaglutide, Semuloparin, Seproxetine, Seratrodast, Sevelamer, Sevoflurane, Sibutramine, Sildenafil, Silodosin, Siltuximab, Simendan, Simeprevir, Simfibrate, Simvastatin, Siponimod, Sipuleucel-T, Sirolimus, Sirukumab, Sisomicin, Sitafloxacin, Sitagliptin, Sitaxentan, Smallpox (Vaccinia) Vaccine, Live, Sodium acetate, Sodium aurothiomalate, Sodium citrate, Sodium fluoride, Sodium phosphate, monobasic, Sodium sulfate, Sofosbuvir, Solifenacin, Solithromycin, Solriamfetol, Somatostatin, Somatotropin, Sonidegib, Sorafenib, Sorbitol, Sotagliflozin, Sotalol, Sotorasib, Sparfloxacin, Spirapril, Spironolactone, SR-123781A, SRP 299, St. John's Wort, Stavudine, Stepronin, Stiripentol, Streptokinase, Streptomycin, Streptozocin, Strontium chloride, Succinylcholine, Sucralfate, Sulbactam, Sulfadiazine, Sulfamethoxazole, Sulfasalazine, Sulfinpyrazone, Sulfisoxazole, Sulindac, Sulodexide, Sulpiride, Sultopride, Sumatriptan, Sunitinib, Suvorexant, Suxibuzone, Synthetic Conjugated Estrogens, A, Synthetic Conjugated Estrogens, B, Tacrine, Tadalafil, Talazoparib, Talinolol, Talniflumate, Tamoxifen, Tamsulosin, Tandutinib, Tasimelteon, Tasosartan, Taspoglutide, Taurocholic acid, Taxifolin, Tazemetostat, Tecemotide, Technetium Tc-99m ciprofloxacin, Technetium Tc-99m exametazime, Technetium Tc-99m mebrofenin, Technetium Tc-99m oxidronate, Technetium Tc-99m pyrophosphate, Technetium Tc-99m sestamibi, Tedisamil, Tedizolid phosphate, Teduglutide, Tegafur, Tegaserod, Telaprevir, Telavancin, Telithromycin, Telmisartan, Temafloxacin, Temazepam, Temefos, Temocapril, Temozolomide, Temsirolimus, Tenecteplase, Teneligliptin, Tenidap, Teniposide, Tenofovir, Tenofovir alafenamide, Tenofovir disoproxil, Tenoxicam, Tepotinib, Tepoxalin, Terbinafine, Terbutaline, Terfenadine, Teriflunomide, Terlipressin, Terodiline, Tertatolol, Tesmilifene, Testolactone, Testosterone, Testosterone cypionate, Testosterone enanthate, Testosterone propionate, Testosterone undecanoate, Tetrabenazine, Tetracycline, Tetradecyl hydrogen sulfate (ester), Tetrahydropalmatine, Tetrandrine, Tezacaftor, TG4010, Thalidomide, Theophylline, Thiabendazole, Thiamylal, Thiethylperazine, Thiopental, Thioridazine, Thiotepa, Thiothixene, Tianeptine, Tiapride, Tiaprofenic acid, Ticagrelor, Ticlopidine, Tildipirosin, Tilmicosin, Tiludronic acid, Timolol, Tinidazole, Tinoridine, Tinzaparin, Tioclomarol, Tioconazole, Tioguanine, Tiopronin, Tiotropium, Tipranavir, Tirofiban, Tirzepatide, Tivozanib, Tixocortol, Tizanidine, Tobramycin, Tocilizumab, Tocopherol, Tocopherylquinone, Tofacitinib, Tofisopam, Tofogliflozin, Tolazamide, Tolbutamide, Tolcapone, Tolfenamic acid, Tolmetin, Toloxatone, Tolterodine, Tolvaptan, Topiramate, Topiroxostat, Topotecan, Torasemide, Toremifene, Tositumomab, Trabectedin, Tramadol, Trametinib, Trandolapril, Tranilast, Tranylcypromine, Trapidil, Trastuzumab, Trastuzumab emtansine, Trazodone, Treprostinil, Tretinoin, Triamcinolone, Triamterene, Triazolam, Trichlormethiazide, Triclabendazole, Triethylenetetramine, Trifluridine, Triflusal, Trilaciclib, Trilostane, Trimebutine, Trimethadione, Trimethoprim, Trimetrexate, Trimipramine, Triprolidine, Triptolide, Triptorelin, Trofosfamide, Troglitazone, Troleandomycin, Tropisetron, Trovafloxacin, Troxerutin, Tucatinib, Tucidinostat, Tylosin, Tylvalosin, Typhoid vaccine, Typhoid Vaccine Live, Typhoid Vi polysaccharide vaccine, Ubidecarenone, Ubrogepant, Udenafil, Ulobetasol, Umeclidinium, Upadacitinib, Urokinase, Vaborbactam, Valaciclovir, Valbenazine, Valdecoxib, Valganciclovir, Valproic acid, Valsartan, Valspodar, Vancomycin, Vandetanib, Vapreotide, Vardenafil, Varenicline, Varicella zoster vaccine (live/attenuated), Varicella zoster vaccine (recombinant), Vedolizumab, Velpatasvir, Vemurafenib, Venetoclax, Venlafaxine, Verapamil, Vernakalant, Vibrio cholerae CVD 103-HgR strain live antigen, Vicriviroc, Vilanterol, Vildagliptin, Viloxazine, Vinblastine, Vincristine, Vindesine, Vinflunine, Vinorelbine, Vinpocetine, Vitamin E, Vitespen, Voclosporin, Voglibose, Vonoprazan, Vorapaxar, Voriconazole, Vorinostat, Vortioxetine, Voxelotor, Voxilaprevir, Warfarin, WIN 55212-2, Wortmannin, Ximelagatran, Xylometazoline, Yellow fever vaccine, Yersinia pestis 195/p antigen (formaldehyde inactivated), Zafirlukast, Zaleplon, Zaltoprofen, Zanamivir, Zanubrutinib, Ziconotide, Zidovudine, Zimelidine, Zinc citrate, Ziprasidone, Zofenopril, Zoledronic acid, Zomepirac, Zonisamide, Zopiclone, Zuclopenthixol</data>
  <data key="d13">NCT04341038, EUCTR2020-001445-39-ES</data>
  <data key="d14">3, 2</data>
  <data key="d15">https://clinicaltrials.gov/show/NCT04341038, https://www.clinicaltrialsregister.eu/ctr-search/search?query=eudract_number:2020-001445-39</data>
  <data key="d16">Tacrolimus</data>
  <data key="d17">https://www.drugbank.ca/structures/DB00864/image.svg</data>
  <data key="d18">Drug</data>
  <data key="d19">1</data>
  <data key="d20">0.10807856536439121</data>
  <data key="d21">0.0</data>
  <data key="d22">7.586223755974827e-06</data>
  <data key="d23">0</data>
  <data key="d24">0</data>
  <data key="d25">#FC5F67</data>
  <data key="d26">#FB3640</data>
</node>
<node id="Peptidyl-prolyl cis-trans isomerase FKBP1A">
  <data key="d27">FKBP1A</data>
  <data key="d0">P62942</data>
  <data key="d28">6I1S</data>
  <data key="d29">Humans</data>
  <data key="d30">Enzyme</data>
  <data key="d31">Isomerase</data>
  <data key="d32">Cytoplasm</data>
  <data key="d33">MTOR, TGFBR1, PPP3R1, ACVR1, RYR1, PPP3CA, ACVRL1, PIN1, PPP3CB</data>
  <data key="d34">Parkinsonian Disorders, Esophageal Neoplasms, Neoplasms, Malignant Neoplasms, Dermatologic disorders, Primary malignant neoplasm, Autoimmune Diseases, Lymphoma, Stomach Diseases, Mammary Neoplasms</data>
  <data key="d35">Tacrolimus, {3-[3-(3,4-Dimethoxy-Phenyl)-1-(1-{1-[2-(3,4,5-Trimethoxy-Phenyl)-Butyryl]-Piperidin-2yl}-Vinyloxy)-Propyl]-Phenoxy}-Acetic Acid, Methyl Methylsulfinylmethyl Sulfide, FKB-001, L-709,587, 4-hydroxybutan-2-one, Sirolimus, Pimecrolimus, GPI-1485, Heptyl glucoside, Gpi-1046, Myristic acid, (21S)-1AZA-4,4-DIMETHYL-6,19-DIOXA-2,3,7,20-TETRAOXOBICYCLO[19.4.0] PENTACOSANE, (3R)-4-(p-toluenesulfonyl)-1,4-thiazane-3-carboxylicacid-L-phenylalanine ethyl ester, Dorsomorphin, (3r)-4-(P-Toluenesulfonyl)-1,4-Thiazane-3-Carboxylicacid-L-Leucine</data>
  <data key="d36">https://www.drugbank.ca/polypeptides/P62942</data>
  <data key="d16">Peptidyl-prolyl cis-trans isomerase FKBP1A</data>
  <data key="d17">https://cdn.rcsb.org/images/structures/i1/6i1s/6i1s_assembly-1.jpeg</data>
  <data key="d18">Target</data>
  <data key="d19">2</data>
  <data key="d20">0.1237830426173395</data>
  <data key="d21">0.0011619015647438408</data>
  <data key="d22">0.0001330769400009586</data>
  <data key="d23">0</data>
  <data key="d24">106</data>
  <data key="d25">#12EAEA</data>
  <data key="d26">#0EBEBE</data>
</node>
<node id="Enalapril">
  <data key="d0">DB00584</data>
  <data key="d1">CCOC(=O)[C@H](CCC1=CC=CC=C1)N[C@@H](C)C(=O)N2CCC[C@H]2C(=O)O</data>
  <data key="d2">C</data>
  <data key="d3">C09</data>
  <data key="d4">C09A, C09B</data>
  <data key="d5">C09AA, C09BB, C09BA</data>
  <data key="d6">C09BB02, C09BB06, C09BA02, C09AA02</data>
  <data key="d7">Angiotensin-converting enzyme</data>
  <data key="d8"></data>
  <data key="d9">Serum albumin</data>
  <data key="d10">Multidrug resistance protein 1, Solute carrier family 15 member 1, Solute carrier family 22 member 6, Solute carrier family 22 member 8, Solute carrier family 22 member 7, Solute carrier organic anion transporter family member 1A2</data>
  <data key="d11">Enzyme</data>
  <data key="d12">1-benzylimidazole, 2,5-Dimethoxy-4-ethylamphetamine, 2,5-Dimethoxy-4-ethylthioamphetamine, 4-Bromo-2,5-dimethoxyamphetamine, 4-Methoxyamphetamine, 5-methoxy-N,N-dimethyltryptamine, 7,8-Dichloro-1,2,3,4-tetrahydroisoquinoline, Abediterol, Acamprosate, Acebutolol, Aceclofenac, Acemetacin, Acepromazine, Acetylcysteine, Acetylsalicylic acid, Acipimox, Acyclovir, Adefovir dipivoxil, Adrafinil, Agmatine, Agrostis gigantea pollen, Agrostis stolonifera pollen, Alclofenac, Aldesleukin, Alendronic acid, Alfentanil, Alfuzosin, Aliskiren, Allopurinol, Alminoprofen, Almotriptan, Alogliptin, Aloxiprin, Alprenolol, Alprostadil, Alteplase, Aluminium clofibrate, Ambrisentan, Amediplase, AMG-222, Amibegron, Amifostine, Amiloride, Amineptine, Aminohippuric acid, Aminophenazone, Aminosalicylic acid, Amiodarone, Amitraz, Amitriptyline, Amitriptylinoxide, Ammonium chloride, Amobarbital, Amoxapine, Amphetamine, Amphotericin B, Amprenavir, Amyl Nitrite, Anagliptin, Angiotensin 1-7, Anisodamine, Anistreplase, Anthoxanthum odoratum pollen, Antipyrine, Antrafenine, Apalutamide, Apomorphine, Aprotinin, Aranidipine, Arbutamine, Ardeparin, Arformoterol, Aripiprazole, Aripiprazole lauroxil, Arotinolol, Arrhenatherum elatius pollen, Arsenic trioxide, Asenapine, Asunaprevir, Atazanavir, Atenolol, Atipamezole, Atomoxetine, Atorvastatin, Atropine, Avanafil, Avibactam, Axitinib, Azapropazone, Azathioprine, Azelnidipine, Azilsartan medoxomil, Azosemide, Baclofen, Balsalazide, Bambuterol, Barbexaclone, Barbital, Baricitinib, Barnidipine, Beclomethasone dipropionate, Belumosudil, Bemiparin, Bempedoic acid, Benazepril, Benazeprilat, Bencyclane, Bendroflumethiazide, Benidipine, Benmoxin, Benorilate, Benoxaprofen, Benzbromarone, Benzphetamine, Benzthiazide, Benzydamine, Benzylpenicillin, Bepridil, Betamethasone, Betaxolol, Bethanidine, Bevantolol, Bezafibrate, Bietaserpine, Bimatoprost, Bisegliptin, Bismuth subsalicylate, Bisoprolol, Bitolterol, Bopindolol, Bosentan, Bouteloua gracilis pollen, BQ-123, Bretylium, Brexpiprazole, Brimonidine, Brofaromine, Bromocriptine, Bromus secalinus pollen, Bucindolol, Buflomedil, Bufuralol, Bumadizone, Bumetanide, Bupivacaine, Bupranolol, Buspirone, Butabarbital, Butalbital, Buthiazide, Butriptyline, Cabazitaxel, Cabergoline, Cadralazine, Canagliflozin, Candesartan, Candesartan cilexetil, Candoxatril, Cannabidiol, Canrenoic acid, Canrenone, Captopril, Carbaspirin calcium, Carbetocin, Carbidopa, Carbimazole, Carboxyamidotriazole, Cariprazine, Carmegliptin, Caroverine, Caroxazone, Carprofen, Carteolol, Carvedilol, Caspofungin, Cefacetrile, Cefaclor, Cefaloridine, Cefazolin, Cefdinir, Cefotiam, Ceftibuten, Ceftizoxime, Celecoxib, Celiprolol, Cephalexin, Cerivastatin, Certoparin, Chloroquine, Chlorothiazide, Chlorphentermine, Chlorpromazine, Chlorthalidone, Cholecystokinin, Cholic Acid, Choline magnesium trisalicylate, Choline salicylate, Cicletanine, Cidofovir, Cilazapril, Cilnidipine, Cimetidine, Cimicoxib, Cinitapride, Cinnarizine, Ciprofibrate, Ciprofloxacin, Cirazoline, Citrulline, Cladribine, Clarithromycin, Clenbuterol, Clevidipine, Clofarabine, Clofibrate, Clofibride, Clomipramine, Clonidine, Clonixin, Cloranolol, Clorgiline, Clozapine, Cobicistat, Colchicine, Conivaptan, Conjugated estrogens, Cryptenamine, Cyclandelate, Cyclic adenosine monophosphate, Cyclopenthiazide, Cyclosporine, Cyclothiazide, Cytarabine, Dabrafenib, Daclatasvir, Dactylis glomerata pollen, Dalteparin, Danaparoid, Dantrolene, Dapagliflozin, Dapoxetine, Daptomycin, Darodipine, Darolutamide, Darunavir, Debrisoquine, Delapril, Deoxyepinephrine, Dersalazine, Deserpidine, Desflurane, Desipramine, Desmopressin, Detomidine, Dexamethasone, Dexamethasone acetate, Dexibuprofen, Dexketoprofen, Dexmedetomidine, Dexmethylphenidate, Dexniguldipine, Dexpropranolol, Dextroamphetamine, Dexverapamil, Diazoxide, Dibenzepin, Diclofenac, Diclofenamide, Didanosine, Diethyl ether, Diethylnorspermine, Diethylpropion, Diethylstilbestrol, Difenpiramide, Diflunisal, Digoxin, Dihydralazine, Dihydroergocornine, Dihydroergocristine, Dihydroergocryptine, Dihydroergotamine, Diltiazem, Dimetacrine, Dinoprostone, Dinutuximab, Dipotassium phosphate, Dipyridamole, Distichlis spicata pollen, DL-Methylephedrine, Dobutamine, Docetaxel, Dopamine, Dopexamine, Doripenem, Dorzolamide, Dosulepin, Dotarizine, Dovitinib, Doxapram, Doxazosin, Doxepin, Doxofylline, Dronedarone, Droperidol, Drospirenone, Droxicam, Droxidopa, Duloxetine, Dutasteride, Dutogliptin, Ebselen, Edaravone, Efonidipine, Eletriptan, Elexacaftor, Ellagic acid, Eltrombopag, Eluxadoline, Elymus repens pollen, Emetine, Emopamil, Empagliflozin, Enalaprilat, Enasidenib, Endralazine, Enoxaparin, Epanolol, Eperisone, Ephedra sinica root, Ephedrine, Epicaptopril, Epinephrine, Epirizole, Epitizide, Eplerenone, Epoprostenol, Eprosartan, Ergoloid mesylate, Ergometrine, Ergotamine, Ertugliflozin, Erythromycin, Erythropoietin, Esatenolol, Esmirtazapine, Esmolol, Estetrol, Estradiol, Estradiol acetate, Estradiol benzoate, Estradiol cypionate, Estradiol dienanthate, Estradiol valerate, Etacrynic acid, Etafedrine, Ethanol, Ethenzamide, Ethosuximide, Etilefrine, Etodolac, Etofenamate, Etofibrate, Etomidate, Etoricoxib, Everolimus, Evogliptin, Famotidine, Fedratinib, Fenbufen, Fendiline, Fenofibrate, Fenofibric acid, Fenoldopam, Fenoprofen, Fenoterol, Fenozolone, Fentanyl, Fentiazac, Ferulic acid, Festuca pratensis pollen, Fexofenadine, Filgotinib, Fimasartan, Finasteride, Finerenone, Firocoxib, Fish oil, Flibanserin, Floctafenine, Fluconazole, Flunarizine, Flunixin, Fluorescein, Flupentixol, Flurbiprofen, Flurbiprofen axetil, Fluspirilene, Fluticasone, Fluticasone furoate, Fluticasone propionate, Fluvastatin, Forasartan, Formoterol, Fosinopril, Fosinoprilat, Fostamatinib, Fostemsavir, Frovatriptan, Furazolidone, Furosemide, Fusidic acid, Gallopamil, Ganciclovir, Gemfibrozil, Gemigliptin, Genistein, Gepefrine, Glecaprevir, Glutaric Acid, Gosogliptin, Grepafloxacin, Guacetisal, Guanabenz, Guanadrel, Guanazodine, Guanethidine, Guanfacine, Guanoclor, Guanoxabenz, Guanoxan, Halothane, Harmaline, Heparin, Hexamethonium, Hexobarbital, Hexoprenaline, Higenamine, Holcus lanatus pollen, Hydracarbazine, Hydralazine, Hydrocortisone, Hydroflumethiazide, Hyperforin, Ibandronate, Ibudilast, Ibuprofen, Ibuproxam, Icatibant, Icosapent, Idazoxan, Idelalisib, Ifenprodil, Iloperidone, Iloprost, Imidapril, Imidazole salicylate, Imipramine, Imipramine oxide, Indacaterol, Indapamide, Indenolol, Indinavir, Indobufen, Indomethacin, Indoprofen, Indoramin, Infliximab, Iofetamine I-123, Ipecac, Iprindole, Iproniazid, Irbesartan, Irinotecan, Iron, Iron Dextran, Isocarboxazid, Isoetharine, Isoflurane, Isometheptene, Isoniazid, Isoprenaline, Isosorbide dinitrate, Isosorbide mononitrate, Isotretinoin, Isoxicam, Isoxsuprine, Isradipine, Istradefylline, Itraconazole, Ivermectin, Kebuzone, Ketanserin, Ketoconazole, Ketoprofen, Ketorolac, Koeleria macrantha pollen, Labetalol, Lacidipine, Lamivudine, Lamotrigine, Landiolol, Lanoteplase, Lanthanum carbonate, Leflunomide, Lenvatinib, Letrozole, Leucovorin, Leuprolide, Levamlodipine, Levobetaxolol, Levobupivacaine, Levocarnitine, Levodopa, Levofloxacin, Levomenthol, Levonordefrin, Levosalbutamol, Levosimendan, Licofelone, Lidoflazine, Linagliptin, Linezolid, Linsidomine, Lisdexamfetamine, Lisinopril, Lisuride, Lithium carbonate, Lithium citrate, Lithium hydroxide, Lobeglitazone, Lofepramine, Lofexidine, Lolium perenne pollen, Lolium perenne subsp. multiflorum pollen, Lomerizine, Lonazolac, Loperamide, Lopinavir, Lornoxicam, Losartan, Lovastatin, Loxoprofen, Lumiracoxib, Lurasidone, Lysergic acid diethylamide, Macitentan, Magnesium salicylate, Magnesium sulfate, Manidipine, Mannitol, Mannitol busulfan, Mebanazine, Mebeverine, Mebutizide, Mecamylamine, Meclofenamic acid, Medetomidine, Mefenamic acid, Mefenorex, Mefloquine, Melitracen, Meloxicam, Mephedrone, Mephentermine, Mepindolol, Mercaptopurine, Mesalazine, Metamfetamine, Metamizole, Metaraminol, Metergoline, Metformin, Methazolamide, Methohexital, Methoserpidine, Methotrexate, Methotrimeprazine, Methoxamine, Methoxyflurane, Methoxyphenamine, Methsuximide, Methyclothiazide, Methyl salicylate, Methyldopa, Methylene blue, Methylergometrine, Methylphenidate, Methylphenobarbital, Methysergide, Metipranolol, Metoclopramide, Metolazone, Metoprolol, Metyrosine, Mevastatin, Mianserin, Mibefradil, Midodrine, Midomafetamine, Mifepristone, Minaprine, Minocycline, Minoxidil, Mirabegron, Mirodenafil, Mirtazapine, MMDA, Moclobemide, Moexipril, Moexiprilat, Mofebutazone, Molsidomine, Monopotassium phosphate, Montelukast, Morniflumate, Morphine, Moxisylyte, Moxonidine, Muzolimine, Mycophenolate mofetil, Nabilone, Nabumetone, Nadolol, Nadroparin, Nafarelin, Naftopidil, Naltrexone, Naluzotan, Naphazoline, Naproxen, Naratriptan, Naxitamab, Nebivolol, Nefazodone, Nelfinavir, Nesiritide, Niacin, Nialamide, Nicardipine, Nicergoline, Nicorandil, Nifedipine, Nifenazone, Niflumic acid, Niguldipine, Nilotinib, Niludipine, Nilvadipine, Nimesulide, Nimodipine, Nisoldipine, Nitric Oxide, Nitroaspirin, Nitrofurantoin, Nitroglycerin, Nitroprusside, Nitrous acid, Nitrous oxide, Nizatidine, Norepinephrine, Norfenefrine, Norfloxacin, Nortriptyline, Novobiocin, NS-398, Nylidrin, Nystatin, Obinutuzumab, Octamoxin, Octopamine, Ofloxacin, Olanzapine, Olmesartan, Olodaterol, Olsalazine, Omapatrilat, Omarigliptin, Opicapone, Opipramol, Orciprenaline, Oseltamivir, Otilonium, Ouabain, Oxalic Acid, Oxaprotiline, Oxaprozin, Oxprenolol, Oxyfedrine, Oxymetazoline, Oxyphenbutazone, Oxytetracycline, Paclitaxel, Paliperidone, Pamidronic acid, Pantoprazole, Papaverine, Parecoxib, Pargyline, Paritaprevir, Parnaparin, Pascopyrum smithii pollen, Patent Blue, Pazopanib, Pemetrexed, Penbutolol, Penfluridol, Penicillamine, Penicillin G Acyl-Serine, Pentamidine, Pentobarbital, Pentolinium, Pentoxifylline, Pergolide, Perhexiline, Periciazine, Perindopril, Perindoprilat, Pexidartinib, PF-00610355, Phalaris arundinacea pollen, Phalaris minor pollen, Phendimetrazine, Phenelzine, Pheniprazine, Phenmetrazine, Phenobarbital, Phenoxybenzamine, Phenoxypropazine, Phentermine, Phentolamine, Phenyl aminosalicylate, Phenylbutazone, Phenylephrine, Phenylpropanolamine, Phenytoin, Phleum pratense pollen, Pibrentasvir, Piclozotan, Pinacidil, Pinaverium, Pindolol, Pipamperone, Piperacillin, Pirbuterol, Piretanide, Pirlindole, Piroxicam, Pirprofen, Pitavastatin, Pivhydrazine, Pizotifen, Poa annua pollen, Poa compressa pollen, Poa pratensis pollen, Polmacoxib, Polythiazide, Posizolid, Potassium, Potassium acetate, Potassium alum, Potassium bicarbonate, Potassium bitartrate, Potassium carbonate, Potassium cation, Potassium chloride, Potassium citrate, Potassium gluconate, Potassium guaiacolsulfonate, Potassium hydroxide, Potassium Iodide, Potassium lactate, Potassium nitrate, Potassium perchlorate, Potassium sulfate, Potassium triiodide, Practolol, Pralsetinib, Pramipexole, Pravastatin, Prazosin, Prednisolone phosphate, Pregabalin, Prenalterol, Prenylamine, Primidone, Procainamide, Procaine, Procarbazine, Procaterol, Progesterone, Proglumetacin, Promazine, Propacetamol, Propafenone, Propiomazine, Propiverine, Propofol, Propranolol, Propylthiouracil, Propyphenazone, Proquazone, Protriptyline, Pseudoephedrine, Quercetin, Quetiapine, Quinapril, Quinaprilat, Quinethazone, Quinidine, Quinine, Quinoline Yellow WS, Quinupramine, Racepinephrine, Ractopamine, Raltegravir, Ramipril, Ramiprilat, Ranitidine, Rasagiline, Rauwolfia serpentina root, Relebactam, Remdesivir, Remifentanil, Remikiren, Reproterol, Rescinnamine, Reserpine, Reteplase, Reviparin, Rifampicin, Rifamycin, Rilmenidine, Rilpivirine, Rimiterol, Riociguat, Risedronic acid, Risperidone, Ritobegron, Ritodrine, Ritonavir, Rituximab, Rizatriptan, Robenacoxib, Rofecoxib, Romifidine, Ronifibrate, Ropinirole, Ropivacaine, Rosiglitazone, Rosuvastatin, Rotigotine, Roxithromycin, Rucaparib, Sacubitril, Safinamide, Safrazine, Salbutamol, Salicylamide, Salicylic acid, Salmeterol, Salsalate, Salvia miltiorrhiza root, Saprisartan, Saquinavir, Saralasin, Saruplase, Saxagliptin, SC-236, Secale cereale pollen, Secobarbital, Selegiline, Seletracetam, Selexipag, Selpercatinib, Semuloparin, Serdexmethylphenidate, Sevoflurane, Sildenafil, Silibinin, Silodosin, Simeprevir, Simfibrate, Simvastatin, Siponimod, Sirolimus, Sitagliptin, Sitaxentan, Sodium aurothiomalate, Sodium phosphate, monobasic, Solabegron, Solifenacin, Solriamfetol, Somatotropin, Sorafenib, Sorghum bicolor subsp. drummondii pollen, Sorghum halepense pollen, Sotalol, Spirapril, Spironolactone, Stavudine, Streptokinase, Succinic acid, Succinylcholine, Sufentanil, Sulfamethoxazole, Sulfasalazine, Sulindac, Sulodexide, Sumatriptan, Suxibuzone, Synephrine, Tacrine, Tacrolimus, Tadalafil, Talinolol, Talniflumate, Tamsulosin, Tasosartan, Taurocholic acid, Taxifolin, Tazobactam, Telaprevir, Telithromycin, Telmisartan, Temocapril, Temsirolimus, Tenamfetamine, Tenecteplase, Teneligliptin, Tenidap, Tenofovir, Tenofovir alafenamide, Tenofovir disoproxil, Tenoxicam, Tepoxalin, Terazosin, Terbinafine, Terbutaline, Terguride, Teriflunomide, Terodiline, Tertatolol, Tetracycline, Tetrahydrocannabivarin, Tetrahydropalmatine, Tetrandrine, Tetryzoline, Thalidomide, Theodrenaline, Thiamylal, Thiopental, Thioproperazine, Thioridazine, Thiosalicylic acid, Tianeptine, Tiaprofenic acid, Tienilic acid, Timolol, Tinoridine, Tinzaparin, Tipranavir, Tizanidine, Tocopherylquinone, Tolazoline, Tolcapone, Tolfenamic acid, Tolmetin, Tolonidine, Toloxatone, Tolvaptan, Torasemide, Trabectedin, Tramazoline, Trandolapril, Trandolaprilat, Tranilast, Tranylcypromine, Travoprost, Trazodone, Treprostinil, Tretinoin, Tretoquinol, Triamcinolone, Triamterene, Triazolam, Trichlormethiazide, Trichloroethylene, Trifluoperazine, Trifluridine, Trimazosin, Trimebutine, Trimethadione, Trimethaphan, Trimethoprim, Trimipramine, Tripamide, Troglitazone, Tulobuterol, Tyramine, Ubidecarenone, Udenafil, Unoprostone, Urapidil, Urochloa mutica pollen, Urokinase, Valaciclovir, Valdecoxib, Valproic acid, Valsartan, Valspodar, Vardenafil, Vasopressin, Velpatasvir, Venetoclax, Verapamil, Vericiguat, Vilanterol, Vilazodone, Vildagliptin, Vinblastine, Vincamine, Vincristine, Vinpocetine, Vortioxetine, Voxilaprevir, WIN 55212-2, Xamoterol, Xenon, Xipamide, Xylazine, Xylometazoline, Yohimbine, Zalcitabine, Zaltoprofen, Zidovudine, Ziprasidone, Zofenopril, Zolmitriptan, Zomepirac, Zonisamide, Zuclopenthixol</data>
  <data key="d13">NCT04345406, NCT04467931</data>
  <data key="d14">3, Not Available</data>
  <data key="d15">https://clinicaltrials.gov/show/NCT04345406, https://clinicaltrials.gov/show/NCT04467931</data>
  <data key="d16">Enalapril</data>
  <data key="d17">https://www.drugbank.ca/structures/DB00584/image.svg</data>
  <data key="d18">Drug</data>
  <data key="d19">1</data>
  <data key="d20">0.11064730433062503</data>
  <data key="d21">0.0</data>
  <data key="d22">2.3126431856044463e-07</data>
  <data key="d23">0</data>
  <data key="d24">0</data>
  <data key="d25">#FC5F67</data>
  <data key="d26">#FB3640</data>
</node>
<node id="Angiotensin-converting enzyme">
  <data key="d27">ACE</data>
  <data key="d0">P12821</data>
  <data key="d28">5AM8</data>
  <data key="d29">Humans</data>
  <data key="d30">Enzyme</data>
  <data key="d31">Protease</data>
  <data key="d32">Secreted</data>
  <data key="d33">AGT, REN, KNG1</data>
  <data key="d34">Meningococcal Infections, Stomach Neoplasms, Lung Neoplasms, Prostatic Neoplasms, Adenocarcinoma, Drug Allergy, Infant, Premature, Diseases, Respiratory Tract Diseases, Staphylococcal Infections, Vascular Diseases, Autoimmune Diseases, Mental disorders, Renal glomerular disease, Inflammatory Bowel Diseases, Respiration Disorders, Carcinoma, Liver diseases, Urinary tract infection, Virus Diseases, Malignant neoplasm of mouth, Disease of capillaries, Renal vascular disorder, Complications of Diabetes Mellitus, Anxiety Disorders, Hepatitis, Malabsorption Syndrome, Metabolic Diseases, nervous system disorder, Neuromuscular Diseases, Peripheral Neuropathy, Respiratory Syncytial Virus Infections, Urologic Diseases, Uterine Fibroids, Lipid Metabolism Disorders, Congenital defects, Arteriopathic disease, Mammary Neoplasms, Secondary Neoplasm, Peripheral Nervous System Diseases, Bacterial Infections, Bone neoplasms, Carotid Artery Diseases, CNS disorder, Congenital chromosomal disease, Colorectal Neoplasms, Connective Tissue Diseases, Diabetic Neuropathies, Drug abuse, Esophageal Neoplasms, Congenital Heart Defects, Heart valve disease, HIV Infections, Infection of kidney, Intestinal Diseases, Polycystic Kidney Diseases, Alcoholic Liver Diseases, Lymphoma, Diseases of mitral valve, Myopathy, Musculoskeletal Diseases, Mycoplasma Infections, Myeloproliferative disease, Disorder of the optic nerve, Periodontal Diseases, Pleural effusion disorder, Myocardial Diseases, Secondary, Dermatologic disorders, Skin lesion, Encephalopathies, Atrophic condition of skin, Congenital heart disease, Caffeine related disorders, Diabetic Polyneuropathies, Complement deficiency disease, Chronic liver disease, Hematologic Neoplasms, Cardiac defects, Schizophrenia and related disorders, Sleep Disorders, Spondylarthropathies, Autonomic nervous system disorders, MYELODYSPLASTIC SYNDROME, Nutrition Disorders</data>
  <data key="d35">Perindopril, Rescinnamine, Epicaptopril, N-acetyl-alpha-D-glucosamine, Fosinopril, Benazepril, Captopril, Enalapril, Lisinopril, Moexipril, Quinapril, Ramipril, Trandolapril, Omapatrilat, Spirapril, Cilazapril, Candoxatril, Temocapril, Enalaprilat, Zofenopril, Cilazaprilat</data>
  <data key="d36">https://www.drugbank.ca/polypeptides/P12821</data>
  <data key="d16">Angiotensin-converting enzyme</data>
  <data key="d17">https://cdn.rcsb.org/images/structures/am/5am8/5am8_assembly-1.jpeg</data>
  <data key="d18">Target</data>
  <data key="d19">10</data>
  <data key="d20">0.12716420156267952</data>
  <data key="d21">0.01330125515209161</data>
  <data key="d22">4.056820472293916e-06</data>
  <data key="d23">0</data>
  <data key="d24">242</data>
  <data key="d25">#12EAEA</data>
  <data key="d26">#0EBEBE</data>
</node>
<node id="Eflornithine">
  <data key="d0">DB06243</data>
  <data key="d1">C(CC(C(F)F)(C(=O)O)N)CN</data>
  <data key="d2">D, P</data>
  <data key="d3">D11, P01</data>
  <data key="d4">D11A, P01C</data>
  <data key="d5">P01CX, D11AX</data>
  <data key="d6">D11AX16, P01CX03</data>
  <data key="d7">Ornithine decarboxylase</data>
  <data key="d8"></data>
  <data key="d9"></data>
  <data key="d10"></data>
  <data key="d11">Enzyme</data>
  <data key="d12"></data>
  <data key="d13">CTRI/2020/07/026529</data>
  <data key="d14">2, 3</data>
  <data key="d15">http://www.ctri.nic.in/Clinicaltrials/pmaindet2.php?trialid=45475</data>
  <data key="d16">Eflornithine</data>
  <data key="d17">https://www.drugbank.ca/structures/DB06243/image.svg</data>
  <data key="d18">Drug</data>
  <data key="d19">1</data>
  <data key="d20">0.0006825938566552901</data>
  <data key="d21">0.0</data>
  <data key="d22">5.0479009605060083e-85</data>
  <data key="d23">0</data>
  <data key="d24">105</data>
  <data key="d25">#FC5F67</data>
  <data key="d26">#FB3640</data>
</node>
<node id="Ornithine decarboxylase">
  <data key="d27">ODC1</data>
  <data key="d0">P11926</data>
  <data key="d28">4ZGY</data>
  <data key="d29">Humans</data>
  <data key="d30">Enzyme</data>
  <data key="d31">Lyase</data>
  <data key="d32">Not Available</data>
  <data key="d33">OAZ1, SRM, OAZ2, SAT1, OAT, OAZ3, ARG2, AGMAT, ARG1, AOC1</data>
  <data key="d34">Colorectal Neoplasms, Colonic Neoplasms, Skin Neoplasms, HIV Infections, Intellectual Disability, Malignant Neoplasms, Primary malignant neoplasm, Adenoma, Liver neoplasms, Prostatic Neoplasms, Esophageal Neoplasms, Lymphoma, Adenocarcinoma, Bacterial Infections, Brain Diseases, Colonic Diseases, Cytomegalovirus Infections, Diabetes Mellitus, Enterovirus Infections, Herpes Simplex Infections, Hypertensive disease, Inflammatory Bowel Diseases, Lung Neoplasms, Myeloproliferative disease, Stomach Diseases, Neuroendocrine Tumors, Mammary Neoplasms, Neurodevelopmental Disorders, Secondary Neoplasm</data>
  <data key="d35">Pyridoxal phosphate, Putrescine, Pyridoxine phosphate, N-Pyridoxyl-Glycine-5-Monophosphate, L-Eflornithine, N(6)-(pyridoxal phosphate)-L-lysine, Geneticin, Spermine, Eflornithine</data>
  <data key="d36">https://www.drugbank.ca/polypeptides/P11926</data>
  <data key="d16">Ornithine decarboxylase</data>
  <data key="d17">https://cdn.rcsb.org/images/structures/zg/4zgy/4zgy_assembly-1.jpeg</data>
  <data key="d18">Target</data>
  <data key="d19">1</data>
  <data key="d20">0.0006825938566552901</data>
  <data key="d21">0.0</data>
  <data key="d22">5.0479009605060083e-85</data>
  <data key="d23">0</data>
  <data key="d24">0</data>
  <data key="d25">#12EAEA</data>
  <data key="d26">#0EBEBE</data>
</node>
<node id="Rivaroxaban">
  <data key="d0">DB06228</data>
  <data key="d1">C1COCC(=O)N1C2=CC=C(C=C2)N3C[C@@H](OC3=O)CNC(=O)C4=CC=C(S4)Cl</data>
  <data key="d2">B</data>
  <data key="d3">B01</data>
  <data key="d4">B01A</data>
  <data key="d5">B01AF</data>
  <data key="d6">B01AF01</data>
  <data key="d7">Coagulation factor X</data>
  <data key="d8">Cytochrome P450 3A4, Cytochrome P450 2J2, Cytochrome P450 3A5</data>
  <data key="d9"></data>
  <data key="d10">Multidrug resistance protein 1, ATP-binding cassette sub-family G member 2</data>
  <data key="d11">Enzyme</data>
  <data key="d12">(1,2,6,7-3H)Testosterone, (R)-warfarin, (S)-Warfarin, 1-Testosterone, 18-methyl-19-nortestosterone, 3,5-Diiodotyrosine, 4-hydroxycoumarin, 4-Hydroxytestosterone, 5beta-dihydrotestosterone, 7,8-Dichloro-1,2,3,4-tetrahydroisoquinoline, Abacavir, Abametapir, Abatacept, Abciximab, Abemaciclib, Abiraterone, Acalabrutinib, Aceclofenac, Acemetacin, Acenocoumarol, Acetaminophen, Acetazolamide, Acetylsalicylic acid, Aclidinium, Acrivastine, Acyclovir, Adalimumab, Adefovir, Adefovir dipivoxil, Afatinib, Afelimomab, Alaproclate, Albutrepenonacog alfa, Alclofenac, Aldesleukin, Alectinib, Alemtuzumab, Alfentanil, Algestone acetophenide, Allopurinol, Allylestrenol, Almasilate, Alminoprofen, Almotriptan, Alogliptin, Aloxiprin, Alprazolam, Alteplase, Altrenogest, Altretamine, Amantadine, Ambrisentan, Amediplase, Amikacin, Amiloride, Aminophenazone, Aminosalicylic acid, Amiodarone, Amitriptyline, Ammonium chloride, Amoxicillin, Amphetamine, Amphotericin B, Ampicillin, Amprenavir, Amrinone, Amsacrine, Anagrelide, Anakinra, Ancestim, Ancrod, Andexanet alfa, Andrographolide, Anistreplase, Anti-inhibitor coagulant complex, Antihemophilic factor (recombinant), PEGylated, Antihemophilic factor human, Antihemophilic factor, human recombinant, Antipyrine, Antithrombin Alfa, Antithrombin III human, Antrafenine, Apalutamide, Apixaban, Apomorphine, Apramycin, Apremilast, Aprepitant, Arbekacin, Ardeparin, Arformoterol, Argatroban, Aripiprazole, Aripiprazole lauroxil, Armodafinil, Arotinolol, Arsenic trioxide, Artemether, Astaxanthin, Astemizole, Asunaprevir, Atazanavir, Atomoxetine, Atorvastatin, Auranofin, Aurothioglucose, Avanafil, Avatrombopag, Axitinib, Azacitidine, Azapropazone, Azathioprine, Azelaic acid, Azelastine, Azficel-T, Azimilide, Azithromycin, Azosemide, Aztreonam, Bacitracin, Baclofen, Balsalazide, Bamet-UD2, Baricitinib, Barnidipine, Beclomethasone dipropionate, Belantamab mafodotin, Belinostat, Belumosudil, Bemiparin, Bendamustine, Bendroflumethiazide, Benidipine, Benmoxin, Benorilate, Benoxaprofen, Benserazide, Benzatropine, Benznidazole, Benzthiazide, Benzydamine, Benzylthiouracil, Bepotastine, Beraprost, Beroctocog alfa, Berotralstat, Betamethasone, Betamethasone phosphate, Betrixaban, Bexarotene, Bicisate, Binimetinib, Biochanin A, Biricodar, Bismuth subgallate, Bismuth subsalicylate, Bisoprolol, Bisoxatin, Bivalirudin, Bleomycin, Blinatumomab, Blonanserin, Boceprevir, Boldenone, Bortezomib, Bosutinib, Brefeldin A, Brentuximab vedotin, Brigatinib, Brinase, Brivaracetam, Brofaromine, Bromazepam, Bromotheophylline, Budesonide, Buflomedil, Bumadizone, Bumetanide, Buprenorphine, Bupropion, Buspirone, Busulfan, Butabarbital, Buthiazide, Butylphthalide, Cabazitaxel, Cabergoline, Caffeine, Calcium, Calcium acetate, Calcium carbonate, Calcium cation, Calcium chloride, Calcium citrate, Calcium gluconate, Calcium Phosphate, Calcium threonate, Calusterone, Canagliflozin, Canakinumab, Cangrelor, Cannabidiol, Canrenoic acid, Canrenone, Capecitabine, Caplacizumab, Capmatinib, Capreomycin, Carbamazepine, Carbaspirin calcium, Carbidopa, Carbimazole, Carboplatin, Carfilzomib, Carmustine, Caroxazone, Carprofen, Carvedilol, Catridecacog, Cefacetrile, Cefaclor, Cefadroxil, Cefaloridine, Cefalotin, Cefamandole, Cefamandole nafate, Cefapirin, Cefatrizine, Cefazedone, Cefazolin, Cefbuperazone, Cefcapene, Cefdinir, Cefditoren, Cefepime, Cefetamet, Cefixime, Cefmenoxime, Cefmetazole, Cefminox, Cefodizime, Cefonicid, Cefoperazone, Ceforanide, Cefotaxime, Cefotetan, Cefotiam, Cefoxitin, Cefozopran, Cefpiramide, Cefpirome, Cefpodoxime, Cefprozil, Cefradine, Cefroxadine, Cefsulodin, Ceftaroline fosamil, Ceftazidime, Ceftezole, Ceftibuten, Ceftizoxime, Ceftobiprole, Ceftolozane, Ceftriaxone, Cefuroxime, Celecoxib, Cenobamate, Cepeginterferon alfa-2B, Cephalexin, Cephaloglycin, Cephalothin Group, Ceritinib, Cerivastatin, Certolizumab pegol, Cethromycin, Cetirizine, Cevimeline, Chenodeoxycholic acid, Chloral hydrate, Chlorambucil, Chloramphenicol, Chlormadinone, Chlormadinone acetate, Chloroquine, Chlorothiazide, Chlorotrianisene, Chloroxylenol, Chlorpheniramine, Chlorpromazine, Chlorpropamide, Chlorthalidone, Chlorzoxazone, Cholesterol, Cholic Acid, Choline C 11, Choline magnesium trisalicylate, Choline salicylate, Chondroitin sulfate, Chromic chloride, Chromic citrate, Chromic nitrate, Chromium, Chromium gluconate, Chromium nicotinate, Chromous sulfate, Cicletanine, Cidofovir, Cilostazol, Cimetidine, Cimicoxib, Ciprofloxacin, Cisapride, Cisplatin, Citalopram, Cladribine, Clarithromycin, Clevidipine, Clindamycin, Clobazam, Clobetasol, Clobetasol propionate, Clocortolone acetate, Clofarabine, Clofazimine, Clofenamide, Clomifene, Clomipramine, Clonazepam, Clonidine, Clonixin, Clopamide, Clopidogrel, Cloprednol, Cloprostenol, Clorazepic acid, Clorexolone, Clorgiline, Cloricromen, Clorindione, Clove oil, Clozapine, Coagulation Factor IX (Recombinant), Coagulation Factor IX Human, Coagulation factor VII human, Coagulation factor VIIa Recombinant Human, Coagulation factor X human, Cobicistat, Cobimetinib, Colchicine, Colistimethate, Colistin, Collagenase clostridium histolyticum, Conivaptan, Conjugated estrogens, Copanlisib, Corifollitropin alfa, Cortisone, Cortisone acetate, Cortivazol, Coumarin, Crizotinib, Curcumin sulfate, Cyanocobalamin, Cyclopenthiazide, Cyclophosphamide, Cyclosporine, Cyclothiazide, Cyproterone acetate, Cytarabine, Dabigatran, Dabigatran etexilate, Dabrafenib, Dacarbazine, Daclatasvir, Dacomitinib, Dactinomycin, Daidzin, Dalfampridine, Dalteparin, Damoctocog alfa pegol, Danaparoid, Danazol, Danoprevir, Dapagliflozin, Dapoxetine, Dapsone, Daptomycin, Darexaban, Darolutamide, Darunavir, Dasabuvir, Dasatinib, Daunorubicin, Decitabine, Deferasirox, Deferiprone, Defibrotide, Dehydrochloromethyltestosterone, Dehydrocholic acid, Delafloxacin, Delavirdine, Demegestone, Deoxycholic acid, Dermatan sulfate, Dersalazine, Desipramine, Desirudin, Desmopressin, Desmoteplase, Desogestrel, Desvenlafaxine, Deutetrabenazine, Dexamethasone, Dexamethasone acetate, Dexamethasone isonicotinate, Dexibuprofen, Dexketoprofen, Dexloxiglumide, Dexmedetomidine, Dexniguldipine, Dexpanthenol, Dexrazoxane, Dextran, Dextromethorphan, Diatrizoate, Diazepam, Dibromotyrosine, Dichlorobenzyl alcohol, Diclofenac, Diclofenamide, Dicoumarol, Dicyclomine, Didanosine, Dienogest, Diethylstilbestrol, Difenpiramide, Diflunisal, Difluocortolone, Digitoxin, Digoxin, Dihydrostreptomycin, Diltiazem, Dimercaprol, Dimetacrine, Dimethyl sulfoxide, Dinutuximab, Diosmin, Diphenadione, Dipyridamole, Disopyramide, Disulfiram, Ditazole, Ditiocarb, DL-Methylephedrine, Dobutamine, Docetaxel, Dolutegravir, Domperidone, Dopamine, Doravirine, Doripenem, Dovitinib, Doxacurium, Doxepin, Doxorubicin, Doxycycline, Dronabinol, Dronedarone, Drospirenone, Drostanolone propionate, Drotrecogin alfa, Droxicam, Droxidopa, Duloxetine, Dutasteride, Duvelisib, Dydrogesterone, Dyphylline, Ebselen, Edetate calcium disodium anhydrous, Edetic acid, Edoxaban, Edrophonium, Efavirenz, Efonidipine, Eftrenonacog alfa, Elacridar, Elagolix, Elbasvir, Elexacaftor, Eliglustat, Eltrombopag, Elvitegravir, Emapalumab, Emicizumab, Enalaprilat, Enasidenib, Enfortumab vedotin, Enoxaparin, Entrectinib, Enzalutamide, Epimestrol, Epirizole, Epirubicin, Epitizide, Eplerenone, Epoprostenol, Eptifibatide, Equol, Erdafitinib, Ergotamine, Eribulin, Erlotinib, Ertapenem, Ertugliflozin, Erythromycin, Escitalopram, Estazolam, Esterified estrogens, Estetrol, Estradiol, Estradiol acetate, Estradiol benzoate, Estradiol cypionate, Estradiol dienanthate, Estradiol valerate, Estriol, Estrone sulfate, Eszopiclone, Etacrynic acid, Etafedrine, Etanercept, Ethambutol, Ethenzamide, Ethinylestradiol, Ethoxzolamide, Ethyl biscoumacetate, Ethynodiol diacetate, Etodolac, Etofenamate, Etomidate, Etonogestrel, Etoperidone, Etoposide, Etoricoxib, Etynodiol, Eucalyptus oil, Evening primrose oil, Everolimus, Ezogabine, Factor IX Complex (Human), Factor XIII (human), Favipiravir, Febuxostat, Fedratinib, Felodipine, Fenbufen, Fenofibrate, Fenofibric acid, Fenoldopam, Fenoprofen, Fenproporex, Fenquizone, Fentanyl, Fentiazac, Ferulic acid, Fesoterodine, Fexofenadine, Fibrinogen human, Fibrinolysin, Finasteride, Firocoxib, Flavoxate, Flibanserin, Floctafenine, Flomoxef, Florbetaben (18F), Florbetapir (18F), Floxuridine, Fluconazole, Flucytosine, Fludarabine, Fludeoxyglucose (18F), Fluindione, Flumazenil, Flunixin, Fluocinolone acetonide, Fluocinonide, Fluocortolone, Fluorouracil, Fluoxetine, Flupirtine, Fluprednidene, Flurazepam, Flurbiprofen, Flurbiprofen axetil, Flutamide, Fluticasone, Fluticasone furoate, Fluticasone propionate, Fluvastatin, Fluvoxamine, Folic acid, Fomepizole, Fondaparinux, Formebolone, Formestane, Formic acid, Formononetin, Foscarnet, Fosfomycin, Fosinopril, Fosnetupitant, Fosphenytoin, Fostamatinib, Fostemsavir, Framycetin, Furazolidone, Furosemide, Fusidic acid, Gabapentin enacarbil, Gabexate, Gadobenic acid, Gadodiamide, Gadofosveset trisodium, Gadopentetic acid, Gadoteric acid, Gadoteridol, Ganciclovir, Gefitinib, Gemcitabine, Gemfibrozil, Gemtuzumab ozogamicin, Geneticin, Genistein, Gentamicin, Gentamicin C1a, Gestodene, Gestonorone, Gestrinone, Gilteritinib, Gimeracil, Ginkgo biloba, Givosiran, Glasdegib, Glecaprevir, Glipizide, Glyburide, Glycerol phenylbutyrate, Glycochenodeoxycholic Acid, Glycocholic acid, Golimumab, Golodirsen, Goserelin, Gossypol, Grapiprant, Grazoprevir, Guacetisal, Guanethidine, Guanfacine, Halofantrine, Haloperidol, Harmaline, Hemin, Heparin, Hesperetin, Hexestrol, Human interferon omega-1, Hydracarbazine, Hydralazine, Hydrochlorothiazide, Hydrocortisone, Hydrocortisone acetate, Hydrocortisone butyrate, Hydrocortisone cypionate, Hydrocortisone phosphate, Hydroflumethiazide, Hydrolyzed Cephalothin, Hydromorphone, Hydroxocobalamin, Hydroxyethyl Starch, Hydroxyprogesterone, Hydroxyprogesterone caproate, Hydroxytyrosol, Hydroxyurea, Hydroxyzine, Hygromycin B, Hyodeoxycholic Acid, Ibritumomab tiuxetan, Ibrutinib, Ibudilast, Ibuprofen, Ibuproxam, Ibutilide, Icatibant, Icosapent, Icosapent ethyl, Icotinib, Idarubicin, Idarucizumab, Idebenone, Idelalisib, Idraparinux, Ifetroban, Ifosfamide, Iloperidone, Iloprost, Imatinib, Imidafenacin, Imidazole salicylate, Imipramine, Indacaterol, Indalpine, Indapamide, Indigotindisulfonic acid, Indinavir, Indisulam, Indobufen, Indomethacin, Indoprofen, Infliximab, Inosine pranobex, Inositol, Inotersen, Inotuzumab ozogamicin, Interferon alfa, Interferon alfa-2a, Interferon alfa-2b, Interferon alfa-n1, Interferon alfa-n3, Interferon alfacon-1, Interferon beta-1b, Interferon gamma-1b, Invert sugar, Iobenguane sulfate I-123, Iodixanol, Ioflupane I-123, Iopromide, Iothalamic acid, Ioversol, Ioxilan, Ipecac, Ipilimumab, Iproniazid, Irinotecan, Isavuconazole, Isavuconazonium, Isepamicin, Isocarboxazid, Isoflavone, Isoniazid, Isosorbide, Isosorbide mononitrate, Isosulfan blue, Isotretinoin, Isoxicam, Isradipine, Istradefylline, Itraconazole, Ivacaftor, Ivosidenib, Ixabepilone, Ixazomib, Kallidinogenase, Kanamycin, Kebuzone, Ketamine, Ketanserin, Ketazolam, Ketoconazole, Ketoprofen, Ketorolac, Labetalol, Lamivudine, Lamotrigine, Laniquidar, Lansoprazole, Lapatinib, Larotrectinib, Lasmiditan, Latamoxef, Ledipasvir, Lefamulin, Lemborexant, Lenalidomide, Lenvatinib, Lepirudin, Lercanidipine, Lesinurad, Letaxaban, Letermovir, Leuprolide, Levamlodipine, Levobupivacaine, Levocarnitine, Levocetirizine, Levofloxacin, Levoketoconazole, Levomilnacipran, Levonorgestrel, Levosalbutamol, Licofelone, Lidocaine, Limaprost, Linagliptin, Linezolid, Linsidomine, Liothyronine, Lisinopril, Lithium carbonate, Lithium cation, Lithium citrate, Lixisenatide, Lofexidine, Lomitapide, Lomustine, Lonafarnib, Lonazolac, Loncastuximab tesirine, Lonidamine, Loperamide, Lopinavir, Loracarbef, Lorazepam, Lorcaserin, Lorlatinib, Lornoxicam, Lorpiprazole, Lovastatin, Loxapine, Loxoprofen, Lubiprostone, Lumacaftor, Lumiracoxib, Lusutrombopag, Lynestrenol, Macitentan, Magnesium carbonate, Magnesium chloride, Magnesium hydroxide, Magnesium salicylate, Magnesium trisilicate, Mangafodipir, Mannitol, Maprotiline, Maritime pine extract, Mebanazine, Mebutizide, Mecamylamine, Mechlorethamine, Meclofenamic acid, Medical Cannabis, Medrogestone, Medroxyprogesterone acetate, Mefenamic acid, Mefloquine, Mefruside, Megestrol acetate, Melagatran, Melengestrol acetate, Meloxicam, Melperone, Melphalan, Memantine, Meperidine, Mepivacaine, Meprednisone, Mercaptopurine, Meropenem, Mersalyl, Mesalazine, Mestranol, Metamfetamine, Metamizole, Metaxalone, Metformin, Methadone, Methallenestril, Methazolamide, Methimazole, Methotrexate, Methoxsalen, Methyclothiazide, Methyl salicylate, Methyl-1-testosterone, Methyldopa, Methylene blue, Methylestrenolone, Methylnaltrexone, Methyltestosterone, Methylthiouracil, Meticrane, Metoclopramide, Metolazone, Metoprolol, Metreleptin, Metronidazole, Metyrapone, Mibefradil, Mibolerone, Miconazole, Midazolam, Midostaurin, Mifepristone, Migalastat, Milnacipran, Milrinone, Minaprine, Mirabegron, Mitomycin, Mitotane, Mitoxantrone, Moclobemide, Modafinil, Mofebutazone, Mometasone, Mometasone furoate, Monteplase, Morniflumate, Moroctocog alfa, Morphine, Moxestrol, Moxisylyte, Muzolimine, Mycophenolate mofetil, Mycophenolic acid, N-acetyltyrosine, N-methylnicotinamide, Nabiximols, Nabumetone, Nadolol, Nadroparin, Nafamostat, Naftopidil, Naldemedine, Nalmefene, Naloxone, Naproxen, Naringenin, Nateglinide, Neamine, Nedaplatin, Nedocromil, Nefazodone, Nelarabine, Nelfinavir, Neomycin, Neratinib, Netilmicin, Netupitant, Nevirapine, Nialamide, Nicardipine, Nicorandil, Nifedipine, Nifenazone, Niflumic acid, Niguldipine, Nilotinib, Nilutamide, Nilvadipine, Nimesulide, Nintedanib, Nisoldipine, Nitrendipine, Nitric Oxide, Nitroaspirin, Nitrofurantoin, Nitroprusside, Nomegestrol, Nomegestrol acetate, Nonacog beta pegol, Norelgestromin, Norethindrone enanthate, Norethisterone, Norethynodrel, Norgestimate, Norgestrel, Norgestrienone, Nortriptyline, Novobiocin, NS-398, Obeticholic acid, Obinutuzumab, Octamoxin, Octinoxate, Octylphenoxy polyethoxyethanol, Odanacatib, Olaparib, Olsalazine, Omacetaxine mepesuccinate, Omadacycline, Ombitasvir, Omega-3 fatty acids, Omega-3-acid ethyl esters, Omega-3-carboxylic acids, Omeprazole, Ondansetron, ONT-093, Opium, Ormeloxifene, Oseltamivir, Osilodrostat, Osimertinib, Otamixaban, Oxabolone cipionate, Oxacillin, Oxaliplatin, Oxaprozin, Oxazepam, Oxcarbazepine, Oxybenzone, Oxybutynin, Oxycodone, Oxyphenbutazone, Oxyquinoline, p-Coumaric acid, Paclitaxel, Palbociclib, Paliperidone, Palonosetron, Pamidronic acid, Panobinostat, Pantoprazole, Pantothenic acid, Paramethasone, Parecoxib, Pargyline, Paritaprevir, Parnaparin, Paromomycin, Paroxetine, Patent Blue, Pazopanib, Pegaptanib, Peginesatide, Peginterferon alfa-2a, Peginterferon alfa-2b, Peginterferon beta-1a, Pemetrexed, Penbutolol, Penicillamine, Pentaerythritol tetranitrate, Pentamidine, Pentastarch, Pentetic acid, Pentobarbital, Pentosan polysulfate, Pentostatin, Pentoxifylline, Perampanel, Perindopril, Permethrin, Phenazopyridine, Phenelzine, Phenindione, Pheniprazine, Phenobarbital, Phenoxypropazine, Phenprocoumon, Phentolamine, Phenyl aminosalicylate, Phenylalanine, Phenylbutazone, Phenytoin, Pholcodine, Phosphocreatine, Phosphoric acid, Phylloquinone, Pibrentasvir, Picosulfuric acid, Picotamide, Pidotimod, Pimozide, Pindolol, Piperacillin, Piracetam, Piretanide, Pirlindole, Piroxicam, Pirprofen, Pitolisant, Pivhydrazine, Platelet Activating Factor, Plazomicin, Plerixafor, Polmacoxib, Polyestradiol phosphate, Polythiazide, Pomalidomide, Ponatinib, Ponesimod, Posaconazole, Potassium, Potassium acetate, Potassium bicarbonate, Potassium cation, Potassium chloride, Potassium citrate, Potassium Iodide, Potassium nitrate, Potassium perchlorate, Potassium sulfate, Pralatrexate, Pralidoxime, Pralsetinib, Pramipexole, Prasugrel, Pravastatin, Praziquantel, Prednisolone hemisuccinate, Prednisolone phosphate, Prednisone, Prednisone acetate, Prednylidene, Pregabalin, Primaquine, Primidone, Probenecid, Procainamide, Procaine, Procaine benzylpenicillin, Procarbazine, Progesterone, Proglumetacin, Promegestone, Promethazine, Propacetamol, Propafenone, Propantheline, Propiverine, Propranolol, Propylthiouracil, Propyphenazone, Proquazone, Protein C, Protein S human, Prothrombin, Protocatechualdehyde, Prucalopride, Puromycin, Pyrantel, Pyrazinamide, Pyridoxine, Pyrithione, Quercetin, Quetiapine, Quinacrine, Quinestrol, Quinethazone, Quingestanol, Quingestanol acetate, Quinidine, Quinine, Rabeprazole, Raltitrexed, Ramatroban, Ramelteon, Ranitidine, Ranolazine, Rasagiline, Regorafenib, Relcovaptan, Relugolix, Remdesivir, Reserpine, Resorcinol, Resveratrol, Reteplase, Revefenacin, Reviparin, Ribavirin, Ribociclib, Ribostamycin, Ridogrel, Rifampicin, Rifamycin, Rilonacept, Rilpivirine, Rimegepant, Ripretinib, Risperidone, Ritanserin, Ritonavir, Rituximab, Rizatriptan, Robenacoxib, Rofecoxib, Roflumilast, Rolapitant, Rolofylline, Romidepsin, Ropivacaine, Rosiglitazone, Rosuvastatin, Rucaparib, Rusalatide acetate, Ruxolitinib, Sacubitril, Safinamide, Safrazine, Salbutamol, Salicylamide, Salicylic acid, Salmeterol, Salmon calcitonin, Salsalate, Sapropterin, Saquinavir, Sarecycline, Sarpogrelate, Saruplase, Satralizumab, Saxagliptin, SC-236, Secobarbital, Secukinumab, Selegiline, Selenious acid, Selenium, Selexipag, Selumetinib, Semuloparin, Seproxetine, Sertraline, Sevoflurane, Sibutramine, Sildenafil, Silodosin, Siltuximab, Simeprevir, Simvastatin, Sirolimus, Sisomicin, Sitagliptin, Sodium acetate, Sodium aurothiomalate, Sodium citrate, Sodium fluoride, Sodium sulfate, Sofosbuvir, Solriamfetol, Sorafenib, Sorbitol, Sotorasib, Spiradoline, Spironolactone, SR-123781A, St. John's Wort, Stanolone, Stanolone acetate, Stiripentol, Streptokinase, Streptomycin, Streptozocin, Strontium chloride, Sucralfate, Sugammadex, Sulbactam, Sulfadiazine, Sulfamethoxazole, Sulfasalazine, Sulfinpyrazone, Sulindac, Sulodexide, Sumatriptan, Sunitinib, Susoctocog alfa, Suvorexant, Suxibuzone, Synthetic Conjugated Estrogens, A, Synthetic Conjugated Estrogens, B, Tacrolimus, Tadalafil, Tafamidis, Talazoparib, Talinolol, Talniflumate, Tamoxifen, Tamsulosin, Tariquidar, Tasimelteon, Taurochenodeoxycholic acid, Taurocholic acid, Tauroursodeoxycholic acid, Taxifolin, Tazemetostat, Tazobactam, Technetium Tc-99m exametazime, Technetium Tc-99m mebrofenin, Technetium Tc-99m oxidronate, Technetium Tc-99m pyrophosphate, Technetium Tc-99m sestamibi, Tedizolid phosphate, Teduglutide, Tegafur, Tegaserod, Telaprevir, Telavancin, Telithromycin, Telmisartan, Temazepam, Temozolomide, Temsirolimus, Tenecteplase, Tenidap, Teniposide, Tenofovir, Tenofovir alafenamide, Tenofovir disoproxil, Tenoxicam, Tepotinib, Tepoxalin, Terbutaline, Terfenadine, Teriflunomide, Tesmilifene, Testolactone, Testosterone, Testosterone cypionate, Testosterone enantate benzilic acid hydrazone, Testosterone enanthate, Testosterone propionate, Testosterone succinate, Testosterone undecanoate, Tetracycline, Tetradecyl hydrogen sulfate (ester), Tezacaftor, Thalidomide, Theobromine, Thiabendazole, Thiethylperazine, Thiosalicylic acid, Thiotepa, Tiapride, Tiaprofenic acid, Tibolone, Ticagrelor, Ticlopidine, Tienilic acid, Tiludronic acid, Timolol, Tinidazole, Tinoridine, Tinzaparin, Tioclomarol, Tioguanine, Tiopronin, Tiotropium, Tipranavir, Tirofiban, Tivozanib, Tixocortol, Tobramycin, Tocilizumab, Tocopherol, Tocopherylquinone, Tofacitinib, Tolazamide, Tolbutamide, Tolcapone, Tolfenamic acid, Tolmetin, Toloxatone, Tolterodine, Tolvaptan, Topiramate, Topiroxostat, Topotecan, Torasemide, Toremifene, Tositumomab, Trabectedin, Tramadol, Trametinib, Tranilast, Tranylcypromine, Trapidil, Trastuzumab emtansine, Trazodone, Trenonacog alfa, Treprostinil, Trestolone, Trestolone acetate, Tretinoin, Triamcinolone, Triamterene, Triazolam, Trichlormethiazide, Triethylenetetramine, Trifluridine, Triflusal, Trilaciclib, Trimebutine, Trimethoprim, Trimetrexate, Trimipramine, Tripamide, Triptolide, Troglitazone, Trolamine salicylate, Troleandomycin, Tropisetron, Troxerutin, Tucatinib, Turoctocog alfa, Turoctocog alfa pegol, Ubrogepant, Udenafil, Ularitide, Ulipristal, Umbralisib, Umeclidinium, Urokinase, Ursodeoxycholic acid, Vaborbactam, Valaciclovir, Valbenazine, Valdecoxib, Valganciclovir, Valspodar, Vancomycin, Vandetanib, Vardenafil, Varenicline, Vatreptacog alfa, Velpatasvir, Vemurafenib, Venetoclax, Venlafaxine, Verapamil, Vicriviroc, Vilanterol, Viloxazine, Vinblastine, Vincristine, Vindesine, Vinflunine, Vinorelbine, Vismodegib, Vitamin E, Voclosporin, Von Willebrand factor human, Vorapaxar, Voriconazole, Vorinostat, Vortioxetine, Voxilaprevir, Warfarin, Ximelagatran, Xipamide, Zaleplon, Zaltoprofen, Zanamivir, Zeranol, Zidovudine, Zimelidine, Zinc citrate, Ziprasidone, Zomepirac, Zonisamide, Zosuquidar</data>
  <data key="d13">EUCTR2020-002282-33-DE, NCT04508023, NCT04416048, NCT04504032, NCT04394377, NCT04324463, NCT04351724, EUCTR2020-001302-30-AT, NCT04333407</data>
  <data key="d14">2, 3, 3, 2, 4, 3, 2, 3, 2, Not Available</data>
  <data key="d15">https://www.clinicaltrialsregister.eu/ctr-search/search?query=eudract_number:2020-002282-33, https://clinicaltrials.gov/show/NCT04508023, https://clinicaltrials.gov/show/NCT04416048, https://clinicaltrials.gov/show/NCT04504032, https://clinicaltrials.gov/show/NCT04394377, https://clinicaltrials.gov/show/NCT04324463, https://clinicaltrials.gov/show/NCT04351724, https://www.clinicaltrialsregister.eu/ctr-search/search?query=eudract_number:2020-001302-30, https://clinicaltrials.gov/show/NCT04333407</data>
  <data key="d16">Rivaroxaban</data>
  <data key="d17">https://www.drugbank.ca/structures/DB06228/image.svg</data>
  <data key="d18">Drug</data>
  <data key="d19">1</data>
  <data key="d20">0.11486198359957644</data>
  <data key="d21">0.0</data>
  <data key="d22">1.6719538569957285e-05</data>
  <data key="d23">0</data>
  <data key="d24">0</data>
  <data key="d25">#FC5F67</data>
  <data key="d26">#FB3640</data>
</node>
<node id="Coagulation factor X">
  <data key="d27">F10</data>
  <data key="d0">P00742</data>
  <data key="d28">1P0S</data>
  <data key="d29">Humans</data>
  <data key="d30">Enzyme</data>
  <data key="d31">Protease</data>
  <data key="d32">Secreted</data>
  <data key="d33">SERPINC1, F3, F5, TFPI, F8, SERPIND1, F7, THBD, GGCX, SERPINA5</data>
  <data key="d34">Blood Coagulation Disorders, Cerebrovascular accident, Mammary Neoplasms, Chronic Kidney Diseases, Diabetes Mellitus, Hepatitis, Liver diseases, Viral hepatitis, Coagulation factor deficiency syndrome, Blood Coagulation Disorders, Inherited, Peripheral Arterial Diseases, Infection, Heart valve disease, Hypertensive disease, Kidney Diseases, Lymphoma, Vascular Diseases, Virus Diseases, B-Cell Lymphomas, Adult Solid Neoplasm, Adenoviral infections, Arteriopathic disease</data>
  <data key="d35">Antihemophilic factor, human recombinant, Coagulation Factor IX (Recombinant), Coagulation factor VIIa Recombinant Human, Heparin, Enoxaparin, SSR-126517E, gamma-carboxy-L-glutamic acid, 4-[(5-CHLOROINDOL-2-YL)SULFONYL]-2-(2-METHYLPROPYL)-1-[[5-(PYRIDIN-4-YL)PYRIMIDIN-2-YL]CARBONYL]PIPERAZINE, LY-517717, Rivaroxaban, Lanoteplase, Idraparinux, rNAPc2, Apixaban, Otamixaban, Eribaxaban, (2R)-2-(5-CHLORO-2-THIENYL)-N-{(3S)-1-[(1S)-1-METHYL-2-MORPHOLIN-4-YL-2-OXOETHYL]-2-OXOPYRROLIDIN-3-YL}PROPENE-1-SULFONAMIDE, THIENO[3,2-B]PYRIDINE-2-SULFONIC ACID [1-(1-AMINO-ISOQUINOLIN-7-YLMETHYL)-2-OXO-PYRROLDIN-3-YL]-AMIDE, 2-(5-CHLORO-2-THIENYL)-N-{(3S)-1-[(1S)-1-METHYL-2-MORPHOLIN-4-YL-2-OXOETHYL]-2-OXOPYRROLIDIN-3-YL}ETHANESULFONAMIDE, GW-813893, 2-({4-[(5-CHLORO-1H-INDOL-2-YL)SULFONYL]PIPERAZIN-1-YL}CARBONYL)THIENO[3,2-B]PYRIDINE 4-OXIDE, N-((1R,2S)-2-(5-CHLORO-1H-INDOLE-2-CARBOXAMIDO)CYCLOHEXYL)-5-METHYL-4,5,6,7-TETRAHYDROTHIAZOLO[5,4-C]PYRIDINE-2-CARBOXAMIDE, N-((1R,2R)-2-(5-CHLORO-1H-INDOLE-2-CARBOXAMIDO)CYCLOHEXYL)-5-METHYL-4,5,6,7-TETRAHYDROTHIAZOLO[5,4-C]PYRIDINE-2-CARBOXAMIDE, N-(2-(((5-CHLORO-2-PYRIDINYL)AMINO)SULFONYL)PHENYL)-4-(2-OXO-1(2H)-PYRIDINYL)BENZAMIDE, 5-(5-CHLORO-2-THIENYL)-N-{(3S)-1-[(1S)-1-METHYL-2-MORPHOLIN-4-YL-2-OXOETHYL]-2-OXOPYRROLIDIN-3-YL}-1H-1,2,4-TRIAZOLE-3-SULFONAMIDE, 5-CHLORO-N-{(3S)-1-[(1S)-1-METHYL-2-MORPHOLIN-4-YL-2-OXOETHYL]-2-OXOPYRROLIDIN-3-YL}-1-BENZOTHIOPHENE-2-SULFONAMIDE, 6-CHLORO-N-{(3S)-1-[(1S)-1-METHYL-2-MORPHOLIN-4-YL-2-OXOETHYL]-2-OXOPYRROLIDIN-3-YL}-1-BENZOTHIOPHENE-2-SULFONAMIDE, 6-CHLORO-N-{(3S)-1-[(1S)-1-METHYL-2-(4-MORPHOLINYL)-2-OXO ETHYL]-2-OXO-3-PYRROLIDINYL}-2-NAPHTHALENESULFONAMIDE, 5-Chloro-N-{(3S)-1-[(2S)-1-(4-morpholinyl)-1-oxo-2-propanyl]-2-oxo-3-pyrrolidinyl}-1H-indole-2-sulfonamide, 5-chloro-N-[(3R)-1-(2-{[2-fluoro-4-(2-oxopyridin-1(2H)-yl)phenyl]amino}-2-oxoethyl)pyrrolidin-3-yl]thiophene-2-carboxamide, 5-Chloro-thiophene-2-carboxylic acid ((3S,4S)-1-{[2-fluoro-4-(2-oxo-2H-pyridin-1-yl)-phenylcarbamoyl]-methyl}-4-hydroxy-pyrrolidin-3-yl)-amide, N-(1-ISOPROPYLPIPERIDIN-4-YL)-1-(3-METHOXYBENZYL)-1H-INDOLE-2-CARBOXAMIDE, 1-{2-[(4-CHLOROPHENYL)AMINO]-2-OXOETHYL}-N-(1-ISOPROPYLPIPERIDIN-4-YL)-1H-INDOLE-2-CARBOXAMIDE, 5-CHLORO-THIOPHENE-2-CARBOXYLIC ACID ((3S,4S)-4-FLUORO- 1-{[2-FLUORO-4-(2-OXO-2H-PYRIDIN-1-YL)-PHENYLCARBAMOYL]-METHYL}-PYRROLIDIN-3-YL)-AMIDE, 5-CHLORO-N-(2-(4-(2-OXOPYRIDIN-1(2H)-YL)BENZAMIDO)ETHYL)THIOPHENE-2-CARBOXAMIDE, 5-CHLORO-N-((1R,2S)-2-(4-(2-OXOPYRIDIN-1(2H)-YL)BENZAMIDO) CYCLOPENTYL)THIOPHENE-2-CARBOXAMIDE, THIENO[3,2-B]PYRIDINE-2-SULFONIC ACID [2-OXO-1-(1H-PYRROLO[2,3-C]PYRIDIN-2-YLMETHYL)-PYRROLIDIN-3-YL]-AMIDE, 3-({4-[(6-CHLORO-1-BENZOTHIEN-2-YL)SULFONYL]-2-OXOPIPERAZIN-1-YL}METHYL)BENZENECARBOXIMIDAMIDE, 4-{[(E)-2-(5-CHLOROTHIEN-2-YL)VINYL]SULFONYL}-1-(1H-PYRROLO[3,2-C]PYRIDIN-2-YLMETHYL)PIPERAZIN-2-ONE, 4-({4-[(6-CHLORO-1-BENZOTHIEN-2-YL)SULFONYL]-2-OXOPIPERAZIN-1-YL}METHYL)BENZENECARBOXIMIDAMIDE, 4-[[(1E)-2-(4-CHLOROPHENYL)ETHENYL]SULFONYL]-1-[[1-(4-PYRIDINYL)-4-PIPERIDINYL]METHYL]PIPERAZINONE, 1-[[(1E)-2-(4-CHLOROPHENYL)ETHENYL]SULFONYL]-4-[[1-(4-PYRIDINYL)-4-PIPERIDINYL]METHYL]PIPERAZINE, Fondaparinux, Edoxaban, Coagulation factor VII human, Antithrombin Alfa, Nafamostat, Coagulation Factor IX Human, Prothrombin, Protein S human, Anti-inhibitor coagulant complex, Betrixaban, Emicizumab, Antihemophilic factor human, Nonacog beta pegol, Turoctocog alfa, Bemiparin, Kappadione, Lonoctocog alfa, Moroctocog alfa, Albutrepenonacog alfa, Protamine sulfate, Turoctocog alfa pegol</data>
  <data key="d36">https://www.drugbank.ca/polypeptides/P00742</data>
  <data key="d16">Coagulation factor X</data>
  <data key="d17">https://cdn.rcsb.org/images/structures/p0/1p0s/1p0s_assembly-1.jpeg</data>
  <data key="d18">Target</data>
  <data key="d19">8</data>
  <data key="d20">0.132762925633982</data>
  <data key="d21">0.01083755278062208</data>
  <data key="d22">0.000293292829566937</data>
  <data key="d23">0</data>
  <data key="d24">229</data>
  <data key="d25">#12EAEA</data>
  <data key="d26">#0EBEBE</data>
</node>
<node id="Glutathione">
  <data key="d0">DB00143</data>
  <data key="d1">C(CC(=O)N[C@@H](CS)C(=O)NCC(=O)O)[C@@H](C(=O)O)N</data>
  <data key="d2">V</data>
  <data key="d3">V03</data>
  <data key="d4">V03A</data>
  <data key="d5">V03AB</data>
  <data key="d6">V03AB32</data>
  <data key="d7">Microsomal glutathione S-transferase 3, Hematopoietic prostaglandin D synthase, Glutathione S-transferase A1, Glutathione S-transferase A2, Microsomal glutathione S-transferase 1, S-formylglutathione hydrolase, Gamma-glutamyltranspeptidase 1, Glutathione S-transferase Mu 2, Glutaredoxin-1, Phospholipid hydroperoxide glutathione peroxidase, mitochondrial, Glutathione S-transferase Mu 5, Glutathione peroxidase 6, Hydroxyacylglutathione hydrolase, mitochondrial, Glutathione peroxidase, Glutathione peroxidase 7, Microsomal glutathione S-transferase 2, Glutathione S-transferase omega-2, Glutaredoxin-2, mitochondrial, Lactoylglutathione lyase, Leukotriene C4 synthase, Glutathione reductase, mitochondrial, Glutathione synthetase, Glutathione S-transferase Mu 1, Glutathione S-transferase kappa 1, Glutathione S-transferase A3, Glutathione S-transferase Mu 3, Glutathione S-transferase A4, Glutathione S-transferase Mu 4, Glutathione S-transferase A5, Glutathione S-transferase P, Glutathione S-transferase omega-1, Glutathione peroxidase 1, Glutathione peroxidase 2, Glutathione S-transferase theta-1, Maleylacetoacetate isomerase, Epididymal secretory glutathione peroxidase, Glutathione peroxidase 3, Aldose reductase, Matrix metalloproteinase-9, Cytochrome P450 3A4, Probable glutathione peroxidase 8</data>
  <data key="d8">Glutathione S-transferase A2, Glutathione S-transferase A1</data>
  <data key="d9"></data>
  <data key="d10">Multidrug resistance-associated protein 1, Canalicular multispecific organic anion transporter 1, Canalicular multispecific organic anion transporter 2, Multidrug resistance-associated protein 4, Multidrug resistance-associated protein 5</data>
  <data key="d11">Enzyme, Enzyme, Enzyme, Enzyme, Enzyme, Enzyme, Enzyme, Enzyme, Not Available, Enzyme, Enzyme, Not Available, Enzyme, Not Available, Not Available, Enzyme, Enzyme, Not Available, Enzyme, Enzyme, Enzyme, Not Available, Enzyme, Enzyme, Enzyme, Enzyme, Enzyme, Enzyme, Enzyme, Enzyme, Enzyme, Enzyme, Not Available, Enzyme, Enzyme, Not Available, Not Available, Enzyme, Enzyme, Enzyme, Not Available</data>
  <data key="d12"></data>
  <data key="d13">ISRCTN34160010</data>
  <data key="d14">Not Available</data>
  <data key="d15">http://isrctn.com/ISRCTN34160010</data>
  <data key="d16">Glutathione</data>
  <data key="d17">https://www.drugbank.ca/structures/DB00143/image.svg</data>
  <data key="d18">Drug</data>
  <data key="d19">41</data>
  <data key="d20">0.17278847313099235</data>
  <data key="d21">0.07203441669710832</data>
  <data key="d22">0.00010116377862275355</data>
  <data key="d23">0</data>
  <data key="d24">265</data>
  <data key="d25">#FC5F67</data>
  <data key="d26">#FB3640</data>
</node>
<node id="Microsomal glutathione S-transferase 3">
  <data key="d27">MGST3</data>
  <data key="d0">O14880</data>
  <data key="d28">4JRZ</data>
  <data key="d29">Humans</data>
  <data key="d30">Enzyme</data>
  <data key="d31">Not Available</data>
  <data key="d32">Endoplasmic reticulum membrane</data>
  <data key="d33"></data>
  <data key="d34">Neurodegenerative Disorders</data>
  <data key="d35">Glutathione</data>
  <data key="d36">https://www.drugbank.ca/polypeptides/O14880</data>
  <data key="d16">Microsomal glutathione S-transferase 3</data>
  <data key="d17">https://cdn.rcsb.org/images/structures/jr/4jrz/4jrz_assembly-1.jpeg</data>
  <data key="d18">Target</data>
  <data key="d19">1</data>
  <data key="d20">0.14365131823571337</data>
  <data key="d21">0.0</data>
  <data key="d22">5.768050119481645e-06</data>
  <data key="d23">0</data>
  <data key="d24">0</data>
  <data key="d25">#12EAEA</data>
  <data key="d26">#0EBEBE</data>
</node>
<node id="Hematopoietic prostaglandin D synthase">
  <data key="d27">HPGDS</data>
  <data key="d0">O60760</data>
  <data key="d28">Not Available</data>
  <data key="d29">Humans</data>
  <data key="d30">Enzyme</data>
  <data key="d31">Transferase</data>
  <data key="d32">Cytoplasm</data>
  <data key="d33">GSR, PTGS2</data>
  <data key="d34">Liver diseases, Mood Disorders, Psychotic Disorders, Neoplasms, Testicular Neoplasms, Malignant neoplasm of mouth, Diabetes Mellitus, Adenocarcinoma, Inflammatory Bowel Diseases, Brain Neoplasms, Hypertensive disease, Carcinoma, Esophageal Neoplasms, Cardiovascular Diseases, Lung diseases, Alcoholic Liver Diseases, Prostatic Neoplasms, Neuropathy, Bone neoplasms, Colorectal Neoplasms, Drug Eruptions, Laryngeal Diseases, Lymphoma, Parasitic Diseases, Respiration Disorders, Skin lesion, Skin Neoplasms, B-Cell Lymphomas, Dyslipidemias, Arteriopathic disease, Venoocclusive disease, Chronic Kidney Diseases, Secondary Neoplasm, Adenoma, Anxiety Disorders, Autoimmune Diseases, Mental disorders, Cerebrovascular Disorders, Esophageal Diseases, Congenital Heart Defects, Heart Diseases, HIV Infections, Intestinal Diseases, Intestinal Neoplasms, Liver neoplasms, Lung Neoplasms, Myopathy, nervous system disorder, Occupational Diseases, Pituitary Diseases, Precancerous Conditions, Respiratory Syncytial Virus Infections, Retinal Diseases, Signs and Symptoms, Respiratory, Cerebrovascular accident, Temporomandibular Joint Disorders, Thalassemia, Uterine Fibroids, Encephalopathies, Epstein-Barr Virus Infections, Lung Diseases, Interstitial, Neoplasms, Neuroepithelial, Parkinsonian Disorders, Hematologic Neoplasms, Neurodegenerative Disorders, Cardiomyopathies, Polyomavirus Infections, Eosinophilic disorder, Drug Dependence, Neurodevelopmental Disorders</data>
  <data key="d35">2-(2f-Benzothiazolyl)-5-Styryl-3-(4f-Phthalhydrazidyl)Tetrazolium Chloride, Glutathione, 3-phenyl-5-(1H-pyrazol-3-yl)isoxazole, PHENYL-5-(1H-PYRAZOL-3-YL)-1,3-THIAZOLE, Tranilast, 4-{[4-(4-fluoro-3-methylphenyl)-1,3-thiazol-2-yl]amino}-2-hydroxybenzoic acid, 4-(BENZHYDRYLOXY)-1-[3-(1H-TETRAAZOL-5-YL)PROPYL]PIPERIDINE, Nocodazole, 3-(4-nitrophenyl)-1H-pyrazole, 1-PHENYL-1H-PYRAZOLE-4-CARBOXYLIC ACID, Tretinoin, Glutathione disulfide</data>
  <data key="d36">https://www.drugbank.ca/polypeptides/O60760</data>
  <data key="d16">Hematopoietic prostaglandin D synthase</data>
  <data key="d17">https://cdn.rcsb.org/images/structures/ot/not available/not available_model-1.jpeg</data>
  <data key="d18">Target</data>
  <data key="d19">3</data>
  <data key="d20">0.14538276817472756</data>
  <data key="d21">0.013320371690541982</data>
  <data key="d22">5.8353719476275405e-06</data>
  <data key="d23">0</data>
  <data key="d24">104</data>
  <data key="d25">#12EAEA</data>
  <data key="d26">#0EBEBE</data>
</node>
<node id="Glutathione S-transferase A1">
  <data key="d27">GSTA1</data>
  <data key="d0">P08263</data>
  <data key="d28">Not Available</data>
  <data key="d29">Humans</data>
  <data key="d30">Enzyme</data>
  <data key="d31">Not Available</data>
  <data key="d32">Cytoplasm</data>
  <data key="d33">GSTA2</data>
  <data key="d34">Prostatic Neoplasms, Drug toxicity, Psychotic Disorders, Adverse reaction to drug, Neoplasms, Mammary Neoplasms, Adenocarcinoma, Adenoma, Hemoglobinopathies, Hypertensive disease, Liver diseases, Liver neoplasms, Cerebrovascular accident, Malignant neoplasm of mouth</data>
  <data key="d35">S-Hydroxycysteine, Glutathione sulfonic acid, Glutathione, 2-Hydroxyethyl Disulfide, N-(4-Aminobutanoyl)-S-(4-methoxybenzyl)-L-cysteinylglycine, S-benzylglutathione, S-Hexylglutathione, Busulfan, Azathioprine, Hypericin, Curcumin, Glutathione disulfide</data>
  <data key="d36">https://www.drugbank.ca/polypeptides/P08263</data>
  <data key="d16">Glutathione S-transferase A1</data>
  <data key="d17">https://cdn.rcsb.org/images/structures/ot/not available/not available_model-1.jpeg</data>
  <data key="d18">Target</data>
  <data key="d19">1</data>
  <data key="d20">0.14365131823571337</data>
  <data key="d21">0.0</data>
  <data key="d22">5.768050119481645e-06</data>
  <data key="d23">0</data>
  <data key="d24">0</data>
  <data key="d25">#12EAEA</data>
  <data key="d26">#0EBEBE</data>
</node>
<node id="Glutathione S-transferase A2">
  <data key="d27">GSTA2</data>
  <data key="d0">P09210</data>
  <data key="d28">Not Available</data>
  <data key="d29">Humans</data>
  <data key="d30">Enzyme</data>
  <data key="d31">Transferase</data>
  <data key="d32">Cytoplasm</data>
  <data key="d33">GSTA1, GSTA5, NFE2L2</data>
  <data key="d34"></data>
  <data key="d35">Chloroquine, Glutathione, Vitamin E, Clofibrate, Etacrynic acid, Busulfan, Azathioprine, alpha-Tocopherol succinate, D-alpha-Tocopherol acetate, Glutathione disulfide</data>
  <data key="d36">https://www.drugbank.ca/polypeptides/P09210</data>
  <data key="d16">Glutathione S-transferase A2</data>
  <data key="d17">https://cdn.rcsb.org/images/structures/ot/not available/not available_model-1.jpeg</data>
  <data key="d18">Target</data>
  <data key="d19">2</data>
  <data key="d20">0.14562211420547208</data>
  <data key="d21">0.002129296563681094</data>
  <data key="d22">6.3046750432041825e-06</data>
  <data key="d23">0</data>
  <data key="d24">0</data>
  <data key="d25">#12EAEA</data>
  <data key="d26">#0EBEBE</data>
</node>
<node id="Microsomal glutathione S-transferase 1">
  <data key="d27">MGST1</data>
  <data key="d0">P10620</data>
  <data key="d28">2H8A</data>
  <data key="d29">Humans</data>
  <data key="d30">Enzyme</data>
  <data key="d31">Transferase</data>
  <data key="d32">Microsome</data>
  <data key="d33"></data>
  <data key="d34">Degenerative Diseases, Central Nervous System, Neurodegenerative Disorders, Degenerative Diseases, Spinal Cord, Neoplasms, Congenital Heart Defects, Lung Neoplasms, Lymphoma</data>
  <data key="d35">Glutathione, Glutathione disulfide</data>
  <data key="d36">https://www.drugbank.ca/polypeptides/P10620</data>
  <data key="d16">Microsomal glutathione S-transferase 1</data>
  <data key="d17">https://cdn.rcsb.org/images/structures/h8/2h8a/2h8a_assembly-1.jpeg</data>
  <data key="d18">Target</data>
  <data key="d19">1</data>
  <data key="d20">0.14365131823571337</data>
  <data key="d21">0.0</data>
  <data key="d22">5.768050119481645e-06</data>
  <data key="d23">0</data>
  <data key="d24">0</data>
  <data key="d25">#12EAEA</data>
  <data key="d26">#0EBEBE</data>
</node>
<node id="S-formylglutathione hydrolase">
  <data key="d27">ESD</data>
  <data key="d0">P10768</data>
  <data key="d28">Not Available</data>
  <data key="d29">Humans</data>
  <data key="d30">Enzyme</data>
  <data key="d31">Hydrolase</data>
  <data key="d32">Cytoplasm</data>
  <data key="d33">ADH5</data>
  <data key="d34">Neoplasms, Adenoma, Mental disorders, Diabetes Mellitus, Monosomy, Cerebrovascular accident, Migraine Disorders, Sarcoma, Malignant neoplasm of soft tissue</data>
  <data key="d35">Glutathione</data>
  <data key="d36">https://www.drugbank.ca/polypeptides/P10768</data>
  <data key="d16">S-formylglutathione hydrolase</data>
  <data key="d17">https://cdn.rcsb.org/images/structures/ot/not available/not available_model-1.jpeg</data>
  <data key="d18">Target</data>
  <data key="d19">1</data>
  <data key="d20">0.14365131823571337</data>
  <data key="d21">0.0</data>
  <data key="d22">5.768050119481645e-06</data>
  <data key="d23">0</data>
  <data key="d24">0</data>
  <data key="d25">#12EAEA</data>
  <data key="d26">#0EBEBE</data>
</node>
<node id="Gamma-glutamyltranspeptidase 1">
  <data key="d27">GGT1</data>
  <data key="d0">P19440</data>
  <data key="d28">Not Available</data>
  <data key="d29">Humans</data>
  <data key="d30">Enzyme</data>
  <data key="d31">Not Available</data>
  <data key="d32">Cell membrane</data>
  <data key="d33">GGCT, GSR</data>
  <data key="d34">Liver diseases, Carcinoma, Prostatic Neoplasms, Alcohol-Related Disorders, Alcohol-Induced Disorders, Neoplasms, Protein measurement, Malignant Neoplasms, Primary malignant neoplasm, Hepatitis, Hypertensive disease, Liver neoplasms, Adenocarcinoma, Dyslipidemias, Tauopathies, Cardiovascular Diseases, Congenital chromosomal disease, Inflammatory Bowel Diseases, Lymphoma, Cerebrovascular accident, Virus Diseases, B-Cell Lymphomas, Mitochondrial Diseases, Gestational Trophoblastic Neoplasms, MYELODYSPLASTIC SYNDROME</data>
  <data key="d35">Glutathione</data>
  <data key="d36">https://www.drugbank.ca/polypeptides/P19440</data>
  <data key="d16">Gamma-glutamyltranspeptidase 1</data>
  <data key="d17">https://cdn.rcsb.org/images/structures/ot/not available/not available_model-1.jpeg</data>
  <data key="d18">Target</data>
  <data key="d19">1</data>
  <data key="d20">0.14365131823571337</data>
  <data key="d21">0.0</data>
  <data key="d22">5.768050119481645e-06</data>
  <data key="d23">0</data>
  <data key="d24">0</data>
  <data key="d25">#12EAEA</data>
  <data key="d26">#0EBEBE</data>
</node>
<node id="Glutathione S-transferase Mu 2">
  <data key="d27">GSTM2</data>
  <data key="d0">P28161</data>
  <data key="d28">3GTU</data>
  <data key="d29">Humans</data>
  <data key="d30">Enzyme</data>
  <data key="d31">Transferase</data>
  <data key="d32">Cytoplasm</data>
  <data key="d33">GSTM3, GSTM4, GSTM1, GSTM5</data>
  <data key="d34">Neurodegenerative Disorders, Degenerative Diseases, Central Nervous System, Degenerative Diseases, Spinal Cord, Hypertensive disease, Malignant Neoplasms, Primary malignant neoplasm, Congenital chromosomal disease, Malignant neoplasm of mouth, Inflammatory Bowel Diseases, Esophageal Neoplasms, Virus Diseases, Lung diseases, Pancreatic Diseases, Signs and Symptoms, Respiratory, Cerebrovascular accident, Encephalopathies, Migraine Disorders, Alcohol-Induced Disorders, Venoocclusive disease, Chronic Kidney Diseases</data>
  <data key="d35">S-(2,4-dinitrophenyl)glutathione, Glutathione disulfide, Glutathione, S-Methyl glutathione</data>
  <data key="d36">https://www.drugbank.ca/polypeptides/P28161</data>
  <data key="d16">Glutathione S-transferase Mu 2</data>
  <data key="d17">https://cdn.rcsb.org/images/structures/gt/3gtu/3gtu_assembly-1.jpeg</data>
  <data key="d18">Target</data>
  <data key="d19">1</data>
  <data key="d20">0.14365131823571337</data>
  <data key="d21">0.0</data>
  <data key="d22">5.768050119481645e-06</data>
  <data key="d23">0</data>
  <data key="d24">0</data>
  <data key="d25">#12EAEA</data>
  <data key="d26">#0EBEBE</data>
</node>
<node id="Glutaredoxin-1">
  <data key="d27">GLRX</data>
  <data key="d0">P35754</data>
  <data key="d28">Not Available</data>
  <data key="d29">Humans</data>
  <data key="d30">Not Available</data>
  <data key="d31">Not Available</data>
  <data key="d32">Cytoplasm</data>
  <data key="d33">RRM1</data>
  <data key="d34">Neoplasms, Diabetes Mellitus, Lung diseases, Bacterial Infections, Malignant Neoplasms, Respiratory Tract Infections, Lung Diseases, Interstitial, Dyslipidemias, Neurodegenerative Disorders, Inflammatory disorder, Primary malignant neoplasm, Chronic Kidney Diseases</data>
  <data key="d35">Glutathione</data>
  <data key="d36">https://www.drugbank.ca/polypeptides/P35754</data>
  <data key="d16">Glutaredoxin-1</data>
  <data key="d17">https://cdn.rcsb.org/images/structures/ot/not available/not available_model-1.jpeg</data>
  <data key="d18">Target</data>
  <data key="d19">1</data>
  <data key="d20">0.14365131823571337</data>
  <data key="d21">0.0</data>
  <data key="d22">5.768050119481645e-06</data>
  <data key="d23">0</data>
  <data key="d24">0</data>
  <data key="d25">#12EAEA</data>
  <data key="d26">#0EBEBE</data>
</node>
<node id="Phospholipid hydroperoxide glutathione peroxidase, mitochondrial">
  <data key="d27">GPX4</data>
  <data key="d0">P36969</data>
  <data key="d28">Not Available</data>
  <data key="d29">Humans</data>
  <data key="d30">Enzyme</data>
  <data key="d31">Oxidoreductase</data>
  <data key="d32">Mitochondrion</data>
  <data key="d33">GSR, GRSF1, GSS</data>
  <data key="d34">Mammary Neoplasms, Colorectal Neoplasms, Malignant Neoplasms, Primary malignant neoplasm, Neoplasms, B-Cell Lymphomas, Complications of Diabetes Mellitus, Adenocarcinoma, Anxiety Disorders, Diabetes Mellitus, Kidney Diseases, Lung Neoplasms, Lymphoma, nervous system disorder, Cerebrovascular accident, Thyroid Diseases, Virus Diseases, Peripheral Arterial Diseases</data>
  <data key="d35">Glutathione, Glutathione disulfide, Benzoyl peroxide</data>
  <data key="d36">https://www.drugbank.ca/polypeptides/P36969</data>
  <data key="d16">Phospholipid hydroperoxide glutathione peroxidase, mitochondrial</data>
  <data key="d17">https://cdn.rcsb.org/images/structures/ot/not available/not available_model-1.jpeg</data>
  <data key="d18">Target</data>
  <data key="d19">1</data>
  <data key="d20">0.14365131823571337</data>
  <data key="d21">0.0</data>
  <data key="d22">5.768050119481645e-06</data>
  <data key="d23">0</data>
  <data key="d24">0</data>
  <data key="d25">#12EAEA</data>
  <data key="d26">#0EBEBE</data>
</node>
<node id="Glutathione S-transferase Mu 5">
  <data key="d27">GSTM5</data>
  <data key="d0">P46439</data>
  <data key="d28">1GTU</data>
  <data key="d29">Humans</data>
  <data key="d30">Enzyme</data>
  <data key="d31">Transferase</data>
  <data key="d32">Cytoplasm</data>
  <data key="d33">GSTM4, GSTM2</data>
  <data key="d34">Colonic Neoplasms, Degenerative Diseases, Central Nervous System, Neurodegenerative Disorders, Degenerative Diseases, Spinal Cord, Hypertensive disease, Psychotic Disorders</data>
  <data key="d35">Glutathione, Glutathione disulfide</data>
  <data key="d36">https://www.drugbank.ca/polypeptides/P46439</data>
  <data key="d16">Glutathione S-transferase Mu 5</data>
  <data key="d17">https://cdn.rcsb.org/images/structures/gt/1gtu/1gtu_assembly-1.jpeg</data>
  <data key="d18">Target</data>
  <data key="d19">1</data>
  <data key="d20">0.14365131823571337</data>
  <data key="d21">0.0</data>
  <data key="d22">5.768050119481645e-06</data>
  <data key="d23">0</data>
  <data key="d24">0</data>
  <data key="d25">#12EAEA</data>
  <data key="d26">#0EBEBE</data>
</node>
<node id="Glutathione peroxidase 6">
  <data key="d27">GPX6</data>
  <data key="d0">P59796</data>
  <data key="d28">Not Available</data>
  <data key="d29">Humans</data>
  <data key="d30">Not Available</data>
  <data key="d31">Not Available</data>
  <data key="d32">Secreted</data>
  <data key="d33">SOD1, SOD2, SOD3</data>
  <data key="d34"></data>
  <data key="d35">Glutathione, Glutathione disulfide, Benzoyl peroxide</data>
  <data key="d36">https://www.drugbank.ca/polypeptides/P59796</data>
  <data key="d16">Glutathione peroxidase 6</data>
  <data key="d17">https://cdn.rcsb.org/images/structures/ot/not available/not available_model-1.jpeg</data>
  <data key="d18">Target</data>
  <data key="d19">1</data>
  <data key="d20">0.14365131823571337</data>
  <data key="d21">0.0</data>
  <data key="d22">5.768050119481645e-06</data>
  <data key="d23">0</data>
  <data key="d24">0</data>
  <data key="d25">#12EAEA</data>
  <data key="d26">#0EBEBE</data>
</node>
<node id="Hydroxyacylglutathione hydrolase, mitochondrial">
  <data key="d27">HAGH</data>
  <data key="d0">Q16775</data>
  <data key="d28">Not Available</data>
  <data key="d29">Humans</data>
  <data key="d30">Enzyme</data>
  <data key="d31">Hydrolase</data>
  <data key="d32">Mitochondrion matrix</data>
  <data key="d33">GLO1</data>
  <data key="d34">Neoplasms, Adenocarcinoma, Carcinoma, Prostatic Neoplasms</data>
  <data key="d35">S-(N-hydroxy-N-bromophenylcarbamoyl)glutathione, Glutathione</data>
  <data key="d36">https://www.drugbank.ca/polypeptides/Q16775</data>
  <data key="d16">Hydroxyacylglutathione hydrolase, mitochondrial</data>
  <data key="d17">https://cdn.rcsb.org/images/structures/ot/not available/not available_model-1.jpeg</data>
  <data key="d18">Target</data>
  <data key="d19">1</data>
  <data key="d20">0.14365131823571337</data>
  <data key="d21">0.0</data>
  <data key="d22">5.768050119481645e-06</data>
  <data key="d23">0</data>
  <data key="d24">0</data>
  <data key="d25">#12EAEA</data>
  <data key="d26">#0EBEBE</data>
</node>
<node id="Glutathione peroxidase">
  <data key="d27">GPX1</data>
  <data key="d0">Q6NSD4</data>
  <data key="d28">1GP1</data>
  <data key="d29">Humans</data>
  <data key="d30">Not Available</data>
  <data key="d31">Not Available</data>
  <data key="d32">Not Available</data>
  <data key="d33">SOD2, GSR, SOD1, SOD3, GSS</data>
  <data key="d34">Hypertensive disease, Cardiovascular Diseases, Lung Neoplasms, Mammary Neoplasms, Cardiomyopathy, Dilated, Head and Neck Neoplasms, Head Neoplasms, Neck Neoplasms, Upper Aerodigestive Tract Neoplasms, Diabetes Mellitus, Inflammatory Bowel Diseases, Lung diseases, Cerebrovascular accident, Adenocarcinoma, Adenoma, Autoimmune Diseases, Bone Diseases, Diabetic Neuropathies, Liver neoplasms, Lymphoma, Metabolic Diseases, Myeloproliferative disease, nervous system disorder, Peripheral Neuropathy, Prostatic Diseases, Prostatic Neoplasms, Peripheral Vascular Diseases, Prolapse of female genital organs, Dyslipidemias, Disorder of skeletal system, Complications of Diabetes Mellitus, Mitochondrial Diseases, Drug Dependence, Chronic Kidney Diseases, Peripheral Nervous System Diseases</data>
  <data key="d35">Glutathione</data>
  <data key="d36">https://www.drugbank.ca/polypeptides/Q6NSD4</data>
  <data key="d16">Glutathione peroxidase</data>
  <data key="d17">https://cdn.rcsb.org/images/structures/gp/1gp1/1gp1_assembly-1.jpeg</data>
  <data key="d18">Target</data>
  <data key="d19">1</data>
  <data key="d20">0.14365131823571337</data>
  <data key="d21">0.0</data>
  <data key="d22">5.768050119481645e-06</data>
  <data key="d23">0</data>
  <data key="d24">0</data>
  <data key="d25">#12EAEA</data>
  <data key="d26">#0EBEBE</data>
</node>
<node id="Glutathione peroxidase 7">
  <data key="d27">GPX7</data>
  <data key="d0">Q96SL4</data>
  <data key="d28">Not Available</data>
  <data key="d29">Humans</data>
  <data key="d30">Not Available</data>
  <data key="d31">Not Available</data>
  <data key="d32">Secreted</data>
  <data key="d33">GSR, SOD2, SOD1, P4HB, SOD3</data>
  <data key="d34">Malignant Neoplasms, Primary malignant neoplasm, Mammary Neoplasms</data>
  <data key="d35">Glutathione, Glutathione disulfide, Benzoyl peroxide</data>
  <data key="d36">https://www.drugbank.ca/polypeptides/Q96SL4</data>
  <data key="d16">Glutathione peroxidase 7</data>
  <data key="d17">https://cdn.rcsb.org/images/structures/ot/not available/not available_model-1.jpeg</data>
  <data key="d18">Target</data>
  <data key="d19">1</data>
  <data key="d20">0.14365131823571337</data>
  <data key="d21">0.0</data>
  <data key="d22">5.768050119481645e-06</data>
  <data key="d23">0</data>
  <data key="d24">0</data>
  <data key="d25">#12EAEA</data>
  <data key="d26">#0EBEBE</data>
</node>
<node id="Microsomal glutathione S-transferase 2">
  <data key="d27">MGST2</data>
  <data key="d0">Q99735</data>
  <data key="d28">Not Available</data>
  <data key="d29">Humans</data>
  <data key="d30">Enzyme</data>
  <data key="d31">Transferase</data>
  <data key="d32">Endoplasmic reticulum membrane</data>
  <data key="d33"></data>
  <data key="d34"></data>
  <data key="d35">Glutathione, Busulfan</data>
  <data key="d36">https://www.drugbank.ca/polypeptides/Q99735</data>
  <data key="d16">Microsomal glutathione S-transferase 2</data>
  <data key="d17">https://cdn.rcsb.org/images/structures/ot/not available/not available_model-1.jpeg</data>
  <data key="d18">Target</data>
  <data key="d19">1</data>
  <data key="d20">0.14365131823571337</data>
  <data key="d21">0.0</data>
  <data key="d22">5.768050119481645e-06</data>
  <data key="d23">0</data>
  <data key="d24">0</data>
  <data key="d25">#12EAEA</data>
  <data key="d26">#0EBEBE</data>
</node>
<node id="Glutathione S-transferase omega-2">
  <data key="d27">GSTO2</data>
  <data key="d0">Q9H4Y5</data>
  <data key="d28">Not Available</data>
  <data key="d29">Humans</data>
  <data key="d30">Enzyme</data>
  <data key="d31">Not Available</data>
  <data key="d32">Not Available</data>
  <data key="d33"></data>
  <data key="d34">Neoplasms, Neurodegenerative Disorders, Congenital chromosomal disease, Hypertensive disease, Skin lesion, Cerebrovascular accident</data>
  <data key="d35">Glutathione</data>
  <data key="d36">https://www.drugbank.ca/polypeptides/Q9H4Y5</data>
  <data key="d16">Glutathione S-transferase omega-2</data>
  <data key="d17">https://cdn.rcsb.org/images/structures/ot/not available/not available_model-1.jpeg</data>
  <data key="d18">Target</data>
  <data key="d19">1</data>
  <data key="d20">0.14365131823571337</data>
  <data key="d21">0.0</data>
  <data key="d22">5.768050119481645e-06</data>
  <data key="d23">0</data>
  <data key="d24">0</data>
  <data key="d25">#12EAEA</data>
  <data key="d26">#0EBEBE</data>
</node>
<node id="Glutaredoxin-2, mitochondrial">
  <data key="d27">GLRX2</data>
  <data key="d0">Q9NS18</data>
  <data key="d28">Not Available</data>
  <data key="d29">Humans</data>
  <data key="d30">Not Available</data>
  <data key="d31">Not Available</data>
  <data key="d32">Mitochondrion</data>
  <data key="d33"></data>
  <data key="d34"></data>
  <data key="d35">Glutathione</data>
  <data key="d36">https://www.drugbank.ca/polypeptides/Q9NS18</data>
  <data key="d16">Glutaredoxin-2, mitochondrial</data>
  <data key="d17">https://cdn.rcsb.org/images/structures/ot/not available/not available_model-1.jpeg</data>
  <data key="d18">Target</data>
  <data key="d19">1</data>
  <data key="d20">0.14365131823571337</data>
  <data key="d21">0.0</data>
  <data key="d22">5.768050119481645e-06</data>
  <data key="d23">0</data>
  <data key="d24">0</data>
  <data key="d25">#12EAEA</data>
  <data key="d26">#0EBEBE</data>
</node>
<node id="Lactoylglutathione lyase">
  <data key="d27">GLO1</data>
  <data key="d0">Q04760</data>
  <data key="d28">Not Available</data>
  <data key="d29">Humans</data>
  <data key="d30">Enzyme</data>
  <data key="d31">Lyase</data>
  <data key="d32">Not Available</data>
  <data key="d33">HAGH, GRHPR</data>
  <data key="d34"></data>
  <data key="d35">Glutathione, S-P-Nitrobenzyloxycarbonylglutathione, S-(N-hydroxy-N-iodophenylcarbamoyl)glutathione, Mercaptoethanol, S-benzylglutathione, S-Hexylglutathione, Indomethacin, methyl 4-(2,3-dihydroxy-5-methylphenoxy)-2-hydroxy-6-methylbenzoate</data>
  <data key="d36">https://www.drugbank.ca/polypeptides/Q04760</data>
  <data key="d16">Lactoylglutathione lyase</data>
  <data key="d17">https://cdn.rcsb.org/images/structures/ot/not available/not available_model-1.jpeg</data>
  <data key="d18">Target</data>
  <data key="d19">2</data>
  <data key="d20">0.17150421561539603</data>
  <data key="d21">0.007196192391954611</data>
  <data key="d22">0.00015925326979658824</data>
  <data key="d23">0</data>
  <data key="d24">0</data>
  <data key="d25">#12EAEA</data>
  <data key="d26">#0EBEBE</data>
</node>
<node id="Leukotriene C4 synthase">
  <data key="d27">LTC4S</data>
  <data key="d0">Q16873</data>
  <data key="d28">Not Available</data>
  <data key="d29">Humans</data>
  <data key="d30">Enzyme</data>
  <data key="d31">Lyase</data>
  <data key="d32">Nucleus outer membrane</data>
  <data key="d33">ALOX5, LTA4H</data>
  <data key="d34">Drug Allergy, Peripheral Neuropathy, Cardiovascular Diseases, Cerebrovascular accident, Cerebrovascular Disorders, Colorectal Neoplasms, Respiration Disorders, Respiratory Tract Diseases, Lung Diseases, Obstructive</data>
  <data key="d35">Glutathione, Azelastine</data>
  <data key="d36">https://www.drugbank.ca/polypeptides/Q16873</data>
  <data key="d16">Leukotriene C4 synthase</data>
  <data key="d17">https://cdn.rcsb.org/images/structures/ot/not available/not available_model-1.jpeg</data>
  <data key="d18">Target</data>
  <data key="d19">1</data>
  <data key="d20">0.14365131823571337</data>
  <data key="d21">0.0</data>
  <data key="d22">5.768050119481645e-06</data>
  <data key="d23">0</data>
  <data key="d24">0</data>
  <data key="d25">#12EAEA</data>
  <data key="d26">#0EBEBE</data>
</node>
<node id="Glutathione reductase, mitochondrial">
  <data key="d27">GSR</data>
  <data key="d0">P00390</data>
  <data key="d28">Not Available</data>
  <data key="d29">Humans</data>
  <data key="d30">Enzyme</data>
  <data key="d31">Oxidoreductase</data>
  <data key="d32">Mitochondrion</data>
  <data key="d33">CAT, GPX1, GPX2, GPX4, GSS, GPX3, TXN, GPX7, HPGDS, G6PD</data>
  <data key="d34">Parkinsonian Disorders, Degenerative Diseases, Central Nervous System, Enzymopathy, Neurodegenerative Disorders, Degenerative Diseases, Spinal Cord, Diabetes Mellitus, Adenocarcinoma, Hematological Disease, Hepatitis, Hypertensive disease, Anxiety Disorders, Congenital chromosomal disease, Esophageal Neoplasms, Hemoglobinopathies, Malabsorption Syndrome, Periodontal Diseases, Cerebrovascular accident, Thalassemia, Malignant neoplasm of mouth, Hantavirus Infections, Mammary Neoplasms, Chronic Kidney Diseases</data>
  <data key="d35">Carmustine, NADH, Glutathione, 3,6-dihydroxy-xanthene-9-propionic acid, 3-sulfino-L-alanine, Glutathionylspermidine disulfide, 3-(Prop-2-Ene-1-Sulfinyl)-Propene-1-Thiol, Flavin adenine dinucleotide, Glutathione disulfide, 3-nitro-L-tyrosine, 2-(2-PHENYL-3-PYRIDIN-2-YL-4,5,6,7-TETRAHYDRO-2H-ISOPHOSPHINDOL-1-YL)PYRIDINE, 6-(3-METHYL-1,4-DIOXO-1,4-DIHYDRONAPHTHALEN-2-YL)HEXANOIC ACID, Coenzyme M, Selenium, Copper, Thimerosal, Cannabidiol, Nabiximols, Medical Cannabis</data>
  <data key="d36">https://www.drugbank.ca/polypeptides/P00390</data>
  <data key="d16">Glutathione reductase, mitochondrial</data>
  <data key="d17">https://cdn.rcsb.org/images/structures/ot/not available/not available_model-1.jpeg</data>
  <data key="d18">Target</data>
  <data key="d19">2</data>
  <data key="d20">0.16655257970244564</data>
  <data key="d21">0.011274933749268115</data>
  <data key="d22">3.1099312433232885e-05</data>
  <data key="d23">0</data>
  <data key="d24">0</data>
  <data key="d25">#12EAEA</data>
  <data key="d26">#0EBEBE</data>
</node>
<node id="Glutathione S-transferase Mu 1">
  <data key="d27">GSTM1</data>
  <data key="d0">P09488</data>
  <data key="d28">Not Available</data>
  <data key="d29">Humans</data>
  <data key="d30">Enzyme</data>
  <data key="d31">Transferase</data>
  <data key="d32">Cytoplasm</data>
  <data key="d33">CYP1A1, GSTM2</data>
  <data key="d34">Lung Neoplasms, Colorectal Neoplasms, Prostatic Neoplasms, Autosome Abnormalities, Chromosome Aberrations, Drug Allergy, Liver neoplasms, Dermatologic disorders, Amphetamine-Related Disorders, Degenerative Diseases, Central Nervous System, Degenerative Diseases, Spinal Cord, Adenocarcinoma, Esophageal Neoplasms, Mammary Neoplasms, Inflammatory Bowel Diseases, Stomach Neoplasms, Alcoholic Liver Diseases, Lung diseases, Chronic Kidney Diseases, Kidney Diseases, Mouth Neoplasms, Skin lesion, Cerebrovascular accident, Virus Diseases, Congenital Abnormality, Anxiety Disorders, Cardiovascular Diseases, Colonic Neoplasms, Drug Eruptions, Diabetic Neuropathies, Drug abuse, Hematological Disease, HIV Infections, Liver diseases, Temporomandibular Joint Disorders, Encephalopathies, Hematologic Neoplasms, Abdominal Neoplasms, Autoimmune Diseases, Bone neoplasms, Disorder of eye, Head and Neck Neoplasms, Hemoglobinopathies, Immunologic Deficiency Syndromes, Intestinal Neoplasms, Laryngeal Diseases, Neoplasms, Vascular Tissue, Nephrotic Syndrome, Occupational Diseases, Disorder of the optic nerve, Pancreatic Diseases, Peripheral Neuropathy, Pharyngeal Neoplasms, Psychotic Disorders, Rectal Neoplasms, Respiration Disorders, Respiratory Tract Diseases, Retinal Diseases, Signs and Symptoms, Respiratory, Skin Neoplasms, Testicular Neoplasms, Thyroid Diseases, Tracheal Diseases, B-Cell Lymphomas, Lower respiratory tract infection, Migraine Disorders, Lung Diseases, Interstitial, Squamous Cell Neoplasms, Congenital defects, Alcohol-Induced Disorders, Acute respiratory disease, Neuropathy, Mood Disorders, Deficiency of transferase</data>
  <data key="d35">Glutathione, (9R,10R)-9-(S-glutathionyl)-10-hydroxy-9,10-dihydrophenanthrene, Zinc trihydroxide, S-(2,4-dinitrophenyl)glutathione, 5-fluorotryptophan, (9S,10S)-9-(S-glutathionyl)-10-hydroxy-9,10-dihydrophenanthrene, Busulfan, Cisplatin, Carboplatin, Oxaliplatin, Azathioprine, Curcumin, Acetaminophen, Isosorbide mononitrate, Chloroquine, Glutathione disulfide</data>
  <data key="d36">https://www.drugbank.ca/polypeptides/P09488</data>
  <data key="d16">Glutathione S-transferase Mu 1</data>
  <data key="d17">https://cdn.rcsb.org/images/structures/ot/not available/not available_model-1.jpeg</data>
  <data key="d18">Target</data>
  <data key="d19">2</data>
  <data key="d20">0.14562211420547208</data>
  <data key="d21">0.002129296563681094</data>
  <data key="d22">6.3046750432041825e-06</data>
  <data key="d23">0</data>
  <data key="d24">0</data>
  <data key="d25">#12EAEA</data>
  <data key="d26">#0EBEBE</data>
</node>
<node id="Glutathione S-transferase kappa 1">
  <data key="d27">GSTK1</data>
  <data key="d0">Q9Y2Q3</data>
  <data key="d28">Not Available</data>
  <data key="d29">Humans</data>
  <data key="d30">Enzyme</data>
  <data key="d31">Transferase</data>
  <data key="d32">Peroxisome</data>
  <data key="d33"></data>
  <data key="d34">Prostatic Neoplasms, Carcinoma, Adenocarcinoma, MYELODYSPLASTIC SYNDROME, Cardiovascular Diseases, Diabetes Mellitus, Brain Neoplasms, Inflammatory Bowel Diseases, Congenital Abnormality, Adenoma, Esophageal Neoplasms, Lung Neoplasms, Chronic Kidney Diseases, Colorectal Neoplasms, Hepatitis, Laryngeal Diseases, Lymphoma, Respiration Disorders, Venoocclusive disease, Secondary Neoplasm, Tumors of Adrenal Cortex, Mental disorders, Colonic Neoplasms, Drug Eruptions, Heart Diseases, HIV Infections, Kidney Diseases, Liver diseases, Alcoholic Liver Diseases, Liver neoplasms, Lung diseases, Myopathy, Neck Neoplasms, Disorder of the optic nerve, Peripheral Neuropathy, Pituitary Diseases, Psychotic Disorders, Respiratory Tract Diseases, Retroviridae Infections, Dermatologic disorders, Skin Neoplasms, Virus Diseases, Epstein-Barr Virus Infections, Neoplasms, Neuroepithelial, Dyslipidemias, Parkinsonian Disorders, Hematologic Neoplasms, Cardiomyopathies, Polyomavirus Infections, Monoclonal Gammapathies, Sarcoma, Mammary Neoplasms, Sarcoma of soft tissue, Peripheral Nervous System Diseases</data>
  <data key="d35">Glutathione, GLUTATHIONE SULFINATE</data>
  <data key="d36">https://www.drugbank.ca/polypeptides/Q9Y2Q3</data>
  <data key="d16">Glutathione S-transferase kappa 1</data>
  <data key="d17">https://cdn.rcsb.org/images/structures/ot/not available/not available_model-1.jpeg</data>
  <data key="d18">Target</data>
  <data key="d19">1</data>
  <data key="d20">0.14365131823571337</data>
  <data key="d21">0.0</data>
  <data key="d22">5.768050119481645e-06</data>
  <data key="d23">0</data>
  <data key="d24">0</data>
  <data key="d25">#12EAEA</data>
  <data key="d26">#0EBEBE</data>
</node>
<node id="Glutathione S-transferase A3">
  <data key="d27">GSTA3</data>
  <data key="d0">Q16772</data>
  <data key="d28">Not Available</data>
  <data key="d29">Humans</data>
  <data key="d30">Enzyme</data>
  <data key="d31">Transferase</data>
  <data key="d32">Cytoplasm</data>
  <data key="d33"></data>
  <data key="d34"></data>
  <data key="d35">Glutathione, 4-S-Glutathionyl-5-pentyl-tetrahydro-furan-2-ol</data>
  <data key="d36">https://www.drugbank.ca/polypeptides/Q16772</data>
  <data key="d16">Glutathione S-transferase A3</data>
  <data key="d17">https://cdn.rcsb.org/images/structures/ot/not available/not available_model-1.jpeg</data>
  <data key="d18">Target</data>
  <data key="d19">1</data>
  <data key="d20">0.14365131823571337</data>
  <data key="d21">0.0</data>
  <data key="d22">5.768050119481645e-06</data>
  <data key="d23">0</data>
  <data key="d24">0</data>
  <data key="d25">#12EAEA</data>
  <data key="d26">#0EBEBE</data>
</node>
<node id="Glutathione S-transferase Mu 3">
  <data key="d27">GSTM3</data>
  <data key="d0">P21266</data>
  <data key="d28">3GTU</data>
  <data key="d29">Humans</data>
  <data key="d30">Enzyme</data>
  <data key="d31">Transferase</data>
  <data key="d32">Cytoplasm</data>
  <data key="d33">GSTM2, GSTM4</data>
  <data key="d34">Colorectal Neoplasms, Prostatic Neoplasms, Neoplasms, Malignant neoplasm of mouth, Adenocarcinoma, Esophageal Neoplasms, Hypertensive disease, Secondary Neoplasm, Disorder of eye, Laryngeal Diseases, Mouth Neoplasms, Mammary Neoplasms</data>
  <data key="d35">Glutathione, Vitamin E, alpha-Tocopherol succinate, D-alpha-Tocopherol acetate, Glutathione disulfide</data>
  <data key="d36">https://www.drugbank.ca/polypeptides/P21266</data>
  <data key="d16">Glutathione S-transferase Mu 3</data>
  <data key="d17">https://cdn.rcsb.org/images/structures/gt/3gtu/3gtu_assembly-1.jpeg</data>
  <data key="d18">Target</data>
  <data key="d19">1</data>
  <data key="d20">0.14365131823571337</data>
  <data key="d21">0.0</data>
  <data key="d22">5.768050119481645e-06</data>
  <data key="d23">0</data>
  <data key="d24">0</data>
  <data key="d25">#12EAEA</data>
  <data key="d26">#0EBEBE</data>
</node>
<node id="Glutathione S-transferase A4">
  <data key="d27">GSTA4</data>
  <data key="d0">O15217</data>
  <data key="d28">Not Available</data>
  <data key="d29">Humans</data>
  <data key="d30">Enzyme</data>
  <data key="d31">Transferase</data>
  <data key="d32">Cytoplasm</data>
  <data key="d33"></data>
  <data key="d34">Precancerous Conditions, Carcinoma, Neoplasms, Adenoma, Diabetes Mellitus, Alcoholic Liver Diseases, Lung Neoplasms, Skin Neoplasms, B-Cell Lymphomas</data>
  <data key="d35">Glutathione</data>
  <data key="d36">https://www.drugbank.ca/polypeptides/O15217</data>
  <data key="d16">Glutathione S-transferase A4</data>
  <data key="d17">https://cdn.rcsb.org/images/structures/ot/not available/not available_model-1.jpeg</data>
  <data key="d18">Target</data>
  <data key="d19">1</data>
  <data key="d20">0.14365131823571337</data>
  <data key="d21">0.0</data>
  <data key="d22">5.768050119481645e-06</data>
  <data key="d23">0</data>
  <data key="d24">0</data>
  <data key="d25">#12EAEA</data>
  <data key="d26">#0EBEBE</data>
</node>
<node id="Glutathione S-transferase Mu 4">
  <data key="d27">GSTM4</data>
  <data key="d0">Q03013</data>
  <data key="d28">Not Available</data>
  <data key="d29">Humans</data>
  <data key="d30">Enzyme</data>
  <data key="d31">Transferase</data>
  <data key="d32">Cytoplasm</data>
  <data key="d33">GSTM2, GSTM5, GSTM3</data>
  <data key="d34">Degenerative Diseases, Central Nervous System, Neurodegenerative Disorders, Degenerative Diseases, Spinal Cord, Lung Neoplasms, Neoplasms</data>
  <data key="d35">Glutathione, Glutathione sulfonic acid, S-octylglutathione, gamma-Glutamyl[S-(2-iodobenzyl)cysteinyl]glycine, S-Hexylglutathione, 1-Hydroxy-2-S-glutathionyl-3-para-nitrophenoxy-propane, Glutathione disulfide</data>
  <data key="d36">https://www.drugbank.ca/polypeptides/Q03013</data>
  <data key="d16">Glutathione S-transferase Mu 4</data>
  <data key="d17">https://cdn.rcsb.org/images/structures/ot/not available/not available_model-1.jpeg</data>
  <data key="d18">Target</data>
  <data key="d19">1</data>
  <data key="d20">0.14365131823571337</data>
  <data key="d21">0.0</data>
  <data key="d22">5.768050119481645e-06</data>
  <data key="d23">0</data>
  <data key="d24">0</data>
  <data key="d25">#12EAEA</data>
  <data key="d26">#0EBEBE</data>
</node>
<node id="Glutathione S-transferase A5">
  <data key="d27">GSTA5</data>
  <data key="d0">Q7RTV2</data>
  <data key="d28">2R3X</data>
  <data key="d29">Humans</data>
  <data key="d30">Enzyme</data>
  <data key="d31">Transferase</data>
  <data key="d32">Cytoplasm</data>
  <data key="d33">GSTA2</data>
  <data key="d34">Hypertensive disease</data>
  <data key="d35">Glutathione</data>
  <data key="d36">https://www.drugbank.ca/polypeptides/Q7RTV2</data>
  <data key="d16">Glutathione S-transferase A5</data>
  <data key="d17">https://cdn.rcsb.org/images/structures/r3/2r3x/2r3x_assembly-1.jpeg</data>
  <data key="d18">Target</data>
  <data key="d19">1</data>
  <data key="d20">0.14365131823571337</data>
  <data key="d21">0.0</data>
  <data key="d22">5.768050119481645e-06</data>
  <data key="d23">0</data>
  <data key="d24">0</data>
  <data key="d25">#12EAEA</data>
  <data key="d26">#0EBEBE</data>
</node>
<node id="Glutathione S-transferase P">
  <data key="d27">GSTP1</data>
  <data key="d0">P09211</data>
  <data key="d28">Not Available</data>
  <data key="d29">Humans</data>
  <data key="d30">Enzyme</data>
  <data key="d31">Transferase</data>
  <data key="d32">Cytoplasm</data>
  <data key="d33">PRDX6</data>
  <data key="d34">Lung Neoplasms, Prostatic Neoplasms, Mammary Neoplasms, Hypertensive disease, Carotid Artery Diseases, Kidney Diseases, Psychotic Disorders, Stomach Neoplasms, Peripheral Nervous System Diseases, Autosome Abnormalities, Chromosome Aberrations, Drug Allergy, Precancerous Conditions, Vestibular Diseases, Amphetamine-Related Disorders, External Carotid Artery Diseases, Internal Carotid Artery Diseases, Sarcoma, Esophageal Neoplasms, Colorectal Neoplasms, Lung diseases, Diabetes Mellitus, Liver diseases, Lymphoma, Skin lesion, Secondary Neoplasm, Congenital Abnormality, Drug Eruptions, Laryngeal Diseases, Peripheral Neuropathy, Signs and Symptoms, Respiratory, B-Cell Lymphomas, MYELODYSPLASTIC SYNDROME, Infection, Adenoma, Anxiety Disorders, Mental disorders, Urinary Bladder Diseases, Colonic Neoplasms, Deglutition Disorders, Drug abuse, Endometrial Neoplasms, Disorder of eye, Gingival Diseases, Head and Neck Neoplasms, Congenital Heart Defects, Hepatitis, Alcoholic Liver Diseases, Mouth Neoplasms, Myeloproliferative disease, Nephrotic Syndrome, Occupational Diseases, Periodontal Diseases, Pituitary Neoplasms, Prostatic Diseases, Respiration Disorders, Respiratory Tract Infections, Testicular Neoplasms, Congenital heart disease, Neurofibromatoses, Deformity, Hematologic Neoplasms, Neurodegenerative Disorders, Disorder of macula of retina, Drug Dependence, Neoplasms, Intracranial, Neurodevelopmental Disorders, Chronic Kidney Diseases</data>
  <data key="d35">Clomipramine, Glutathione, (9R,10R)-9-(S-glutathionyl)-10-hydroxy-9,10-dihydrophenanthrene, S-Hydroxycysteine, Cibacron Blue, 2-(N-morpholino)ethanesulfonic acid, S-Hexylglutathione, Glutathione sulfonic acid, S-(4-nitrobenzyl)glutathione, Canfosfamide, Ezatiostat, S-NONYL-CYSTEINE, S-(4-BROMOBENZYL)CYSTEINE, Vitamin E, Chlorambucil, Busulfan, Etoposide, Cisplatin, Carboplatin, Oxaliplatin, Deoxycholic acid, Exisulind, Hypericin, Clozapine, Troglitazone, Dinitrochlorobenzene, Curcumin, Etacrynic acid, alpha-Tocopherol succinate, D-alpha-Tocopherol acetate, Curcumin sulfate, Acetaminophen, Glutathione disulfide</data>
  <data key="d36">https://www.drugbank.ca/polypeptides/P09211</data>
  <data key="d16">Glutathione S-transferase P</data>
  <data key="d17">https://cdn.rcsb.org/images/structures/ot/not available/not available_model-1.jpeg</data>
  <data key="d18">Target</data>
  <data key="d19">2</data>
  <data key="d20">0.15200337826774826</data>
  <data key="d21">0.002359677992905956</data>
  <data key="d22">1.1268297742314136e-05</data>
  <data key="d23">0</data>
  <data key="d24">0</data>
  <data key="d25">#12EAEA</data>
  <data key="d26">#0EBEBE</data>
</node>
<node id="Glutathione S-transferase omega-1">
  <data key="d27">GSTO1</data>
  <data key="d0">P78417</data>
  <data key="d28">Not Available</data>
  <data key="d29">Humans</data>
  <data key="d30">Enzyme</data>
  <data key="d31">Not Available</data>
  <data key="d32">Cytoplasm</data>
  <data key="d33"></data>
  <data key="d34">Neurodegenerative Disorders, Precancerous Conditions, Prostatic Neoplasms, Dermatologic disorders, Benign Neoplasm, Degenerative Diseases, Central Nervous System, Degenerative Diseases, Spinal Cord, Cerebrovascular accident, B-Cell Lymphomas, Autoimmune Diseases, Brain Neoplasms, Carcinoma, Cerebrovascular Disorders, HTLV-II Infections, Hypertensive disease, Inflammatory Bowel Diseases, nervous system disorder, Skin lesion, Caffeine related disorders, Inflammatory disorder, Mammary Neoplasms</data>
  <data key="d35">Glutathione, Vitamin E, alpha-Tocopherol succinate, D-alpha-Tocopherol acetate</data>
  <data key="d36">https://www.drugbank.ca/polypeptides/P78417</data>
  <data key="d16">Glutathione S-transferase omega-1</data>
  <data key="d17">https://cdn.rcsb.org/images/structures/ot/not available/not available_model-1.jpeg</data>
  <data key="d18">Target</data>
  <data key="d19">1</data>
  <data key="d20">0.14365131823571337</data>
  <data key="d21">0.0</data>
  <data key="d22">5.768050119481645e-06</data>
  <data key="d23">0</data>
  <data key="d24">0</data>
  <data key="d25">#12EAEA</data>
  <data key="d26">#0EBEBE</data>
</node>
<node id="Glutathione peroxidase 1">
  <data key="d27">GPX1</data>
  <data key="d0">P07203</data>
  <data key="d28">Not Available</data>
  <data key="d29">Humans</data>
  <data key="d30">Enzyme</data>
  <data key="d31">Oxidoreductase</data>
  <data key="d32">Cytoplasm</data>
  <data key="d33">SOD2, GSR, SOD1, SOD3, GSS</data>
  <data key="d34">Hypertensive disease, Cardiovascular Diseases, Lung Neoplasms, Mammary Neoplasms, Cardiomyopathy, Dilated, Head and Neck Neoplasms, Head Neoplasms, Neck Neoplasms, Upper Aerodigestive Tract Neoplasms, Diabetes Mellitus, Inflammatory Bowel Diseases, Lung diseases, Cerebrovascular accident, Adenocarcinoma, Adenoma, Autoimmune Diseases, Bone Diseases, Diabetic Neuropathies, Liver neoplasms, Lymphoma, Metabolic Diseases, Myeloproliferative disease, nervous system disorder, Peripheral Neuropathy, Prostatic Diseases, Prostatic Neoplasms, Peripheral Vascular Diseases, Prolapse of female genital organs, Dyslipidemias, Disorder of skeletal system, Complications of Diabetes Mellitus, Mitochondrial Diseases, Drug Dependence, Chronic Kidney Diseases, Peripheral Nervous System Diseases</data>
  <data key="d35">Glutathione, Polaprezinc, Thimerosal, Selenious acid, Hydrogen peroxide, Cannabidiol, Nabiximols, Medical Cannabis, Glutathione disulfide, Benzoyl peroxide</data>
  <data key="d36">https://www.drugbank.ca/polypeptides/P07203</data>
  <data key="d16">Glutathione peroxidase 1</data>
  <data key="d17">https://cdn.rcsb.org/images/structures/ot/not available/not available_model-1.jpeg</data>
  <data key="d18">Target</data>
  <data key="d19">2</data>
  <data key="d20">0.16655257970244564</data>
  <data key="d21">0.011274933749268115</data>
  <data key="d22">3.1099312433232885e-05</data>
  <data key="d23">0</data>
  <data key="d24">0</data>
  <data key="d25">#12EAEA</data>
  <data key="d26">#0EBEBE</data>
</node>
<node id="Glutathione peroxidase 2">
  <data key="d27">GPX2</data>
  <data key="d0">P18283</data>
  <data key="d28">Not Available</data>
  <data key="d29">Humans</data>
  <data key="d30">Not Available</data>
  <data key="d31">Not Available</data>
  <data key="d32">Cytoplasm</data>
  <data key="d33">GSR, SOD2, SOD1, SOD3</data>
  <data key="d34">Liver neoplasms, Mammary Neoplasms, Neoplasms, Malignant Neoplasms, Primary malignant neoplasm, Carcinoma, Inflammatory Bowel Diseases, Adenoma, Colonic Neoplasms, Colorectal Neoplasms</data>
  <data key="d35">Glutathione, Glutathione disulfide, Benzoyl peroxide</data>
  <data key="d36">https://www.drugbank.ca/polypeptides/P18283</data>
  <data key="d16">Glutathione peroxidase 2</data>
  <data key="d17">https://cdn.rcsb.org/images/structures/ot/not available/not available_model-1.jpeg</data>
  <data key="d18">Target</data>
  <data key="d19">1</data>
  <data key="d20">0.14365131823571337</data>
  <data key="d21">0.0</data>
  <data key="d22">5.768050119481645e-06</data>
  <data key="d23">0</data>
  <data key="d24">0</data>
  <data key="d25">#12EAEA</data>
  <data key="d26">#0EBEBE</data>
</node>
<node id="Glutathione S-transferase theta-1">
  <data key="d27">GSTT1</data>
  <data key="d0">P30711</data>
  <data key="d28">Not Available</data>
  <data key="d29">Humans</data>
  <data key="d30">Enzyme</data>
  <data key="d31">Transferase</data>
  <data key="d32">Cytoplasm</data>
  <data key="d33"></data>
  <data key="d34">Lung Neoplasms, Prostatic Neoplasms, Carcinoma, Autosome Abnormalities, Chromosome Aberrations, Skin Neoplasms, Benign Neoplasm, Amphetamine-Related Disorders, Mammary Neoplasms, Adenocarcinoma, Inflammatory Bowel Diseases, Stomach Neoplasms, Colorectal Neoplasms, Cardiovascular Diseases, Colonic Neoplasms, Lymphoma, Chronic Kidney Diseases, Congenital Abnormality, Drug Eruptions, HIV Infections, Laryngeal Diseases, Alcoholic Liver Diseases, Psychotic Disorders, Skin lesion, Congenital defects, Adenoma, Anxiety Disorders, Autoimmune Diseases, Carotid Artery Diseases, Cervix Diseases, Colonic Diseases, Drug abuse, Disorder of eye, Hematological Disease, Immunologic Deficiency Syndromes, Intestinal Neoplasms, Kidney Diseases, Liver neoplasms, Lung diseases, Mouth Neoplasms, Myeloproliferative disease, Nephrotic Syndrome, Occupational Diseases, Disorder of the optic nerve, Peripheral Neuropathy, Rectal Neoplasms, Respiration Disorders, Respiratory Tract Diseases, Retinal Diseases, Cerebrovascular accident, Temporomandibular Joint Disorders, Thyroid Diseases, Uterine Fibroids, Virus Diseases, B-Cell Lymphomas, Congenital heart disease, Gastrointestinal Stromal Tumors, Chronic liver disease, Hematopoietic Neoplasms, Hematologic Neoplasms, Mood Disorders, Arteriopathic disease, Peripheral Nervous System Diseases</data>
  <data key="d35">Glutathione, Etoposide, Cisplatin, Carboplatin, Oxaliplatin, Polaprezinc, Glutathione disulfide</data>
  <data key="d36">https://www.drugbank.ca/polypeptides/P30711</data>
  <data key="d16">Glutathione S-transferase theta-1</data>
  <data key="d17">https://cdn.rcsb.org/images/structures/ot/not available/not available_model-1.jpeg</data>
  <data key="d18">Target</data>
  <data key="d19">1</data>
  <data key="d20">0.14365131823571337</data>
  <data key="d21">0.0</data>
  <data key="d22">5.768050119481645e-06</data>
  <data key="d23">0</data>
  <data key="d24">0</data>
  <data key="d25">#12EAEA</data>
  <data key="d26">#0EBEBE</data>
</node>
<node id="Maleylacetoacetate isomerase">
  <data key="d27">GSTZ1</data>
  <data key="d0">O43708</data>
  <data key="d28">Not Available</data>
  <data key="d29">Humans</data>
  <data key="d30">Enzyme</data>
  <data key="d31">Not Available</data>
  <data key="d32">Cytoplasm</data>
  <data key="d33">HGD, FAH</data>
  <data key="d34">Vestibular Diseases, Neoplasms, Liver neoplasms, Cerebrovascular accident</data>
  <data key="d35">Glutathione, 1,4-Dithiothreitol, Dichloroacetic acid, Glycerin</data>
  <data key="d36">https://www.drugbank.ca/polypeptides/O43708</data>
  <data key="d16">Maleylacetoacetate isomerase</data>
  <data key="d17">https://cdn.rcsb.org/images/structures/ot/not available/not available_model-1.jpeg</data>
  <data key="d18">Target</data>
  <data key="d19">1</data>
  <data key="d20">0.14365131823571337</data>
  <data key="d21">0.0</data>
  <data key="d22">5.768050119481645e-06</data>
  <data key="d23">0</data>
  <data key="d24">0</data>
  <data key="d25">#12EAEA</data>
  <data key="d26">#0EBEBE</data>
</node>
<node id="Epididymal secretory glutathione peroxidase">
  <data key="d27">GPX5</data>
  <data key="d0">O75715</data>
  <data key="d28">Not Available</data>
  <data key="d29">Humans</data>
  <data key="d30">Not Available</data>
  <data key="d31">Not Available</data>
  <data key="d32">Secreted</data>
  <data key="d33">SOD1, SOD2, SOD3, GSS</data>
  <data key="d34"></data>
  <data key="d35">Glutathione, Glutathione disulfide, Benzoyl peroxide</data>
  <data key="d36">https://www.drugbank.ca/polypeptides/O75715</data>
  <data key="d16">Epididymal secretory glutathione peroxidase</data>
  <data key="d17">https://cdn.rcsb.org/images/structures/ot/not available/not available_model-1.jpeg</data>
  <data key="d18">Target</data>
  <data key="d19">1</data>
  <data key="d20">0.14365131823571337</data>
  <data key="d21">0.0</data>
  <data key="d22">5.768050119481645e-06</data>
  <data key="d23">0</data>
  <data key="d24">0</data>
  <data key="d25">#12EAEA</data>
  <data key="d26">#0EBEBE</data>
</node>
<node id="Glutathione peroxidase 3">
  <data key="d27">GPX3</data>
  <data key="d0">P22352</data>
  <data key="d28">Not Available</data>
  <data key="d29">Humans</data>
  <data key="d30">Not Available</data>
  <data key="d31">Not Available</data>
  <data key="d32">Secreted</data>
  <data key="d33">GSR, SOD2, SOD1, SOD3</data>
  <data key="d34">Neoplasms, Adenocarcinoma, Liver neoplasms, Lung Neoplasms, Prostatic Neoplasms, Benign Neoplasm, Degenerative Diseases, Central Nervous System, Neurodegenerative Disorders, Degenerative Diseases, Spinal Cord, Lung diseases, Carcinoma, Kidney Diseases, Secondary Neoplasm, Cardiovascular Diseases, Cerebrovascular accident, MYELODYSPLASTIC SYNDROME, Diabetes Mellitus, Heart Diseases, HIV Infections, Hypertensive disease, Metabolic Diseases, Disorder of macula of retina, Arteriopathic disease, Cardiomyopathies, Chronic Kidney Diseases</data>
  <data key="d35">Glutathione, Glutathione disulfide, Benzoyl peroxide</data>
  <data key="d36">https://www.drugbank.ca/polypeptides/P22352</data>
  <data key="d16">Glutathione peroxidase 3</data>
  <data key="d17">https://cdn.rcsb.org/images/structures/ot/not available/not available_model-1.jpeg</data>
  <data key="d18">Target</data>
  <data key="d19">1</data>
  <data key="d20">0.14365131823571337</data>
  <data key="d21">0.0</data>
  <data key="d22">5.768050119481645e-06</data>
  <data key="d23">0</data>
  <data key="d24">0</data>
  <data key="d25">#12EAEA</data>
  <data key="d26">#0EBEBE</data>
</node>
<node id="Aldose reductase">
  <data key="d27">AKR1B1</data>
  <data key="d0">P15121</data>
  <data key="d28">Not Available</data>
  <data key="d29">Humans</data>
  <data key="d30">Enzyme</data>
  <data key="d31">Oxidoreductase</data>
  <data key="d32">Cytoplasm</data>
  <data key="d33">SORD, DHDH, SPR, DHFR</data>
  <data key="d34">Complications of Diabetes Mellitus, Diabetic Neuropathies, Endometrial Neoplasms, Hypersensitivity, Liver neoplasms, Malignant Neoplasms, Diabetes Mellitus, Kidney Diseases, Neoplasms, Retinal Diseases, Primary malignant neoplasm, Neuropathy, Adenoma, Cardiovascular Diseases, Disorder of eye, Hypertensive disease, Peripheral Neuropathy, Peripheral Nervous System Diseases, Tumors of Adrenal Cortex, Carcinoma, Colonic Neoplasms, Herpes Simplex Infections, Intestinal Diseases, Liver diseases, Alcoholic Liver Diseases, Myopathy, Disorder of the optic nerve, Cerebrovascular accident, Uterine Fibroids, Vascular Diseases, Benign Neoplasm, Malignant neoplasm of mouth, Renal glomerular disease, Congenital Disorders of Glycosylation, Cardiomyopathies, Mammary Neoplasms, Chronic Kidney Diseases</data>
  <data key="d35">NADH, Sulindac, Inhibitor Idd 384, alpha-D-glucose 6-phosphate, Alrestatin, Fidarestat, (S,R)-fidarestat, N-Acetylalanine, Sorbinil, IDD552, Cacodylic acid, Nicotinamide adenine dinucleotide phosphate, Citric acid, Tolrestat, Ranirestat, Pimagedine, Zenarestat, QR-333, (2-{[(4-BROMO-2-FLUOROBENZYL)AMINO]CARBONYL}-5-CHLOROPHENOXY)ACETIC ACID, (5-CHLORO-2-{[(3-NITROBENZYL)AMINO]CARBONYL}PHENOXY)ACETIC ACID, Lidorestat, {3-[(5-CHLORO-1,3-BENZOTHIAZOL-2-YL)METHYL]-2,4-DIOXO-3,4-DIHYDROPYRIMIDIN-1(2H)-YL}ACETIC ACID, 3-[5-(3-nitrophenyl)thiophen-2-yl]propanoic acid, CP-744809, (R)-minalrestat, 4-[3-(3-NITROPHENYL)-1,2,4-OXADIAZOL-5-YL]BUTANOIC ACID, {4-[(CARBOXYMETHOXY)CARBONYL]-3,3-DIOXIDO-1-OXONAPHTHO[1,2-D]ISOTHIAZOL-2(1H)-YL}ACETIC ACID, 2-(CARBOXYMETHYL)-1-OXO-1,2-DIHYDRONAPHTHO[1,2-D]ISOTHIAZOLE-4-CARBOXYLIC ACID 3,3-DIOXIDE, IDD594, {[5-(5-nitro-2-furyl)-1,3,4-oxadiazol-2-yl]thio}acetic acid, 2-(3-((4,5,7-trifluorobenzo[d]thiazol-2-yl)methyl)-1H-pyrrolo[2,3-b]pyridin-1-yl)acetic acid, Zopolrestat, Glutathione, Exisulind, Brexanolone, Fenofibrate, Gavorestat, Lumateperone</data>
  <data key="d36">https://www.drugbank.ca/polypeptides/P15121</data>
  <data key="d16">Aldose reductase</data>
  <data key="d17">https://cdn.rcsb.org/images/structures/ot/not available/not available_model-1.jpeg</data>
  <data key="d18">Target</data>
  <data key="d19">1</data>
  <data key="d20">0.14365131823571337</data>
  <data key="d21">0.0</data>
  <data key="d22">5.768050119481645e-06</data>
  <data key="d23">0</data>
  <data key="d24">0</data>
  <data key="d25">#12EAEA</data>
  <data key="d26">#0EBEBE</data>
</node>
<node id="Matrix metalloproteinase-9">
  <data key="d27">MMP9</data>
  <data key="d0">P14780</data>
  <data key="d28">Not Available</data>
  <data key="d29">Humans</data>
  <data key="d30">Enzyme</data>
  <data key="d31">Protease</data>
  <data key="d32">Secreted</data>
  <data key="d33">TIMP1, TIMP2, PLG, VEGFA, CD44, CXCL1, CDH1, STAT3, SRC, MMP10</data>
  <data key="d34">Hypertensive disease, Colonic Neoplasms, Prostatic Neoplasms, Liver diseases, Bone neoplasms, Retinal Diseases, Skin Neoplasms, Aortic Diseases, Colorectal Neoplasms, Diabetic Neuropathies, Kidney Diseases, Diabetic Polyneuropathies, Lung diseases, Delirium, Dementia, Amnestic, Cognitive Disorders, Alcoholic Liver Diseases, Mycoplasma Infections, Adenocarcinoma, Diabetes Mellitus, Lung Neoplasms, B-Cell Lymphomas, Inflammatory Bowel Diseases, Malignant neoplasm of mouth, Autoimmune Diseases, Lymphoma, Adenoma, Brain Neoplasms, Stomach Neoplasms, Chronic Kidney Diseases, Heart Diseases, Vascular Diseases, MYELODYSPLASTIC SYNDROME, Infection, CNS disorder, Esophageal Neoplasms, Periodontal Diseases, Virus Diseases, Endometrial Neoplasms, Liver neoplasms, Mouth Neoplasms, Myopathy, Peripheral Neuropathy, Sarcoma, Neoplasms, Intracranial, Airway Obstruction, Anxiety Disorders, Bacterial Infections, Brain Diseases, Cardiomyopathy, Dilated, Carotid Artery Diseases, Cerebrovascular Disorders, Giant Cell Tumors, nervous system disorder, Skin lesion, Spinal Cord Neoplasms, Peripheral Vascular Diseases, Meningitis, Bacterial, Benign Neoplasm, Gastrointestinal Stromal Tumors, Adult Solid Neoplasm, Neuropathy, Neurodegenerative Disorders, Oropharyngeal disorders, Malignant neoplasm of soft tissue, Peripheral Nervous System Diseases, Acquired Immunodeficiency Syndrome, Arterial Occlusive Diseases, Mental disorders, Blood Coagulation Disorders, Breast Diseases, Cervix Diseases, Congenital chromosomal disease, Cognition Disorders, Eating Disorders, Hepatitis, Herpes Simplex Infections, HTLV-I Infections, Immunologic Deficiency Syndromes, Arthropathy, Diseases of mitral valve, Mycobacterium Infections, Mycosis Fungoides, Myeloproliferative disease, Neuromuscular Diseases, Opportunistic Infections, Parasitic Diseases, Pituitary Neoplasms, Pleural effusion disorder, Prostatic Diseases, Psychotic Disorders, Refractive Errors, Respiratory Syncytial Virus Infections, Respiratory Tract Infections, Dermatologic disorders, Spinal Cord Diseases, Temporomandibular Joint Disorders, Urinary tract infection, Viral hepatitis, Ureaplasma Infections, Epstein-Barr Virus Infections, Migraine Disorders, Disease of mucous membrane, Inflammatory disease of the central nervous system, Lung Diseases, Interstitial, Amyloid Neuropathies, Familial, Pelvic Inflammatory Disease, Dyslipidemias, Hantavirus Infections, Chronic disease of respiratory system, Chronic liver disease, Complications of Diabetes Mellitus, Hematologic Neoplasms, Congenital neurologic anomalies, Obstetric disorders, Muscular Dystrophies, Limb-Girdle, Genital infection, Lower respiratory tract infection viral, Arteriopathic disease, Cardiomyopathies, Arteriovenous Malformations, Cerebral, Drug Dependence, Peripheral Arterial Diseases, Sex Differentiation Disorders, Neurocognitive Disorders, Diverticular Diseases, Sarcoma of soft tissue</data>
  <data key="d35">Marimastat, Minocycline, 2-Amino-N,3,3-Trimethylbutanamide, 2-{[Formyl(Hydroxy)Amino]Methyl}-4-Methylpentanoic Acid, AE-941, PG-530742, Endostatin, Captopril, 5-(4-PHENOXYPHENYL)-5-(4-PYRIMIDIN-2-YLPIPERAZIN-1-YL)PYRIMIDINE-2,4,6(2H,3H)-TRIONE, (2R)-2-AMINO-3,3,3-TRIFLUORO-N-HYDROXY-2-{[(4-PHENOXYPHENYL)SULFONYL]METHYL}PROPANAMIDE, (3R)-4,4-DIFLUORO-3-[(4-METHOXYPHENYL)SULFONYL]BUTANOIC ACID, Glutathione, Zinc, Zinc acetate, Zinc chloride, Zinc sulfate, unspecified form</data>
  <data key="d36">https://www.drugbank.ca/polypeptides/P14780</data>
  <data key="d16">Matrix metalloproteinase-9</data>
  <data key="d17">https://cdn.rcsb.org/images/structures/ot/not available/not available_model-1.jpeg</data>
  <data key="d18">Target</data>
  <data key="d19">3</data>
  <data key="d20">0.17957022338752934</data>
  <data key="d21">0.049939863031664894</data>
  <data key="d22">0.00119177990077563</data>
  <data key="d23">0</data>
  <data key="d24">0</data>
  <data key="d25">#12EAEA</data>
  <data key="d26">#0EBEBE</data>
</node>
<node id="Cytochrome P450 3A4">
  <data key="d27">CYP3A4</data>
  <data key="d0">P08684</data>
  <data key="d28">Not Available</data>
  <data key="d29">Humans</data>
  <data key="d30">Enzyme</data>
  <data key="d31">Cytochrome P450</data>
  <data key="d32">Endoplasmic reticulum membrane</data>
  <data key="d33">UGT1A1, CYP2C9, UGT2B7, FMO3, FMO1, NR1I2, UGT1A8, EPHX1, CES1, UGT1A6</data>
  <data key="d34">Mammary Neoplasms, Prostatic Neoplasms, Neoplasms, Protein measurement, Caffeine related disorders, Diabetes Mellitus, Liver neoplasms, Myopathy, Liver diseases, Chronic Kidney Diseases, Cardiovascular Diseases, Drug abuse, HIV Infections, Inflammatory Bowel Diseases, Kidney Diseases, Lung Neoplasms, Chronic liver disease, Adenocarcinoma, CNS disorder, Connective Tissue Diseases, Endometrial Neoplasms, Hepatitis, Lymphoma, Movement Disorders, Myeloproliferative disease, Nephrotic Syndrome, Peripheral Neuropathy, Disorders of Porphyrin Metabolism, Reoviridae Infections, Thalassemia, Upper Respiratory Infections, Gastrointestinal Stromal Tumors, Deformity of limb, Neuropathy, Sarcoma, Drug Dependence, Secondary Neoplasm, MYELODYSPLASTIC SYNDROME, Malignant neoplasm of soft tissue, Peripheral Nervous System Diseases</data>
  <data key="d35">Pradefovir mesylate, Flunisolide, Cevimeline, Bortezomib, Fluconazole, Dofetilide, Pantoprazole, Eletriptan, Nelfinavir, Indinavir, Lovastatin, Reboxetine, Nevirapine, Ranolazine, Ziprasidone, Isradipine, Disopyramide, Conjugated estrogens, Etonogestrel, Bupivacaine, Bexarotene, Vindesine, Gefitinib, Dihydroergotamine, Fluorometholone, Terfenadine, Diltiazem, Alfuzosin, Vinorelbine, Grepafloxacin, Mirtazapine, Amlodipine, Nimodipine, Sorafenib, Nisoldipine, Eszopiclone, Alprazolam, Zolpidem, Betamethasone, Loratadine, Quinine, Dronabinol, Montelukast, Buspirone, Darifenacin, Albendazole, Lercanidipine, Erlotinib, Rofecoxib, Toremifene, Vincristine, Bosentan, Vinblastine, Voriconazole, Fluticasone propionate, Ethosuximide, Medroxyprogesterone acetate, Cisapride, Rifabutin, Imatinib, Nicardipine, Testosterone, Efavirenz, Prednisone, Clofibrate, Astemizole, Simvastatin, Aprepitant, Galantamine, Tamoxifen, Losartan, Midazolam, Ergotamine, Eplerenone, Amprenavir, Delavirdine, Nateglinide, Esomeprazole, Hydrocortisone, Zileuton, Modafinil, Dolasetron, Clopidogrel, Irinotecan, Hydrocortamate, Etoposide, Roxithromycin, Alfentanil, Fentanyl, Tadalafil, Diazepam, Mifepristone, Loperamide, Donepezil, Prednisolone, Vardenafil, Tacrolimus, Conivaptan, Sirolimus, Granisetron, Triazolam, Ondansetron, Tiagabine, Cocaine, Zonisamide, Paricalcitol, Tinidazole, Almotriptan, Buprenorphine, Tipranavir, Salmeterol, Hydrocodone, Methylprednisolone, Zaleplon, Telithromycin, Ethinylestradiol, Exemestane, Doxorubicin, Levobupivacaine, Letrozole, Busulfan, Cinacalcet, Felodipine, Ketoconazole, Rifampicin, Nitrendipine, Oxybutynin, Clonazepam, Atazanavir, Atorvastatin, Pimozide, Sibutramine, Chlorpheniramine, Nifedipine, Rabeprazole, Pioglitazone, Nefazodone, Cilostazol, Itraconazole, Escitalopram, Domperidone, Clindamycin, Bromocriptine, Lomustine, Clarithromycin, Estazolam, Finasteride, Halofantrine, Budesonide, Quetiapine, Levacetylmethadol, Paclitaxel, Saquinavir, Dexamethasone, Aripiprazole, Dasatinib, Retapamulin, Sitagliptin, Lapatinib, Darunavir, Sunitinib, Posaconazole, Mibefradil, Troglitazone, Lopinavir, Pranlukast, Ciclesonide, Alosetron, Maraviroc, Tiotropium, Solifenacin, Metyrapone, Palonosetron, Dexloxiglumide, Calanolide A, Valdecoxib, Sertindole, Plitidepsin, Tesmilifene, Methadone, Rifalazil, Azimilide, Erythromycin, Etoricoxib, Carbamazepine, Rimonabant, Udenafil, Temsirolimus, Avasimibe, Capravirine, Vicriviroc, Laquinimod, Fluvastatin, Sildenafil, Cabergoline, Lisuride, Pergolide, Rotigotine, Cerivastatin, Clotrimazole, Risperidone, Omeprazole, Selegiline, Halothane, Ifosfamide, Miconazole, Meloxicam, Quinidine, Trazodone, Fluvoxamine, Amitriptyline, Nortriptyline, Citalopram, Cyclobenzaprine, Fluoxetine, Sertraline, Mianserin, Antipyrine, Amiodarone, Dapsone, Cyclophosphamide, Trabectedin, Phenprocoumon, Warfarin, Venlafaxine, Terbinafine, Azelastine, Cyclosporine, Verapamil, Estradiol, Progesterone, Caffeine, Codeine, Dextromethorphan, Docetaxel, Haloperidol, Lidocaine, Propranolol, Cimetidine, Chloramphenicol, Ciprofloxacin, Norfloxacin, Ambrisentan, Armodafinil, Benzphetamine, Bisoprolol, Calcitriol, Chloroquine, Clobazam, Clorazepic acid, Digitoxin, Dronedarone, Estrone sulfate, Etravirine, Everolimus, Felbamate, Fesoterodine, Flurazepam, Flutamide, Guanfacine, Ixabepilone, Lansoprazole, Levonorgestrel, Mefloquine, Nilotinib, Nilvadipine, Oxycodone, Pazopanib, Pipotiazine, Praziquantel, Primaquine, Dextropropoxyphene, Repaglinide, Rivaroxaban, Romidepsin, Silodosin, Tamsulosin, Teniposide, Tetracycline, Theophylline, Tolterodine, Tolvaptan, Tramadol, Trimethoprim, Zopiclone, Aminoglutethimide, Fosphenytoin, Nafcillin, Oxcarbazepine, Pentobarbital, Phenobarbital, Phenytoin, Primidone, Rifapentine, Colchicine, Ergometrine, Ketamine, Methylergometrine, Saxagliptin, Sufentanil, Bicalutamide, Desipramine, Metronidazole, Sitaxentan, Aminophenazone, Clozapine, Promazine, Carvedilol, Zafirlukast, Diclofenac, Celecoxib, Glyburide, Sulfinpyrazone, Seratrodast, Ketobemidone, Clomipramine, Estrone, Imipramine, Adinazolam, Temazepam, Vanoxerine, Cholecalciferol, Oxymorphone, Orphenadrine, Cabazitaxel, Resveratrol, Desvenlafaxine, Artemether, Lumefantrine, Acetazolamide, Ambroxol, Aminophylline, Argatroban, Arsenic trioxide, Azatadine, Azithromycin, Bezafibrate, Bifonazole, Brinzolamide, Caspofungin, Chlorpromazine, Chlorzoxazone, Clofazimine, Clomethiazole, Clotiazepam, Cytarabine, Danazol, Daunorubicin, Dimethyl sulfoxide, Disulfiram, Doxycycline, Econazole, Epinastine, Epinephrine, Estramustine, Ethanol, Ethylmorphine, Flucloxacillin, Flunitrazepam, Fulvestrant, Hydralazine, Imiquimod, Irbesartan, Ivermectin, Quinacrine, Mequitazine, Metamizole, Methaqualone, Methoxyflurane, Methyltestosterone, Mexiletine, Mitoxantrone, Morphine, Naloxone, Nicotinamide, Nicotine, Nitrazepam, Olopatadine, Acetaminophen, Perhexiline, Perphenazine, Meperidine, Phenacetin, Phenelzine, Phenylbutazone, Pilocarpine, Prazepam, Probenecid, Propafenone, Quazepam, Raloxifene, Ranitidine, Rifaximin, Ropivacaine, Rutin, Salbutamol, Sevoflurane, Sulfadiazine, Sulfamethoxazole, Tasosartan, Methimazole, Thiotepa, Tioconazole, Topiramate, Trimethadione, Troleandomycin, Valproic acid, Yohimbine, Zidovudine, Zomepirac, Cortisone acetate, Paramethasone, Ketazolam, Tofisopam, Paramethadione, Tretinoin, Ramelteon, Iloperidone, Acenocoumarol, Vilazodone, Diethylstilbestrol, Clonidine, Ezetimibe, Griseofulvin, Indapamide, Telaprevir, Ivacaftor, Casopitant, Banoxantrone, Indacaterol, Ticagrelor, Capsaicin, Noscapine, Cefradine, Chenodeoxycholic acid, Chlorphenesin, Clevidipine, Dalfopristin, Deferasirox, Dicloxacillin, Indisulam, Orlistat, Oxiconazole, Pegvisomant, Pinacidil, Quinupristin, Pimecrolimus, Aldesleukin, Apixaban, Lomitapide, Vismodegib, Triamcinolone, Rilpivirine, Prasugrel, Asenapine, Nitric Oxide, Ulipristal, Lurasidone, Brentuximab vedotin, Lorcaserin, Vandetanib, Boceprevir, Cabozantinib, Ruxolitinib, Abiraterone, Vemurafenib, Linagliptin, Perampanel, Crizotinib, Axitinib, Mirabegron, Avanafil, Regorafenib, Enzalutamide, Tofacitinib, Bosutinib, Ponatinib, Bedaquiline, Rufinamide, Fluticasone furoate, Canagliflozin, Alogliptin, Ospemifene, Pomalidomide, Trametinib, Dabrafenib, Trastuzumab emtansine, Taurochenodeoxycholic acid, Doxepin, Mycophenolate mofetil, Levomilnacipran, Macitentan, Luliconazole, Dapagliflozin, Eliglustat, Apremilast, Naloxegol, Ibrutinib, Isoniazid, Olaparib, Lenvatinib, Palbociclib, Idelalisib, Vortioxetine, Vilanterol, Ivabradine, Aliskiren, Elvitegravir, Cariprazine, Parecoxib, Brexpiprazole, Rolapitant, Flibanserin, Daclatasvir, Sonidegib, Isavuconazonium, Panobinostat, Cobimetinib, Ixazomib, Osimertinib, Selexipag, Eslicarbazepine acetate, Hydroxyprogesterone caproate, Riociguat, Dasabuvir, Paritaprevir, Synthetic Conjugated Estrogens, A, Synthetic Conjugated Estrogens, B, Norgestrel, Venetoclax, Lumacaftor, St. John's Wort, Esterified estrogens, Norgestimate, Oritavancin, Fosaprepitant, Mitotane, Glycerol phenylbutyrate, Netupitant, Cobicistat, Rucaparib, Deflazacort, Icotinib, Safinamide, Deutetrabenazine, Dexchlorpheniramine maleate, Velpatasvir, Brivaracetam, Valbenazine, Odanacatib, Dexlansoprazole, Simeprevir, Grazoprevir, Delafloxacin, Topiroxostat, Perospirone, Stiripentol, Etizolam, Rupatadine, Imidafenacin, Glutathione, Manidipine, Dienogest, Neratinib, Voxilaprevir, Enasidenib, Oxymetholone, Ritonavir, Midostaurin, Elbasvir, Copanlisib, Sarilumab, Abemaciclib, Brigatinib, Baricitinib, Macimorelin, Blonanserin, Lacidipine, Cannabidiol, Testosterone cypionate, Testosterone enanthate, Testosterone undecanoate, Estradiol acetate, Estradiol benzoate, Estradiol cypionate, Estradiol dienanthate, Estradiol valerate, Piperaquine, Testosterone propionate, Lorpiprazole, Bictegravir, Apalutamide, Zotepine, Azelnidipine, Benidipine, Efonidipine, Pitolisant, Isavuconazole, Levamlodipine, Tezacaftor, Opium, Tocopherol, alpha-Tocopherol acetate, Asunaprevir, Black cohosh, Propiverine, Nabiximols, Medical Cannabis, Vinflunine, Tocofersolan, Delamanid, Bioallethrin, Fosnetupitant, Fostamatinib, Ergoloid mesylate, Dihydro-alpha-ergocryptine, Ipecac, Peppermint oil, Midecamycin, Oxetacaine, Curcumin, Danoprevir, Tianeptine, Mestranol, Lysergic acid diethylamide, Methysergide, Terguride, Aripiprazole lauroxil, Encorafenib, Letermovir, Hydrocortisone aceponate, Hydrocortisone acetate, Hydrocortisone butyrate, Hydrocortisone cypionate, Hydrocortisone phosphate, Hydrocortisone probutate, Hydrocortisone valerate, Ivosidenib, 3,5-diiodothyropropionic acid, 5-androstenedione, Alclometasone, Aldosterone, Amcinonide, Androstenedione, Beclomethasone dipropionate, Clobetasol, Clobetasol propionate, Clobetasone, Corticosterone, Corticotropin, Cyproterone acetate, Nomegestrol, Nomegestrol acetate, Desogestrel, Desonide, Desoxycorticosterone acetate, Desoxycorticosterone pivalate, Dexamethasone isonicotinate, Difluocortolone, Difluprednate, Dydrogesterone, Equilenin, Equilin, Etynodiol, Ethynodiol diacetate, Fludrocortisone, Flumethasone, Fluocinolone acetonide, Fluocinonide, Fluocortolone, Fluprednidene, Fluprednisolone, Flurandrenolide, Fluticasone, Formestane, Gestodene, Gestrinone, Halcinonide, HE3286, Hydrocortisone succinate, Hydroxyprogesterone, Liotrix, Loteprednol etabonate, Lynestrenol, Medrogestone, Medrysone, Megestrol acetate, Melengestrol, Meprednisone, Mometasone, Mometasone furoate, Norelgestromin, Norethynodrel, Prednicarbate, Prednylidene, Pregnenolone, Promegestone, Rimexolone, Atovaquone, Rifamycin, Chlormadinone, Demegestone, Quingestanol, (S)-Warfarin, Diphenadione, Ethyl biscoumacetate, Barbital, Thiamylal, Aranidipine, Barnidipine, Bencyclane, Bepridil, Agmatine, Carboxyamidotriazole, Caroverine, Cilnidipine, Cinnarizine, Cyclandelate, Darodipine, Dexniguldipine, Dexverapamil, Dotarizine, Emopamil, Eperisone, Fendiline, Fish oil, Flunarizine, Fluspirilene, Gallopamil, Lidoflazine, Lomerizine, Levomenthol, Naftopidil, Niguldipine, Niludipine, Nimesulide, Nylidrin, Otilonium, Penfluridol, Pinaverium, Prenylamine, Terodiline, Tetrahydropalmatine, Tetrandrine, Tolfenamic acid, Tranilast, Trimebutine, Seletracetam, Vinpocetine, WIN 55212-2, 6-Deoxyerythronolide B, AVE9633, Brefeldin A, Bryostatin 1, Candicidin, Carbomycin, Cethromycin, Coltuximab ravtansine, Dirithromycin, Doramectin, Epofolate, Epothilone D, Eprinomectin, Flurithromycin, GPI-1485, Kitasamycin, KOS-1584, Lorvotuzumab mertansine, Miocamycin, Mirvetuximab Soravtansine, Mitemcinal, Oleandomycin, Patupilone, Ridaforolimus, Rokitamycin, Sagopilone, Selamectin, Solithromycin, Tildipirosin, Gemfibrozil, Lanreotide, Octreotide, Pasireotide, Somatostatin, Vapreotide, Balaglitazone, Ciglitazone, Lobeglitazone, Netoglitazone, Rivoglitazone, Rosiglitazone, Ceritinib, Lestaurtinib, Saracatinib, Acalabrutinib, Paliperidone, Genistein, Dovitinib, (R)-warfarin, 6-O-benzylguanine, Segesterone acetate, Methotrexate, Dapoxetine, Indalpine, Paroxetine, Zimelidine, Milnacipran, Fusidic acid, Ribociclib, Nintedanib, Fluprednidene acetate, Fluprednisolone acetate, Roflumilast, Suvorexant, Tasimelteon, Vorapaxar, Zuclopenthixol, Dihydroergocryptine, Dihydroergocornine, Dihydroergocristine, Lacosamide, Eravacycline, Remacemide, Fidaxomicin, Ebastine, Siltuximab, Tocilizumab, Doravirine, Duvelisib, Baloxavir marboxil, Lorazepam, 9-aminocamptothecin, Methylprednisone, Nebivolol, Dacomitinib, Gilteritinib, Larotrectinib, 1,2-Benzodiazepine, Brotizolam, Vitamin D, Aprobarbital, Doxazosin, 7-ethyl-10-hydroxycamptothecin, Prucalopride, Glasdegib, Piperine, Phentermine, Triclabendazole, Metoprolol, Esketamine, Vitamin E, Siponimod, Erdafitinib, Tenofovir alafenamide, Isotretinoin, Alpelisib, Polatuzumab vedotin, Bimatoprost, Selinexor, Betamethasone phosphate, Clocortolone acetate, Cloprednol, Cortisone, Cortivazol, Halometasone, Melengestrol acetate, Methylprednisolone hemisuccinate, Prednisolone hemisuccinate, Prednisolone phosphate, Prednisone acetate, Ditiocarb, Seproxetine, Niacin, Levocetirizine, Butyrfentanyl, Pexidartinib, Dihydrocodeine, Pretomanid, Drospirenone, Hydroxychloroquine, Entrectinib, Fedratinib, Lefamulin, Istradefylline, Fosamprenavir, Ibuprofen, Mexazolam, Olanzapine, Propacetamol, Metoclopramide, Tenapanor, Curcumin sulfate, Edetate disodium anhydrous, Anastrozole, Eslicarbazepine, Trifarotene, Elexacaftor, Prednisolone acetate, Hydroxyzine, Echinacea, Lesinurad, Zanubrutinib, Ginkgo biloba, Glecaprevir, Voxelotor, Norethisterone, Cenobamate, Enfortumab vedotin, Trastuzumab deruxtecan, Lemborexant, Darolutamide, Lumateperone, Upadacitinib, Ubrogepant, Avapritinib, Tazemetostat, Rimegepant, Umifenovir, Osilodrostat, Norethindrone enanthate, Methylene blue, Ozanimod, Edetate calcium disodium anhydrous, Selumetinib, Pemigatinib, Remdesivir, Capmatinib, Selpercatinib, Ripretinib, Apomorphine, Lurbinectedin, Dexamethasone acetate, Fenfluramine, Belinostat, Fostemsavir, Abametapir, Risdiplam, Oliceridine, Clascoterone, Pralsetinib, Lonafarnib, Berotralstat, Tirbanibulin, Vibegron, Chlordiazepoxide, Tranylcypromine, Menadione, Levoketoconazole, Duloxetine, Voclosporin, Tepotinib, Scopolamine, Ethambutol, Umbralisib, Casimersen, Pyridostigmine, Tivozanib, Ponesimod, Diosmin, Pimavanserin, Glycopyrronium, Estetrol, Loncastuximab tesirine, Infigratinib, Ibrexafungerp, Samidorphan, Finerenone, Belumosudil, Thiopental, Dolutegravir, Rhein, Diacerein, Myrrh, Naldemedine, Pibrentasvir, Moxisylyte, Omega-3-carboxylic acids, Ambroxol acefyllinate, Mirodenafil, Elagolix, Foretinib, Lorlatinib, Mebendazole, Loxoprofen, Tucatinib, Remoxipride, Relugolix, Ursodeoxycholic acid, Sotorasib</data>
  <data key="d36">https://www.drugbank.ca/polypeptides/P08684</data>
  <data key="d16">Cytochrome P450 3A4</data>
  <data key="d17">https://cdn.rcsb.org/images/structures/ot/not available/not available_model-1.jpeg</data>
  <data key="d18">Target</data>
  <data key="d19">1</data>
  <data key="d20">0.14365131823571337</data>
  <data key="d21">0.0</data>
  <data key="d22">5.768050119481645e-06</data>
  <data key="d23">0</data>
  <data key="d24">0</data>
  <data key="d25">#12EAEA</data>
  <data key="d26">#0EBEBE</data>
</node>
<node id="Probable glutathione peroxidase 8">
  <data key="d27">GPX8</data>
  <data key="d0">Q8TED1</data>
  <data key="d28">Not Available</data>
  <data key="d29">Humans</data>
  <data key="d30">Not Available</data>
  <data key="d31">Not Available</data>
  <data key="d32">Membrane</data>
  <data key="d33">SOD1, SOD2, SOD3, ERO1L</data>
  <data key="d34"></data>
  <data key="d35">Glutathione, Glutathione disulfide, Benzoyl peroxide</data>
  <data key="d36">https://www.drugbank.ca/polypeptides/Q8TED1</data>
  <data key="d16">Probable glutathione peroxidase 8</data>
  <data key="d17">https://cdn.rcsb.org/images/structures/ot/not available/not available_model-1.jpeg</data>
  <data key="d18">Target</data>
  <data key="d19">1</data>
  <data key="d20">0.14365131823571337</data>
  <data key="d21">0.0</data>
  <data key="d22">5.768050119481645e-06</data>
  <data key="d23">0</data>
  <data key="d24">0</data>
  <data key="d25">#12EAEA</data>
  <data key="d26">#0EBEBE</data>
</node>
<node id="Diphenhydramine">
  <data key="d0">DB01075</data>
  <data key="d1">CN(C)CCOC(C1=CC=CC=C1)C2=CC=CC=C2</data>
  <data key="d2">D, R</data>
  <data key="d3">D04, R06</data>
  <data key="d4">R06A, D04A</data>
  <data key="d5">R06AA, D04AA</data>
  <data key="d6">D04AA33, D04AA32, R06AA52, R06AA02</data>
  <data key="d7">Histamine H1 receptor, Muscarinic acetylcholine receptor M2</data>
  <data key="d8">Cytochrome P450 2D6, Cytochrome P450 2C9, Cytochrome P450 2C19, Prostaglandin G/H synthase 1</data>
  <data key="d9"></data>
  <data key="d10">Solute carrier family 22 member 2, Solute carrier family 22 member 5</data>
  <data key="d11">Membrane receptor, Membrane receptor</data>
  <data key="d12">(R)-warfarin, (S)-Warfarin, 1-(2-Phenylethyl)-4-phenyl-4-acetoxypiperidine, 1,10-Phenanthroline, 1,2-Benzodiazepine, 2,5-Dimethoxy-4-ethylamphetamine, 2,5-Dimethoxy-4-ethylthioamphetamine, 4-Bromo-2,5-dimethoxyamphetamine, 4-Methoxyamphetamine, 5-methoxy-N,N-dimethyltryptamine, 7-Nitroindazole, 7,8-Dichloro-1,2,3,4-tetrahydroisoquinoline, Abatacept, Abediterol, Abexinostat, Abiraterone, Acebutolol, Acenocoumarol, Acepromazine, Aceprometazine, Acetazolamide, Acetohexamide, Acetophenazine, Acetyl sulfisoxazole, Acetyldigoxin, Acetylglycinamide chloral hydrate, Aclidinium, Acotiamide, Acrivastine, Adalimumab, Adenosine, Adinazolam, Adipiplon, Adrafinil, Afelimomab, Agmatine, Agomelatine, Ajmaline, Ajulemic acid, Alaproclate, Alcuronium, Alfaxalone, Alfentanil, Alfuzosin, Alimemazine, Allobarbital, Alloin, Almotriptan, Alogliptin, Alosetron, Alpelisib, Alphacetylmethadol, Alphaprodine, Alprazolam, Alprenolol, Alverine, Amantadine, Ambenonium, Amibegron, Amifampridine, Amineptine, Aminophenazone, Amiodarone, Amisulpride, Amitraz, Amitriptyline, Amitriptylinoxide, Amobarbital, Amodiaquine, Amoxapine, Amperozide, Amphetamine, Amprenavir, Anagrelide, Anakinra, Aniracetam, Anisodamine, Anisotropine methylbromide, Antazoline, Antipyrine, Apalutamide, APD791, Apixaban, Apomorphine, Apremilast, Aprindine, Aprobarbital, Apronalide, Aprotinin, Arachidonic Acid, Aranidipine, Arbaclofen Placarbil, Arbutamine, Arformoterol, Aripiprazole, Aripiprazole lauroxil, Armodafinil, Arotinolol, Arsenic trioxide, Artemether, Artenimol, Articaine, Asenapine, Astemizole, Asunaprevir, Atazanavir, Atenolol, Atomoxetine, Atovaquone, Atracurium, Atracurium besylate, Atropine, Avanafil, Avapritinib, Avasimibe, Avatrombopag, Azaperone, Azatadine, AZD-3043, Azelastine, Azimilide, Azithromycin, Baclofen, Bambuterol, Barbexaclone, Barbital, Batefenterol, Beclamide, Bedaquiline, Benactyzine, Bencyclane, Bendroflumethiazide, Benidipine, Benmoxin, Benperidol, Bentazepam, Benzatropine, Benzbromarone, Benzhydrocodone, Benzilone, Benzocaine, Benzoctamine, Benzphetamine, Benzquinamide, Benzthiazide, Benzyl alcohol, Benzylpenicilloyl polylysine, Bepridil, Berotralstat, Betahistine, Betaine, Betaxolol, Bethanidine, Bevantolol, Bevonium, Bexarotene, Bezitramide, Bicifadine, Bifemelane, Bifeprunox, Bilastine, Biperiden, Bisacodyl, Bisoxatin, Bitolterol, BL-1020, Black cohosh, Blonanserin, Bopindolol, Bornaprine, Bortezomib, Bosentan, Botulinum toxin type A, Botulinum toxin type B, Bretylium, Brexanolone, Brexpiprazole, Brilaroxazine, Brimonidine, Brivaracetam, Brofaromine, Bromazepam, Bromisoval, Bromocriptine, Bromperidol, Brompheniramine, Brotizolam, Bucindolol, Buclizine, Bufotenine, Bufuralol, Bunaftine, Bupivacaine, Bupranolol, Buprenorphine, Bupropion, Buserelin, Buspirone, Butabarbital, Butalbital, Butaperazine, Butobarbital, Butorphanol, Butriptyline, Butylscopolamine, Butyrfentanyl, Cabergoline, Cabozantinib, Calcium polycarbophil, Camazepam, Camylofin, Canakinumab, Candesartan, Candesartan cilexetil, Cannabidiol, Cannabidivarin, Cannabinol, Capecitabine, Capsaicin, Captodiame, Carbamazepine, Carbinoxamine, Carboxymethylcellulose, Carbromal, Carbutamide, Carfentanil, Carfentanil, C-11, Cariporide, Cariprazine, Carisbamate, Carisoprodol, Caroxazone, Carvedilol, Castor oil, Cathinone, Celecoxib, Celiprolol, Ceritinib, Cerivastatin, Cerlapirdine, Certolizumab pegol, Cetirizine, Cevimeline, Chloral hydrate, Chlorcyclizine, Chlordiazepoxide, Chlorhexadol, Chlormezanone, Chloroprocaine, Chloroquine, Chlorothiazide, Chlorphenoxamine, Chlorphentermine, Chlorproethazine, Chlorpromazine, Chlorpropamide, Chlorprothixene, Chlorthalidone, Chlorzoxazone, Cholecalciferol, Choline, Cibenzoline, Ciclesonide, Cicletanine, Cilansetron, Cilostazol, Cimetidine, Cimetropium, Cinacalcet, Cinazepam, Cinchocaine, Cinitapride, Cinnarizine, Cinolazepam, Cinoxacin, Ciprofloxacin, Cirazoline, Cisapride, Cisatracurium, Cisplatin, Citalopram, Clarithromycin, Clemastine, Clenbuterol, Clevidipine, Clidinium, Clobazam, Clofarabine, Clofazimine, Clomethiazole, Clomipramine, Clonazepam, Clonidine, Clopenthixol, Clopidogrel, Cloranolol, Clorazepic acid, Clorgiline, Clothiapine, Clotiazepam, Cloxazolam, Clozapine, Cobicistat, Cocaine, Coumaphos, Coumarin, Crizotinib, CUDC-101, CUDC-907, Curcumin sulfate, Cyamemazine, Cyclizine, Cyclobarbital, Cyclobenzaprine, Cyclopenthiazide, Cyclopentolate, Cyclophosphamide, Cyclopropane, Cyclosporine, Cycrimine, Cyproheptadine, Dabrafenib, Dacomitinib, Dalfampridine, Dantrolene, Dantron, Dapagliflozin, Dapoxetine, Dapsone, Darifenacin, Darunavir, Dasabuvir, Dasatinib, Deacetylbisacodyl, Deanol, Debrisoquine, Decamethonium, Degarelix, Dehydrocholic acid, Delafloxacin, Delamanid, Delavirdine, Delorazepam, Demecarium, Deoxyepinephrine, Deramciclane, Desflurane, Desipramine, Desloratadine, Desogestrel, Desomorphine, Desvenlafaxine, Detomidine, Deutetrabenazine, Dexbrompheniramine, Dexchlorpheniramine, Dexchlorpheniramine maleate, Dexetimide, Dexfenfluramine, Dexibuprofen, Dexloxiglumide, Dexmedetomidine, Dexmethylphenidate, Dextofisopam, Dextroamphetamine, Dextromoramide, Dextropropoxyphene, Dexverapamil, Dezocine, Diacerein, Diamorphine, Diazepam, Dibenzepin, Dichloralphenazone, Dichlorvos, Diclofenac, Dicoumarol, Dicyclomine, Diethyl ether, Diethylcarbamazine, Diethylpropion, Diethylstilbestrol, Difemerine, Difenoxin, Difloxacin, Digitoxin, Digoxin, Dihexyverine, Dihydro-2-thioxo-5-((5-(2-(trifluoromethyl)phenyl)-2-furanyl)methyl)-4,6(1H,5H)-pyrimidinedione, Dihydrocodeine, Dihydroergotamine, Dihydroetorphine, Dihydromorphine, Diltiazem, Dimenhydrinate, Dimetacrine, Dimethyl sulfoxide, Dimethyltryptamine, Dimetindene, Diosmin, Diphemanil, Diphenidol, Diphenoxylate, Dipotassium phosphate, Disopyramide, Distigmine, Disulfiram, Dixyrazine, DL-Methylephedrine, Dobutamine, Doconexent, Docusate, Dofetilide, Dolasetron, Domoic Acid, Domperidone, Donepezil, Dopamine, Dopexamine, Doramectin, Dosulepin, Dotarizine, Doxacurium, Doxazosin, Doxefazepam, Doxepin, Doxofylline, Doxorubicin, Doxylamine, DPDPE, Dronabinol, Dronedarone, Droperidol, Drotebanol, Droxidopa, Duloxetine, Dyclonine, Ebastine, Ecopipam, Edivoxetine, Edrophonium, Efavirenz, Efonidipine, Elagolix, Eletriptan, Eliglustat, Eltanolone, Eltoprazine, Eluxadoline, Emapalumab, Emedastine, Emepronium, Emetonium iodide, Emodin, Emylcamate, Enasidenib, Encainide, Enclomiphene, Encorafenib, Enflurane, Enoxacin, Entacapone, Entinostat, Entrectinib, Enzalutamide, Epanolol, Eperisone, Ephedra sinica root, Epinastine, Epinephrine, Epitizide, Eplivanserin, Erdafitinib, Ergoloid mesylate, Ergometrine, Eribulin, Erlotinib, Erythromycin, Esatenolol, Escitalopram, Esketamine, Eslicarbazepine, Eslicarbazepine acetate, Esmirtazapine, Esmolol, Esreboxetine, Estazolam, Estradiol, Estradiol acetate, Estradiol benzoate, Estradiol cypionate, Estradiol dienanthate, Estradiol valerate, Estrone sulfate, Eszopiclone, Etafedrine, Etanautine, Etanercept, Ethadione, Ethambutol, Ethanol, Ethchlorvynol, Ethinylestradiol, Ethosuximide, Ethotoin, Ethyl loflazepate, Ethylmorphine, Etifoxine, Etilefrine, Etiracetam, Etizolam, Etodolac, Etomidate, Etoperidone, Etoricoxib, Etorphine, Etravirine, Etybenzatropine, Everolimus, Ezogabine, Fabomotizole, Famotidine, Famphur, Farnesyl diphosphate, Farnesyl thiopyrophosphate, Fazadinium bromide, Febarbamate, Fedratinib, Felbamate, Felodipine, Fencamfamin, Fendiline, Fenfluramine, Fenofibrate, Fenoterol, Fenozolone, Fenpiverinium, Fentanyl, Fenthion, Fenyramidol, Fesoterodine, Flavoxate, Flecainide, Fleroxacin, Flibanserin, Floxuridine, Fluanisone, Fluconazole, Fludiazepam, Fluindione, Flumequine, Flunarizine, Flunitrazepam, Fluorouracil, Fluoxetine, Flupentixol, Fluphenazine, Flurazepam, Flurbiprofen, Fluspirilene, Fluticasone propionate, Fluvastatin, Fluvoxamine, Formoterol, Foscarnet, Fosphenytoin, Fospropofol, Fostemsavir, Frangula purshiana bark, Frovatriptan, Furazolidone, Fusidic acid, Gabapentin, Gabapentin enacarbil, Gaboxadol, Gadobenic acid, Galantamine, Gallamine, Gallamine triethiodide, Gallopamil, gamma-Hydroxybutyric acid, Gantacurium, Garenoxacin, Gatifloxacin, Gedocarnil, Gefitinib, Gemfibrozil, Gemifloxacin, Genistein, Gentamicin, Gepefrine, Gepirone, Geranylgeranyl diphosphate, Gilteritinib, Ginkgo biloba, Givinostat, Givosiran, Glasdegib, Glibornuride, Gliclazide, Glimepiride, Glipizide, Gliquidone, Glisoxepide, Glucagon, Glutethimide, Glyburide, Glycerin, Glycerol phenylbutyrate, Glycopyrronium, Golimumab, Goserelin, Granisetron, Grepafloxacin, Guanabenz, Guanfacine, GW842166, Halazepam, Halofantrine, Haloperidol, Halothane, Harmaline, Heptabarbital, Hexafluronium, Hexamethonium, Hexapropymate, Hexobarbital, Hexocyclium, Hexoprenaline, Higenamine, Histamine, Histrelin, Homatropine, Homatropine methylbromide, Huperzine A, Hyaluronidase, Hyaluronidase (human recombinant), Hyaluronidase (ovine), Hydracarbazine, Hydrochlorothiazide, Hydrocodone, Hydroflumethiazide, Hydromorphone, Hydroxychloroquine, Hydroxyzine, Hyoscyamine, Hypericin, Ibandronate, Ibipinabant, Ibrutinib, Ibutilide, Idalopirdine, Idarubicin, Ifenprodil, Iferanserin, Ifosfamide, Iloperidone, Imagabalin, Imatinib, Imidafenacin, Imipramine, Imipramine oxide, Indacaterol, Indalpine, Indapamide, Indenolol, Indiplon, Indisulam, Indomethacin, Infliximab, Inotersen, Iofetamine I-123, Ipecac, Ipidacrine, Ipratropium, Iprazochrome, Iprindole, Iproclozide, Iproniazid, Irbesartan, Isavuconazole, Isocarboxazid, Isoetharine, Isoflurane, Isoflurophate, Isometheptene, Isoniazid, Isoprenaline, Isopropamide, Isoxsuprine, Isradipine, Istradefylline, Itraconazole, Ivabradine, Ivosidenib, JNJ-26489112, Ketamine, Ketanserin, Ketazolam, Ketobemidone, Ketoconazole, Ketorolac, Konjac mannan, Labetalol, Lacidipine, Lacosamide, Lactitol, Lactulose, Lamivudine, Lamotrigine, Landiolol, Lanicemine, Lansoprazole, Lapatinib, Lasmiditan, Lefamulin, Leflunomide, Lemborexant, Lenvatinib, Lesinurad, Letermovir, Leuprolide, Levacetylmethadol, Levetiracetam, Levobetaxolol, Levobupivacaine, Levocabastine, Levocetirizine, Levodopa, Levofloxacin, Levomilnacipran, Levonordefrin, Levorphanol, Levosalbutamol, Levosimendan, Levosulpiride, Licofelone, Lidocaine, Lidoflazine, Linaclotide, Linagliptin, Linezolid, Lisdexamfetamine, Lisuride, Lithium carbonate, Lithium cation, Lobeglitazone, Lofentanil, Lofepramine, Lofexidine, Lomefloxacin, Lonafarnib, Loperamide, Lopinavir, Loprazolam, Lorajmine, Loratadine, Lorazepam, Lorcainide, Lorcaserin, Lormetazepam, Lornoxicam, Lorpiprazole, Lortalamine, Losartan, Lovastatin, Loxapine, Lubiprostone, Lumacaftor, Lumateperone, Lumefantrine, Lumiracoxib, Lurasidone, Lynestrenol, Lysergic acid diethylamide, m-Chlorophenylpiperazine, Macimorelin, Magnesium, Magnesium carbonate, Magnesium cation, Magnesium citrate, Magnesium glycinate, Magnesium hydroxide, Magnesium oxide, Magnesium peroxide, Magnesium sulfate, Magnesium trisilicate, Manidipine, Maprotiline, Mazaticol, Mazindol, Mebanazine, Mebeverine, Mebicar, Mebutamate, Mecamylamine, Mechlorethamine, Meclizine, Medazepam, Medetomidine, Medical Cannabis, Medifoxamine, Medroxyprogesterone acetate, Mefenamic acid, Mefenorex, Mefloquine, Melatonin, Melitracen, Meloxicam, Melperone, Memantine, Mepenzolate, Meperidine, Mephedrone, Mephenoxalone, Mephentermine, Mephenytoin, Mepindolol, Mepivacaine, Meprobamate, Meptazinol, Mepyramine, Mequitazine, Mesoridazine, Mestranol, Metahexamide, Metamfetamine, Metaraminol, Metaxalone, Metergoline, Metformin, Methacholine, Methadone, Methadyl acetate, Methanesulfonyl Fluoride, Methantheline, Methapyrilene, Methaqualone, Metharbital, Methimazole, Methocarbamol, Methohexital, Methotrimeprazine, Methoxamine, Methoxyflurane, Methoxyphenamine, Methscopolamine, Methscopolamine bromide, Methsuximide, Methyclothiazide, Methylcellulose, Methylene blue, Methylenedioxyethamphetamine, Methylpentynol, Methylphenobarbital, Methylphosphinic Acid, Methylthioninium, Methyprylon, Methysergide, Metixene, Metoclopramide, Metocurine, Metocurine iodide, Metolazone, Metoprolol, Metrifonate, Metronidazole, Metyrosine, Mexiletine, Mianserin, Mibefradil, Miconazole, Midazolam, Midodrine, Midomafetamine, Mifepristone, Milnacipran, Minaprine, Mineral oil, Minocycline, Mirabegron, Mirtazapine, Mivacurium, Mizolastine, MK-212, MMDA, Mocetinostat, Moclobemide, Modafinil, Moexipril, Molindone, Monopotassium phosphate, Montelukast, Moperone, Moricizine, Morphine, Mosapramine, Mosapride, Moxifloxacin, Moxonidine, MRK-409, N-(2-hydroxybenzyl)-2,5-dimethoxy-4-cyanophenylethylamine, Nabilone, Nabiximols, Nabumetone, Nadolol, Nafamostat, Naftidrofuryl, Nalbuphine, Nalidixic acid, Naloxegol, Naltrexone, Naluzotan, Naratriptan, Naronapride, Nateglinide, Nebivolol, Nefazodone, Nefiracetam, Nelfinavir, Nemonoxacin, Neocitrullamon, Neosaxitoxin, Neostigmine, Netupitant, Nevirapine, Niacin, Nialamide, Niaprazine, Nicardipine, Nicergoline, Niclosamide, Nicomorphine, Nicotine, Nifedipine, Niguldipine, Nilotinib, Nilutamide, Nilvadipine, Nimodipine, Nisoxetine, Nitrazepam, Nitrendipine, Nitrous oxide, Nizatidine, Nizofenone, Nomifensine, Nordazepam, Norepinephrine, Norfenefrine, Norfloxacin, Norgestimate, Normethadone, Nortriptyline, Noscapine, Nylidrin, Ocinaplon, Octamoxin, Octopamine, Octreotide, Ofloxacin, Olanzapine, Oliceridine, Olodaterol, Omeprazole, Ondansetron, Opipramol, Opium, Orbifloxacin, Orciprenaline, Oritavancin, Orphenadrine, Orvepitant, Osanetant, Osilodrostat, Ospemifene, Otilonium, Oxaflozane, Oxaliplatin, Oxamniquine, Oxandrolone, Oxaprotiline, Oxatomide, Oxazepam, Oxazepam acetate, Oxcarbazepine, Oxiracetam, Oxitriptan, Oxitropium, Oxolinic acid, Oxprenolol, Oxybuprocaine, Oxybutynin, Oxycodone, Oxyfedrine, Oxymetazoline, Oxymorphone, Oxypertine, Oxyphencyclimine, Oxyphenisatin, Oxyphenisatin acetate, Oxyphenonium, Oxytocin, Pagoclone, Paliperidone, Palmidrol, Palonosetron, Pancuronium, Panobinostat, Papaverine, Paraldehyde, Paramethadione, Paraoxon, Parecoxib, Pargyline, Paroxetine, Pasireotide, Pazopanib, Pazufloxacin, Pefloxacin, Peginterferon alfa-2b, Pegvisomant, Penbutolol, Penfluridol, Pentaerithrityl, Pentamidine, Pentazocine, Penthienate, Pentobarbital, Pentolinium, Perampanel, Perazine, Perflutren, Pergolide, Perhexiline, Periciazine, Perospirone, Perphenazine, Perphenazine enanthate, PF-00610355, Phenacemide, Phenacetin, Phenazocine, Phencyclidine, Phendimetrazine, Phenelzine, Phenethylamine, Pheneturide, Phenformin, Phenglutarimide, Phenibut, Pheniprazine, Pheniramine, Phenmetrazine, Phenobarbital, Phenolphthalein, Phenoperidine, Phenoxypropazine, Phenprobamate, Phenprocoumon, Phenserine, Phensuximide, Phentermine, Phenylbutazone, Phenylbutyric acid, Phenytoin, Phosmet, Physostigmine, Piclozotan, Picosulfuric acid, Pilsicainide, Pimozide, Pinaverium, Pinazepam, Pindolol, Pipamperone, Pipecuronium, Pipemidic acid, Pipenzolate, Piperaquine, Piperazine, Piperidolate, Pipotiazine, Pirbuterol, Pirenzepine, Piritramide, Pirlindole, Piromidic acid, Piroxicam, Pitavastatin, Pitolisant, Pivagabine, Pivhydrazine, Pizotifen, Plantago ovata seed, Plantago seed, Plecanatide, Poldine, Polycarbophil, Polyethylene glycol, Polythiazide, Pomalidomide, Ponatinib, Ponesimod, Posaconazole, Posiphen, Potassium chloride, Potassium sulfate, Pracinostat, Practolol, Prajmaline, Pralsetinib, Pramipexole, Pramlintide, Pramocaine, Pranlukast, Prasugrel, Prazepam, Prazosin, Pregabalin, Prenalterol, Prenylamine, Pridinol, Prifinium, Prilocaine, Primaquine, Primidone, Probenecid, Probucol, Procainamide, Procaine, Procarbazine, Procaterol, Prochlorperazine, Procyclidine, Profenamine, Progabide, Progesterone, Proguanil, Promazine, Promethazine, Propacetamol, Propafenone, Propanidid, Propantheline, Propiomazine, Propiopromazine, Propiverine, Propofol, Propranolol, Prothipendyl, Protokylol, Protriptyline, Proxibarbal, Prucalopride, Prulifloxacin, PRX-08066, Psilocybin, Pyrantel, Pyrazolam, Pyridostigmine, Pyrithyldione, Quazepam, Quetiapine, Quinethazone, Quinidine, Quinine, Quinupramine, Racepinephrine, Raclopride, Ractopamine, Ramelteon, Ramosetron, Ranitidine, Ranolazine, Rapacuronium, Rasagiline, Reboxetine, Regorafenib, Regramostim, Relugolix, Remacemide, Remifentanil, Remimazolam, Remoxipride, Renzapride, Repinotan, Reposal, Reproterol, Reserpine, Revefenacin, Rhein, Ribociclib, Ricolinostat, Rifamycin, Rilmenidine, Rilonacept, Rilpivirine, Riluzole, Rimiterol, Rimonabant, Risperidone, Ritanserin, Ritobegron, Ritodrine, Ritonavir, Rivastigmine, Rizatriptan, Rociverine, Rocuronium, Rofecoxib, Rolapitant, Rolipram, Romidepsin, Romifidine, Ropeginterferon alfa-2b, Ropinirole, Ropivacaine, Rosiglitazone, Rosoxacin, Rosuvastatin, Rotigotine, Roxithromycin, Rucaparib, Rufinamide, Rufloxacin, Rupatadine, Ruxolitinib, S-Ethylisothiourea, Safinamide, Safrazine, Salbutamol, Salicylic acid, Salmeterol, Salvinorin A, Saquinavir, Sarafloxacin, Saredutant, Sarpogrelate, Satralizumab, Scopolamine, Secobarbital, Secretin human, Secretin porcine, Secukinumab, Selegiline, Selumetinib, Sennosides, Seproxetine, Seratrodast, Serotonin, Sertindole, Sertraline, Sevoflurane, Sibutramine, Sildenafil, Siltuximab, Simendan, Simvastatin, Siponimod, Sitafloxacin, Sitaxentan, SLV319, Sodium ascorbate, Sodium cation, Sodium fluorophosphate, Sodium oxybate, Sodium phosphate, dibasic, Sodium phosphate, dibasic, unspecified form, Sodium phosphate, monobasic, Sodium phosphate, monobasic, unspecified form, Sodium sulfate, Sodium tartrate, Solabegron, Solifenacin, Solriamfetol, Sorafenib, Sorbitol, Sotalol, Sparfloxacin, Sparteine, St. John's Wort, Stiripentol, Styramate, Succinylcholine, Sufentanil, Sulfadiazine, Sulfamethizole, Sulfamethoxazole, Sulfamoxole, Sulfaphenazole, Sulfapyridine, Sulfate ion, Sulfinpyrazone, Sulfisoxazole, Sulpiride, Sulthiame, Sultopride, Sumatriptan, Sunitinib, Surinabant, Suvorexant, Synephrine, Tacrine, Tacrolimus, Tafenoquine, Talbutal, Talinolol, Talopram, Tamoxifen, Tamsulosin, Tandospirone, Tandutinib, Tapentadol, Taranabant, Tasimelteon, TD-8954, Technetium Tc-99m ciprofloxacin, Technetium Tc-99m tilmanocept, Tedisamil, Tegaserod, Telavancin, Telithromycin, Temafloxacin, Temazepam, Temefos, Temsirolimus, Tenamfetamine, Teniposide, Tenoxicam, Terbinafine, Terbutaline, Terfenadine, Terlipressin, Terodiline, Tertatolol, Tesmilifene, Testosterone, Testosterone cypionate, Testosterone enanthate, Testosterone undecanoate, Tetrabenazine, Tetracaine, Tetrahydrocannabivarin, Tetrahydropalmatine, Tetrazepam, Tetrodotoxin, Tetryzoline, Thalidomide, Theodrenaline, Theophylline, Thiamylal, Thiazinam, Thiethylperazine, Thiocolchicoside, Thiopental, Thiopropazate, Thioproperazine, Thioridazine, Thiotepa, Thiothixene, Thonzylamine, Tiagabine, Tianeptine, Tiapride, Ticagrelor, Ticlopidine, Tiemonium iodide, Tienilic acid, Tiletamine, Tilidine, Timepidium, Timolol, Tiotropium, Tipiracil, Tipranavir, Tizanidine, Tocilizumab, Tofisopam, Tolazamide, Tolbutamide, Tolcapone, Toloxatone, Tolperisone, Tolterodine, Topiramate, Topiroxostat, Torasemide, Toremifene, Trabectedin, Tramadol, Tramazoline, Tramiprosate, Tranilast, Tranylcypromine, Trazodone, Treprostinil, Tretamine, Tretinoin, Tretoquinol, Triazolam, Tricaine, Trichlormethiazide, Trichloroethylene, Triclabendazole, Triclofos, Tridihexethyl, Trifluoperazine, Trifluperidol, Triflupromazine, Trihexyphenidyl, Trimebutine, Trimethadione, Trimethaphan, Trimethobenzamide, Trimethoprim, Trimipramine, Tripelennamine, Triprolidine, Triptorelin, Troglitazone, Tropatepine, Tropicamide, Tropisetron, Trospium, Trovafloxacin, Tryptophan, Tubocurarine, Tucidinostat, Tulobuterol, Tyramine, Tyrothricin, Umeclidinium, Urapidil, Urethane, Vabicaserin, Valbenazine, Valdecoxib, Valnoctamide, Valproate bismuth, Valproic acid, Valpromide, Valsartan, Vandetanib, Vardenafil, Varenicline, Vecuronium, Vemurafenib, Venlafaxine, Veralipride, Verapamil, Vernakalant, Vicriviroc, Vigabatrin, Vilanterol, Vilazodone, Viloxazine, Vinbarbital, Vinblastine, Vinorelbine, Vinpocetine, Vinyl ether, Vinylbital, Vismodegib, Voriconazole, Vorinostat, Vortioxetine, Voxelotor, Warfarin, WIN 55212-2, Wortmannin, Xamoterol, Ximelagatran, Xylazine, Xylometazoline, YKP-1358, Yohimbine, Zafirlukast, Zaleplon, Zaltoprofen, Ziconotide, Zidovudine, Zileuton, Zimelidine, Ziprasidone, Zolazepam, Zolmitriptan, Zolpidem, Zonisamide, Zopiclone, Zotepine, Zuclopenthixol</data>
  <data key="d13">IRCT20200504047298N3, NCT04456439</data>
  <data key="d14">3, Not Available</data>
  <data key="d15">http://en.irct.ir/trial/49696, https://clinicaltrials.gov/show/NCT04456439</data>
  <data key="d16">Diphenhydramine</data>
  <data key="d17">https://www.drugbank.ca/structures/DB01075/image.svg</data>
  <data key="d18">Drug</data>
  <data key="d19">2</data>
  <data key="d20">0.1267390555753655</data>
  <data key="d21">1.3412454821686665e-05</data>
  <data key="d22">5.15275139549924e-07</data>
  <data key="d23">0</data>
  <data key="d24">0</data>
  <data key="d25">#FC5F67</data>
  <data key="d26">#FB3640</data>
</node>
<node id="Histamine H1 receptor">
  <data key="d27">HRH1</data>
  <data key="d0">P35367</data>
  <data key="d28">7DFL</data>
  <data key="d29">Humans</data>
  <data key="d30">Membrane receptor</data>
  <data key="d31">Family A G protein-coupled receptor</data>
  <data key="d32">Cell membrane</data>
  <data key="d33">TAC1</data>
  <data key="d34">Neoplasms, Autoimmune Diseases, Malignant Neoplasms, Cardiovascular Diseases, Colonic Neoplasms, Diabetes Mellitus, Parasitic Diseases, Psychotic Disorders, Primary malignant neoplasm, Mammary Neoplasms, Malignant neoplasm of soft tissue</data>
  <data key="d35">Clemastine, Cetirizine, Terfenadine, Buclizine, Doxylamine, Dexbrompheniramine, Triprolidine, Loratadine, Hydroxyzine, Cinnarizine, Astemizole, Histamine, Azatadine, Meclizine, Carbinoxamine, Olopatadine, Tripelennamine, Brompheniramine, Methdilazine, Maprotiline, Fexofenadine, Desloratadine, Azelastine, Dimenhydrinate, Mequitazine, Diphenhydramine, Emedastine, Chlorpheniramine, Diphenylpyraline, Cyclizine, Bromodiphenhydramine, Alimemazine, Ziprasidone, Olanzapine, Clozapine, Promazine, Trazodone, Benzquinamide, Propiomazine, Ketotifen, Promethazine, Levocabastine, Doxepin, Desipramine, Orphenadrine, Methotrimeprazine, Phenindamine, Pheniramine, Clofedanol, Flunarizine, Aceprometazine, Chlorprothixene, Mirtazapine, Quetiapine, Cyproheptadine, Bepotastine, Epinastine, Mianserin, Tesmilifene, HY10275, SO-101, OBE101, Epicept NP-1, Asenapine, Ocaperidone, Benzatropine, Paliperidone, Aripiprazole, Amitriptyline, Imipramine, Nortriptyline, Escitalopram, Trimipramine, Tolazoline, Alcaftadine, Antazoline, Chloropyramine, Dimetindene, Isothipendyl, Betahistine, Mepyramine, Chlorpromazine, Iloperidone, Citalopram, Zuclopenthixol, Chlorcyclizine, Loxapine, Amoxapine, Butriptyline, Esmirtazapine, Levocetirizine, Cariprazine, Bilastine, Acrivastine, Dexchlorpheniramine maleate, Perospirone, Dosulepin, Rupatadine, Lorpiprazole, Lamotrigine, Pizotifen, Thonzylamine, Aripiprazole lauroxil, Prochlorperazine, Haloperidol, Paroxetine, Risperidone</data>
  <data key="d36">https://www.drugbank.ca/polypeptides/P35367</data>
  <data key="d16">Histamine H1 receptor</data>
  <data key="d17">https://cdn.rcsb.org/images/structures/df/7dfl/7dfl_assembly-1.jpeg</data>
  <data key="d18">Target</data>
  <data key="d19">4</data>
  <data key="d20">0.1457420829937781</data>
  <data key="d21">0.0032108203501400342</data>
  <data key="d22">6.731111357785038e-06</data>
  <data key="d23">0</data>
  <data key="d24">148</data>
  <data key="d25">#12EAEA</data>
  <data key="d26">#0EBEBE</data>
</node>
<node id="Muscarinic acetylcholine receptor M2">
  <data key="d27">CHRM2</data>
  <data key="d0">P08172</data>
  <data key="d28">6U1N</data>
  <data key="d29">Humans</data>
  <data key="d30">Membrane receptor</data>
  <data key="d31">Family A G protein-coupled receptor</data>
  <data key="d32">Cell membrane</data>
  <data key="d33">GNG2, GRM8, TAS2R16</data>
  <data key="d34">Mood Disorders, Diabetic Neuropathies, Drug abuse, Drug Use Disorders, Substance Use Disorders, Substance-Related Disorders, Diabetic Polyneuropathies, Mental disorders, Cardiomyopathy, Dilated, Hypertensive disease</data>
  <data key="d35">Atropine, Homatropine methylbromide, Cryptenamine, Diphenidol, Ipratropium, Olanzapine, Oxyphencyclimine, Procyclidine, Carbamoylcholine, Hyoscyamine, Gallamine triethiodide, Tridihexethyl, Triflupromazine, Anisotropine methylbromide, Rocuronium, Benzquinamide, Tolterodine, Promethazine, Doxacurium, Flavoxate, Desipramine, Mivacurium, Methotrimeprazine, Oxybutynin, Pilocarpine, Metocurine, ALKS 27, Nicardipine, Quetiapine, Tiotropium, Ziprasidone, Clozapine, Darifenacin, Cocaine, Pipecuronium, Pancuronium, Disopyramide, Profenamine, Chlorprothixene, Doxepin, Imipramine, Cyproheptadine, Brompheniramine, Tropicamide, Dicyclomine, Scopolamine, Trihexyphenidyl, Solifenacin, Succinylcholine, Maprotiline, Methscopolamine bromide, Dimetindene, Fesoterodine, Bethanechol, Aclidinium, Loxapine, Terfenadine, Glycopyrronium, Umeclidinium, Diphenhydramine, Hexocyclium, Butylscopolamine, Dosulepin, Imidafenacin, Acetylcholine, Homatropine, Pizotifen, Propiverine, Thonzylamine, Rapacuronium, Rociverine, Trimebutine, Aripiprazole lauroxil, Aripiprazole, Methantheline, Methacholine, Metixene, Doxylamine, Propiomazine, Amoxapine, Trimipramine, Meperidine, Cinnarizine, Ketamine, Etoperidone, Revefenacin, Amitriptyline, Paroxetine, Nortriptyline</data>
  <data key="d36">https://www.drugbank.ca/polypeptides/P08172</data>
  <data key="d16">Muscarinic acetylcholine receptor M2</data>
  <data key="d17">https://cdn.rcsb.org/images/structures/u1/6u1n/6u1n_assembly-1.jpeg</data>
  <data key="d18">Target</data>
  <data key="d19">3</data>
  <data key="d20">0.13458090407552759</data>
  <data key="d21">0.0003696397031405514</data>
  <data key="d22">2.3078045803123907e-06</data>
  <data key="d23">0</data>
  <data key="d24">22</data>
  <data key="d25">#12EAEA</data>
  <data key="d26">#0EBEBE</data>
</node>
<node id="Ledipasvir">
  <data key="d0">DB09027</data>
  <data key="d1">CC(C)[C@@H](C(=O)N1CC2(CC2)C[C@H]1C3=NC=C(N3)C4=CC5=C(C=C4)C6=C(C5(F)F)C=C(C=C6)C7=CC8=C(C=C7)N=C(N8)[C@@H]9[C@H]1CC[C@H](C1)N9C(=O)[C@H](C(C)C)NC(=O)OC)NC(=O)OC</data>
  <data key="d2">J</data>
  <data key="d3">J05</data>
  <data key="d4">J05A</data>
  <data key="d5">J05AP</data>
  <data key="d6">J05AP51</data>
  <data key="d7">Nonstructural protein 5A</data>
  <data key="d8"></data>
  <data key="d9"></data>
  <data key="d10">Multidrug resistance protein 1, ATP-binding cassette sub-family G member 2</data>
  <data key="d11">Not Available</data>
  <data key="d12">Abacavir, Abemaciclib, Aceclofenac, Acemetacin, Acetaminophen, Acetazolamide, Acetyldigoxin, Acetylsalicylic acid, Aclidinium, Acrivastine, Acyclovir, Adefovir, Adefovir dipivoxil, Adenovirus type 7 vaccine live, Afatinib, Albutrepenonacog alfa, Alclofenac, Aldesleukin, Allopurinol, Allylestrenol, Almasilate, Alminoprofen, Almotriptan, Alogliptin, Aloglutamol, Alprazolam, Aluminium acetoacetate, Aluminium glycinate, Aluminium phosphate, Aluminum hydroxide, Amantadine, Ambrisentan, Amikacin, Amiloride, Aminophenazone, Amiodarone, Amitriptyline, Ammonium chloride, Amoxicillin, Amphetamine, Amphotericin B, Ampicillin, Amrinone, Ancestim, Anthrax vaccine, Antihemophilic factor (recombinant), PEGylated, Antipyrine, Antithrombin III human, Antrafenine, Apalutamide, Apixaban, Apramycin, Apremilast, Arbekacin, Arformoterol, Arotinolol, Arsenic trioxide, Asenapine, Asunaprevir, Atazanavir, Atomoxetine, Auranofin, Aurothioglucose, Avanafil, Avatrombopag, Axitinib, Azacitidine, Azapropazone, Azathioprine, Azelaic acid, Azosemide, Aztreonam, Bacillus calmette-guerin substrain connaught live antigen, Bacillus calmette-guerin substrain danish 1331 live antigen, Bacillus calmette-guerin substrain russian BCG-I live antigen, Bacillus calmette-guerin substrain tice live antigen, Bacitracin, Baclofen, Balsalazide, Baricitinib, BCG vaccine, Belantamab mafodotin, Belinostat, Belumosudil, Bendamustine, Bendroflumethiazide, Benorilate, Benoxaprofen, Benserazide, Benzatropine, Benznidazole, Benzthiazide, Benzydamine, Bepotastine, Berotralstat, Betrixaban, Bicisate, Binimetinib, Biricodar, Bismuth subgallate, Bismuth subnitrate, Bisoprolol, Bisoxatin, Bleomycin, Blonanserin, Bortezomib, Bosutinib, Brefeldin A, Brentuximab vedotin, Brivaracetam, Bromazepam, Bromotheophylline, Budesonide, Bumadizone, Bumetanide, Bupropion, Buspirone, Butabarbital, Buthiazide, Cabazitaxel, Cabergoline, Calcium carbonate, Calcium silicate, Canagliflozin, Canrenoic acid, Canrenone, Capecitabine, Capmatinib, Capreomycin, Carbamazepine, Carbaspirin calcium, Carbidopa, Carboplatin, Carfilzomib, Carmustine, Carprofen, Carvedilol, Cefacetrile, Cefaclor, Cefadroxil, Cefaloridine, Cefalotin, Cefamandole, Cefapirin, Cefatrizine, Cefazedone, Cefazolin, Cefbuperazone, Cefcapene, Cefdinir, Cefditoren, Cefepime, Cefetamet, Cefmenoxime, Cefmetazole, Cefminox, Cefodizime, Cefonicid, Cefoperazone, Ceforanide, Cefotaxime, Cefotetan, Cefotiam, Cefoxitin, Cefozopran, Cefpiramide, Cefpirome, Cefpodoxime, Cefprozil, Cefradine, Cefroxadine, Cefsulodin, Ceftaroline fosamil, Ceftazidime, Ceftezole, Ceftibuten, Ceftizoxime, Ceftobiprole, Ceftolozane, Ceftriaxone, Cefuroxime, Celecoxib, Cephalexin, Cephaloglycin, Cephalothin Group, Ceritinib, Certolizumab pegol, Cethromycin, Cetirizine, Cevimeline, Chloral hydrate, Chloroquine, Chlorothiazide, Chloroxylenol, Chlorpromazine, Chlorpropamide, Chlorthalidone, Chlorzoxazone, Choline C 11, Choline magnesium trisalicylate, Choline salicylate, Chondroitin sulfate, Chromic chloride, Chromic citrate, Chromic nitrate, Chromium, Chromium gluconate, Chromium nicotinate, Chromous sulfate, Cicletanine, Cidofovir, Cilostazol, Cimetidine, Cimicoxib, Ciprofloxacin, Cisplatin, Clarithromycin, Clevidipine, Clobazam, Clofarabine, Clofazimine, Clofenamide, Clomifene, Clomipramine, Clonazepam, Clonixin, Clopamide, Clorazepic acid, Clorexolone, Clove oil, Clozapine, Cobicistat, Cobimetinib, Colchicine, Colistimethate, Colistin, Conivaptan, Conjugated estrogens, Copanlisib, Corifollitropin alfa, Crizotinib, Cyanocobalamin, Cyclopenthiazide, Cyclosporine, Cyclothiazide, Dabigatran etexilate, Dabrafenib, Dacarbazine, Daclatasvir, Dacomitinib, Dactinomycin, Dalfampridine, Dapagliflozin, Daptomycin, Darolutamide, Darunavir, Dasabuvir, Dasatinib, Deferiprone, Delafloxacin, Desipramine, Desmopressin, Desvenlafaxine, Deutetrabenazine, Dexamethasone acetate, Dexibuprofen, Dexketoprofen, Dexlansoprazole, Dexmedetomidine, Dexniguldipine, Dexpanthenol, Dexrabeprazole, Dexrazoxane, Dextran, Diatrizoate, Diazepam, Dichlorobenzyl alcohol, Diclofenac, Diclofenamide, Dicyclomine, Didanosine, Dienogest, Difenpiramide, Diflunisal, Difluocortolone, Digitoxin, Digoxin, Dihydrostreptomycin, Dimercaprol, Dimetacrine, Dimethyl sulfoxide, Diosmin, Disopyramide, DL-Methylephedrine, Dobutamine, Dolutegravir, Dopamine, Doripenem, Doxacurium, Doxepin, Doxorubicin, Doxycycline, Dronedarone, Drospirenone, Droxicam, Droxidopa, Duloxetine, Duvelisib, Dyphylline, Edoxaban, Edrophonium, Efonidipine, Elacridar, Elagolix, Elbasvir, Eliglustat, Enalaprilat, Enasidenib, Enfortumab vedotin, Entrectinib, Enzalutamide, Epinastine, Epirizole, Epitizide, Eplerenone, Epoprostenol, Erdafitinib, Ertapenem, Ertugliflozin, Erythromycin, Esomeprazole, Estazolam, Estradiol, Estradiol acetate, Estradiol cypionate, Estradiol dienanthate, Estradiol valerate, Estrone sulfate, Eszopiclone, Etacrynic acid, Etafedrine, Ethambutol, Ethenzamide, Ethoxzolamide, Etodolac, Etofenamate, Etomidate, Etonogestrel, Etoperidone, Etoposide, Etoricoxib, Etravirine, Eucalyptus oil, Evening primrose oil, Everolimus, Ezogabine, Famotidine, Favipiravir, Fedratinib, Fenbufen, Fenofibrate, Fenofibric acid, Fenoldopam, Fenoprofen, Fenproporex, Fenquizone, Fentanyl, Fentiazac, Fesoterodine, Fexofenadine, Firocoxib, Flavoxate, Flibanserin, Floctafenine, Flomoxef, Florbetaben (18F), Florbetapir (18F), Floxuridine, Fluconazole, Flucytosine, Fludeoxyglucose (18F), Flumazenil, Flunixin, Fluocinolone acetonide, Flupirtine, Flurazepam, Flurbiprofen, Flutamide, Fluvoxamine, Folic acid, Fomepizole, Fondaparinux, Formestane, Foscarnet, Fosfomycin, Fosinopril, Fostemsavir, Framycetin, Furosemide, Gabapentin enacarbil, Gadobenic acid, Gadodiamide, Gadofosveset trisodium, Gadopentetic acid, Gadoteric acid, Gadoteridol, Ganciclovir, Gemcitabine, Gemfibrozil, Geneticin, Gentamicin, Gentamicin C1a, Gilteritinib, Gimeracil, Givosiran, Glasdegib, Glecaprevir, Glipizide, Glycerol phenylbutyrate, Golodirsen, Goserelin, Grapiprant, Grazoprevir, Guacetisal, Guanethidine, Guanfacine, Haloperidol, Human adenovirus e serotype 4 strain cl-68578 antigen, Hydralazine, Hydrochlorothiazide, Hydroflumethiazide, Hydrolyzed Cephalothin, Hydromorphone, Hydrotalcite, Hydroxocobalamin, Hydroxyethyl Starch, Hygromycin B, Ibuprofen, Ibuproxam, Ibutilide, Icatibant, Icosapent, Idarucizumab, Idebenone, Idelalisib, Ifosfamide, Imidafenacin, Imidazole salicylate, Imipramine, Indacaterol, Indapamide, Indigotindisulfonic acid, Indisulam, Indobufen, Indomethacin, Indoprofen, Inosine pranobex, Inositol, Inotersen, Inotuzumab ozogamicin, Invert sugar, Iobenguane sulfate I-123, Iodixanol, Ioflupane I-123, Iopromide, Iothalamic acid, Ioversol, Ioxilan, Ipecac, Ipilimumab, Isavuconazole, Isavuconazonium, Isepamicin, Isoflavone, Isoniazid, Isosorbide, Isosorbide mononitrate, Isosulfan blue, Isotretinoin, Isoxicam, Isradipine, Istradefylline, Itraconazole, Ivacaftor, Ivosidenib, Ixabepilone, Ixazomib, Kanamycin, Kebuzone, Ketamine, Ketazolam, Ketoconazole, Ketoprofen, Ketorolac, Labetalol, Lafutidine, Lamivudine, Lamotrigine, Laniquidar, Lansoprazole, Lapatinib, Larotrectinib, Lasmiditan, Latamoxef, Lavoltidine, Lefamulin, Lemborexant, Lenalidomide, Lenvatinib, Lesinurad, Leuprolide, Levobupivacaine, Levocarnitine, Levocetirizine, Levofloxacin, Levoketoconazole, Levomilnacipran, Levosalbutamol, Levothyroxine, Linagliptin, Liothyronine, Lisinopril, Lithium carbonate, Lithium cation, Lithium citrate, Lixisenatide, Lofexidine, Lomitapide, Lonafarnib, Lonazolac, Loncastuximab tesirine, Loperamide, Lopinavir, Loracarbef, Lorazepam, Lorcaserin, Lornoxicam, Lorpiprazole, Loxapine, Loxoprofen, Lubiprostone, Lumacaftor, Lumiracoxib, Lusutrombopag, Macitentan, Magaldrate, Magnesium carbonate, Magnesium chloride, Magnesium hydroxide, Magnesium oxide, Magnesium peroxide, Magnesium salicylate, Magnesium silicate, Magnesium trisilicate, Mangafodipir, Mannitol, Maprotiline, Mebutizide, Mecamylamine, Meclofenamic acid, Medroxyprogesterone acetate, Mefenamic acid, Mefloquine, Mefruside, Megestrol acetate, Meloxicam, Melperone, Memantine, Meperidine, Mepivacaine, Meropenem, Mersalyl, Mesalazine, Metamfetamine, Metamizole, Metaxalone, Metformin, Methadone, Methantheline, Methazolamide, Methimazole, Methotrexate, Methoxsalen, Methyclothiazide, Methyldopa, Methylene blue, Methylnaltrexone, Methyltestosterone, Metiamide, Meticrane, Metildigoxin, Metoclopramide, Metolazone, Metoprolol, Metyrapone, Mibefradil, Midazolam, Mifepristone, Migalastat, Milnacipran, Milrinone, Mirabegron, Mofebutazone, Morniflumate, Morphine, Moxisylyte, Muzolimine, Mycophenolate mofetil, Mycophenolic acid, N-acetyltyrosine, N-methylnicotinamide, Nabumetone, Nadolol, Naldemedine, Nalmefene, Naloxegol, Naloxone, Naproxen, Nateglinide, Neamine, Nedaplatin, Nedocromil, Nefazodone, Neomycin, Neratinib, Netilmicin, Netupitant, Nicorandil, Nifedipine, Nifenazone, Niflumic acid, Niguldipine, Nilotinib, Nilutamide, Nimesulide, Nintedanib, Niperotidine, Nisoldipine, Nitric Oxide, Nitroaspirin, Nitrofurantoin, Nitroprusside, Nizatidine, Norgestimate, Nortriptyline, NS-398, Octinoxate, Odanacatib, Olanzapine, Olsalazine, Omadacycline, Ombitasvir, Omeprazole, ONT-093, Opium, Oseltamivir, Osimertinib, Oxabolone cipionate, Oxacillin, Oxaprozin, Oxazepam, Oxybenzone, Oxyphenbutazone, Oxyquinoline, Palbociclib, Paliperidone, Palonosetron, Pamidronic acid, Panobinostat, Pantoprazole, Parecoxib, Paritaprevir, Paromomycin, Patent Blue, Pazopanib, Pegaptanib, Peginesatide, Pemetrexed, Penbutolol, Pentaerythritol tetranitrate, Pentamidine, Pentastarch, Pentetic acid, Pentobarbital, Pentostatin, Pentoxifylline, Perindopril, Permethrin, Phenazopyridine, Phenelzine, Phentolamine, Phenylbutazone, Pholcodine, Phosphocreatine, Phosphoric acid, Phylloquinone, Pibrentasvir, Picosulfuric acid, Pidotimod, Pindolol, Piperacillin, Piracetam, Piretanide, Pirlindole, Piroxicam, Pirprofen, Pitolisant, Plazomicin, Plerixafor, Polythiazide, Pomalidomide, Ponatinib, Posaconazole, Potassium, Potassium acetate, Potassium bicarbonate, Potassium cation, Potassium chloride, Potassium citrate, Potassium nitrate, Potassium perchlorate, Potassium sulfate, Pralatrexate, Pralidoxime, Pralsetinib, Pramipexole, Prasugrel, Pravastatin, Prednisolone phosphate, Prednisone, Pregabalin, Probenecid, Procainamide, Procaine benzylpenicillin, Proglumetacin, Promethazine, Propacetamol, Propafenone, Propantheline, Propiverine, Propranolol, Propyphenazone, Proquazone, Prucalopride, Puromycin, Pyrantel, Pyrazinamide, Pyridoxine, Pyrithione, Quetiapine, Quinethazone, Quinidine, Quinine, Rabeprazole, Ramelteon, Ranitidine, Ranolazine, Rasagiline, Regorafenib, Relugolix, Remdesivir, Reserpine, Resorcinol, Revefenacin, Ribavirin, Ribostamycin, Rifampicin, Rifamycin, Rifaximin, Rimegepant, Ripretinib, Ritonavir, Rivaroxaban, Rizatriptan, Robenacoxib, Rofecoxib, Roflumilast, Rolapitant, Rolofylline, Romidepsin, Ropivacaine, Rosiglitazone, Rosuvastatin, Roxatidine acetate, Rubella virus vaccine, Rucaparib, Ruxolitinib, Sacubitril, Salbutamol, Salicylamide, Salicylic acid, Salmon calcitonin, Salsalate, Sapropterin, Saquinavir, Sarecycline, Saxagliptin, SC-236, Secobarbital, Selenious acid, Selenium, Selexipag, Selumetinib, Sibutramine, Sildenafil, Silodosin, Simeprevir, Simvastatin, Sirolimus, Sisomicin, Sitagliptin, Sodium acetate, Sodium aurothiomalate, Sodium bicarbonate, Sodium fluoride, Sodium sulfate, Sodium zirconium cyclosilicate, Solriamfetol, Sorafenib, Sorbitol, Spiradoline, Spironolactone, St. John's Wort, Stiripentol, Streptomycin, Strontium chloride, Sucralfate, Sulbactam, Sulfadiazine, Sulfamethoxazole, Sulfasalazine, Sulindac, Sumatriptan, Suvorexant, Suxibuzone, Synthetic Conjugated Estrogens, A, Synthetic Conjugated Estrogens, B, Tacrolimus, Tadalafil, Talazoparib, Talinolol, Talniflumate, Tamoxifen, Tamsulosin, Tariquidar, Tasimelteon, Tazemetostat, Technetium Tc-99m exametazime, Technetium Tc-99m mebrofenin, Technetium Tc-99m oxidronate, Technetium Tc-99m pyrophosphate, Technetium Tc-99m sestamibi, Teduglutide, Tegafur, Tegaserod, Telaprevir, Telavancin, Temazepam, Temozolomide, Temsirolimus, Tenidap, Tenofovir disoproxil, Tenoxicam, Tepotinib, Tepoxalin, Terbutaline, Testolactone, Testosterone, Testosterone cypionate, Testosterone enanthate, Testosterone propionate, Testosterone undecanoate, Tetracycline, Tetradecyl hydrogen sulfate (ester), Tezacaftor, Theobromine, Thiabendazole, Thiethylperazine, Tiapride, Tiaprofenic acid, Ticagrelor, Ticlopidine, Tienilic acid, Tiludronic acid, Timolol, Tinidazole, Tinoridine, Tiopronin, Tiotropium, Tipranavir, Tirofiban, Tivozanib, Tixocortol, Tobramycin, Tocopherol, Tolazamide, Tolbutamide, Tolcapone, Tolfenamic acid, Tolmetin, Toloxatone, Tolterodine, Tolvaptan, Topiramate, Topiroxostat, Topotecan, Torasemide, Toremifene, Tositumomab, Tramadol, Trametinib, Trastuzumab emtansine, Trazodone, Triamterene, Triazolam, Trichlormethiazide, Triethylenetetramine, Trifluridine, Trilaciclib, Trimebutine, Trimethoprim, Trimetrexate, Trimipramine, Tripamide, Tropisetron, Tucatinib, Typhoid Vaccine Live, Ubrogepant, Ularitide, Umbralisib, Umeclidinium, Vaborbactam, Valaciclovir, Valbenazine, Valdecoxib, Valganciclovir, Valspodar, Vancomycin, Vandetanib, Vardenafil, Varenicline, Varicella zoster vaccine (live/attenuated), Velpatasvir, Vemurafenib, Venetoclax, Venlafaxine, Verapamil, Vibrio cholerae CVD 103-HgR strain live antigen, Vilanterol, Viloxazine, Vinblastine, Vincristine, Vinflunine, Voclosporin, Vonoprazan, Vorapaxar, Vortioxetine, Voxilaprevir, Warfarin, Xipamide, Yellow fever vaccine, Zaleplon, Zaltoprofen, Zanamivir, Zomepirac, Zonisamide, Zosuquidar</data>
  <data key="d13">CTRI/2020/08/027345, NCT04460443, NCT04498936, NCT04530422</data>
  <data key="d14">3, 2, 3, 4, 3</data>
  <data key="d15">http://www.ctri.nic.in/Clinicaltrials/pmaindet2.php?trialid=45932, https://clinicaltrials.gov/show/NCT04460443, https://clinicaltrials.gov/show/NCT04498936, https://clinicaltrials.gov/show/NCT04530422</data>
  <data key="d16">Ledipasvir</data>
  <data key="d17">https://www.drugbank.ca/structures/DB09027/image.svg</data>
  <data key="d18">Drug</data>
  <data key="d19">1</data>
  <data key="d20">0.001560214529497806</data>
  <data key="d21">0.0</data>
  <data key="d22">5.272545881833215e-70</data>
  <data key="d23">0</data>
  <data key="d24">0</data>
  <data key="d25">#FC5F67</data>
  <data key="d26">#FB3640</data>
</node>
<node id="Nonstructural protein 5A">
  <data key="d27">NS5A</data>
  <data key="d0">Q5L478</data>
  <data key="d28">4CL1</data>
  <data key="d29">Hepatitis C Virus</data>
  <data key="d30">Not Available</data>
  <data key="d31">Not Available</data>
  <data key="d32">Not Available</data>
  <data key="d33"></data>
  <data key="d34">Hepatitis C Virus</data>
  <data key="d35">Daclatasvir, Ledipasvir, Ombitasvir, Elbasvir, Velpatasvir, Pibrentasvir</data>
  <data key="d36">https://www.drugbank.ca/polypeptides/Q5L478</data>
  <data key="d16">Nonstructural protein 5A</data>
  <data key="d17">https://cdn.rcsb.org/images/structures/cl/4cl1/4cl1_assembly-1.jpeg</data>
  <data key="d18">Target</data>
  <data key="d19">4</data>
  <data key="d20">0.0027303754266211604</data>
  <data key="d21">5.5950316119286075e-06</data>
  <data key="d22">1.054509176366643e-69</data>
  <data key="d23">0</data>
  <data key="d24">201</data>
  <data key="d25">#12EAEA</data>
  <data key="d26">#0EBEBE</data>
</node>
<node id="Spironolactone">
  <data key="d0">DB00421</data>
  <data key="d1">CC(=O)S[C@@H]1CC2=CC(=O)CC[C@@]2([C@@H]3[C@@H]1[C@@H]4CC[C@]5([C@]4(CC3)C)CCC(=O)O5)C</data>
  <data key="d2">C</data>
  <data key="d3">C03</data>
  <data key="d4">C03D</data>
  <data key="d5">C03DA</data>
  <data key="d6">C03DA01</data>
  <data key="d7">Mineralocorticoid receptor, Androgen receptor, Progesterone receptor, Glucocorticoid receptor, Cytochrome P450 11B2, mitochondrial, Steroid 17-alpha-hydroxylase/17,20 lyase, 3-oxo-5-alpha-steroid 4-dehydrogenase 1, 3-oxo-5-alpha-steroid 4-dehydrogenase 2, Polyprenol reductase, Sex hormone-binding globulin, Voltage-dependent calcium channel gamma-1 subunit, Voltage-dependent calcium channel gamma-2 subunit, Voltage-dependent calcium channel gamma-3 subunit, Voltage-dependent calcium channel gamma-4 subunit, Voltage-dependent calcium channel gamma-5 subunit, Voltage-dependent calcium channel gamma-6 subunit, Voltage-dependent calcium channel gamma-7 subunit, Voltage-dependent calcium channel gamma-8 subunit, Voltage-dependent calcium channel subunit alpha-2/delta-1, Voltage-dependent calcium channel subunit alpha-2/delta-2, Voltage-dependent calcium channel subunit alpha-2/delta-3, Voltage-dependent calcium channel subunit alpha-2/delta-4, Voltage-dependent L-type calcium channel subunit alpha-1C, Voltage-dependent L-type calcium channel subunit alpha-1D, Voltage-dependent L-type calcium channel subunit alpha-1F, Voltage-dependent L-type calcium channel subunit alpha-1S, Voltage-dependent L-type calcium channel subunit beta-1, Voltage-dependent L-type calcium channel subunit beta-2, Voltage-dependent L-type calcium channel subunit beta-3, Voltage-dependent L-type calcium channel subunit beta-4, Voltage-dependent N-type calcium channel subunit alpha-1B, Voltage-dependent P/Q-type calcium channel subunit alpha-1A, Voltage-dependent R-type calcium channel subunit alpha-1E, Voltage-dependent T-type calcium channel subunit alpha-1G, Voltage-dependent T-type calcium channel subunit alpha-1H, Voltage-dependent T-type calcium channel subunit alpha-1I, Nuclear receptor subfamily 1 group I member 2</data>
  <data key="d8">Cytochrome P450 2C8, Cytochrome P450 11B1, mitochondrial</data>
  <data key="d9">Serum albumin, Alpha-1-acid glycoprotein 1, Alpha-1-acid glycoprotein 2</data>
  <data key="d10">Canalicular multispecific organic anion transporter 1, Multidrug resistance protein 1, Solute carrier organic anion transporter family member 1A2, Bile salt export pump</data>
  <data key="d11">Transcription factor, Transcription factor, Transcription factor, Transcription factor, Enzyme, Enzyme, Enzyme, Enzyme, Enzyme, Secreted protein, Auxiliary transport protein, Auxiliary transport protein, Auxiliary transport protein, Auxiliary transport protein, Auxiliary transport protein, Auxiliary transport protein, Auxiliary transport protein, Auxiliary transport protein, Auxiliary transport protein, Auxiliary transport protein, Auxiliary transport protein, Auxiliary transport protein, Ion channel, Ion channel, Ion channel, Ion channel, Auxiliary transport protein, Auxiliary transport protein, Auxiliary transport protein, Auxiliary transport protein, Ion channel, Ion channel, Ion channel, Ion channel, Ion channel, Ion channel, Transcription factor</data>
  <data key="d12">(R)-warfarin, (S)-Warfarin, 4-Bromo-2,5-dimethoxyphenethylamine, 4-Methoxyamphetamine, 7,8-Dichloro-1,2,3,4-tetrahydroisoquinoline, Abacavir, Abediterol, Abiraterone, Acebutolol, Aceclofenac, Acemetacin, Acetaminophen, Acetyldigitoxin, Acetyldigoxin, Acetylsalicylic acid, Aclidinium, Acrivastine, Acyclovir, Adrafinil, Agmatine, Albutrepenonacog alfa, Alclofenac, Alcuronium, Aldesleukin, Alfentanil, Aliskiren, Alloin, Allopurinol, Allylestrenol, Almasilate, Alminoprofen, Almotriptan, Alogliptin, Alphacetylmethadol, Alphaprodine, Alprazolam, Alprenolol, Amantadine, Ambrisentan, Amibegron, Amidephrine, Amifostine, Amiloride, Aminophenazone, Amiodarone, Amitraz, Amitriptyline, Amlodipine, Ammonium chloride, Amobarbital, Amodiaquine, Amoxicillin, Amphetamine, Amphotericin B, Ampicillin, Amrinone, Amyl Nitrite, Anastrozole, Ancestim, Angiotensin 1-7, Anisodamine, Antihemophilic factor (recombinant), PEGylated, Antipyrine, Antithrombin III human, Antrafenine, Apalutamide, Apixaban, Apomorphine, Apremilast, Aranidipine, Arbutamine, Ardeparin, Arformoterol, Aripiprazole, Aripiprazole lauroxil, Arotinolol, Arsenic trioxide, Astemizole, Atazanavir, Atenolol, Atomoxetine, Atorvastatin, Atracurium, Atracurium besylate, Atropine, Auranofin, Aurothioglucose, Avanafil, Azacitidine, Azapropazone, Azathioprine, Azelaic acid, Azelastine, Azelnidipine, Azilsartan medoxomil, Aztreonam, Baclofen, Balaglitazone, Balsalazide, Bambuterol, Barbexaclone, Barbital, Baricitinib, Barnidipine, Batefenterol, Belantamab mafodotin, Bemiparin, Benazepril, Benazeprilat, Bencyclane, Bendroflumethiazide, Benidipine, Benmoxin, Benorilate, Benoxaprofen, Benserazide, Benzatropine, Benzbromarone, Benzhydrocodone, Benznidazole, Benzphetamine, Benzydamine, Benzyl alcohol, Bepotastine, Bepridil, Beraprost, Betaxolol, Bethanidine, Bevantolol, Bezitramide, Bicisate, Bietaserpine, Bisacodyl, Bismuth subgallate, Bisoprolol, Bisoxatin, Bitolterol, Bleomycin, Blonanserin, Bopindolol, Bosentan, BQ-123, Bretylium, Brigatinib, Brivaracetam, Brofaromine, Bromazepam, Bromocriptine, Bucindolol, Budesonide, Bufuralol, Bumadizone, Bumetanide, Bupivacaine, Bupranolol, Buprenorphine, Bupropion, Buspirone, Butabarbital, Butalbital, Butorphanol, Cabazitaxel, Cadralazine, Calcium polycarbophil, Canagliflozin, Candesartan, Candesartan cilexetil, Candoxatril, Canrenoic acid, Canrenone, Capecitabine, Capravirine, Capreomycin, Captopril, Carbamazepine, Carbaspirin calcium, Carbetocin, Carbidopa, Carboplatin, Carboxyamidotriazole, Carboxymethylcellulose, Carfentanil, Carfentanil, C-11, Carmustine, Caroverine, Caroxazone, Carprofen, Carvedilol, Castor oil, Cefaclor, Cefadroxil, Cefdinir, Cefotetan, Cefradine, Cefroxadine, Ceftazidime, Ceftibuten, Ceftolozane, Ceftriaxone, Celecoxib, Celiprolol, Cephalexin, Cerivastatin, Certolizumab pegol, Certoparin, Cetirizine, Cevimeline, Chloral hydrate, Chloroquine, Chlorothiazide, Chloroxylenol, Chlorpromazine, Chlorpropamide, Chlorthalidone, Chlorzoxazone, Cholestyramine, Cholic Acid, Choline C 11, Choline magnesium trisalicylate, Choline salicylate, Chondroitin sulfate, Chromic chloride, Chromic citrate, Chromic nitrate, Chromium, Chromium gluconate, Chromium nicotinate, Chromous sulfate, Cicletanine, Cidofovir, Ciglitazone, Cilazapril, Cilazaprilat, Cilnidipine, Cilostazol, Cimetidine, Cimicoxib, Cinnarizine, Ciprofloxacin, Cirazoline, Cisapride, Cisatracurium, Cisplatin, Clarithromycin, Clenbuterol, Clevidipine, Clobazam, Clofarabine, Clomipramine, Clonazepam, Clonidine, Clonixin, Cloranolol, Clorazepic acid, Clorgiline, Clove oil, Clozapine, Codeine, Colchicine, Conivaptan, Conjugated estrogens, Corifollitropin alfa, Cryptenamine, Cyanocobalamin, Cyclandelate, Cyclopenthiazide, Cyclophosphamide, Cyclosporine, Cyclothiazide, Cymarin, Dabigatran etexilate, Dabrafenib, Dacarbazine, Dalfampridine, Dalteparin, Danaparoid, Dantrolene, Dantron, Dapagliflozin, Dapsone, Daptomycin, Darodipine, Dasabuvir, Daunorubicin, Deacetylbisacodyl, Debrisoquine, Deferiprone, Dehydrocholic acid, Delafloxacin, Delapril, Deoxycholic acid, Deoxyepinephrine, Deserpidine, Desflurane, Desipramine, Deslanoside, Desmopressin, Desomorphine, Desvenlafaxine, Detomidine, Deutetrabenazine, Dexamethasone, Dexamethasone acetate, Dexibuprofen, Dexketoprofen, Dexmedetomidine, Dexniguldipine, Dexpanthenol, Dexpropranolol, Dexrazoxane, Dextran, Dextromoramide, Dextropropoxyphene, Dexverapamil, Dezocine, Diamorphine, Diatrizoate, Diazepam, Diazoxide, Dichlorobenzyl alcohol, Diclofenac, Diclofenamide, Dicyclomine, Didanosine, Dienogest, Diethylnorspermine, Diethylstilbestrol, Difenpiramide, Diflunisal, Difluocortolone, Digitoxin, Digoxin, Dihydralazine, Dihydrocodeine, Dihydroergocristine, Dihydroetorphine, Dihydromorphine, Diltiazem, Dimercaprol, Dimetacrine, Dimethyl sulfoxide, Dinutuximab, Diphenoxylate, Dipotassium phosphate, Dipyridamole, Disopyramide, Disulfiram, DL-Methylephedrine, Dobutamine, Docusate, Domperidone, Dopamine, Dopexamine, Doripenem, Dotarizine, Doxacurium, Doxazosin, Doxepin, Doxofylline, Doxorubicin, Doxycycline, DPDPE, Drospirenone, Droxicam, Droxidopa, Duloxetine, Dyphylline, Ebselen, Edoxaban, Edrophonium, Efavirenz, Efonidipine, Elagolix, Eltrombopag, Eluxadoline, Emodin, Emopamil, Empagliflozin, Enalapril, Enalaprilat, Enasidenib, Endralazine, Enoxaparin, Enzalutamide, Epanolol, Eperisone, Ephedra sinica root, Ephedrine, Epinephrine, Epirizole, Eplerenone, Epoprostenol, Eprosartan, Ergometrine, Erlotinib, Ertapenem, Erythromycin, Esatenolol, Esmolol, Estazolam, Estetrol, Estradiol, Estradiol acetate, Estradiol benzoate, Estradiol cypionate, Estradiol dienanthate, Estradiol valerate, Estrone sulfate, Eszopiclone, Etacrynic acid, Etafedrine, Ethambutol, Ethanol, Ethenzamide, Ethinylestradiol, Ethosuximide, Ethylmorphine, Etilefrine, Etodolac, Etofenamate, Etomidate, Etonogestrel, Etoperidone, Etoricoxib, Etorphine, Eucalyptus oil, Evening primrose oil, Ezetimibe, Ezogabine, Felodipine, Fenbufen, Fendiline, Fenofibrate, Fenofibric acid, Fenoldopam, Fenoprofen, Fenoterol, Fenproporex, Fentanyl, Fentiazac, Ferulic acid, Fesoterodine, Fimasartan, Finerenone, Firocoxib, Fish oil, Flavoxate, Floctafenine, Florbetaben (18F), Florbetapir (18F), Floxuridine, Flucloxacillin, Fluconazole, Flucytosine, Fludeoxyglucose (18F), Flumazenil, Flunarizine, Flunixin, Fluocinolone acetonide, Fluorescein, Fluorouracil, Flupirtine, Flurazepam, Flurbiprofen, Flurbiprofen axetil, Fluspirilene, Flutamide, Fluvastatin, Fluvoxamine, Folic acid, Fomepizole, Fondaparinux, Forasartan, Formestane, Formoterol, Fosfomycin, Fosinopril, Fosinoprilat, Fosphenytoin, Fostamatinib, Frangula purshiana bark, Furazolidone, Fusidic acid, Gabapentin enacarbil, Gadobenic acid, Gadodiamide, Gadofosveset trisodium, Gadopentetic acid, Gadoteric acid, Gadoteridol, Gallamine, Gallamine triethiodide, Gallopamil, Ganciclovir, Gemcitabine, Gemfibrozil, Gimeracil, Gitoformate, Glasdegib, Glimepiride, Glipizide, Gluconic Acid, Glyburide, Glycerin, Glycerol phenylbutyrate, Glycochenodeoxycholic Acid, Glycyrrhizic acid, Golodirsen, Goserelin, Guacetisal, Guanabenz, Guanadrel, Guanazodine, Guanethidine, Guanfacine, Guanoclor, Guanoxabenz, Guanoxan, Halofantrine, Haloperidol, Halothane, Harmaline, Heparin, Hexamethonium, Hexobarbital, Hexoprenaline, Higenamine, Hydracarbazine, Hydralazine, Hydrocodone, Hydroflumethiazide, Hydromorphone, Hydroxocobalamin, Hydroxychloroquine, Hydroxyethyl Starch, Ibudilast, Ibuprofen, Ibuproxam, Ibutilide, Icatibant, Icosapent, Idarucizumab, Idebenone, Ifosfamide, Iloprost, Imatinib, Imidafenacin, Imidapril, Imidazole salicylate, Imipramine, Indacaterol, Indapamide, Indenolol, Indigotindisulfonic acid, Indinavir, Indobufen, Indocyanine green acid form, Indomethacin, Indoprofen, Indoramin, Inosine pranobex, Inositol, Invert sugar, Iobenguane sulfate I-123, Iodixanol, Ioflupane I-123, Iopromide, Iothalamic acid, Ioversol, Ioxilan, Ipecac, Ipilimumab, Iproniazid, Irbesartan, Isocarboxazid, Isoetharine, Isoflavone, Isoflurane, Isometheptene, Isoniazid, Isoprenaline, Isosorbide dinitrate, Isosorbide mononitrate, Isosulfan blue, Isotretinoin, Isoxicam, Isoxsuprine, Isradipine, Istradefylline, Itraconazole, Ixazomib, Kebuzone, Ketamine, Ketanserin, Ketazolam, Ketobemidone, Ketoconazole, Ketoprofen, Ketorolac, Konjac mannan, Labetalol, Lacidipine, Lactitol, Lactulose, Lamivudine, Lamotrigine, Lanatoside C, Landiolol, Lansoprazole, Lapatinib, Ledipasvir, Lenalidomide, Lenvatinib, Lercanidipine, Lesinurad, Letermovir, Leuprolide, Levacetylmethadol, Levamlodipine, Levobetaxolol, Levobupivacaine, Levocarnitine, Levocetirizine, Levodopa, Levofloxacin, Levomenthol, Levomilnacipran, Levonordefrin, Levorphanol, Levosalbutamol, Levosimendan, Licofelone, Lidoflazine, Linaclotide, Linezolid, Linsidomine, Liothyronine, Lisinopril, Lithium carbonate, Lithium citrate, Lithium hydroxide, Lixisenatide, Lobeglitazone, Lofentanil, Lofexidine, Lomerizine, Lonazolac, Loperamide, Loratadine, Lorazepam, Lorcaserin, Lornoxicam, Lorpiprazole, Losartan, Lovastatin, Loxoprofen, Lubiprostone, Lumiracoxib, Macitentan, Magnesium, Magnesium acetate, Magnesium acetate tetrahydrate, Magnesium carbonate, Magnesium cation, Magnesium chloride, Magnesium citrate, Magnesium glycinate, Magnesium hydroxide, Magnesium oxide, Magnesium peroxide, Magnesium salicylate, Magnesium sulfate, Magnesium trisilicate, Mangafodipir, Manidipine, Mannitol, Mannitol busulfan, Maprotiline, Mebanazine, Mecamylamine, Meclofenamic acid, Medetomidine, Medroxyprogesterone acetate, Mefenamic acid, Megestrol acetate, Meloxicam, Melperone, Memantine, Meperidine, Mephentermine, Mephenytoin, Mepindolol, Mepivacaine, Meptazinol, Meropenem, Mersalyl, Mesalazine, Mestranol, Metamfetamine, Metamizole, Metaraminol, Metaxalone, Metformin, Methadone, Methadyl acetate, Methazolamide, Methimazole, Methohexital, Methoserpidine, Methotrexate, Methoxamine, Methoxsalen, Methoxyphenamine, Methsuximide, Methyclothiazide, Methylcellulose, Methyldopa, Methylene blue, Methylnaltrexone, Methylphenobarbital, Methyltestosterone, Metildigoxin, Metoclopramide, Metocurine, Metocurine iodide, Metolazone, Metoprolol, Metyrapone, Metyrosine, Mibefradil, Midazolam, Midodrine, Mifepristone, Migalastat, Milnacipran, Milrinone, Minaprine, Mineral oil, Minoxidil, Mirabegron, Mirodenafil, Mitotane, Mivacurium, Moclobemide, Moexipril, Moexiprilat, Mofebutazone, Monopotassium phosphate, Montelukast, Morniflumate, Morphine, Moxisylyte, Moxonidine, Muraglitazar, Muzolimine, Mycophenolate mofetil, Mycophenolic acid, N-acetyltyrosine, N-methylnicotinamide, Nabilone, Nabumetone, Nadolol, Nadroparin, Naftopidil, Nalbuphine, Naldemedine, Nalmefene, Naloxegol, Naloxone, Naltrexone, Naphazoline, Naproxen, Nateglinide, Nebivolol, Nedaplatin, Nedocromil, Nefazodone, Nelfinavir, Nesiritide, Netoglitazone, Nialamide, Nicardipine, Nicomorphine, Nicorandil, Nifedipine, Nifenazone, Niflumic acid, Niguldipine, Niludipine, Nilutamide, Nilvadipine, Nimesulide, Nimodipine, Nisoldipine, Nitrendipine, Nitric Oxide, Nitroaspirin, Nitrofurantoin, Nitroglycerin, Nitroprusside, Nitrous acid, Norepinephrine, Norfenefrine, Normethadone, NS-398, Nylidrin, Obinutuzumab, Octamoxin, Octinoxate, Octopamine, Odanacatib, Ofloxacin, Olanzapine, Oleandrin, Oliceridine, Olmesartan, Olodaterol, Olsalazine, Omapatrilat, Ombitasvir, Omeprazole, Opicapone, Opium, Orciprenaline, Oseltamivir, Otilonium, Ouabain, Oxabolone cipionate, Oxacillin, Oxaprozin, Oxazepam, Oxprenolol, Oxybenzone, Oxycodone, Oxyfedrine, Oxymetazoline, Oxymorphone, Oxyphenbutazone, Oxyphenisatin, Oxyphenisatin acetate, Oxyquinoline, Ozanimod, Paclitaxel, Paliperidone, Palonosetron, Pancuronium, Pantoprazole, Papaverine, Paramethadione, Parecoxib, Pargyline, Parnaparin, Patent Blue, Pazopanib, Pegaptanib, Peginesatide, Pemetrexed, Penbutolol, Penfluridol, Penicillin G Acyl-Serine, Pentaerithrityl, Pentaerythritol tetranitrate, Pentamidine, Pentastarch, Pentazocine, Pentetic acid, Pentobarbital, Pentolinium, Pentostatin, Pentoxifylline, Pergolide, Perhexiline, Perindopril, Perindoprilat, Permethrin, Perospirone, Peruvoside, PF-00610355, Phenazocine, Phenazopyridine, Phendimetrazine, Phenelzine, Pheniprazine, Phenobarbital, Phenolphthalein, Phenoperidine, Phenoxybenzamine, Phenoxypropazine, Phenprocoumon, Phentolamine, Phenylbutazone, Phenylephrine, Phenylpropanolamine, Phenytoin, Pholcodine, Phosphocreatine, Phosphoric acid, Phylloquinone, Picosulfuric acid, Pidotimod, Pilsicainide, Pinacidil, Pinaverium, Pindolol, Pioglitazone, Pipamperone, Pipecuronium, Piperacillin, Piracetam, Pirbuterol, Piritramide, Pirlindole, Piroxicam, Pirprofen, Pitavastatin, Pitolisant, Pivhydrazine, Plantago ovata seed, Plantago seed, Plazomicin, Plecanatide, Plerixafor, Polmacoxib, Polycarbophil, Polyethylene glycol, Polythiazide, Pomalidomide, Ponatinib, Potassium, Potassium acetate, Potassium alum, Potassium bicarbonate, Potassium bitartrate, Potassium carbonate, Potassium cation, Potassium chloride, Potassium citrate, Potassium gluconate, Potassium guaiacolsulfonate, Potassium hydroxide, Potassium Iodide, Potassium lactate, Potassium nitrate, Potassium perchlorate, Potassium sulfate, Potassium triiodide, Practolol, Pralatrexate, Pralidoxime, Pralsetinib, Pramipexole, Prasterone sulfate, Prasugrel, Pravastatin, Prazosin, Prednisone, Pregabalin, Prenalterol, Prenylamine, Primidone, Probenecid, Procainamide, Procaine, Procaine benzylpenicillin, Procarbazine, Procaterol, Progesterone, Proglumetacin, Promethazine, Propacetamol, Propafenone, Propantheline, Propiverine, Propofol, Propranolol, Propyphenazone, Proquazone, Proscillaridin, Protokylol, Prucalopride, Pseudoephedrine, Pyrantel, Pyrazinamide, Pyridoxine, Pyrithione, Quetiapine, Quinapril, Quinaprilat, Quinidine, Quinine, Quinoline Yellow WS, Rabeprazole, Racephedrine, Racepinephrine, Ractopamine, Ramelteon, Ramipril, Ramiprilat, Ranitidine, Ranolazine, Rapacuronium, Rasagiline, Rauwolfia serpentina root, Remifentanil, Remikiren, Repaglinide, Reproterol, Rescinnamine, Reserpine, Resorcinol, Reviparin, Ribavirin, Rifampicin, Rilmenidine, Rimiterol, Riociguat, Risperidone, Ritobegron, Ritodrine, Ritonavir, Rivaroxaban, Rivoglitazone, Rizatriptan, Robenacoxib, Rocuronium, Rofecoxib, Roflumilast, Romifidine, Ropinirole, Ropivacaine, Rosiglitazone, Rosuvastatin, Rotigotine, Ruxolitinib, Sacubitril, Safinamide, Safrazine, Salbutamol, Salicylamide, Salicylic acid, Salmeterol, Salmon calcitonin, Salsalate, Saprisartan, Saquinavir, Saralasin, Saxagliptin, SC-236, Secobarbital, Selegiline, Selenious acid, Selenium, Seletracetam, Selexipag, Selumetinib, Sennosides, Seratrodast, Sevoflurane, Sibutramine, Sildenafil, Simeprevir, Simvastatin, Sitagliptin, Sitaxentan, Sodium acetate, Sodium ascorbate, Sodium aurothiomalate, Sodium cation, Sodium fluoride, Sodium fluorophosphate, Sodium phosphate, dibasic, Sodium phosphate, dibasic, unspecified form, Sodium phosphate, monobasic, Sodium phosphate, monobasic, unspecified form, Sodium sulfate, Sodium tartrate, Sofosbuvir, Solabegron, Solriamfetol, Sorafenib, Sorbitol, Sotalol, Spirapril, Stiripentol, Streptokinase, Streptomycin, Strontium chloride, Succinylcholine, Sucralfate, Sufentanil, Sulbactam, Sulfadiazine, Sulfamethoxazole, Sulfasalazine, Sulfate ion, Sulfinpyrazone, Sulindac, Sulodexide, Sumatriptan, Suxibuzone, Synephrine, Synthetic Conjugated Estrogens, A, Synthetic Conjugated Estrogens, B, Tacrolimus, Tadalafil, Talinolol, Talniflumate, Tamoxifen, Tamsulosin, Tapentadol, Tasimelteon, Tasosartan, Taurocholic acid, Taxifolin, Tazarotene, Technetium Tc-99m exametazime, Technetium Tc-99m mebrofenin, Technetium Tc-99m oxidronate, Technetium Tc-99m pyrophosphate, Teduglutide, Tegafur, Tegaserod, Telavancin, Telmisartan, Temazepam, Temocapril, Temozolomide, Tenidap, Tenofovir, Tenofovir disoproxil, Tenoxicam, Tepoxalin, Terazosin, Terbinafine, Terbutaline, Terfenadine, Terodiline, Tertatolol, Testolactone, Testosterone, Testosterone cypionate, Testosterone enanthate, Testosterone propionate, Testosterone undecanoate, Tetracycline, Tetradecyl hydrogen sulfate (ester), Tetrahydropalmatine, Tetrandrine, Tetryzoline, Thalidomide, Theodrenaline, Theophylline, Thiabendazole, Thiamylal, Thiethylperazine, Thiopental, Thioridazine, Tiapride, Tiaprofenic acid, Ticlopidine, Tienilic acid, Tilidine, Tiludronic acid, Timolol, Tinidazole, Tinoridine, Tinzaparin, Tiopronin, Tiotropium, Tipranavir, Tirofiban, Tixocortol, Tizanidine, Tobramycin, Tocopherol, Tocopherylquinone, Tolazamide, Tolazoline, Tolbutamide, Tolcapone, Tolfenamic acid, Tolmetin, Tolonidine, Toloxatone, Tolterodine, Tolvaptan, Topiramate, Topiroxostat, Topotecan, Torasemide, Tositumomab, Tramadol, Trametinib, Trandolapril, Trandolaprilat, Tranilast, Tranylcypromine, Treprostinil, Tretinoin, Tretoquinol, Triamterene, Triazolam, Trichlormethiazide, Triethylenetetramine, Trifluridine, Trimazosin, Trimebutine, Trimethadione, Trimethaphan, Trimethoprim, Trimetrexate, Troglitazone, Tropisetron, Tubocurarine, Tucatinib, Tulobuterol, Udenafil, Urapidil, Ursodeoxycholic acid, Vaborbactam, Valaciclovir, Valbenazine, Valdecoxib, Valganciclovir, Valinomycin, Valsartan, Vancomycin, Vardenafil, Varenicline, Vecuronium, Velpatasvir, Venlafaxine, Verapamil, Vericiguat, Vilanterol, Viloxazine, Vinblastine, Vincamine, Vincristine, Vinpocetine, Vortioxetine, Voxilaprevir, Warfarin, WIN 55212-2, Xamoterol, Xipamide, Xylazine, Xylometazoline, Zaleplon, Zaltoprofen, Zanamivir, Ziconotide, Zidovudine, Zofenopril, Zomepirac, Zonisamide, Zopiclone</data>
  <data key="d13">NCT04424134, EUCTR2020-001766-11-FR, NCT04345887, EUCTR2020-001262-11-ES</data>
  <data key="d14">3, 2, 4, 4</data>
  <data key="d15">https://clinicaltrials.gov/show/NCT04424134, https://www.clinicaltrialsregister.eu/ctr-search/search?query=eudract_number:2020-001766-11, https://clinicaltrials.gov/show/NCT04345887, https://www.clinicaltrialsregister.eu/ctr-search/search?query=eudract_number:2020-001262-11</data>
  <data key="d16">Spironolactone</data>
  <data key="d17">https://www.drugbank.ca/structures/DB00421/image.svg</data>
  <data key="d18">Drug</data>
  <data key="d19">37</data>
  <data key="d20">0.17106198073226206</data>
  <data key="d21">0.03910500604628159</data>
  <data key="d22">0.00032021650971819133</data>
  <data key="d23">0</data>
  <data key="d24">264</data>
  <data key="d25">#FC5F67</data>
  <data key="d26">#FB3640</data>
</node>
<node id="Mineralocorticoid receptor">
  <data key="d27">NR3C2</data>
  <data key="d0">P08235</data>
  <data key="d28">2A3I</data>
  <data key="d29">Humans</data>
  <data key="d30">Transcription factor</data>
  <data key="d31">Nuclear receptor</data>
  <data key="d32">Cytoplasm</data>
  <data key="d33">HSP90AA1, FKBP4, FKBP5, UBE2I</data>
  <data key="d34">Cardiomyopathy, Dilated, Hypertensive disease, Cardiovascular Diseases, Diabetes Mellitus, Kidney Diseases, Chronic Kidney Diseases, Neoplasms, Malignant Neoplasms, Vascular Diseases, Primary malignant neoplasm, Anxiety Disorders, Cerebrovascular accident, Mental disorders, Urinary tract infection, Mood Disorders, Autoimmune Diseases, Cardiomyopathies, CNS disorder, Congenital chromosomal disease, Colorectal Neoplasms, Eating Disorders, Escherichia coli Infections, Hepatitis, Herpes Simplex Infections, Liver diseases, Metabolic Diseases, orbit (eye disorders), Dermatologic disorders, Atrophic condition of skin, Caffeine related disorders, Dyslipidemias, Renal vascular disorder, Complications of Diabetes Mellitus, Osteoporotic Fractures, Pervasive Development Disorder, Mammary Neoplasms</data>
  <data key="d35">Fludrocortisone, Eplerenone, Desoxycorticosterone pivalate, Spironolactone, Aldosterone, Corticosterone, Felodipine, Nimodipine, Drospirenone, Progesterone, Fluticasone propionate, Stanolone, Metribolone, Testosterone, Testosterone cypionate, Testosterone enanthate, Testosterone undecanoate, Stanolone acetate, Desoxycorticosterone acetate, Fluticasone, Fluticasone furoate, Clobetasol propionate, Finerenone</data>
  <data key="d36">https://www.drugbank.ca/polypeptides/P08235</data>
  <data key="d16">Mineralocorticoid receptor</data>
  <data key="d17">https://cdn.rcsb.org/images/structures/a3/2a3i/2a3i_assembly-1.jpeg</data>
  <data key="d18">Target</data>
  <data key="d19">2</data>
  <data key="d20">0.14897397760613137</data>
  <data key="d21">0.00013709426812479893</data>
  <data key="d22">4.0423102209952154e-05</data>
  <data key="d23">0</data>
  <data key="d24">0</data>
  <data key="d25">#12EAEA</data>
  <data key="d26">#0EBEBE</data>
</node>
<node id="Androgen receptor">
  <data key="d27">AR</data>
  <data key="d0">P10275</data>
  <data key="d28">Not Available</data>
  <data key="d29">Humans</data>
  <data key="d30">Transcription factor</data>
  <data key="d31">Nuclear receptor</data>
  <data key="d32">Nucleus</data>
  <data key="d33">NCOA2, NCOA4, KLK3, KDM1A, FOXA1, SRC, FKBP5, HSP90AA1, NCOA1, KLK2</data>
  <data key="d34">Prostatic Neoplasms, Hypertensive disease, Mammary Neoplasms, Mood Disorders, Genital Diseases, Male, Breast Neoplasms, Male, Deglutition Disorders, Neuromuscular Diseases, Neurodegenerative Disorders, 46, XY Disorders of Sex Development, Secondary Neoplasm, Uterine Fibroids, Congenital Abnormality, Diabetes Mellitus, Disorders of Sex Development, Congenital chromosomal disease, Liver neoplasms, nervous system disorder, Cerebrovascular accident, Endometrial Neoplasms, Degenerative disorder, Autoimmune Diseases, Esophageal Neoplasms, Myopathy, Dermatologic disorders, Testicular Neoplasms, Dyslipidemias, Intellectual Disability, Adenoma, Mental disorders, Bone Diseases, Hematological Disease, Immunologic Deficiency Syndromes, Acquired Immunodeficiency Syndrome, Blood Coagulation Disorders, Cardiomyopathy, Dilated, Cardiovascular Diseases, Cognition Disorders, Drug Eruptions, Drug abuse, Endocardial Cushion Defects, Endocrine System Diseases, Epispadias, Psychosexual identity disorder, Giant Cell Tumors, Chronic granulomatous disease, Head and Neck Neoplasms, Herpes Simplex Infections, Lung Neoplasms, Lymphoma, Metabolic Diseases, Myeloproliferative disease, Parathyroid Neoplasms, Periodontal Diseases, Pituitary Diseases, Spinal Diseases, Stomach Neoplasms, Urinary tract infection, B-Cell Lymphomas, Malignant neoplasm of mouth, Neurofibromatoses, Neurologic Symptoms, Disorder of male reproductive system, Hematopoietic Neoplasms, Neuropathy, Osteoporotic Fractures, Pervasive Development Disorder, X-Linked Combined Immunodeficiency Diseases, Eosinophilic disorder, Metastatic Carcinoma, Drug Dependence, Peripheral Arterial Diseases, Congenital abnormality of vein, MYELODYSPLASTIC SYNDROME</data>
  <data key="d35">Flutamide, Oxandrolone, Testosterone, Nandrolone phenpropionate, Bicalutamide, Drostanolone, Fluoxymesterone, Nilutamide, 1-Testosterone, Boldenone, Cyproterone acetate, Calusterone, LGD2941, Stanolone, Oxymetholone, Drospirenone, Danazol, Tetrahydrogestrinone, (R)-Bicalutamide, (2S)-N-(4-cyano-3-iodophenyl)-3-(4-cyanophenoxy)-2-hydroxy-2-methylpropanamide, BMS-564929, S-23, 4-{[(1R,2S)-1,2-dihydroxy-2-methyl-3-(4-nitrophenoxy)propyl]amino}-2-(trifluoromethyl)benzonitrile, (2S)-2-hydroxy-2-methyl-N-[4-nitro-3-(trifluoromethyl)phenyl]-3-(pentafluorophenoxy)propanamide, Andarine, (R)-3-BROMO-2-HYDROXY-2-METHYL-N-[4-NITRO-3-(TRIFLUOROMETHYL)PHENYL]PROPANAMIDE, (5S,8R,9S,10S,13R,14S,17S)-13-{2-[(3,5-DIFLUOROBENZYL)OXY]ETHYL}-17-HYDROXY-10-METHYLHEXADECAHYDRO-3H-CYCLOPENTA[A]PHENANTHREN-3-ONE, S-3-(4-FLUOROPHENOXY)-2-HYDROXY-2-METHYL-N-[4-NITRO-3-(TRIFLUOROMETHYL)PHENYL]PROPANAMIDE, Flufenamic acid, (3AALPHA,4ALPHA,7ALPHA,7AALPHA)- 3A,4,7,7A-TETRAHYDRO-2-(4-NITRO-1-NAPHTHALENYL)-4,7-ETHANO-1H-ISOINDOLE-1,3(2H)-DIONE, 1-TERT-BUTYL-3-(2,5-DIMETHYLBENZYL)-1H-PYRAZOLO[3,4-D]PYRIMIDIN-4-AMINE, 4-[(7R,7AS)-7-HYDROXY-1,3-DIOXOTETRAHYDRO-1H-PYRROLO[1,2-C]IMIDAZOL-2(3H)-YL]-1-NAPHTHONITRILE, 2-chloro-4-{[(1R,3Z,7S,7aS)-7-hydroxy-1-(trifluoromethyl)tetrahydro-1H-pyrrolo[1,2-c][1,3]oxazol-3-ylidene]amino}-3-methylbenzonitrile, LGD-2226, Metribolone, 3-[(4-AMINO-1-TERT-BUTYL-1H-PYRAZOLO[3,4-D]PYRIMIDIN-3-YL)METHYL]PHENOL, Nandrolone decanoate, Testosterone propionate, Methyltestosterone, Levonorgestrel, Spironolactone, Ulipristal, Enzalutamide, Ketoconazole, Norgestrel, Prasterone, Esculin, Estrone, Mibolerone, Tamoxifen, Oxybenzone, Enzacamene, Homosalate, Diethylstilbestrol, Norelgestromin, Norgestimate, Acetophenazine, Fluphenazine, Periciazine, Phenothiazine, Eugenol, Norethynodrel, Progesterone, Triclosan, Mitotane, Dienogest, Ligandrol, Testosterone cypionate, Testosterone enanthate, Testosterone undecanoate, Stanolone acetate, Apalutamide, Gestrinone, Dimethylcurcumin, Segesterone acetate, Boldenone undecylenate, Stanozolol, Echinacoside, Norethisterone, Darolutamide, Ketodarolutamide, Clascoterone</data>
  <data key="d36">https://www.drugbank.ca/polypeptides/P10275</data>
  <data key="d16">Androgen receptor</data>
  <data key="d17">https://cdn.rcsb.org/images/structures/ot/not available/not available_model-1.jpeg</data>
  <data key="d18">Target</data>
  <data key="d19">6</data>
  <data key="d20">0.17758734991528963</data>
  <data key="d21">0.008137623704837508</data>
  <data key="d22">0.0007599585495936446</data>
  <data key="d23">0</data>
  <data key="d24">188</data>
  <data key="d25">#12EAEA</data>
  <data key="d26">#0EBEBE</data>
</node>
<node id="Progesterone receptor">
  <data key="d27">PGR</data>
  <data key="d0">P06401</data>
  <data key="d28">4OAR</data>
  <data key="d29">Humans</data>
  <data key="d30">Transcription factor</data>
  <data key="d31">Nuclear receptor</data>
  <data key="d32">Nucleus</data>
  <data key="d33">HSP90AA1, FKBP4, EP300, SRC, ESR1, FKBP5, NCOA3, FOXA1, NCOR1, GATA3</data>
  <data key="d34">Endometrial Neoplasms, Secondary Neoplasm, Migraine Disorders, Brain Neoplasms, B-Cell Lymphomas, Neuroendocrine Tumors, Congenital Abnormality, Adenoma, CNS disorder, Colorectal Neoplasms, Psychosexual identity disorder, Meningeal Neoplasms, Monosomy, Disorder of the optic nerve, Peripheral Neuropathy, Prostatic Neoplasms, Salivary Gland Neoplasms, Uterine Diseases, Atrophic condition of skin, Prolapse of female genital organs, Neurofibromatoses, Pelvic Inflammatory Disease, Deformity, Sarcoma, Metastatic Carcinoma, Malignant neoplasm of soft tissue, Peripheral Nervous System Diseases</data>
  <data key="d35">Desogestrel, Megestrol acetate, Levonorgestrel, Dydrogesterone, Progesterone, Medroxyprogesterone acetate, Norethisterone, Mifepristone, Norgestimate, Etonogestrel, Ethynodiol diacetate, Drospirenone, Metribolone, Telapristone acetate, Tanaproget, Asoprisnil, Danazol, Allylestrenol, Fluticasone propionate, Norelgestromin, Ulipristal, Spironolactone, Hydroxyprogesterone caproate, Norgestrel, Lindane, Mitotane, Phthalic Acid, Mometasone, Enzacamene, Homosalate, Oxybenzone, Gestodene, Dienogest, Medrogestone, Gestrinone, Demegestone, Mometasone furoate, Segesterone acetate, Fluticasone, Fluticasone furoate, Darolutamide</data>
  <data key="d36">https://www.drugbank.ca/polypeptides/P06401</data>
  <data key="d16">Progesterone receptor</data>
  <data key="d17">https://cdn.rcsb.org/images/structures/oa/4oar/4oar_assembly-1.jpeg</data>
  <data key="d18">Target</data>
  <data key="d19">5</data>
  <data key="d20">0.15792881869419523</data>
  <data key="d21">0.0035802667356993655</data>
  <data key="d22">4.3742653639536765e-05</data>
  <data key="d23">0</data>
  <data key="d24">134</data>
  <data key="d25">#12EAEA</data>
  <data key="d26">#0EBEBE</data>
</node>
<node id="Glucocorticoid receptor">
  <data key="d27">NR3C1</data>
  <data key="d0">P04150</data>
  <data key="d28">1M2Z</data>
  <data key="d29">Humans</data>
  <data key="d30">Transcription factor</data>
  <data key="d31">Nuclear receptor</data>
  <data key="d32">Cytoplasm</data>
  <data key="d33">NCOA2, FKBP5, NCOA1, NCOR1, JUN, HSP90AA1, FKBP4, EP300, CREBBP, PPARGC1A</data>
  <data key="d34">Psychotic Disorders, Prostatic Neoplasms, Cerebrovascular accident, Lung Diseases, Obstructive, Drug toxicity, Schizophreniform Disorders, Adverse reaction to drug, Cocaine-Related Disorders, Glucose Metabolism Disorders, 46, XX Disorders of Sex Development, Lung diseases, Anxiety Disorders, Mental disorders, Malignant Neoplasms, Cardiovascular Diseases, Drug abuse, Primary malignant neoplasm, Autoimmune Diseases, Inflammatory Bowel Diseases, Nephrotic Syndrome, Inflammatory disorder, Mammary Neoplasms, Carcinoma, Eating Disorders, Metabolic Diseases, Dyslipidemias, Hematologic Neoplasms, HIV Infections, Respiratory Syncytial Virus Infections, Neurodegenerative Disorders, Secondary Neoplasm, Congenital Abnormality, Adenocarcinoma, Cognition Disorders, Herpes Simplex Infections, Virus Diseases, B-Cell Lymphomas, Acquired Immunodeficiency Syndrome, Adrenal Gland Neoplasms, Pneumonia, Bacterial, Esophageal Neoplasms, Hair Diseases, Hepatitis, Herpesviridae Infections, Immune System Diseases, Liver neoplasms, Lung Neoplasms, Lymphoma, Personality Disorders, Pleural effusion disorder, Respiration Disorders, Respiratory Tract Diseases, Respiratory Tract Infections, Dermatologic disorders, Stomach Diseases, Stress Disorders, Traumatic, Substance Use Disorders, Tracheal Diseases, Uterine Fibroids, Vascular Diseases, Atrophic condition of skin, Congenital defects, Caffeine related disorders, Renal glomerular disease, Adult Solid Neoplasm, Sleep Disorders, Eosinophilic disorder</data>
  <data key="d35">Amcinonide, Betamethasone, Prednisone, Mometasone, Methylprednisolone, Budesonide, Dexamethasone, Hydrocortisone, Hydrocortamate, Loteprednol etabonate, Fluticasone propionate, Mifepristone, Hexane-1,6-Diol, Flunisolide, Flumethasone, ORG-34517, Ciclesonide, Megestrol acetate, Prednicarbate, Prednisolone, Fluoxymesterone, Fluocinolone acetonide, Flurandrenolide, Beclomethasone dipropionate, Fludrocortisone, Triamcinolone, Clobetasol propionate, Clocortolone, Desoximetasone, Rimexolone, Ulobetasol, Medrysone, Alclometasone, Desonide, Diflorasone, Fluocinonide, Paramethasone, Difluprednate, Cortisone acetate, Fluorometholone, Ulipristal, Fluticasone furoate, Spironolactone, Clobetasone, Aldosterone, Cortivazol, Onapristone, Progesterone, Tixocortol, Difluocortolone, Gestrinone, Mometasone furoate, Hydrocortisone aceponate, Hydrocortisone acetate, Hydrocortisone butyrate, Hydrocortisone cypionate, Hydrocortisone phosphate, Hydrocortisone probutate, Hydrocortisone valerate, Segesterone acetate, Fluticasone, Deflazacort, Levonorgestrel, Drospirenone, Prednisolone acetate, Norethisterone, Prednisolone phosphate, Betamethasone phosphate, Dexamethasone acetate</data>
  <data key="d36">https://www.drugbank.ca/polypeptides/P04150</data>
  <data key="d16">Glucocorticoid receptor</data>
  <data key="d17">https://cdn.rcsb.org/images/structures/m2/1m2z/1m2z_assembly-1.jpeg</data>
  <data key="d18">Target</data>
  <data key="d19">13</data>
  <data key="d20">0.15178601321946034</data>
  <data key="d21">0.01079176166601403</data>
  <data key="d22">5.3869136447481794e-05</data>
  <data key="d23">0</data>
  <data key="d24">247</data>
  <data key="d25">#12EAEA</data>
  <data key="d26">#0EBEBE</data>
</node>
<node id="Cytochrome P450 11B2, mitochondrial">
  <data key="d27">CYP11B2</data>
  <data key="d0">P19099</data>
  <data key="d28">7M8I</data>
  <data key="d29">Humans</data>
  <data key="d30">Enzyme</data>
  <data key="d31">Cytochrome P450</data>
  <data key="d32">Mitochondrion membrane</data>
  <data key="d33">HSD3B2, HSD3B1, HSD17B6, HSD11B2, HSD17B3</data>
  <data key="d34">Prostatic Neoplasms, Cardiovascular Diseases, Neoplasms, Cerebrovascular accident, Adrenal Gland Neoplasms, Diabetes Mellitus, Atrial Septal Defects, Chronic Kidney Diseases, Adenocarcinoma, Malignant Neoplasms, Metabolic Diseases, Dyslipidemias, Primary malignant neoplasm</data>
  <data key="d35">Metyrapone, Aldosterone, Eplerenone, Etomidate, Hydrocortisone, Mibefradil, Torcetrapib, Spironolactone, Hydrocortisone acetate, Hydrocortisone butyrate, Hydrocortisone probutate, Hydrocortisone valerate, Hydrocortisone succinate, Osilodrostat</data>
  <data key="d36">https://www.drugbank.ca/polypeptides/P19099</data>
  <data key="d16">Cytochrome P450 11B2, mitochondrial</data>
  <data key="d17">https://cdn.rcsb.org/images/structures/m8/7m8i/7m8i_assembly-1.jpeg</data>
  <data key="d18">Target</data>
  <data key="d19">1</data>
  <data key="d20">0.14245599120167574</data>
  <data key="d21">0.0</data>
  <data key="d22">1.8257768763025862e-05</data>
  <data key="d23">0</data>
  <data key="d24">0</data>
  <data key="d25">#12EAEA</data>
  <data key="d26">#0EBEBE</data>
</node>
<node id="Steroid 17-alpha-hydroxylase/17,20 lyase">
  <data key="d27">CYP17A1</data>
  <data key="d0">P05093</data>
  <data key="d28">Not Available</data>
  <data key="d29">Humans</data>
  <data key="d30">Enzyme</data>
  <data key="d31">Cytochrome P450</data>
  <data key="d32">Membrane</data>
  <data key="d33">HSD3B1, HSD3B2, HSD17B6, HSD17B3, SRD5A2, SRD5A1, AKR1C3, HSD17B2, CYP11A1, CYP11B1</data>
  <data key="d34">Mammary Neoplasms, Prostatic Neoplasms, Psychosexual Disorders, Hypertensive disease, Colorectal Neoplasms, Adenoma, Endometrial Neoplasms, Congenital Abnormality, Adenocarcinoma, Adrenal Gland Neoplasms, Anxiety Disorders, Brain Neoplasms, Breast Diseases, Carcinoma, Colonic Neoplasms, Hereditary Nonpolyposis Colorectal Neoplasms, Endocrine System Diseases, Gall Bladder Diseases, Herpes zoster disease, Liver diseases, Liver neoplasms, Lymphoma, Peripheral Neuropathy, Prostatic Diseases, Disorders of Sex Development, B-Cell Lymphomas, Malignant neoplasm of mouth, Spondylarthropathies, Peripheral Nervous System Diseases</data>
  <data key="d35">NADH, Progesterone, Abiraterone, Aldosterone, Aminophenazone, Stanolone, Dexamethasone, Ketoconazole, Spironolactone, Clomifene, Cannabidiol, Nabiximols, Medical Cannabis, Prasterone, Dexamethasone acetate, Levoketoconazole</data>
  <data key="d36">https://www.drugbank.ca/polypeptides/P05093</data>
  <data key="d16">Steroid 17-alpha-hydroxylase/17,20 lyase</data>
  <data key="d17">https://cdn.rcsb.org/images/structures/ot/not available/not available_model-1.jpeg</data>
  <data key="d18">Target</data>
  <data key="d19">3</data>
  <data key="d20">0.16546213412995886</data>
  <data key="d21">0.0031646087014568867</data>
  <data key="d22">6.57543645237034e-05</data>
  <data key="d23">0</data>
  <data key="d24">0</data>
  <data key="d25">#12EAEA</data>
  <data key="d26">#0EBEBE</data>
</node>
<node id="3-oxo-5-alpha-steroid 4-dehydrogenase 1">
  <data key="d27">SRD5A1</data>
  <data key="d0">P18405</data>
  <data key="d28">7BW1</data>
  <data key="d29">Humans</data>
  <data key="d30">Enzyme</data>
  <data key="d31">Oxidoreductase</data>
  <data key="d32">Microsome membrane</data>
  <data key="d33">SRD5A3, HSD17B3, AKR1C3, CYP17A1, HSD3B2, HSD3B1, HSD17B6, AKR1C1, CYP19A1, AKR1C2</data>
  <data key="d34">Prostatic Neoplasms, Malignant Neoplasms, Neoplasms, Primary malignant neoplasm, Anxiety Disorders, Peripheral Vascular Diseases</data>
  <data key="d35">Dutasteride, Finasteride, Levonorgestrel, Oxymetholone, Norgestrel, Spironolactone, Testosterone cypionate, Testosterone enanthate, Testosterone propionate, Testosterone undecanoate, Norethisterone</data>
  <data key="d36">https://www.drugbank.ca/polypeptides/P18405</data>
  <data key="d16">3-oxo-5-alpha-steroid 4-dehydrogenase 1</data>
  <data key="d17">https://cdn.rcsb.org/images/structures/bw/7bw1/7bw1_assembly-1.jpeg</data>
  <data key="d18">Target</data>
  <data key="d19">3</data>
  <data key="d20">0.14257079791050184</data>
  <data key="d21">0.0017395885786754696</data>
  <data key="d22">1.8498667648264458e-05</data>
  <data key="d23">0</data>
  <data key="d24">103</data>
  <data key="d25">#12EAEA</data>
  <data key="d26">#0EBEBE</data>
</node>
<node id="3-oxo-5-alpha-steroid 4-dehydrogenase 2">
  <data key="d27">SRD5A2</data>
  <data key="d0">P31213</data>
  <data key="d28">Not Available</data>
  <data key="d29">Humans</data>
  <data key="d30">Enzyme</data>
  <data key="d31">Oxidoreductase</data>
  <data key="d32">Microsome membrane</data>
  <data key="d33">HSD17B3, CYP17A1, HSD3B2, AKR1C3, HSD3B1, CYP19A1, HSD17B6, AKR1D1, AKR1C2, HSD17B2</data>
  <data key="d34">Prostatic Neoplasms, Endometrial Neoplasms, Diabetes Mellitus, Sex Differentiation Disorders, Malignant Neoplasms, Prostatic Diseases, Disorders of Sex Development, Primary malignant neoplasm, Liver diseases, Benign Neoplasm, Secondary Neoplasm</data>
  <data key="d35">Azelaic acid, Dutasteride, Finasteride, Hydrocortisone, Spironolactone, Testosterone cypionate, Testosterone enanthate, Testosterone propionate, Testosterone undecanoate, Norethisterone</data>
  <data key="d36">https://www.drugbank.ca/polypeptides/P31213</data>
  <data key="d16">3-oxo-5-alpha-steroid 4-dehydrogenase 2</data>
  <data key="d17">https://cdn.rcsb.org/images/structures/ot/not available/not available_model-1.jpeg</data>
  <data key="d18">Target</data>
  <data key="d19">3</data>
  <data key="d20">0.14257079791050184</data>
  <data key="d21">0.0017395885786754696</data>
  <data key="d22">1.8498667648264458e-05</data>
  <data key="d23">0</data>
  <data key="d24">21</data>
  <data key="d25">#12EAEA</data>
  <data key="d26">#0EBEBE</data>
</node>
<node id="Polyprenol reductase">
  <data key="d27">SRD5A3</data>
  <data key="d0">Q9H8P0</data>
  <data key="d28">7C83</data>
  <data key="d29">Humans</data>
  <data key="d30">Enzyme</data>
  <data key="d31">Oxidoreductase</data>
  <data key="d32">Endoplasmic reticulum membrane</data>
  <data key="d33">DOLK, SRD5A1, HSD17B3</data>
  <data key="d34">Congenital Disorders of Glycosylation, Intellectual Disability, Congenital Abnormality, Eye Abnormalities, Disorder of eye, Prostatic Neoplasms, Retinal Dystrophies</data>
  <data key="d35">Spironolactone, Testosterone cypionate, Testosterone enanthate, Testosterone propionate, Testosterone undecanoate, Norethisterone</data>
  <data key="d36">https://www.drugbank.ca/polypeptides/Q9H8P0</data>
  <data key="d16">Polyprenol reductase</data>
  <data key="d17">https://cdn.rcsb.org/images/structures/c8/7c83/7c83_assembly-1.jpeg</data>
  <data key="d18">Target</data>
  <data key="d19">1</data>
  <data key="d20">0.14245599120167574</data>
  <data key="d21">0.0</data>
  <data key="d22">1.8257768763025862e-05</data>
  <data key="d23">0</data>
  <data key="d24">0</data>
  <data key="d25">#12EAEA</data>
  <data key="d26">#0EBEBE</data>
</node>
<node id="Sex hormone-binding globulin">
  <data key="d27">SHBG</data>
  <data key="d0">P04278</data>
  <data key="d28">Not Available</data>
  <data key="d29">Humans</data>
  <data key="d30">Secreted protein</data>
  <data key="d31">Not Available</data>
  <data key="d32">Secreted</data>
  <data key="d33"></data>
  <data key="d34">Cardiomyopathy, Dilated, Prostatic Neoplasms, Diabetes Mellitus, Cerebrovascular accident, Chronic Kidney Diseases, Malignant Neoplasms, Primary malignant neoplasm, Metabolic Diseases, Mammary Neoplasms, Peripheral Arterial Diseases, Adenocarcinoma, Autoimmune Diseases, Liver diseases, Uterine Fibroids, Caffeine related disorders, Eating Disorders, Endocrine System Diseases, Endometrial Neoplasms, Disorder of eye, Heart Diseases, Inflammatory Bowel Diseases, Kidney Diseases, Language Disorders, Liver neoplasms, Lymphoma, Psychotic Disorders, Peripheral Vascular Diseases, Disorder of endocrine ovary, Dyslipidemias, Osteoporotic Fractures, Autonomic nervous system disorders, Cerebral Small Vessel Diseases</data>
  <data key="d35">Drostanolone, Fluoxymesterone, Hydrocortisone, Estradiol, Danazol, Stanolone, 5-Alpha-Androstane-3-Beta,17beta-Diol, 5alpha-androstane-3beta,17alpha-diol, Mitotane, 2-Methoxyestradiol, Oxymetholone, Testosterone, Estrone sulfate, Methyltestosterone, Norethisterone, Spironolactone, Levonorgestrel, Zinc, 4'-Hydroxyflavanone, Afimoxifene, Clomifene, Dienestrol, Diethylstilbestrol, Dioxybenzone, Equol, Estriol, Estrone, Genistein, Hesperetin, Masoprocol, Naringenin, Norethynodrel, Phenolphthalein, Progesterone, Quercetin, Tamoxifen, Toremifene, Zeranol, Medrogestone, Testosterone cypionate, Testosterone enanthate, Testosterone undecanoate, Stanolone acetate, Estradiol acetate, Estradiol benzoate, Estradiol cypionate, Estradiol dienanthate, Estradiol valerate, Testosterone propionate, Gestrinone, Zinc acetate, Zinc chloride, Hydrocortisone aceponate, Hydrocortisone acetate, Hydrocortisone butyrate, Hydrocortisone cypionate, Hydrocortisone phosphate, Hydrocortisone probutate, Hydrocortisone valerate, Estriol tripropionate, Conjugated estrogens, Etonogestrel, Desogestrel, Ketoconazole, Norgestimate, Ethinylestradiol, Zinc sulfate, unspecified form, Fluoroestradiol F-18, Daptomycin, Nandrolone decanoate</data>
  <data key="d36">https://www.drugbank.ca/polypeptides/P04278</data>
  <data key="d16">Sex hormone-binding globulin</data>
  <data key="d17">https://cdn.rcsb.org/images/structures/ot/not available/not available_model-1.jpeg</data>
  <data key="d18">Target</data>
  <data key="d19">6</data>
  <data key="d20">0.18348134666269422</data>
  <data key="d21">0.010500346810325243</data>
  <data key="d22">0.001673824579683436</data>
  <data key="d23">0</data>
  <data key="d24">20</data>
  <data key="d25">#12EAEA</data>
  <data key="d26">#0EBEBE</data>
</node>
<node id="Voltage-dependent calcium channel gamma-1 subunit">
  <data key="d27">CACNG1</data>
  <data key="d0">Q06432</data>
  <data key="d28">7JPL</data>
  <data key="d29">Humans</data>
  <data key="d30">Auxiliary transport protein</data>
  <data key="d31">Calcium channel auxiliary subunit gamma family</data>
  <data key="d32">Membrane</data>
  <data key="d33">CACNB1, CACNA2D1, CACNA2D2, CACNA2D3, CACNA2D4, CACNA1D, CACNB4, CACNA1S, CACNA1F, CACNB2</data>
  <data key="d34"></data>
  <data key="d35">Diltiazem, Lercanidipine, Ibutilide, Fluspirilene, Ethanol, Spironolactone, Butamben, Bioallethrin, Ergocalciferol, Enflurane</data>
  <data key="d36">https://www.drugbank.ca/polypeptides/Q06432</data>
  <data key="d16">Voltage-dependent calcium channel gamma-1 subunit</data>
  <data key="d17">https://cdn.rcsb.org/images/structures/jp/7jpl/7jpl_assembly-1.jpeg</data>
  <data key="d18">Target</data>
  <data key="d19">2</data>
  <data key="d20">0.14249423955479742</data>
  <data key="d21">0.0002694876756157469</data>
  <data key="d22">1.8445007691291723e-05</data>
  <data key="d23">0</data>
  <data key="d24">19</data>
  <data key="d25">#12EAEA</data>
  <data key="d26">#0EBEBE</data>
</node>
<node id="Voltage-dependent calcium channel gamma-2 subunit">
  <data key="d27">CACNG2</data>
  <data key="d0">Q9Y698</data>
  <data key="d28">6TNO</data>
  <data key="d29">Humans</data>
  <data key="d30">Auxiliary transport protein</data>
  <data key="d31">Calcium channel auxiliary subunit gamma family</data>
  <data key="d32">Membrane</data>
  <data key="d33">GRIA1, GRIA4, DLG4, GRIA2, DLG1, LGI1, GRIA3, ADAM22, CACNB1, AKAP5</data>
  <data key="d34">Brain Diseases, Malignant Neoplasms, Neurodegenerative Disorders, Primary malignant neoplasm</data>
  <data key="d35">Ethanol, Spironolactone, Butamben, Bioallethrin, Ergocalciferol, Enflurane</data>
  <data key="d36">https://www.drugbank.ca/polypeptides/Q9Y698</data>
  <data key="d16">Voltage-dependent calcium channel gamma-2 subunit</data>
  <data key="d17">https://cdn.rcsb.org/images/structures/tn/6tno/6tno_assembly-1.jpeg</data>
  <data key="d18">Target</data>
  <data key="d19">1</data>
  <data key="d20">0.14245599120167574</data>
  <data key="d21">0.0</data>
  <data key="d22">1.8257768763025862e-05</data>
  <data key="d23">0</data>
  <data key="d24">0</data>
  <data key="d25">#12EAEA</data>
  <data key="d26">#0EBEBE</data>
</node>
<node id="Voltage-dependent calcium channel gamma-3 subunit">
  <data key="d27">CACNG3</data>
  <data key="d0">O60359</data>
  <data key="d28">7OCE</data>
  <data key="d29">Humans</data>
  <data key="d30">Auxiliary transport protein</data>
  <data key="d31">Calcium channel auxiliary subunit gamma family</data>
  <data key="d32">Membrane</data>
  <data key="d33">CACNB1, CACNA2D1, CACNB3, CAMK2A</data>
  <data key="d34"></data>
  <data key="d35">Spironolactone, Butamben, Bioallethrin, Ergocalciferol, Enflurane</data>
  <data key="d36">https://www.drugbank.ca/polypeptides/O60359</data>
  <data key="d16">Voltage-dependent calcium channel gamma-3 subunit</data>
  <data key="d17">https://cdn.rcsb.org/images/structures/oc/7oce/7oce_assembly-1.jpeg</data>
  <data key="d18">Target</data>
  <data key="d19">1</data>
  <data key="d20">0.14245599120167574</data>
  <data key="d21">0.0</data>
  <data key="d22">1.8257768763025862e-05</data>
  <data key="d23">0</data>
  <data key="d24">0</data>
  <data key="d25">#12EAEA</data>
  <data key="d26">#0EBEBE</data>
</node>
<node id="Voltage-dependent calcium channel gamma-4 subunit">
  <data key="d27">CACNG4</data>
  <data key="d0">Q9UBN1</data>
  <data key="d28">7OCF</data>
  <data key="d29">Humans</data>
  <data key="d30">Auxiliary transport protein</data>
  <data key="d31">Calcium channel auxiliary subunit gamma family</data>
  <data key="d32">Cell membrane</data>
  <data key="d33">CACNB1, CACNA1D, CACNA2D1</data>
  <data key="d34"></data>
  <data key="d35">Spironolactone, Butamben, Bioallethrin, Ergocalciferol, Enflurane</data>
  <data key="d36">https://www.drugbank.ca/polypeptides/Q9UBN1</data>
  <data key="d16">Voltage-dependent calcium channel gamma-4 subunit</data>
  <data key="d17">https://cdn.rcsb.org/images/structures/oc/7ocf/7ocf_assembly-1.jpeg</data>
  <data key="d18">Target</data>
  <data key="d19">1</data>
  <data key="d20">0.14245599120167574</data>
  <data key="d21">0.0</data>
  <data key="d22">1.8257768763025862e-05</data>
  <data key="d23">0</data>
  <data key="d24">0</data>
  <data key="d25">#12EAEA</data>
  <data key="d26">#0EBEBE</data>
</node>
<node id="Voltage-dependent calcium channel gamma-5 subunit">
  <data key="d27">CACNG5</data>
  <data key="d0">Q9UF02</data>
  <data key="d28">7OCF</data>
  <data key="d29">Humans</data>
  <data key="d30">Auxiliary transport protein</data>
  <data key="d31">Calcium channel auxiliary subunit gamma family</data>
  <data key="d32">Membrane</data>
  <data key="d33">CACNB1, CACNA1D, CACNA2D1</data>
  <data key="d34"></data>
  <data key="d35">Spironolactone, Butamben, Bioallethrin, Ergocalciferol, Enflurane</data>
  <data key="d36">https://www.drugbank.ca/polypeptides/Q9UF02</data>
  <data key="d16">Voltage-dependent calcium channel gamma-5 subunit</data>
  <data key="d17">https://cdn.rcsb.org/images/structures/oc/7ocf/7ocf_assembly-1.jpeg</data>
  <data key="d18">Target</data>
  <data key="d19">1</data>
  <data key="d20">0.14245599120167574</data>
  <data key="d21">0.0</data>
  <data key="d22">1.8257768763025862e-05</data>
  <data key="d23">0</data>
  <data key="d24">0</data>
  <data key="d25">#12EAEA</data>
  <data key="d26">#0EBEBE</data>
</node>
<node id="Voltage-dependent calcium channel gamma-6 subunit">
  <data key="d27">CACNG6</data>
  <data key="d0">Q9BXT2</data>
  <data key="d28">5GJV</data>
  <data key="d29">Humans</data>
  <data key="d30">Auxiliary transport protein</data>
  <data key="d31">Calcium channel auxiliary subunit gamma family</data>
  <data key="d32">Membrane</data>
  <data key="d33"></data>
  <data key="d34"></data>
  <data key="d35">Spironolactone, Butamben, Bioallethrin, Ergocalciferol, Enflurane</data>
  <data key="d36">https://www.drugbank.ca/polypeptides/Q9BXT2</data>
  <data key="d16">Voltage-dependent calcium channel gamma-6 subunit</data>
  <data key="d17">https://cdn.rcsb.org/images/structures/gj/5gjv/5gjv_assembly-1.jpeg</data>
  <data key="d18">Target</data>
  <data key="d19">1</data>
  <data key="d20">0.14245599120167574</data>
  <data key="d21">0.0</data>
  <data key="d22">1.8257768763025862e-05</data>
  <data key="d23">0</data>
  <data key="d24">0</data>
  <data key="d25">#12EAEA</data>
  <data key="d26">#0EBEBE</data>
</node>
<node id="Voltage-dependent calcium channel gamma-7 subunit">
  <data key="d27">CACNG7</data>
  <data key="d0">P62955</data>
  <data key="d28">7OCF</data>
  <data key="d29">Humans</data>
  <data key="d30">Auxiliary transport protein</data>
  <data key="d31">Calcium channel auxiliary subunit gamma family</data>
  <data key="d32">Membrane</data>
  <data key="d33">CACNB1, CACNA1D, CACNA2D1</data>
  <data key="d34"></data>
  <data key="d35">Spironolactone, Butamben, Bioallethrin, Ergocalciferol, Enflurane</data>
  <data key="d36">https://www.drugbank.ca/polypeptides/P62955</data>
  <data key="d16">Voltage-dependent calcium channel gamma-7 subunit</data>
  <data key="d17">https://cdn.rcsb.org/images/structures/oc/7ocf/7ocf_assembly-1.jpeg</data>
  <data key="d18">Target</data>
  <data key="d19">1</data>
  <data key="d20">0.14245599120167574</data>
  <data key="d21">0.0</data>
  <data key="d22">1.8257768763025862e-05</data>
  <data key="d23">0</data>
  <data key="d24">0</data>
  <data key="d25">#12EAEA</data>
  <data key="d26">#0EBEBE</data>
</node>
<node id="Voltage-dependent calcium channel gamma-8 subunit">
  <data key="d27">CACNG8</data>
  <data key="d0">Q8WXS5</data>
  <data key="d28">7OCA</data>
  <data key="d29">Humans</data>
  <data key="d30">Auxiliary transport protein</data>
  <data key="d31">Calcium channel auxiliary subunit gamma family</data>
  <data key="d32">Membrane</data>
  <data key="d33">CACNB1, CACNA1D, GRIA1, CACNA2D1</data>
  <data key="d34">Cardiomyopathies</data>
  <data key="d35">Spironolactone, Butamben, Bioallethrin, Ergocalciferol, Enflurane</data>
  <data key="d36">https://www.drugbank.ca/polypeptides/Q8WXS5</data>
  <data key="d16">Voltage-dependent calcium channel gamma-8 subunit</data>
  <data key="d17">https://cdn.rcsb.org/images/structures/oc/7oca/7oca_assembly-1.jpeg</data>
  <data key="d18">Target</data>
  <data key="d19">1</data>
  <data key="d20">0.14245599120167574</data>
  <data key="d21">0.0</data>
  <data key="d22">1.8257768763025862e-05</data>
  <data key="d23">0</data>
  <data key="d24">0</data>
  <data key="d25">#12EAEA</data>
  <data key="d26">#0EBEBE</data>
</node>
<node id="Voltage-dependent calcium channel subunit alpha-2/delta-1">
  <data key="d27">CACNA2D1</data>
  <data key="d0">P54289</data>
  <data key="d28">7MIX</data>
  <data key="d29">Humans</data>
  <data key="d30">Auxiliary transport protein</data>
  <data key="d31">Calcium channel auxiliary subunit alpha2delta family</data>
  <data key="d32">Membrane</data>
  <data key="d33">CACNB1, CACNG1, CACNB2, CACNA1D, CACNA1C, CACNB3, CACNB4, CACNA1S, CACNA1F, CACNG3</data>
  <data key="d34">Colonic Neoplasms, Hypertensive disease, Malignant Neoplasms, Primary malignant neoplasm, Intellectual Disability</data>
  <data key="d35">Isradipine, Felodipine, Ibutilide, Gabapentin, Gabapentin enacarbil, Nisoldipine, Nitrendipine, Nicardipine, Nilvadipine, Cyclandelate, Pregabalin, Spironolactone, Butamben, Bioallethrin, Ergocalciferol, Enflurane</data>
  <data key="d36">https://www.drugbank.ca/polypeptides/P54289</data>
  <data key="d16">Voltage-dependent calcium channel subunit alpha-2/delta-1</data>
  <data key="d17">https://cdn.rcsb.org/images/structures/mi/7mix/7mix_assembly-1.jpeg</data>
  <data key="d18">Target</data>
  <data key="d19">1</data>
  <data key="d20">0.14245599120167574</data>
  <data key="d21">0.0</data>
  <data key="d22">1.8257768763025862e-05</data>
  <data key="d23">0</data>
  <data key="d24">0</data>
  <data key="d25">#12EAEA</data>
  <data key="d26">#0EBEBE</data>
</node>
<node id="Voltage-dependent calcium channel subunit alpha-2/delta-2">
  <data key="d27">CACNA2D2</data>
  <data key="d0">Q9NY47</data>
  <data key="d28">7JPK</data>
  <data key="d29">Humans</data>
  <data key="d30">Auxiliary transport protein</data>
  <data key="d31">Calcium channel auxiliary subunit alpha2delta family</data>
  <data key="d32">Membrane</data>
  <data key="d33">CACNG1, CACNB1, CACNB2, CACNB4, CACNA1A, CACNB3, CACNA1S, CACNA1C, CACNA1D, CACNA1F</data>
  <data key="d34">Neoplasms, Brain Neoplasms, Malignant Neoplasms, Lung Neoplasms, nervous system disorder, Primary malignant neoplasm</data>
  <data key="d35">Gabapentin, Gabapentin enacarbil, Felodipine, Isradipine, Nitrendipine, Bepridil, Spironolactone, Butamben, Bioallethrin, Ergocalciferol, Enflurane</data>
  <data key="d36">https://www.drugbank.ca/polypeptides/Q9NY47</data>
  <data key="d16">Voltage-dependent calcium channel subunit alpha-2/delta-2</data>
  <data key="d17">https://cdn.rcsb.org/images/structures/jp/7jpk/7jpk_assembly-1.jpeg</data>
  <data key="d18">Target</data>
  <data key="d19">1</data>
  <data key="d20">0.14245599120167574</data>
  <data key="d21">0.0</data>
  <data key="d22">1.8257768763025862e-05</data>
  <data key="d23">0</data>
  <data key="d24">0</data>
  <data key="d25">#12EAEA</data>
  <data key="d26">#0EBEBE</data>
</node>
<node id="Voltage-dependent calcium channel subunit alpha-2/delta-3">
  <data key="d27">CACNA2D3</data>
  <data key="d0">Q8IZS8</data>
  <data key="d28">7JPK</data>
  <data key="d29">Humans</data>
  <data key="d30">Auxiliary transport protein</data>
  <data key="d31">Calcium channel auxiliary subunit alpha2delta family</data>
  <data key="d32">Membrane</data>
  <data key="d33">CACNG1, CACNB1, CACNB4, CACNA1A, CACNB3, CACNB2, CACNA1E, CACNA1D, CACNA1C</data>
  <data key="d34">Neurodevelopmental Disorders, Neoplasms, Malignant Neoplasms, Carcinoma, Primary malignant neoplasm</data>
  <data key="d35">Amlodipine, Nilvadipine, Spironolactone, Butamben, Bioallethrin, Ergocalciferol, Enflurane</data>
  <data key="d36">https://www.drugbank.ca/polypeptides/Q8IZS8</data>
  <data key="d16">Voltage-dependent calcium channel subunit alpha-2/delta-3</data>
  <data key="d17">https://cdn.rcsb.org/images/structures/jp/7jpk/7jpk_assembly-1.jpeg</data>
  <data key="d18">Target</data>
  <data key="d19">2</data>
  <data key="d20">0.14345716859625435</data>
  <data key="d21">0.0002449490764705704</data>
  <data key="d22">1.8825984357562516e-05</data>
  <data key="d23">0</data>
  <data key="d24">0</data>
  <data key="d25">#12EAEA</data>
  <data key="d26">#0EBEBE</data>
</node>
<node id="Voltage-dependent calcium channel subunit alpha-2/delta-4">
  <data key="d27">CACNA2D4</data>
  <data key="d0">Q7Z3S7</data>
  <data key="d28">7JPK</data>
  <data key="d29">Humans</data>
  <data key="d30">Auxiliary transport protein</data>
  <data key="d31">Calcium channel auxiliary subunit alpha2delta family</data>
  <data key="d32">Membrane</data>
  <data key="d33">CACNG1, CACNB3, CACNB1, CACNA1F, CACNB4, CACNB2, CACNA1C, CACNA1S, CACNA1D</data>
  <data key="d34">Mental disorders, HIV Infections</data>
  <data key="d35">Spironolactone, Butamben, Bioallethrin, Ergocalciferol, Enflurane</data>
  <data key="d36">https://www.drugbank.ca/polypeptides/Q7Z3S7</data>
  <data key="d16">Voltage-dependent calcium channel subunit alpha-2/delta-4</data>
  <data key="d17">https://cdn.rcsb.org/images/structures/jp/7jpk/7jpk_assembly-1.jpeg</data>
  <data key="d18">Target</data>
  <data key="d19">1</data>
  <data key="d20">0.14245599120167574</data>
  <data key="d21">0.0</data>
  <data key="d22">1.8257768763025862e-05</data>
  <data key="d23">0</data>
  <data key="d24">0</data>
  <data key="d25">#12EAEA</data>
  <data key="d26">#0EBEBE</data>
</node>
<node id="Voltage-dependent L-type calcium channel subunit alpha-1C">
  <data key="d27">CACNA1C</data>
  <data key="d0">Q13936</data>
  <data key="d28">3G43</data>
  <data key="d29">Humans</data>
  <data key="d30">Ion channel</data>
  <data key="d31">Voltage-gated ion channel</data>
  <data key="d32">Membrane</data>
  <data key="d33">CACNB2, CALM1, CACNB1, CALM3, CACNA2D1, CACNB3, CALM2, CACNB4, CACNA2D4, CACNA2D2</data>
  <data key="d34">Psychotic Disorders, Mood Disorders, Anxiety Disorders, Hypertensive disease, Immunologic Deficiency Syndromes, Stress Disorders, Traumatic, Limb Deformities, Congenital, Mental disorders, Child Development Disorders, Pervasive, Cognition Disorders, Neurodevelopmental Disorders, Neoplasms, Pervasive Development Disorder, Congenital Abnormality, Brain Diseases, Congenital Heart Defects, Atrial Septal Defects, Neck Neoplasms, Cerebrovascular accident, Caffeine related disorders, Hypertrophic disorder of skin, unspecified, Sleep Disorders, Infection</data>
  <data key="d35">Nicardipine, Ibutilide, Mibefradil, Isradipine, Verapamil, Dronedarone, Clevidipine, Amlodipine, Felodipine, Nifedipine, Nimodipine, Nisoldipine, Nitrendipine, Cinnarizine, Nilvadipine, Calcium, Ethanol, Barnidipine, Aranidipine, Efonidipine, Levamlodipine, Isavuconazole, Propiverine, Diltiazem, Spironolactone, Butamben, Bioallethrin, Ergocalciferol, Enflurane, Drotaverine, Calcium citrate, Calcium Phosphate, Trimebutine, Manidipine, Lacidipine, Benidipine, Cilnidipine, Levomenthol, Calcium phosphate dihydrate, Phenytoin, Magnesium sulfate, Amiodarone, Fish oil, Ranolazine, Topiramate, Miconazole</data>
  <data key="d36">https://www.drugbank.ca/polypeptides/Q13936</data>
  <data key="d16">Voltage-dependent L-type calcium channel subunit alpha-1C</data>
  <data key="d17">https://cdn.rcsb.org/images/structures/g4/3g43/3g43_assembly-1.jpeg</data>
  <data key="d18">Target</data>
  <data key="d19">7</data>
  <data key="d20">0.15547672336951604</data>
  <data key="d21">0.0028591871497730113</data>
  <data key="d22">3.91612047321709e-05</data>
  <data key="d23">0</data>
  <data key="d24">160</data>
  <data key="d25">#12EAEA</data>
  <data key="d26">#0EBEBE</data>
</node>
<node id="Voltage-dependent L-type calcium channel subunit alpha-1D">
  <data key="d27">CACNA1D</data>
  <data key="d0">Q01668</data>
  <data key="d28">3LV3</data>
  <data key="d29">Humans</data>
  <data key="d30">Ion channel</data>
  <data key="d31">Voltage-gated ion channel</data>
  <data key="d32">Membrane</data>
  <data key="d33">CACNB1, CACNB2, CACNA2D1, CACNG1, CACNB3, STX1A, CACNB4, CACNA2D2, CACNA2D3, CACNG7</data>
  <data key="d34">Adenoma, Mood Disorders, Hypertensive disease, Cardiovascular Diseases, Movement Disorders, Refractive Errors, Neoplasms, Pervasive Development Disorder, Mental disorders, Malignant Neoplasms, CNS disorder, nervous system disorder, Neuromuscular Diseases, Primary malignant neoplasm, Neurodevelopmental Disorders</data>
  <data key="d35">Dronedarone, Clevidipine, Isradipine, Nitrendipine, Nifedipine, Felodipine, Nimodipine, Nisoldipine, Nicardipine, Cinnarizine, Mibefradil, Nilvadipine, Ethanol, Aranidipine, Levamlodipine, Spironolactone, Butamben, Bioallethrin, Ergocalciferol, Enflurane, Drotaverine, Calcium citrate, Calcium Phosphate, Trimebutine, Manidipine, Lacidipine, Benidipine, Cilnidipine, Levomenthol, Calcium phosphate dihydrate, Phenytoin, Magnesium sulfate, Amiodarone, Fish oil, Ranolazine, Topiramate, Miconazole</data>
  <data key="d36">https://www.drugbank.ca/polypeptides/Q01668</data>
  <data key="d16">Voltage-dependent L-type calcium channel subunit alpha-1D</data>
  <data key="d17">https://cdn.rcsb.org/images/structures/lv/3lv3/3lv3_assembly-1.jpeg</data>
  <data key="d18">Target</data>
  <data key="d19">4</data>
  <data key="d20">0.15461610931444808</data>
  <data key="d21">0.0007776732673977343</data>
  <data key="d22">3.519524447452005e-05</data>
  <data key="d23">0</data>
  <data key="d24">0</data>
  <data key="d25">#12EAEA</data>
  <data key="d26">#0EBEBE</data>
</node>
<node id="Voltage-dependent L-type calcium channel subunit alpha-1F">
  <data key="d27">CACNA1F</data>
  <data key="d0">O60840</data>
  <data key="d28">6JP5</data>
  <data key="d29">Humans</data>
  <data key="d30">Ion channel</data>
  <data key="d31">Voltage-gated ion channel</data>
  <data key="d32">Membrane</data>
  <data key="d33">CACNB1, CACNB2, CACNA2D4, CACNA2D1, CACNB4, CACNG1, CACNA2D2, CACNB3</data>
  <data key="d34">Disorder of eye, Retinal Dystrophies, Malignant Neoplasms, nervous system disorder, Primary malignant neoplasm</data>
  <data key="d35">Dronedarone, Clevidipine, Nimodipine, Cinnarizine, Mibefradil, Aranidipine, Spironolactone, Butamben, Bioallethrin, Ergocalciferol, Enflurane, Drotaverine, Calcium citrate, Calcium Phosphate, Trimebutine, Manidipine, Lacidipine, Benidipine, Cilnidipine, Levomenthol, Calcium phosphate dihydrate, Phenytoin, Magnesium sulfate, Amiodarone, Fish oil, Ranolazine, Topiramate, Miconazole</data>
  <data key="d36">https://www.drugbank.ca/polypeptides/O60840</data>
  <data key="d16">Voltage-dependent L-type calcium channel subunit alpha-1F</data>
  <data key="d17">https://cdn.rcsb.org/images/structures/jp/6jp5/6jp5_assembly-1.jpeg</data>
  <data key="d18">Target</data>
  <data key="d19">3</data>
  <data key="d20">0.15243998139360707</data>
  <data key="d21">0.0005297210317012865</data>
  <data key="d22">2.690490203406497e-05</data>
  <data key="d23">0</data>
  <data key="d24">0</data>
  <data key="d25">#12EAEA</data>
  <data key="d26">#0EBEBE</data>
</node>
<node id="Voltage-dependent L-type calcium channel subunit alpha-1S">
  <data key="d27">CACNA1S</data>
  <data key="d0">Q13698</data>
  <data key="d28">2VAY</data>
  <data key="d29">Humans</data>
  <data key="d30">Ion channel</data>
  <data key="d31">Voltage-gated ion channel</data>
  <data key="d32">Membrane</data>
  <data key="d33">CACNB1, CACNB2, RYR1, CACNA2D1, CACNB4, CACNG1, CACNA2D2, CACNA2D4, CACNB3</data>
  <data key="d34">Congenital myopathy (disorder), Liver neoplasms, Myopathy, Metabolic myopathy</data>
  <data key="d35">Dronedarone, Clevidipine, Isradipine, Felodipine, Nifedipine, Nimodipine, Nisoldipine, Nitrendipine, Cinnarizine, Mibefradil, Nilvadipine, Ethanol, Pinaverium, Aranidipine, Spironolactone, Butamben, Bioallethrin, Ergocalciferol, Enflurane, Drotaverine, Calcium citrate, Calcium Phosphate, Trimebutine, Manidipine, Lacidipine, Benidipine, Cilnidipine, Levomenthol, Calcium phosphate dihydrate, Phenytoin, Magnesium sulfate, Amiodarone, Fish oil, Ranolazine, Topiramate, Miconazole</data>
  <data key="d36">https://www.drugbank.ca/polypeptides/Q13698</data>
  <data key="d16">Voltage-dependent L-type calcium channel subunit alpha-1S</data>
  <data key="d17">https://cdn.rcsb.org/images/structures/va/2vay/2vay_assembly-1.jpeg</data>
  <data key="d18">Target</data>
  <data key="d19">4</data>
  <data key="d20">0.15461610931444808</data>
  <data key="d21">0.0007776732673977343</data>
  <data key="d22">3.519524447452005e-05</data>
  <data key="d23">0</data>
  <data key="d24">0</data>
  <data key="d25">#12EAEA</data>
  <data key="d26">#0EBEBE</data>
</node>
<node id="Voltage-dependent L-type calcium channel subunit beta-1">
  <data key="d27">CACNB1</data>
  <data key="d0">Q02641</data>
  <data key="d28">7MIX</data>
  <data key="d29">Humans</data>
  <data key="d30">Auxiliary transport protein</data>
  <data key="d31">Calcium channel auxiliary subunit beta family</data>
  <data key="d32">Cell membrane</data>
  <data key="d33">CACNA2D1, CACNG1, CACNA1D, CACNA1C, CACNA1S, CACNA2D2, CACNA1F, CACNA2D3, CACNA2D4, CACNA1E</data>
  <data key="d34"></data>
  <data key="d35">Ibutilide, Mibefradil, Dronedarone, Amlodipine, Nimodipine, Ethanol, Azelnidipine, Spironolactone, Butamben, Bioallethrin, Ergocalciferol, Enflurane, Drotaverine, Calcium citrate, Calcium Phosphate, Trimebutine, Manidipine, Lacidipine, Benidipine, Cilnidipine, Levomenthol, Calcium phosphate dihydrate, Phenytoin, Magnesium sulfate, Amiodarone, Fish oil, Ranolazine, Topiramate, Miconazole</data>
  <data key="d36">https://www.drugbank.ca/polypeptides/Q02641</data>
  <data key="d16">Voltage-dependent L-type calcium channel subunit beta-1</data>
  <data key="d17">https://cdn.rcsb.org/images/structures/mi/7mix/7mix_assembly-1.jpeg</data>
  <data key="d18">Target</data>
  <data key="d19">4</data>
  <data key="d20">0.15261532572878303</data>
  <data key="d21">0.0010110072129478334</data>
  <data key="d22">2.747311762860163e-05</data>
  <data key="d23">0</data>
  <data key="d24">0</data>
  <data key="d25">#12EAEA</data>
  <data key="d26">#0EBEBE</data>
</node>
<node id="Voltage-dependent L-type calcium channel subunit beta-2">
  <data key="d27">CACNB2</data>
  <data key="d0">Q08289</data>
  <data key="d28">7MIX</data>
  <data key="d29">Humans</data>
  <data key="d30">Auxiliary transport protein</data>
  <data key="d31">Calcium channel auxiliary subunit beta family</data>
  <data key="d32">Cell membrane</data>
  <data key="d33">CACNA1C, CACNA2D1, CACNA1D, CACNA1S, CACNA1F, CACNA2D2, CACNA1A, CACNA2D4, CACNA1E, CACNA2D3</data>
  <data key="d34">Hypertensive disease, Cardiovascular Diseases, Child Development Disorders, Pervasive, Diverticular Diseases, Mental disorders</data>
  <data key="d35">Dronedarone, Felodipine, Isradipine, Nifedipine, Nimodipine, Nisoldipine, Nitrendipine, Nicardipine, Mibefradil, Nilvadipine, Spironolactone, Butamben, Bioallethrin, Ergocalciferol, Enflurane, Drotaverine, Calcium citrate, Calcium Phosphate, Trimebutine, Manidipine, Lacidipine, Benidipine, Cilnidipine, Levomenthol, Calcium phosphate dihydrate, Phenytoin, Magnesium sulfate, Amiodarone, Fish oil, Ranolazine, Topiramate, Miconazole</data>
  <data key="d36">https://www.drugbank.ca/polypeptides/Q08289</data>
  <data key="d16">Voltage-dependent L-type calcium channel subunit beta-2</data>
  <data key="d17">https://cdn.rcsb.org/images/structures/mi/7mix/7mix_assembly-1.jpeg</data>
  <data key="d18">Target</data>
  <data key="d19">4</data>
  <data key="d20">0.15461610931444808</data>
  <data key="d21">0.0007776732673977343</data>
  <data key="d22">3.519524447452005e-05</data>
  <data key="d23">0</data>
  <data key="d24">0</data>
  <data key="d25">#12EAEA</data>
  <data key="d26">#0EBEBE</data>
</node>
<node id="Voltage-dependent L-type calcium channel subunit beta-3">
  <data key="d27">CACNB3</data>
  <data key="d0">P54284</data>
  <data key="d28">7MIX</data>
  <data key="d29">Humans</data>
  <data key="d30">Auxiliary transport protein</data>
  <data key="d31">Calcium channel auxiliary subunit beta family</data>
  <data key="d32">Not Available</data>
  <data key="d33">CACNA1B, CACNA2D4, CACNA1A, CACNA2D1, CACNA1C, CACNA1E, CACNA1D, CACNA2D2, CACNA2D3, CACNA1S</data>
  <data key="d34">Neoplasms</data>
  <data key="d35">Dronedarone, Nimodipine, Mibefradil, Spironolactone, Butamben, Bioallethrin, Ergocalciferol, Enflurane, Drotaverine, Calcium citrate, Calcium Phosphate, Trimebutine, Manidipine, Lacidipine, Benidipine, Cilnidipine, Levomenthol, Calcium phosphate dihydrate, Phenytoin, Magnesium sulfate, Amiodarone, Fish oil, Ranolazine, Topiramate, Miconazole</data>
  <data key="d36">https://www.drugbank.ca/polypeptides/P54284</data>
  <data key="d16">Voltage-dependent L-type calcium channel subunit beta-3</data>
  <data key="d17">https://cdn.rcsb.org/images/structures/mi/7mix/7mix_assembly-1.jpeg</data>
  <data key="d18">Target</data>
  <data key="d19">3</data>
  <data key="d20">0.15243998139360707</data>
  <data key="d21">0.0005297210317012865</data>
  <data key="d22">2.690490203406497e-05</data>
  <data key="d23">0</data>
  <data key="d24">0</data>
  <data key="d25">#12EAEA</data>
  <data key="d26">#0EBEBE</data>
</node>
<node id="Voltage-dependent L-type calcium channel subunit beta-4">
  <data key="d27">CACNB4</data>
  <data key="d0">O00305</data>
  <data key="d28">Not Available</data>
  <data key="d29">Humans</data>
  <data key="d30">Auxiliary transport protein</data>
  <data key="d31">Calcium channel auxiliary subunit beta family</data>
  <data key="d32">Not Available</data>
  <data key="d33">CACNA1A, CACNA2D2, CACNA2D1, CACNA2D4, CACNG1, CACNA1S, CACNA2D3, CACNA1C, CACNA1F, CACNA1D</data>
  <data key="d34">nervous system disorder, Intellectual Disability</data>
  <data key="d35">Dronedarone, Nimodipine, Mibefradil, Spironolactone, Butamben, Bioallethrin, Ergocalciferol, Enflurane, Drotaverine, Calcium citrate, Calcium Phosphate, Trimebutine, Manidipine, Lacidipine, Benidipine, Cilnidipine, Levomenthol, Calcium phosphate dihydrate, Phenytoin, Magnesium sulfate, Amiodarone, Fish oil, Ranolazine, Topiramate, Miconazole</data>
  <data key="d36">https://www.drugbank.ca/polypeptides/O00305</data>
  <data key="d16">Voltage-dependent L-type calcium channel subunit beta-4</data>
  <data key="d17">https://cdn.rcsb.org/images/structures/ot/not available/not available_model-1.jpeg</data>
  <data key="d18">Target</data>
  <data key="d19">3</data>
  <data key="d20">0.15243998139360707</data>
  <data key="d21">0.0005297210317012865</data>
  <data key="d22">2.690490203406497e-05</data>
  <data key="d23">0</data>
  <data key="d24">0</data>
  <data key="d25">#12EAEA</data>
  <data key="d26">#0EBEBE</data>
</node>
<node id="Voltage-dependent N-type calcium channel subunit alpha-1B">
  <data key="d27">CACNA1B</data>
  <data key="d0">Q00975</data>
  <data key="d28">7MIX</data>
  <data key="d29">Humans</data>
  <data key="d30">Ion channel</data>
  <data key="d31">Voltage-gated ion channel</data>
  <data key="d32">Membrane</data>
  <data key="d33">CACNB3, CACNA2D2</data>
  <data key="d34">Intellectual Disability, Movement Disorders, Peripheral Nervous System Diseases, Neoplasms, Dystonia Disorders</data>
  <data key="d35">Contulakin-G, Amlodipine, Verapamil, Levetiracetam, Agmatine, Seletracetam, Benidipine, Cilnidipine, Ziconotide, Spironolactone, Butamben, Bioallethrin, Ergocalciferol, Enflurane, Gabapentin</data>
  <data key="d36">https://www.drugbank.ca/polypeptides/Q00975</data>
  <data key="d16">Voltage-dependent N-type calcium channel subunit alpha-1B</data>
  <data key="d17">https://cdn.rcsb.org/images/structures/mi/7mix/7mix_assembly-1.jpeg</data>
  <data key="d18">Target</data>
  <data key="d19">3</data>
  <data key="d20">0.14662793071469624</data>
  <data key="d21">0.0005429536391256542</data>
  <data key="d22">2.2036490092410838e-05</data>
  <data key="d23">0</data>
  <data key="d24">0</data>
  <data key="d25">#12EAEA</data>
  <data key="d26">#0EBEBE</data>
</node>
<node id="Voltage-dependent P/Q-type calcium channel subunit alpha-1A">
  <data key="d27">CACNA1A</data>
  <data key="d0">O00555</data>
  <data key="d28">3BXK</data>
  <data key="d29">Humans</data>
  <data key="d30">Ion channel</data>
  <data key="d31">Voltage-gated ion channel</data>
  <data key="d32">Membrane</data>
  <data key="d33">CACNB4, CACNB3, CACNB2, CACNA2D2, CACNA2D3</data>
  <data key="d34">Encephalopathies, Intellectual Disability, Deglutition Disorders, Multiple congenital anomalies, Movement Disorders, nervous system disorder, Dystonia Disorders, Cerebellar Diseases, Neurodegenerative Disorders, Ocular Motility Disorders, Phenylketonurias, Neurodevelopmental Disorders, Diabetes Mellitus, Hypertensive disease, Lung Neoplasms, Neoplasms, Olivopontocerebellar Atrophies, Skin lesion, Spinocerebellar Degeneration, Cerebrovascular accident, Motor Disorders, Neurologic Symptoms, Parkinsonian Disorders, Mitochondrial Diseases, Degenerative disorder, MYELODYSPLASTIC SYNDROME</data>
  <data key="d35">Loperamide, Bepridil, Dotarizine, Verapamil, Ziconotide, Spironolactone, Butamben, Bioallethrin, Ergocalciferol, Enflurane, Calcium citrate, Calcium Phosphate, Calcium phosphate dihydrate, Drotaverine, Trimebutine, Manidipine, Lacidipine, Benidipine, Cilnidipine, Levomenthol, Phenytoin, Magnesium sulfate</data>
  <data key="d36">https://www.drugbank.ca/polypeptides/O00555</data>
  <data key="d16">Voltage-dependent P/Q-type calcium channel subunit alpha-1A</data>
  <data key="d17">https://cdn.rcsb.org/images/structures/bx/3bxk/3bxk_assembly-1.jpeg</data>
  <data key="d18">Target</data>
  <data key="d19">3</data>
  <data key="d20">0.14727897744466298</data>
  <data key="d21">0.00035681949169261417</data>
  <data key="d22">2.2722724640076145e-05</data>
  <data key="d23">0</data>
  <data key="d24">0</data>
  <data key="d25">#12EAEA</data>
  <data key="d26">#0EBEBE</data>
</node>
<node id="Voltage-dependent R-type calcium channel subunit alpha-1E">
  <data key="d27">CACNA1E</data>
  <data key="d0">Q15878</data>
  <data key="d28">3BXL</data>
  <data key="d29">Humans</data>
  <data key="d30">Ion channel</data>
  <data key="d31">Voltage-gated ion channel</data>
  <data key="d32">Membrane</data>
  <data key="d33">CACNB3, CACNB1, CACNB2, CACNB4, CACNA2D3, CACNA2D2</data>
  <data key="d34">Congenital contracture, Intellectual Disability, Developmental Disabilities, Diabetes Mellitus, Neoplasms, Migraine Disorders, Neurodevelopmental Disorders</data>
  <data key="d35">Calcium citrate, Calcium Phosphate, Calcium phosphate dihydrate, Topiramate, Lamotrigine, Spironolactone, Butamben, Bioallethrin, Ergocalciferol, Enflurane</data>
  <data key="d36">https://www.drugbank.ca/polypeptides/Q15878</data>
  <data key="d16">Voltage-dependent R-type calcium channel subunit alpha-1E</data>
  <data key="d17">https://cdn.rcsb.org/images/structures/bx/3bxl/3bxl_assembly-1.jpeg</data>
  <data key="d18">Target</data>
  <data key="d19">1</data>
  <data key="d20">0.14245599120167574</data>
  <data key="d21">0.0</data>
  <data key="d22">1.8257768763025862e-05</data>
  <data key="d23">0</data>
  <data key="d24">0</data>
  <data key="d25">#12EAEA</data>
  <data key="d26">#0EBEBE</data>
</node>
<node id="Voltage-dependent T-type calcium channel subunit alpha-1G">
  <data key="d27">CACNA1G</data>
  <data key="d0">O43497</data>
  <data key="d28">Not Available</data>
  <data key="d29">Humans</data>
  <data key="d30">Ion channel</data>
  <data key="d31">Voltage-gated ion channel</data>
  <data key="d32">Membrane</data>
  <data key="d33"></data>
  <data key="d34">Intellectual Disability, Adenoma, Malignant Neoplasms, Gastrointestinal Diseases, Neoplasms, Pervasive Development Disorder, Neurodegenerative Disorders, Primary malignant neoplasm</data>
  <data key="d35">Trimethadione, Ethosuximide, Zonisamide, Mibefradil, Flunarizine, Verapamil, Cinnarizine, Methsuximide, Cannabidiol, Nabiximols, Medical Cannabis, Spironolactone, Butamben, Bioallethrin, Ergocalciferol, Enflurane, Nifedipine, Calcium citrate, Calcium Phosphate, Trimebutine, Manidipine, Benidipine, Calcium phosphate dihydrate</data>
  <data key="d36">https://www.drugbank.ca/polypeptides/O43497</data>
  <data key="d16">Voltage-dependent T-type calcium channel subunit alpha-1G</data>
  <data key="d17">https://cdn.rcsb.org/images/structures/ot/not available/not available_model-1.jpeg</data>
  <data key="d18">Target</data>
  <data key="d19">4</data>
  <data key="d20">0.16634376907125623</data>
  <data key="d21">0.0035797619297935407</data>
  <data key="d22">5.508987925208051e-05</data>
  <data key="d23">0</data>
  <data key="d24">0</data>
  <data key="d25">#12EAEA</data>
  <data key="d26">#0EBEBE</data>
</node>
<node id="Voltage-dependent T-type calcium channel subunit alpha-1H">
  <data key="d27">CACNA1H</data>
  <data key="d0">O95180</data>
  <data key="d28">6KZP</data>
  <data key="d29">Humans</data>
  <data key="d30">Ion channel</data>
  <data key="d31">Voltage-gated ion channel</data>
  <data key="d32">Membrane</data>
  <data key="d33"></data>
  <data key="d34">Drug toxicity, Adverse reaction to drug, Peripheral Nervous System Diseases, Hypertensive disease, Malignant Neoplasms, Primary malignant neoplasm, Adenoma, Prostatic Neoplasms, Mammary Neoplasms</data>
  <data key="d35">Mibefradil, Flunarizine, Felodipine, Isradipine, Nitrendipine, Bepridil, Cinnarizine, Zonisamide, Cannabidiol, Nabiximols, Medical Cannabis, Verapamil, Spironolactone, Butamben, Bioallethrin, Ergocalciferol, Enflurane, Nifedipine, Calcium citrate, Calcium Phosphate, Trimebutine, Manidipine, Benidipine, Calcium phosphate dihydrate</data>
  <data key="d36">https://www.drugbank.ca/polypeptides/O95180</data>
  <data key="d16">Voltage-dependent T-type calcium channel subunit alpha-1H</data>
  <data key="d17">https://cdn.rcsb.org/images/structures/kz/6kzp/6kzp_assembly-1.jpeg</data>
  <data key="d18">Target</data>
  <data key="d19">4</data>
  <data key="d20">0.16634376907125623</data>
  <data key="d21">0.0035797619297935407</data>
  <data key="d22">5.508987925208051e-05</data>
  <data key="d23">0</data>
  <data key="d24">0</data>
  <data key="d25">#12EAEA</data>
  <data key="d26">#0EBEBE</data>
</node>
<node id="Voltage-dependent T-type calcium channel subunit alpha-1I">
  <data key="d27">CACNA1I</data>
  <data key="d0">Q9P0X4</data>
  <data key="d28">6KZP</data>
  <data key="d29">Humans</data>
  <data key="d30">Ion channel</data>
  <data key="d31">Voltage-gated ion channel</data>
  <data key="d32">Membrane</data>
  <data key="d33"></data>
  <data key="d34">Child Development Disorders, Pervasive, Brain Neoplasms, Malignant Neoplasms, Primary malignant neoplasm</data>
  <data key="d35">Paramethadione, Flunarizine, Amiodarone, Zonisamide, Cinnarizine, Mibefradil, Strontium chloride Sr-89, Cannabidiol, Efonidipine, Nylidrin, Nabiximols, Medical Cannabis, Amlodipine, Spironolactone, Butamben, Bioallethrin, Ergocalciferol, Enflurane, Nifedipine, Calcium citrate, Calcium Phosphate, Trimebutine, Manidipine, Benidipine, Calcium phosphate dihydrate</data>
  <data key="d36">https://www.drugbank.ca/polypeptides/Q9P0X4</data>
  <data key="d16">Voltage-dependent T-type calcium channel subunit alpha-1I</data>
  <data key="d17">https://cdn.rcsb.org/images/structures/kz/6kzp/6kzp_assembly-1.jpeg</data>
  <data key="d18">Target</data>
  <data key="d19">5</data>
  <data key="d20">0.16691926253242428</data>
  <data key="d21">0.005937112341244028</data>
  <data key="d22">5.984027224060598e-05</data>
  <data key="d23">0</data>
  <data key="d24">0</data>
  <data key="d25">#12EAEA</data>
  <data key="d26">#0EBEBE</data>
</node>
<node id="Nuclear receptor subfamily 1 group I member 2">
  <data key="d27">NR1I2</data>
  <data key="d0">O75469</data>
  <data key="d28">4J5X</data>
  <data key="d29">Humans</data>
  <data key="d30">Transcription factor</data>
  <data key="d31">Nuclear receptor</data>
  <data key="d32">Nucleus</data>
  <data key="d33">CYP3A4, NCOA1</data>
  <data key="d34">Diabetes Mellitus, Adenocarcinoma, Esophageal Neoplasms, Malignant Neoplasms, Neoplasms, Primary malignant neoplasm, Cardiovascular Diseases, Hypertensive disease, Liver diseases, Cerebrovascular accident, Autoimmune Diseases, Bacterial Infections, Congenital chromosomal disease, Immune System Diseases, Lung diseases, Periodontal Diseases, Prostatic Neoplasms, Dermatologic disorders, Virus Diseases, Polyendocrinopathies, Autoimmune, Dyslipidemias, Secondary Neoplasm, MYELODYSPLASTIC SYNDROME, Anxiety Disorders, Blood Coagulation Disorders, Bone Marrow Diseases, CNS disorder, Shigella Infections, Endometrial Neoplasms, Enterobacteriaceae Infections, Gastrointestinal Diseases, Gastrointestinal Neoplasms, Hepatitis, Intestinal Diseases, Alcoholic Liver Diseases, Lymphoma, Neoplasms, Vascular Tissue, nervous system disorder, orbit (eye disorders), Peripheral Neuropathy, Psychotic Disorders, Respiratory Tract Infections, Retinal Diseases, Skin Neoplasms, Spinal Cord Diseases, Vascular Diseases, Disease of mucous membrane, Lipid Metabolism Disorders, Caffeine related disorders, Hematologic Neoplasms, Neurodegenerative Disorders, Autonomic nervous system disorders, Drug Dependence, Chronic Kidney Diseases, Peripheral Arterial Diseases, Intellectual Disability, Peripheral Nervous System Diseases</data>
  <data key="d35">Estradiol, Ethinylestradiol, Hyperforin, SR12813, Vitamin E, Rifampicin, Rifaximin, TO-901317, Erlotinib, Rilpivirine, Paclitaxel, Docetaxel, Prasterone, Myrrh, Carbamazepine, Sulfinpyrazone, Phenobarbital, Phenytoin, Ritonavir, Clotrimazole, Ethotoin, Mephenytoin, Methylphenobarbital, Pentobarbital, Troleandomycin, Afimoxifene, Dexamethasone, Diethylstilbestrol, Genistein, Lindane, Mifepristone, Pregnenolone, Spironolactone, Triclosan, Tamoxifen, Chenodeoxycholic acid, Econazole, Miconazole, Oxiconazole, Ketoconazole, Cyclophosphamide, Flutamide, Ifosfamide, Bezafibrate, Clonazepam, Fenofibrate, Warfarin, Hexestrol, Phenolphthalein, Resveratrol, Permethrin, Pyrethrum extract, Nifedipine, Piperine, Quercetin, Estradiol acetate, Estradiol benzoate, Estradiol cypionate, Estradiol dienanthate, Estradiol valerate, Fenofibric acid, alpha-Tocopherol succinate, D-alpha-Tocopherol acetate, Dovitinib, Dexamethasone acetate</data>
  <data key="d36">https://www.drugbank.ca/polypeptides/O75469</data>
  <data key="d16">Nuclear receptor subfamily 1 group I member 2</data>
  <data key="d17">https://cdn.rcsb.org/images/structures/j5/4j5x/4j5x_assembly-1.jpeg</data>
  <data key="d18">Target</data>
  <data key="d19">13</data>
  <data key="d20">0.19515344556787756</data>
  <data key="d21">0.03913783723489291</data>
  <data key="d22">0.0022003070930448386</data>
  <data key="d23">0</data>
  <data key="d24">236</data>
  <data key="d25">#12EAEA</data>
  <data key="d26">#0EBEBE</data>
</node>
<node id="Oleic Acid">
  <data key="d0">DB04224</data>
  <data key="d1">CCCCCCCC/C=C\CCCCCCCC(=O)O</data>
  <data key="d2">Not Available</data>
  <data key="d3">Not Available</data>
  <data key="d4">Not Available</data>
  <data key="d5">Not Available</data>
  <data key="d6">Not Available</data>
  <data key="d7">Myelin P2 protein, Peroxisome proliferator-activated receptor alpha, Peroxisome proliferator-activated receptor delta, Retinoic acid receptor RXR-alpha, Peroxisome proliferator-activated receptor gamma</data>
  <data key="d8"></data>
  <data key="d9">Fatty acid-binding protein, brain, Fatty acid-binding protein, adipocyte, Fatty acid-binding protein, heart, Fatty acid-binding protein, liver, Serum albumin, Vitamin D-binding protein</data>
  <data key="d10"></data>
  <data key="d11">Not Available, Transcription factor, Transcription factor, Transcription factor, Transcription factor</data>
  <data key="d12"></data>
  <data key="d13">IRCT20160131026298N2</data>
  <data key="d14">2, 3</data>
  <data key="d15">http://en.irct.ir/trial/46733</data>
  <data key="d16">Oleic Acid</data>
  <data key="d17">https://www.drugbank.ca/structures/DB04224/image.svg</data>
  <data key="d18">Drug</data>
  <data key="d19">5</data>
  <data key="d20">0.16888458081840668</data>
  <data key="d21">0.012523994418134647</data>
  <data key="d22">6.823652426405495e-05</data>
  <data key="d23">0</data>
  <data key="d24">117</data>
  <data key="d25">#FC5F67</data>
  <data key="d26">#FB3640</data>
</node>
<node id="Myelin P2 protein">
  <data key="d27">PMP2</data>
  <data key="d0">P02689</data>
  <data key="d28">Not Available</data>
  <data key="d29">Humans</data>
  <data key="d30">Not Available</data>
  <data key="d31">Not Available</data>
  <data key="d32">Cytoplasm</data>
  <data key="d33"></data>
  <data key="d34">Peripheral Neuropathy, Neuropathy, Peripheral Nervous System Diseases, Malignant Neoplasms</data>
  <data key="d35">S-Hydroxycysteine, Palmitic Acid, Oleic Acid, Dodecyldimethylamine N-oxide</data>
  <data key="d36">https://www.drugbank.ca/polypeptides/P02689</data>
  <data key="d16">Myelin P2 protein</data>
  <data key="d17">https://cdn.rcsb.org/images/structures/ot/not available/not available_model-1.jpeg</data>
  <data key="d18">Target</data>
  <data key="d19">1</data>
  <data key="d20">0.14094271550175091</data>
  <data key="d21">0.0</data>
  <data key="d22">3.8906385009564365e-06</data>
  <data key="d23">0</data>
  <data key="d24">0</data>
  <data key="d25">#12EAEA</data>
  <data key="d26">#0EBEBE</data>
</node>
<node id="Peroxisome proliferator-activated receptor alpha">
  <data key="d27">PPARA</data>
  <data key="d0">Q07869</data>
  <data key="d28">3SP6</data>
  <data key="d29">Humans</data>
  <data key="d30">Transcription factor</data>
  <data key="d31">Nuclear receptor</data>
  <data key="d32">Nucleus</data>
  <data key="d33">PPARGC1A, NCOA1, NCOR2, FABP1, NCOR1, ACADM, DUT, ACOX1, CPT1A, HMGCS2</data>
  <data key="d34">Liver neoplasms, Hypertensive disease, Carcinoma, Kidney Diseases, Myopathy, Prostatic Neoplasms, Drug toxicity, Adverse reaction to drug, Benign Neoplasm, Metabolic Diseases, Lipid Metabolism Disorders, Liver diseases, Cardiomyopathies, Neurodegenerative Disorders, Mammary Neoplasms, Alcoholic Liver Diseases, Chronic Kidney Diseases, Cardiomyopathy, Dilated, Hepatitis, Retinal Diseases, Dermatologic disorders, Cerebrovascular accident, Malignant neoplasm of mouth, Adenocarcinoma, Arterial Occlusive Diseases, Autoimmune Diseases, Bacterial Infections, CNS disorder, Cognition Disorders, Colorectal Neoplasms, Eating Disorders, Disorder of eye, Heart Diseases, Immunologic Deficiency Syndromes, Inflammatory Bowel Diseases, Intestinal Diseases, Polycystic Kidney Diseases, Lung diseases, Lung Neoplasms, Mycobacterium Infections, Neoplasms, Vascular Tissue, nervous system disorder, Pituitary Neoplasms, Vascular Diseases, B-Cell Lymphomas, Lysosomal Storage Diseases, Encephalopathies, Urea Cycle Disorders, Inborn, Neoplasms, Neuroepithelial, Complications of Diabetes Mellitus, Sleep Disorders, Glucose Metabolism Disorders, Infection</data>
  <data key="d35">Fenofibrate, Bezafibrate, Clofibrate, Gemfibrozil, N,N-Bis(3-(D-gluconamido)propyl)deoxycholamide, Reglitazar, Elafibranor, Muraglitazar, Ertiprotafib, Ragaglitazar, Tesaglitazar, GW-590735, Indeglitazar, Aleglitazar, Indomethacin, Prasterone, Omega-3 fatty acids, Doconexent, Soybean oil, Myrrh, Icosapent, Lauric acid, Myristic acid, Palmitic Acid, Stearic acid, Arachidonic Acid, Oleic Acid, alpha-Linolenic acid, Clinofibrate, Rosiglitazone, Troglitazone, Leukotriene B4, Ciprofibrate, Caprylic acid, Cardarine, Phthalic Acid, Resveratrol, Valproic acid, Fenoprofen, Flufenamic acid, Ibuprofen, Fenofibric acid, Fish oil, Isoflavone, Dexibuprofen, Amiodarone</data>
  <data key="d36">https://www.drugbank.ca/polypeptides/Q07869</data>
  <data key="d16">Peroxisome proliferator-activated receptor alpha</data>
  <data key="d17">https://cdn.rcsb.org/images/structures/sp/3sp6/3sp6_assembly-1.jpeg</data>
  <data key="d18">Target</data>
  <data key="d19">10</data>
  <data key="d20">0.1990323627308618</data>
  <data key="d21">0.02994569734063318</data>
  <data key="d22">0.0005611189323890186</data>
  <data key="d23">0</data>
  <data key="d24">133</data>
  <data key="d25">#12EAEA</data>
  <data key="d26">#0EBEBE</data>
</node>
<node id="Peroxisome proliferator-activated receptor delta">
  <data key="d27">PPARD</data>
  <data key="d0">Q03181</data>
  <data key="d28">Not Available</data>
  <data key="d29">Humans</data>
  <data key="d30">Transcription factor</data>
  <data key="d31">Nuclear receptor</data>
  <data key="d32">Nucleus</data>
  <data key="d33">CREBBP, RXRA</data>
  <data key="d34">Alcoholic Liver Diseases, Cardiomyopathies, Primary, Myocardial Diseases, Secondary, Skin Neoplasms, Cardiomyopathies, Peripheral Nervous System Diseases, Malignant Neoplasms, Metabolic Diseases, Neoplasms, Primary malignant neoplasm, Diabetes Mellitus, Dyslipidemias, Cardiovascular Diseases, Colonic Neoplasms, Vascular Diseases, Adenocarcinoma, Adenoma, Hypertensive disease, Mammary Neoplasms, Autoimmune Diseases, Brain Diseases, Brain Neoplasms, Colorectal Neoplasms, Demyelinating Diseases, Liver diseases, Lung Neoplasms, Rectal Neoplasms, Dermatologic disorders, Peripheral Vascular Diseases, Neurofibromatoses, Caffeine related disorders, Neurodegenerative Disorders, Fatty acid oxidation defects, Secondary Neoplasm</data>
  <data key="d35">Treprostinil, Sulindac, Heptyl glucoside, Icosapent, cis-Vaccenic acid, KD3010, Elafibranor, Bezafibrate, (2S)-2-{3-[({[2-fluoro-4-(trifluoromethyl)phenyl]carbonyl}amino)methyl]-4-methoxybenzyl}butanoic acid, 2-({[3-(3,4-dihydroisoquinolin-2(1H)-ylsulfonyl)phenyl]carbonyl}amino)benzoic acid, Indeglitazar, {4-[3-(4-acetyl-3-hydroxy-2-propylphenoxy)propoxy]phenoxy}acetic acid, Glycerin, Clinofibrate, Rosiglitazone, Troglitazone, alpha-Linolenic acid, Oleic Acid, Cardarine, Phthalic Acid, Valproic acid, Fenofibric acid, Fish oil</data>
  <data key="d36">https://www.drugbank.ca/polypeptides/Q03181</data>
  <data key="d16">Peroxisome proliferator-activated receptor delta</data>
  <data key="d17">https://cdn.rcsb.org/images/structures/ot/not available/not available_model-1.jpeg</data>
  <data key="d18">Target</data>
  <data key="d19">4</data>
  <data key="d20">0.14872349592877765</data>
  <data key="d21">0.0008025259899956318</data>
  <data key="d22">3.5018550804776236e-05</data>
  <data key="d23">0</data>
  <data key="d24">0</data>
  <data key="d25">#12EAEA</data>
  <data key="d26">#0EBEBE</data>
</node>
<node id="Retinoic acid receptor RXR-alpha">
  <data key="d27">RXRA</data>
  <data key="d0">P19793</data>
  <data key="d28">4NQA</data>
  <data key="d29">Humans</data>
  <data key="d30">Transcription factor</data>
  <data key="d31">Nuclear receptor</data>
  <data key="d32">Nucleus</data>
  <data key="d33">RARA, NCOA1, NCOR2, PPARG, NCOA2, THRB, NR1H4, CREBBP, NCOR1, MED1</data>
  <data key="d34">Prostatic Neoplasms, Neoplasms, Malignant Neoplasms, Primary malignant neoplasm, Virus Diseases, Dyslipidemias, Adenoma, Carcinoma, Cognition Disorders, Colorectal Neoplasms, Lung Neoplasms, Uterine Fibroids, Chronic liver disease, Neurodegenerative Disorders, Mammary Neoplasms</data>
  <data key="d35">Acitretin, Alitretinoin, Etretinate, EVT-101, Etodolac, Bexarotene, 3,20-Pregnanedione, 2-chloro-5-nitro-N-phenylbenzamide, 1-BENZYL-3-(4-METHOXYPHENYLAMINO)-4-PHENYLPYRROLE-2,5-DIONE, 2-[(2,4-DICHLOROBENZOYL)AMINO]-5-(PYRIMIDIN-2-YLOXY)BENZOIC ACID, Tributyltin, Doconexent, Arachidonic Acid, alpha-Linolenic acid, Oleic Acid, Tretinoin, Alfacalcidol, Bezafibrate, Phthalic Acid, Rosiglitazone, Adapalene</data>
  <data key="d36">https://www.drugbank.ca/polypeptides/P19793</data>
  <data key="d16">Retinoic acid receptor RXR-alpha</data>
  <data key="d17">https://cdn.rcsb.org/images/structures/nq/4nqa/4nqa_assembly-1.jpeg</data>
  <data key="d18">Target</data>
  <data key="d19">3</data>
  <data key="d20">0.14756563192599556</data>
  <data key="d21">0.024371728269493662</data>
  <data key="d22">8.266618544772609e-06</data>
  <data key="d23">0</data>
  <data key="d24">0</data>
  <data key="d25">#12EAEA</data>
  <data key="d26">#0EBEBE</data>
</node>
<node id="Peroxisome proliferator-activated receptor gamma">
  <data key="d27">PPARG</data>
  <data key="d0">P37231</data>
  <data key="d28">3E00</data>
  <data key="d29">Humans</data>
  <data key="d30">Transcription factor</data>
  <data key="d31">Nuclear receptor</data>
  <data key="d32">Nucleus</data>
  <data key="d33">PPARGC1A, NCOA1, CREBBP, NCOA2, RXRA, ADIPOQ, LEP, FABP4, EP300, CEBPB</data>
  <data key="d34">Hypertensive disease, Metabolic Diseases, Dyslipidemias, Colorectal Neoplasms, Liver neoplasms, Stomach Neoplasms, Chronobiology Disorders, Mood Disorders, Polycystic Kidney Diseases, Kidney Diseases, Immunologic Deficiency Syndromes, Lung Neoplasms, B-Cell Lymphomas, Neurodegenerative Disorders, Mammary Neoplasms, Chronic Kidney Diseases, Adenoma, Prostatic Neoplasms, Esophageal Neoplasms, Vascular Diseases, Secondary Neoplasm, Congenital Abnormality, Autoimmune Diseases, Lymphoma, Brain Diseases, Lung diseases, nervous system disorder, Lipid Metabolism Disorders, Bone Diseases, Brain Neoplasms, Demyelinating Diseases, Chronic granulomatous disease, HIV Infections, Liver diseases, Pituitary Neoplasms, Respiratory Syncytial Virus Infections, Retinal Diseases, Uterine Fibroids, Virus Diseases, Peripheral Vascular Diseases, Oropharyngeal disorders, Granulomatous disorder, Cardiomyopathies, Tumors of Adrenal Cortex, Anxiety Disorders, Bacterial Infections, Cardiomyopathy, Dilated, Carotid Artery Diseases, CNS disorder, Connective Tissue Diseases, Digestive System Disorders, Endometrial Neoplasms, Gastrointestinal Diseases, Hepatitis, Immune System Diseases, Intestinal Neoplasms, Arthropathy, Alcoholic Liver Diseases, Musculoskeletal Diseases, Myeloproliferative disease, Nematode infections, Neoplasms, Vascular Tissue, Periodontal Diseases, Psychotic Disorders, Rectal Neoplasms, Salivary Gland Neoplasms, Dermatologic disorders, Skin Diseases, Infectious, Polyendocrinopathies, Autoimmune, Malignant neoplasm of mouth, Disorder of endocrine ovary, Caffeine related disorders, Acute infectious disease, Adult Solid Neoplasm, Hematopoietic Neoplasms, Hematologic Neoplasms, Neuropathy, Pervasive Development Disorder, Viral respiratory infection, Arteriopathic disease, Glucose Metabolism Disorders, Sarcoma, Chronic metabolic disorder, Inflammatory disorder, Drug Dependence, Infection, Malignant neoplasm of soft tissue</data>
  <data key="d35">Troglitazone, Rosiglitazone, Pioglitazone, Icosapent, Reglitazar, 2-{5-[3-(6-BENZOYL-1-PROPYLNAPHTHALEN-2-YLOXY)PROPOXY]INDOL-1-YL}ETHANOIC ACID, Elafibranor, AMG-131, CLX-0921, Arhalofenate, Naveglitazar, Muraglitazar, Ertiprotafib, Ragaglitazar, Tesaglitazar, Indomethacin, Nateglinide, Repaglinide, Mitiglinide, Glipizide, Telmisartan, Balsalazide, Bezafibrate, (2S)-3-(1-{[2-(2-CHLOROPHENYL)-5-METHYL-1,3-OXAZOL-4-YL]METHYL}-1H-INDOL-5-YL)-2-ETHOXYPROPANOIC ACID, (9Z,11E,13S)-13-hydroxyoctadeca-9,11-dienoic acid, 2-{5-[3-(7-PROPYL-3-TRIFLUOROMETHYLBENZO[D]ISOXAZOL-6-YLOXY)PROPOXY]INDOL-1-YL}ETHANOIC ACID, (4S,5E,7Z,10Z,13Z,16Z,19Z)-4-hydroxydocosa-5,7,10,13,16,19-hexaenoic acid, (5R,6E,8Z,11Z,14Z,17Z)-5-hydroxyicosa-6,8,11,14,17-pentaenoic acid, (8E,10S,12Z)-10-hydroxy-6-oxooctadeca-8,12-dienoic acid, (8R,9Z,12Z)-8-hydroxy-6-oxooctadeca-9,12-dienoic acid, 9(S)-HODE, difluoro(5-{2-[(5-octyl-1H-pyrrol-2-yl-kappaN)methylidene]-2H-pyrrol-5-yl-kappaN}pentanoato)boron, (2S)-2-ETHOXY-3-{4-[2-(10H-PHENOXAZIN-10-YL)ETHOXY]PHENYL}PROPANOIC ACID, 3-(5-methoxy-1H-indol-3-yl)propanoic acid, Indeglitazar, (2S)-2-(4-ethylphenoxy)-3-phenylpropanoic acid, 2-chloro-5-nitro-N-phenylbenzamide, (2S)-2-(biphenyl-4-yloxy)-3-phenylpropanoic acid, 3-[5-(2-nitropent-1-en-1-yl)furan-2-yl]benzoic acid, 2-[(2,4-DICHLOROBENZOYL)AMINO]-5-(PYRIMIDIN-2-YLOXY)BENZOIC ACID, (5E,14E)-11-oxoprosta-5,9,12,14-tetraen-1-oic acid, 3-FLUORO-N-[1-(4-FLUOROPHENYL)-3-(2-THIENYL)-1H-PYRAZOL-5-YL]BENZENESULFONAMIDE, (S)-3-(4-(2-Carbazol-9-Yl-Ethoxy)-Phenyl)-2-Ethoxy-Propionic Acid, (2S)-2-(4-chlorophenoxy)-3-phenylpropanoic acid, Mesalazine, Sulfasalazine, Ibuprofen, Aleglitazar, Dexibuprofen, Omega-3 fatty acids, Doconexent, Lobeglitazone, Clinofibrate, Ciglitazone, Curcumin, alpha-Linolenic acid, Phthalic Acid, Resveratrol, Amiodarone, Valproic acid, Capric acid, Oleic Acid, Triclosan, Fenoprofen, Flufenamic acid, Cannabidiol, Fenofibric acid, Nabiximols, Medical Cannabis, Fish oil, Darglitazone, Isoflavone, Curcumin sulfate, Clofazimine</data>
  <data key="d36">https://www.drugbank.ca/polypeptides/P37231</data>
  <data key="d16">Peroxisome proliferator-activated receptor gamma</data>
  <data key="d17">https://cdn.rcsb.org/images/structures/e0/3e00/3e00_assembly-1.jpeg</data>
  <data key="d18">Target</data>
  <data key="d19">14</data>
  <data key="d20">0.20735291862545147</data>
  <data key="d21">0.06530708542635495</data>
  <data key="d22">0.0005887049970827576</data>
  <data key="d23">0</data>
  <data key="d24">241</data>
  <data key="d25">#12EAEA</data>
  <data key="d26">#0EBEBE</data>
</node>
<node id="Famotidine">
  <data key="d0">DB00927</data>
  <data key="d1">C1=C(N=C(S1)N=C(N)N)CSCC/C(=N/S(=O)(=O)N)/N</data>
  <data key="d2">A</data>
  <data key="d3">A02</data>
  <data key="d4">A02B</data>
  <data key="d5">A02BA</data>
  <data key="d6">A02BA03, A02BA53</data>
  <data key="d7">Histamine H2 receptor</data>
  <data key="d8">Cytochrome P450 1A2</data>
  <data key="d9"></data>
  <data key="d10">Solute carrier family 22 member 6, Solute carrier family 22 member 8, Solute carrier family 22 member 2, Multidrug and toxin extrusion protein 1</data>
  <data key="d11">Membrane receptor</data>
  <data key="d12">(R)-warfarin, 2,5-Dimethoxy-4-ethylamphetamine, 2,5-Dimethoxy-4-ethylthioamphetamine, 4-Bromo-2,5-dimethoxyamphetamine, 6-O-benzylguanine, 8-azaguanine, 8-chlorotheophylline, 9-Deazaguanine, 9-Methylguanine, Abafungin, Abemaciclib, Abexinostat, Acamprosate, Acefylline, Acenocoumarol, Aceprometazine, Acetaminophen, Acetyldigoxin, Acetylsalicylic acid, Acrivastine, Acyclovir, Adenosine, Agmatine, Agomelatine, Ajmaline, Albaconazole, Albendazole, Alfuzosin, Alimemazine, Allopurinol, Alosetron, Alprostadil, Amantadine, Amifampridine, Aminohippuric acid, Aminophenazone, Aminophylline, Amiodarone, Amisulpride, Amitriptyline, Amodiaquine, Amoxapine, Amphetamine, Amprenavir, Anagrelide, Anisodamine, Antazoline, Antipyrine, Apalutamide, Apomorphine, Apremilast, Aranidipine, Arformoterol, Aripiprazole, Aripiprazole lauroxil, Arsenic trioxide, Artemether, Asenapine, Aspartame, Astemizole, Asunaprevir, Ataluren, Atazanavir, Atomoxetine, Atropine, Avatrombopag, Avibactam, Axitinib, Azatadine, Azathioprine, Azelastine, Azimilide, Azithromycin, Bamifylline, Baricitinib, Bedaquiline, Bencyclane, Bendamustine, Benidipine, Benzatropine, Benzocaine, Benzoic acid, Benzphetamine, Benzyl alcohol, Benzylpenicillin, Benzylpenicilloyl polylysine, Bepridil, Berotralstat, Betahistine, Betaxolol, Bicifadine, Bifonazole, Bilastine, Binimetinib, Bisacodyl, Bortezomib, Bosutinib, Bretylium, Bromazepam, Bromotheophylline, Brompheniramine, Buclizine, Budesonide, Bufylline, Bumetanide, Bunaftine, Bupranolol, Buserelin, Butriptyline, Cabotegravir, Cafedrine, Caffeine, Caprylic acid, Capsaicin, Captopril, Carbinoxamine, Cariporide, Carmustine, Carvedilol, Cefacetrile, Cefaclor, Cefadroxil, Cefaloridine, Cefalotin, Cefamandole, Cefazolin, Cefdinir, Cefditoren, Cefoperazone, Cefotaxime, Cefotiam, Cefpodoxime, Cefradine, Ceftibuten, Ceftizoxime, Ceftriaxone, Cefuroxime, Celiprolol, Cephalexin, Ceritinib, Cetirizine, Chlorcyclizine, Chloroquine, Chlorpheniramine, Chlorphentermine, Chlorpromazine, Chlorprothixene, Chlorzoxazone, Cholic Acid, Choline, Choline salicylate, Cibenzoline, Cicletanine, Cilastatin, Cilostazol, Cimetidine, Cinacalcet, Cinnarizine, Cinoxacin, Ciprofloxacin, Cisapride, Cisplatin, Citalopram, Citrulline, Clarithromycin, Clemastine, Clofarabine, Clofazimine, Clomipramine, Clonidine, Clopidogrel, Clozapine, Cocaine, Conjugated estrogens, Coumaphos, Crizotinib, CUDC-101, CUDC-907, Cyclic adenosine monophosphate, Cyclizine, Cyclobenzaprine, Cyproheptadine, Cysteamine, Dabigatran etexilate, Dabrafenib, Dacarbazine, Dalfampridine, Dapagliflozin, Darunavir, Dasatinib, Degarelix, Delafloxacin, Delamanid, Delavirdine, Desflurane, Desipramine, Desloratadine, Deutetrabenazine, Dexamethasone, Dexamethasone acetate, Dexbrompheniramine, Dexchlorpheniramine, Dexchlorpheniramine maleate, Dexfenfluramine, Dexmethylphenidate, Dextroamphetamine, Dexverapamil, Dichlorvos, Diclofenac, Diethylpropion, Difloxacin, Digitoxin, Digoxin, Dihydralazine, Diltiazem, Dimenhydrinate, Dinoprostone, Diphenhydramine, Disopyramide, Disulfiram, Dofetilide, Dolasetron, Dolutegravir, Domperidone, Dopamine, Doripenem, Dosulepin, Doxepin, Doxofylline, Doxylamine, Dronedarone, Droperidol, Ebastine, Edaravone, Efavirenz, Efonidipine, Eliglustat, Ellagic acid, Eltrombopag, Eluxadoline, Emedastine, Emtricitabine, Enalapril, Enasidenib, Encainide, Encorafenib, Enoxacin, Entecavir, Entinostat, Entrectinib, Eperisone, Epinastine, Epinephrine, Eribulin, Erlotinib, Erythromycin, Escitalopram, Esmolol, Esomeprazole, Estradiol, Estradiol acetate, Estradiol benzoate, Estradiol cypionate, Estradiol dienanthate, Estradiol valerate, Estrone sulfate, Etamiphylline, Ethanol, Ethinylestradiol, Ethosuximide, Etoposide, Etoricoxib, Ezogabine, Famphur, Farnesyl diphosphate, Farnesyl thiopyrophosphate, Favipiravir, Felbamate, Felodipine, Fendiline, Fenethylline, Fenfluramine, Fenthion, Ferric ammonium citrate, Ferric cation, Ferric hydroxide, Ferric maltol, Ferric oxide, Ferric oxyhydroxide, Ferric pyrophosphate, Ferric sulfate, Ferrous bisglycinate, Ferrous fumarate, Ferrous gluconate, Ferrous succinate, Ferrous sulfate anhydrous, Ferumoxides, Ferumoxsil, Fexofenadine, Flecainide, Fleroxacin, Fluconazole, Flumequine, Flunarizine, Fluorescein, Fluorouracil, Fluoxetine, Flupentixol, Fluspirilene, Flutamide, Fluvoxamine, Formoterol, Fosamprenavir, Foscarnet, Frovatriptan, Furosemide, Gadobenic acid, Galantamine, Gallopamil, Ganciclovir, Garenoxacin, Gatifloxacin, Gefitinib, Gemfibrozil, Gemifloxacin, Genistein, Gentamicin, Gepefrine, Geranylgeranyl diphosphate, Gilteritinib, Givinostat, Glasdegib, Gleptoferron, Glutaric Acid, Goserelin, Granisetron, Grepafloxacin, GTS-21, Guanabenz, Guanidine, Halofantrine, Haloperidol, Hesperetin, Histamine, Histrelin, Hyaluronidase, Hyaluronidase (human recombinant), Hyaluronidase (ovine), Hydrochlorothiazide, Hydrocortisone, Hydroxychloroquine, Hydroxyzine, Hyoscyamine, Hypoxanthine, Ibandronate, Ibutilide, Iloperidone, Imatinib, Imipramine, Indacaterol, Indapamide, Indenolol, Indinavir, Indomethacin, Infigratinib, Inotersen, Iofetamine I-123, Iron, Iron Dextran, Iron polymaltose, Iron sucrose, Isavuconazole, Isavuconazonium, Isoflurane, Isradipine, Istradefylline, Itraconazole, Ivabradine, Ivosidenib, Ketoconazole, Ketoprofen, Lacidipine, Lamivudine, Lamotrigine, Lansoprazole, Lapatinib, Ledipasvir, Lefamulin, Leflunomide, Lenvatinib, Letermovir, Leucovorin, Leuprolide, Levacetylmethadol, Levobupivacaine, Levocabastine, Levocarnitine, Levocetirizine, Levofloxacin, Levoketoconazole, Levomenthol, Levosimendan, Levothyroxine, Lidocaine, Lidoflazine, Linagliptin, Linezolid, Liothyronine, Liotrix, Lisdexamfetamine, Lisofylline, Lithium cation, Lobucavir, Lofexidine, Lomefloxacin, Loperamide, Lopinavir, Lorajmine, Lorcainide, Lorcaserin, Losartan, Lumefantrine, Lurasidone, Macimorelin, Maprotiline, Mefenamic acid, Mefloquine, Melatonin, Melperone, Memantine, Mephedrone, Mephentermine, Mephenytoin, Mepyramine, Mequitazine, Mercaptopurine, Mesalazine, Mesoridazine, Metamfetamine, Metformin, Methadone, Methenamine, Methotrexate, Methotrimeprazine, Methoxyphenamine, Methsuximide, Methylene blue, Methylenedioxyethamphetamine, Methylphenidate, Methyltestosterone, Metoclopramide, Metronidazole, Mexiletine, Mianserin, Mibefradil, Miconazole, Midomafetamine, Mifepristone, Minocycline, Mirabegron, Mirtazapine, Mizolastine, MMDA, Mocetinostat, Moexipril, Moricizine, Moxifloxacin, Mycophenolate mofetil, Mycophenolic acid, N-methylnicotinamide, Nabumetone, Nadolol, Nafamostat, Nalidixic acid, Naproxen, Nelfinavir, Nemonoxacin, Nicardipine, Nifedipine, Niguldipine, Nilotinib, Nilvadipine, Nimodipine, Nitrendipine, Nizofenone, Norepinephrine, Norfloxacin, Nortriptyline, Novobiocin, Octreotide, Ofloxacin, Olanzapine, Olodaterol, Ondansetron, Orbifloxacin, Orphenadrine, Oseltamivir, Otilonium, Ouabain, Oxalic Acid, Oxaliplatin, Oxatomide, Oxolinic acid, Oxtriphylline, Oxytetracycline, Oxytocin, Palbociclib, Paliperidone, Panobinostat, Pantoprazole, Papaverine, Paroxetine, Pasireotide, Pazopanib, Pazufloxacin, Pefloxacin, Peldesine, Pemetrexed, Penciclovir, Penfluridol, Pentamidine, Pentifylline, Pentoxifylline, Perampanel, Perflubutane, Perflutren, Perhexiline, Perphenazine, Phenacetin, Phendimetrazine, Pheniramine, Phentermine, Phenylbutazone, Phosmet, Pilsicainide, Pimozide, Pinaverium, Pipemidic acid, Piperacillin, Pirfenidone, Piromidic acid, Piroxicam, Pitolisant, Polythiazide, Pomalidomide, Ponesimod, Posaconazole, Pracinostat, Pradigastat, Prajmaline, Pramipexole, Pravastatin, Praziquantel, Prazosin, Prednisolone phosphate, Pregabalin, Prenylamine, Primaquine, Probenecid, Probucol, Procainamide, Prochlorperazine, Promazine, Promethazine, Propacetamol, Propafenone, Propentofylline, Propofol, Propranolol, Protriptyline, Proxyphylline, Prulifloxacin, Prussian blue, Pseudoephedrine, Quetiapine, Quinapril, Quinidine, Quinine, Raltegravir, Ramelteon, Ramosetron, Ranitidine, Ranolazine, Rasagiline, Ravuconazole, Relebactam, Relugolix, Reserpine, Ribociclib, Ricolinostat, Rifampicin, Rilpivirine, Riluzole, Riociguat, Risedronic acid, Risperidone, Ritobegron, Ritonavir, Rofecoxib, Romidepsin, Ropinirole, Ropivacaine, Rosoxacin, Rosuvastatin, Roxithromycin, Rucaparib, Rufloxacin, Rupatadine, Salbutamol, Salicylic acid, Salmeterol, Saquinavir, Sarafloxacin, Saxagliptin, Selegiline, Selpercatinib, Selumetinib, Sevoflurane, Silibinin, Simendan, Sitafloxacin, Sitagliptin, Sodium feredetate, Solifenacin, Solriamfetol, Sorafenib, Sotalol, Sotorasib, Sparfloxacin, Stiripentol, Succinic acid, Sulfamethoxazole, Sulfisoxazole, Sulpiride, Sultopride, Sunitinib, Tacrine, Tacrolimus, Tafamidis, Talinolol, Tamoxifen, Tandutinib, Tasimelteon, Taurocholic acid, Tazobactam, Technetium Tc-99m ciprofloxacin, Tedisamil, Tegafur, Telavancin, Telithromycin, Temafloxacin, Temefos, Tenamfetamine, Tenofovir, Tenofovir alafenamide, Tenofovir disoproxil, Tenoxicam, Terbinafine, Terbutaline, Terfenadine, Teriflunomide, Terlipressin, Terodiline, Testosterone, Testosterone cypionate, Testosterone enanthate, Testosterone undecanoate, Tetrabenazine, Tetracycline, Tetraferric tricitrate decahydrate, Tetrahydropalmatine, Theobromine, Theodrenaline, Theophylline, Thiabendazole, Thioridazine, Thiothixene, Timolol, Tipiracil, Tipranavir, Tizanidine, TMC-310911, Tocainide, Tolevamer, Tolterodine, Topiroxostat, Topotecan, Toremifene, trans-2-hydroxycinnamic acid, Trazodone, Treprostinil, Triamterene, Triclabendazole, Trifluoperazine, Trifluridine, Trimebutine, Trimethadione, Trimipramine, Triprolidine, Triptorelin, Trovafloxacin, Tucidinostat, Vadimezan, Valaciclovir, Valproic acid, Vandetanib, Vardenafil, Varenicline, Vemurafenib, Venlafaxine, Verapamil, Vernakalant, Vilanterol, Voriconazole, Vorinostat, Voxilaprevir, Warfarin, Xanthine, Zidovudine, Zileuton, Ziprasidone, Zolmitriptan, Zolpidem, Zonisamide, Zotepine, Zuclopenthixol</data>
  <data key="d13">NCT04565392, NCT04545008, NCT04504240, IRCT20200509047364N2, NCT04389567, NCT04370262</data>
  <data key="d14">4, 1, 3, 3, Not Available, 3</data>
  <data key="d15">https://clinicaltrials.gov/show/NCT04565392, https://clinicaltrials.gov/show/NCT04545008, https://clinicaltrials.gov/show/NCT04504240, http://en.irct.ir/trial/49657, https://clinicaltrials.gov/show/NCT04389567, https://clinicaltrials.gov/show/NCT04370262</data>
  <data key="d16">Famotidine</data>
  <data key="d17">https://www.drugbank.ca/structures/DB00927/image.svg</data>
  <data key="d18">Drug</data>
  <data key="d19">1</data>
  <data key="d20">0.0006825938566552901</data>
  <data key="d21">0.0</data>
  <data key="d22">5.0479009605060083e-85</data>
  <data key="d23">0</data>
  <data key="d24">102</data>
  <data key="d25">#FC5F67</data>
  <data key="d26">#FB3640</data>
</node>
<node id="Histamine H2 receptor">
  <data key="d27">HRH2</data>
  <data key="d0">P25021</data>
  <data key="d28">6E67</data>
  <data key="d29">Humans</data>
  <data key="d30">Membrane receptor</data>
  <data key="d31">Family A G protein-coupled receptor</data>
  <data key="d32">Cell membrane</data>
  <data key="d33"></data>
  <data key="d34">Colonic Neoplasms, Autoimmune Diseases, Cardiomyopathy, Dilated, Gastrointestinal Diseases</data>
  <data key="d35">Betazole, Cimetidine, Nizatidine, Ranitidine, Famotidine, Histamine, Doxepin, Epinastine, HZT-501, Asenapine, Methantheline, Metiamide, Roxatidine acetate, Loxapine, Amitriptyline, Tolazoline, Promethazine, Olopatadine, Azelastine, Aripiprazole, Cyproheptadine</data>
  <data key="d36">https://www.drugbank.ca/polypeptides/P25021</data>
  <data key="d16">Histamine H2 receptor</data>
  <data key="d17">https://cdn.rcsb.org/images/structures/e6/6e67/6e67_assembly-1.jpeg</data>
  <data key="d18">Target</data>
  <data key="d19">1</data>
  <data key="d20">0.0006825938566552901</data>
  <data key="d21">0.0</data>
  <data key="d22">5.0479009605060083e-85</data>
  <data key="d23">0</data>
  <data key="d24">0</data>
  <data key="d25">#12EAEA</data>
  <data key="d26">#0EBEBE</data>
</node>
<node id="Fostamatinib">
  <data key="d0">DB12010</data>
  <data key="d1">CC1(C(=O)N(C2=C(O1)C=CC(=N2)NC3=NC(=NC=C3F)NC4=CC(=C(C(=C4)OC)OC)OC)COP(=O)(O)O)C</data>
  <data key="d2">B</data>
  <data key="d3">B02</data>
  <data key="d4">B02B</data>
  <data key="d5">B02BX</data>
  <data key="d6">B02BX09</data>
  <data key="d7">Tyrosine-protein kinase SYK, Adenosine receptor A3, Vesicle monoamine transporter type 2, Fatty-acid amide hydrolase 1, Equilibrative nucleoside transporter 1, UDP-glucuronosyltransferase 1-1, cGMP-specific 3',5'-cyclic phosphodiesterase, Arachidonate 5-lipoxygenase, Cathepsin S, Cathepsin L1, Tyrosine-protein kinase ABL1, Calcium-dependent protein kinase 1, Serine/threonine-protein kinase PknB, Ribosomal protein S6 kinase alpha-6, Non-receptor tyrosine-protein kinase TYK2, Atypical kinase COQ8A, mitochondrial, Tyrosine-protein kinase JAK1, Hepatocyte growth factor receptor, Serine/threonine-protein kinase NIM1, Serine/threonine-protein kinase 26, cAMP-dependent protein kinase catalytic subunit alpha, Serine/threonine-protein kinase 24, Serine/threonine-protein kinase 3, Tyrosine-protein kinase Tec, Serine/threonine-protein kinase 33, Serine/threonine-protein kinase 35, Serine/threonine-protein kinase 36, Serine/threonine-protein kinase 38, Serine/threonine-protein kinase 38-like, STE20/SPS1-related proline-alanine-rich protein kinase, Serine/threonine-protein kinase TAO1, Serine/threonine-protein kinase TAO2, Serine/threonine-protein kinase TAO3, Serine/threonine-protein kinase TBK1, Angiopoietin-1 receptor, Dual specificity testis-specific protein kinase 1, TGF-beta receptor type-1, TGF-beta receptor type-2, Tyrosine-protein kinase receptor Tie-1, Serine/threonine-protein kinase tousled-like 1, Serine/threonine-protein kinase tousled-like 2, TRAF2 and NCK-interacting protein kinase, Non-receptor tyrosine-protein kinase TNK1, Activated CDC42 kinase 1, Serine/threonine-protein kinase TNNI3K, Testis-specific serine/threonine-protein kinase 1, Dual specificity protein kinase TTK, Tyrosine-protein kinase TXK, Tyrosine-protein kinase receptor TYRO3, Serine/threonine-protein kinase ULK1, Serine/threonine-protein kinase ULK2, Serine/threonine-protein kinase ULK3, Wee1-like protein kinase, Tyrosine-protein kinase Yes, Mitogen-activated protein kinase kinase kinase 19, Mitogen-activated protein kinase kinase kinase MLT, Tyrosine-protein kinase ZAP-70, AP2-associated protein kinase 1, Abelson tyrosine-protein kinase 2, Activin receptor type-1, Activin receptor type-1B, Atypical kinase COQ8B, mitochondrial, ALK tyrosine kinase receptor, Ankyrin repeat and protein kinase domain-containing protein 1, Aurora kinase A, Aurora kinase B, Aurora kinase C, Tyrosine-protein kinase receptor UFO, Tyrosine-protein kinase Blk, BMP-2-inducible protein kinase, Bone morphogenetic protein receptor type-1B, Bone morphogenetic protein receptor type-2, Cytoplasmic tyrosine-protein kinase BMX, Serine/threonine-protein kinase B-raf, Tyrosine-protein kinase BTK, Calcium/calmodulin-dependent protein kinase type 1, Calcium/calmodulin-dependent protein kinase type 1D, Calcium/calmodulin-dependent protein kinase type 1G, Calcium/calmodulin-dependent protein kinase type II subunit alpha, Calcium/calmodulin-dependent protein kinase type II subunit beta, Calcium/calmodulin-dependent protein kinase type II subunit delta, Calcium/calmodulin-dependent protein kinase type II subunit gamma, Calcium/calmodulin-dependent protein kinase kinase 1, Calcium/calmodulin-dependent protein kinase kinase 2, Peripheral plasma membrane protein CASK, Kappa-casein, Cyclin-dependent kinase 1, Serine/threonine-protein kinase MRCK gamma, Cyclin-dependent kinase 4, Cyclin-dependent kinase-like 1, Cyclin-dependent kinase-like 2, Serine/threonine-protein kinase Chk1, Serine/threonine-protein kinase Chk2, Citron Rho-interacting kinase, Dual specificity protein kinase CLK1, Dual specificity protein kinase CLK2, Dual specificity protein kinase CLK3, Dual specificity protein kinase CLK4, Macrophage colony-stimulating factor 1 receptor, Tyrosine-protein kinase CSK, Casein kinase I isoform alpha, Casein kinase II subunit alpha, Casein kinase II subunit alpha', Death-associated protein kinase 1, Death-associated protein kinase 2, Death-associated protein kinase 3, Serine/threonine-protein kinase DCLK1, Serine/threonine-protein kinase DCLK2, Serine/threonine-protein kinase DCLK3, Epithelial discoidin domain-containing receptor 1, Discoidin domain-containing receptor 2, Dual specificity tyrosine-phosphorylation-regulated kinase 1A, Dual specificity tyrosine-phosphorylation-regulated kinase 1B, Epidermal growth factor receptor, Eukaryotic translation initiation factor 2-alpha kinase 1, Interferon-induced, double-stranded RNA-activated protein kinase, eIF-2-alpha kinase GCN2, Ephrin type-A receptor 1, Ephrin type-A receptor 2, Ephrin type-A receptor 3, Ephrin type-A receptor 4, Ephrin type-A receptor 5, Ephrin type-A receptor 6, Ephrin type-A receptor 7, Ephrin type-A receptor 8, Ephrin type-B receptor 1, Ephrin type-B receptor 2, Ephrin type-B receptor 4, Ephrin type-B receptor 6, Receptor tyrosine-protein kinase erbB-2, Receptor tyrosine-protein kinase erbB-4, Serine/threonine-protein kinase/endoribonuclease IRE1, Tyrosine-protein kinase Fer, Tyrosine-protein kinase Fes/Fps, Fibroblast growth factor receptor 1, Fibroblast growth factor receptor 2, Fibroblast growth factor receptor 3, Tyrosine-protein kinase Fgr, Vascular endothelial growth factor receptor 1, Receptor-type tyrosine-protein kinase FLT3, Vascular endothelial growth factor receptor 3, Serine/threonine-protein kinase mTOR, Tyrosine-protein kinase FRK, Tyrosine-protein kinase Fyn, Cyclin-G-associated kinase, Glycogen synthase kinase-3 alpha, Glycogen synthase kinase-3 beta, Tyrosine-protein kinase HCK, Homeodomain-interacting protein kinase 2, Homeodomain-interacting protein kinase 3, Serine/threonine-protein kinase ICK, Inhibitor of nuclear factor kappa-B kinase subunit beta, Inhibitor of nuclear factor kappa-B kinase subunit epsilon, Insulin receptor, Insulin receptor-related protein, Interleukin-1 receptor-associated kinase 1, Interleukin-1 receptor-associated kinase 3, Interleukin-1 receptor-associated kinase 4, Tyrosine-protein kinase ITK/TSK, Tyrosine-protein kinase JAK2, Tyrosine-protein kinase JAK3, Vascular endothelial growth factor receptor 2, Serine/threonine-protein kinase SIK3, Mast/stem cell growth factor receptor Kit, Serine/threonine-protein kinase LATS1, Tyrosine-protein kinase Lck, LIM domain kinase 1, LIM domain kinase 2, Leucine-rich repeat serine/threonine-protein kinase 2, Leukocyte tyrosine kinase receptor, Tyrosine-protein kinase Lyn, Dual specificity mitogen-activated protein kinase kinase 2, Dual specificity mitogen-activated protein kinase kinase 3, Dual specificity mitogen-activated protein kinase kinase 5, Dual specificity mitogen-activated protein kinase kinase 6, Mitogen-activated protein kinase kinase kinase 1, Mitogen-activated protein kinase kinase kinase 10, Mitogen-activated protein kinase kinase kinase 11, Mitogen-activated protein kinase kinase kinase 12, Mitogen-activated protein kinase kinase kinase 13, Mitogen-activated protein kinase kinase kinase 15, Mitogen-activated protein kinase kinase kinase 2, Mitogen-activated protein kinase kinase kinase 3, Mitogen-activated protein kinase kinase kinase 4, Mitogen-activated protein kinase kinase kinase 6, Mitogen-activated protein kinase kinase kinase 9, Mitogen-activated protein kinase kinase kinase kinase 1, Mitogen-activated protein kinase kinase kinase kinase 2, Mitogen-activated protein kinase kinase kinase kinase 3, Mitogen-activated protein kinase kinase kinase kinase 4, Mitogen-activated protein kinase kinase kinase kinase 5, Mitogen-activated protein kinase 10, Mitogen-activated protein kinase 13, Mitogen-activated protein kinase 14, Mitogen-activated protein kinase 15, Mitogen-activated protein kinase 4, Mitogen-activated protein kinase 7, Mitogen-activated protein kinase 9, MAP kinase-activated protein kinase 5, Serine/threonine-protein kinase MARK1, Serine/threonine-protein kinase MARK2, MAP/microtubule affinity-regulating kinase 3, MAP/microtubule affinity-regulating kinase 4, CLIP-associating protein 1, Microtubule-associated serine/threonine-protein kinase 1, Megakaryocyte-associated tyrosine-protein kinase, Maternal embryonic leucine zipper kinase, Tyrosine-protein kinase Mer, Misshapen-like kinase 1, MAP kinase-interacting serine/threonine-protein kinase 1, MAP kinase-interacting serine/threonine-protein kinase 2, Macrophage-stimulating protein receptor, Muscle, skeletal receptor tyrosine-protein kinase, Myosin light chain kinase, smooth muscle, Myosin light chain kinase 2, skeletal/cardiac muscle, Myosin light chain kinase 3, Myosin light chain kinase family member 4, Myosin-IIIa, Serine/threonine-protein kinase Nek1, Serine/threonine-protein kinase Nek11, Serine/threonine-protein kinase Nek2, Serine/threonine-protein kinase Nek3, Serine/threonine-protein kinase Nek4, Serine/threonine-protein kinase Nek5, Serine/threonine-protein kinase Nek9, High affinity nerve growth factor receptor, BDNF/NT-3 growth factors receptor, NT-3 growth factor receptor, NUAK family SNF1-like kinase 1, NUAK family SNF1-like kinase 2, Serine/threonine-protein kinase OSR1, Serine/threonine-protein kinase PAK 1, Serine/threonine-protein kinase PAK 2, Serine/threonine-protein kinase PAK 3, Serine/threonine-protein kinase PAK 4, Serine/threonine-protein kinase PAK 6, Serine/threonine-protein kinase PAK 5, Cyclin-dependent kinase 16, Cyclin-dependent kinase 17, Platelet-derived growth factor receptor alpha, Platelet-derived growth factor receptor beta, 3-phosphoinositide-dependent protein kinase 1, Cyclin-dependent kinase 15, Phosphorylase b kinase gamma catalytic chain, skeletal muscle/heart isoform, Phosphatidylinositol 4-kinase beta, Phosphatidylinositol 4-phosphate 3-kinase C2 domain-containing subunit beta, Phosphatidylinositol 4-phosphate 3-kinase C2 domain-containing subunit gamma, Phosphatidylinositol 4,5-bisphosphate 3-kinase catalytic subunit delta isoform, Phosphatidylinositol 4,5-bisphosphate 3-kinase catalytic subunit gamma isoform, Serine/threonine-protein kinase pim-1, Serine/threonine-protein kinase pim-3, Phosphatidylinositol 5-phosphate 4-kinase type-2 beta, Phosphatidylinositol 5-phosphate 4-kinase type-2 gamma, Membrane-associated tyrosine- and threonine-specific cdc2-inhibitory kinase, Serine/threonine-protein kinase N1, Serine/threonine-protein kinase N2, Serine/threonine-protein kinase PLK1, Serine/threonine-protein kinase PLK2, Serine/threonine-protein kinase PLK3, Serine/threonine-protein kinase PLK4, 5'-AMP-activated protein kinase catalytic subunit alpha-1, 5'-AMP-activated protein kinase catalytic subunit alpha-2, 5'-AMP-activated protein kinase subunit beta-1, 5'-AMP-activated protein kinase subunit beta-2, 5'-AMP-activated protein kinase subunit gamma-1, 5'-AMP-activated protein kinase subunit gamma-2, 5'-AMP-activated protein kinase subunit gamma-3, cAMP-dependent protein kinase catalytic subunit beta, Protein kinase C delta type, Protein kinase C epsilon type, Protein kinase C gamma type, Protein kinase C iota type, Protein kinase C theta type, Serine/threonine-protein kinase D1, cGMP-dependent protein kinase 2, Serine/threonine-protein kinase PRP4 homolog, Focal adhesion kinase 1, Protein-tyrosine kinase 2-beta, Protein-tyrosine kinase 6, RAF proto-oncogene serine/threonine-protein kinase, Proto-oncogene tyrosine-protein kinase receptor Ret, Serine/threonine-protein kinase RIO1, Serine/threonine-protein kinase RIO2, Serine/threonine-protein kinase RIO3, Receptor-interacting serine/threonine-protein kinase 1, Receptor-interacting serine/threonine-protein kinase 2, Receptor-interacting serine/threonine-protein kinase 4, Rho-associated protein kinase 2, Proto-oncogene tyrosine-protein kinase ROS, Ribosomal protein S6 kinase alpha-1, Ribosomal protein S6 kinase alpha-3, Serine/threonine-protein kinase SBK1, Uncharacterized serine/threonine-protein kinase SBK3, Serine/threonine-protein kinase Sgk3, Serine/threonine-protein kinase SIK1, Serine/threonine-protein kinase SIK2, STE20-like serine/threonine-protein kinase, SNF-related serine/threonine-protein kinase, Proto-oncogene tyrosine-protein kinase Src, Tyrosine-protein kinase Srms, Serine/threonine-protein kinase 10, Serine/threonine-protein kinase 16, Serine/threonine-protein kinase 17A, Serine/threonine-protein kinase 17B, Serine/threonine-protein kinase 32A</data>
  <data key="d8">Cytochrome P450 3A4, UDP-glucuronosyltransferase 1-9</data>
  <data key="d9"></data>
  <data key="d10">ATP-binding cassette sub-family G member 2, ATP-binding cassette sub-family B member 5</data>
  <data key="d11">Enzyme, Membrane receptor, Not Available, Enzyme, Transporter, Enzyme, Enzyme, Enzyme, Enzyme, Enzyme, Enzyme, Enzyme, Enzyme, Enzyme, Enzyme, Enzyme, Enzyme, Enzyme, Enzyme, Enzyme, Enzyme, Enzyme, Enzyme, Enzyme, Enzyme, Enzyme, Enzyme, Enzyme, Enzyme, Enzyme, Enzyme, Enzyme, Enzyme, Enzyme, Enzyme, Enzyme, Enzyme, Enzyme, Enzyme, Enzyme, Enzyme, Enzyme, Enzyme, Enzyme, Enzyme, Enzyme, Enzyme, Enzyme, Enzyme, Enzyme, Enzyme, Enzyme, Enzyme, Enzyme, Enzyme, Enzyme, Enzyme, Enzyme, Enzyme, Enzyme, Enzyme, Enzyme, Enzyme, Enzyme, Enzyme, Enzyme, Enzyme, Enzyme, Enzyme, Enzyme, Enzyme, Enzyme, Enzyme, Enzyme, Enzyme, Enzyme, Enzyme, Enzyme, Enzyme, Enzyme, Enzyme, Enzyme, Enzyme, Enzyme, Enzyme, Secreted protein, Enzyme, Enzyme, Enzyme, Enzyme, Enzyme, Enzyme, Enzyme, Enzyme, Enzyme, Enzyme, Enzyme, Enzyme, Enzyme, Enzyme, Enzyme, Enzyme, Enzyme, Enzyme, Enzyme, Enzyme, Enzyme, Enzyme, Enzyme, Enzyme, Enzyme, Enzyme, Enzyme, Enzyme, Enzyme, Enzyme, Enzyme, Enzyme, Enzyme, Enzyme, Enzyme, Enzyme, Enzyme, Enzyme, Enzyme, Enzyme, Enzyme, Enzyme, Membrane receptor, Enzyme, Enzyme, Enzyme, Enzyme, Enzyme, Enzyme, Enzyme, Enzyme, Enzyme, Enzyme, Enzyme, Enzyme, Enzyme, Enzyme, Enzyme, Enzyme, Enzyme, Enzyme, Enzyme, Enzyme, Enzyme, Enzyme, Enzyme, Enzyme, Enzyme, Enzyme, Enzyme, Enzyme, Enzyme, Enzyme, Enzyme, Enzyme, Enzyme, Enzyme, Enzyme, Enzyme, Enzyme, Enzyme, Enzyme, Enzyme, Enzyme, Enzyme, Enzyme, Enzyme, Enzyme, Enzyme, Enzyme, Enzyme, Enzyme, Enzyme, Enzyme, Enzyme, Enzyme, Enzyme, Enzyme, Enzyme, Enzyme, Enzyme, Enzyme, Enzyme, Enzyme, Enzyme, Enzyme, Enzyme, Enzyme, Enzyme, Enzyme, Enzyme, Enzyme, Enzyme, Enzyme, Enzyme, Enzyme, Enzyme, Not Available, Enzyme, Enzyme, Enzyme, Enzyme, Enzyme, Enzyme, Enzyme, Enzyme, Enzyme, Enzyme, Enzyme, Enzyme, Enzyme, Enzyme, Enzyme, Enzyme, Enzyme, Enzyme, Enzyme, Enzyme, Enzyme, Enzyme, Enzyme, Enzyme, Enzyme, Enzyme, Enzyme, Enzyme, Enzyme, Enzyme, Enzyme, Enzyme, Enzyme, Enzyme, Enzyme, Enzyme, Enzyme, Enzyme, Enzyme, Enzyme, Enzyme, Enzyme, Enzyme, Enzyme, Enzyme, Enzyme, Enzyme, Enzyme, Enzyme, Enzyme, Enzyme, Enzyme, Enzyme, Enzyme, Enzyme, Enzyme, Enzyme, Enzyme, Enzyme, Enzyme, Enzyme, Enzyme, Enzyme, Enzyme, Enzyme, Enzyme, Enzyme, Enzyme, Enzyme, Enzyme, Enzyme, Enzyme, Enzyme, Enzyme, Enzyme, Enzyme, Enzyme, Enzyme, Enzyme, Enzyme, Enzyme, Enzyme, Enzyme, Enzyme, Enzyme, Enzyme, Enzyme, Enzyme, Enzyme, Enzyme, Enzyme, Enzyme, Enzyme, Enzyme, Enzyme, Enzyme, Enzyme, Enzyme, Enzyme, Enzyme, Enzyme</data>
  <data key="d12">(R)-warfarin, (S)-Warfarin, 3,5-diiodothyropropionic acid, 3,5-Diiodotyrosine, 9-aminocamptothecin, Abacavir, Abaloparatide, Abametapir, Abemaciclib, Abiraterone, Acalabrutinib, Acebutolol, Acenocoumarol, Acepromazine, Acetaminophen, Afatinib, Albendazole, Aldesleukin, Alectinib, Alfuzosin, Aliskiren, Allopurinol, Allylestrenol, Alpelisib, Alprazolam, Alprenolol, Alprostadil, Alvocidib, Ambrisentan, Amifostine, Amiloride, Aminophylline, Amiodarone, Amitriptyline, Amlodipine, Amoxapine, Amphotericin B, Amprenavir, Amyl Nitrite, Angiotensin 1-7, Apalutamide, Apixaban, Apomorphine, Apraclonidine, Aprepitant, Aripiprazole, Aripiprazole lauroxil, Arotinolol, Arsenic trioxide, Asenapine, Astemizole, Atazanavir, Atenolol, Atorvastatin, Avanafil, Axitinib, Azilsartan medoxomil, Azithromycin, Baricitinib, Barnidipine, Bazedoxifene, Belinostat, Benazepril, Benazeprilat, Bendroflumethiazide, Benidipine, Benzylthiouracil, Bepridil, Berotralstat, Betaxolol, Bethanidine, Bevantolol, Bicalutamide, Bictegravir, Bietaserpine, Binimetinib, Bisoprolol, Boceprevir, Bortezomib, Bosentan, Bosutinib, BQ-123, Brentuximab vedotin, Bretylium, Brexpiprazole, Brigatinib, Brimonidine, Bromocriptine, Bucindolol, Bumetanide, Bunazosin, Bupivacaine, Bupranolol, Buprenorphine, Busulfan, Buthiazide, Cabazitaxel, Cabergoline, Cabotegravir, Cadralazine, Camptothecin, Canagliflozin, Candesartan, Candesartan cilexetil, Candoxatril, Cannabidiol, Captopril, Carbamazepine, Carbetocin, Carbimazole, Carteolol, Carvedilol, Celecoxib, Celiprolol, Cenobamate, Cephalexin, Ceritinib, Cerivastatin, Chlorothiazide, Chlorpromazine, Chlorthalidone, Cicletanine, Cilazapril, Cilnidipine, Cilostazol, Ciprofloxacin, Cisapride, Cladribine, Clarithromycin, Clevidipine, Clofarabine, Clomipramine, Clonidine, Cloranolol, Clozapine, Cobicistat, Cobimetinib, Colchicine, Conivaptan, Conjugated estrogens, Copanlisib, Crizotinib, Cryptenamine, Cyclopenthiazide, Cyclophosphamide, Cyclosporine, Cyclothiazide, Dabrafenib, Dacomitinib, Dactinomycin, Danazol, Danoprevir, Dapagliflozin, Dapoxetine, Darolutamide, Darunavir, Dasatinib, Daunorubicin, Debrisoquine, Deferasirox, Delafloxacin, Delapril, Delavirdine, Deserpidine, Desflurane, Desvenlafaxine, Dexamethasone, Dexibuprofen, Dexmedetomidine, Dexniguldipine, Dexpropranolol, Diazoxide, Dibromotyrosine, Diclofenac, Diclofenamide, Diethylnorspermine, Diflunisal, Digitoxin, Dihydralazine, Dihydroergocornine, Dihydroergocristine, Dihydroergocryptine, Dihydroergotamine, Diltiazem, Dinutuximab, Dipyridamole, Ditiocarb, Docetaxel, Dofetilide, Dolutegravir, Donepezil, Doxazosin, Doxepin, Doxofylline, Doxorubicin, Dronedarone, Droperidol, Drospirenone, Duvelisib, Ebastine, Efavirenz, Efonidipine, Elagolix, Elcatonin, Elexacaftor, Eliglustat, Eltrombopag, Elvitegravir, Empagliflozin, Enalapril, Enalaprilat, Enasidenib, Endralazine, Entrectinib, Enzalutamide, Epanolol, Eplerenone, Epoprostenol, Eprosartan, Erdafitinib, Ergotamine, Erlotinib, Ertugliflozin, Erythrityl tetranitrate, Erythromycin, Esatenolol, Eslicarbazepine, Eslicarbazepine acetate, Esmolol, Estetrol, Estradiol, Estradiol acetate, Estradiol benzoate, Estradiol cypionate, Estradiol dienanthate, Estradiol valerate, Eszopiclone, Etacrynic acid, Ethanol, Ethinylestradiol, Etoposide, Everolimus, Ezetimibe, Ezogabine, Febuxostat, Felodipine, Fenofibrate, Fenoldopam, Fentanyl, Ferulic acid, Fimasartan, Finerenone, Fluconazole, Fluorouracil, Flupentixol, Flurbiprofen, Fluvastatin, Fluvoxamine, Folic acid, Follitropin, Fosaprepitant, Fosinopril, Fosinoprilat, Fosnetupitant, Fosphenytoin, Fostemsavir, Fulvestrant, Furosemide, Fusidic acid, Gavestinel, Gefitinib, Gemfibrozil, Gilteritinib, Glasdegib, Glecaprevir, Glipizide, Glyburide, Guanabenz, Guanadrel, Guanazodine, Guanethidine, Guanfacine, Guanoclor, Guanoxabenz, Guanoxan, Haloperidol, Halothane, Hexamethonium, Hydralazine, Hydrochlorothiazide, Hydroflumethiazide, Ibrutinib, Ibudilast, Ibuprofen, Idelalisib, Ifosfamide, Iloperidone, Iloprost, Imatinib, Imidapril, Imipramine, Indacaterol, Indalpine, Indapamide, Indenolol, Indinavir, Indomethacin, Indoramin, Infigratinib, Irbesartan, Irinotecan, Isavuconazole, Isavuconazonium, Isocarboxazid, Isoflurane, Isoniazid, Isosorbide, Isosorbide dinitrate, Isosorbide mononitrate, Isoxsuprine, Isradipine, Itraconazole, Ivermectin, Ivosidenib, Ixabepilone, Ixazomib, Ketanserin, Ketoconazole, Ketoprofen, Labetalol, Lacidipine, Lacosamide, Lamivudine, Lamotrigine, Landiolol, Lefamulin, Leflunomide, Lenvatinib, Lercanidipine, Letermovir, Levacetylmethadol, Levamlodipine, Levobunolol, Levobupivacaine, Levodopa, Levosimendan, Levothyroxine, Linagliptin, Linsidomine, Liothyronine, Liotrix, Lisinopril, Lofexidine, Lomitapide, Lonafarnib, Loperamide, Lopinavir, Losartan, Lovastatin, Lumacaftor, Lumateperone, Lusutrombopag, Macitentan, Manidipine, Mannitol, Mecamylamine, Medical Cannabis, Mefenamic acid, Meperidine, Methazolamide, Methimazole, Methoserpidine, Methotrexate, Methotrimeprazine, Methyclothiazide, Methyldopa, Methylene blue, Methylprednisone, Methylpropylpropanediol dinitrate, Methylthiouracil, Methysergide, Metipranolol, Metolazone, Metoprolol, Metreleptin, Metronidazole, Metyrosine, Mibefradil, Miconazole, Midazolam, Midostaurin, Migalastat, Milnacipran, Minoxidil, Mirodenafil, Mitotane, Mitoxantrone, Moexipril, Molsidomine, Morphine, Moxonidine, Muraglitazar, Muzolimine, Mycophenolate mofetil, Mycophenolic acid, Nabilone, Nadolol, Naftopidil, Naloxone, Naltrexone, Naproxen, Nebivolol, Nefazodone, Nelfinavir, Neratinib, Nesiritide, Netupitant, Nicardipine, Nicergoline, Nicorandil, Nifedipine, Niflumic acid, Niguldipine, Nilotinib, Nilvadipine, Nimodipine, Nintedanib, Nisoldipine, Nitrate, Nitrendipine, Nitric Oxide, Nitrofurantoin, Nitroglycerin, Nitroprusside, Nitrous acid, Norethisterone, Norgestimate, Nortriptyline, Obinutuzumab, Olanzapine, Olaparib, Olmesartan, Omapatrilat, Ombitasvir, Opicapone, Osimertinib, Oxaliplatin, Oxprenolol, Ozanimod, Paclitaxel, Palbociclib, Paliperidone, Panobinostat, Papaverine, Parathyroid hormone, Pargyline, Patent Blue, Pazopanib, Penbutolol, Pentaerythritol tetranitrate, Pentobarbital, Pentolinium, Periciazine, Perindopril, Perindoprilat, Pexidartinib, Phenelzine, Phenobarbital, Phenoxybenzamine, Phenprocoumon, Phentolamine, Phenylephrine, Phenytoin, Pibrentasvir, Pimavanserin, Pimozide, Pinacidil, Pindolol, Pipamperone, Pitavastatin, Pitolisant, Pizotifen, Polythiazide, Pomalidomide, Ponatinib, Ponesimod, Posaconazole, Potassium Iodide, Potassium perchlorate, Practolol, Pralatrexate, Pralsetinib, Pramipexole, Pravastatin, Prazosin, Pretomanid, Primaquine, Primidone, Promazine, Propacetamol, Propatyl nitrate, Propiomazine, Propiverine, Propofol, Propranolol, Propylthiouracil, Protirelin, Prucalopride, Quetiapine, Quinapril, Quinaprilat, Quinidine, R,S-Warfarin alcohol, Raloxifene, Raltegravir, Ramipril, Ramiprilat, Rasagiline, Rauwolfia serpentina root, Regorafenib, Remifentanil, Remikiren, Rescinnamine, Reserpine, Retapamulin, Revefenacin, Ribociclib, Rifampicin, Rifamycin, Rilmenidine, Riluzole, Rimegepant, Riociguat, Ripretinib, Risperidone, Ritonavir, Rivaroxaban, Roflumilast, Romidepsin, Ropinirole, Ropivacaine, Rosuvastatin, Rotigotine, Rucaparib, Ruxolitinib, S,R-Warfarin alcohol, Sacituzumab govitecan, Sacubitril, Salmon calcitonin, Saprisartan, Sapropterin, Saquinavir, Satralizumab, Selegiline, Selexipag, Selumetinib, Seproxetine, Sevoflurane, Sildenafil, Silodosin, Simeprevir, Simvastatin, Siponimod, Sirolimus, Sitaxentan, Sofosbuvir, Sonidegib, Sorafenib, Sotalol, Sotorasib, Spirapril, Spironolactone, St. John's Wort, Stiripentol, Streptokinase, Sufentanil, Sulfasalazine, Sumatriptan, Sunitinib, Suvorexant, Tacrolimus, Tadalafil, Talazoparib, Talinolol, Tamoxifen, Tamsulosin, Tasimelteon, Tazemetostat, Tecovirimat, Tegaserod, Telaprevir, Telithromycin, Telmisartan, Temocapril, Temsirolimus, Teniposide, Tenitramine, Tenofovir alafenamide, Terazosin, Terfenadine, Teriflunomide, Teriparatide, Testosterone, Testosterone cypionate, Testosterone enanthate, Testosterone undecanoate, Tetrahydropalmatine, Thalidomide, Theophylline, Thiopental, Thioproperazine, Thioridazine, Thiotepa, Thyroid, porcine, Thyrotropin, Thyrotropin alfa, Tiagabine, Tianeptine, Tienilic acid, Timolol, Tipranavir, Tiratricol, Tizanidine, Tocopherylquinone, Tofacitinib, Tolazoline, Tolcapone, Tolonidine, Tolvaptan, Topotecan, Torasemide, Trabectedin, Tramadol, Trandolapril, Tranylcypromine, Trastuzumab emtansine, Trazodone, Treprostinil, Tretinoin, Triamterene, Trichlormethiazide, Trifluoperazine, Trilaciclib, Trimazosin, Trimethaphan, Trimipramine, Troglitazone, Troleandomycin, Trolnitrate, Tucatinib, Ubrogepant, Udenafil, Umifenovir, Urapidil, Valproic acid, Valsartan, Vandetanib, Vardenafil, Velpatasvir, Vemurafenib, Venetoclax, Verapamil, Vericiguat, Vinblastine, Vincamine, Vincristine, Vindesine, Vinflunine, Vinorelbine, Vorapaxar, Voriconazole, Voxelotor, Voxilaprevir, Warfarin, Xipamide, Zanubrutinib, Zidovudine, Zimelidine, Ziprasidone, Zofenopril, Zonisamide, Zopiclone, Zuclopenthixol</data>
  <data key="d13">EUCTR2020-001750-22-GB</data>
  <data key="d14">2</data>
  <data key="d15">https://www.clinicaltrialsregister.eu/ctr-search/search?query=eudract_number:2020-001750-22</data>
  <data key="d16">Fostamatinib</data>
  <data key="d17">https://www.drugbank.ca/structures/DB12010/image.svg</data>
  <data key="d18">Drug</data>
  <data key="d19">305</data>
  <data key="d20">0.21525848518428026</data>
  <data key="d21">0.32905303530643815</data>
  <data key="d22">0.7037832930111307</data>
  <data key="d23">0</data>
  <data key="d24">268</data>
  <data key="d25">#FC5F67</data>
  <data key="d26">#FB3640</data>
</node>
<node id="Tyrosine-protein kinase SYK">
  <data key="d27">SYK</data>
  <data key="d0">P43405</data>
  <data key="d28">1A81</data>
  <data key="d29">Humans</data>
  <data key="d30">Enzyme</data>
  <data key="d31">Kinase</data>
  <data key="d32">Cell membrane</data>
  <data key="d33">VAV1, PLCG1, BLNK, LCP2, CBL, PLCG2, LAT, FCER1G, CLEC7A, TYROBP</data>
  <data key="d34">Malignant Neoplasms, Neoplasms, Autoimmune Diseases, Primary malignant neoplasm, Mammary Neoplasms, Lymphoma, B-Cell Lymphomas, Hematologic Neoplasms, Secondary Neoplasm, Carcinoma, Immune System Diseases, Hematopoietic Neoplasms, Tauopathies, Cytomegalovirus Infections, Inflammatory Bowel Diseases, Liver diseases, Lung Neoplasms, Lymphoproliferative Disorders, Myeloproliferative disease, Periodontal Diseases, Dermatologic disorders, Virus Diseases, Neurodegenerative Disorders, Inflammatory disorder, MYELODYSPLASTIC SYNDROME, Infection</data>
  <data key="d35">Staurosporine, N-(2-hydroxy-1,1-dimethylethyl)-1-methyl-3-(1H-pyrrolo[2,3-b]pyridin-2-yl)-1H-indole-5-carboxamide, Tamatinib, 2-{2-[(3,5-dimethylphenyl)amino]pyrimidin-4-yl}-N-[(1S)-2-hydroxy-1-methylethyl]-4-methyl-1,3-thiazole-5-carboxamide, 2-{[(1R,2S)-2-aminocyclohexyl]amino}-4-[(3-methylphenyl)amino]pyrimidine-5-carboxamide, Ellagic acid, Fostamatinib</data>
  <data key="d36">https://www.drugbank.ca/polypeptides/P43405</data>
  <data key="d16">Tyrosine-protein kinase SYK</data>
  <data key="d17">https://cdn.rcsb.org/images/structures/a8/1a81/1a81_assembly-1.jpeg</data>
  <data key="d18">Target</data>
  <data key="d19">1</data>
  <data key="d20">0.17183739524748035</data>
  <data key="d21">0.0</data>
  <data key="d22">0.0401275769069851</data>
  <data key="d23">0</data>
  <data key="d24">0</data>
  <data key="d25">#12EAEA</data>
  <data key="d26">#0EBEBE</data>
</node>
<node id="Adenosine receptor A3">
  <data key="d27">ADORA3</data>
  <data key="d0">P0DMS8</data>
  <data key="d28">5UEN</data>
  <data key="d29">Humans</data>
  <data key="d30">Membrane receptor</data>
  <data key="d31">Family A G protein-coupled receptor</data>
  <data key="d32">Cell membrane</data>
  <data key="d33">P2RY12, P2RY13, P2RY4, P2RY14, ADRA2A, OPRL1, CNR1, OPRM1, OPRD1</data>
  <data key="d34">Inflammatory Bowel Diseases, Mammary Neoplasms, Malignant Neoplasms, Colonic Neoplasms, Colorectal Neoplasms, Immune System Diseases, Neoplasms, Primary malignant neoplasm</data>
  <data key="d35">Aminophylline, Adenosine, Piclidenoson, Enprofylline, Fostamatinib, Caffeine</data>
  <data key="d36">https://www.drugbank.ca/polypeptides/P0DMS8</data>
  <data key="d16">Adenosine receptor A3</data>
  <data key="d17">https://cdn.rcsb.org/images/structures/ue/5uen/5uen_assembly-1.jpeg</data>
  <data key="d18">Target</data>
  <data key="d19">2</data>
  <data key="d20">0.17189305108399774</data>
  <data key="d21">0.0011619015647438408</data>
  <data key="d22">0.040258429899165234</data>
  <data key="d23">0</data>
  <data key="d24">101</data>
  <data key="d25">#12EAEA</data>
  <data key="d26">#0EBEBE</data>
</node>
<node id="Vesicle monoamine transporter type 2">
  <data key="d27">VMAT2</data>
  <data key="d0">Q99870</data>
  <data key="d28">Not Available</data>
  <data key="d29">Humans</data>
  <data key="d30">Not Available</data>
  <data key="d31">Not Available</data>
  <data key="d32">Not Available</data>
  <data key="d33">SLC6A3</data>
  <data key="d34"></data>
  <data key="d35">Amphetamine, Valbenazine, Rauwolfia serpentina root, Fostamatinib</data>
  <data key="d36">https://www.drugbank.ca/polypeptides/Q99870</data>
  <data key="d16">Vesicle monoamine transporter type 2</data>
  <data key="d17">https://cdn.rcsb.org/images/structures/ot/not available/not available_model-1.jpeg</data>
  <data key="d18">Target</data>
  <data key="d19">1</data>
  <data key="d20">0.17183739524748035</data>
  <data key="d21">0.0</data>
  <data key="d22">0.0401275769069851</data>
  <data key="d23">0</data>
  <data key="d24">0</data>
  <data key="d25">#12EAEA</data>
  <data key="d26">#0EBEBE</data>
</node>
<node id="Fatty-acid amide hydrolase 1">
  <data key="d27">FAAH</data>
  <data key="d0">O00519</data>
  <data key="d28">2WJ1</data>
  <data key="d29">Humans</data>
  <data key="d30">Enzyme</data>
  <data key="d31">Hydrolase</data>
  <data key="d32">Endomembrane system</data>
  <data key="d33">NAPEPLD, CNR1</data>
  <data key="d34">Drug Use Disorders, Pregnancy Complications, Substance-Related Disorders, Anxiety Disorders, Hypertensive disease, Mental disorders, Neoplasms, Malignant Neoplasms, Migraine Disorders, Primary malignant neoplasm, nervous system disorder, Adenocarcinoma, Cardiovascular Diseases, Gastrointestinal Diseases, Metabolic Diseases, Peripheral Neuropathy, Neurologic Symptoms, Dyslipidemias, Neuropathy, Neurodegenerative Disorders, Cardiomyopathies, Peripheral Nervous System Diseases</data>
  <data key="d35">Methoxy arachidonyl fluorophosphonate, Thiopental, Propofol, 1-Dodecanol, 4-(quinolin-3-ylmethyl)piperidine-1-carboxylic acid, 4-(3-{[5-(trifluoromethyl)pyridin-2-yl]oxy}benzyl)piperidine-1-carboxylic acid, Cannabidiol, Fostamatinib, Medical Cannabis, Nabiximols, Acetaminophen</data>
  <data key="d36">https://www.drugbank.ca/polypeptides/O00519</data>
  <data key="d16">Fatty-acid amide hydrolase 1</data>
  <data key="d17">https://cdn.rcsb.org/images/structures/wj/2wj1/2wj1_assembly-1.jpeg</data>
  <data key="d18">Target</data>
  <data key="d19">1</data>
  <data key="d20">0.17183739524748035</data>
  <data key="d21">0.0</data>
  <data key="d22">0.0401275769069851</data>
  <data key="d23">0</data>
  <data key="d24">0</data>
  <data key="d25">#12EAEA</data>
  <data key="d26">#0EBEBE</data>
</node>
<node id="Equilibrative nucleoside transporter 1">
  <data key="d27">SLC29A1</data>
  <data key="d0">Q99808</data>
  <data key="d28">Not Available</data>
  <data key="d29">Humans</data>
  <data key="d30">Transporter</data>
  <data key="d31">Electrochemical transporter</data>
  <data key="d32">Basolateral cell membrane</data>
  <data key="d33"></data>
  <data key="d34">Alcohol-Related Disorders, Alcohol-Induced Disorders, Neoplasms, Malignant Neoplasms, Primary malignant neoplasm, Hypertensive disease, Cardiovascular Diseases, Herpes Simplex Infections, Inflammatory Bowel Diseases, Lung diseases, Lung Neoplasms, Respiration Disorders, Respiratory Tract Diseases, Sleep Disorders, MYELODYSPLASTIC SYNDROME</data>
  <data key="d35">Troglitazone, Cytarabine, Fludarabine, Gemcitabine, Ribavirin, Pemetrexed, Uridine, Zalcitabine, Didanosine, Fluorouracil, Mercaptopurine, Ethanol, Cannabidiol, Tegafur-uracil, Nabiximols, Medical Cannabis, Fostamatinib, Trifluridine, Adenosine</data>
  <data key="d36">https://www.drugbank.ca/polypeptides/Q99808</data>
  <data key="d16">Equilibrative nucleoside transporter 1</data>
  <data key="d17">https://cdn.rcsb.org/images/structures/ot/not available/not available_model-1.jpeg</data>
  <data key="d18">Target</data>
  <data key="d19">1</data>
  <data key="d20">0.17183739524748035</data>
  <data key="d21">0.0</data>
  <data key="d22">0.0401275769069851</data>
  <data key="d23">0</data>
  <data key="d24">0</data>
  <data key="d25">#12EAEA</data>
  <data key="d26">#0EBEBE</data>
</node>
<node id="UDP-glucuronosyltransferase 1-1">
  <data key="d27">UGT1A1</data>
  <data key="d0">P22309</data>
  <data key="d28">5GL5</data>
  <data key="d29">Humans</data>
  <data key="d30">Enzyme</data>
  <data key="d31">Transferase</data>
  <data key="d32">Microsome</data>
  <data key="d33">UGT1A8, UGT1A9, UGT1A7, UGT1A6, UGT1A3, UGT1A4, UGT1A10, CYP3A4</data>
  <data key="d34">Malignant Neoplasms, Drug toxicity, Adverse reaction to drug, Primary malignant neoplasm, Colorectal Neoplasms, Mammary Neoplasms, Colonic Neoplasms, Esophageal Neoplasms, Hemoglobinopathies, Hepatitis, Thalassemia, Secondary Neoplasm, Adenoma, Carcinoma, Cerebrovascular Disorders, Congenital chromosomal disease, Endometrial Neoplasms, Gall Bladder Diseases, HIV Infections, Inflammatory Bowel Diseases, Metabolic Diseases, Respiration Disorders, Respiratory Tract Diseases, Caffeine related disorders, Chronic liver disease, Pervasive Development Disorder, Sarcoma, Neurodevelopmental Disorders, Malignant neoplasm of soft tissue</data>
  <data key="d35">Mycophenolate mofetil, Mycophenolic acid, Abacavir, Adenine, Troglitazone, Irinotecan, Estradiol, Propofol, Ezetimibe, Rifampicin, Losartan, Flurbiprofen, Indomethacin, Suprofen, Gavestinel, Nilotinib, Eltrombopag, Morphine, Indacaterol, Muraglitazar, Naltrexone, Raltegravir, Ezogabine, Testosterone propionate, Pazopanib, Axitinib, Regorafenib, Acetaminophen, Atorvastatin, Lovastatin, Simvastatin, Flunitrazepam, Erlotinib, Etoposide, Fluvastatin, Sorafenib, Dolutegravir, Elvitegravir, Dasabuvir, Belinostat, Delafloxacin, Enasidenib, Pibrentasvir, Glecaprevir, Letermovir, Rucaparib, Ertugliflozin, Estradiol acetate, Estradiol benzoate, Estradiol cypionate, Estradiol dienanthate, Estradiol valerate, Bictegravir, Fostamatinib, Ketoconazole, Indinavir, Carbamazepine, Phenytoin, Phenobarbital, Tipranavir, Nelfinavir, Efavirenz, Tiagabine, Valproic acid, Zonisamide, Carvedilol, Alvocidib, Furosemide, Gemfibrozil, Glipizide, Levothyroxine, Metronidazole, Naloxone, Raloxifene, Tramadol, Zidovudine, Silibinin, Sodium aurothiomalate, Ethinylestradiol, Cerivastatin, Fulvestrant, Ketoprofen, Binimetinib, Atazanavir, Tecovirimat, Migalastat, Fusidic acid, Propacetamol, Deferasirox, Eslicarbazepine, Dexibuprofen, Eslicarbazepine acetate, Dacomitinib, Probenecid, Minoxidil, Liothyronine, Desogestrel, Labetalol, Pexidartinib, Paritaprevir, Nintedanib, Loratadine, Lumateperone, Ubrogepant, Norgestimate, Selumetinib, Sacituzumab govitecan, Vericiguat, Ombitasvir, Cabotegravir, Febuxostat, Ponesimod, Nandrolone decanoate, Belumosudil, Lamotrigine, Ritonavir, Curcumin sulfate, Primidone, Apomorphine, Fostemsavir, Terbutaline, Pindolol, Ibrexafungerp</data>
  <data key="d36">https://www.drugbank.ca/polypeptides/P22309</data>
  <data key="d16">UDP-glucuronosyltransferase 1-1</data>
  <data key="d17">https://cdn.rcsb.org/images/structures/gl/5gl5/5gl5_assembly-1.jpeg</data>
  <data key="d18">Target</data>
  <data key="d19">1</data>
  <data key="d20">0.17183739524748035</data>
  <data key="d21">0.0</data>
  <data key="d22">0.0401275769069851</data>
  <data key="d23">0</data>
  <data key="d24">0</data>
  <data key="d25">#12EAEA</data>
  <data key="d26">#0EBEBE</data>
</node>
<node id="cGMP-specific 3',5'-cyclic phosphodiesterase">
  <data key="d27">PDE5A</data>
  <data key="d0">O76074</data>
  <data key="d28">3JWR</data>
  <data key="d29">Humans</data>
  <data key="d30">Enzyme</data>
  <data key="d31">Phosphodiesterase</data>
  <data key="d32">Cytoplasmic</data>
  <data key="d33">PDE6G</data>
  <data key="d34">Cerebrovascular accident, Hypertensive disease, Malignant Neoplasms, Cardiovascular Diseases, Primary malignant neoplasm, Diabetes Mellitus, Heart Diseases, Carcinoma, Colonic Neoplasms, Metabolic Diseases, Sexual Dysfunction, Cardiomyopathies, Mammary Neoplasms, Adenocarcinoma, Cognition Disorders, Liver neoplasms, Lung diseases, Nephrotic Syndrome, nervous system disorder, Vascular Diseases, Chronic Kidney Diseases</data>
  <data key="d35">Sildenafil, Vardenafil, Dipyridamole, Guanosine-5'-Monophosphate, gamma-Glutamyl[S-(2-iodobenzyl)cysteinyl]glycine, Theophylline, Tadalafil, OSI-461, Avanafil, Exisulind, Udenafil, 3-isobutyl-1-methyl-7H-xanthine, 5-ethoxy-4-(1-methyl-7-oxo-3-propyl-6,7-dihydro-1H-pyrazolo[4,3-d]pyrimidin-5-yl)thiophene-2-sulfonamide, Molsidomine, Fostamatinib, Caffeine, Trapidil</data>
  <data key="d36">https://www.drugbank.ca/polypeptides/O76074</data>
  <data key="d16">cGMP-specific 3',5'-cyclic phosphodiesterase</data>
  <data key="d17">https://cdn.rcsb.org/images/structures/jw/3jwr/3jwr_assembly-1.jpeg</data>
  <data key="d18">Target</data>
  <data key="d19">3</data>
  <data key="d20">0.1897121698737598</data>
  <data key="d21">0.01323786337210491</data>
  <data key="d22">0.04039432366194961</data>
  <data key="d23">0</data>
  <data key="d24">0</data>
  <data key="d25">#12EAEA</data>
  <data key="d26">#0EBEBE</data>
</node>
<node id="Arachidonate 5-lipoxygenase">
  <data key="d27">ALOX5</data>
  <data key="d0">P09917</data>
  <data key="d28">Not Available</data>
  <data key="d29">Humans</data>
  <data key="d30">Enzyme</data>
  <data key="d31">Oxidoreductase</data>
  <data key="d32">Cytoplasm</data>
  <data key="d33">ALOX5AP, LTC4S, LTA4H, PTGS2, PTGS1, COTL1</data>
  <data key="d34">Colonic Neoplasms, Adenoma, Prostatic Neoplasms, Adenocarcinoma, Drug Eruptions, Stomach Neoplasms, Hypertensive disease, Nephrotic Syndrome, Cardiovascular Diseases, Cerebrovascular accident, Tauopathies, Brain Neoplasms, Liver neoplasms, Periodontal Diseases, Neurodegenerative Disorders, Mammary Neoplasms, Secondary Neoplasm, Carcinoma, Cytomegalovirus Infections, Diabetes Mellitus, Bacterial Infections, Brain Diseases, Carotid Artery Diseases, Central Nervous System Infection, Colorectal Neoplasms, Esophageal Neoplasms, Immunologic Deficiency Syndromes, Immune System Diseases, Inflammatory Bowel Diseases, Kidney Diseases, Polycystic Kidney Diseases, Myeloproliferative disease, Respiration Disorders, Respiratory Tract Diseases, Retinal Diseases, Skin lesion, Testicular Neoplasms, Vascular Diseases, Virus Diseases, B-Cell Lymphomas, Malignant neoplasm of mouth, Lung Diseases, Interstitial, Chronic Kidney Diseases, MYELODYSPLASTIC SYNDROME, Infection</data>
  <data key="d35">Diethylcarbamazine, Montelukast, Zileuton, Meclofenamic acid, Minocycline, Hyperforin, Licofelone, Vitamin E, Masoprocol, MLN-977, Balsalazide, Mesalazine, Sulfasalazine, Aminosalicylic acid, Rhein, Diacerein, Omega-3 fatty acids, Omega-6 fatty acids, Resveratrol, Cannabidiol, Morniflumate, alpha-Tocopherol succinate, D-alpha-Tocopherol acetate, Nabiximols, Medical Cannabis, Fostamatinib, Diclofenac</data>
  <data key="d36">https://www.drugbank.ca/polypeptides/P09917</data>
  <data key="d16">Arachidonate 5-lipoxygenase</data>
  <data key="d17">https://cdn.rcsb.org/images/structures/ot/not available/not available_model-1.jpeg</data>
  <data key="d18">Target</data>
  <data key="d19">5</data>
  <data key="d20">0.2161351232831778</data>
  <data key="d21">0.037242059551634024</data>
  <data key="d22">0.04193044628381268</data>
  <data key="d23">0</data>
  <data key="d24">100</data>
  <data key="d25">#12EAEA</data>
  <data key="d26">#0EBEBE</data>
</node>
<node id="Cathepsin S">
  <data key="d27">CTSS</data>
  <data key="d0">P25774</data>
  <data key="d28">Not Available</data>
  <data key="d29">Humans</data>
  <data key="d30">Enzyme</data>
  <data key="d31">Protease</data>
  <data key="d32">Lysosome</data>
  <data key="d33">CD74, TLR7, B2M, CST3, CTSD, LYZ</data>
  <data key="d34">Malignant Neoplasms, Neoplasms, Primary malignant neoplasm, Cardiovascular Diseases, Lung diseases, Chronic Kidney Diseases, Secondary Neoplasm, Autoimmune Diseases, CNS disorder, Liver diseases, Metabolic Diseases, Periodontal Diseases, Peripheral Neuropathy, Vascular Diseases, Tauopathies, Peripheral Nervous System Diseases</data>
  <data key="d35">Morpholine-4-Carboxylic Acid [1s-(2-Benzyloxy-1r-Cyano-Ethylcarbamoyl)-3-Methyl-Butyl]Amide, Morpholine-4-Carboxylic Acid (1-(3-Benzenesulfonyl-1-Phenethylallylcarbamoyl)-3-Methylbutyl)-Amide, Morpholine-4-Carboxylic Acid [1-(2-Benzylsulfanyl-1-Formyl-Ethylcarbamoyl)-2-Phenyl-Ethyl]-Amide, N-[1-(AMINOMETHYL)CYCLOPROPYL]-3-(MORPHOLIN-4-YLSULFONYL)-N~2~-[(1S)-2,2,2-TRIFLUORO-1-(4-FLUOROPHENYL)ETHYL]-L-ALANINAMIDE, N-(1-CYANOCYCLOPROPYL)-3-({[(2S)-5-OXOPYRROLIDIN-2-YL]METHYL}SULFONYL)-N~2~-[(1S)-2,2,2-TRIFLUORO-1-(4-FLUOROPHENYL)ETHYL]-L-ALANINAMIDE, N-[1-(AMINOMETHYL)CYCLOPROPYL]-3-(BENZYLSULFONYL)-N~2~-[(1S)-2,2,2-TRIFLUORO-1-(4-HYDROXYPHENYL)ETHYL]-L-ALANINAMIDE, N~2~-1,3-BENZOXAZOL-2-YL-3-CYCLOHEXYL-N-{2-[(4-METHOXYPHENYL)AMINO]ETHYL}-L-ALANINAMIDE, N-[(1S)-1-{1-[(1R,3E)-1-ACETYLPENT-3-EN-1-YL]-1H-1,2,3-TRIAZOL-4-YL}-1,2-DIMETHYLPROPYL]BENZAMIDE, (1R)-2-[(CYANOMETHYL)AMINO]-1-({[2-(DIFLUOROMETHOXY)BENZYL]SULFONYL}METHYL)-2-OXOETHYL MORPHOLINE-4-CARBOXYLATE, 2-[(2',3',4'-TRIFLUOROBIPHENYL-2-YL)OXY]ETHANOL, N-[(1S)-2-[(4-cyano-1-methylpiperidin-4-yl)amino]-1-(cyclohexylmethyl)-2-oxoethyl]morpholine-4-carboxamide, N-[(1S)-2-{[(1R)-2-(benzyloxy)-1-cyano-1-methylethyl]amino}-1-(cyclohexylmethyl)-2-oxoethyl]morpholine-4-carboxamide, Fostamatinib</data>
  <data key="d36">https://www.drugbank.ca/polypeptides/P25774</data>
  <data key="d16">Cathepsin S</data>
  <data key="d17">https://cdn.rcsb.org/images/structures/ot/not available/not available_model-1.jpeg</data>
  <data key="d18">Target</data>
  <data key="d19">1</data>
  <data key="d20">0.17183739524748035</data>
  <data key="d21">0.0</data>
  <data key="d22">0.0401275769069851</data>
  <data key="d23">0</data>
  <data key="d24">0</data>
  <data key="d25">#12EAEA</data>
  <data key="d26">#0EBEBE</data>
</node>
<node id="Cathepsin L1">
  <data key="d27">CTSL</data>
  <data key="d0">P07711</data>
  <data key="d28">2NQD</data>
  <data key="d29">Humans</data>
  <data key="d30">Enzyme</data>
  <data key="d31">Protease</data>
  <data key="d32">Lysosome</data>
  <data key="d33">CD74, SERPINB13, COL18A1, CSTA</data>
  <data key="d34">Stomach Neoplasms, Nephrotic Syndrome, Liver neoplasms, Neoplasms, Mammary Neoplasms, Brain Neoplasms, Carcinoma, Diabetes Mellitus, Hypertensive disease, Kidney Diseases, Cerebrovascular accident, Vascular Diseases, Gastrointestinal Stromal Tumors, Adenocarcinoma, Bone neoplasms, Cardiomyopathy, Dilated, Cardiovascular Diseases, Colorectal Neoplasms, Esophageal Neoplasms, Liver diseases, Lung Neoplasms, Metabolic Diseases, Mycoplasma Infections, Pituitary Neoplasms, Precancerous Conditions, Thyroid Diseases, Uterine Fibroids, Virus Diseases, Benign Neoplasm, Disorder of tendon, Malignant neoplasm of mouth, Congenital anomaly of the bladder, Neuropathy, Cardiomyopathies, Chronic Kidney Diseases, Secondary Neoplasm</data>
  <data key="d35">L-cysteic acid, Felbinac, Fostamatinib, Trastuzumab deruxtecan</data>
  <data key="d36">https://www.drugbank.ca/polypeptides/P07711</data>
  <data key="d16">Cathepsin L1</data>
  <data key="d17">https://cdn.rcsb.org/images/structures/nq/2nqd/2nqd_assembly-1.jpeg</data>
  <data key="d18">Target</data>
  <data key="d19">1</data>
  <data key="d20">0.17183739524748035</data>
  <data key="d21">0.0</data>
  <data key="d22">0.0401275769069851</data>
  <data key="d23">0</data>
  <data key="d24">0</data>
  <data key="d25">#12EAEA</data>
  <data key="d26">#0EBEBE</data>
</node>
<node id="Tyrosine-protein kinase ABL1">
  <data key="d27">ABL1</data>
  <data key="d0">P00519</data>
  <data key="d28">Not Available</data>
  <data key="d29">Humans</data>
  <data key="d30">Enzyme</data>
  <data key="d31">Kinase</data>
  <data key="d32">Cytoplasm</data>
  <data key="d33">ABI2, ABI1, CRK, TP73, ATM, RAD51, RIN1, YAP1, MDM2, CTNNB1</data>
  <data key="d34">Mammary Neoplasms, Bone Diseases, Developmental, Esophageal Neoplasms, Congenital Heart Defects, Precancerous Conditions, Adenocarcinoma, Liver neoplasms, Congenital musculoskeletal anomalies, Congenital heart disease, Atrial Septal Defects, Hematopoietic Neoplasms, Hematologic Neoplasms, MYELODYSPLASTIC SYNDROME, Hematological Disease, Gastrointestinal Stromal Tumors, Immunologic Deficiency Syndromes, Myelodysplastic-Myeloproliferative Diseases, Bacterial Infections, Lung Neoplasms, Lymphoproliferative Disorders, B-Cell Lymphomas, Eosinophilic disorder, Infection, Sarcoma, Chronic Kidney Diseases, Malignant neoplasm of soft tissue, Congenital Abnormality, Autoimmune Diseases, Pneumonia, Bacterial, Cardiovascular Diseases, Colorectal Neoplasms, Disorder of eye, Virus Diseases, Parkinsonian Disorders, Congenital abnormality of vein, Secondary Neoplasm</data>
  <data key="d35">ATP, Imatinib, Dasatinib, Nilotinib, XL228, 2-{[(6-OXO-1,6-DIHYDROPYRIDIN-3-YL)METHYL]AMINO}-N-[4-PROPYL-3-(TRIFLUOROMETHYL)PHENYL]BENZAMIDE, 1-[4-(PYRIDIN-4-YLOXY)PHENYL]-3-[3-(TRIFLUOROMETHYL)PHENYL]UREA, Myristic acid, PD-166326, 5-[3-(2-METHOXYPHENYL)-1H-PYRROLO[2,3-B]PYRIDIN-5-YL]-N,N-DIMETHYLPYRIDINE-3-CARBOXAMIDE, N-[4-Methyl-3-[[4-(3-Pyridinyl)-2-Pyrimidinyl]Amino]Phenyl]-3-Pyridinecarboxamide, 2-amino-5-[3-(1-ethyl-1H-pyrazol-5-yl)-1H-pyrrolo[2,3-b]pyridin-5-yl]-N,N-dimethylbenzamide, Regorafenib, Bosutinib, Ponatinib, Radotinib, Brigatinib, Magnesium gluconate, Fostamatinib, Umbralisib</data>
  <data key="d36">https://www.drugbank.ca/polypeptides/P00519</data>
  <data key="d16">Tyrosine-protein kinase ABL1</data>
  <data key="d17">https://cdn.rcsb.org/images/structures/ot/not available/not available_model-1.jpeg</data>
  <data key="d18">Target</data>
  <data key="d19">2</data>
  <data key="d20">0.17200447098423044</data>
  <data key="d21">0.00048814138548747927</data>
  <data key="d22">0.041079095965335176</data>
  <data key="d23">0</data>
  <data key="d24">0</data>
  <data key="d25">#12EAEA</data>
  <data key="d26">#0EBEBE</data>
</node>
<node id="Calcium-dependent protein kinase 1">
  <data key="d27">CPK1</data>
  <data key="d0">P62344</data>
  <data key="d28">3Q5I</data>
  <data key="d29">Plasmodium falciparum (isolate 3D7)</data>
  <data key="d30">Enzyme</data>
  <data key="d31">Kinase</data>
  <data key="d32">Membrane</data>
  <data key="d33"></data>
  <data key="d34">Plasmodium falciparum (isolate 3D7)</data>
  <data key="d35">Fostamatinib</data>
  <data key="d36">https://www.drugbank.ca/polypeptides/P62344</data>
  <data key="d16">Calcium-dependent protein kinase 1</data>
  <data key="d17">https://cdn.rcsb.org/images/structures/q5/3q5i/3q5i_assembly-1.jpeg</data>
  <data key="d18">Target</data>
  <data key="d19">1</data>
  <data key="d20">0.17183739524748035</data>
  <data key="d21">0.0</data>
  <data key="d22">0.0401275769069851</data>
  <data key="d23">0</data>
  <data key="d24">0</data>
  <data key="d25">#12EAEA</data>
  <data key="d26">#0EBEBE</data>
</node>
<node id="Serine/threonine-protein kinase PknB">
  <data key="d27">pknB</data>
  <data key="d0">P9WI81</data>
  <data key="d28">6I2P</data>
  <data key="d29">Mycobacterium tuberculosis (strain ATCC 25618 / H37Rv)</data>
  <data key="d30">Enzyme</data>
  <data key="d31">Kinase</data>
  <data key="d32">Cell membrane</data>
  <data key="d33"></data>
  <data key="d34">Mycobacterium tuberculosis (strain ATCC 25618 / H37Rv)</data>
  <data key="d35">Adenosine 5'-[gamma-thio]triphosphate, Adenosine-5'-[Beta, Gamma-Methylene]Triphosphate, Fostamatinib</data>
  <data key="d36">https://www.drugbank.ca/polypeptides/P9WI81</data>
  <data key="d16">Serine/threonine-protein kinase PknB</data>
  <data key="d17">https://cdn.rcsb.org/images/structures/i2/6i2p/6i2p_assembly-1.jpeg</data>
  <data key="d18">Target</data>
  <data key="d19">1</data>
  <data key="d20">0.17183739524748035</data>
  <data key="d21">0.0</data>
  <data key="d22">0.0401275769069851</data>
  <data key="d23">0</data>
  <data key="d24">0</data>
  <data key="d25">#12EAEA</data>
  <data key="d26">#0EBEBE</data>
</node>
<node id="Ribosomal protein S6 kinase alpha-6">
  <data key="d27">RPS6KA6</data>
  <data key="d0">Q9UK32</data>
  <data key="d28">Not Available</data>
  <data key="d29">Humans</data>
  <data key="d30">Enzyme</data>
  <data key="d31">Kinase</data>
  <data key="d32">Cytoplasm</data>
  <data key="d33">MAPK1, MAPK3</data>
  <data key="d34">Neoplasms, Malignant Neoplasms, Primary malignant neoplasm, Mammary Neoplasms, Adenoma, Carcinoma, Diabetes Mellitus, Streptococcal Infections, Benign Neoplasm, Neuropathy</data>
  <data key="d35">Fostamatinib</data>
  <data key="d36">https://www.drugbank.ca/polypeptides/Q9UK32</data>
  <data key="d16">Ribosomal protein S6 kinase alpha-6</data>
[truncated: 5,608,972 more chars]
