# Supplementary material for: COVIDrugNet: a network-based web tool to investigate the drugs currently in clinical trial to contrast COVID-19
Source: Sci Rep. 2021 Sep 30;11:19426. doi: 10.1038/s41598-021-98812-0 (PMC8484553; doi:10.1038/s41598-021-98812-0)
Supplement: Supplementary file 2 — Supplementary Information 2. [file 41598_2021_98812_MOESM2_ESM.zip › graphs/drug_projection/drug_projection.tsv]

	source	target	weight
0	Cysteine	Glutathione	1
1	Cysteine	Acetylcysteine	1
2	Cysteine	Serine	1
3	Tacrolimus	Sirolimus	1
4	Enalapril	Trandolapril	1
5	Enalapril	Lisinopril	1
6	Enalapril	Perindopril	1
7	Enalapril	Captopril	1
8	Enalapril	Ramipril	1
9	Enalapril	Fosinopril	1
10	Enalapril	Benazepril	1
11	Enalapril	Quinapril	1
12	Enalapril	Moexipril	1
13	Rivaroxaban	Enoxaparin	1
14	Rivaroxaban	Apixaban	1
15	Rivaroxaban	Fondaparinux	1
16	Rivaroxaban	Bemiparin	1
17	Rivaroxaban	Heparin	1
18	Rivaroxaban	Edoxaban	1
19	Rivaroxaban	Nafamostat	1
20	Glutathione	Acetylcysteine	1
21	Glutathione	Captopril	1
22	Glutathione	Tretinoin	1
23	Glutathione	Chloroquine	2
24	Glutathione	Minocycline	1
25	Glutathione	Indomethacin	1
26	Glutathione	Tranilast	1
27	Glutathione	Curcumin	1
28	Glutathione	Cannabidiol	2
29	Diphenhydramine	Ketamine	1
30	Diphenhydramine	Chlorpromazine	1
31	Diphenhydramine	Ketotifen	1
32	Diphenhydramine	Quetiapine	2
33	Ledipasvir	Velpatasvir	1
34	Ledipasvir	Daclatasvir	1
35	Ledipasvir	Elbasvir	1
36	Spironolactone	Nifedipine	8
37	Spironolactone	Verapamil	5
38	Spironolactone	Finasteride	2
39	Spironolactone	Enzalutamide	1
40	Spironolactone	Toremifene	1
41	Spironolactone	Norelgestromin	2
42	Spironolactone	Cannabidiol	4
43	Spironolactone	Piperine	1
44	Spironolactone	Estradiol	1
45	Spironolactone	Methylprednisolone	1
46	Spironolactone	Quercetin	2
47	Spironolactone	Hydrocortisone	1
48	Spironolactone	Amiodarone	9
49	Spironolactone	Mometasone	2
50	Spironolactone	Amlodipine	5
51	Spironolactone	Ritonavir	1
52	Spironolactone	Progesterone	6
53	Spironolactone	Mometasone furoate	2
54	Spironolactone	Bicalutamide	1
55	Spironolactone	Prednisone	1
56	Spironolactone	Dexamethasone	2
57	Spironolactone	Budesonide	1
58	Spironolactone	Resveratrol	1
59	Spironolactone	Ciclesonide	1
60	Spironolactone	Tamoxifen	3
61	Spironolactone	Genistein	2
62	Spironolactone	Fenofibrate	1
63	Spironolactone	Prednisolone	1
64	Spironolactone	Vitamin E	1
65	Spironolactone	Levomenthol	9
66	Spironolactone	Dutasteride	2
67	Spironolactone	Prednisolone acetate	1
68	Spironolactone	Diltiazem	2
69	Spironolactone	Ethinylestradiol	1
70	Spironolactone	Betamethasone	1
71	Oleic Acid	Tretinoin	1
72	Oleic Acid	Fenofibrate	1
73	Oleic Acid	Telmisartan	1
74	Oleic Acid	Ibuprofen	2
75	Oleic Acid	Cannabidiol	1
76	Oleic Acid	Indomethacin	2
77	Oleic Acid	Curcumin	1
78	Oleic Acid	Clofazimine	1
79	Oleic Acid	alpha-Linolenic acid	4
80	Oleic Acid	Omega-3 fatty acids	2
81	Oleic Acid	Amiodarone	2
82	Oleic Acid	Valproic acid	3
83	Oleic Acid	Icosapent	3
84	Oleic Acid	Resveratrol	2
85	Oleic Acid	Pioglitazone	1
86	Fostamatinib	Nintedanib	12
87	Fostamatinib	Acetylcysteine	1
88	Fostamatinib	Leflunomide	1
89	Fostamatinib	Metformin	1
90	Fostamatinib	Dipyridamole	1
91	Fostamatinib	Acalabrutinib	1
92	Fostamatinib	Quercetin	5
93	Fostamatinib	Acetylsalicylic acid	12
94	Fostamatinib	Minocycline	8
95	Fostamatinib	Zanubrutinib	15
96	Fostamatinib	Resveratrol	2
97	Fostamatinib	Hesperidin	1
98	Fostamatinib	Tamoxifen	5
99	Fostamatinib	Genistein	1
100	Fostamatinib	Tofacitinib	4
101	Fostamatinib	Piclidenoson	1
102	Fostamatinib	Ruxolitinib	4
103	Fostamatinib	Vitamin E	1
104	Fostamatinib	Indomethacin	1
105	Fostamatinib	Thalidomide	1
106	Fostamatinib	Ibrutinib	1
107	Fostamatinib	Imatinib	7
108	Fostamatinib	Lidocaine	1
109	Fostamatinib	Baricitinib	4
110	Fostamatinib	Montelukast	1
111	Fostamatinib	Sirolimus	1
112	Fostamatinib	Celecoxib	1
113	Fostamatinib	Heparin	2
114	Fostamatinib	Abivertinib	2
115	Fostamatinib	Duvelisib	2
116	Fostamatinib	Sildenafil	1
117	Menadione	Argatroban	1
118	Menadione	Quercetin	1
119	Menadione	Melatonin	1
120	Menadione	Enoxaparin	1
121	Menadione	Cannabidiol	1
122	Menadione	Suramin	1
123	Menadione	Nafamostat	1
124	Menadione	Resveratrol	1
125	Menadione	Bivalirudin	1
126	Menadione	Primaquine	1
127	Genistein	Moxifloxacin	1
128	Genistein	Nifedipine	1
129	Genistein	Leflunomide	1
130	Genistein	Fenofibrate	1
131	Genistein	Toremifene	2
132	Genistein	Cannabidiol	1
133	Genistein	Ethinylestradiol	2
134	Genistein	Vitamin E	1
135	Genistein	Etoposide	1
136	Genistein	Piperine	1
137	Genistein	Estradiol	4
138	Genistein	Melatonin	1
139	Genistein	Quercetin	5
140	Genistein	Baricitinib	1
141	Genistein	Ritonavir	1
142	Genistein	Progesterone	3
143	Genistein	Dexamethasone	1
144	Genistein	Resveratrol	3
145	Genistein	Tamoxifen	4
146	Tretinoin	Isotretinoin	2
147	Tretinoin	Tranilast	1
148	Tretinoin	Vitamin A	2
149	Tretinoin	alpha-Linolenic acid	1
150	Ozanimod	Fingolimod	2
151	Aliskiren	Lisinopril	1
152	Vitamin E	Nifedipine	1
153	Vitamin E	Fenofibrate	1
154	Vitamin E	Ethinylestradiol	1
155	Vitamin E	Piperine	1
156	Vitamin E	Estradiol	1
157	Vitamin E	Quercetin	1
158	Vitamin E	Montelukast	1
159	Vitamin E	Minocycline	1
160	Vitamin E	Ritonavir	1
161	Vitamin E	Dexamethasone	1
162	Vitamin E	Resveratrol	2
163	Vitamin E	Tamoxifen	3
164	Clofazimine	Curcumin	1
165	Clofazimine	Omega-3 fatty acids	1
166	Clofazimine	Resveratrol	1
167	Clofazimine	Amiodarone	1
168	Clofazimine	Valproic acid	1
169	Clofazimine	Telmisartan	1
170	Clofazimine	Ibuprofen	1
171	Clofazimine	Indomethacin	1
172	Clofazimine	Icosapent	1
173	Clofazimine	Cannabidiol	1
174	Clofazimine	Pioglitazone	1
175	Clofazimine	alpha-Linolenic acid	1
176	Trimethoprim	Methotrexate	1
177	Imatinib	Nintedanib	2
178	Candesartan cilexetil	Valsartan	1
179	Candesartan cilexetil	Eprosartan	1
180	Candesartan cilexetil	Olmesartan	1
181	Candesartan cilexetil	Telmisartan	1
182	Candesartan cilexetil	Irbesartan	1
183	Candesartan cilexetil	Azilsartan medoxomil	1
184	Candesartan cilexetil	Candesartan	1
185	Candesartan cilexetil	Losartan	1
186	Candesartan cilexetil	Angiotensin II	1
187	Chlorpromazine	Nifedipine	1
188	Chlorpromazine	Verapamil	4
189	Chlorpromazine	Yohimbine	9
190	Chlorpromazine	Ketamine	7
191	Chlorpromazine	Dipyridamole	1
192	Chlorpromazine	Trifluoperazine	3
193	Chlorpromazine	Melatonin	1
194	Chlorpromazine	Fluoxetine	2
195	Chlorpromazine	Fluvoxamine	1
196	Chlorpromazine	Dexmedetomidine	1
197	Chlorpromazine	Erythromycin	1
198	Chlorpromazine	Quetiapine	19
199	Chlorpromazine	Prazosin	6
200	Chlorpromazine	Thalidomide	2
201	Chlorpromazine	Ketotifen	1
202	Chlorpromazine	Tramadol	6
203	Chlorpromazine	Amiodarone	1
204	Chlorpromazine	Isoflurane	1
205	Chlorpromazine	Lidocaine	2
206	Chlorpromazine	Amlodipine	1
207	Chlorpromazine	Progesterone	1
208	Chlorpromazine	Clarithromycin	1
209	Chlorpromazine	Cannabidiol	2
210	Chlorpromazine	Tamoxifen	1
211	Epoprostenol	Clopidogrel	1
212	Epoprostenol	Iloprost	1
213	Epoprostenol	Prasugrel	1
214	Prednisolone acetate	Hydrocortisone	1
215	Prednisolone acetate	Prednisolone	1
216	Prednisolone acetate	Mometasone	1
217	Prednisolone acetate	Ciclesonide	1
218	Prednisolone acetate	Prednisone	1
219	Prednisolone acetate	Progesterone	1
220	Prednisolone acetate	Mometasone furoate	1
221	Prednisolone acetate	Dexamethasone	1
222	Prednisolone acetate	Budesonide	1
223	Prednisolone acetate	Methylprednisolone	1
224	Prednisolone acetate	Betamethasone	1
225	Dexmedetomidine	Prazosin	1
226	Dexmedetomidine	Tramadol	1
227	Dexmedetomidine	Yohimbine	1
228	Dexmedetomidine	Quetiapine	1
229	Clarithromycin	Prazosin	1
230	Clarithromycin	Erythromycin	1
231	Clarithromycin	Verapamil	1
232	Clarithromycin	Roxithromycin	1
233	Clarithromycin	Amiodarone	1
234	Clarithromycin	Fluoxetine	1
235	Clarithromycin	Fluvoxamine	1
236	Clarithromycin	Tamoxifen	1
237	Propofol	Tramadol	1
238	Propofol	Valproic acid	2
239	Propofol	Brexanolone	16
240	Propofol	Isoflurane	16
241	Propofol	Lidocaine	1
242	Propofol	Midazolam	16
243	Propofol	Sevoflurane	16
244	Propofol	Ivermectin	1
245	Remdesivir	PF-07304814	1
246	Remdesivir	GC-376 free acid	1
247	Remdesivir	Galidesivir	1
248	Remdesivir	PF-07321332	1
249	Remdesivir	GS-441524	2
250	Remdesivir	Ribavirin	1
251	Ceftriaxone	Piperacillin	1
252	Piperine	Quercetin	1
253	Piperine	Nifedipine	1
254	Piperine	Resveratrol	1
255	Piperine	Fenofibrate	1
256	Piperine	Ritonavir	1
257	Piperine	Dexamethasone	1
258	Piperine	Estradiol	1
259	Piperine	Ethinylestradiol	1
260	Piperine	Tamoxifen	1
261	Apixaban	Enoxaparin	1
262	Apixaban	Fondaparinux	1
263	Apixaban	Bemiparin	1
264	Apixaban	Heparin	1
265	Apixaban	Edoxaban	1
266	Apixaban	Nafamostat	1
267	Ibrutinib	Abivertinib	1
268	Ibrutinib	Acalabrutinib	1
269	Ibrutinib	Zanubrutinib	1
270	Argatroban	Enoxaparin	1
271	Argatroban	Suramin	1
272	Argatroban	Nafamostat	1
273	Argatroban	Bivalirudin	1
274	Tenofovir disoproxil	Tenofovir alafenamide	1
275	Tenofovir disoproxil	Tenofovir	1
276	Tenofovir disoproxil	Emtricitabine	1
277	Budesonide	Hydrocortisone	2
278	Budesonide	Prednisolone	1
279	Budesonide	Mometasone	1
280	Budesonide	Ciclesonide	1
281	Budesonide	Prednisone	1
282	Budesonide	Progesterone	1
283	Budesonide	Mometasone furoate	1
284	Budesonide	Dexamethasone	2
285	Budesonide	Methylprednisolone	2
286	Budesonide	Betamethasone	1
287	Prazosin	Tramadol	2
288	Prazosin	Erythromycin	1
289	Prazosin	Verapamil	4
290	Prazosin	Amiodarone	1
291	Prazosin	Yohimbine	2
292	Prazosin	Tamoxifen	1
293	Prazosin	Trifluoperazine	1
294	Prazosin	Fluoxetine	1
295	Prazosin	Fluvoxamine	1
296	Prazosin	Quetiapine	5
297	Finasteride	Dutasteride	2
298	Brexanolone	Isoflurane	16
299	Brexanolone	Midazolam	16
300	Brexanolone	Sevoflurane	16
301	Brexanolone	Ivermectin	1
302	Omeprazole	Quercetin	1
303	Omeprazole	Ginseng	1
304	Omeprazole	Leflunomide	1
305	Omeprazole	Rabeprazole	1
306	Omeprazole	Diosmin	1
307	Omeprazole	Resveratrol	1
308	Omeprazole	Pantoprazole	1
309	Omeprazole	Atorvastatin	1
310	Brequinar	Atovaquone	1
311	Brequinar	Leflunomide	1
312	Suramin	Enoxaparin	1
313	Suramin	Indomethacin	1
314	Suramin	Nafamostat	1
315	Suramin	Nicotinamide	1
316	Suramin	Bivalirudin	1
317	Bardoxolone methyl	Acetylsalicylic acid	1
318	Hydrocortisone	Prednisolone	1
319	Hydrocortisone	Mometasone	1
320	Hydrocortisone	Ciclesonide	1
321	Hydrocortisone	Prednisone	1
322	Hydrocortisone	Progesterone	1
323	Hydrocortisone	Mometasone furoate	1
324	Hydrocortisone	Dexamethasone	2
325	Hydrocortisone	Methylprednisolone	2
326	Hydrocortisone	Betamethasone	1
327	Alprostadil	Iloprost	2
328	Alprostadil	Indomethacin	1
329	Cholecalciferol	Vitamin D	1
330	Cholecalciferol	Calcifediol	1
331	Cholecalciferol	Curcumin	1
332	Quetiapine	Tramadol	6
333	Quetiapine	Verapamil	3
334	Quetiapine	Yohimbine	10
335	Quetiapine	Ketamine	13
336	Quetiapine	Trifluoperazine	2
337	Quetiapine	Fluoxetine	1
338	Quetiapine	Cannabidiol	3
339	Quetiapine	Ketotifen	1
340	Ambrisentan	Acetylsalicylic acid	1
341	Linagliptin	Sitagliptin	1
342	Linagliptin	Atorvastatin	1
343	Velpatasvir	Daclatasvir	1
344	Velpatasvir	Elbasvir	1
345	Leflunomide	Quercetin	1
346	Leflunomide	Ginseng	1
347	Leflunomide	Baricitinib	1
348	Leflunomide	Diosmin	1
349	Leflunomide	Resveratrol	1
350	Leflunomide	Atovaquone	1
351	Leflunomide	Atorvastatin	1
352	Ramelteon	Melatonin	2
353	Ramelteon	Resveratrol	2
354	Ketamine	Acetylcysteine	1
355	Ketamine	Yohimbine	7
356	Ketamine	Aprepitant	1
357	Ketamine	Naltrexone	3
358	Ketamine	Pyridostigmine	1
359	Ketamine	Methylene blue	1
360	Ketamine	Oxycodone	3
361	Ketamine	Morphine	3
362	Ketamine	Citrulline	1
363	Ketamine	Trifluoperazine	1
364	Ketamine	Fluoxetine	1
365	Ketamine	Levomenthol	1
366	Ketamine	Tramadol	10
367	Ketamine	Metenkefalin	2
368	Ketamine	Progesterone	1
369	Ketamine	Cannabidiol	5
370	Celecoxib	Resveratrol	1
371	Celecoxib	Ginseng	1
372	Celecoxib	Acetylsalicylic acid	1
373	Celecoxib	Ibuprofen	1
374	Celecoxib	Naproxen	1
375	Celecoxib	Acetaminophen	1
376	Celecoxib	Lenalidomide	1
377	Celecoxib	Indomethacin	1
378	Celecoxib	Icosapent	1
379	Celecoxib	Cannabidiol	1
380	Celecoxib	Thalidomide	1
381	Celecoxib	Nimesulide	1
382	GS-441524	PF-07304814	1
383	GS-441524	GC-376 free acid	1
384	GS-441524	Galidesivir	1
385	GS-441524	PF-07321332	1
386	GS-441524	Ribavirin	1
387	Dipyridamole	Lidocaine	1
388	Dipyridamole	Iloprost	1
389	Dipyridamole	Ibudilast	1
390	Dipyridamole	Progesterone	1
391	Dipyridamole	Artenimol	1
392	Dipyridamole	Sildenafil	1
393	Dipyridamole	Thalidomide	1
394	Lisinopril	Trandolapril	1
395	Lisinopril	Perindopril	1
396	Lisinopril	Captopril	1
397	Lisinopril	Ramipril	1
398	Lisinopril	Fosinopril	1
399	Lisinopril	Benazepril	1
400	Lisinopril	Quinapril	1
401	Lisinopril	Moexipril	1
402	Tinzaparin	Sulodexide	1
403	Tinzaparin	Enoxaparin	1
404	Tinzaparin	Fondaparinux	1
405	Tinzaparin	Nadroparin	1
406	Tinzaparin	Bemiparin	1
407	Tinzaparin	Heparin	1
408	Acalabrutinib	Abivertinib	1
409	Acalabrutinib	Zanubrutinib	1
410	Ifenprodil	Tramadol	2
411	Ifenprodil	Acetylcysteine	2
412	Lidocaine	Valproic acid	4
413	Lidocaine	Progesterone	1
414	Lidocaine	Zanubrutinib	1
415	Lidocaine	Abivertinib	1
416	Lidocaine	Thalidomide	2
417	Camphor	Tramadol	1
418	Camphor	Levomenthol	3
419	Camphor	Acetaminophen	1
420	Camphor	Icosapent	1
421	Camphor	Cannabidiol	4
422	Camphor	Resiniferatoxin	1
423	Camphor	alpha-Linolenic acid	1
424	alpha-Linolenic acid	Fenofibrate	1
425	alpha-Linolenic acid	Telmisartan	1
426	alpha-Linolenic acid	Ibuprofen	2
427	alpha-Linolenic acid	Cannabidiol	2
428	alpha-Linolenic acid	Acetaminophen	1
429	alpha-Linolenic acid	Indomethacin	2
430	alpha-Linolenic acid	Curcumin	1
431	alpha-Linolenic acid	Omega-3 fatty acids	2
432	alpha-Linolenic acid	Tramadol	1
433	alpha-Linolenic acid	Amiodarone	2
434	alpha-Linolenic acid	Valproic acid	3
435	alpha-Linolenic acid	Icosapent	6
436	alpha-Linolenic acid	Resveratrol	2
437	alpha-Linolenic acid	Pioglitazone	1
438	alpha-Linolenic acid	Resiniferatoxin	1
439	Fosinopril	Trandolapril	1
440	Fosinopril	Perindopril	1
441	Fosinopril	Captopril	1
442	Fosinopril	Ramipril	1
443	Fosinopril	Benazepril	1
444	Fosinopril	Quinapril	1
445	Fosinopril	Moexipril	1
446	Primaquine	Quercetin	1
447	Primaquine	Resveratrol	1
448	Primaquine	Melatonin	1
449	Resiniferatoxin	Tramadol	1
450	Resiniferatoxin	Acetaminophen	1
451	Resiniferatoxin	Icosapent	1
452	Resiniferatoxin	Cannabidiol	1
453	Nicotinamide	Artenimol	1
454	Tofacitinib	Ruxolitinib	4
455	Tofacitinib	Zanubrutinib	2
456	Tofacitinib	Baricitinib	3
457	Valsartan	Eprosartan	1
458	Valsartan	Olmesartan	1
459	Valsartan	Telmisartan	1
460	Valsartan	Irbesartan	1
461	Valsartan	Azilsartan medoxomil	1
462	Valsartan	Candesartan	1
463	Valsartan	Losartan	1
464	Valsartan	Angiotensin II	1
465	Thimerosal	Mecobalamin	1
466	Thimerosal	Acetylcysteine	1
467	Thimerosal	Cyanocobalamin	1
468	Acetylsalicylic acid	Acetylcysteine	1
469	Acetylsalicylic acid	Ibuprofen	2
470	Acetylsalicylic acid	Metformin	1
471	Acetylsalicylic acid	Naproxen	2
472	Acetylsalicylic acid	Nadroparin	1
473	Acetylsalicylic acid	Acetaminophen	2
474	Acetylsalicylic acid	Cannabidiol	2
475	Acetylsalicylic acid	Indomethacin	2
476	Acetylsalicylic acid	Thalidomide	1
477	Acetylsalicylic acid	Ginseng	1
478	Acetylsalicylic acid	Minocycline	8
479	Acetylsalicylic acid	Liothyronine	1
480	Acetylsalicylic acid	Lenalidomide	1
481	Acetylsalicylic acid	Icosapent	2
482	Acetylsalicylic acid	Resveratrol	2
483	Acetylsalicylic acid	Nimesulide	1
484	Cannabidiol	Nifedipine	3
485	Cannabidiol	Verapamil	2
486	Cannabidiol	Yohimbine	2
487	Cannabidiol	Telmisartan	1
488	Cannabidiol	Ibuprofen	3
489	Cannabidiol	Naproxen	2
490	Cannabidiol	Acetaminophen	3
491	Cannabidiol	Oxycodone	2
492	Cannabidiol	Simvastatin	1
493	Cannabidiol	Ivermectin	1
494	Cannabidiol	Quercetin	1
495	Cannabidiol	Amiodarone	2
496	Cannabidiol	Ginseng	1
497	Cannabidiol	Amlodipine	1
498	Cannabidiol	Progesterone	1
499	Cannabidiol	Icosapent	4
500	Cannabidiol	Resveratrol	3
501	Cannabidiol	Pioglitazone	1
502	Cannabidiol	Nimesulide	1
503	Cannabidiol	Atorvastatin	1
504	Cannabidiol	Naltrexone	2
505	Cannabidiol	Morphine	2
506	Cannabidiol	Indomethacin	3
507	Cannabidiol	Sevoflurane	1
508	Cannabidiol	Levomenthol	3
509	Cannabidiol	Curcumin	1
510	Cannabidiol	Thalidomide	1
511	Cannabidiol	Defibrotide	1
512	Cannabidiol	Tramadol	4
513	Cannabidiol	Omega-3 fatty acids	1
514	Cannabidiol	Valproic acid	1
515	Cannabidiol	Metenkefalin	2
516	Cannabidiol	Isoflurane	1
517	Cannabidiol	Lenalidomide	1
518	Cannabidiol	Rosuvastatin	1
519	Cannabidiol	Pentoxifylline	1
520	Nelfinavir	TMC-310911	1
521	Artenimol	Quercetin	1
522	Artenimol	Colchicine	1
523	Artenimol	Cyclosporine	1
524	Artenimol	Norelgestromin	1
525	Artenimol	Minocycline	1
526	Artenimol	Alendronic acid	1
527	Artenimol	Resveratrol	1
528	Abivertinib	Zanubrutinib	2
529	Azithromycin	Citrulline	1
530	Danoprevir	Ribavirin	1
531	Moxifloxacin	Levofloxacin	2
532	Moxifloxacin	Etoposide	1
533	Tamoxifen	Nifedipine	1
534	Tamoxifen	Verapamil	1
535	Tamoxifen	Fenofibrate	1
536	Tamoxifen	Enzalutamide	1
537	Tamoxifen	Toremifene	2
538	Tamoxifen	Norelgestromin	1
539	Tamoxifen	Ethinylestradiol	2
540	Tamoxifen	Estradiol	3
541	Tamoxifen	Melatonin	1
542	Tamoxifen	Fluoxetine	1
543	Tamoxifen	Fluvoxamine	1
544	Tamoxifen	Erythromycin	1
545	Tamoxifen	Quercetin	4
546	Tamoxifen	Amiodarone	1
547	Tamoxifen	Minocycline	1
548	Tamoxifen	Ritonavir	1
549	Tamoxifen	Progesterone	4
550	Tamoxifen	Bicalutamide	1
551	Tamoxifen	Dexamethasone	1
552	Tamoxifen	Resveratrol	2
553	Betamethasone	Prednisolone	1
554	Betamethasone	Mometasone	1
555	Betamethasone	Ciclesonide	1
556	Betamethasone	Prednisone	1
557	Betamethasone	Progesterone	1
558	Betamethasone	Mometasone furoate	1
559	Betamethasone	Dexamethasone	1
560	Betamethasone	Methylprednisolone	1
561	Aprepitant	Tramadol	1
562	Yohimbine	Tramadol	4
563	Yohimbine	Verapamil	1
564	Yohimbine	Trifluoperazine	1
565	Yohimbine	Fluoxetine	1
566	Erythromycin	Verapamil	1
567	Erythromycin	Amiodarone	1
568	Erythromycin	Fluoxetine	1
569	Erythromycin	Fluvoxamine	1
570	Candesartan	Eprosartan	1
571	Candesartan	Olmesartan	1
572	Candesartan	Telmisartan	1
573	Candesartan	Irbesartan	1
574	Candesartan	Azilsartan medoxomil	1
575	Candesartan	Losartan	1
576	Candesartan	Angiotensin II	1
577	Sulodexide	Enoxaparin	1
578	Sulodexide	Fondaparinux	1
579	Sulodexide	Nadroparin	1
580	Sulodexide	Bemiparin	2
581	Sulodexide	Heparin	1
582	Perindopril	Trandolapril	1
583	Perindopril	Captopril	1
584	Perindopril	Ramipril	1
585	Perindopril	Benazepril	1
586	Perindopril	Quinapril	1
587	Perindopril	Moexipril	1
588	Indomethacin	Fenofibrate	1
589	Indomethacin	Iloprost	1
590	Indomethacin	Telmisartan	1
591	Indomethacin	Ibuprofen	4
592	Indomethacin	Naproxen	2
593	Indomethacin	Acetaminophen	2
594	Indomethacin	Curcumin	1
595	Indomethacin	Thalidomide	1
596	Indomethacin	Omega-3 fatty acids	2
597	Indomethacin	Amiodarone	2
598	Indomethacin	Ginseng	1
599	Indomethacin	Valproic acid	2
600	Indomethacin	Lenalidomide	1
601	Indomethacin	Icosapent	4
602	Indomethacin	Resveratrol	4
603	Indomethacin	Pioglitazone	1
604	Indomethacin	Nimesulide	1
605	Prednisolone	Mometasone	1
606	Prednisolone	Ciclesonide	1
607	Prednisolone	Prednisone	1
608	Prednisolone	Progesterone	1
609	Prednisolone	Mometasone furoate	1
610	Prednisolone	Dexamethasone	1
611	Prednisolone	Methylprednisolone	1
612	Ivermectin	Isoflurane	1
613	Ivermectin	Midazolam	1
614	Ivermectin	Sevoflurane	1
615	Benazepril	Trandolapril	1
616	Benazepril	Captopril	1
617	Benazepril	Ramipril	1
618	Benazepril	Quinapril	1
619	Benazepril	Moexipril	1
620	Citrulline	Minocycline	1
621	Citrulline	Methylene blue	1
622	Citrulline	Dexamethasone	1
623	Citrulline	Pantoprazole	1
624	Hydroxychloroquine	Chloroquine	2
625	Hydroxychloroquine	Bromhexine	1
626	Bromhexine	Camostat	1
627	Bromhexine	Chloroquine	1
628	Naltrexone	Tramadol	3
629	Naltrexone	Metenkefalin	2
630	Naltrexone	Levomenthol	1
631	Naltrexone	Progesterone	1
632	Naltrexone	Oxycodone	3
633	Naltrexone	Morphine	3
634	Mometasone furoate	Mometasone	2
635	Mometasone furoate	Norelgestromin	1
636	Mometasone furoate	Ciclesonide	1
637	Mometasone furoate	Prednisone	1
638	Mometasone furoate	Progesterone	2
639	Mometasone furoate	Dexamethasone	1
640	Mometasone furoate	Methylprednisolone	1
641	Dexamethasone	Nifedipine	1
642	Dexamethasone	Fenofibrate	1
643	Dexamethasone	Ethinylestradiol	1
644	Dexamethasone	Estradiol	1
645	Dexamethasone	Methylprednisolone	2
646	Dexamethasone	Quercetin	1
647	Dexamethasone	Mometasone	1
648	Dexamethasone	Minocycline	1
649	Dexamethasone	Prednisone	1
650	Dexamethasone	Progesterone	1
651	Dexamethasone	Ritonavir	1
652	Dexamethasone	Resveratrol	1
653	Dexamethasone	Ciclesonide	1
654	Heparin	Nintedanib	2
655	Heparin	Enoxaparin	2
656	Heparin	Fondaparinux	2
657	Heparin	Sirolimus	1
658	Heparin	Nadroparin	2
659	Heparin	Bemiparin	2
660	Heparin	Edoxaban	1
661	Heparin	Nafamostat	1
662	Heparin	Thalidomide	1
663	Estradiol	Nifedipine	1
664	Estradiol	Fenofibrate	1
665	Estradiol	Toremifene	1
666	Estradiol	Ethinylestradiol	2
667	Estradiol	Melatonin	1
668	Estradiol	Quercetin	3
669	Estradiol	Isoflurane	1
670	Estradiol	Ritonavir	1
671	Estradiol	Progesterone	2
672	Estradiol	Resveratrol	2
673	Olmesartan	Eprosartan	1
674	Olmesartan	Telmisartan	1
675	Olmesartan	Irbesartan	1
676	Olmesartan	Azilsartan medoxomil	1
677	Olmesartan	Losartan	1
678	Olmesartan	Angiotensin II	1
679	Sitagliptin	Atorvastatin	1
680	Pentoxifylline	Defibrotide	2
681	Pentoxifylline	Tramadol	1
682	Pentoxifylline	Mefloquine	1
683	Iloprost	Ibudilast	4
684	Quercetin	Nifedipine	1
685	Quercetin	Resveratrol	6
686	Quercetin	Fenofibrate	1
687	Quercetin	Toremifene	2
688	Quercetin	Ethinylestradiol	2
689	Quercetin	Melatonin	2
690	Quercetin	Curcumin	1
691	Quercetin	Ginseng	1
692	Quercetin	Ritonavir	1
693	Quercetin	Progesterone	3
694	Quercetin	Diosmin	1
695	Quercetin	Duvelisib	1
696	Quercetin	Atorvastatin	1
697	Ascorbic acid	Disulfiram	1
698	Midazolam	Isoflurane	16
699	Midazolam	Sevoflurane	16
700	Elbasvir	Daclatasvir	1
701	Enoxaparin	Fondaparinux	2
702	Enoxaparin	Nadroparin	1
703	Enoxaparin	Bemiparin	2
704	Enoxaparin	Edoxaban	1
705	Enoxaparin	Nafamostat	2
706	Enoxaparin	Bivalirudin	1
707	Captopril	Trandolapril	1
708	Captopril	Ramipril	2
709	Captopril	Minocycline	1
710	Captopril	Quinapril	1
711	Captopril	Moexipril	1
712	Omega-3 fatty acids	Curcumin	1
713	Omega-3 fatty acids	Amiodarone	2
714	Omega-3 fatty acids	Valproic acid	2
715	Omega-3 fatty acids	Fenofibrate	1
716	Omega-3 fatty acids	Telmisartan	1
717	Omega-3 fatty acids	Ibuprofen	2
718	Omega-3 fatty acids	Icosapent	2
719	Omega-3 fatty acids	Resveratrol	2
720	Omega-3 fatty acids	Pioglitazone	1
721	Verapamil	Nifedipine	3
722	Verapamil	Trifluoperazine	1
723	Verapamil	Fluoxetine	2
724	Verapamil	Fluvoxamine	2
725	Verapamil	Levomenthol	2
726	Verapamil	Tramadol	1
727	Verapamil	Amiodarone	2
728	Verapamil	Diltiazem	1
729	Verapamil	Amlodipine	2
730	Tenofovir alafenamide	Tenofovir	3
731	Tenofovir alafenamide	Emtricitabine	1
732	Darunavir	Ritonavir	1
733	Darunavir	Atazanavir	1
734	Darunavir	Lopinavir	1
735	Vitamin D	Curcumin	1
736	Vitamin D	Calcifediol	1
737	Azilsartan medoxomil	Eprosartan	1
738	Azilsartan medoxomil	Telmisartan	1
739	Azilsartan medoxomil	Irbesartan	1
740	Azilsartan medoxomil	Losartan	1
741	Azilsartan medoxomil	Angiotensin II	1
742	Clopidogrel	Prasugrel	1
743	Diosmin	Ginseng	1
744	Diosmin	Resveratrol	1
745	Diosmin	Atorvastatin	1
746	Rosuvastatin	Simvastatin	2
747	Rosuvastatin	Atorvastatin	1
748	Eprosartan	Telmisartan	1
749	Eprosartan	Irbesartan	1
750	Eprosartan	Losartan	1
751	Eprosartan	Angiotensin II	1
752	Nintedanib	Zanubrutinib	1
753	Nintedanib	Thalidomide	1
754	Metenkefalin	Tramadol	2
755	Metenkefalin	Oxycodone	2
756	Metenkefalin	Morphine	2
757	Tenofovir	Emtricitabine	1
758	Bivalirudin	Nafamostat	1
759	Tirofiban	Resveratrol	1
760	Amlodipine	Nifedipine	2
761	Amlodipine	Amiodarone	3
762	Amlodipine	Diltiazem	1
763	Amlodipine	Levomenthol	2
764	Mefloquine	Defibrotide	1
765	Oxycodone	Tramadol	3
766	Oxycodone	Progesterone	1
767	Oxycodone	Morphine	3
768	Oxycodone	Levomenthol	1
769	Methylprednisolone	Mometasone	1
770	Methylprednisolone	Ciclesonide	1
771	Methylprednisolone	Prednisone	1
772	Methylprednisolone	Progesterone	1
773	Nadroparin	Fondaparinux	1
774	Nadroparin	Bemiparin	1
775	Mometasone	Norelgestromin	1
776	Mometasone	Ciclesonide	1
777	Mometasone	Prednisone	1
778	Mometasone	Progesterone	2
779	Defibrotide	Tramadol	1
780	Zanubrutinib	Baricitinib	2
781	Zanubrutinib	Ruxolitinib	2
782	Curcumin	Calcifediol	1
783	Curcumin	Telmisartan	1
784	Curcumin	Ibuprofen	1
785	Curcumin	Amiodarone	1
786	Curcumin	Valproic acid	1
787	Curcumin	Icosapent	1
788	Curcumin	Resveratrol	2
789	Curcumin	Pioglitazone	1
790	Lopinavir	Ritonavir	1
791	Lopinavir	Atazanavir	1
792	Rabeprazole	Pantoprazole	1
793	Norelgestromin	Enzalutamide	1
794	Norelgestromin	Progesterone	2
795	Norelgestromin	Bicalutamide	1
796	Mecobalamin	Cyanocobalamin	1
797	Bicalutamide	Enzalutamide	1
798	Bicalutamide	Progesterone	1
799	Icosapent	Fenofibrate	1
800	Icosapent	Telmisartan	1
801	Icosapent	Ibuprofen	4
802	Icosapent	Naproxen	2
803	Icosapent	Acetaminophen	3
804	Icosapent	Thalidomide	1
805	Icosapent	Tramadol	1
806	Icosapent	Amiodarone	2
807	Icosapent	Ginseng	1
808	Icosapent	Valproic acid	3
809	Icosapent	Lenalidomide	1
810	Icosapent	Resveratrol	4
811	Icosapent	Pioglitazone	1
812	Icosapent	Nimesulide	1
813	Fluvoxamine	Tramadol	1
814	Fluvoxamine	Amiodarone	1
815	Fluvoxamine	Fluoxetine	2
816	Ibuprofen	Fenofibrate	1
817	Ibuprofen	Telmisartan	1
818	Ibuprofen	Naproxen	2
819	Ibuprofen	Acetaminophen	2
820	Ibuprofen	Thalidomide	1
821	Ibuprofen	Amiodarone	2
822	Ibuprofen	Ginseng	1
823	Ibuprofen	Valproic acid	2
824	Ibuprofen	Lenalidomide	1
825	Ibuprofen	Resveratrol	4
826	Ibuprofen	Pioglitazone	1
827	Ibuprofen	Nimesulide	1
828	Fenofibrate	Nifedipine	1
829	Fenofibrate	Ethinylestradiol	1
830	Fenofibrate	Amiodarone	1
831	Fenofibrate	Valproic acid	1
832	Fenofibrate	Ritonavir	1
833	Fenofibrate	Resveratrol	2
834	Nafamostat	Camostat	1
835	Nafamostat	Fondaparinux	1
836	Nafamostat	Bemiparin	1
837	Nafamostat	Edoxaban	1
838	Nafamostat	Aprotinin	2
839	Febuxostat	Levocarnitine	1
840	Acetaminophen	Naproxen	2
841	Acetaminophen	Thalidomide	1
842	Acetaminophen	Tramadol	1
843	Acetaminophen	Ginseng	1
844	Acetaminophen	Lenalidomide	1
845	Acetaminophen	Resveratrol	2
846	Acetaminophen	Nimesulide	1
847	Baricitinib	Ruxolitinib	3
848	Cisatracurium	Fluoxetine	1
849	Levomenthol	Nifedipine	4
850	Levomenthol	Tramadol	1
851	Levomenthol	Amiodarone	8
852	Levomenthol	Diltiazem	1
853	Levomenthol	Progesterone	1
854	Levomenthol	Morphine	1
855	Trifluoperazine	Nifedipine	1
856	Trifluoperazine	Isoflurane	1
857	Trifluoperazine	Melatonin	1
858	Ramipril	Trandolapril	1
859	Ramipril	Quinapril	1
860	Ramipril	Moexipril	1
861	GC-376 free acid	PF-07321332	1
862	GC-376 free acid	PF-07304814	1
863	Tramadol	Acetylcysteine	5
864	Tramadol	Morphine	3
865	Tramadol	Fluoxetine	2
866	Tramadol	Valproic acid	1
867	Tramadol	Progesterone	1
868	Edoxaban	Fondaparinux	1
869	Edoxaban	Bemiparin	1
870	Ethinylestradiol	Nifedipine	1
871	Ethinylestradiol	Toremifene	1
872	Ethinylestradiol	Melatonin	1
873	Ethinylestradiol	Ritonavir	1
874	Ethinylestradiol	Progesterone	1
875	Ethinylestradiol	Resveratrol	2
876	Pioglitazone	Resveratrol	1
877	Pioglitazone	Amiodarone	1
878	Pioglitazone	Valproic acid	1
879	Pioglitazone	Telmisartan	1
880	Enzalutamide	Progesterone	1
881	Toremifene	Resveratrol	1
882	Toremifene	Melatonin	1
883	Toremifene	Progesterone	2
884	Angiotensin II	Telmisartan	1
885	Angiotensin II	Irbesartan	1
886	Angiotensin II	Losartan	1
887	Telmisartan	Irbesartan	1
888	Telmisartan	Amiodarone	1
889	Telmisartan	Valproic acid	1
890	Telmisartan	Losartan	1
891	Telmisartan	Resveratrol	1
892	Galidesivir	Ribavirin	1
893	Ginseng	Resveratrol	2
894	Ginseng	Naproxen	1
895	Ginseng	Thalidomide	1
896	Ginseng	Atorvastatin	1
897	Ginseng	Lenalidomide	1
898	Ginseng	Nimesulide	1
899	Levocarnitine	Melatonin	1
900	Deferoxamine	Resveratrol	1
901	Nifedipine	Melatonin	1
902	Nifedipine	Amiodarone	5
903	Nifedipine	Diltiazem	1
904	Nifedipine	Isoflurane	1
905	Nifedipine	Ritonavir	1
906	Nifedipine	Resveratrol	1
907	Atorvastatin	Valproic acid	1
908	Atorvastatin	Simvastatin	2
909	Atorvastatin	Resveratrol	2
910	Tranexamic acid	Aprotinin	1
911	Quinapril	Trandolapril	1
912	Quinapril	Moexipril	1
913	Levamisole	Fluoxetine	1
914	Trandolapril	Moexipril	1
915	Naproxen	Resveratrol	2
916	Naproxen	Lenalidomide	1
917	Naproxen	Thalidomide	1
918	Naproxen	Nimesulide	1
919	Resveratrol	Melatonin	4
920	Resveratrol	Amiodarone	2
921	Resveratrol	Minocycline	1
922	Resveratrol	Ritonavir	1
923	Resveratrol	Progesterone	1
924	Resveratrol	Nimesulide	1
925	Resveratrol	Thalidomide	1
926	Resveratrol	Valproic acid	2
927	Resveratrol	Montelukast	1
928	Resveratrol	Lenalidomide	1
929	Isoflurane	Melatonin	1
930	Isoflurane	Sevoflurane	19
931	Montelukast	Minocycline	1
932	Amiodarone	Metoprolol	2
933	Amiodarone	Fluoxetine	1
934	Amiodarone	Valproic acid	2
935	Amiodarone	Diltiazem	1
936	Amiodarone	Formoterol	3
937	Amiodarone	Liothyronine	2
938	Roxithromycin	Tetrandrine	1
939	PF-07321332	PF-07304814	1
940	Fondaparinux	Bemiparin	2
941	Lenalidomide	Thalidomide	2
942	Lenalidomide	Nimesulide	1
943	Valproic acid	Simvastatin	1
944	Losartan	Irbesartan	1
945	Favipiravir	Ribavirin	1
946	Thalidomide	Chloroquine	1
947	Thalidomide	Progesterone	1
948	Thalidomide	Nimesulide	1
949	Prednisone	Ciclesonide	1
950	Prednisone	Progesterone	1
951	Metoprolol	Formoterol	2
952	Ciclesonide	Progesterone	1
953	Ritonavir	Atazanavir	1
954	Morphine	Progesterone	1
955	Progesterone	Melatonin	1
956	Aprotinin	Camostat	1
