# Supplementary material for: COVIDrugNet: a network-based web tool to investigate the drugs currently in clinical trial to contrast COVID-19
Source: Sci Rep. 2021 Sep 30;11:19426. doi: 10.1038/s41598-021-98812-0 (PMC8484553; doi:10.1038/s41598-021-98812-0)
Supplement: Supplementary file 2 — Supplementary Information 2. [file 41598_2021_98812_MOESM2_ESM.zip › graphs/drug_projection/drug_projection.gexf]

<?xml version='1.0' encoding='utf-8'?>
<gexf xmlns="http://www.gexf.net/1.2draft" xmlns:xsi="http://www.w3.org/2001/XMLSchema-instance" xsi:schemaLocation="http://www.gexf.net/1.2draft http://www.gexf.net/1.2draft/gexf.xsd" version="1.2">
  <meta lastmodifieddate="2021-08-11">
    <creator>NetworkX 2.5.1</creator>
  </meta>
  <graph defaultedgetype="undirected" mode="static" name="">
    <attributes mode="static" class="node">
      <attribute id="0" title="ID" type="string" />
      <attribute id="1" title="SMILES" type="string" />
      <attribute id="2" title="ATC Code Level 1" type="string" />
      <attribute id="3" title="ATC Code Level 2" type="string" />
      <attribute id="4" title="ATC Code Level 3" type="string" />
      <attribute id="5" title="ATC Code Level 4" type="string" />
      <attribute id="6" title="ATC Identifier" type="string" />
      <attribute id="7" title="Targets" type="string" />
      <attribute id="8" title="Enzymes" type="string" />
      <attribute id="9" title="Carriers" type="string" />
      <attribute id="10" title="Transporters" type="string" />
      <attribute id="11" title="Target Class" type="string" />
      <attribute id="12" title="Drug Interactions" type="string" />
      <attribute id="13" title="Trials" type="string" />
      <attribute id="14" title="Trials Phases" type="string" />
      <attribute id="15" title="Trials Hrefs" type="string" />
      <attribute id="16" title="Name" type="string" />
      <attribute id="17" title="structure" type="string" />
      <attribute id="18" title="kind" type="string" />
      <attribute id="19" title="Degree" type="long" />
      <attribute id="20" title="Closeness Centrality" type="double" />
      <attribute id="21" title="Betweenness Centrality" type="double" />
      <attribute id="22" title="Eigenvector Centrality" type="double" />
      <attribute id="23" title="Clustering Coefficient" type="long" />
      <attribute id="24" title="VoteRank Score" type="long" />
      <attribute id="25" title="fill_color" type="string" />
      <attribute id="26" title="line_color" type="string" />
    </attributes>
    <nodes>
      <node id="Folic acid" label="Folic acid">
        <attvalues>
          <attvalue for="0" value="DB00158" />
          <attvalue for="1" value="C1=CC(=CC=C1C(=O)N[C@@H](CCC(=O)O)C(=O)O)NCC2=CN=C3C(=N2)C(=O)NC(=N3)N" />
          <attvalue for="2" value="B, V" />
          <attvalue for="3" value="V04, B03" />
          <attvalue for="4" value="B03A, V04C, B03B" />
          <attvalue for="5" value="V04CX, B03AE, B03BB" />
          <attvalue for="6" value="B03BB51, B03AE02, B03BB01, V04CX02, B03AE01" />
          <attvalue for="7" value="Folate receptor gamma, Folate receptor beta, Folate receptor alpha" />
          <attvalue for="8" value="Gamma-glutamyl hydrolase, Methylenetetrahydrofolate reductase, Dihydrofolate reductase" />
          <attvalue for="9" value="" />
          <attvalue for="10" value="ATP-binding cassette sub-family C member 11, Canalicular multispecific organic anion transporter 2, Solute carrier family 22 member 6, Multidrug resistance-associated protein 4, ATP-binding cassette sub-family G member 2, Proton-coupled folate transporter, Mitochondrial folate transporter/carrier" />
          <attvalue for="11" value="Membrane receptor, Membrane receptor, Membrane receptor" />
          <attvalue for="12" value="5-fluorouridine, Abacavir, Abemaciclib, Aceclofenac, Acemetacin, Acetaminophen, Acetazolamide, Acetylsalicylic acid, Aclidinium, Acrivastine, Acyclovir, Adefovir, Adefovir dipivoxil, Afatinib, Albutrepenonacog alfa, Alclofenac, Aldesleukin, Alectinib, Allopurinol, Allylestrenol, Almasilate, Alminoprofen, Almotriptan, Alogliptin, Alprazolam, Alprostadil, Amantadine, Amikacin, Amiloride, Aminohippuric acid, Aminophenazone, Aminopterin, Amitriptyline, Ammonium chloride, Amoxicillin, Amphetamine, Amphotericin B, Ampicillin, Amrinone, Ancestim, Antihemophilic factor (recombinant), PEGylated, Antipyrine, Antithrombin III human, Antrafenine, Apalutamide, Apramycin, Apremilast, Arbekacin, Arformoterol, Arotinolol, Arsenic trioxide, Atazanavir, Atomoxetine, Auranofin, Aurothioglucose, Avanafil, Avatrombopag, Azacitidine, Azapropazone, Azathioprine, Azosemide, Aztreonam, Bacitracin, Baclofen, Balsalazide, Baricitinib, Beclomethasone dipropionate, Belumosudil, Bendroflumethiazide, Benorilate, Benoxaprofen, Benserazide, Benzatropine, Benznidazole, Benzthiazide, Benzydamine, Bepotastine, Bicisate, Bismuth subgallate, Bisoprolol, Bisoxatin, Bleomycin, Blonanserin, Brigatinib, Brivaracetam, Brodimoprim, Bromazepam, Bromotheophylline, Budesonide, Bumadizone, Bumetanide, Buprenorphine, Bupropion, Buspirone, Butabarbital, Buthiazide, Cabazitaxel, Caffeine, Canagliflozin, Cannabidiol, Canrenoic acid, Canrenone, Capecitabine, Capmatinib, Capreomycin, Captopril, Carbamazepine, Carbaspirin calcium, Carbidopa, Carboplatin, Carmustine, Carprofen, Cefacetrile, Cefaclor, Cefadroxil, Cefaloridine, Cefalotin, Cefamandole, Cefapirin, Cefatrizine, Cefazedone, Cefazolin, Cefbuperazone, Cefcapene, Cefdinir, Cefditoren, Cefepime, Cefetamet, Cefmenoxime, Cefmetazole, Cefminox, Cefodizime, Cefonicid, Cefoperazone, Ceforanide, Cefotaxime, Cefotetan, Cefotiam, Cefoxitin, Cefozopran, Cefpiramide, Cefpirome, Cefpodoxime, Cefprozil, Cefradine, Cefroxadine, Cefsulodin, Ceftaroline fosamil, Ceftazidime, Ceftezole, Ceftibuten, Ceftizoxime, Ceftobiprole, Ceftolozane, Ceftriaxone, Cefuroxime, Celecoxib, Cephalexin, Cephaloglycin, Cephalothin Group, Certolizumab pegol, Cetirizine, Cevimeline, Chloral hydrate, Chloroquine, Chlorothiazide, Chloroxylenol, Chlorpromazine, Chlorpropamide, Chlorthalidone, Chlorzoxazone, Cholesterol, Choline C 11, Choline magnesium trisalicylate, Choline salicylate, Chondroitin sulfate, Chromic citrate, Chromic nitrate, Chromium gluconate, Chromous sulfate, Cicletanine, Cidofovir, Cilostazol, Cimetidine, Cimicoxib, Ciprofloxacin, Cisplatin, Clevidipine, Clobazam, Clofarabine, Clofazimine, Clofenamide, Clomipramine, Clonazepam, Clonixin, Clopamide, Clorazepic acid, Clorexolone, Clove oil, Clozapine, Cobicistat, Colchicine, Colestipol, Colistimethate, Colistin, Conivaptan, Conjugated estrogens, Corifollitropin alfa, Cyclic adenosine monophosphate, Cycloguanil, Cyclopenthiazide, Cyclosporine, Cyclothiazide, Dabigatran etexilate, Dabrafenib, Dacarbazine, Daclatasvir, Dacomitinib, Daidzin, Dalfampridine, Dapagliflozin, Dapsone, Daptomycin, Darolutamide, Dasabuvir, Dasatinib, Deferiprone, Delafloxacin, Desipramine, Desmopressin, Desvenlafaxine, Deutetrabenazine, Dexamethasone, Dexamethasone acetate, Dexibuprofen, Dexketoprofen, Dexmedetomidine, Dexrazoxane, Dextran, Diatrizoate, Diazepam, Dichlorobenzyl alcohol, Diclofenac, Diclofenamide, Dicyclomine, Didanosine, Dienogest, Diethylstilbestrol, Difenpiramide, Diflunisal, Difluocortolone, Digoxin, Dihydrostreptomycin, Dimercaprol, Dimetacrine, Dimethyl sulfoxide, Dinoprostone, Disopyramide, DL-Methylephedrine, Dobutamine, Dopamine, Doripenem, Dovitinib, Doxacurium, Doxepin, Doxifluridine, Doxycycline, Dronabinol, Drospirenone, Droxicam, Droxidopa, Duloxetine, Dyphylline, Edaravone, Edoxaban, Edrophonium, Efonidipine, Elacridar, Ellagic acid, Eltrombopag, Enalaprilat, Enasidenib, Enzalutamide, Epirizole, Epitizide, Eplerenone, Epoprostenol, Erlotinib, Ertapenem, Ertugliflozin, Estazolam, Estradiol, Estradiol acetate, Estradiol benzoate, Estradiol cypionate, Estradiol dienanthate, Estradiol valerate, Estrone sulfate, Eszopiclone, Etacrynic acid, Etafedrine, Ethambutol, Ethenzamide, Ethoxzolamide, Etodolac, Etofenamate, Etomidate, Etonogestrel, Etoperidone, Etoricoxib, Eucalyptus oil, Ezogabine, Febuxostat, Fedratinib, Fenbufen, Fenofibrate, Fenofibric acid, Fenoldopam, Fenoprofen, Fenproporex, Fenquizone, Fentanyl, Fentiazac, Fesoterodine, Firocoxib, Flavoxate, Floctafenine, Flomoxef, Florbetaben (18F), Florbetapir (18F), Floxuridine, Fluconazole, Flucytosine, Fludeoxyglucose (18F), Flumazenil, Flunixin, Fluocinolone acetonide, Fluorescein, Fluorouracil, Flupirtine, Flurazepam, Flurbiprofen, Flutamide, Fluvoxamine, Fomepizole, Fondaparinux, Formestane, Foscarnet, Fosfomycin, Fosinopril, Fosphenytoin, Fostamatinib, Fostemsavir, Framycetin, Furosemide, Fusidic acid, Gabapentin enacarbil, Gadobenic acid, Gadodiamide, Gadofosveset trisodium, Gadopentetic acid, Gadoteric acid, Gadoteridol, Ganciclovir, Gefitinib, Gemcitabine, Gemfibrozil, Geneticin, Genistein, Gentamicin, Gentamicin C1a, Gilteritinib, Gimeracil, Givosiran, Glasdegib, Glecaprevir, Glipizide, Glucarpidase, Glutaric Acid, Glycerol phenylbutyrate, Golodirsen, Goserelin, Grepafloxacin, Guacetisal, Guanethidine, Guanfacine, Haloperidol, Hesperetin, Hydralazine, Hydrochlorothiazide, Hydroflumethiazide, Hydrolyzed Cephalothin, Hydromorphone, Hydroxocobalamin, Hydroxyethyl Starch, Hygromycin B, Ibuprofen, Ibuproxam, Ibutilide, Icatibant, Iclaprim, Idarucizumab, Idebenone, Ifosfamide, Imatinib, Imidafenacin, Imidazole salicylate, Imipramine, Indapamide, Indigotindisulfonic acid, Indisulam, Indobufen, Indomethacin, Indoprofen, Inosine pranobex, Inotersen, Invert sugar, Iobenguane sulfate I-123, Iodixanol, Ioflupane I-123, Iopromide, Iothalamic acid, Ioversol, Ioxilan, Ipecac, Ipilimumab, Isavuconazole, Isepamicin, Isoflavone, Isoniazid, Isosorbide, Isosorbide mononitrate, Isosulfan blue, Isotretinoin, Isoxicam, Isradipine, Istradefylline, Ixazomib, Kanamycin, Kebuzone, Ketamine, Ketazolam, Ketoprofen, Ketorolac, Labetalol, Lamivudine, Lamotrigine, Lansoprazole, Lasmiditan, Latamoxef, Ledipasvir, Lenalidomide, Lesinurad, Letermovir, Leuprolide, Levobupivacaine, Levocarnitine, Levocetirizine, Levofloxacin, Levomilnacipran, Levosalbutamol, Liothyronine, Lisinopril, Lithium carbonate, Lithium cation, Lithium citrate, Lixisenatide, Lofexidine, Lometrexol, Lonazolac, Lopinavir, Loracarbef, Lorazepam, Lorcaserin, Lornoxicam, Lorpiprazole, Loxoprofen, Lubiprostone, Lumiracoxib, Macitentan, Magnesium chloride, Magnesium hydroxide, Magnesium salicylate, Mangafodipir, Mannitol, Maprotiline, Mebutizide, Mecamylamine, Meclofenamic acid, Medical Cannabis, Medroxyprogesterone acetate, Mefenamic acid, Mefruside, Megestrol acetate, Meloxicam, Melperone, Memantine, Meperidine, Mepivacaine, Meropenem, Mersalyl, Mesalazine, Metamfetamine, Metamizole, Metaxalone, Metformin, Methadone, Methazolamide, Methimazole, Methotrexate, Methoxsalen, Methyclothiazide, Methyldopa, Methylene blue, Methylnaltrexone, Methyltestosterone, Meticrane, Metoclopramide, Metolazone, Metoprine, Metoprolol, Metyrapone, Midazolam, Migalastat, Milnacipran, Milrinone, Mirabegron, Mofebutazone, Morniflumate, Moxisylyte, Muzolimine, Mycophenolate mofetil, Mycophenolic acid, N-acetyltyrosine, N-methylnicotinamide, Nabiximols, Nabumetone, Nadolol, Naldemedine, Nalmefene, Naloxone, Naproxen, Naringenin, Nateglinide, Neamine, Nedaplatin, Nedocromil, Nefazodone, Nelfinavir, Neomycin, Netilmicin, Nicorandil, Nifedipine, Nifenazone, Niflumic acid, Nilotinib, Nilutamide, Nimesulide, Nisoldipine, Nitric Oxide, Nitroaspirin, Nitrofurantoin, Nitroprusside, Nolatrexed, Novobiocin, NS-398, Octinoxate, Olaparib, Olsalazine, Omeprazole, Opium, Oseltamivir, Osimertinib, Oxabolone cipionate, Oxacillin, Oxaprozin, Oxazepam, Oxybenzone, Oxyphenbutazone, Oxyquinoline, Palbociclib, Paliperidone, Palonosetron, Pamidronic acid, Pantoprazole, Parecoxib, Paritaprevir, Paromomycin, Patent Blue, Pegaptanib, Peginesatide, Pemetrexed, Penbutolol, Pentaerythritol tetranitrate, Pentamidine, Pentastarch, Pentetic acid, Pentobarbital, Pentostatin, Pentoxifylline, Perindopril, Permethrin, Phenazopyridine, Phenelzine, Phenobarbital, Phentolamine, Phenylbutazone, Phenytoin, Pholcodine, Phosphocreatine, Phosphoric acid, Pibrentasvir, Picosulfuric acid, Pidotimod, Pindolol, Piperacillin, Piracetam, Piretanide, Piritrexim, Pirlindole, Piroxicam, Pirprofen, Pitolisant, Plazomicin, Plerixafor, Polythiazide, Pomalidomide, Ponatinib, Potassium acetate, Potassium bicarbonate, Potassium cation, Potassium nitrate, Potassium perchlorate, Pralatrexate, Pralidoxime, Pralsetinib, Pramipexole, Prasugrel, Pravastatin, Prednisone, Pregabalin, Primidone, Probenecid, Procainamide, Procaine benzylpenicillin, Progesterone, Proglumetacin, Proguanil, Promethazine, Propacetamol, Propantheline, Propiverine, Propranolol, Propyphenazone, Proquazone, Prucalopride, Puromycin, Pyrantel, Pyrazinamide, Pyrimethamine, Pyrithione, Quercetin, Quetiapine, Quinethazone, Quinidine, Rabeprazole, Raltitrexed, Ramelteon, Ranitidine, Ranolazine, Rasagiline, Regorafenib, Reserpine, Resorcinol, Ribavirin, Ribostamycin, Rilpivirine, Ripretinib, Ritonavir, Rivaroxaban, Rizatriptan, Robenacoxib, Rofecoxib, Roflumilast, Rolapitant, Rolofylline, Ropivacaine, Rosiglitazone, Rucaparib, Ruxolitinib, Sacubitril, Safinamide, Salbutamol, Salicylamide, Salicylic acid, Salmon calcitonin, Salsalate, Saquinavir, Saxagliptin, SC-236, Secobarbital, Sibutramine, Silibinin, Simeprevir, Sisomicin, Sitagliptin, Sodium acetate, Sodium aurothiomalate, Sofosbuvir, Solriamfetol, Sorafenib, Spiradoline, Spironolactone, Stavudine, Stiripentol, Streptomycin, Strontium chloride, Sucralfate, Sulbactam, Sulfadiazine, Sulfamethoxazole, Sulfasalazine, Sulindac, Sumatriptan, Sunitinib, Suxibuzone, Synthetic Conjugated Estrogens, A, Synthetic Conjugated Estrogens, B, Tacrolimus, Tadalafil, Tafamidis, Talniflumate, Tamsulosin, Tasimelteon, Taurocholic acid, Tazobactam, Technetium Tc-99m exametazime, Technetium Tc-99m mebrofenin, Technetium Tc-99m oxidronate, Technetium Tc-99m pyrophosphate, Teduglutide, Tegafur, Telavancin, Telmisartan, Temazepam, Temozolomide, Tenidap, Tenofovir, Tenofovir alafenamide, Tenofovir disoproxil, Tenoxicam, Tepotinib, Tepoxalin, Terbutaline, Teriflunomide, Testolactone, Testosterone, Testosterone cypionate, Testosterone enanthate, Testosterone propionate, Testosterone undecanoate, Tetracycline, Tetradecyl hydrogen sulfate (ester), Theobromine, Thiabendazole, Thiethylperazine, Tiapride, Tiaprofenic acid, Ticlopidine, Tienilic acid, Tiludronic acid, Timolol, Tinidazole, Tinoridine, Tiopronin, Tiotropium, Tirofiban, Tivozanib, Tixocortol, Tobramycin, Tolazamide, Tolbutamide, Tolcapone, Tolfenamic acid, Tolmetin, Toloxatone, Tolterodine, Tolvaptan, Topiramate, Topiroxostat, Topotecan, Torasemide, Tositumomab, Tramadol, Trametinib, Triamterene, Triazolam, Trichlormethiazide, Triethylenetetramine, Trifluridine, Trimebutine, Trimethoprim, Trimetrexate, Tripamide, Tropisetron, Ularitide, Uracil, Vaborbactam, Valaciclovir, Valbenazine, Valdecoxib, Valganciclovir, Valproic acid, Vancomycin, Vandetanib, Varenicline, Velpatasvir, Vemurafenib, Venetoclax, Venlafaxine, Verapamil, Vilanterol, Viloxazine, Vismodegib, Vortioxetine, Voxilaprevir, Warfarin, Xipamide, Zalcitabine, Zaleplon, Zaltoprofen, Zanamivir, Zidovudine, Zomepirac, Zonisamide" />
          <attvalue for="13" value="PACTR202005599385499, NCT04354428, IRCT20200319046819N1" />
          <attvalue for="14" value="2, 2, 3, 3" />
          <attvalue for="15" value="https://pactr.samrc.ac.za/TrialDisplay.aspx?TrialID=10971, https://clinicaltrials.gov/show/NCT04354428, http://en.irct.ir/trial/46838" />
          <attvalue for="16" value="Folic acid" />
          <attvalue for="17" value="https://www.drugbank.ca/structures/DB00158/image.svg" />
          <attvalue for="18" value="Drug" />
          <attvalue for="19" value="0" />
          <attvalue for="20" value="0.0" />
          <attvalue for="21" value="0.0" />
          <attvalue for="22" value="6.416919755079723e-34" />
          <attvalue for="23" value="0" />
          <attvalue for="24" value="0" />
          <attvalue for="25" value="#FC5F67" />
          <attvalue for="26" value="#FB3640" />
        </attvalues>
      </node>
      <node id="Cysteine" label="Cysteine">
        <attvalues>
          <attvalue for="0" value="DB00151" />
          <attvalue for="1" value="C([C@@H](C(=O)O)N)S" />
          <attvalue for="2" value="Not Available" />
          <attvalue for="3" value="Not Available" />
          <attvalue for="4" value="Not Available" />
          <attvalue for="5" value="Not Available" />
          <attvalue for="6" value="Not Available" />
          <attvalue for="7" value="Glutamate--cysteine ligase regulatory subunit, Glutamate--cysteine ligase catalytic subunit, Aspartate aminotransferase, cytoplasmic, Aspartate aminotransferase, mitochondrial, Cystathionine gamma-lyase, Cystathionine beta-synthase, Cysteine--tRNA ligase, cytoplasmic, Methylated-DNA--protein-cysteine methyltransferase, Glutathione synthetase, Probable cysteine--tRNA ligase, mitochondrial, Cysteine sulfinic acid decarboxylase, Cysteine desulfurase, mitochondrial, Cysteine dioxygenase type 1" />
          <attvalue for="8" value="" />
          <attvalue for="9" value="" />
          <attvalue for="10" value="Monocarboxylate transporter 10" />
          <attvalue for="11" value="Not Available, Enzyme, Enzyme, Enzyme, Enzyme, Enzyme, Enzyme, Enzyme, Not Available, Not Available, Not Available, Not Available, Not Available" />
          <attvalue for="12" value="" />
          <attvalue for="13" value="NCT04545008, NCT04570254, IRCT20200609047707N1, NCT04370288" />
          <attvalue for="14" value="1, Not Available, 3, 1" />
          <attvalue for="15" value="https://clinicaltrials.gov/show/NCT04545008, https://clinicaltrials.gov/show/NCT04570254, http://en.irct.ir/trial/48764, https://clinicaltrials.gov/show/NCT04370288" />
          <attvalue for="16" value="Cysteine" />
          <attvalue for="17" value="https://www.drugbank.ca/structures/DB00151/image.svg" />
          <attvalue for="18" value="Drug" />
          <attvalue for="19" value="3" />
          <attvalue for="20" value="0.21371870547526972" />
          <attvalue for="21" value="0.005022106881968474" />
          <attvalue for="22" value="0.003377314072048633" />
          <attvalue for="23" value="0.3333333333333333" />
          <attvalue for="24" value="53" />
          <attvalue for="25" value="#FC5F67" />
          <attvalue for="26" value="#FB3640" />
        </attvalues>
      </node>
      <node id="Tacrolimus" label="Tacrolimus">
        <attvalues>
          <attvalue for="0" value="DB00864" />
          <attvalue for="1" value="C[C@@H]1C[C@@H]([C@@H]2[C@H](C[C@H]([C@@](O2)(C(=O)C(=O)N3CCCC[C@H]3C(=O)O[C@@H]([C@@H]([C@H](CC(=O)[C@@H](/C=C(/C1)\C)CC=C)O)C)/C(=C/[C@@H]4CC[C@H]([C@@H](C4)OC)O)/C)O)C)OC)OC" />
          <attvalue for="2" value="D, L" />
          <attvalue for="3" value="D11, L04" />
          <attvalue for="4" value="L04A, D11A" />
          <attvalue for="5" value="L04AD, D11AH" />
          <attvalue for="6" value="L04AD02, D11AH01" />
          <attvalue for="7" value="Peptidyl-prolyl cis-trans isomerase FKBP1A" />
          <attvalue for="8" value="Cytochrome P450 3A5, Cytochrome P450 3A4" />
          <attvalue for="9" value="Serum albumin, Alpha-1-acid glycoprotein 1" />
          <attvalue for="10" value="Multidrug resistance protein 1, ATP-binding cassette sub-family A member 5, Solute carrier organic anion transporter family member 1B1" />
          <attvalue for="11" value="Enzyme" />
          <attvalue for="12" value="(R)-warfarin, (S)-Warfarin, 2-Methoxyethanol, 2,4-thiazolidinedione, 4-hydroxycoumarin, 6-Deoxyerythronolide B, 7-ethyl-10-hydroxycamptothecin, 9-(N-methyl-L-isoleucine)-cyclosporin A, 9-aminocamptothecin, Abacavir, Abametapir, Abatacept, Abciximab, Abemaciclib, Abetimus, Abexinostat, Abiraterone, Acalabrutinib, Acarbose, Acebutolol, Aceclofenac, Acemetacin, Acenocoumarol, Aceprometazine, Acetaminophen, Acetazolamide, Acetohexamide, Acetyldigoxin, Acetylsalicylic acid, Acipimox, Aclidinium, Acrivastine, Acteoside, Acyclovir, Adalimumab, Adefovir, Adefovir dipivoxil, Adenosine, Adenovirus type 7 vaccine live, Afatinib, Afelimomab, Agmatine, AICA ribonucleotide, Ajmaline, Albendazole, Albiglutide, Albutrepenonacog alfa, Alclofenac, Alclometasone, Aldesleukin, Aldosterone, Alectinib, Alefacept, Alemtuzumab, Alendronic acid, Alfentanil, Alfuzosin, Alimemazine, Aliskiren, Allicin, Allopurinol, Allylestrenol, Almasilate, Alminoprofen, Almotriptan, Alogliptin, Alpelisib, Alprazolam, Alprenolol, Alteplase, Altretamine, Aluminium clofibrate, Amantadine, Ambrisentan, Amcinonide, Amediplase, AMG-222, Amifampridine, Amikacin, Amiloride, Aminoglutethimide, Aminophenazone, Aminophylline, Amiodarone, Amisulpride, Amitriptyline, Amlodipine, Ammonium chloride, Amobarbital, Amodiaquine, Amoxapine, Amoxicillin, Amphetamine, Amphotericin B, Ampicillin, Amprenavir, Amrinone, Amsacrine, Anagliptin, Anagrelide, Anakinra, Ancestim, Ancrod, Andrographolide, Anisodamine, Anistreplase, Antazoline, Anthrax immune globulin human, Anthrax vaccine, Antihemophilic factor (recombinant), PEGylated, Antilymphocyte immunoglobulin (horse), Antipyrine, Antithrombin Alfa, Antithrombin III human, Antithymocyte immunoglobulin (rabbit), Antrafenine, Apalutamide, Apixaban, Apomorphine, Apramycin, Apremilast, Aprepitant, Aprobarbital, Aranidipine, Arbekacin, Ardeparin, Arformoterol, Argatroban, Aripiprazole, Aripiprazole lauroxil, Armodafinil, Arotinolol, Arsenic trioxide, Artemether, Asenapine, Astaxanthin, Astemizole, Asunaprevir, Atazanavir, Atenolol, Atomoxetine, Atorvastatin, Atrasentan, Atropine, Auranofin, Aurothioglucose, Avanafil, Avasimibe, Avatrombopag, AVE9633, Axitinib, Azacitidine, Azapropazone, Azatadine, Azathioprine, Azelaic acid, Azelastine, Azelnidipine, Azilsartan medoxomil, Azimilide, Azithromycin, Aztreonam, Bacillus calmette-guerin substrain connaught live antigen, Bacillus calmette-guerin substrain danish 1331 live antigen, Bacillus calmette-guerin substrain russian BCG-I live antigen, Bacillus calmette-guerin substrain tice live antigen, Bacitracin, Baclofen, Balaglitazone, Balsalazide, Barbexaclone, Barbital, Baricitinib, Barnidipine, Basiliximab, BCG vaccine, Beclomethasone dipropionate, Bedaquiline, Begelomab, Belantamab mafodotin, Belatacept, Belimumab, Belinostat, Bemiparin, Benazepril, Benazeprilat, Bencyclane, Bendamustine, Bendroflumethiazide, Benfluorex, Benidipine, Benorilate, Benoxaprofen, Benserazide, Benzatropine, Benznidazole, Benzthiazide, Benzydamine, Benzylpenicillin, Bepotastine, Bepridil, Beraprost, Berotralstat, Betamethasone, Betamethasone phosphate, Betaxolol, Betrixaban, Bevantolol, Bexarotene, Bezafibrate, Bicalutamide, Bicisate, Bifonazole, Bilastine, Binimetinib, Bioallethrin, Bisegliptin, Bismuth subgallate, Bisoprolol, Bisoxatin, Bivalirudin, Black cohosh, Bleomycin, Bleselumab, Blinatumomab, Blonanserin, Boceprevir, Bopindolol, Bortezomib, Bosentan, Bosutinib, Brefeldin A, Brentuximab vedotin, Brequinar, Bretylium, Briakinumab, Brigatinib, Brinase, Brincidofovir, Brivaracetam, Brodalumab, Bromazepam, Bromocriptine, Brompheniramine, Bryostatin 1, Bucindolol, Buclizine, Budesonide, Buflomedil, Buformin, Bufuralol, Bumadizone, Bumetanide, Bunaftine, Bupranolol, Buprenorphine, Bupropion, Buserelin, Buspirone, Busulfan, Butabarbital, Butalbital, Buthiazide, Butriptyline, Butylphthalide, Cabazitaxel, Cabergoline, Calcitriol, Canagliflozin, Canakinumab, Candesartan, Candesartan cilexetil, Candicidin, Cangrelor, Cannabidiol, Canrenoic acid, Canrenone, Capecitabine, Caplacizumab, Capreomycin, Capsaicin, Captopril, Carbamazepine, Carbaspirin calcium, Carbidopa, Carbimazole, Carbinoxamine, Carbomycin, Carboplatin, Carboxyamidotriazole, Carbutamide, Carfilzomib, Cariporide, Carmegliptin, Carmustine, Caroverine, Carprofen, Carvedilol, Caspofungin, Castanospermine, Cefacetrile, Cefaclor, Cefadroxil, Cefaloridine, Cefalotin, Cefamandole, Cefapirin, Cefatrizine, Cefazedone, Cefazolin, Cefbuperazone, Cefcapene, Cefdinir, Cefditoren, Cefepime, Cefetamet, Cefmenoxime, Cefmetazole, Cefminox, Cefodizime, Cefonicid, Cefoperazone, Ceforanide, Cefotaxime, Cefotetan, Cefotiam, Cefoxitin, Cefozopran, Cefpiramide, Cefpirome, Cefpodoxime, Cefprozil, Cefradine, Cefroxadine, Cefsulodin, Ceftaroline fosamil, Ceftazidime, Ceftezole, Ceftibuten, Ceftizoxime, Ceftobiprole, Ceftolozane, Ceftriaxone, Cefuroxime, Celecoxib, Celiprolol, Cenobamate, Cepeginterferon alfa-2B, Cephalexin, Cephaloglycin, Cephalothin Group, Ceritinib, Cerivastatin, Certolizumab pegol, Certoparin, Cethromycin, Cetirizine, Cevimeline, Chloral hydrate, Chlorambucil, Chloramphenicol, Chlorcyclizine, Chloroquine, Chlorothiazide, Chloroxylenol, Chlorpheniramine, Chlorpromazine, Chlorpropamide, Chlorprothixene, Chlorzoxazone, Cholecystokinin, Cholic Acid, Choline C 11, Choline magnesium trisalicylate, Choline salicylate, Chondroitin sulfate, Chromic chloride, Chromic citrate, Chromic nitrate, Chromium, Chromium gluconate, Chromium nicotinate, Chromous sulfate, Cibenzoline, Ciclesonide, Cicletanine, Cidofovir, Ciglitazone, Cilazapril, Cilnidipine, Cilostazol, Cimetidine, Cimicoxib, Cinacalcet, Cinnarizine, Cinoxacin, Ciprofibrate, Ciprofloxacin, Cisapride, Cisplatin, Citalopram, Cladribine, Clarithromycin, Clemastine, Clevidipine, Clindamycin, Clobazam, Clobetasol, Clobetasol propionate, Clobetasone, Clocortolone, Clocortolone acetate, Clodronic acid, Clofarabine, Clofazimine, Clofibrate, Clofibride, Clomifene, Clomipramine, Clonazepam, Clonidine, Clonixin, Clopidogrel, Cloprednol, Cloranolol, Clorazepic acid, Cloricromen, Clorindione, Clostridium tetani toxoid antigen (formaldehyde inactivated), Clotrimazole, Clove oil, Clozapine, Cobicistat, Cobimetinib, Cocaine, Colchicine, Colistimethate, Colistin, Coltuximab ravtansine, Conivaptan, Conjugated estrogens, Copanlisib, Corifollitropin alfa, Corticotropin, Cortisone, Cortisone acetate, Cortivazol, Corynebacterium diphtheriae toxoid antigen (formaldehyde inactivated), Coumaphos, Coumarin, Crizotinib, CUDC-101, CUDC-907, Curcumin sulfate, Cyanocobalamin, Cyclandelate, Cyclizine, Cyclopenthiazide, Cyclophosphamide, Cyclosporine, Cyclothiazide, Cyproheptadine, Cyproterone acetate, Cytarabine, Dabigatran, Dabigatran etexilate, Dabrafenib, Dacarbazine, Daclatasvir, Daclizumab, Dacomitinib, Dactinomycin, Dalfampridine, Dalfopristin, Dalteparin, Danaparoid, Danazol, Danoprevir, Dantrolene, Dapagliflozin, Dapoxetine, Dapsone, Daptomycin, Darexaban, Darodipine, Darolutamide, Darunavir, Dasabuvir, Dasatinib, Daunorubicin, Decitabine, Deferasirox, Deferiprone, Defibrotide, Deflazacort, Degarelix, Delafloxacin, Delamanid, Delapril, Delavirdine, Denosumab, Deoxyspergualin, Dermatan sulfate, Desflurane, Desipramine, Desirudin, Desloratadine, Desmopressin, Desmoteplase, Desonide, Desoximetasone, Desvenlafaxine, Deutetrabenazine, Dexamethasone, Dexamethasone acetate, Dexamethasone isonicotinate, Dexbrompheniramine, Dexchlorpheniramine, Dexchlorpheniramine maleate, Dexibuprofen, Dexketoprofen, Dexlansoprazole, Dexloxiglumide, Dexmedetomidine, Dexniguldipine, Dexpanthenol, Dexrabeprazole, Dexrazoxane, Dextran, Dextromethorphan, Dextropropoxyphene, Dexverapamil, Diatrizoate, Diazepam, Dichlorobenzyl alcohol, Dichlorvos, Diclofenac, Dicloxacillin, Dicoumarol, Dicyclomine, Didanosine, Dienogest, Diethylstilbestrol, Difenpiramide, Diflorasone, Difloxacin, Diflunisal, Difluocortolone, Difluprednate, Digitoxin, Digoxin, Dihydroergocornine, Dihydroergocristine, Dihydroergocryptine, Dihydroergotamine, Dihydrostreptomycin, Diltiazem, Dimenhydrinate, Dimercaprol, Dimetacrine, Dimethyl fumarate, Dimethyl sulfoxide, Dinoprostone, Dinutuximab, Diosmin, Diphenadione, Diphenhydramine, Dipotassium phosphate, Dipyridamole, Dirithromycin, Disopyramide, Disulfiram, Ditazole, Ditiocarb, DL-Methylephedrine, Dobutamine, Docetaxel, Dofetilide, Dolasetron, Dolutegravir, Domperidone, Dopamine, Doramectin, Doravirine, Doripenem, Dosulepin, Dotarizine, Dovitinib, Doxacurium, Doxazosin, Doxepin, Doxifluridine, Doxorubicin, Doxycycline, Doxylamine, Dronedarone, Droperidol, Drospirenone, Drotrecogin alfa, Droxicam, Droxidopa, Dulaglutide, Duloxetine, Dutasteride, Dutogliptin, Duvelisib, Dyphylline, Ebastine, Ebola Zaire vaccine (live, attenuated), Ebselen, Echinacea, Eculizumab, Edetate calcium disodium anhydrous, Edetic acid, Edoxaban, Edrophonium, Efalizumab, Efavirenz, Efonidipine, Elagolix, Elbasvir, Elexacaftor, Eliglustat, Eluxadoline, Elvitegravir, Emapalumab, Emedastine, Emetine, Emopamil, Empagliflozin, Enalapril, Enalaprilat, Enasidenib, Encainide, Encorafenib, Enfortumab vedotin, Englitazone, Enoxacin, Enoxaparin, Entinostat, Entrectinib, Enzalutamide, Epanolol, Eperisone, Epinastine, Epinephrine, Epirizole, Epirubicin, Eplerenone, Epofolate, Epoprostenol, Epothilone D, Eprinomectin, Eprosartan, Eptifibatide, Erdafitinib, Ergotamine, Eribulin, Erlotinib, Ertapenem, Ertugliflozin, Erythromycin, Esatenolol, Escitalopram, Esketamine, Eslicarbazepine, Eslicarbazepine acetate, Esmolol, Esomeprazole, Estazolam, Estetrol, Estradiol, Estradiol acetate, Estradiol benzoate, Estradiol cypionate, Estradiol dienanthate, Estradiol valerate, Estramustine, Estrone sulfate, Eszopiclone, Etacrynic acid, Etafedrine, Etanercept, Ethambutol, Ethanol, Ethenzamide, Ethinylestradiol, Ethosuximide, Ethyl biscoumacetate, Etidronic acid, Etodolac, Etofenamate, Etofibrate, Etomidate, Etonogestrel, Etoperidone, Etoposide, Etoricoxib, Etravirine, Eucalyptus oil, Evening primrose oil, Everolimus, Evogliptin, Exenatide, Ezetimibe, Ezogabine, Famotidine, Famphur, Farnesyl diphosphate, Farnesyl thiopyrophosphate, Fasitibant, Fasudil, Fedratinib, Felbamate, Felodipine, Fenbufen, Fendiline, Fenofibrate, Fenofibric acid, Fenoldopam, Fenoprofen, Fenproporex, Fentanyl, Fenthion, Fentiazac, Ferulic acid, Fesoterodine, Fexofenadine, Fibrinolysin, Fimasartan, Finasteride, Finerenone, Fingolimod, Firocoxib, Fish oil, Flavoxate, Flecainide, Fleroxacin, Floctafenine, Flomoxef, Florbetaben (18F), Florbetapir (18F), Floxuridine, Fluclorolone, Flucloxacillin, Fluconazole, Flucytosine, Fludarabine, Fludeoxyglucose (18F), Fludrocortisone, Fluindione, Flumazenil, Flumequine, Flumethasone, Flunarizine, Flunisolide, Flunixin, Fluocinolone acetonide, Fluocinonide, Fluocortin, Fluocortolone, Fluorometholone, Fluorouracil, Fluoxetine, Flupentixol, Fluperolone, Flupirtine, Fluprednidene, Fluprednisolone, Flurandrenolide, Flurazepam, Flurbiprofen, Flurbiprofen axetil, Flurithromycin, Fluspirilene, Flutamide, Fluticasone, Fluticasone furoate, Fluticasone propionate, Fluvastatin, Fluvoxamine, Folic acid, Fomepizole, Fondaparinux, Forasartan, Formestane, Formocortal, Formoterol, Fosamprenavir, Fosaprepitant, Foscarnet, Fosfomycin, Fosinopril, Fosinoprilat, Fosnetupitant, Fosphenytoin, Fostamatinib, Fostemsavir, Framycetin, Furosemide, Fusidic acid, G17DT, Gabapentin enacarbil, Gabexate, Gadobenic acid, Gadodiamide, Gadofosveset trisodium, Gadopentetic acid, Gadoteric acid, Gadoteridol, Gadoxetic acid, Galantamine, Gallium nitrate, Gallopamil, Ganciclovir, Garenoxacin, Gastric inhibitory polypeptide, Gatifloxacin, Gefitinib, Gemcitabine, Gemfibrozil, Gemifloxacin, Gemigliptin, Gemtuzumab ozogamicin, Geneticin, Genistein, Gentamicin, Gentamicin C1a, Geranylgeranyl diphosphate, Gestodene, GI-5005, Gilteritinib, Gimatecan, Gimeracil, Ginkgo biloba, Givinostat, Givosiran, Glasdegib, Glatiramer, Glecaprevir, Glibornuride, Gliclazide, Glimepiride, Glipizide, Gliquidone, Glisoxepide, Glyburide, Glycerol phenylbutyrate, Glymidine, Golimumab, Golodirsen, Goserelin, Gosogliptin, GPI-1485, Granisetron, Grapiprant, Grazoprevir, Grepafloxacin, Griseofulvin, Guacetisal, Guanethidine, Guanfacine, Guar gum, Guselkumab, Gusperimus, Haemophilus influenzae type B capsular polysaccharide meningococcal outer membrane protein conjugate antigen, Haemophilus influenzae type B strain 1482 capsular polysaccharide tetanus toxoid conjugate antigen, Haemophilus influenzae type B strain 20752 capsular polysaccharide tetanus toxoid conjugate antigen, Halcinonide, Halofantrine, Halometasone, Haloperidol, Heparin, Hepatitis A Vaccine, Hepatitis B Vaccine (Recombinant), Histrelin, Human adenovirus e serotype 4 strain cl-68578 antigen, Human interferon omega-1, Hydralazine, Hydrochlorothiazide, Hydrocortamate, Hydrocortisone, Hydrocortisone aceponate, Hydrocortisone acetate, Hydrocortisone butyrate, Hydrocortisone cypionate, Hydrocortisone phosphate, Hydrocortisone probutate, Hydrocortisone succinate, Hydrocortisone valerate, Hydroflumethiazide, Hydrolyzed Cephalothin, Hydromorphone, Hydroxocobalamin, Hydroxychloroquine, Hydroxyethyl Starch, Hydroxyprogesterone caproate, Hydroxytyrosol, Hydroxyurea, Hydroxyzine, Hygromycin B, Hyoscyamine, Hypericin, Ibandronate, Ibritumomab tiuxetan, Ibrutinib, Ibudilast, Ibuprofen, Ibuproxam, Ibutilide, Icatibant, Icosapent, Icosapent ethyl, Icotinib, Idarubicin, Idarucizumab, Idebenone, Idelalisib, Idraparinux, Ifetroban, Ifosfamide, Ilaprazole, Iloperidone, Iloprost, Imatinib, Imidafenacin, Imidapril, Imidazole salicylate, Imipramine, Imiquimod, Incadronic acid, Indacaterol, Indalpine, Indapamide, Indenolol, Indigotindisulfonic acid, Indinavir, Indisulam, Indobufen, Indomethacin, Indoprofen, Inebilizumab, Infigratinib, Infliximab, Influenza A virus A/Brisbane/59/2007(H1N1) antigen (propiolactone inactivated), Influenza A virus A/Brisbane/59/2007(H1N1) hemagglutinin antigen (propiolactone inactivated), Influenza A virus A/California/7/2009 (H1N1) live (attenuated) antigen, Influenza A virus A/California/7/2009 X-181 (H1N1) antigen (propiolactone inactivated), Influenza A virus A/California/7/2009 X-181 (H1N1) hemagglutinin antigen (propiolactone inactivated), Influenza A virus A/Perth/16/2009 (H3N2) live (attenuated) antigen, Influenza A virus A/Uruguay/716/2007(H3N2) antigen (propiolactone inactivated), Influenza A virus A/Victoria/210/2009 X-187 (H3N2) antigen (formaldehyde inactivated), Influenza A virus A/Victoria/210/2009 X-187 (H3N2) hemagglutinin antigen (formaldehyde inactivated), Influenza B virus B/Brisbane/60/2008 antigen (formaldehyde inactivated), Influenza B virus B/Brisbane/60/2008 antigen (propiolactone inactivated), Influenza B virus B/Brisbane/60/2008 hemagglutinin antigen (formaldehyde inactivated), Influenza B virus B/Brisbane/60/2008 hemagglutinin antigen (propiolactone inactivated), INGN 225, Inolimomab, Inosine pranobex, Inositol, Inotersen, Inotuzumab ozogamicin, Insulin aspart, Insulin beef, Insulin degludec, Insulin detemir, Insulin glargine, Insulin glulisine, Insulin human, Insulin lispro, Insulin peglispro, Insulin pork, Insulin tregopil, Interferon alfa, Interferon alfa-2a, Interferon alfa-2b, Interferon alfa-n1, Interferon alfa-n3, Interferon alfacon-1, Interferon beta-1b, Interferon gamma-1b, Invert sugar, Iobenguane sulfate I-123, Iodixanol, Ioflupane I-123, Iopromide, Iothalamic acid, Ioversol, Ioxilan, Ipecac, Ipilimumab, Ipragliflozin, Irbesartan, Irinotecan, Isavuconazole, Isavuconazonium, Isepamicin, Isoflavone, Isoflurane, Isoniazid, Isosorbide mononitrate, Isosulfan blue, Isotretinoin, Isoxicam, Isradipine, Istradefylline, Itraconazole, Ivabradine, Ivacaftor, Ivermectin, Ivosidenib, Ixabepilone, Ixazomib, Ixekizumab, Japanese encephalitis virus strain sa 14-14-2 antigen (formaldehyde inactivated), Josamycin, Kanamycin, Kebuzone, Ketamine, Ketanserin, Ketazolam, Ketoconazole, Ketoprofen, Ketorolac, Kitasamycin, KOS-1584, Labetalol, Lacidipine, Lacosamide, Lamivudine, Lamotrigine, Landiolol, Lanreotide, Lansoprazole, Lapatinib, Larotrectinib, Lasmiditan, Latamoxef, Ledipasvir, Lefamulin, Leflunomide, Lemborexant, Lenalidomide, Lenvatinib, Lepirudin, Lercanidipine, Lesinurad, Lestaurtinib, Letaxaban, Letermovir, Letrozole, Leuprolide, Levacetylmethadol, Levamlodipine, Levobetaxolol, Levobupivacaine, Levocabastine, Levocarnitine, Levocetirizine, Levofloxacin, Levoketoconazole, Levomenthol, Levomilnacipran, Levonorgestrel, Levosalbutamol, Levosimendan, Lexacalcitol, Licofelone, Lidocaine, Lidoflazine, Linagliptin, Linezolid, Linsidomine, Liothyronine, Liotrix, Lipegfilgrastim, Liraglutide, Lisinopril, Lithium carbonate, Lithium cation, Lithium citrate, Lixisenatide, Lobeglitazone, Lofexidine, Lomefloxacin, Lomerizine, Lomitapide, Lomustine, Lonafarnib, Lonazolac, Loncastuximab tesirine, Loperamide, Lopinavir, Loracarbef, Lorajmine, Lorazepam, Lorcainide, Lorcaserin, Lorlatinib, Lornoxicam, Lorpiprazole, Lorvotuzumab mertansine, Losartan, Lovastatin, Loxoprofen, Lubiprostone, Lumacaftor, Lumefantrine, Lumiracoxib, Lurasidone, Lusutrombopag, Macimorelin, Macitentan, Magnesium, Magnesium carbonate, Magnesium chloride, Magnesium hydroxide, Magnesium salicylate, Magnesium sulfate, Magnesium trisilicate, Mangafodipir, Manidipine, Mannitol, Mannitol busulfan, Maprotiline, Maritime pine extract, Measles virus vaccine live attenuated, Mebeverine, Mebutizide, Mecamylamine, Mecasermin, Mechlorethamine, Meclofenamic acid, Medical Cannabis, Medroxyprogesterone acetate, Medrysone, Mefenamic acid, Mefloquine, Megestrol acetate, Melagatran, Melengestrol, Melengestrol acetate, Meloxicam, Melperone, Melphalan, Memantine, Mepartricin, Meperidine, Mepindolol, Mepivacaine, Mepolizumab, Meprednisone, Mepyramine, Mequitazine, Mercaptopurine, Meropenem, Mersalyl, Mesalazine, Mesoridazine, Metahexamide, Metamfetamine, Metamizole, Metaxalone, Metformin, Methadone, Methimazole, Methotrexate, Methotrimeprazine, Methoxsalen, Methsuximide, Methyclothiazide, Methyldopa, Methylene blue, Methylergometrine, Methylnaltrexone, Methylphenobarbital, Methylprednisolone, Methylprednisone, Methyltestosterone, Methysergide, Metildigoxin, Metoclopramide, Metolazone, Metoprolol, Metreleptin, Metronidazole, Metyrapone, Mevastatin, Mibefradil, Miconazole, Midazolam, Midecamycin, Midostaurin, Mifamurtide, Mifepristone, Migalastat, Miglitol, Milnacipran, Milrinone, Minocycline, Miocamycin, Mirabegron, Mirtazapine, Mirvetuximab Soravtansine, Mitemcinal, Mitiglinide, Mitomycin, Mitotane, Mitoxantrone, Mizolastine, Mizoribine, Mocetinostat, Modafinil, Moderna COVID-19 Vaccine, Modified vaccinia ankara, Moexipril, Mofebutazone, Mometasone, Mometasone furoate, Monomethyl fumarate, Monopotassium phosphate, Montelukast, Monteplase, Moricizine, Morniflumate, Morphine, Moxifloxacin, Moxisylyte, Muromonab, Mycophenolate mofetil, Mycophenolic acid, N-acetyltyrosine, N-methylnicotinamide, Nabiximols, Nabumetone, Nadolol, Nadroparin, Nafamostat, Nafarelin, Nafcillin, Naftopidil, Naldemedine, Nalidixic acid, Nalmefene, Naloxegol, Naloxone, Naltrexone, Naproxen, Natalizumab, Nateglinide, Neamine, Nebivolol, Nedaplatin, Nedocromil, Nefazodone, Nelarabine, Nelfinavir, Nemonoxacin, Neomycin, Neratinib, Netilmicin, Netoglitazone, Netupitant, Nevirapine, Niacin, Nicardipine, Nicorandil, Nifedipine, Nifenazone, Niflumic acid, Niguldipine, Nilotinib, Niludipine, Nilutamide, Nilvadipine, Nimesulide, Nimodipine, Nintedanib, Nisoldipine, Nitrendipine, Nitric Oxide, Nitroaspirin, Nitrofurantoin, Nitroprusside, Nizatidine, Nizofenone, NN344, Norethisterone, Norfloxacin, Norgestimate, Nortriptyline, Noscapine, NS-398, Nylidrin, Obinutuzumab, Ocrelizumab, Octinoxate, Octreotide, Odanacatib, Ofloxacin, Olanzapine, Olaparib, Oleandomycin, Olmesartan, Olodaterol, Olsalazine, Omadacycline, Omapatrilat, Omarigliptin, Ombitasvir, Omeprazole, Ondansetron, Opium, Orbifloxacin, Oritavancin, Orphenadrine, Oseltamivir, Osilodrostat, Osimertinib, Otamixaban, Otilonium, Ouabain, Oxabolone cipionate, Oxacillin, Oxaliplatin, Oxaprozin, Oxatomide, Oxazepam, Oxcarbazepine, Oxetacaine, Oxolinic acid, Oxprenolol, Oxybenzone, Oxybutynin, Oxycodone, Oxymetholone, Oxyphenbutazone, Oxyquinoline, Oxytocin, Ozanimod, Paclitaxel, Palbociclib, Palifermin, Paliperidone, Palonosetron, Pamidronic acid, Panobinostat, Pantoprazole, Papaverine, Paramethasone, Parecoxib, Paritaprevir, Parnaparin, Paromomycin, Paroxetine, Pasireotide, Patent Blue, Patupilone, Pazopanib, Pazufloxacin, Peficitinib, Pefloxacin, Pegaptanib, Pegaspargase, Peginesatide, Peginterferon alfa-2a, Peginterferon alfa-2b, Peginterferon beta-1a, Pemetrexed, Penbutolol, Penfluridol, Penicillamine, Penicillin G Acyl-Serine, Pentaerythritol tetranitrate, Pentamidine, Pentastarch, Pentetic acid, Pentobarbital, Pentosan polysulfate, Pentostatin, Pentoxifylline, Peppermint oil, Perampanel, Perflutren, Perhexiline, Perindopril, Perindoprilat, Permethrin, Pertussis vaccine, PEV3A, Pexidartinib, Phenazopyridine, Phenelzine, Phenformin, Phenindione, Pheniramine, Phenobarbital, Phenprocoumon, Phentolamine, Phenylalanine, Phenylbutazone, Phenytoin, Pholcodine, Phosmet, Phosphocreatine, Phosphoric acid, Phylloquinone, Pibrentasvir, Picosulfuric acid, Picotamide, Pidotimod, Pilocarpine, Pilsicainide, Pimavanserin, Pimecrolimus, Pimozide, Pinaverium, Pindolol, Pioglitazone, Pipemidic acid, Piperacillin, Piperaquine, Piracetam, Pirarubicin, Pirfenidone, Pirlindole, Piromidic acid, Piroxicam, Pirprofen, Pitavastatin, Pitolisant, Plazomicin, Plerixafor, Polmacoxib, Polymyxin B, Polythiazide, Pomalidomide, Ponatinib, Ponesimod, Posaconazole, Potassium, Potassium acetate, Potassium alum, Potassium bicarbonate, Potassium bitartrate, Potassium carbonate, Potassium cation, Potassium chloride, Potassium citrate, Potassium gluconate, Potassium guaiacolsulfonate, Potassium hydroxide, Potassium Iodide, Potassium lactate, Potassium nitrate, Potassium perchlorate, Potassium sulfate, Potassium triiodide, Pracinostat, Practolol, Prajmaline, Pralatrexate, Pralidoxime, Pralsetinib, Pramipexole, Pramlintide, Prasugrel, Pravastatin, Praziquantel, Prednicarbate, Prednisolone, Prednisolone acetate, Prednisolone hemisuccinate, Prednisolone phosphate, Prednisone, Prednisone acetate, Prednylidene, Pregabalin, Prenylamine, Pretomanid, Primaquine, Primidone, Probenecid, Probucol, Procainamide, Procaine benzylpenicillin, Procarbazine, Prochlorperazine, Progesterone, Proglumetacin, Promazine, Promethazine, Propacetamol, Propafenone, Propantheline, Propiverine, Propofol, Propranolol, Propylthiouracil, Propyphenazone, Proquazone, Protein C, Protein S human, Protriptyline, Prucalopride, Prulifloxacin, Puromycin, Pyrantel, Pyrazinamide, Pyridoxine, Pyrithione, Quetiapine, Quinacrine, Quinapril, Quinaprilat, Quinidine, Quinine, Quinupristin, R,S-Warfarin alcohol, Rabeprazole, Rabies immune globulin, human, Rabies virus inactivated antigen, A, Rabies virus inactivated antigen, B, Raloxifene, Raltegravir, Raltitrexed, Ramatroban, Ramelteon, Ramipril, Ramiprilat, Ranitidine, Ranolazine, Rasagiline, Ravulizumab, Regorafenib, Relcovaptan, Relugolix, Remacemide, Remdesivir, Remogliflozin etabonate, Repaglinide, Rescinnamine, Reserpine, Resorcinol, Resveratrol, Retapamulin, Reteplase, Revefenacin, Reviparin, Ribavirin, Ribociclib, Ribostamycin, Ricolinostat, Ridaforolimus, Ridogrel, Rifabutin, Rifampicin, Rifamycin, Rifapentine, Rifaximin, Rilonacept, Rilpivirine, Rimegepant, Rimexolone, Rindopepimut, Ripretinib, Risankizumab, Risedronic acid, Risperidone, Ritonavir, Rituximab, Rivaroxaban, Rivoglitazone, Rizatriptan, Robenacoxib, Rofecoxib, Roflumilast, Rokitamycin, Romidepsin, Ronifibrate, Ropivacaine, Rosiglitazone, Rosoxacin, Rosuvastatin, Rotavirus vaccine, Roxithromycin, Rozanolixizumab, Rubella virus vaccine, Rucaparib, Rufinamide, Rufloxacin, Rupatadine, Rutin, Ruxolitinib, S,R-Warfarin alcohol, Sacubitril, Sagopilone, Salbutamol, Salicylamide, Salicylic acid, Salmeterol, Salmon calcitonin, Salsalate, Saprisartan, Saquinavir, Saracatinib, Sarafloxacin, Saralasin, Sarilumab, Sarpogrelate, Saruplase, Satralizumab, Saxagliptin, SC-236, Secobarbital, Secukinumab, Selamectin, Selenious acid, Selenium, Seletracetam, Selexipag, Selumetinib, Semaglutide, Semuloparin, Seproxetine, Seratrodast, Sevelamer, Sevoflurane, Sibutramine, Sildenafil, Silodosin, Siltuximab, Simendan, Simeprevir, Simfibrate, Simvastatin, Siponimod, Sipuleucel-T, Sirolimus, Sirukumab, Sisomicin, Sitafloxacin, Sitagliptin, Sitaxentan, Smallpox (Vaccinia) Vaccine, Live, Sodium acetate, Sodium aurothiomalate, Sodium citrate, Sodium fluoride, Sodium phosphate, monobasic, Sodium sulfate, Sofosbuvir, Solifenacin, Solithromycin, Solriamfetol, Somatostatin, Somatotropin, Sonidegib, Sorafenib, Sorbitol, Sotagliflozin, Sotalol, Sotorasib, Sparfloxacin, Spirapril, Spironolactone, SR-123781A, SRP 299, St. John's Wort, Stavudine, Stepronin, Stiripentol, Streptokinase, Streptomycin, Streptozocin, Strontium chloride, Succinylcholine, Sucralfate, Sulbactam, Sulfadiazine, Sulfamethoxazole, Sulfasalazine, Sulfinpyrazone, Sulfisoxazole, Sulindac, Sulodexide, Sulpiride, Sultopride, Sumatriptan, Sunitinib, Suvorexant, Suxibuzone, Synthetic Conjugated Estrogens, A, Synthetic Conjugated Estrogens, B, Tacrine, Tadalafil, Talazoparib, Talinolol, Talniflumate, Tamoxifen, Tamsulosin, Tandutinib, Tasimelteon, Tasosartan, Taspoglutide, Taurocholic acid, Taxifolin, Tazemetostat, Tecemotide, Technetium Tc-99m ciprofloxacin, Technetium Tc-99m exametazime, Technetium Tc-99m mebrofenin, Technetium Tc-99m oxidronate, Technetium Tc-99m pyrophosphate, Technetium Tc-99m sestamibi, Tedisamil, Tedizolid phosphate, Teduglutide, Tegafur, Tegaserod, Telaprevir, Telavancin, Telithromycin, Telmisartan, Temafloxacin, Temazepam, Temefos, Temocapril, Temozolomide, Temsirolimus, Tenecteplase, Teneligliptin, Tenidap, Teniposide, Tenofovir, Tenofovir alafenamide, Tenofovir disoproxil, Tenoxicam, Tepotinib, Tepoxalin, Terbinafine, Terbutaline, Terfenadine, Teriflunomide, Terlipressin, Terodiline, Tertatolol, Tesmilifene, Testolactone, Testosterone, Testosterone cypionate, Testosterone enanthate, Testosterone propionate, Testosterone undecanoate, Tetrabenazine, Tetracycline, Tetradecyl hydrogen sulfate (ester), Tetrahydropalmatine, Tetrandrine, Tezacaftor, TG4010, Thalidomide, Theophylline, Thiabendazole, Thiamylal, Thiethylperazine, Thiopental, Thioridazine, Thiotepa, Thiothixene, Tianeptine, Tiapride, Tiaprofenic acid, Ticagrelor, Ticlopidine, Tildipirosin, Tilmicosin, Tiludronic acid, Timolol, Tinidazole, Tinoridine, Tinzaparin, Tioclomarol, Tioconazole, Tioguanine, Tiopronin, Tiotropium, Tipranavir, Tirofiban, Tirzepatide, Tivozanib, Tixocortol, Tizanidine, Tobramycin, Tocilizumab, Tocopherol, Tocopherylquinone, Tofacitinib, Tofisopam, Tofogliflozin, Tolazamide, Tolbutamide, Tolcapone, Tolfenamic acid, Tolmetin, Toloxatone, Tolterodine, Tolvaptan, Topiramate, Topiroxostat, Topotecan, Torasemide, Toremifene, Tositumomab, Trabectedin, Tramadol, Trametinib, Trandolapril, Tranilast, Tranylcypromine, Trapidil, Trastuzumab, Trastuzumab emtansine, Trazodone, Treprostinil, Tretinoin, Triamcinolone, Triamterene, Triazolam, Trichlormethiazide, Triclabendazole, Triethylenetetramine, Trifluridine, Triflusal, Trilaciclib, Trilostane, Trimebutine, Trimethadione, Trimethoprim, Trimetrexate, Trimipramine, Triprolidine, Triptolide, Triptorelin, Trofosfamide, Troglitazone, Troleandomycin, Tropisetron, Trovafloxacin, Troxerutin, Tucatinib, Tucidinostat, Tylosin, Tylvalosin, Typhoid vaccine, Typhoid Vaccine Live, Typhoid Vi polysaccharide vaccine, Ubidecarenone, Ubrogepant, Udenafil, Ulobetasol, Umeclidinium, Upadacitinib, Urokinase, Vaborbactam, Valaciclovir, Valbenazine, Valdecoxib, Valganciclovir, Valproic acid, Valsartan, Valspodar, Vancomycin, Vandetanib, Vapreotide, Vardenafil, Varenicline, Varicella zoster vaccine (live/attenuated), Varicella zoster vaccine (recombinant), Vedolizumab, Velpatasvir, Vemurafenib, Venetoclax, Venlafaxine, Verapamil, Vernakalant, Vibrio cholerae CVD 103-HgR strain live antigen, Vicriviroc, Vilanterol, Vildagliptin, Viloxazine, Vinblastine, Vincristine, Vindesine, Vinflunine, Vinorelbine, Vinpocetine, Vitamin E, Vitespen, Voclosporin, Voglibose, Vonoprazan, Vorapaxar, Voriconazole, Vorinostat, Vortioxetine, Voxelotor, Voxilaprevir, Warfarin, WIN 55212-2, Wortmannin, Ximelagatran, Xylometazoline, Yellow fever vaccine, Yersinia pestis 195/p antigen (formaldehyde inactivated), Zafirlukast, Zaleplon, Zaltoprofen, Zanamivir, Zanubrutinib, Ziconotide, Zidovudine, Zimelidine, Zinc citrate, Ziprasidone, Zofenopril, Zoledronic acid, Zomepirac, Zonisamide, Zopiclone, Zuclopenthixol" />
          <attvalue for="13" value="NCT04341038, EUCTR2020-001445-39-ES" />
          <attvalue for="14" value="3, 2" />
          <attvalue for="15" value="https://clinicaltrials.gov/show/NCT04341038, https://www.clinicaltrialsregister.eu/ctr-search/search?query=eudract_number:2020-001445-39" />
          <attvalue for="16" value="Tacrolimus" />
          <attvalue for="17" value="https://www.drugbank.ca/structures/DB00864/image.svg" />
          <attvalue for="18" value="Drug" />
          <attvalue for="19" value="1" />
          <attvalue for="20" value="0.16992779032220776" />
          <attvalue for="21" value="0.0" />
          <attvalue for="22" value="0.00033354497221626666" />
          <attvalue for="23" value="0" />
          <attvalue for="24" value="0" />
          <attvalue for="25" value="#FC5F67" />
          <attvalue for="26" value="#FB3640" />
        </attvalues>
      </node>
      <node id="Enalapril" label="Enalapril">
        <attvalues>
          <attvalue for="0" value="DB00584" />
          <attvalue for="1" value="CCOC(=O)[C@H](CCC1=CC=CC=C1)N[C@@H](C)C(=O)N2CCC[C@H]2C(=O)O" />
          <attvalue for="2" value="C" />
          <attvalue for="3" value="C09" />
          <attvalue for="4" value="C09A, C09B" />
          <attvalue for="5" value="C09AA, C09BB, C09BA" />
          <attvalue for="6" value="C09BB02, C09BB06, C09BA02, C09AA02" />
          <attvalue for="7" value="Angiotensin-converting enzyme" />
          <attvalue for="8" value="" />
          <attvalue for="9" value="Serum albumin" />
          <attvalue for="10" value="Multidrug resistance protein 1, Solute carrier family 15 member 1, Solute carrier family 22 member 6, Solute carrier family 22 member 8, Solute carrier family 22 member 7, Solute carrier organic anion transporter family member 1A2" />
          <attvalue for="11" value="Enzyme" />
          <attvalue for="12" value="1-benzylimidazole, 2,5-Dimethoxy-4-ethylamphetamine, 2,5-Dimethoxy-4-ethylthioamphetamine, 4-Bromo-2,5-dimethoxyamphetamine, 4-Methoxyamphetamine, 5-methoxy-N,N-dimethyltryptamine, 7,8-Dichloro-1,2,3,4-tetrahydroisoquinoline, Abediterol, Acamprosate, Acebutolol, Aceclofenac, Acemetacin, Acepromazine, Acetylcysteine, Acetylsalicylic acid, Acipimox, Acyclovir, Adefovir dipivoxil, Adrafinil, Agmatine, Agrostis gigantea pollen, Agrostis stolonifera pollen, Alclofenac, Aldesleukin, Alendronic acid, Alfentanil, Alfuzosin, Aliskiren, Allopurinol, Alminoprofen, Almotriptan, Alogliptin, Aloxiprin, Alprenolol, Alprostadil, Alteplase, Aluminium clofibrate, Ambrisentan, Amediplase, AMG-222, Amibegron, Amifostine, Amiloride, Amineptine, Aminohippuric acid, Aminophenazone, Aminosalicylic acid, Amiodarone, Amitraz, Amitriptyline, Amitriptylinoxide, Ammonium chloride, Amobarbital, Amoxapine, Amphetamine, Amphotericin B, Amprenavir, Amyl Nitrite, Anagliptin, Angiotensin 1-7, Anisodamine, Anistreplase, Anthoxanthum odoratum pollen, Antipyrine, Antrafenine, Apalutamide, Apomorphine, Aprotinin, Aranidipine, Arbutamine, Ardeparin, Arformoterol, Aripiprazole, Aripiprazole lauroxil, Arotinolol, Arrhenatherum elatius pollen, Arsenic trioxide, Asenapine, Asunaprevir, Atazanavir, Atenolol, Atipamezole, Atomoxetine, Atorvastatin, Atropine, Avanafil, Avibactam, Axitinib, Azapropazone, Azathioprine, Azelnidipine, Azilsartan medoxomil, Azosemide, Baclofen, Balsalazide, Bambuterol, Barbexaclone, Barbital, Baricitinib, Barnidipine, Beclomethasone dipropionate, Belumosudil, Bemiparin, Bempedoic acid, Benazepril, Benazeprilat, Bencyclane, Bendroflumethiazide, Benidipine, Benmoxin, Benorilate, Benoxaprofen, Benzbromarone, Benzphetamine, Benzthiazide, Benzydamine, Benzylpenicillin, Bepridil, Betamethasone, Betaxolol, Bethanidine, Bevantolol, Bezafibrate, Bietaserpine, Bimatoprost, Bisegliptin, Bismuth subsalicylate, Bisoprolol, Bitolterol, Bopindolol, Bosentan, Bouteloua gracilis pollen, BQ-123, Bretylium, Brexpiprazole, Brimonidine, Brofaromine, Bromocriptine, Bromus secalinus pollen, Bucindolol, Buflomedil, Bufuralol, Bumadizone, Bumetanide, Bupivacaine, Bupranolol, Buspirone, Butabarbital, Butalbital, Buthiazide, Butriptyline, Cabazitaxel, Cabergoline, Cadralazine, Canagliflozin, Candesartan, Candesartan cilexetil, Candoxatril, Cannabidiol, Canrenoic acid, Canrenone, Captopril, Carbaspirin calcium, Carbetocin, Carbidopa, Carbimazole, Carboxyamidotriazole, Cariprazine, Carmegliptin, Caroverine, Caroxazone, Carprofen, Carteolol, Carvedilol, Caspofungin, Cefacetrile, Cefaclor, Cefaloridine, Cefazolin, Cefdinir, Cefotiam, Ceftibuten, Ceftizoxime, Celecoxib, Celiprolol, Cephalexin, Cerivastatin, Certoparin, Chloroquine, Chlorothiazide, Chlorphentermine, Chlorpromazine, Chlorthalidone, Cholecystokinin, Cholic Acid, Choline magnesium trisalicylate, Choline salicylate, Cicletanine, Cidofovir, Cilazapril, Cilnidipine, Cimetidine, Cimicoxib, Cinitapride, Cinnarizine, Ciprofibrate, Ciprofloxacin, Cirazoline, Citrulline, Cladribine, Clarithromycin, Clenbuterol, Clevidipine, Clofarabine, Clofibrate, Clofibride, Clomipramine, Clonidine, Clonixin, Cloranolol, Clorgiline, Clozapine, Cobicistat, Colchicine, Conivaptan, Conjugated estrogens, Cryptenamine, Cyclandelate, Cyclic adenosine monophosphate, Cyclopenthiazide, Cyclosporine, Cyclothiazide, Cytarabine, Dabrafenib, Daclatasvir, Dactylis glomerata pollen, Dalteparin, Danaparoid, Dantrolene, Dapagliflozin, Dapoxetine, Daptomycin, Darodipine, Darolutamide, Darunavir, Debrisoquine, Delapril, Deoxyepinephrine, Dersalazine, Deserpidine, Desflurane, Desipramine, Desmopressin, Detomidine, Dexamethasone, Dexamethasone acetate, Dexibuprofen, Dexketoprofen, Dexmedetomidine, Dexmethylphenidate, Dexniguldipine, Dexpropranolol, Dextroamphetamine, Dexverapamil, Diazoxide, Dibenzepin, Diclofenac, Diclofenamide, Didanosine, Diethyl ether, Diethylnorspermine, Diethylpropion, Diethylstilbestrol, Difenpiramide, Diflunisal, Digoxin, Dihydralazine, Dihydroergocornine, Dihydroergocristine, Dihydroergocryptine, Dihydroergotamine, Diltiazem, Dimetacrine, Dinoprostone, Dinutuximab, Dipotassium phosphate, Dipyridamole, Distichlis spicata pollen, DL-Methylephedrine, Dobutamine, Docetaxel, Dopamine, Dopexamine, Doripenem, Dorzolamide, Dosulepin, Dotarizine, Dovitinib, Doxapram, Doxazosin, Doxepin, Doxofylline, Dronedarone, Droperidol, Drospirenone, Droxicam, Droxidopa, Duloxetine, Dutasteride, Dutogliptin, Ebselen, Edaravone, Efonidipine, Eletriptan, Elexacaftor, Ellagic acid, Eltrombopag, Eluxadoline, Elymus repens pollen, Emetine, Emopamil, Empagliflozin, Enalaprilat, Enasidenib, Endralazine, Enoxaparin, Epanolol, Eperisone, Ephedra sinica root, Ephedrine, Epicaptopril, Epinephrine, Epirizole, Epitizide, Eplerenone, Epoprostenol, Eprosartan, Ergoloid mesylate, Ergometrine, Ergotamine, Ertugliflozin, Erythromycin, Erythropoietin, Esatenolol, Esmirtazapine, Esmolol, Estetrol, Estradiol, Estradiol acetate, Estradiol benzoate, Estradiol cypionate, Estradiol dienanthate, Estradiol valerate, Etacrynic acid, Etafedrine, Ethanol, Ethenzamide, Ethosuximide, Etilefrine, Etodolac, Etofenamate, Etofibrate, Etomidate, Etoricoxib, Everolimus, Evogliptin, Famotidine, Fedratinib, Fenbufen, Fendiline, Fenofibrate, Fenofibric acid, Fenoldopam, Fenoprofen, Fenoterol, Fenozolone, Fentanyl, Fentiazac, Ferulic acid, Festuca pratensis pollen, Fexofenadine, Filgotinib, Fimasartan, Finasteride, Finerenone, Firocoxib, Fish oil, Flibanserin, Floctafenine, Fluconazole, Flunarizine, Flunixin, Fluorescein, Flupentixol, Flurbiprofen, Flurbiprofen axetil, Fluspirilene, Fluticasone, Fluticasone furoate, Fluticasone propionate, Fluvastatin, Forasartan, Formoterol, Fosinopril, Fosinoprilat, Fostamatinib, Fostemsavir, Frovatriptan, Furazolidone, Furosemide, Fusidic acid, Gallopamil, Ganciclovir, Gemfibrozil, Gemigliptin, Genistein, Gepefrine, Glecaprevir, Glutaric Acid, Gosogliptin, Grepafloxacin, Guacetisal, Guanabenz, Guanadrel, Guanazodine, Guanethidine, Guanfacine, Guanoclor, Guanoxabenz, Guanoxan, Halothane, Harmaline, Heparin, Hexamethonium, Hexobarbital, Hexoprenaline, Higenamine, Holcus lanatus pollen, Hydracarbazine, Hydralazine, Hydrocortisone, Hydroflumethiazide, Hyperforin, Ibandronate, Ibudilast, Ibuprofen, Ibuproxam, Icatibant, Icosapent, Idazoxan, Idelalisib, Ifenprodil, Iloperidone, Iloprost, Imidapril, Imidazole salicylate, Imipramine, Imipramine oxide, Indacaterol, Indapamide, Indenolol, Indinavir, Indobufen, Indomethacin, Indoprofen, Indoramin, Infliximab, Iofetamine I-123, Ipecac, Iprindole, Iproniazid, Irbesartan, Irinotecan, Iron, Iron Dextran, Isocarboxazid, Isoetharine, Isoflurane, Isometheptene, Isoniazid, Isoprenaline, Isosorbide dinitrate, Isosorbide mononitrate, Isotretinoin, Isoxicam, Isoxsuprine, Isradipine, Istradefylline, Itraconazole, Ivermectin, Kebuzone, Ketanserin, Ketoconazole, Ketoprofen, Ketorolac, Koeleria macrantha pollen, Labetalol, Lacidipine, Lamivudine, Lamotrigine, Landiolol, Lanoteplase, Lanthanum carbonate, Leflunomide, Lenvatinib, Letrozole, Leucovorin, Leuprolide, Levamlodipine, Levobetaxolol, Levobupivacaine, Levocarnitine, Levodopa, Levofloxacin, Levomenthol, Levonordefrin, Levosalbutamol, Levosimendan, Licofelone, Lidoflazine, Linagliptin, Linezolid, Linsidomine, Lisdexamfetamine, Lisinopril, Lisuride, Lithium carbonate, Lithium citrate, Lithium hydroxide, Lobeglitazone, Lofepramine, Lofexidine, Lolium perenne pollen, Lolium perenne subsp. multiflorum pollen, Lomerizine, Lonazolac, Loperamide, Lopinavir, Lornoxicam, Losartan, Lovastatin, Loxoprofen, Lumiracoxib, Lurasidone, Lysergic acid diethylamide, Macitentan, Magnesium salicylate, Magnesium sulfate, Manidipine, Mannitol, Mannitol busulfan, Mebanazine, Mebeverine, Mebutizide, Mecamylamine, Meclofenamic acid, Medetomidine, Mefenamic acid, Mefenorex, Mefloquine, Melitracen, Meloxicam, Mephedrone, Mephentermine, Mepindolol, Mercaptopurine, Mesalazine, Metamfetamine, Metamizole, Metaraminol, Metergoline, Metformin, Methazolamide, Methohexital, Methoserpidine, Methotrexate, Methotrimeprazine, Methoxamine, Methoxyflurane, Methoxyphenamine, Methsuximide, Methyclothiazide, Methyl salicylate, Methyldopa, Methylene blue, Methylergometrine, Methylphenidate, Methylphenobarbital, Methysergide, Metipranolol, Metoclopramide, Metolazone, Metoprolol, Metyrosine, Mevastatin, Mianserin, Mibefradil, Midodrine, Midomafetamine, Mifepristone, Minaprine, Minocycline, Minoxidil, Mirabegron, Mirodenafil, Mirtazapine, MMDA, Moclobemide, Moexipril, Moexiprilat, Mofebutazone, Molsidomine, Monopotassium phosphate, Montelukast, Morniflumate, Morphine, Moxisylyte, Moxonidine, Muzolimine, Mycophenolate mofetil, Nabilone, Nabumetone, Nadolol, Nadroparin, Nafarelin, Naftopidil, Naltrexone, Naluzotan, Naphazoline, Naproxen, Naratriptan, Naxitamab, Nebivolol, Nefazodone, Nelfinavir, Nesiritide, Niacin, Nialamide, Nicardipine, Nicergoline, Nicorandil, Nifedipine, Nifenazone, Niflumic acid, Niguldipine, Nilotinib, Niludipine, Nilvadipine, Nimesulide, Nimodipine, Nisoldipine, Nitric Oxide, Nitroaspirin, Nitrofurantoin, Nitroglycerin, Nitroprusside, Nitrous acid, Nitrous oxide, Nizatidine, Norepinephrine, Norfenefrine, Norfloxacin, Nortriptyline, Novobiocin, NS-398, Nylidrin, Nystatin, Obinutuzumab, Octamoxin, Octopamine, Ofloxacin, Olanzapine, Olmesartan, Olodaterol, Olsalazine, Omapatrilat, Omarigliptin, Opicapone, Opipramol, Orciprenaline, Oseltamivir, Otilonium, Ouabain, Oxalic Acid, Oxaprotiline, Oxaprozin, Oxprenolol, Oxyfedrine, Oxymetazoline, Oxyphenbutazone, Oxytetracycline, Paclitaxel, Paliperidone, Pamidronic acid, Pantoprazole, Papaverine, Parecoxib, Pargyline, Paritaprevir, Parnaparin, Pascopyrum smithii pollen, Patent Blue, Pazopanib, Pemetrexed, Penbutolol, Penfluridol, Penicillamine, Penicillin G Acyl-Serine, Pentamidine, Pentobarbital, Pentolinium, Pentoxifylline, Pergolide, Perhexiline, Periciazine, Perindopril, Perindoprilat, Pexidartinib, PF-00610355, Phalaris arundinacea pollen, Phalaris minor pollen, Phendimetrazine, Phenelzine, Pheniprazine, Phenmetrazine, Phenobarbital, Phenoxybenzamine, Phenoxypropazine, Phentermine, Phentolamine, Phenyl aminosalicylate, Phenylbutazone, Phenylephrine, Phenylpropanolamine, Phenytoin, Phleum pratense pollen, Pibrentasvir, Piclozotan, Pinacidil, Pinaverium, Pindolol, Pipamperone, Piperacillin, Pirbuterol, Piretanide, Pirlindole, Piroxicam, Pirprofen, Pitavastatin, Pivhydrazine, Pizotifen, Poa annua pollen, Poa compressa pollen, Poa pratensis pollen, Polmacoxib, Polythiazide, Posizolid, Potassium, Potassium acetate, Potassium alum, Potassium bicarbonate, Potassium bitartrate, Potassium carbonate, Potassium cation, Potassium chloride, Potassium citrate, Potassium gluconate, Potassium guaiacolsulfonate, Potassium hydroxide, Potassium Iodide, Potassium lactate, Potassium nitrate, Potassium perchlorate, Potassium sulfate, Potassium triiodide, Practolol, Pralsetinib, Pramipexole, Pravastatin, Prazosin, Prednisolone phosphate, Pregabalin, Prenalterol, Prenylamine, Primidone, Procainamide, Procaine, Procarbazine, Procaterol, Progesterone, Proglumetacin, Promazine, Propacetamol, Propafenone, Propiomazine, Propiverine, Propofol, Propranolol, Propylthiouracil, Propyphenazone, Proquazone, Protriptyline, Pseudoephedrine, Quercetin, Quetiapine, Quinapril, Quinaprilat, Quinethazone, Quinidine, Quinine, Quinoline Yellow WS, Quinupramine, Racepinephrine, Ractopamine, Raltegravir, Ramipril, Ramiprilat, Ranitidine, Rasagiline, Rauwolfia serpentina root, Relebactam, Remdesivir, Remifentanil, Remikiren, Reproterol, Rescinnamine, Reserpine, Reteplase, Reviparin, Rifampicin, Rifamycin, Rilmenidine, Rilpivirine, Rimiterol, Riociguat, Risedronic acid, Risperidone, Ritobegron, Ritodrine, Ritonavir, Rituximab, Rizatriptan, Robenacoxib, Rofecoxib, Romifidine, Ronifibrate, Ropinirole, Ropivacaine, Rosiglitazone, Rosuvastatin, Rotigotine, Roxithromycin, Rucaparib, Sacubitril, Safinamide, Safrazine, Salbutamol, Salicylamide, Salicylic acid, Salmeterol, Salsalate, Salvia miltiorrhiza root, Saprisartan, Saquinavir, Saralasin, Saruplase, Saxagliptin, SC-236, Secale cereale pollen, Secobarbital, Selegiline, Seletracetam, Selexipag, Selpercatinib, Semuloparin, Serdexmethylphenidate, Sevoflurane, Sildenafil, Silibinin, Silodosin, Simeprevir, Simfibrate, Simvastatin, Siponimod, Sirolimus, Sitagliptin, Sitaxentan, Sodium aurothiomalate, Sodium phosphate, monobasic, Solabegron, Solifenacin, Solriamfetol, Somatotropin, Sorafenib, Sorghum bicolor subsp. drummondii pollen, Sorghum halepense pollen, Sotalol, Spirapril, Spironolactone, Stavudine, Streptokinase, Succinic acid, Succinylcholine, Sufentanil, Sulfamethoxazole, Sulfasalazine, Sulindac, Sulodexide, Sumatriptan, Suxibuzone, Synephrine, Tacrine, Tacrolimus, Tadalafil, Talinolol, Talniflumate, Tamsulosin, Tasosartan, Taurocholic acid, Taxifolin, Tazobactam, Telaprevir, Telithromycin, Telmisartan, Temocapril, Temsirolimus, Tenamfetamine, Tenecteplase, Teneligliptin, Tenidap, Tenofovir, Tenofovir alafenamide, Tenofovir disoproxil, Tenoxicam, Tepoxalin, Terazosin, Terbinafine, Terbutaline, Terguride, Teriflunomide, Terodiline, Tertatolol, Tetracycline, Tetrahydrocannabivarin, Tetrahydropalmatine, Tetrandrine, Tetryzoline, Thalidomide, Theodrenaline, Thiamylal, Thiopental, Thioproperazine, Thioridazine, Thiosalicylic acid, Tianeptine, Tiaprofenic acid, Tienilic acid, Timolol, Tinoridine, Tinzaparin, Tipranavir, Tizanidine, Tocopherylquinone, Tolazoline, Tolcapone, Tolfenamic acid, Tolmetin, Tolonidine, Toloxatone, Tolvaptan, Torasemide, Trabectedin, Tramazoline, Trandolapril, Trandolaprilat, Tranilast, Tranylcypromine, Travoprost, Trazodone, Treprostinil, Tretinoin, Tretoquinol, Triamcinolone, Triamterene, Triazolam, Trichlormethiazide, Trichloroethylene, Trifluoperazine, Trifluridine, Trimazosin, Trimebutine, Trimethadione, Trimethaphan, Trimethoprim, Trimipramine, Tripamide, Troglitazone, Tulobuterol, Tyramine, Ubidecarenone, Udenafil, Unoprostone, Urapidil, Urochloa mutica pollen, Urokinase, Valaciclovir, Valdecoxib, Valproic acid, Valsartan, Valspodar, Vardenafil, Vasopressin, Velpatasvir, Venetoclax, Verapamil, Vericiguat, Vilanterol, Vilazodone, Vildagliptin, Vinblastine, Vincamine, Vincristine, Vinpocetine, Vortioxetine, Voxilaprevir, WIN 55212-2, Xamoterol, Xenon, Xipamide, Xylazine, Xylometazoline, Yohimbine, Zalcitabine, Zaltoprofen, Zidovudine, Ziprasidone, Zofenopril, Zolmitriptan, Zomepirac, Zonisamide, Zuclopenthixol" />
          <attvalue for="13" value="NCT04345406, NCT04467931" />
          <attvalue for="14" value="3, Not Available" />
          <attvalue for="15" value="https://clinicaltrials.gov/show/NCT04345406, https://clinicaltrials.gov/show/NCT04467931" />
          <attvalue for="16" value="Enalapril" />
          <attvalue for="17" value="https://www.drugbank.ca/structures/DB00584/image.svg" />
          <attvalue for="18" value="Drug" />
          <attvalue for="19" value="9" />
          <attvalue for="20" value="0.17743622756900299" />
          <attvalue for="21" value="0.0" />
          <attvalue for="22" value="0.000516758349093768" />
          <attvalue for="23" value="1.0" />
          <attvalue for="24" value="107" />
          <attvalue for="25" value="#FC5F67" />
          <attvalue for="26" value="#FB3640" />
        </attvalues>
      </node>
      <node id="Eflornithine" label="Eflornithine">
        <attvalues>
          <attvalue for="0" value="DB06243" />
          <attvalue for="1" value="C(CC(C(F)F)(C(=O)O)N)CN" />
          <attvalue for="2" value="D, P" />
          <attvalue for="3" value="D11, P01" />
          <attvalue for="4" value="D11A, P01C" />
          <attvalue for="5" value="P01CX, D11AX" />
          <attvalue for="6" value="D11AX16, P01CX03" />
          <attvalue for="7" value="Ornithine decarboxylase" />
          <attvalue for="8" value="" />
          <attvalue for="9" value="" />
          <attvalue for="10" value="" />
          <attvalue for="11" value="Enzyme" />
          <attvalue for="12" value="" />
          <attvalue for="13" value="CTRI/2020/07/026529" />
          <attvalue for="14" value="2, 3" />
          <attvalue for="15" value="http://www.ctri.nic.in/Clinicaltrials/pmaindet2.php?trialid=45475" />
          <attvalue for="16" value="Eflornithine" />
          <attvalue for="17" value="https://www.drugbank.ca/structures/DB06243/image.svg" />
          <attvalue for="18" value="Drug" />
          <attvalue for="19" value="0" />
          <attvalue for="20" value="0.0" />
          <attvalue for="21" value="0.0" />
          <attvalue for="22" value="6.416919755079723e-34" />
          <attvalue for="23" value="0" />
          <attvalue for="24" value="0" />
          <attvalue for="25" value="#FC5F67" />
          <attvalue for="26" value="#FB3640" />
        </attvalues>
      </node>
      <node id="Rivaroxaban" label="Rivaroxaban">
        <attvalues>
          <attvalue for="0" value="DB06228" />
          <attvalue for="1" value="C1COCC(=O)N1C2=CC=C(C=C2)N3C[C@@H](OC3=O)CNC(=O)C4=CC=C(S4)Cl" />
          <attvalue for="2" value="B" />
          <attvalue for="3" value="B01" />
          <attvalue for="4" value="B01A" />
          <attvalue for="5" value="B01AF" />
          <attvalue for="6" value="B01AF01" />
          <attvalue for="7" value="Coagulation factor X" />
          <attvalue for="8" value="Cytochrome P450 3A4, Cytochrome P450 2J2, Cytochrome P450 3A5" />
          <attvalue for="9" value="" />
          <attvalue for="10" value="Multidrug resistance protein 1, ATP-binding cassette sub-family G member 2" />
          <attvalue for="11" value="Enzyme" />
          <attvalue for="12" value="(1,2,6,7-3H)Testosterone, (R)-warfarin, (S)-Warfarin, 1-Testosterone, 18-methyl-19-nortestosterone, 3,5-Diiodotyrosine, 4-hydroxycoumarin, 4-Hydroxytestosterone, 5beta-dihydrotestosterone, 7,8-Dichloro-1,2,3,4-tetrahydroisoquinoline, Abacavir, Abametapir, Abatacept, Abciximab, Abemaciclib, Abiraterone, Acalabrutinib, Aceclofenac, Acemetacin, Acenocoumarol, Acetaminophen, Acetazolamide, Acetylsalicylic acid, Aclidinium, Acrivastine, Acyclovir, Adalimumab, Adefovir, Adefovir dipivoxil, Afatinib, Afelimomab, Alaproclate, Albutrepenonacog alfa, Alclofenac, Aldesleukin, Alectinib, Alemtuzumab, Alfentanil, Algestone acetophenide, Allopurinol, Allylestrenol, Almasilate, Alminoprofen, Almotriptan, Alogliptin, Aloxiprin, Alprazolam, Alteplase, Altrenogest, Altretamine, Amantadine, Ambrisentan, Amediplase, Amikacin, Amiloride, Aminophenazone, Aminosalicylic acid, Amiodarone, Amitriptyline, Ammonium chloride, Amoxicillin, Amphetamine, Amphotericin B, Ampicillin, Amprenavir, Amrinone, Amsacrine, Anagrelide, Anakinra, Ancestim, Ancrod, Andexanet alfa, Andrographolide, Anistreplase, Anti-inhibitor coagulant complex, Antihemophilic factor (recombinant), PEGylated, Antihemophilic factor human, Antihemophilic factor, human recombinant, Antipyrine, Antithrombin Alfa, Antithrombin III human, Antrafenine, Apalutamide, Apixaban, Apomorphine, Apramycin, Apremilast, Aprepitant, Arbekacin, Ardeparin, Arformoterol, Argatroban, Aripiprazole, Aripiprazole lauroxil, Armodafinil, Arotinolol, Arsenic trioxide, Artemether, Astaxanthin, Astemizole, Asunaprevir, Atazanavir, Atomoxetine, Atorvastatin, Auranofin, Aurothioglucose, Avanafil, Avatrombopag, Axitinib, Azacitidine, Azapropazone, Azathioprine, Azelaic acid, Azelastine, Azficel-T, Azimilide, Azithromycin, Azosemide, Aztreonam, Bacitracin, Baclofen, Balsalazide, Bamet-UD2, Baricitinib, Barnidipine, Beclomethasone dipropionate, Belantamab mafodotin, Belinostat, Belumosudil, Bemiparin, Bendamustine, Bendroflumethiazide, Benidipine, Benmoxin, Benorilate, Benoxaprofen, Benserazide, Benzatropine, Benznidazole, Benzthiazide, Benzydamine, Benzylthiouracil, Bepotastine, Beraprost, Beroctocog alfa, Berotralstat, Betamethasone, Betamethasone phosphate, Betrixaban, Bexarotene, Bicisate, Binimetinib, Biochanin A, Biricodar, Bismuth subgallate, Bismuth subsalicylate, Bisoprolol, Bisoxatin, Bivalirudin, Bleomycin, Blinatumomab, Blonanserin, Boceprevir, Boldenone, Bortezomib, Bosutinib, Brefeldin A, Brentuximab vedotin, Brigatinib, Brinase, Brivaracetam, Brofaromine, Bromazepam, Bromotheophylline, Budesonide, Buflomedil, Bumadizone, Bumetanide, Buprenorphine, Bupropion, Buspirone, Busulfan, Butabarbital, Buthiazide, Butylphthalide, Cabazitaxel, Cabergoline, Caffeine, Calcium, Calcium acetate, Calcium carbonate, Calcium cation, Calcium chloride, Calcium citrate, Calcium gluconate, Calcium Phosphate, Calcium threonate, Calusterone, Canagliflozin, Canakinumab, Cangrelor, Cannabidiol, Canrenoic acid, Canrenone, Capecitabine, Caplacizumab, Capmatinib, Capreomycin, Carbamazepine, Carbaspirin calcium, Carbidopa, Carbimazole, Carboplatin, Carfilzomib, Carmustine, Caroxazone, Carprofen, Carvedilol, Catridecacog, Cefacetrile, Cefaclor, Cefadroxil, Cefaloridine, Cefalotin, Cefamandole, Cefamandole nafate, Cefapirin, Cefatrizine, Cefazedone, Cefazolin, Cefbuperazone, Cefcapene, Cefdinir, Cefditoren, Cefepime, Cefetamet, Cefixime, Cefmenoxime, Cefmetazole, Cefminox, Cefodizime, Cefonicid, Cefoperazone, Ceforanide, Cefotaxime, Cefotetan, Cefotiam, Cefoxitin, Cefozopran, Cefpiramide, Cefpirome, Cefpodoxime, Cefprozil, Cefradine, Cefroxadine, Cefsulodin, Ceftaroline fosamil, Ceftazidime, Ceftezole, Ceftibuten, Ceftizoxime, Ceftobiprole, Ceftolozane, Ceftriaxone, Cefuroxime, Celecoxib, Cenobamate, Cepeginterferon alfa-2B, Cephalexin, Cephaloglycin, Cephalothin Group, Ceritinib, Cerivastatin, Certolizumab pegol, Cethromycin, Cetirizine, Cevimeline, Chenodeoxycholic acid, Chloral hydrate, Chlorambucil, Chloramphenicol, Chlormadinone, Chlormadinone acetate, Chloroquine, Chlorothiazide, Chlorotrianisene, Chloroxylenol, Chlorpheniramine, Chlorpromazine, Chlorpropamide, Chlorthalidone, Chlorzoxazone, Cholesterol, Cholic Acid, Choline C 11, Choline magnesium trisalicylate, Choline salicylate, Chondroitin sulfate, Chromic chloride, Chromic citrate, Chromic nitrate, Chromium, Chromium gluconate, Chromium nicotinate, Chromous sulfate, Cicletanine, Cidofovir, Cilostazol, Cimetidine, Cimicoxib, Ciprofloxacin, Cisapride, Cisplatin, Citalopram, Cladribine, Clarithromycin, Clevidipine, Clindamycin, Clobazam, Clobetasol, Clobetasol propionate, Clocortolone acetate, Clofarabine, Clofazimine, Clofenamide, Clomifene, Clomipramine, Clonazepam, Clonidine, Clonixin, Clopamide, Clopidogrel, Cloprednol, Cloprostenol, Clorazepic acid, Clorexolone, Clorgiline, Cloricromen, Clorindione, Clove oil, Clozapine, Coagulation Factor IX (Recombinant), Coagulation Factor IX Human, Coagulation factor VII human, Coagulation factor VIIa Recombinant Human, Coagulation factor X human, Cobicistat, Cobimetinib, Colchicine, Colistimethate, Colistin, Collagenase clostridium histolyticum, Conivaptan, Conjugated estrogens, Copanlisib, Corifollitropin alfa, Cortisone, Cortisone acetate, Cortivazol, Coumarin, Crizotinib, Curcumin sulfate, Cyanocobalamin, Cyclopenthiazide, Cyclophosphamide, Cyclosporine, Cyclothiazide, Cyproterone acetate, Cytarabine, Dabigatran, Dabigatran etexilate, Dabrafenib, Dacarbazine, Daclatasvir, Dacomitinib, Dactinomycin, Daidzin, Dalfampridine, Dalteparin, Damoctocog alfa pegol, Danaparoid, Danazol, Danoprevir, Dapagliflozin, Dapoxetine, Dapsone, Daptomycin, Darexaban, Darolutamide, Darunavir, Dasabuvir, Dasatinib, Daunorubicin, Decitabine, Deferasirox, Deferiprone, Defibrotide, Dehydrochloromethyltestosterone, Dehydrocholic acid, Delafloxacin, Delavirdine, Demegestone, Deoxycholic acid, Dermatan sulfate, Dersalazine, Desipramine, Desirudin, Desmopressin, Desmoteplase, Desogestrel, Desvenlafaxine, Deutetrabenazine, Dexamethasone, Dexamethasone acetate, Dexamethasone isonicotinate, Dexibuprofen, Dexketoprofen, Dexloxiglumide, Dexmedetomidine, Dexniguldipine, Dexpanthenol, Dexrazoxane, Dextran, Dextromethorphan, Diatrizoate, Diazepam, Dibromotyrosine, Dichlorobenzyl alcohol, Diclofenac, Diclofenamide, Dicoumarol, Dicyclomine, Didanosine, Dienogest, Diethylstilbestrol, Difenpiramide, Diflunisal, Difluocortolone, Digitoxin, Digoxin, Dihydrostreptomycin, Diltiazem, Dimercaprol, Dimetacrine, Dimethyl sulfoxide, Dinutuximab, Diosmin, Diphenadione, Dipyridamole, Disopyramide, Disulfiram, Ditazole, Ditiocarb, DL-Methylephedrine, Dobutamine, Docetaxel, Dolutegravir, Domperidone, Dopamine, Doravirine, Doripenem, Dovitinib, Doxacurium, Doxepin, Doxorubicin, Doxycycline, Dronabinol, Dronedarone, Drospirenone, Drostanolone propionate, Drotrecogin alfa, Droxicam, Droxidopa, Duloxetine, Dutasteride, Duvelisib, Dydrogesterone, Dyphylline, Ebselen, Edetate calcium disodium anhydrous, Edetic acid, Edoxaban, Edrophonium, Efavirenz, Efonidipine, Eftrenonacog alfa, Elacridar, Elagolix, Elbasvir, Elexacaftor, Eliglustat, Eltrombopag, Elvitegravir, Emapalumab, Emicizumab, Enalaprilat, Enasidenib, Enfortumab vedotin, Enoxaparin, Entrectinib, Enzalutamide, Epimestrol, Epirizole, Epirubicin, Epitizide, Eplerenone, Epoprostenol, Eptifibatide, Equol, Erdafitinib, Ergotamine, Eribulin, Erlotinib, Ertapenem, Ertugliflozin, Erythromycin, Escitalopram, Estazolam, Esterified estrogens, Estetrol, Estradiol, Estradiol acetate, Estradiol benzoate, Estradiol cypionate, Estradiol dienanthate, Estradiol valerate, Estriol, Estrone sulfate, Eszopiclone, Etacrynic acid, Etafedrine, Etanercept, Ethambutol, Ethenzamide, Ethinylestradiol, Ethoxzolamide, Ethyl biscoumacetate, Ethynodiol diacetate, Etodolac, Etofenamate, Etomidate, Etonogestrel, Etoperidone, Etoposide, Etoricoxib, Etynodiol, Eucalyptus oil, Evening primrose oil, Everolimus, Ezogabine, Factor IX Complex (Human), Factor XIII (human), Favipiravir, Febuxostat, Fedratinib, Felodipine, Fenbufen, Fenofibrate, Fenofibric acid, Fenoldopam, Fenoprofen, Fenproporex, Fenquizone, Fentanyl, Fentiazac, Ferulic acid, Fesoterodine, Fexofenadine, Fibrinogen human, Fibrinolysin, Finasteride, Firocoxib, Flavoxate, Flibanserin, Floctafenine, Flomoxef, Florbetaben (18F), Florbetapir (18F), Floxuridine, Fluconazole, Flucytosine, Fludarabine, Fludeoxyglucose (18F), Fluindione, Flumazenil, Flunixin, Fluocinolone acetonide, Fluocinonide, Fluocortolone, Fluorouracil, Fluoxetine, Flupirtine, Fluprednidene, Flurazepam, Flurbiprofen, Flurbiprofen axetil, Flutamide, Fluticasone, Fluticasone furoate, Fluticasone propionate, Fluvastatin, Fluvoxamine, Folic acid, Fomepizole, Fondaparinux, Formebolone, Formestane, Formic acid, Formononetin, Foscarnet, Fosfomycin, Fosinopril, Fosnetupitant, Fosphenytoin, Fostamatinib, Fostemsavir, Framycetin, Furazolidone, Furosemide, Fusidic acid, Gabapentin enacarbil, Gabexate, Gadobenic acid, Gadodiamide, Gadofosveset trisodium, Gadopentetic acid, Gadoteric acid, Gadoteridol, Ganciclovir, Gefitinib, Gemcitabine, Gemfibrozil, Gemtuzumab ozogamicin, Geneticin, Genistein, Gentamicin, Gentamicin C1a, Gestodene, Gestonorone, Gestrinone, Gilteritinib, Gimeracil, Ginkgo biloba, Givosiran, Glasdegib, Glecaprevir, Glipizide, Glyburide, Glycerol phenylbutyrate, Glycochenodeoxycholic Acid, Glycocholic acid, Golimumab, Golodirsen, Goserelin, Gossypol, Grapiprant, Grazoprevir, Guacetisal, Guanethidine, Guanfacine, Halofantrine, Haloperidol, Harmaline, Hemin, Heparin, Hesperetin, Hexestrol, Human interferon omega-1, Hydracarbazine, Hydralazine, Hydrochlorothiazide, Hydrocortisone, Hydrocortisone acetate, Hydrocortisone butyrate, Hydrocortisone cypionate, Hydrocortisone phosphate, Hydroflumethiazide, Hydrolyzed Cephalothin, Hydromorphone, Hydroxocobalamin, Hydroxyethyl Starch, Hydroxyprogesterone, Hydroxyprogesterone caproate, Hydroxytyrosol, Hydroxyurea, Hydroxyzine, Hygromycin B, Hyodeoxycholic Acid, Ibritumomab tiuxetan, Ibrutinib, Ibudilast, Ibuprofen, Ibuproxam, Ibutilide, Icatibant, Icosapent, Icosapent ethyl, Icotinib, Idarubicin, Idarucizumab, Idebenone, Idelalisib, Idraparinux, Ifetroban, Ifosfamide, Iloperidone, Iloprost, Imatinib, Imidafenacin, Imidazole salicylate, Imipramine, Indacaterol, Indalpine, Indapamide, Indigotindisulfonic acid, Indinavir, Indisulam, Indobufen, Indomethacin, Indoprofen, Infliximab, Inosine pranobex, Inositol, Inotersen, Inotuzumab ozogamicin, Interferon alfa, Interferon alfa-2a, Interferon alfa-2b, Interferon alfa-n1, Interferon alfa-n3, Interferon alfacon-1, Interferon beta-1b, Interferon gamma-1b, Invert sugar, Iobenguane sulfate I-123, Iodixanol, Ioflupane I-123, Iopromide, Iothalamic acid, Ioversol, Ioxilan, Ipecac, Ipilimumab, Iproniazid, Irinotecan, Isavuconazole, Isavuconazonium, Isepamicin, Isocarboxazid, Isoflavone, Isoniazid, Isosorbide, Isosorbide mononitrate, Isosulfan blue, Isotretinoin, Isoxicam, Isradipine, Istradefylline, Itraconazole, Ivacaftor, Ivosidenib, Ixabepilone, Ixazomib, Kallidinogenase, Kanamycin, Kebuzone, Ketamine, Ketanserin, Ketazolam, Ketoconazole, Ketoprofen, Ketorolac, Labetalol, Lamivudine, Lamotrigine, Laniquidar, Lansoprazole, Lapatinib, Larotrectinib, Lasmiditan, Latamoxef, Ledipasvir, Lefamulin, Lemborexant, Lenalidomide, Lenvatinib, Lepirudin, Lercanidipine, Lesinurad, Letaxaban, Letermovir, Leuprolide, Levamlodipine, Levobupivacaine, Levocarnitine, Levocetirizine, Levofloxacin, Levoketoconazole, Levomilnacipran, Levonorgestrel, Levosalbutamol, Licofelone, Lidocaine, Limaprost, Linagliptin, Linezolid, Linsidomine, Liothyronine, Lisinopril, Lithium carbonate, Lithium cation, Lithium citrate, Lixisenatide, Lofexidine, Lomitapide, Lomustine, Lonafarnib, Lonazolac, Loncastuximab tesirine, Lonidamine, Loperamide, Lopinavir, Loracarbef, Lorazepam, Lorcaserin, Lorlatinib, Lornoxicam, Lorpiprazole, Lovastatin, Loxapine, Loxoprofen, Lubiprostone, Lumacaftor, Lumiracoxib, Lusutrombopag, Lynestrenol, Macitentan, Magnesium carbonate, Magnesium chloride, Magnesium hydroxide, Magnesium salicylate, Magnesium trisilicate, Mangafodipir, Mannitol, Maprotiline, Maritime pine extract, Mebanazine, Mebutizide, Mecamylamine, Mechlorethamine, Meclofenamic acid, Medical Cannabis, Medrogestone, Medroxyprogesterone acetate, Mefenamic acid, Mefloquine, Mefruside, Megestrol acetate, Melagatran, Melengestrol acetate, Meloxicam, Melperone, Melphalan, Memantine, Meperidine, Mepivacaine, Meprednisone, Mercaptopurine, Meropenem, Mersalyl, Mesalazine, Mestranol, Metamfetamine, Metamizole, Metaxalone, Metformin, Methadone, Methallenestril, Methazolamide, Methimazole, Methotrexate, Methoxsalen, Methyclothiazide, Methyl salicylate, Methyl-1-testosterone, Methyldopa, Methylene blue, Methylestrenolone, Methylnaltrexone, Methyltestosterone, Methylthiouracil, Meticrane, Metoclopramide, Metolazone, Metoprolol, Metreleptin, Metronidazole, Metyrapone, Mibefradil, Mibolerone, Miconazole, Midazolam, Midostaurin, Mifepristone, Migalastat, Milnacipran, Milrinone, Minaprine, Mirabegron, Mitomycin, Mitotane, Mitoxantrone, Moclobemide, Modafinil, Mofebutazone, Mometasone, Mometasone furoate, Monteplase, Morniflumate, Moroctocog alfa, Morphine, Moxestrol, Moxisylyte, Muzolimine, Mycophenolate mofetil, Mycophenolic acid, N-acetyltyrosine, N-methylnicotinamide, Nabiximols, Nabumetone, Nadolol, Nadroparin, Nafamostat, Naftopidil, Naldemedine, Nalmefene, Naloxone, Naproxen, Naringenin, Nateglinide, Neamine, Nedaplatin, Nedocromil, Nefazodone, Nelarabine, Nelfinavir, Neomycin, Neratinib, Netilmicin, Netupitant, Nevirapine, Nialamide, Nicardipine, Nicorandil, Nifedipine, Nifenazone, Niflumic acid, Niguldipine, Nilotinib, Nilutamide, Nilvadipine, Nimesulide, Nintedanib, Nisoldipine, Nitrendipine, Nitric Oxide, Nitroaspirin, Nitrofurantoin, Nitroprusside, Nomegestrol, Nomegestrol acetate, Nonacog beta pegol, Norelgestromin, Norethindrone enanthate, Norethisterone, Norethynodrel, Norgestimate, Norgestrel, Norgestrienone, Nortriptyline, Novobiocin, NS-398, Obeticholic acid, Obinutuzumab, Octamoxin, Octinoxate, Octylphenoxy polyethoxyethanol, Odanacatib, Olaparib, Olsalazine, Omacetaxine mepesuccinate, Omadacycline, Ombitasvir, Omega-3 fatty acids, Omega-3-acid ethyl esters, Omega-3-carboxylic acids, Omeprazole, Ondansetron, ONT-093, Opium, Ormeloxifene, Oseltamivir, Osilodrostat, Osimertinib, Otamixaban, Oxabolone cipionate, Oxacillin, Oxaliplatin, Oxaprozin, Oxazepam, Oxcarbazepine, Oxybenzone, Oxybutynin, Oxycodone, Oxyphenbutazone, Oxyquinoline, p-Coumaric acid, Paclitaxel, Palbociclib, Paliperidone, Palonosetron, Pamidronic acid, Panobinostat, Pantoprazole, Pantothenic acid, Paramethasone, Parecoxib, Pargyline, Paritaprevir, Parnaparin, Paromomycin, Paroxetine, Patent Blue, Pazopanib, Pegaptanib, Peginesatide, Peginterferon alfa-2a, Peginterferon alfa-2b, Peginterferon beta-1a, Pemetrexed, Penbutolol, Penicillamine, Pentaerythritol tetranitrate, Pentamidine, Pentastarch, Pentetic acid, Pentobarbital, Pentosan polysulfate, Pentostatin, Pentoxifylline, Perampanel, Perindopril, Permethrin, Phenazopyridine, Phenelzine, Phenindione, Pheniprazine, Phenobarbital, Phenoxypropazine, Phenprocoumon, Phentolamine, Phenyl aminosalicylate, Phenylalanine, Phenylbutazone, Phenytoin, Pholcodine, Phosphocreatine, Phosphoric acid, Phylloquinone, Pibrentasvir, Picosulfuric acid, Picotamide, Pidotimod, Pimozide, Pindolol, Piperacillin, Piracetam, Piretanide, Pirlindole, Piroxicam, Pirprofen, Pitolisant, Pivhydrazine, Platelet Activating Factor, Plazomicin, Plerixafor, Polmacoxib, Polyestradiol phosphate, Polythiazide, Pomalidomide, Ponatinib, Ponesimod, Posaconazole, Potassium, Potassium acetate, Potassium bicarbonate, Potassium cation, Potassium chloride, Potassium citrate, Potassium Iodide, Potassium nitrate, Potassium perchlorate, Potassium sulfate, Pralatrexate, Pralidoxime, Pralsetinib, Pramipexole, Prasugrel, Pravastatin, Praziquantel, Prednisolone hemisuccinate, Prednisolone phosphate, Prednisone, Prednisone acetate, Prednylidene, Pregabalin, Primaquine, Primidone, Probenecid, Procainamide, Procaine, Procaine benzylpenicillin, Procarbazine, Progesterone, Proglumetacin, Promegestone, Promethazine, Propacetamol, Propafenone, Propantheline, Propiverine, Propranolol, Propylthiouracil, Propyphenazone, Proquazone, Protein C, Protein S human, Prothrombin, Protocatechualdehyde, Prucalopride, Puromycin, Pyrantel, Pyrazinamide, Pyridoxine, Pyrithione, Quercetin, Quetiapine, Quinacrine, Quinestrol, Quinethazone, Quingestanol, Quingestanol acetate, Quinidine, Quinine, Rabeprazole, Raltitrexed, Ramatroban, Ramelteon, Ranitidine, Ranolazine, Rasagiline, Regorafenib, Relcovaptan, Relugolix, Remdesivir, Reserpine, Resorcinol, Resveratrol, Reteplase, Revefenacin, Reviparin, Ribavirin, Ribociclib, Ribostamycin, Ridogrel, Rifampicin, Rifamycin, Rilonacept, Rilpivirine, Rimegepant, Ripretinib, Risperidone, Ritanserin, Ritonavir, Rituximab, Rizatriptan, Robenacoxib, Rofecoxib, Roflumilast, Rolapitant, Rolofylline, Romidepsin, Ropivacaine, Rosiglitazone, Rosuvastatin, Rucaparib, Rusalatide acetate, Ruxolitinib, Sacubitril, Safinamide, Safrazine, Salbutamol, Salicylamide, Salicylic acid, Salmeterol, Salmon calcitonin, Salsalate, Sapropterin, Saquinavir, Sarecycline, Sarpogrelate, Saruplase, Satralizumab, Saxagliptin, SC-236, Secobarbital, Secukinumab, Selegiline, Selenious acid, Selenium, Selexipag, Selumetinib, Semuloparin, Seproxetine, Sertraline, Sevoflurane, Sibutramine, Sildenafil, Silodosin, Siltuximab, Simeprevir, Simvastatin, Sirolimus, Sisomicin, Sitagliptin, Sodium acetate, Sodium aurothiomalate, Sodium citrate, Sodium fluoride, Sodium sulfate, Sofosbuvir, Solriamfetol, Sorafenib, Sorbitol, Sotorasib, Spiradoline, Spironolactone, SR-123781A, St. John's Wort, Stanolone, Stanolone acetate, Stiripentol, Streptokinase, Streptomycin, Streptozocin, Strontium chloride, Sucralfate, Sugammadex, Sulbactam, Sulfadiazine, Sulfamethoxazole, Sulfasalazine, Sulfinpyrazone, Sulindac, Sulodexide, Sumatriptan, Sunitinib, Susoctocog alfa, Suvorexant, Suxibuzone, Synthetic Conjugated Estrogens, A, Synthetic Conjugated Estrogens, B, Tacrolimus, Tadalafil, Tafamidis, Talazoparib, Talinolol, Talniflumate, Tamoxifen, Tamsulosin, Tariquidar, Tasimelteon, Taurochenodeoxycholic acid, Taurocholic acid, Tauroursodeoxycholic acid, Taxifolin, Tazemetostat, Tazobactam, Technetium Tc-99m exametazime, Technetium Tc-99m mebrofenin, Technetium Tc-99m oxidronate, Technetium Tc-99m pyrophosphate, Technetium Tc-99m sestamibi, Tedizolid phosphate, Teduglutide, Tegafur, Tegaserod, Telaprevir, Telavancin, Telithromycin, Telmisartan, Temazepam, Temozolomide, Temsirolimus, Tenecteplase, Tenidap, Teniposide, Tenofovir, Tenofovir alafenamide, Tenofovir disoproxil, Tenoxicam, Tepotinib, Tepoxalin, Terbutaline, Terfenadine, Teriflunomide, Tesmilifene, Testolactone, Testosterone, Testosterone cypionate, Testosterone enantate benzilic acid hydrazone, Testosterone enanthate, Testosterone propionate, Testosterone succinate, Testosterone undecanoate, Tetracycline, Tetradecyl hydrogen sulfate (ester), Tezacaftor, Thalidomide, Theobromine, Thiabendazole, Thiethylperazine, Thiosalicylic acid, Thiotepa, Tiapride, Tiaprofenic acid, Tibolone, Ticagrelor, Ticlopidine, Tienilic acid, Tiludronic acid, Timolol, Tinidazole, Tinoridine, Tinzaparin, Tioclomarol, Tioguanine, Tiopronin, Tiotropium, Tipranavir, Tirofiban, Tivozanib, Tixocortol, Tobramycin, Tocilizumab, Tocopherol, Tocopherylquinone, Tofacitinib, Tolazamide, Tolbutamide, Tolcapone, Tolfenamic acid, Tolmetin, Toloxatone, Tolterodine, Tolvaptan, Topiramate, Topiroxostat, Topotecan, Torasemide, Toremifene, Tositumomab, Trabectedin, Tramadol, Trametinib, Tranilast, Tranylcypromine, Trapidil, Trastuzumab emtansine, Trazodone, Trenonacog alfa, Treprostinil, Trestolone, Trestolone acetate, Tretinoin, Triamcinolone, Triamterene, Triazolam, Trichlormethiazide, Triethylenetetramine, Trifluridine, Triflusal, Trilaciclib, Trimebutine, Trimethoprim, Trimetrexate, Trimipramine, Tripamide, Triptolide, Troglitazone, Trolamine salicylate, Troleandomycin, Tropisetron, Troxerutin, Tucatinib, Turoctocog alfa, Turoctocog alfa pegol, Ubrogepant, Udenafil, Ularitide, Ulipristal, Umbralisib, Umeclidinium, Urokinase, Ursodeoxycholic acid, Vaborbactam, Valaciclovir, Valbenazine, Valdecoxib, Valganciclovir, Valspodar, Vancomycin, Vandetanib, Vardenafil, Varenicline, Vatreptacog alfa, Velpatasvir, Vemurafenib, Venetoclax, Venlafaxine, Verapamil, Vicriviroc, Vilanterol, Viloxazine, Vinblastine, Vincristine, Vindesine, Vinflunine, Vinorelbine, Vismodegib, Vitamin E, Voclosporin, Von Willebrand factor human, Vorapaxar, Voriconazole, Vorinostat, Vortioxetine, Voxilaprevir, Warfarin, Ximelagatran, Xipamide, Zaleplon, Zaltoprofen, Zanamivir, Zeranol, Zidovudine, Zimelidine, Zinc citrate, Ziprasidone, Zomepirac, Zonisamide, Zosuquidar" />
          <attvalue for="13" value="EUCTR2020-002282-33-DE, NCT04508023, NCT04416048, NCT04504032, NCT04394377, NCT04324463, NCT04351724, EUCTR2020-001302-30-AT, NCT04333407" />
          <attvalue for="14" value="2, 3, 3, 2, 4, 3, 2, 3, 2, Not Available" />
          <attvalue for="15" value="https://www.clinicaltrialsregister.eu/ctr-search/search?query=eudract_number:2020-002282-33, https://clinicaltrials.gov/show/NCT04508023, https://clinicaltrials.gov/show/NCT04416048, https://clinicaltrials.gov/show/NCT04504032, https://clinicaltrials.gov/show/NCT04394377, https://clinicaltrials.gov/show/NCT04324463, https://clinicaltrials.gov/show/NCT04351724, https://www.clinicaltrialsregister.eu/ctr-search/search?query=eudract_number:2020-001302-30, https://clinicaltrials.gov/show/NCT04333407" />
          <attvalue for="16" value="Rivaroxaban" />
          <attvalue for="17" value="https://www.drugbank.ca/structures/DB06228/image.svg" />
          <attvalue for="18" value="Drug" />
          <attvalue for="19" value="7" />
          <attvalue for="20" value="0.1872333198887639" />
          <attvalue for="21" value="0.0" />
          <attvalue for="22" value="0.00196202906228369" />
          <attvalue for="23" value="1.0" />
          <attvalue for="24" value="16" />
          <attvalue for="25" value="#FC5F67" />
          <attvalue for="26" value="#FB3640" />
        </attvalues>
      </node>
      <node id="Glutathione" label="Glutathione">
        <attvalues>
          <attvalue for="0" value="DB00143" />
          <attvalue for="1" value="C(CC(=O)N[C@@H](CS)C(=O)NCC(=O)O)[C@@H](C(=O)O)N" />
          <attvalue for="2" value="V" />
          <attvalue for="3" value="V03" />
          <attvalue for="4" value="V03A" />
          <attvalue for="5" value="V03AB" />
          <attvalue for="6" value="V03AB32" />
          <attvalue for="7" value="Microsomal glutathione S-transferase 3, Hematopoietic prostaglandin D synthase, Glutathione S-transferase A1, Glutathione S-transferase A2, Microsomal glutathione S-transferase 1, S-formylglutathione hydrolase, Gamma-glutamyltranspeptidase 1, Glutathione S-transferase Mu 2, Glutaredoxin-1, Phospholipid hydroperoxide glutathione peroxidase, mitochondrial, Glutathione S-transferase Mu 5, Glutathione peroxidase 6, Hydroxyacylglutathione hydrolase, mitochondrial, Glutathione peroxidase, Glutathione peroxidase 7, Microsomal glutathione S-transferase 2, Glutathione S-transferase omega-2, Glutaredoxin-2, mitochondrial, Lactoylglutathione lyase, Leukotriene C4 synthase, Glutathione reductase, mitochondrial, Glutathione synthetase, Glutathione S-transferase Mu 1, Glutathione S-transferase kappa 1, Glutathione S-transferase A3, Glutathione S-transferase Mu 3, Glutathione S-transferase A4, Glutathione S-transferase Mu 4, Glutathione S-transferase A5, Glutathione S-transferase P, Glutathione S-transferase omega-1, Glutathione peroxidase 1, Glutathione peroxidase 2, Glutathione S-transferase theta-1, Maleylacetoacetate isomerase, Epididymal secretory glutathione peroxidase, Glutathione peroxidase 3, Aldose reductase, Matrix metalloproteinase-9, Cytochrome P450 3A4, Probable glutathione peroxidase 8" />
          <attvalue for="8" value="Glutathione S-transferase A2, Glutathione S-transferase A1" />
          <attvalue for="9" value="" />
          <attvalue for="10" value="Multidrug resistance-associated protein 1, Canalicular multispecific organic anion transporter 1, Canalicular multispecific organic anion transporter 2, Multidrug resistance-associated protein 4, Multidrug resistance-associated protein 5" />
          <attvalue for="11" value="Enzyme, Enzyme, Enzyme, Enzyme, Enzyme, Enzyme, Enzyme, Enzyme, Not Available, Enzyme, Enzyme, Not Available, Enzyme, Not Available, Not Available, Enzyme, Enzyme, Not Available, Enzyme, Enzyme, Enzyme, Not Available, Enzyme, Enzyme, Enzyme, Enzyme, Enzyme, Enzyme, Enzyme, Enzyme, Enzyme, Enzyme, Not Available, Enzyme, Enzyme, Not Available, Not Available, Enzyme, Enzyme, Enzyme, Not Available" />
          <attvalue for="12" value="" />
          <attvalue for="13" value="ISRCTN34160010" />
          <attvalue for="14" value="Not Available" />
          <attvalue for="15" value="http://isrctn.com/ISRCTN34160010" />
          <attvalue for="16" value="Glutathione" />
          <attvalue for="17" value="https://www.drugbank.ca/structures/DB00143/image.svg" />
          <attvalue for="18" value="Drug" />
          <attvalue for="19" value="10" />
          <attvalue for="20" value="0.27200562515034327" />
          <attvalue for="21" value="0.038281796754476266" />
          <attvalue for="22" value="0.03857756433863736" />
          <attvalue for="23" value="0.13333333333333333" />
          <attvalue for="24" value="103" />
          <attvalue for="25" value="#FC5F67" />
          <attvalue for="26" value="#FB3640" />
        </attvalues>
      </node>
      <node id="Diphenhydramine" label="Diphenhydramine">
        <attvalues>
          <attvalue for="0" value="DB01075" />
          <attvalue for="1" value="CN(C)CCOC(C1=CC=CC=C1)C2=CC=CC=C2" />
          <attvalue for="2" value="D, R" />
          <attvalue for="3" value="D04, R06" />
          <attvalue for="4" value="R06A, D04A" />
          <attvalue for="5" value="R06AA, D04AA" />
          <attvalue for="6" value="D04AA33, D04AA32, R06AA52, R06AA02" />
          <attvalue for="7" value="Histamine H1 receptor, Muscarinic acetylcholine receptor M2" />
          <attvalue for="8" value="Cytochrome P450 2D6, Cytochrome P450 2C9, Cytochrome P450 2C19, Prostaglandin G/H synthase 1" />
          <attvalue for="9" value="" />
          <attvalue for="10" value="Solute carrier family 22 member 2, Solute carrier family 22 member 5" />
          <attvalue for="11" value="Membrane receptor, Membrane receptor" />
          <attvalue for="12" value="(R)-warfarin, (S)-Warfarin, 1-(2-Phenylethyl)-4-phenyl-4-acetoxypiperidine, 1,10-Phenanthroline, 1,2-Benzodiazepine, 2,5-Dimethoxy-4-ethylamphetamine, 2,5-Dimethoxy-4-ethylthioamphetamine, 4-Bromo-2,5-dimethoxyamphetamine, 4-Methoxyamphetamine, 5-methoxy-N,N-dimethyltryptamine, 7-Nitroindazole, 7,8-Dichloro-1,2,3,4-tetrahydroisoquinoline, Abatacept, Abediterol, Abexinostat, Abiraterone, Acebutolol, Acenocoumarol, Acepromazine, Aceprometazine, Acetazolamide, Acetohexamide, Acetophenazine, Acetyl sulfisoxazole, Acetyldigoxin, Acetylglycinamide chloral hydrate, Aclidinium, Acotiamide, Acrivastine, Adalimumab, Adenosine, Adinazolam, Adipiplon, Adrafinil, Afelimomab, Agmatine, Agomelatine, Ajmaline, Ajulemic acid, Alaproclate, Alcuronium, Alfaxalone, Alfentanil, Alfuzosin, Alimemazine, Allobarbital, Alloin, Almotriptan, Alogliptin, Alosetron, Alpelisib, Alphacetylmethadol, Alphaprodine, Alprazolam, Alprenolol, Alverine, Amantadine, Ambenonium, Amibegron, Amifampridine, Amineptine, Aminophenazone, Amiodarone, Amisulpride, Amitraz, Amitriptyline, Amitriptylinoxide, Amobarbital, Amodiaquine, Amoxapine, Amperozide, Amphetamine, Amprenavir, Anagrelide, Anakinra, Aniracetam, Anisodamine, Anisotropine methylbromide, Antazoline, Antipyrine, Apalutamide, APD791, Apixaban, Apomorphine, Apremilast, Aprindine, Aprobarbital, Apronalide, Aprotinin, Arachidonic Acid, Aranidipine, Arbaclofen Placarbil, Arbutamine, Arformoterol, Aripiprazole, Aripiprazole lauroxil, Armodafinil, Arotinolol, Arsenic trioxide, Artemether, Artenimol, Articaine, Asenapine, Astemizole, Asunaprevir, Atazanavir, Atenolol, Atomoxetine, Atovaquone, Atracurium, Atracurium besylate, Atropine, Avanafil, Avapritinib, Avasimibe, Avatrombopag, Azaperone, Azatadine, AZD-3043, Azelastine, Azimilide, Azithromycin, Baclofen, Bambuterol, Barbexaclone, Barbital, Batefenterol, Beclamide, Bedaquiline, Benactyzine, Bencyclane, Bendroflumethiazide, Benidipine, Benmoxin, Benperidol, Bentazepam, Benzatropine, Benzbromarone, Benzhydrocodone, Benzilone, Benzocaine, Benzoctamine, Benzphetamine, Benzquinamide, Benzthiazide, Benzyl alcohol, Benzylpenicilloyl polylysine, Bepridil, Berotralstat, Betahistine, Betaine, Betaxolol, Bethanidine, Bevantolol, Bevonium, Bexarotene, Bezitramide, Bicifadine, Bifemelane, Bifeprunox, Bilastine, Biperiden, Bisacodyl, Bisoxatin, Bitolterol, BL-1020, Black cohosh, Blonanserin, Bopindolol, Bornaprine, Bortezomib, Bosentan, Botulinum toxin type A, Botulinum toxin type B, Bretylium, Brexanolone, Brexpiprazole, Brilaroxazine, Brimonidine, Brivaracetam, Brofaromine, Bromazepam, Bromisoval, Bromocriptine, Bromperidol, Brompheniramine, Brotizolam, Bucindolol, Buclizine, Bufotenine, Bufuralol, Bunaftine, Bupivacaine, Bupranolol, Buprenorphine, Bupropion, Buserelin, Buspirone, Butabarbital, Butalbital, Butaperazine, Butobarbital, Butorphanol, Butriptyline, Butylscopolamine, Butyrfentanyl, Cabergoline, Cabozantinib, Calcium polycarbophil, Camazepam, Camylofin, Canakinumab, Candesartan, Candesartan cilexetil, Cannabidiol, Cannabidivarin, Cannabinol, Capecitabine, Capsaicin, Captodiame, Carbamazepine, Carbinoxamine, Carboxymethylcellulose, Carbromal, Carbutamide, Carfentanil, Carfentanil, C-11, Cariporide, Cariprazine, Carisbamate, Carisoprodol, Caroxazone, Carvedilol, Castor oil, Cathinone, Celecoxib, Celiprolol, Ceritinib, Cerivastatin, Cerlapirdine, Certolizumab pegol, Cetirizine, Cevimeline, Chloral hydrate, Chlorcyclizine, Chlordiazepoxide, Chlorhexadol, Chlormezanone, Chloroprocaine, Chloroquine, Chlorothiazide, Chlorphenoxamine, Chlorphentermine, Chlorproethazine, Chlorpromazine, Chlorpropamide, Chlorprothixene, Chlorthalidone, Chlorzoxazone, Cholecalciferol, Choline, Cibenzoline, Ciclesonide, Cicletanine, Cilansetron, Cilostazol, Cimetidine, Cimetropium, Cinacalcet, Cinazepam, Cinchocaine, Cinitapride, Cinnarizine, Cinolazepam, Cinoxacin, Ciprofloxacin, Cirazoline, Cisapride, Cisatracurium, Cisplatin, Citalopram, Clarithromycin, Clemastine, Clenbuterol, Clevidipine, Clidinium, Clobazam, Clofarabine, Clofazimine, Clomethiazole, Clomipramine, Clonazepam, Clonidine, Clopenthixol, Clopidogrel, Cloranolol, Clorazepic acid, Clorgiline, Clothiapine, Clotiazepam, Cloxazolam, Clozapine, Cobicistat, Cocaine, Coumaphos, Coumarin, Crizotinib, CUDC-101, CUDC-907, Curcumin sulfate, Cyamemazine, Cyclizine, Cyclobarbital, Cyclobenzaprine, Cyclopenthiazide, Cyclopentolate, Cyclophosphamide, Cyclopropane, Cyclosporine, Cycrimine, Cyproheptadine, Dabrafenib, Dacomitinib, Dalfampridine, Dantrolene, Dantron, Dapagliflozin, Dapoxetine, Dapsone, Darifenacin, Darunavir, Dasabuvir, Dasatinib, Deacetylbisacodyl, Deanol, Debrisoquine, Decamethonium, Degarelix, Dehydrocholic acid, Delafloxacin, Delamanid, Delavirdine, Delorazepam, Demecarium, Deoxyepinephrine, Deramciclane, Desflurane, Desipramine, Desloratadine, Desogestrel, Desomorphine, Desvenlafaxine, Detomidine, Deutetrabenazine, Dexbrompheniramine, Dexchlorpheniramine, Dexchlorpheniramine maleate, Dexetimide, Dexfenfluramine, Dexibuprofen, Dexloxiglumide, Dexmedetomidine, Dexmethylphenidate, Dextofisopam, Dextroamphetamine, Dextromoramide, Dextropropoxyphene, Dexverapamil, Dezocine, Diacerein, Diamorphine, Diazepam, Dibenzepin, Dichloralphenazone, Dichlorvos, Diclofenac, Dicoumarol, Dicyclomine, Diethyl ether, Diethylcarbamazine, Diethylpropion, Diethylstilbestrol, Difemerine, Difenoxin, Difloxacin, Digitoxin, Digoxin, Dihexyverine, Dihydro-2-thioxo-5-((5-(2-(trifluoromethyl)phenyl)-2-furanyl)methyl)-4,6(1H,5H)-pyrimidinedione, Dihydrocodeine, Dihydroergotamine, Dihydroetorphine, Dihydromorphine, Diltiazem, Dimenhydrinate, Dimetacrine, Dimethyl sulfoxide, Dimethyltryptamine, Dimetindene, Diosmin, Diphemanil, Diphenidol, Diphenoxylate, Dipotassium phosphate, Disopyramide, Distigmine, Disulfiram, Dixyrazine, DL-Methylephedrine, Dobutamine, Doconexent, Docusate, Dofetilide, Dolasetron, Domoic Acid, Domperidone, Donepezil, Dopamine, Dopexamine, Doramectin, Dosulepin, Dotarizine, Doxacurium, Doxazosin, Doxefazepam, Doxepin, Doxofylline, Doxorubicin, Doxylamine, DPDPE, Dronabinol, Dronedarone, Droperidol, Drotebanol, Droxidopa, Duloxetine, Dyclonine, Ebastine, Ecopipam, Edivoxetine, Edrophonium, Efavirenz, Efonidipine, Elagolix, Eletriptan, Eliglustat, Eltanolone, Eltoprazine, Eluxadoline, Emapalumab, Emedastine, Emepronium, Emetonium iodide, Emodin, Emylcamate, Enasidenib, Encainide, Enclomiphene, Encorafenib, Enflurane, Enoxacin, Entacapone, Entinostat, Entrectinib, Enzalutamide, Epanolol, Eperisone, Ephedra sinica root, Epinastine, Epinephrine, Epitizide, Eplivanserin, Erdafitinib, Ergoloid mesylate, Ergometrine, Eribulin, Erlotinib, Erythromycin, Esatenolol, Escitalopram, Esketamine, Eslicarbazepine, Eslicarbazepine acetate, Esmirtazapine, Esmolol, Esreboxetine, Estazolam, Estradiol, Estradiol acetate, Estradiol benzoate, Estradiol cypionate, Estradiol dienanthate, Estradiol valerate, Estrone sulfate, Eszopiclone, Etafedrine, Etanautine, Etanercept, Ethadione, Ethambutol, Ethanol, Ethchlorvynol, Ethinylestradiol, Ethosuximide, Ethotoin, Ethyl loflazepate, Ethylmorphine, Etifoxine, Etilefrine, Etiracetam, Etizolam, Etodolac, Etomidate, Etoperidone, Etoricoxib, Etorphine, Etravirine, Etybenzatropine, Everolimus, Ezogabine, Fabomotizole, Famotidine, Famphur, Farnesyl diphosphate, Farnesyl thiopyrophosphate, Fazadinium bromide, Febarbamate, Fedratinib, Felbamate, Felodipine, Fencamfamin, Fendiline, Fenfluramine, Fenofibrate, Fenoterol, Fenozolone, Fenpiverinium, Fentanyl, Fenthion, Fenyramidol, Fesoterodine, Flavoxate, Flecainide, Fleroxacin, Flibanserin, Floxuridine, Fluanisone, Fluconazole, Fludiazepam, Fluindione, Flumequine, Flunarizine, Flunitrazepam, Fluorouracil, Fluoxetine, Flupentixol, Fluphenazine, Flurazepam, Flurbiprofen, Fluspirilene, Fluticasone propionate, Fluvastatin, Fluvoxamine, Formoterol, Foscarnet, Fosphenytoin, Fospropofol, Fostemsavir, Frangula purshiana bark, Frovatriptan, Furazolidone, Fusidic acid, Gabapentin, Gabapentin enacarbil, Gaboxadol, Gadobenic acid, Galantamine, Gallamine, Gallamine triethiodide, Gallopamil, gamma-Hydroxybutyric acid, Gantacurium, Garenoxacin, Gatifloxacin, Gedocarnil, Gefitinib, Gemfibrozil, Gemifloxacin, Genistein, Gentamicin, Gepefrine, Gepirone, Geranylgeranyl diphosphate, Gilteritinib, Ginkgo biloba, Givinostat, Givosiran, Glasdegib, Glibornuride, Gliclazide, Glimepiride, Glipizide, Gliquidone, Glisoxepide, Glucagon, Glutethimide, Glyburide, Glycerin, Glycerol phenylbutyrate, Glycopyrronium, Golimumab, Goserelin, Granisetron, Grepafloxacin, Guanabenz, Guanfacine, GW842166, Halazepam, Halofantrine, Haloperidol, Halothane, Harmaline, Heptabarbital, Hexafluronium, Hexamethonium, Hexapropymate, Hexobarbital, Hexocyclium, Hexoprenaline, Higenamine, Histamine, Histrelin, Homatropine, Homatropine methylbromide, Huperzine A, Hyaluronidase, Hyaluronidase (human recombinant), Hyaluronidase (ovine), Hydracarbazine, Hydrochlorothiazide, Hydrocodone, Hydroflumethiazide, Hydromorphone, Hydroxychloroquine, Hydroxyzine, Hyoscyamine, Hypericin, Ibandronate, Ibipinabant, Ibrutinib, Ibutilide, Idalopirdine, Idarubicin, Ifenprodil, Iferanserin, Ifosfamide, Iloperidone, Imagabalin, Imatinib, Imidafenacin, Imipramine, Imipramine oxide, Indacaterol, Indalpine, Indapamide, Indenolol, Indiplon, Indisulam, Indomethacin, Infliximab, Inotersen, Iofetamine I-123, Ipecac, Ipidacrine, Ipratropium, Iprazochrome, Iprindole, Iproclozide, Iproniazid, Irbesartan, Isavuconazole, Isocarboxazid, Isoetharine, Isoflurane, Isoflurophate, Isometheptene, Isoniazid, Isoprenaline, Isopropamide, Isoxsuprine, Isradipine, Istradefylline, Itraconazole, Ivabradine, Ivosidenib, JNJ-26489112, Ketamine, Ketanserin, Ketazolam, Ketobemidone, Ketoconazole, Ketorolac, Konjac mannan, Labetalol, Lacidipine, Lacosamide, Lactitol, Lactulose, Lamivudine, Lamotrigine, Landiolol, Lanicemine, Lansoprazole, Lapatinib, Lasmiditan, Lefamulin, Leflunomide, Lemborexant, Lenvatinib, Lesinurad, Letermovir, Leuprolide, Levacetylmethadol, Levetiracetam, Levobetaxolol, Levobupivacaine, Levocabastine, Levocetirizine, Levodopa, Levofloxacin, Levomilnacipran, Levonordefrin, Levorphanol, Levosalbutamol, Levosimendan, Levosulpiride, Licofelone, Lidocaine, Lidoflazine, Linaclotide, Linagliptin, Linezolid, Lisdexamfetamine, Lisuride, Lithium carbonate, Lithium cation, Lobeglitazone, Lofentanil, Lofepramine, Lofexidine, Lomefloxacin, Lonafarnib, Loperamide, Lopinavir, Loprazolam, Lorajmine, Loratadine, Lorazepam, Lorcainide, Lorcaserin, Lormetazepam, Lornoxicam, Lorpiprazole, Lortalamine, Losartan, Lovastatin, Loxapine, Lubiprostone, Lumacaftor, Lumateperone, Lumefantrine, Lumiracoxib, Lurasidone, Lynestrenol, Lysergic acid diethylamide, m-Chlorophenylpiperazine, Macimorelin, Magnesium, Magnesium carbonate, Magnesium cation, Magnesium citrate, Magnesium glycinate, Magnesium hydroxide, Magnesium oxide, Magnesium peroxide, Magnesium sulfate, Magnesium trisilicate, Manidipine, Maprotiline, Mazaticol, Mazindol, Mebanazine, Mebeverine, Mebicar, Mebutamate, Mecamylamine, Mechlorethamine, Meclizine, Medazepam, Medetomidine, Medical Cannabis, Medifoxamine, Medroxyprogesterone acetate, Mefenamic acid, Mefenorex, Mefloquine, Melatonin, Melitracen, Meloxicam, Melperone, Memantine, Mepenzolate, Meperidine, Mephedrone, Mephenoxalone, Mephentermine, Mephenytoin, Mepindolol, Mepivacaine, Meprobamate, Meptazinol, Mepyramine, Mequitazine, Mesoridazine, Mestranol, Metahexamide, Metamfetamine, Metaraminol, Metaxalone, Metergoline, Metformin, Methacholine, Methadone, Methadyl acetate, Methanesulfonyl Fluoride, Methantheline, Methapyrilene, Methaqualone, Metharbital, Methimazole, Methocarbamol, Methohexital, Methotrimeprazine, Methoxamine, Methoxyflurane, Methoxyphenamine, Methscopolamine, Methscopolamine bromide, Methsuximide, Methyclothiazide, Methylcellulose, Methylene blue, Methylenedioxyethamphetamine, Methylpentynol, Methylphenobarbital, Methylphosphinic Acid, Methylthioninium, Methyprylon, Methysergide, Metixene, Metoclopramide, Metocurine, Metocurine iodide, Metolazone, Metoprolol, Metrifonate, Metronidazole, Metyrosine, Mexiletine, Mianserin, Mibefradil, Miconazole, Midazolam, Midodrine, Midomafetamine, Mifepristone, Milnacipran, Minaprine, Mineral oil, Minocycline, Mirabegron, Mirtazapine, Mivacurium, Mizolastine, MK-212, MMDA, Mocetinostat, Moclobemide, Modafinil, Moexipril, Molindone, Monopotassium phosphate, Montelukast, Moperone, Moricizine, Morphine, Mosapramine, Mosapride, Moxifloxacin, Moxonidine, MRK-409, N-(2-hydroxybenzyl)-2,5-dimethoxy-4-cyanophenylethylamine, Nabilone, Nabiximols, Nabumetone, Nadolol, Nafamostat, Naftidrofuryl, Nalbuphine, Nalidixic acid, Naloxegol, Naltrexone, Naluzotan, Naratriptan, Naronapride, Nateglinide, Nebivolol, Nefazodone, Nefiracetam, Nelfinavir, Nemonoxacin, Neocitrullamon, Neosaxitoxin, Neostigmine, Netupitant, Nevirapine, Niacin, Nialamide, Niaprazine, Nicardipine, Nicergoline, Niclosamide, Nicomorphine, Nicotine, Nifedipine, Niguldipine, Nilotinib, Nilutamide, Nilvadipine, Nimodipine, Nisoxetine, Nitrazepam, Nitrendipine, Nitrous oxide, Nizatidine, Nizofenone, Nomifensine, Nordazepam, Norepinephrine, Norfenefrine, Norfloxacin, Norgestimate, Normethadone, Nortriptyline, Noscapine, Nylidrin, Ocinaplon, Octamoxin, Octopamine, Octreotide, Ofloxacin, Olanzapine, Oliceridine, Olodaterol, Omeprazole, Ondansetron, Opipramol, Opium, Orbifloxacin, Orciprenaline, Oritavancin, Orphenadrine, Orvepitant, Osanetant, Osilodrostat, Ospemifene, Otilonium, Oxaflozane, Oxaliplatin, Oxamniquine, Oxandrolone, Oxaprotiline, Oxatomide, Oxazepam, Oxazepam acetate, Oxcarbazepine, Oxiracetam, Oxitriptan, Oxitropium, Oxolinic acid, Oxprenolol, Oxybuprocaine, Oxybutynin, Oxycodone, Oxyfedrine, Oxymetazoline, Oxymorphone, Oxypertine, Oxyphencyclimine, Oxyphenisatin, Oxyphenisatin acetate, Oxyphenonium, Oxytocin, Pagoclone, Paliperidone, Palmidrol, Palonosetron, Pancuronium, Panobinostat, Papaverine, Paraldehyde, Paramethadione, Paraoxon, Parecoxib, Pargyline, Paroxetine, Pasireotide, Pazopanib, Pazufloxacin, Pefloxacin, Peginterferon alfa-2b, Pegvisomant, Penbutolol, Penfluridol, Pentaerithrityl, Pentamidine, Pentazocine, Penthienate, Pentobarbital, Pentolinium, Perampanel, Perazine, Perflutren, Pergolide, Perhexiline, Periciazine, Perospirone, Perphenazine, Perphenazine enanthate, PF-00610355, Phenacemide, Phenacetin, Phenazocine, Phencyclidine, Phendimetrazine, Phenelzine, Phenethylamine, Pheneturide, Phenformin, Phenglutarimide, Phenibut, Pheniprazine, Pheniramine, Phenmetrazine, Phenobarbital, Phenolphthalein, Phenoperidine, Phenoxypropazine, Phenprobamate, Phenprocoumon, Phenserine, Phensuximide, Phentermine, Phenylbutazone, Phenylbutyric acid, Phenytoin, Phosmet, Physostigmine, Piclozotan, Picosulfuric acid, Pilsicainide, Pimozide, Pinaverium, Pinazepam, Pindolol, Pipamperone, Pipecuronium, Pipemidic acid, Pipenzolate, Piperaquine, Piperazine, Piperidolate, Pipotiazine, Pirbuterol, Pirenzepine, Piritramide, Pirlindole, Piromidic acid, Piroxicam, Pitavastatin, Pitolisant, Pivagabine, Pivhydrazine, Pizotifen, Plantago ovata seed, Plantago seed, Plecanatide, Poldine, Polycarbophil, Polyethylene glycol, Polythiazide, Pomalidomide, Ponatinib, Ponesimod, Posaconazole, Posiphen, Potassium chloride, Potassium sulfate, Pracinostat, Practolol, Prajmaline, Pralsetinib, Pramipexole, Pramlintide, Pramocaine, Pranlukast, Prasugrel, Prazepam, Prazosin, Pregabalin, Prenalterol, Prenylamine, Pridinol, Prifinium, Prilocaine, Primaquine, Primidone, Probenecid, Probucol, Procainamide, Procaine, Procarbazine, Procaterol, Prochlorperazine, Procyclidine, Profenamine, Progabide, Progesterone, Proguanil, Promazine, Promethazine, Propacetamol, Propafenone, Propanidid, Propantheline, Propiomazine, Propiopromazine, Propiverine, Propofol, Propranolol, Prothipendyl, Protokylol, Protriptyline, Proxibarbal, Prucalopride, Prulifloxacin, PRX-08066, Psilocybin, Pyrantel, Pyrazolam, Pyridostigmine, Pyrithyldione, Quazepam, Quetiapine, Quinethazone, Quinidine, Quinine, Quinupramine, Racepinephrine, Raclopride, Ractopamine, Ramelteon, Ramosetron, Ranitidine, Ranolazine, Rapacuronium, Rasagiline, Reboxetine, Regorafenib, Regramostim, Relugolix, Remacemide, Remifentanil, Remimazolam, Remoxipride, Renzapride, Repinotan, Reposal, Reproterol, Reserpine, Revefenacin, Rhein, Ribociclib, Ricolinostat, Rifamycin, Rilmenidine, Rilonacept, Rilpivirine, Riluzole, Rimiterol, Rimonabant, Risperidone, Ritanserin, Ritobegron, Ritodrine, Ritonavir, Rivastigmine, Rizatriptan, Rociverine, Rocuronium, Rofecoxib, Rolapitant, Rolipram, Romidepsin, Romifidine, Ropeginterferon alfa-2b, Ropinirole, Ropivacaine, Rosiglitazone, Rosoxacin, Rosuvastatin, Rotigotine, Roxithromycin, Rucaparib, Rufinamide, Rufloxacin, Rupatadine, Ruxolitinib, S-Ethylisothiourea, Safinamide, Safrazine, Salbutamol, Salicylic acid, Salmeterol, Salvinorin A, Saquinavir, Sarafloxacin, Saredutant, Sarpogrelate, Satralizumab, Scopolamine, Secobarbital, Secretin human, Secretin porcine, Secukinumab, Selegiline, Selumetinib, Sennosides, Seproxetine, Seratrodast, Serotonin, Sertindole, Sertraline, Sevoflurane, Sibutramine, Sildenafil, Siltuximab, Simendan, Simvastatin, Siponimod, Sitafloxacin, Sitaxentan, SLV319, Sodium ascorbate, Sodium cation, Sodium fluorophosphate, Sodium oxybate, Sodium phosphate, dibasic, Sodium phosphate, dibasic, unspecified form, Sodium phosphate, monobasic, Sodium phosphate, monobasic, unspecified form, Sodium sulfate, Sodium tartrate, Solabegron, Solifenacin, Solriamfetol, Sorafenib, Sorbitol, Sotalol, Sparfloxacin, Sparteine, St. John's Wort, Stiripentol, Styramate, Succinylcholine, Sufentanil, Sulfadiazine, Sulfamethizole, Sulfamethoxazole, Sulfamoxole, Sulfaphenazole, Sulfapyridine, Sulfate ion, Sulfinpyrazone, Sulfisoxazole, Sulpiride, Sulthiame, Sultopride, Sumatriptan, Sunitinib, Surinabant, Suvorexant, Synephrine, Tacrine, Tacrolimus, Tafenoquine, Talbutal, Talinolol, Talopram, Tamoxifen, Tamsulosin, Tandospirone, Tandutinib, Tapentadol, Taranabant, Tasimelteon, TD-8954, Technetium Tc-99m ciprofloxacin, Technetium Tc-99m tilmanocept, Tedisamil, Tegaserod, Telavancin, Telithromycin, Temafloxacin, Temazepam, Temefos, Temsirolimus, Tenamfetamine, Teniposide, Tenoxicam, Terbinafine, Terbutaline, Terfenadine, Terlipressin, Terodiline, Tertatolol, Tesmilifene, Testosterone, Testosterone cypionate, Testosterone enanthate, Testosterone undecanoate, Tetrabenazine, Tetracaine, Tetrahydrocannabivarin, Tetrahydropalmatine, Tetrazepam, Tetrodotoxin, Tetryzoline, Thalidomide, Theodrenaline, Theophylline, Thiamylal, Thiazinam, Thiethylperazine, Thiocolchicoside, Thiopental, Thiopropazate, Thioproperazine, Thioridazine, Thiotepa, Thiothixene, Thonzylamine, Tiagabine, Tianeptine, Tiapride, Ticagrelor, Ticlopidine, Tiemonium iodide, Tienilic acid, Tiletamine, Tilidine, Timepidium, Timolol, Tiotropium, Tipiracil, Tipranavir, Tizanidine, Tocilizumab, Tofisopam, Tolazamide, Tolbutamide, Tolcapone, Toloxatone, Tolperisone, Tolterodine, Topiramate, Topiroxostat, Torasemide, Toremifene, Trabectedin, Tramadol, Tramazoline, Tramiprosate, Tranilast, Tranylcypromine, Trazodone, Treprostinil, Tretamine, Tretinoin, Tretoquinol, Triazolam, Tricaine, Trichlormethiazide, Trichloroethylene, Triclabendazole, Triclofos, Tridihexethyl, Trifluoperazine, Trifluperidol, Triflupromazine, Trihexyphenidyl, Trimebutine, Trimethadione, Trimethaphan, Trimethobenzamide, Trimethoprim, Trimipramine, Tripelennamine, Triprolidine, Triptorelin, Troglitazone, Tropatepine, Tropicamide, Tropisetron, Trospium, Trovafloxacin, Tryptophan, Tubocurarine, Tucidinostat, Tulobuterol, Tyramine, Tyrothricin, Umeclidinium, Urapidil, Urethane, Vabicaserin, Valbenazine, Valdecoxib, Valnoctamide, Valproate bismuth, Valproic acid, Valpromide, Valsartan, Vandetanib, Vardenafil, Varenicline, Vecuronium, Vemurafenib, Venlafaxine, Veralipride, Verapamil, Vernakalant, Vicriviroc, Vigabatrin, Vilanterol, Vilazodone, Viloxazine, Vinbarbital, Vinblastine, Vinorelbine, Vinpocetine, Vinyl ether, Vinylbital, Vismodegib, Voriconazole, Vorinostat, Vortioxetine, Voxelotor, Warfarin, WIN 55212-2, Wortmannin, Xamoterol, Ximelagatran, Xylazine, Xylometazoline, YKP-1358, Yohimbine, Zafirlukast, Zaleplon, Zaltoprofen, Ziconotide, Zidovudine, Zileuton, Zimelidine, Ziprasidone, Zolazepam, Zolmitriptan, Zolpidem, Zonisamide, Zopiclone, Zotepine, Zuclopenthixol" />
          <attvalue for="13" value="IRCT20200504047298N3, NCT04456439" />
          <attvalue for="14" value="3, Not Available" />
          <attvalue for="15" value="http://en.irct.ir/trial/49696, https://clinicaltrials.gov/show/NCT04456439" />
          <attvalue for="16" value="Diphenhydramine" />
          <attvalue for="17" value="https://www.drugbank.ca/structures/DB01075/image.svg" />
          <attvalue for="18" value="Drug" />
          <attvalue for="19" value="4" />
          <attvalue for="20" value="0.2161404471803719" />
          <attvalue for="21" value="9.433749161257812e-05" />
          <attvalue for="22" value="0.012455771585608176" />
          <attvalue for="23" value="0.8333333333333334" />
          <attvalue for="24" value="30" />
          <attvalue for="25" value="#FC5F67" />
          <attvalue for="26" value="#FB3640" />
        </attvalues>
      </node>
      <node id="Ledipasvir" label="Ledipasvir">
        <attvalues>
          <attvalue for="0" value="DB09027" />
          <attvalue for="1" value="CC(C)[C@@H](C(=O)N1CC2(CC2)C[C@H]1C3=NC=C(N3)C4=CC5=C(C=C4)C6=C(C5(F)F)C=C(C=C6)C7=CC8=C(C=C7)N=C(N8)[C@@H]9[C@H]1CC[C@H](C1)N9C(=O)[C@H](C(C)C)NC(=O)OC)NC(=O)OC" />
          <attvalue for="2" value="J" />
          <attvalue for="3" value="J05" />
          <attvalue for="4" value="J05A" />
          <attvalue for="5" value="J05AP" />
          <attvalue for="6" value="J05AP51" />
          <attvalue for="7" value="Nonstructural protein 5A" />
          <attvalue for="8" value="" />
          <attvalue for="9" value="" />
          <attvalue for="10" value="Multidrug resistance protein 1, ATP-binding cassette sub-family G member 2" />
          <attvalue for="11" value="Not Available" />
          <attvalue for="12" value="Abacavir, Abemaciclib, Aceclofenac, Acemetacin, Acetaminophen, Acetazolamide, Acetyldigoxin, Acetylsalicylic acid, Aclidinium, Acrivastine, Acyclovir, Adefovir, Adefovir dipivoxil, Adenovirus type 7 vaccine live, Afatinib, Albutrepenonacog alfa, Alclofenac, Aldesleukin, Allopurinol, Allylestrenol, Almasilate, Alminoprofen, Almotriptan, Alogliptin, Aloglutamol, Alprazolam, Aluminium acetoacetate, Aluminium glycinate, Aluminium phosphate, Aluminum hydroxide, Amantadine, Ambrisentan, Amikacin, Amiloride, Aminophenazone, Amiodarone, Amitriptyline, Ammonium chloride, Amoxicillin, Amphetamine, Amphotericin B, Ampicillin, Amrinone, Ancestim, Anthrax vaccine, Antihemophilic factor (recombinant), PEGylated, Antipyrine, Antithrombin III human, Antrafenine, Apalutamide, Apixaban, Apramycin, Apremilast, Arbekacin, Arformoterol, Arotinolol, Arsenic trioxide, Asenapine, Asunaprevir, Atazanavir, Atomoxetine, Auranofin, Aurothioglucose, Avanafil, Avatrombopag, Axitinib, Azacitidine, Azapropazone, Azathioprine, Azelaic acid, Azosemide, Aztreonam, Bacillus calmette-guerin substrain connaught live antigen, Bacillus calmette-guerin substrain danish 1331 live antigen, Bacillus calmette-guerin substrain russian BCG-I live antigen, Bacillus calmette-guerin substrain tice live antigen, Bacitracin, Baclofen, Balsalazide, Baricitinib, BCG vaccine, Belantamab mafodotin, Belinostat, Belumosudil, Bendamustine, Bendroflumethiazide, Benorilate, Benoxaprofen, Benserazide, Benzatropine, Benznidazole, Benzthiazide, Benzydamine, Bepotastine, Berotralstat, Betrixaban, Bicisate, Binimetinib, Biricodar, Bismuth subgallate, Bismuth subnitrate, Bisoprolol, Bisoxatin, Bleomycin, Blonanserin, Bortezomib, Bosutinib, Brefeldin A, Brentuximab vedotin, Brivaracetam, Bromazepam, Bromotheophylline, Budesonide, Bumadizone, Bumetanide, Bupropion, Buspirone, Butabarbital, Buthiazide, Cabazitaxel, Cabergoline, Calcium carbonate, Calcium silicate, Canagliflozin, Canrenoic acid, Canrenone, Capecitabine, Capmatinib, Capreomycin, Carbamazepine, Carbaspirin calcium, Carbidopa, Carboplatin, Carfilzomib, Carmustine, Carprofen, Carvedilol, Cefacetrile, Cefaclor, Cefadroxil, Cefaloridine, Cefalotin, Cefamandole, Cefapirin, Cefatrizine, Cefazedone, Cefazolin, Cefbuperazone, Cefcapene, Cefdinir, Cefditoren, Cefepime, Cefetamet, Cefmenoxime, Cefmetazole, Cefminox, Cefodizime, Cefonicid, Cefoperazone, Ceforanide, Cefotaxime, Cefotetan, Cefotiam, Cefoxitin, Cefozopran, Cefpiramide, Cefpirome, Cefpodoxime, Cefprozil, Cefradine, Cefroxadine, Cefsulodin, Ceftaroline fosamil, Ceftazidime, Ceftezole, Ceftibuten, Ceftizoxime, Ceftobiprole, Ceftolozane, Ceftriaxone, Cefuroxime, Celecoxib, Cephalexin, Cephaloglycin, Cephalothin Group, Ceritinib, Certolizumab pegol, Cethromycin, Cetirizine, Cevimeline, Chloral hydrate, Chloroquine, Chlorothiazide, Chloroxylenol, Chlorpromazine, Chlorpropamide, Chlorthalidone, Chlorzoxazone, Choline C 11, Choline magnesium trisalicylate, Choline salicylate, Chondroitin sulfate, Chromic chloride, Chromic citrate, Chromic nitrate, Chromium, Chromium gluconate, Chromium nicotinate, Chromous sulfate, Cicletanine, Cidofovir, Cilostazol, Cimetidine, Cimicoxib, Ciprofloxacin, Cisplatin, Clarithromycin, Clevidipine, Clobazam, Clofarabine, Clofazimine, Clofenamide, Clomifene, Clomipramine, Clonazepam, Clonixin, Clopamide, Clorazepic acid, Clorexolone, Clove oil, Clozapine, Cobicistat, Cobimetinib, Colchicine, Colistimethate, Colistin, Conivaptan, Conjugated estrogens, Copanlisib, Corifollitropin alfa, Crizotinib, Cyanocobalamin, Cyclopenthiazide, Cyclosporine, Cyclothiazide, Dabigatran etexilate, Dabrafenib, Dacarbazine, Daclatasvir, Dacomitinib, Dactinomycin, Dalfampridine, Dapagliflozin, Daptomycin, Darolutamide, Darunavir, Dasabuvir, Dasatinib, Deferiprone, Delafloxacin, Desipramine, Desmopressin, Desvenlafaxine, Deutetrabenazine, Dexamethasone acetate, Dexibuprofen, Dexketoprofen, Dexlansoprazole, Dexmedetomidine, Dexniguldipine, Dexpanthenol, Dexrabeprazole, Dexrazoxane, Dextran, Diatrizoate, Diazepam, Dichlorobenzyl alcohol, Diclofenac, Diclofenamide, Dicyclomine, Didanosine, Dienogest, Difenpiramide, Diflunisal, Difluocortolone, Digitoxin, Digoxin, Dihydrostreptomycin, Dimercaprol, Dimetacrine, Dimethyl sulfoxide, Diosmin, Disopyramide, DL-Methylephedrine, Dobutamine, Dolutegravir, Dopamine, Doripenem, Doxacurium, Doxepin, Doxorubicin, Doxycycline, Dronedarone, Drospirenone, Droxicam, Droxidopa, Duloxetine, Duvelisib, Dyphylline, Edoxaban, Edrophonium, Efonidipine, Elacridar, Elagolix, Elbasvir, Eliglustat, Enalaprilat, Enasidenib, Enfortumab vedotin, Entrectinib, Enzalutamide, Epinastine, Epirizole, Epitizide, Eplerenone, Epoprostenol, Erdafitinib, Ertapenem, Ertugliflozin, Erythromycin, Esomeprazole, Estazolam, Estradiol, Estradiol acetate, Estradiol cypionate, Estradiol dienanthate, Estradiol valerate, Estrone sulfate, Eszopiclone, Etacrynic acid, Etafedrine, Ethambutol, Ethenzamide, Ethoxzolamide, Etodolac, Etofenamate, Etomidate, Etonogestrel, Etoperidone, Etoposide, Etoricoxib, Etravirine, Eucalyptus oil, Evening primrose oil, Everolimus, Ezogabine, Famotidine, Favipiravir, Fedratinib, Fenbufen, Fenofibrate, Fenofibric acid, Fenoldopam, Fenoprofen, Fenproporex, Fenquizone, Fentanyl, Fentiazac, Fesoterodine, Fexofenadine, Firocoxib, Flavoxate, Flibanserin, Floctafenine, Flomoxef, Florbetaben (18F), Florbetapir (18F), Floxuridine, Fluconazole, Flucytosine, Fludeoxyglucose (18F), Flumazenil, Flunixin, Fluocinolone acetonide, Flupirtine, Flurazepam, Flurbiprofen, Flutamide, Fluvoxamine, Folic acid, Fomepizole, Fondaparinux, Formestane, Foscarnet, Fosfomycin, Fosinopril, Fostemsavir, Framycetin, Furosemide, Gabapentin enacarbil, Gadobenic acid, Gadodiamide, Gadofosveset trisodium, Gadopentetic acid, Gadoteric acid, Gadoteridol, Ganciclovir, Gemcitabine, Gemfibrozil, Geneticin, Gentamicin, Gentamicin C1a, Gilteritinib, Gimeracil, Givosiran, Glasdegib, Glecaprevir, Glipizide, Glycerol phenylbutyrate, Golodirsen, Goserelin, Grapiprant, Grazoprevir, Guacetisal, Guanethidine, Guanfacine, Haloperidol, Human adenovirus e serotype 4 strain cl-68578 antigen, Hydralazine, Hydrochlorothiazide, Hydroflumethiazide, Hydrolyzed Cephalothin, Hydromorphone, Hydrotalcite, Hydroxocobalamin, Hydroxyethyl Starch, Hygromycin B, Ibuprofen, Ibuproxam, Ibutilide, Icatibant, Icosapent, Idarucizumab, Idebenone, Idelalisib, Ifosfamide, Imidafenacin, Imidazole salicylate, Imipramine, Indacaterol, Indapamide, Indigotindisulfonic acid, Indisulam, Indobufen, Indomethacin, Indoprofen, Inosine pranobex, Inositol, Inotersen, Inotuzumab ozogamicin, Invert sugar, Iobenguane sulfate I-123, Iodixanol, Ioflupane I-123, Iopromide, Iothalamic acid, Ioversol, Ioxilan, Ipecac, Ipilimumab, Isavuconazole, Isavuconazonium, Isepamicin, Isoflavone, Isoniazid, Isosorbide, Isosorbide mononitrate, Isosulfan blue, Isotretinoin, Isoxicam, Isradipine, Istradefylline, Itraconazole, Ivacaftor, Ivosidenib, Ixabepilone, Ixazomib, Kanamycin, Kebuzone, Ketamine, Ketazolam, Ketoconazole, Ketoprofen, Ketorolac, Labetalol, Lafutidine, Lamivudine, Lamotrigine, Laniquidar, Lansoprazole, Lapatinib, Larotrectinib, Lasmiditan, Latamoxef, Lavoltidine, Lefamulin, Lemborexant, Lenalidomide, Lenvatinib, Lesinurad, Leuprolide, Levobupivacaine, Levocarnitine, Levocetirizine, Levofloxacin, Levoketoconazole, Levomilnacipran, Levosalbutamol, Levothyroxine, Linagliptin, Liothyronine, Lisinopril, Lithium carbonate, Lithium cation, Lithium citrate, Lixisenatide, Lofexidine, Lomitapide, Lonafarnib, Lonazolac, Loncastuximab tesirine, Loperamide, Lopinavir, Loracarbef, Lorazepam, Lorcaserin, Lornoxicam, Lorpiprazole, Loxapine, Loxoprofen, Lubiprostone, Lumacaftor, Lumiracoxib, Lusutrombopag, Macitentan, Magaldrate, Magnesium carbonate, Magnesium chloride, Magnesium hydroxide, Magnesium oxide, Magnesium peroxide, Magnesium salicylate, Magnesium silicate, Magnesium trisilicate, Mangafodipir, Mannitol, Maprotiline, Mebutizide, Mecamylamine, Meclofenamic acid, Medroxyprogesterone acetate, Mefenamic acid, Mefloquine, Mefruside, Megestrol acetate, Meloxicam, Melperone, Memantine, Meperidine, Mepivacaine, Meropenem, Mersalyl, Mesalazine, Metamfetamine, Metamizole, Metaxalone, Metformin, Methadone, Methantheline, Methazolamide, Methimazole, Methotrexate, Methoxsalen, Methyclothiazide, Methyldopa, Methylene blue, Methylnaltrexone, Methyltestosterone, Metiamide, Meticrane, Metildigoxin, Metoclopramide, Metolazone, Metoprolol, Metyrapone, Mibefradil, Midazolam, Mifepristone, Migalastat, Milnacipran, Milrinone, Mirabegron, Mofebutazone, Morniflumate, Morphine, Moxisylyte, Muzolimine, Mycophenolate mofetil, Mycophenolic acid, N-acetyltyrosine, N-methylnicotinamide, Nabumetone, Nadolol, Naldemedine, Nalmefene, Naloxegol, Naloxone, Naproxen, Nateglinide, Neamine, Nedaplatin, Nedocromil, Nefazodone, Neomycin, Neratinib, Netilmicin, Netupitant, Nicorandil, Nifedipine, Nifenazone, Niflumic acid, Niguldipine, Nilotinib, Nilutamide, Nimesulide, Nintedanib, Niperotidine, Nisoldipine, Nitric Oxide, Nitroaspirin, Nitrofurantoin, Nitroprusside, Nizatidine, Norgestimate, Nortriptyline, NS-398, Octinoxate, Odanacatib, Olanzapine, Olsalazine, Omadacycline, Ombitasvir, Omeprazole, ONT-093, Opium, Oseltamivir, Osimertinib, Oxabolone cipionate, Oxacillin, Oxaprozin, Oxazepam, Oxybenzone, Oxyphenbutazone, Oxyquinoline, Palbociclib, Paliperidone, Palonosetron, Pamidronic acid, Panobinostat, Pantoprazole, Parecoxib, Paritaprevir, Paromomycin, Patent Blue, Pazopanib, Pegaptanib, Peginesatide, Pemetrexed, Penbutolol, Pentaerythritol tetranitrate, Pentamidine, Pentastarch, Pentetic acid, Pentobarbital, Pentostatin, Pentoxifylline, Perindopril, Permethrin, Phenazopyridine, Phenelzine, Phentolamine, Phenylbutazone, Pholcodine, Phosphocreatine, Phosphoric acid, Phylloquinone, Pibrentasvir, Picosulfuric acid, Pidotimod, Pindolol, Piperacillin, Piracetam, Piretanide, Pirlindole, Piroxicam, Pirprofen, Pitolisant, Plazomicin, Plerixafor, Polythiazide, Pomalidomide, Ponatinib, Posaconazole, Potassium, Potassium acetate, Potassium bicarbonate, Potassium cation, Potassium chloride, Potassium citrate, Potassium nitrate, Potassium perchlorate, Potassium sulfate, Pralatrexate, Pralidoxime, Pralsetinib, Pramipexole, Prasugrel, Pravastatin, Prednisolone phosphate, Prednisone, Pregabalin, Probenecid, Procainamide, Procaine benzylpenicillin, Proglumetacin, Promethazine, Propacetamol, Propafenone, Propantheline, Propiverine, Propranolol, Propyphenazone, Proquazone, Prucalopride, Puromycin, Pyrantel, Pyrazinamide, Pyridoxine, Pyrithione, Quetiapine, Quinethazone, Quinidine, Quinine, Rabeprazole, Ramelteon, Ranitidine, Ranolazine, Rasagiline, Regorafenib, Relugolix, Remdesivir, Reserpine, Resorcinol, Revefenacin, Ribavirin, Ribostamycin, Rifampicin, Rifamycin, Rifaximin, Rimegepant, Ripretinib, Ritonavir, Rivaroxaban, Rizatriptan, Robenacoxib, Rofecoxib, Roflumilast, Rolapitant, Rolofylline, Romidepsin, Ropivacaine, Rosiglitazone, Rosuvastatin, Roxatidine acetate, Rubella virus vaccine, Rucaparib, Ruxolitinib, Sacubitril, Salbutamol, Salicylamide, Salicylic acid, Salmon calcitonin, Salsalate, Sapropterin, Saquinavir, Sarecycline, Saxagliptin, SC-236, Secobarbital, Selenious acid, Selenium, Selexipag, Selumetinib, Sibutramine, Sildenafil, Silodosin, Simeprevir, Simvastatin, Sirolimus, Sisomicin, Sitagliptin, Sodium acetate, Sodium aurothiomalate, Sodium bicarbonate, Sodium fluoride, Sodium sulfate, Sodium zirconium cyclosilicate, Solriamfetol, Sorafenib, Sorbitol, Spiradoline, Spironolactone, St. John's Wort, Stiripentol, Streptomycin, Strontium chloride, Sucralfate, Sulbactam, Sulfadiazine, Sulfamethoxazole, Sulfasalazine, Sulindac, Sumatriptan, Suvorexant, Suxibuzone, Synthetic Conjugated Estrogens, A, Synthetic Conjugated Estrogens, B, Tacrolimus, Tadalafil, Talazoparib, Talinolol, Talniflumate, Tamoxifen, Tamsulosin, Tariquidar, Tasimelteon, Tazemetostat, Technetium Tc-99m exametazime, Technetium Tc-99m mebrofenin, Technetium Tc-99m oxidronate, Technetium Tc-99m pyrophosphate, Technetium Tc-99m sestamibi, Teduglutide, Tegafur, Tegaserod, Telaprevir, Telavancin, Temazepam, Temozolomide, Temsirolimus, Tenidap, Tenofovir disoproxil, Tenoxicam, Tepotinib, Tepoxalin, Terbutaline, Testolactone, Testosterone, Testosterone cypionate, Testosterone enanthate, Testosterone propionate, Testosterone undecanoate, Tetracycline, Tetradecyl hydrogen sulfate (ester), Tezacaftor, Theobromine, Thiabendazole, Thiethylperazine, Tiapride, Tiaprofenic acid, Ticagrelor, Ticlopidine, Tienilic acid, Tiludronic acid, Timolol, Tinidazole, Tinoridine, Tiopronin, Tiotropium, Tipranavir, Tirofiban, Tivozanib, Tixocortol, Tobramycin, Tocopherol, Tolazamide, Tolbutamide, Tolcapone, Tolfenamic acid, Tolmetin, Toloxatone, Tolterodine, Tolvaptan, Topiramate, Topiroxostat, Topotecan, Torasemide, Toremifene, Tositumomab, Tramadol, Trametinib, Trastuzumab emtansine, Trazodone, Triamterene, Triazolam, Trichlormethiazide, Triethylenetetramine, Trifluridine, Trilaciclib, Trimebutine, Trimethoprim, Trimetrexate, Trimipramine, Tripamide, Tropisetron, Tucatinib, Typhoid Vaccine Live, Ubrogepant, Ularitide, Umbralisib, Umeclidinium, Vaborbactam, Valaciclovir, Valbenazine, Valdecoxib, Valganciclovir, Valspodar, Vancomycin, Vandetanib, Vardenafil, Varenicline, Varicella zoster vaccine (live/attenuated), Velpatasvir, Vemurafenib, Venetoclax, Venlafaxine, Verapamil, Vibrio cholerae CVD 103-HgR strain live antigen, Vilanterol, Viloxazine, Vinblastine, Vincristine, Vinflunine, Voclosporin, Vonoprazan, Vorapaxar, Vortioxetine, Voxilaprevir, Warfarin, Xipamide, Yellow fever vaccine, Zaleplon, Zaltoprofen, Zanamivir, Zomepirac, Zonisamide, Zosuquidar" />
          <attvalue for="13" value="CTRI/2020/08/027345, NCT04460443, NCT04498936, NCT04530422" />
          <attvalue for="14" value="3, 2, 3, 4, 3" />
          <attvalue for="15" value="http://www.ctri.nic.in/Clinicaltrials/pmaindet2.php?trialid=45932, https://clinicaltrials.gov/show/NCT04460443, https://clinicaltrials.gov/show/NCT04498936, https://clinicaltrials.gov/show/NCT04530422" />
          <attvalue for="16" value="Ledipasvir" />
          <attvalue for="17" value="https://www.drugbank.ca/structures/DB09027/image.svg" />
          <attvalue for="18" value="Drug" />
          <attvalue for="19" value="3" />
          <attvalue for="20" value="0.010380622837370242" />
          <attvalue for="21" value="0.0" />
          <attvalue for="22" value="7.224809354460853e-19" />
          <attvalue for="23" value="1.0" />
          <attvalue for="24" value="89" />
          <attvalue for="25" value="#FC5F67" />
          <attvalue for="26" value="#FB3640" />
        </attvalues>
      </node>
      <node id="Spironolactone" label="Spironolactone">
        <attvalues>
          <attvalue for="0" value="DB00421" />
          <attvalue for="1" value="CC(=O)S[C@@H]1CC2=CC(=O)CC[C@@]2([C@@H]3[C@@H]1[C@@H]4CC[C@]5([C@]4(CC3)C)CCC(=O)O5)C" />
          <attvalue for="2" value="C" />
          <attvalue for="3" value="C03" />
          <attvalue for="4" value="C03D" />
          <attvalue for="5" value="C03DA" />
          <attvalue for="6" value="C03DA01" />
          <attvalue for="7" value="Mineralocorticoid receptor, Androgen receptor, Progesterone receptor, Glucocorticoid receptor, Cytochrome P450 11B2, mitochondrial, Steroid 17-alpha-hydroxylase/17,20 lyase, 3-oxo-5-alpha-steroid 4-dehydrogenase 1, 3-oxo-5-alpha-steroid 4-dehydrogenase 2, Polyprenol reductase, Sex hormone-binding globulin, Voltage-dependent calcium channel gamma-1 subunit, Voltage-dependent calcium channel gamma-2 subunit, Voltage-dependent calcium channel gamma-3 subunit, Voltage-dependent calcium channel gamma-4 subunit, Voltage-dependent calcium channel gamma-5 subunit, Voltage-dependent calcium channel gamma-6 subunit, Voltage-dependent calcium channel gamma-7 subunit, Voltage-dependent calcium channel gamma-8 subunit, Voltage-dependent calcium channel subunit alpha-2/delta-1, Voltage-dependent calcium channel subunit alpha-2/delta-2, Voltage-dependent calcium channel subunit alpha-2/delta-3, Voltage-dependent calcium channel subunit alpha-2/delta-4, Voltage-dependent L-type calcium channel subunit alpha-1C, Voltage-dependent L-type calcium channel subunit alpha-1D, Voltage-dependent L-type calcium channel subunit alpha-1F, Voltage-dependent L-type calcium channel subunit alpha-1S, Voltage-dependent L-type calcium channel subunit beta-1, Voltage-dependent L-type calcium channel subunit beta-2, Voltage-dependent L-type calcium channel subunit beta-3, Voltage-dependent L-type calcium channel subunit beta-4, Voltage-dependent N-type calcium channel subunit alpha-1B, Voltage-dependent P/Q-type calcium channel subunit alpha-1A, Voltage-dependent R-type calcium channel subunit alpha-1E, Voltage-dependent T-type calcium channel subunit alpha-1G, Voltage-dependent T-type calcium channel subunit alpha-1H, Voltage-dependent T-type calcium channel subunit alpha-1I, Nuclear receptor subfamily 1 group I member 2" />
          <attvalue for="8" value="Cytochrome P450 2C8, Cytochrome P450 11B1, mitochondrial" />
          <attvalue for="9" value="Serum albumin, Alpha-1-acid glycoprotein 1, Alpha-1-acid glycoprotein 2" />
          <attvalue for="10" value="Canalicular multispecific organic anion transporter 1, Multidrug resistance protein 1, Solute carrier organic anion transporter family member 1A2, Bile salt export pump" />
          <attvalue for="11" value="Transcription factor, Transcription factor, Transcription factor, Transcription factor, Enzyme, Enzyme, Enzyme, Enzyme, Enzyme, Secreted protein, Auxiliary transport protein, Auxiliary transport protein, Auxiliary transport protein, Auxiliary transport protein, Auxiliary transport protein, Auxiliary transport protein, Auxiliary transport protein, Auxiliary transport protein, Auxiliary transport protein, Auxiliary transport protein, Auxiliary transport protein, Auxiliary transport protein, Ion channel, Ion channel, Ion channel, Ion channel, Auxiliary transport protein, Auxiliary transport protein, Auxiliary transport protein, Auxiliary transport protein, Ion channel, Ion channel, Ion channel, Ion channel, Ion channel, Ion channel, Transcription factor" />
          <attvalue for="12" value="(R)-warfarin, (S)-Warfarin, 4-Bromo-2,5-dimethoxyphenethylamine, 4-Methoxyamphetamine, 7,8-Dichloro-1,2,3,4-tetrahydroisoquinoline, Abacavir, Abediterol, Abiraterone, Acebutolol, Aceclofenac, Acemetacin, Acetaminophen, Acetyldigitoxin, Acetyldigoxin, Acetylsalicylic acid, Aclidinium, Acrivastine, Acyclovir, Adrafinil, Agmatine, Albutrepenonacog alfa, Alclofenac, Alcuronium, Aldesleukin, Alfentanil, Aliskiren, Alloin, Allopurinol, Allylestrenol, Almasilate, Alminoprofen, Almotriptan, Alogliptin, Alphacetylmethadol, Alphaprodine, Alprazolam, Alprenolol, Amantadine, Ambrisentan, Amibegron, Amidephrine, Amifostine, Amiloride, Aminophenazone, Amiodarone, Amitraz, Amitriptyline, Amlodipine, Ammonium chloride, Amobarbital, Amodiaquine, Amoxicillin, Amphetamine, Amphotericin B, Ampicillin, Amrinone, Amyl Nitrite, Anastrozole, Ancestim, Angiotensin 1-7, Anisodamine, Antihemophilic factor (recombinant), PEGylated, Antipyrine, Antithrombin III human, Antrafenine, Apalutamide, Apixaban, Apomorphine, Apremilast, Aranidipine, Arbutamine, Ardeparin, Arformoterol, Aripiprazole, Aripiprazole lauroxil, Arotinolol, Arsenic trioxide, Astemizole, Atazanavir, Atenolol, Atomoxetine, Atorvastatin, Atracurium, Atracurium besylate, Atropine, Auranofin, Aurothioglucose, Avanafil, Azacitidine, Azapropazone, Azathioprine, Azelaic acid, Azelastine, Azelnidipine, Azilsartan medoxomil, Aztreonam, Baclofen, Balaglitazone, Balsalazide, Bambuterol, Barbexaclone, Barbital, Baricitinib, Barnidipine, Batefenterol, Belantamab mafodotin, Bemiparin, Benazepril, Benazeprilat, Bencyclane, Bendroflumethiazide, Benidipine, Benmoxin, Benorilate, Benoxaprofen, Benserazide, Benzatropine, Benzbromarone, Benzhydrocodone, Benznidazole, Benzphetamine, Benzydamine, Benzyl alcohol, Bepotastine, Bepridil, Beraprost, Betaxolol, Bethanidine, Bevantolol, Bezitramide, Bicisate, Bietaserpine, Bisacodyl, Bismuth subgallate, Bisoprolol, Bisoxatin, Bitolterol, Bleomycin, Blonanserin, Bopindolol, Bosentan, BQ-123, Bretylium, Brigatinib, Brivaracetam, Brofaromine, Bromazepam, Bromocriptine, Bucindolol, Budesonide, Bufuralol, Bumadizone, Bumetanide, Bupivacaine, Bupranolol, Buprenorphine, Bupropion, Buspirone, Butabarbital, Butalbital, Butorphanol, Cabazitaxel, Cadralazine, Calcium polycarbophil, Canagliflozin, Candesartan, Candesartan cilexetil, Candoxatril, Canrenoic acid, Canrenone, Capecitabine, Capravirine, Capreomycin, Captopril, Carbamazepine, Carbaspirin calcium, Carbetocin, Carbidopa, Carboplatin, Carboxyamidotriazole, Carboxymethylcellulose, Carfentanil, Carfentanil, C-11, Carmustine, Caroverine, Caroxazone, Carprofen, Carvedilol, Castor oil, Cefaclor, Cefadroxil, Cefdinir, Cefotetan, Cefradine, Cefroxadine, Ceftazidime, Ceftibuten, Ceftolozane, Ceftriaxone, Celecoxib, Celiprolol, Cephalexin, Cerivastatin, Certolizumab pegol, Certoparin, Cetirizine, Cevimeline, Chloral hydrate, Chloroquine, Chlorothiazide, Chloroxylenol, Chlorpromazine, Chlorpropamide, Chlorthalidone, Chlorzoxazone, Cholestyramine, Cholic Acid, Choline C 11, Choline magnesium trisalicylate, Choline salicylate, Chondroitin sulfate, Chromic chloride, Chromic citrate, Chromic nitrate, Chromium, Chromium gluconate, Chromium nicotinate, Chromous sulfate, Cicletanine, Cidofovir, Ciglitazone, Cilazapril, Cilazaprilat, Cilnidipine, Cilostazol, Cimetidine, Cimicoxib, Cinnarizine, Ciprofloxacin, Cirazoline, Cisapride, Cisatracurium, Cisplatin, Clarithromycin, Clenbuterol, Clevidipine, Clobazam, Clofarabine, Clomipramine, Clonazepam, Clonidine, Clonixin, Cloranolol, Clorazepic acid, Clorgiline, Clove oil, Clozapine, Codeine, Colchicine, Conivaptan, Conjugated estrogens, Corifollitropin alfa, Cryptenamine, Cyanocobalamin, Cyclandelate, Cyclopenthiazide, Cyclophosphamide, Cyclosporine, Cyclothiazide, Cymarin, Dabigatran etexilate, Dabrafenib, Dacarbazine, Dalfampridine, Dalteparin, Danaparoid, Dantrolene, Dantron, Dapagliflozin, Dapsone, Daptomycin, Darodipine, Dasabuvir, Daunorubicin, Deacetylbisacodyl, Debrisoquine, Deferiprone, Dehydrocholic acid, Delafloxacin, Delapril, Deoxycholic acid, Deoxyepinephrine, Deserpidine, Desflurane, Desipramine, Deslanoside, Desmopressin, Desomorphine, Desvenlafaxine, Detomidine, Deutetrabenazine, Dexamethasone, Dexamethasone acetate, Dexibuprofen, Dexketoprofen, Dexmedetomidine, Dexniguldipine, Dexpanthenol, Dexpropranolol, Dexrazoxane, Dextran, Dextromoramide, Dextropropoxyphene, Dexverapamil, Dezocine, Diamorphine, Diatrizoate, Diazepam, Diazoxide, Dichlorobenzyl alcohol, Diclofenac, Diclofenamide, Dicyclomine, Didanosine, Dienogest, Diethylnorspermine, Diethylstilbestrol, Difenpiramide, Diflunisal, Difluocortolone, Digitoxin, Digoxin, Dihydralazine, Dihydrocodeine, Dihydroergocristine, Dihydroetorphine, Dihydromorphine, Diltiazem, Dimercaprol, Dimetacrine, Dimethyl sulfoxide, Dinutuximab, Diphenoxylate, Dipotassium phosphate, Dipyridamole, Disopyramide, Disulfiram, DL-Methylephedrine, Dobutamine, Docusate, Domperidone, Dopamine, Dopexamine, Doripenem, Dotarizine, Doxacurium, Doxazosin, Doxepin, Doxofylline, Doxorubicin, Doxycycline, DPDPE, Drospirenone, Droxicam, Droxidopa, Duloxetine, Dyphylline, Ebselen, Edoxaban, Edrophonium, Efavirenz, Efonidipine, Elagolix, Eltrombopag, Eluxadoline, Emodin, Emopamil, Empagliflozin, Enalapril, Enalaprilat, Enasidenib, Endralazine, Enoxaparin, Enzalutamide, Epanolol, Eperisone, Ephedra sinica root, Ephedrine, Epinephrine, Epirizole, Eplerenone, Epoprostenol, Eprosartan, Ergometrine, Erlotinib, Ertapenem, Erythromycin, Esatenolol, Esmolol, Estazolam, Estetrol, Estradiol, Estradiol acetate, Estradiol benzoate, Estradiol cypionate, Estradiol dienanthate, Estradiol valerate, Estrone sulfate, Eszopiclone, Etacrynic acid, Etafedrine, Ethambutol, Ethanol, Ethenzamide, Ethinylestradiol, Ethosuximide, Ethylmorphine, Etilefrine, Etodolac, Etofenamate, Etomidate, Etonogestrel, Etoperidone, Etoricoxib, Etorphine, Eucalyptus oil, Evening primrose oil, Ezetimibe, Ezogabine, Felodipine, Fenbufen, Fendiline, Fenofibrate, Fenofibric acid, Fenoldopam, Fenoprofen, Fenoterol, Fenproporex, Fentanyl, Fentiazac, Ferulic acid, Fesoterodine, Fimasartan, Finerenone, Firocoxib, Fish oil, Flavoxate, Floctafenine, Florbetaben (18F), Florbetapir (18F), Floxuridine, Flucloxacillin, Fluconazole, Flucytosine, Fludeoxyglucose (18F), Flumazenil, Flunarizine, Flunixin, Fluocinolone acetonide, Fluorescein, Fluorouracil, Flupirtine, Flurazepam, Flurbiprofen, Flurbiprofen axetil, Fluspirilene, Flutamide, Fluvastatin, Fluvoxamine, Folic acid, Fomepizole, Fondaparinux, Forasartan, Formestane, Formoterol, Fosfomycin, Fosinopril, Fosinoprilat, Fosphenytoin, Fostamatinib, Frangula purshiana bark, Furazolidone, Fusidic acid, Gabapentin enacarbil, Gadobenic acid, Gadodiamide, Gadofosveset trisodium, Gadopentetic acid, Gadoteric acid, Gadoteridol, Gallamine, Gallamine triethiodide, Gallopamil, Ganciclovir, Gemcitabine, Gemfibrozil, Gimeracil, Gitoformate, Glasdegib, Glimepiride, Glipizide, Gluconic Acid, Glyburide, Glycerin, Glycerol phenylbutyrate, Glycochenodeoxycholic Acid, Glycyrrhizic acid, Golodirsen, Goserelin, Guacetisal, Guanabenz, Guanadrel, Guanazodine, Guanethidine, Guanfacine, Guanoclor, Guanoxabenz, Guanoxan, Halofantrine, Haloperidol, Halothane, Harmaline, Heparin, Hexamethonium, Hexobarbital, Hexoprenaline, Higenamine, Hydracarbazine, Hydralazine, Hydrocodone, Hydroflumethiazide, Hydromorphone, Hydroxocobalamin, Hydroxychloroquine, Hydroxyethyl Starch, Ibudilast, Ibuprofen, Ibuproxam, Ibutilide, Icatibant, Icosapent, Idarucizumab, Idebenone, Ifosfamide, Iloprost, Imatinib, Imidafenacin, Imidapril, Imidazole salicylate, Imipramine, Indacaterol, Indapamide, Indenolol, Indigotindisulfonic acid, Indinavir, Indobufen, Indocyanine green acid form, Indomethacin, Indoprofen, Indoramin, Inosine pranobex, Inositol, Invert sugar, Iobenguane sulfate I-123, Iodixanol, Ioflupane I-123, Iopromide, Iothalamic acid, Ioversol, Ioxilan, Ipecac, Ipilimumab, Iproniazid, Irbesartan, Isocarboxazid, Isoetharine, Isoflavone, Isoflurane, Isometheptene, Isoniazid, Isoprenaline, Isosorbide dinitrate, Isosorbide mononitrate, Isosulfan blue, Isotretinoin, Isoxicam, Isoxsuprine, Isradipine, Istradefylline, Itraconazole, Ixazomib, Kebuzone, Ketamine, Ketanserin, Ketazolam, Ketobemidone, Ketoconazole, Ketoprofen, Ketorolac, Konjac mannan, Labetalol, Lacidipine, Lactitol, Lactulose, Lamivudine, Lamotrigine, Lanatoside C, Landiolol, Lansoprazole, Lapatinib, Ledipasvir, Lenalidomide, Lenvatinib, Lercanidipine, Lesinurad, Letermovir, Leuprolide, Levacetylmethadol, Levamlodipine, Levobetaxolol, Levobupivacaine, Levocarnitine, Levocetirizine, Levodopa, Levofloxacin, Levomenthol, Levomilnacipran, Levonordefrin, Levorphanol, Levosalbutamol, Levosimendan, Licofelone, Lidoflazine, Linaclotide, Linezolid, Linsidomine, Liothyronine, Lisinopril, Lithium carbonate, Lithium citrate, Lithium hydroxide, Lixisenatide, Lobeglitazone, Lofentanil, Lofexidine, Lomerizine, Lonazolac, Loperamide, Loratadine, Lorazepam, Lorcaserin, Lornoxicam, Lorpiprazole, Losartan, Lovastatin, Loxoprofen, Lubiprostone, Lumiracoxib, Macitentan, Magnesium, Magnesium acetate, Magnesium acetate tetrahydrate, Magnesium carbonate, Magnesium cation, Magnesium chloride, Magnesium citrate, Magnesium glycinate, Magnesium hydroxide, Magnesium oxide, Magnesium peroxide, Magnesium salicylate, Magnesium sulfate, Magnesium trisilicate, Mangafodipir, Manidipine, Mannitol, Mannitol busulfan, Maprotiline, Mebanazine, Mecamylamine, Meclofenamic acid, Medetomidine, Medroxyprogesterone acetate, Mefenamic acid, Megestrol acetate, Meloxicam, Melperone, Memantine, Meperidine, Mephentermine, Mephenytoin, Mepindolol, Mepivacaine, Meptazinol, Meropenem, Mersalyl, Mesalazine, Mestranol, Metamfetamine, Metamizole, Metaraminol, Metaxalone, Metformin, Methadone, Methadyl acetate, Methazolamide, Methimazole, Methohexital, Methoserpidine, Methotrexate, Methoxamine, Methoxsalen, Methoxyphenamine, Methsuximide, Methyclothiazide, Methylcellulose, Methyldopa, Methylene blue, Methylnaltrexone, Methylphenobarbital, Methyltestosterone, Metildigoxin, Metoclopramide, Metocurine, Metocurine iodide, Metolazone, Metoprolol, Metyrapone, Metyrosine, Mibefradil, Midazolam, Midodrine, Mifepristone, Migalastat, Milnacipran, Milrinone, Minaprine, Mineral oil, Minoxidil, Mirabegron, Mirodenafil, Mitotane, Mivacurium, Moclobemide, Moexipril, Moexiprilat, Mofebutazone, Monopotassium phosphate, Montelukast, Morniflumate, Morphine, Moxisylyte, Moxonidine, Muraglitazar, Muzolimine, Mycophenolate mofetil, Mycophenolic acid, N-acetyltyrosine, N-methylnicotinamide, Nabilone, Nabumetone, Nadolol, Nadroparin, Naftopidil, Nalbuphine, Naldemedine, Nalmefene, Naloxegol, Naloxone, Naltrexone, Naphazoline, Naproxen, Nateglinide, Nebivolol, Nedaplatin, Nedocromil, Nefazodone, Nelfinavir, Nesiritide, Netoglitazone, Nialamide, Nicardipine, Nicomorphine, Nicorandil, Nifedipine, Nifenazone, Niflumic acid, Niguldipine, Niludipine, Nilutamide, Nilvadipine, Nimesulide, Nimodipine, Nisoldipine, Nitrendipine, Nitric Oxide, Nitroaspirin, Nitrofurantoin, Nitroglycerin, Nitroprusside, Nitrous acid, Norepinephrine, Norfenefrine, Normethadone, NS-398, Nylidrin, Obinutuzumab, Octamoxin, Octinoxate, Octopamine, Odanacatib, Ofloxacin, Olanzapine, Oleandrin, Oliceridine, Olmesartan, Olodaterol, Olsalazine, Omapatrilat, Ombitasvir, Omeprazole, Opicapone, Opium, Orciprenaline, Oseltamivir, Otilonium, Ouabain, Oxabolone cipionate, Oxacillin, Oxaprozin, Oxazepam, Oxprenolol, Oxybenzone, Oxycodone, Oxyfedrine, Oxymetazoline, Oxymorphone, Oxyphenbutazone, Oxyphenisatin, Oxyphenisatin acetate, Oxyquinoline, Ozanimod, Paclitaxel, Paliperidone, Palonosetron, Pancuronium, Pantoprazole, Papaverine, Paramethadione, Parecoxib, Pargyline, Parnaparin, Patent Blue, Pazopanib, Pegaptanib, Peginesatide, Pemetrexed, Penbutolol, Penfluridol, Penicillin G Acyl-Serine, Pentaerithrityl, Pentaerythritol tetranitrate, Pentamidine, Pentastarch, Pentazocine, Pentetic acid, Pentobarbital, Pentolinium, Pentostatin, Pentoxifylline, Pergolide, Perhexiline, Perindopril, Perindoprilat, Permethrin, Perospirone, Peruvoside, PF-00610355, Phenazocine, Phenazopyridine, Phendimetrazine, Phenelzine, Pheniprazine, Phenobarbital, Phenolphthalein, Phenoperidine, Phenoxybenzamine, Phenoxypropazine, Phenprocoumon, Phentolamine, Phenylbutazone, Phenylephrine, Phenylpropanolamine, Phenytoin, Pholcodine, Phosphocreatine, Phosphoric acid, Phylloquinone, Picosulfuric acid, Pidotimod, Pilsicainide, Pinacidil, Pinaverium, Pindolol, Pioglitazone, Pipamperone, Pipecuronium, Piperacillin, Piracetam, Pirbuterol, Piritramide, Pirlindole, Piroxicam, Pirprofen, Pitavastatin, Pitolisant, Pivhydrazine, Plantago ovata seed, Plantago seed, Plazomicin, Plecanatide, Plerixafor, Polmacoxib, Polycarbophil, Polyethylene glycol, Polythiazide, Pomalidomide, Ponatinib, Potassium, Potassium acetate, Potassium alum, Potassium bicarbonate, Potassium bitartrate, Potassium carbonate, Potassium cation, Potassium chloride, Potassium citrate, Potassium gluconate, Potassium guaiacolsulfonate, Potassium hydroxide, Potassium Iodide, Potassium lactate, Potassium nitrate, Potassium perchlorate, Potassium sulfate, Potassium triiodide, Practolol, Pralatrexate, Pralidoxime, Pralsetinib, Pramipexole, Prasterone sulfate, Prasugrel, Pravastatin, Prazosin, Prednisone, Pregabalin, Prenalterol, Prenylamine, Primidone, Probenecid, Procainamide, Procaine, Procaine benzylpenicillin, Procarbazine, Procaterol, Progesterone, Proglumetacin, Promethazine, Propacetamol, Propafenone, Propantheline, Propiverine, Propofol, Propranolol, Propyphenazone, Proquazone, Proscillaridin, Protokylol, Prucalopride, Pseudoephedrine, Pyrantel, Pyrazinamide, Pyridoxine, Pyrithione, Quetiapine, Quinapril, Quinaprilat, Quinidine, Quinine, Quinoline Yellow WS, Rabeprazole, Racephedrine, Racepinephrine, Ractopamine, Ramelteon, Ramipril, Ramiprilat, Ranitidine, Ranolazine, Rapacuronium, Rasagiline, Rauwolfia serpentina root, Remifentanil, Remikiren, Repaglinide, Reproterol, Rescinnamine, Reserpine, Resorcinol, Reviparin, Ribavirin, Rifampicin, Rilmenidine, Rimiterol, Riociguat, Risperidone, Ritobegron, Ritodrine, Ritonavir, Rivaroxaban, Rivoglitazone, Rizatriptan, Robenacoxib, Rocuronium, Rofecoxib, Roflumilast, Romifidine, Ropinirole, Ropivacaine, Rosiglitazone, Rosuvastatin, Rotigotine, Ruxolitinib, Sacubitril, Safinamide, Safrazine, Salbutamol, Salicylamide, Salicylic acid, Salmeterol, Salmon calcitonin, Salsalate, Saprisartan, Saquinavir, Saralasin, Saxagliptin, SC-236, Secobarbital, Selegiline, Selenious acid, Selenium, Seletracetam, Selexipag, Selumetinib, Sennosides, Seratrodast, Sevoflurane, Sibutramine, Sildenafil, Simeprevir, Simvastatin, Sitagliptin, Sitaxentan, Sodium acetate, Sodium ascorbate, Sodium aurothiomalate, Sodium cation, Sodium fluoride, Sodium fluorophosphate, Sodium phosphate, dibasic, Sodium phosphate, dibasic, unspecified form, Sodium phosphate, monobasic, Sodium phosphate, monobasic, unspecified form, Sodium sulfate, Sodium tartrate, Sofosbuvir, Solabegron, Solriamfetol, Sorafenib, Sorbitol, Sotalol, Spirapril, Stiripentol, Streptokinase, Streptomycin, Strontium chloride, Succinylcholine, Sucralfate, Sufentanil, Sulbactam, Sulfadiazine, Sulfamethoxazole, Sulfasalazine, Sulfate ion, Sulfinpyrazone, Sulindac, Sulodexide, Sumatriptan, Suxibuzone, Synephrine, Synthetic Conjugated Estrogens, A, Synthetic Conjugated Estrogens, B, Tacrolimus, Tadalafil, Talinolol, Talniflumate, Tamoxifen, Tamsulosin, Tapentadol, Tasimelteon, Tasosartan, Taurocholic acid, Taxifolin, Tazarotene, Technetium Tc-99m exametazime, Technetium Tc-99m mebrofenin, Technetium Tc-99m oxidronate, Technetium Tc-99m pyrophosphate, Teduglutide, Tegafur, Tegaserod, Telavancin, Telmisartan, Temazepam, Temocapril, Temozolomide, Tenidap, Tenofovir, Tenofovir disoproxil, Tenoxicam, Tepoxalin, Terazosin, Terbinafine, Terbutaline, Terfenadine, Terodiline, Tertatolol, Testolactone, Testosterone, Testosterone cypionate, Testosterone enanthate, Testosterone propionate, Testosterone undecanoate, Tetracycline, Tetradecyl hydrogen sulfate (ester), Tetrahydropalmatine, Tetrandrine, Tetryzoline, Thalidomide, Theodrenaline, Theophylline, Thiabendazole, Thiamylal, Thiethylperazine, Thiopental, Thioridazine, Tiapride, Tiaprofenic acid, Ticlopidine, Tienilic acid, Tilidine, Tiludronic acid, Timolol, Tinidazole, Tinoridine, Tinzaparin, Tiopronin, Tiotropium, Tipranavir, Tirofiban, Tixocortol, Tizanidine, Tobramycin, Tocopherol, Tocopherylquinone, Tolazamide, Tolazoline, Tolbutamide, Tolcapone, Tolfenamic acid, Tolmetin, Tolonidine, Toloxatone, Tolterodine, Tolvaptan, Topiramate, Topiroxostat, Topotecan, Torasemide, Tositumomab, Tramadol, Trametinib, Trandolapril, Trandolaprilat, Tranilast, Tranylcypromine, Treprostinil, Tretinoin, Tretoquinol, Triamterene, Triazolam, Trichlormethiazide, Triethylenetetramine, Trifluridine, Trimazosin, Trimebutine, Trimethadione, Trimethaphan, Trimethoprim, Trimetrexate, Troglitazone, Tropisetron, Tubocurarine, Tucatinib, Tulobuterol, Udenafil, Urapidil, Ursodeoxycholic acid, Vaborbactam, Valaciclovir, Valbenazine, Valdecoxib, Valganciclovir, Valinomycin, Valsartan, Vancomycin, Vardenafil, Varenicline, Vecuronium, Velpatasvir, Venlafaxine, Verapamil, Vericiguat, Vilanterol, Viloxazine, Vinblastine, Vincamine, Vincristine, Vinpocetine, Vortioxetine, Voxilaprevir, Warfarin, WIN 55212-2, Xamoterol, Xipamide, Xylazine, Xylometazoline, Zaleplon, Zaltoprofen, Zanamivir, Ziconotide, Zidovudine, Zofenopril, Zomepirac, Zonisamide, Zopiclone" />
          <attvalue for="13" value="NCT04424134, EUCTR2020-001766-11-FR, NCT04345887, EUCTR2020-001262-11-ES" />
          <attvalue for="14" value="3, 2, 4, 4" />
          <attvalue for="15" value="https://clinicaltrials.gov/show/NCT04424134, https://www.clinicaltrialsregister.eu/ctr-search/search?query=eudract_number:2020-001766-11, https://clinicaltrials.gov/show/NCT04345887, https://www.clinicaltrialsregister.eu/ctr-search/search?query=eudract_number:2020-001262-11" />
          <attvalue for="16" value="Spironolactone" />
          <attvalue for="17" value="https://www.drugbank.ca/structures/DB00421/image.svg" />
          <attvalue for="18" value="Drug" />
          <attvalue for="19" value="35" />
          <attvalue for="20" value="0.28845965162446613" />
          <attvalue for="21" value="0.028982266062127098" />
          <attvalue for="22" value="0.1865757542917138" />
          <attvalue for="23" value="0.3126050420168067" />
          <attvalue for="24" value="132" />
          <attvalue for="25" value="#FC5F67" />
          <attvalue for="26" value="#FB3640" />
        </attvalues>
      </node>
      <node id="Oleic Acid" label="Oleic Acid">
        <attvalues>
          <attvalue for="0" value="DB04224" />
          <attvalue for="1" value="CCCCCCCC/C=C\CCCCCCCC(=O)O" />
          <attvalue for="2" value="Not Available" />
          <attvalue for="3" value="Not Available" />
          <attvalue for="4" value="Not Available" />
          <attvalue for="5" value="Not Available" />
          <attvalue for="6" value="Not Available" />
          <attvalue for="7" value="Myelin P2 protein, Peroxisome proliferator-activated receptor alpha, Peroxisome proliferator-activated receptor delta, Retinoic acid receptor RXR-alpha, Peroxisome proliferator-activated receptor gamma" />
          <attvalue for="8" value="" />
          <attvalue for="9" value="Fatty acid-binding protein, brain, Fatty acid-binding protein, adipocyte, Fatty acid-binding protein, heart, Fatty acid-binding protein, liver, Serum albumin, Vitamin D-binding protein" />
          <attvalue for="10" value="" />
          <attvalue for="11" value="Not Available, Transcription factor, Transcription factor, Transcription factor, Transcription factor" />
          <attvalue for="12" value="" />
          <attvalue for="13" value="IRCT20160131026298N2" />
          <attvalue for="14" value="2, 3" />
          <attvalue for="15" value="http://en.irct.ir/trial/46733" />
          <attvalue for="16" value="Oleic Acid" />
          <attvalue for="17" value="https://www.drugbank.ca/structures/DB04224/image.svg" />
          <attvalue for="18" value="Drug" />
          <attvalue for="19" value="15" />
          <attvalue for="20" value="0.27694220636904276" />
          <attvalue for="21" value="0.005079625380466177" />
          <attvalue for="22" value="0.13162153527593157" />
          <attvalue for="23" value="0.8285714285714286" />
          <attvalue for="24" value="0" />
          <attvalue for="25" value="#FC5F67" />
          <attvalue for="26" value="#FB3640" />
        </attvalues>
      </node>
      <node id="Famotidine" label="Famotidine">
        <attvalues>
          <attvalue for="0" value="DB00927" />
          <attvalue for="1" value="C1=C(N=C(S1)N=C(N)N)CSCC/C(=N/S(=O)(=O)N)/N" />
          <attvalue for="2" value="A" />
          <attvalue for="3" value="A02" />
          <attvalue for="4" value="A02B" />
          <attvalue for="5" value="A02BA" />
          <attvalue for="6" value="A02BA03, A02BA53" />
          <attvalue for="7" value="Histamine H2 receptor" />
          <attvalue for="8" value="Cytochrome P450 1A2" />
          <attvalue for="9" value="" />
          <attvalue for="10" value="Solute carrier family 22 member 6, Solute carrier family 22 member 8, Solute carrier family 22 member 2, Multidrug and toxin extrusion protein 1" />
          <attvalue for="11" value="Membrane receptor" />
          <attvalue for="12" value="(R)-warfarin, 2,5-Dimethoxy-4-ethylamphetamine, 2,5-Dimethoxy-4-ethylthioamphetamine, 4-Bromo-2,5-dimethoxyamphetamine, 6-O-benzylguanine, 8-azaguanine, 8-chlorotheophylline, 9-Deazaguanine, 9-Methylguanine, Abafungin, Abemaciclib, Abexinostat, Acamprosate, Acefylline, Acenocoumarol, Aceprometazine, Acetaminophen, Acetyldigoxin, Acetylsalicylic acid, Acrivastine, Acyclovir, Adenosine, Agmatine, Agomelatine, Ajmaline, Albaconazole, Albendazole, Alfuzosin, Alimemazine, Allopurinol, Alosetron, Alprostadil, Amantadine, Amifampridine, Aminohippuric acid, Aminophenazone, Aminophylline, Amiodarone, Amisulpride, Amitriptyline, Amodiaquine, Amoxapine, Amphetamine, Amprenavir, Anagrelide, Anisodamine, Antazoline, Antipyrine, Apalutamide, Apomorphine, Apremilast, Aranidipine, Arformoterol, Aripiprazole, Aripiprazole lauroxil, Arsenic trioxide, Artemether, Asenapine, Aspartame, Astemizole, Asunaprevir, Ataluren, Atazanavir, Atomoxetine, Atropine, Avatrombopag, Avibactam, Axitinib, Azatadine, Azathioprine, Azelastine, Azimilide, Azithromycin, Bamifylline, Baricitinib, Bedaquiline, Bencyclane, Bendamustine, Benidipine, Benzatropine, Benzocaine, Benzoic acid, Benzphetamine, Benzyl alcohol, Benzylpenicillin, Benzylpenicilloyl polylysine, Bepridil, Berotralstat, Betahistine, Betaxolol, Bicifadine, Bifonazole, Bilastine, Binimetinib, Bisacodyl, Bortezomib, Bosutinib, Bretylium, Bromazepam, Bromotheophylline, Brompheniramine, Buclizine, Budesonide, Bufylline, Bumetanide, Bunaftine, Bupranolol, Buserelin, Butriptyline, Cabotegravir, Cafedrine, Caffeine, Caprylic acid, Capsaicin, Captopril, Carbinoxamine, Cariporide, Carmustine, Carvedilol, Cefacetrile, Cefaclor, Cefadroxil, Cefaloridine, Cefalotin, Cefamandole, Cefazolin, Cefdinir, Cefditoren, Cefoperazone, Cefotaxime, Cefotiam, Cefpodoxime, Cefradine, Ceftibuten, Ceftizoxime, Ceftriaxone, Cefuroxime, Celiprolol, Cephalexin, Ceritinib, Cetirizine, Chlorcyclizine, Chloroquine, Chlorpheniramine, Chlorphentermine, Chlorpromazine, Chlorprothixene, Chlorzoxazone, Cholic Acid, Choline, Choline salicylate, Cibenzoline, Cicletanine, Cilastatin, Cilostazol, Cimetidine, Cinacalcet, Cinnarizine, Cinoxacin, Ciprofloxacin, Cisapride, Cisplatin, Citalopram, Citrulline, Clarithromycin, Clemastine, Clofarabine, Clofazimine, Clomipramine, Clonidine, Clopidogrel, Clozapine, Cocaine, Conjugated estrogens, Coumaphos, Crizotinib, CUDC-101, CUDC-907, Cyclic adenosine monophosphate, Cyclizine, Cyclobenzaprine, Cyproheptadine, Cysteamine, Dabigatran etexilate, Dabrafenib, Dacarbazine, Dalfampridine, Dapagliflozin, Darunavir, Dasatinib, Degarelix, Delafloxacin, Delamanid, Delavirdine, Desflurane, Desipramine, Desloratadine, Deutetrabenazine, Dexamethasone, Dexamethasone acetate, Dexbrompheniramine, Dexchlorpheniramine, Dexchlorpheniramine maleate, Dexfenfluramine, Dexmethylphenidate, Dextroamphetamine, Dexverapamil, Dichlorvos, Diclofenac, Diethylpropion, Difloxacin, Digitoxin, Digoxin, Dihydralazine, Diltiazem, Dimenhydrinate, Dinoprostone, Diphenhydramine, Disopyramide, Disulfiram, Dofetilide, Dolasetron, Dolutegravir, Domperidone, Dopamine, Doripenem, Dosulepin, Doxepin, Doxofylline, Doxylamine, Dronedarone, Droperidol, Ebastine, Edaravone, Efavirenz, Efonidipine, Eliglustat, Ellagic acid, Eltrombopag, Eluxadoline, Emedastine, Emtricitabine, Enalapril, Enasidenib, Encainide, Encorafenib, Enoxacin, Entecavir, Entinostat, Entrectinib, Eperisone, Epinastine, Epinephrine, Eribulin, Erlotinib, Erythromycin, Escitalopram, Esmolol, Esomeprazole, Estradiol, Estradiol acetate, Estradiol benzoate, Estradiol cypionate, Estradiol dienanthate, Estradiol valerate, Estrone sulfate, Etamiphylline, Ethanol, Ethinylestradiol, Ethosuximide, Etoposide, Etoricoxib, Ezogabine, Famphur, Farnesyl diphosphate, Farnesyl thiopyrophosphate, Favipiravir, Felbamate, Felodipine, Fendiline, Fenethylline, Fenfluramine, Fenthion, Ferric ammonium citrate, Ferric cation, Ferric hydroxide, Ferric maltol, Ferric oxide, Ferric oxyhydroxide, Ferric pyrophosphate, Ferric sulfate, Ferrous bisglycinate, Ferrous fumarate, Ferrous gluconate, Ferrous succinate, Ferrous sulfate anhydrous, Ferumoxides, Ferumoxsil, Fexofenadine, Flecainide, Fleroxacin, Fluconazole, Flumequine, Flunarizine, Fluorescein, Fluorouracil, Fluoxetine, Flupentixol, Fluspirilene, Flutamide, Fluvoxamine, Formoterol, Fosamprenavir, Foscarnet, Frovatriptan, Furosemide, Gadobenic acid, Galantamine, Gallopamil, Ganciclovir, Garenoxacin, Gatifloxacin, Gefitinib, Gemfibrozil, Gemifloxacin, Genistein, Gentamicin, Gepefrine, Geranylgeranyl diphosphate, Gilteritinib, Givinostat, Glasdegib, Gleptoferron, Glutaric Acid, Goserelin, Granisetron, Grepafloxacin, GTS-21, Guanabenz, Guanidine, Halofantrine, Haloperidol, Hesperetin, Histamine, Histrelin, Hyaluronidase, Hyaluronidase (human recombinant), Hyaluronidase (ovine), Hydrochlorothiazide, Hydrocortisone, Hydroxychloroquine, Hydroxyzine, Hyoscyamine, Hypoxanthine, Ibandronate, Ibutilide, Iloperidone, Imatinib, Imipramine, Indacaterol, Indapamide, Indenolol, Indinavir, Indomethacin, Infigratinib, Inotersen, Iofetamine I-123, Iron, Iron Dextran, Iron polymaltose, Iron sucrose, Isavuconazole, Isavuconazonium, Isoflurane, Isradipine, Istradefylline, Itraconazole, Ivabradine, Ivosidenib, Ketoconazole, Ketoprofen, Lacidipine, Lamivudine, Lamotrigine, Lansoprazole, Lapatinib, Ledipasvir, Lefamulin, Leflunomide, Lenvatinib, Letermovir, Leucovorin, Leuprolide, Levacetylmethadol, Levobupivacaine, Levocabastine, Levocarnitine, Levocetirizine, Levofloxacin, Levoketoconazole, Levomenthol, Levosimendan, Levothyroxine, Lidocaine, Lidoflazine, Linagliptin, Linezolid, Liothyronine, Liotrix, Lisdexamfetamine, Lisofylline, Lithium cation, Lobucavir, Lofexidine, Lomefloxacin, Loperamide, Lopinavir, Lorajmine, Lorcainide, Lorcaserin, Losartan, Lumefantrine, Lurasidone, Macimorelin, Maprotiline, Mefenamic acid, Mefloquine, Melatonin, Melperone, Memantine, Mephedrone, Mephentermine, Mephenytoin, Mepyramine, Mequitazine, Mercaptopurine, Mesalazine, Mesoridazine, Metamfetamine, Metformin, Methadone, Methenamine, Methotrexate, Methotrimeprazine, Methoxyphenamine, Methsuximide, Methylene blue, Methylenedioxyethamphetamine, Methylphenidate, Methyltestosterone, Metoclopramide, Metronidazole, Mexiletine, Mianserin, Mibefradil, Miconazole, Midomafetamine, Mifepristone, Minocycline, Mirabegron, Mirtazapine, Mizolastine, MMDA, Mocetinostat, Moexipril, Moricizine, Moxifloxacin, Mycophenolate mofetil, Mycophenolic acid, N-methylnicotinamide, Nabumetone, Nadolol, Nafamostat, Nalidixic acid, Naproxen, Nelfinavir, Nemonoxacin, Nicardipine, Nifedipine, Niguldipine, Nilotinib, Nilvadipine, Nimodipine, Nitrendipine, Nizofenone, Norepinephrine, Norfloxacin, Nortriptyline, Novobiocin, Octreotide, Ofloxacin, Olanzapine, Olodaterol, Ondansetron, Orbifloxacin, Orphenadrine, Oseltamivir, Otilonium, Ouabain, Oxalic Acid, Oxaliplatin, Oxatomide, Oxolinic acid, Oxtriphylline, Oxytetracycline, Oxytocin, Palbociclib, Paliperidone, Panobinostat, Pantoprazole, Papaverine, Paroxetine, Pasireotide, Pazopanib, Pazufloxacin, Pefloxacin, Peldesine, Pemetrexed, Penciclovir, Penfluridol, Pentamidine, Pentifylline, Pentoxifylline, Perampanel, Perflubutane, Perflutren, Perhexiline, Perphenazine, Phenacetin, Phendimetrazine, Pheniramine, Phentermine, Phenylbutazone, Phosmet, Pilsicainide, Pimozide, Pinaverium, Pipemidic acid, Piperacillin, Pirfenidone, Piromidic acid, Piroxicam, Pitolisant, Polythiazide, Pomalidomide, Ponesimod, Posaconazole, Pracinostat, Pradigastat, Prajmaline, Pramipexole, Pravastatin, Praziquantel, Prazosin, Prednisolone phosphate, Pregabalin, Prenylamine, Primaquine, Probenecid, Probucol, Procainamide, Prochlorperazine, Promazine, Promethazine, Propacetamol, Propafenone, Propentofylline, Propofol, Propranolol, Protriptyline, Proxyphylline, Prulifloxacin, Prussian blue, Pseudoephedrine, Quetiapine, Quinapril, Quinidine, Quinine, Raltegravir, Ramelteon, Ramosetron, Ranitidine, Ranolazine, Rasagiline, Ravuconazole, Relebactam, Relugolix, Reserpine, Ribociclib, Ricolinostat, Rifampicin, Rilpivirine, Riluzole, Riociguat, Risedronic acid, Risperidone, Ritobegron, Ritonavir, Rofecoxib, Romidepsin, Ropinirole, Ropivacaine, Rosoxacin, Rosuvastatin, Roxithromycin, Rucaparib, Rufloxacin, Rupatadine, Salbutamol, Salicylic acid, Salmeterol, Saquinavir, Sarafloxacin, Saxagliptin, Selegiline, Selpercatinib, Selumetinib, Sevoflurane, Silibinin, Simendan, Sitafloxacin, Sitagliptin, Sodium feredetate, Solifenacin, Solriamfetol, Sorafenib, Sotalol, Sotorasib, Sparfloxacin, Stiripentol, Succinic acid, Sulfamethoxazole, Sulfisoxazole, Sulpiride, Sultopride, Sunitinib, Tacrine, Tacrolimus, Tafamidis, Talinolol, Tamoxifen, Tandutinib, Tasimelteon, Taurocholic acid, Tazobactam, Technetium Tc-99m ciprofloxacin, Tedisamil, Tegafur, Telavancin, Telithromycin, Temafloxacin, Temefos, Tenamfetamine, Tenofovir, Tenofovir alafenamide, Tenofovir disoproxil, Tenoxicam, Terbinafine, Terbutaline, Terfenadine, Teriflunomide, Terlipressin, Terodiline, Testosterone, Testosterone cypionate, Testosterone enanthate, Testosterone undecanoate, Tetrabenazine, Tetracycline, Tetraferric tricitrate decahydrate, Tetrahydropalmatine, Theobromine, Theodrenaline, Theophylline, Thiabendazole, Thioridazine, Thiothixene, Timolol, Tipiracil, Tipranavir, Tizanidine, TMC-310911, Tocainide, Tolevamer, Tolterodine, Topiroxostat, Topotecan, Toremifene, trans-2-hydroxycinnamic acid, Trazodone, Treprostinil, Triamterene, Triclabendazole, Trifluoperazine, Trifluridine, Trimebutine, Trimethadione, Trimipramine, Triprolidine, Triptorelin, Trovafloxacin, Tucidinostat, Vadimezan, Valaciclovir, Valproic acid, Vandetanib, Vardenafil, Varenicline, Vemurafenib, Venlafaxine, Verapamil, Vernakalant, Vilanterol, Voriconazole, Vorinostat, Voxilaprevir, Warfarin, Xanthine, Zidovudine, Zileuton, Ziprasidone, Zolmitriptan, Zolpidem, Zonisamide, Zotepine, Zuclopenthixol" />
          <attvalue for="13" value="NCT04565392, NCT04545008, NCT04504240, IRCT20200509047364N2, NCT04389567, NCT04370262" />
          <attvalue for="14" value="4, 1, 3, 3, Not Available, 3" />
          <attvalue for="15" value="https://clinicaltrials.gov/show/NCT04565392, https://clinicaltrials.gov/show/NCT04545008, https://clinicaltrials.gov/show/NCT04504240, http://en.irct.ir/trial/49657, https://clinicaltrials.gov/show/NCT04389567, https://clinicaltrials.gov/show/NCT04370262" />
          <attvalue for="16" value="Famotidine" />
          <attvalue for="17" value="https://www.drugbank.ca/structures/DB00927/image.svg" />
          <attvalue for="18" value="Drug" />
          <attvalue for="19" value="0" />
          <attvalue for="20" value="0.0" />
          <attvalue for="21" value="0.0" />
          <attvalue for="22" value="6.416919755079723e-34" />
          <attvalue for="23" value="0" />
          <attvalue for="24" value="0" />
          <attvalue for="25" value="#FC5F67" />
          <attvalue for="26" value="#FB3640" />
        </attvalues>
      </node>
      <node id="Fostamatinib" label="Fostamatinib">
        <attvalues>
          <attvalue for="0" value="DB12010" />
          <attvalue for="1" value="CC1(C(=O)N(C2=C(O1)C=CC(=N2)NC3=NC(=NC=C3F)NC4=CC(=C(C(=C4)OC)OC)OC)COP(=O)(O)O)C" />
          <attvalue for="2" value="B" />
          <attvalue for="3" value="B02" />
          <attvalue for="4" value="B02B" />
          <attvalue for="5" value="B02BX" />
          <attvalue for="6" value="B02BX09" />
          <attvalue for="7" value="Tyrosine-protein kinase SYK, Adenosine receptor A3, Vesicle monoamine transporter type 2, Fatty-acid amide hydrolase 1, Equilibrative nucleoside transporter 1, UDP-glucuronosyltransferase 1-1, cGMP-specific 3',5'-cyclic phosphodiesterase, Arachidonate 5-lipoxygenase, Cathepsin S, Cathepsin L1, Tyrosine-protein kinase ABL1, Calcium-dependent protein kinase 1, Serine/threonine-protein kinase PknB, Ribosomal protein S6 kinase alpha-6, Non-receptor tyrosine-protein kinase TYK2, Atypical kinase COQ8A, mitochondrial, Tyrosine-protein kinase JAK1, Hepatocyte growth factor receptor, Serine/threonine-protein kinase NIM1, Serine/threonine-protein kinase 26, cAMP-dependent protein kinase catalytic subunit alpha, Serine/threonine-protein kinase 24, Serine/threonine-protein kinase 3, Tyrosine-protein kinase Tec, Serine/threonine-protein kinase 33, Serine/threonine-protein kinase 35, Serine/threonine-protein kinase 36, Serine/threonine-protein kinase 38, Serine/threonine-protein kinase 38-like, STE20/SPS1-related proline-alanine-rich protein kinase, Serine/threonine-protein kinase TAO1, Serine/threonine-protein kinase TAO2, Serine/threonine-protein kinase TAO3, Serine/threonine-protein kinase TBK1, Angiopoietin-1 receptor, Dual specificity testis-specific protein kinase 1, TGF-beta receptor type-1, TGF-beta receptor type-2, Tyrosine-protein kinase receptor Tie-1, Serine/threonine-protein kinase tousled-like 1, Serine/threonine-protein kinase tousled-like 2, TRAF2 and NCK-interacting protein kinase, Non-receptor tyrosine-protein kinase TNK1, Activated CDC42 kinase 1, Serine/threonine-protein kinase TNNI3K, Testis-specific serine/threonine-protein kinase 1, Dual specificity protein kinase TTK, Tyrosine-protein kinase TXK, Tyrosine-protein kinase receptor TYRO3, Serine/threonine-protein kinase ULK1, Serine/threonine-protein kinase ULK2, Serine/threonine-protein kinase ULK3, Wee1-like protein kinase, Tyrosine-protein kinase Yes, Mitogen-activated protein kinase kinase kinase 19, Mitogen-activated protein kinase kinase kinase MLT, Tyrosine-protein kinase ZAP-70, AP2-associated protein kinase 1, Abelson tyrosine-protein kinase 2, Activin receptor type-1, Activin receptor type-1B, Atypical kinase COQ8B, mitochondrial, ALK tyrosine kinase receptor, Ankyrin repeat and protein kinase domain-containing protein 1, Aurora kinase A, Aurora kinase B, Aurora kinase C, Tyrosine-protein kinase receptor UFO, Tyrosine-protein kinase Blk, BMP-2-inducible protein kinase, Bone morphogenetic protein receptor type-1B, Bone morphogenetic protein receptor type-2, Cytoplasmic tyrosine-protein kinase BMX, Serine/threonine-protein kinase B-raf, Tyrosine-protein kinase BTK, Calcium/calmodulin-dependent protein kinase type 1, Calcium/calmodulin-dependent protein kinase type 1D, Calcium/calmodulin-dependent protein kinase type 1G, Calcium/calmodulin-dependent protein kinase type II subunit alpha, Calcium/calmodulin-dependent protein kinase type II subunit beta, Calcium/calmodulin-dependent protein kinase type II subunit delta, Calcium/calmodulin-dependent protein kinase type II subunit gamma, Calcium/calmodulin-dependent protein kinase kinase 1, Calcium/calmodulin-dependent protein kinase kinase 2, Peripheral plasma membrane protein CASK, Kappa-casein, Cyclin-dependent kinase 1, Serine/threonine-protein kinase MRCK gamma, Cyclin-dependent kinase 4, Cyclin-dependent kinase-like 1, Cyclin-dependent kinase-like 2, Serine/threonine-protein kinase Chk1, Serine/threonine-protein kinase Chk2, Citron Rho-interacting kinase, Dual specificity protein kinase CLK1, Dual specificity protein kinase CLK2, Dual specificity protein kinase CLK3, Dual specificity protein kinase CLK4, Macrophage colony-stimulating factor 1 receptor, Tyrosine-protein kinase CSK, Casein kinase I isoform alpha, Casein kinase II subunit alpha, Casein kinase II subunit alpha', Death-associated protein kinase 1, Death-associated protein kinase 2, Death-associated protein kinase 3, Serine/threonine-protein kinase DCLK1, Serine/threonine-protein kinase DCLK2, Serine/threonine-protein kinase DCLK3, Epithelial discoidin domain-containing receptor 1, Discoidin domain-containing receptor 2, Dual specificity tyrosine-phosphorylation-regulated kinase 1A, Dual specificity tyrosine-phosphorylation-regulated kinase 1B, Epidermal growth factor receptor, Eukaryotic translation initiation factor 2-alpha kinase 1, Interferon-induced, double-stranded RNA-activated protein kinase, eIF-2-alpha kinase GCN2, Ephrin type-A receptor 1, Ephrin type-A receptor 2, Ephrin type-A receptor 3, Ephrin type-A receptor 4, Ephrin type-A receptor 5, Ephrin type-A receptor 6, Ephrin type-A receptor 7, Ephrin type-A receptor 8, Ephrin type-B receptor 1, Ephrin type-B receptor 2, Ephrin type-B receptor 4, Ephrin type-B receptor 6, Receptor tyrosine-protein kinase erbB-2, Receptor tyrosine-protein kinase erbB-4, Serine/threonine-protein kinase/endoribonuclease IRE1, Tyrosine-protein kinase Fer, Tyrosine-protein kinase Fes/Fps, Fibroblast growth factor receptor 1, Fibroblast growth factor receptor 2, Fibroblast growth factor receptor 3, Tyrosine-protein kinase Fgr, Vascular endothelial growth factor receptor 1, Receptor-type tyrosine-protein kinase FLT3, Vascular endothelial growth factor receptor 3, Serine/threonine-protein kinase mTOR, Tyrosine-protein kinase FRK, Tyrosine-protein kinase Fyn, Cyclin-G-associated kinase, Glycogen synthase kinase-3 alpha, Glycogen synthase kinase-3 beta, Tyrosine-protein kinase HCK, Homeodomain-interacting protein kinase 2, Homeodomain-interacting protein kinase 3, Serine/threonine-protein kinase ICK, Inhibitor of nuclear factor kappa-B kinase subunit beta, Inhibitor of nuclear factor kappa-B kinase subunit epsilon, Insulin receptor, Insulin receptor-related protein, Interleukin-1 receptor-associated kinase 1, Interleukin-1 receptor-associated kinase 3, Interleukin-1 receptor-associated kinase 4, Tyrosine-protein kinase ITK/TSK, Tyrosine-protein kinase JAK2, Tyrosine-protein kinase JAK3, Vascular endothelial growth factor receptor 2, Serine/threonine-protein kinase SIK3, Mast/stem cell growth factor receptor Kit, Serine/threonine-protein kinase LATS1, Tyrosine-protein kinase Lck, LIM domain kinase 1, LIM domain kinase 2, Leucine-rich repeat serine/threonine-protein kinase 2, Leukocyte tyrosine kinase receptor, Tyrosine-protein kinase Lyn, Dual specificity mitogen-activated protein kinase kinase 2, Dual specificity mitogen-activated protein kinase kinase 3, Dual specificity mitogen-activated protein kinase kinase 5, Dual specificity mitogen-activated protein kinase kinase 6, Mitogen-activated protein kinase kinase kinase 1, Mitogen-activated protein kinase kinase kinase 10, Mitogen-activated protein kinase kinase kinase 11, Mitogen-activated protein kinase kinase kinase 12, Mitogen-activated protein kinase kinase kinase 13, Mitogen-activated protein kinase kinase kinase 15, Mitogen-activated protein kinase kinase kinase 2, Mitogen-activated protein kinase kinase kinase 3, Mitogen-activated protein kinase kinase kinase 4, Mitogen-activated protein kinase kinase kinase 6, Mitogen-activated protein kinase kinase kinase 9, Mitogen-activated protein kinase kinase kinase kinase 1, Mitogen-activated protein kinase kinase kinase kinase 2, Mitogen-activated protein kinase kinase kinase kinase 3, Mitogen-activated protein kinase kinase kinase kinase 4, Mitogen-activated protein kinase kinase kinase kinase 5, Mitogen-activated protein kinase 10, Mitogen-activated protein kinase 13, Mitogen-activated protein kinase 14, Mitogen-activated protein kinase 15, Mitogen-activated protein kinase 4, Mitogen-activated protein kinase 7, Mitogen-activated protein kinase 9, MAP kinase-activated protein kinase 5, Serine/threonine-protein kinase MARK1, Serine/threonine-protein kinase MARK2, MAP/microtubule affinity-regulating kinase 3, MAP/microtubule affinity-regulating kinase 4, CLIP-associating protein 1, Microtubule-associated serine/threonine-protein kinase 1, Megakaryocyte-associated tyrosine-protein kinase, Maternal embryonic leucine zipper kinase, Tyrosine-protein kinase Mer, Misshapen-like kinase 1, MAP kinase-interacting serine/threonine-protein kinase 1, MAP kinase-interacting serine/threonine-protein kinase 2, Macrophage-stimulating protein receptor, Muscle, skeletal receptor tyrosine-protein kinase, Myosin light chain kinase, smooth muscle, Myosin light chain kinase 2, skeletal/cardiac muscle, Myosin light chain kinase 3, Myosin light chain kinase family member 4, Myosin-IIIa, Serine/threonine-protein kinase Nek1, Serine/threonine-protein kinase Nek11, Serine/threonine-protein kinase Nek2, Serine/threonine-protein kinase Nek3, Serine/threonine-protein kinase Nek4, Serine/threonine-protein kinase Nek5, Serine/threonine-protein kinase Nek9, High affinity nerve growth factor receptor, BDNF/NT-3 growth factors receptor, NT-3 growth factor receptor, NUAK family SNF1-like kinase 1, NUAK family SNF1-like kinase 2, Serine/threonine-protein kinase OSR1, Serine/threonine-protein kinase PAK 1, Serine/threonine-protein kinase PAK 2, Serine/threonine-protein kinase PAK 3, Serine/threonine-protein kinase PAK 4, Serine/threonine-protein kinase PAK 6, Serine/threonine-protein kinase PAK 5, Cyclin-dependent kinase 16, Cyclin-dependent kinase 17, Platelet-derived growth factor receptor alpha, Platelet-derived growth factor receptor beta, 3-phosphoinositide-dependent protein kinase 1, Cyclin-dependent kinase 15, Phosphorylase b kinase gamma catalytic chain, skeletal muscle/heart isoform, Phosphatidylinositol 4-kinase beta, Phosphatidylinositol 4-phosphate 3-kinase C2 domain-containing subunit beta, Phosphatidylinositol 4-phosphate 3-kinase C2 domain-containing subunit gamma, Phosphatidylinositol 4,5-bisphosphate 3-kinase catalytic subunit delta isoform, Phosphatidylinositol 4,5-bisphosphate 3-kinase catalytic subunit gamma isoform, Serine/threonine-protein kinase pim-1, Serine/threonine-protein kinase pim-3, Phosphatidylinositol 5-phosphate 4-kinase type-2 beta, Phosphatidylinositol 5-phosphate 4-kinase type-2 gamma, Membrane-associated tyrosine- and threonine-specific cdc2-inhibitory kinase, Serine/threonine-protein kinase N1, Serine/threonine-protein kinase N2, Serine/threonine-protein kinase PLK1, Serine/threonine-protein kinase PLK2, Serine/threonine-protein kinase PLK3, Serine/threonine-protein kinase PLK4, 5'-AMP-activated protein kinase catalytic subunit alpha-1, 5'-AMP-activated protein kinase catalytic subunit alpha-2, 5'-AMP-activated protein kinase subunit beta-1, 5'-AMP-activated protein kinase subunit beta-2, 5'-AMP-activated protein kinase subunit gamma-1, 5'-AMP-activated protein kinase subunit gamma-2, 5'-AMP-activated protein kinase subunit gamma-3, cAMP-dependent protein kinase catalytic subunit beta, Protein kinase C delta type, Protein kinase C epsilon type, Protein kinase C gamma type, Protein kinase C iota type, Protein kinase C theta type, Serine/threonine-protein kinase D1, cGMP-dependent protein kinase 2, Serine/threonine-protein kinase PRP4 homolog, Focal adhesion kinase 1, Protein-tyrosine kinase 2-beta, Protein-tyrosine kinase 6, RAF proto-oncogene serine/threonine-protein kinase, Proto-oncogene tyrosine-protein kinase receptor Ret, Serine/threonine-protein kinase RIO1, Serine/threonine-protein kinase RIO2, Serine/threonine-protein kinase RIO3, Receptor-interacting serine/threonine-protein kinase 1, Receptor-interacting serine/threonine-protein kinase 2, Receptor-interacting serine/threonine-protein kinase 4, Rho-associated protein kinase 2, Proto-oncogene tyrosine-protein kinase ROS, Ribosomal protein S6 kinase alpha-1, Ribosomal protein S6 kinase alpha-3, Serine/threonine-protein kinase SBK1, Uncharacterized serine/threonine-protein kinase SBK3, Serine/threonine-protein kinase Sgk3, Serine/threonine-protein kinase SIK1, Serine/threonine-protein kinase SIK2, STE20-like serine/threonine-protein kinase, SNF-related serine/threonine-protein kinase, Proto-oncogene tyrosine-protein kinase Src, Tyrosine-protein kinase Srms, Serine/threonine-protein kinase 10, Serine/threonine-protein kinase 16, Serine/threonine-protein kinase 17A, Serine/threonine-protein kinase 17B, Serine/threonine-protein kinase 32A" />
          <attvalue for="8" value="Cytochrome P450 3A4, UDP-glucuronosyltransferase 1-9" />
          <attvalue for="9" value="" />
          <attvalue for="10" value="ATP-binding cassette sub-family G member 2, ATP-binding cassette sub-family B member 5" />
          <attvalue for="11" value="Enzyme, Membrane receptor, Not Available, Enzyme, Transporter, Enzyme, Enzyme, Enzyme, Enzyme, Enzyme, Enzyme, Enzyme, Enzyme, Enzyme, Enzyme, Enzyme, Enzyme, Enzyme, Enzyme, Enzyme, Enzyme, Enzyme, Enzyme, Enzyme, Enzyme, Enzyme, Enzyme, Enzyme, Enzyme, Enzyme, Enzyme, Enzyme, Enzyme, Enzyme, Enzyme, Enzyme, Enzyme, Enzyme, Enzyme, Enzyme, Enzyme, Enzyme, Enzyme, Enzyme, Enzyme, Enzyme, Enzyme, Enzyme, Enzyme, Enzyme, Enzyme, Enzyme, Enzyme, Enzyme, Enzyme, Enzyme, Enzyme, Enzyme, Enzyme, Enzyme, Enzyme, Enzyme, Enzyme, Enzyme, Enzyme, Enzyme, Enzyme, Enzyme, Enzyme, Enzyme, Enzyme, Enzyme, Enzyme, Enzyme, Enzyme, Enzyme, Enzyme, Enzyme, Enzyme, Enzyme, Enzyme, Enzyme, Enzyme, Enzyme, Enzyme, Secreted protein, Enzyme, Enzyme, Enzyme, Enzyme, Enzyme, Enzyme, Enzyme, Enzyme, Enzyme, Enzyme, Enzyme, Enzyme, Enzyme, Enzyme, Enzyme, Enzyme, Enzyme, Enzyme, Enzyme, Enzyme, Enzyme, Enzyme, Enzyme, Enzyme, Enzyme, Enzyme, Enzyme, Enzyme, Enzyme, Enzyme, Enzyme, Enzyme, Enzyme, Enzyme, Enzyme, Enzyme, Enzyme, Enzyme, Enzyme, Enzyme, Enzyme, Enzyme, Membrane receptor, Enzyme, Enzyme, Enzyme, Enzyme, Enzyme, Enzyme, Enzyme, Enzyme, Enzyme, Enzyme, Enzyme, Enzyme, Enzyme, Enzyme, Enzyme, Enzyme, Enzyme, Enzyme, Enzyme, Enzyme, Enzyme, Enzyme, Enzyme, Enzyme, Enzyme, Enzyme, Enzyme, Enzyme, Enzyme, Enzyme, Enzyme, Enzyme, Enzyme, Enzyme, Enzyme, Enzyme, Enzyme, Enzyme, Enzyme, Enzyme, Enzyme, Enzyme, Enzyme, Enzyme, Enzyme, Enzyme, Enzyme, Enzyme, Enzyme, Enzyme, Enzyme, Enzyme, Enzyme, Enzyme, Enzyme, Enzyme, Enzyme, Enzyme, Enzyme, Enzyme, Enzyme, Enzyme, Enzyme, Enzyme, Enzyme, Enzyme, Enzyme, Enzyme, Enzyme, Enzyme, Enzyme, Enzyme, Enzyme, Enzyme, Not Available, Enzyme, Enzyme, Enzyme, Enzyme, Enzyme, Enzyme, Enzyme, Enzyme, Enzyme, Enzyme, Enzyme, Enzyme, Enzyme, Enzyme, Enzyme, Enzyme, Enzyme, Enzyme, Enzyme, Enzyme, Enzyme, Enzyme, Enzyme, Enzyme, Enzyme, Enzyme, Enzyme, Enzyme, Enzyme, Enzyme, Enzyme, Enzyme, Enzyme, Enzyme, Enzyme, Enzyme, Enzyme, Enzyme, Enzyme, Enzyme, Enzyme, Enzyme, Enzyme, Enzyme, Enzyme, Enzyme, Enzyme, Enzyme, Enzyme, Enzyme, Enzyme, Enzyme, Enzyme, Enzyme, Enzyme, Enzyme, Enzyme, Enzyme, Enzyme, Enzyme, Enzyme, Enzyme, Enzyme, Enzyme, Enzyme, Enzyme, Enzyme, Enzyme, Enzyme, Enzyme, Enzyme, Enzyme, Enzyme, Enzyme, Enzyme, Enzyme, Enzyme, Enzyme, Enzyme, Enzyme, Enzyme, Enzyme, Enzyme, Enzyme, Enzyme, Enzyme, Enzyme, Enzyme, Enzyme, Enzyme, Enzyme, Enzyme, Enzyme, Enzyme, Enzyme, Enzyme, Enzyme, Enzyme, Enzyme, Enzyme, Enzyme" />
          <attvalue for="12" value="(R)-warfarin, (S)-Warfarin, 3,5-diiodothyropropionic acid, 3,5-Diiodotyrosine, 9-aminocamptothecin, Abacavir, Abaloparatide, Abametapir, Abemaciclib, Abiraterone, Acalabrutinib, Acebutolol, Acenocoumarol, Acepromazine, Acetaminophen, Afatinib, Albendazole, Aldesleukin, Alectinib, Alfuzosin, Aliskiren, Allopurinol, Allylestrenol, Alpelisib, Alprazolam, Alprenolol, Alprostadil, Alvocidib, Ambrisentan, Amifostine, Amiloride, Aminophylline, Amiodarone, Amitriptyline, Amlodipine, Amoxapine, Amphotericin B, Amprenavir, Amyl Nitrite, Angiotensin 1-7, Apalutamide, Apixaban, Apomorphine, Apraclonidine, Aprepitant, Aripiprazole, Aripiprazole lauroxil, Arotinolol, Arsenic trioxide, Asenapine, Astemizole, Atazanavir, Atenolol, Atorvastatin, Avanafil, Axitinib, Azilsartan medoxomil, Azithromycin, Baricitinib, Barnidipine, Bazedoxifene, Belinostat, Benazepril, Benazeprilat, Bendroflumethiazide, Benidipine, Benzylthiouracil, Bepridil, Berotralstat, Betaxolol, Bethanidine, Bevantolol, Bicalutamide, Bictegravir, Bietaserpine, Binimetinib, Bisoprolol, Boceprevir, Bortezomib, Bosentan, Bosutinib, BQ-123, Brentuximab vedotin, Bretylium, Brexpiprazole, Brigatinib, Brimonidine, Bromocriptine, Bucindolol, Bumetanide, Bunazosin, Bupivacaine, Bupranolol, Buprenorphine, Busulfan, Buthiazide, Cabazitaxel, Cabergoline, Cabotegravir, Cadralazine, Camptothecin, Canagliflozin, Candesartan, Candesartan cilexetil, Candoxatril, Cannabidiol, Captopril, Carbamazepine, Carbetocin, Carbimazole, Carteolol, Carvedilol, Celecoxib, Celiprolol, Cenobamate, Cephalexin, Ceritinib, Cerivastatin, Chlorothiazide, Chlorpromazine, Chlorthalidone, Cicletanine, Cilazapril, Cilnidipine, Cilostazol, Ciprofloxacin, Cisapride, Cladribine, Clarithromycin, Clevidipine, Clofarabine, Clomipramine, Clonidine, Cloranolol, Clozapine, Cobicistat, Cobimetinib, Colchicine, Conivaptan, Conjugated estrogens, Copanlisib, Crizotinib, Cryptenamine, Cyclopenthiazide, Cyclophosphamide, Cyclosporine, Cyclothiazide, Dabrafenib, Dacomitinib, Dactinomycin, Danazol, Danoprevir, Dapagliflozin, Dapoxetine, Darolutamide, Darunavir, Dasatinib, Daunorubicin, Debrisoquine, Deferasirox, Delafloxacin, Delapril, Delavirdine, Deserpidine, Desflurane, Desvenlafaxine, Dexamethasone, Dexibuprofen, Dexmedetomidine, Dexniguldipine, Dexpropranolol, Diazoxide, Dibromotyrosine, Diclofenac, Diclofenamide, Diethylnorspermine, Diflunisal, Digitoxin, Dihydralazine, Dihydroergocornine, Dihydroergocristine, Dihydroergocryptine, Dihydroergotamine, Diltiazem, Dinutuximab, Dipyridamole, Ditiocarb, Docetaxel, Dofetilide, Dolutegravir, Donepezil, Doxazosin, Doxepin, Doxofylline, Doxorubicin, Dronedarone, Droperidol, Drospirenone, Duvelisib, Ebastine, Efavirenz, Efonidipine, Elagolix, Elcatonin, Elexacaftor, Eliglustat, Eltrombopag, Elvitegravir, Empagliflozin, Enalapril, Enalaprilat, Enasidenib, Endralazine, Entrectinib, Enzalutamide, Epanolol, Eplerenone, Epoprostenol, Eprosartan, Erdafitinib, Ergotamine, Erlotinib, Ertugliflozin, Erythrityl tetranitrate, Erythromycin, Esatenolol, Eslicarbazepine, Eslicarbazepine acetate, Esmolol, Estetrol, Estradiol, Estradiol acetate, Estradiol benzoate, Estradiol cypionate, Estradiol dienanthate, Estradiol valerate, Eszopiclone, Etacrynic acid, Ethanol, Ethinylestradiol, Etoposide, Everolimus, Ezetimibe, Ezogabine, Febuxostat, Felodipine, Fenofibrate, Fenoldopam, Fentanyl, Ferulic acid, Fimasartan, Finerenone, Fluconazole, Fluorouracil, Flupentixol, Flurbiprofen, Fluvastatin, Fluvoxamine, Folic acid, Follitropin, Fosaprepitant, Fosinopril, Fosinoprilat, Fosnetupitant, Fosphenytoin, Fostemsavir, Fulvestrant, Furosemide, Fusidic acid, Gavestinel, Gefitinib, Gemfibrozil, Gilteritinib, Glasdegib, Glecaprevir, Glipizide, Glyburide, Guanabenz, Guanadrel, Guanazodine, Guanethidine, Guanfacine, Guanoclor, Guanoxabenz, Guanoxan, Haloperidol, Halothane, Hexamethonium, Hydralazine, Hydrochlorothiazide, Hydroflumethiazide, Ibrutinib, Ibudilast, Ibuprofen, Idelalisib, Ifosfamide, Iloperidone, Iloprost, Imatinib, Imidapril, Imipramine, Indacaterol, Indalpine, Indapamide, Indenolol, Indinavir, Indomethacin, Indoramin, Infigratinib, Irbesartan, Irinotecan, Isavuconazole, Isavuconazonium, Isocarboxazid, Isoflurane, Isoniazid, Isosorbide, Isosorbide dinitrate, Isosorbide mononitrate, Isoxsuprine, Isradipine, Itraconazole, Ivermectin, Ivosidenib, Ixabepilone, Ixazomib, Ketanserin, Ketoconazole, Ketoprofen, Labetalol, Lacidipine, Lacosamide, Lamivudine, Lamotrigine, Landiolol, Lefamulin, Leflunomide, Lenvatinib, Lercanidipine, Letermovir, Levacetylmethadol, Levamlodipine, Levobunolol, Levobupivacaine, Levodopa, Levosimendan, Levothyroxine, Linagliptin, Linsidomine, Liothyronine, Liotrix, Lisinopril, Lofexidine, Lomitapide, Lonafarnib, Loperamide, Lopinavir, Losartan, Lovastatin, Lumacaftor, Lumateperone, Lusutrombopag, Macitentan, Manidipine, Mannitol, Mecamylamine, Medical Cannabis, Mefenamic acid, Meperidine, Methazolamide, Methimazole, Methoserpidine, Methotrexate, Methotrimeprazine, Methyclothiazide, Methyldopa, Methylene blue, Methylprednisone, Methylpropylpropanediol dinitrate, Methylthiouracil, Methysergide, Metipranolol, Metolazone, Metoprolol, Metreleptin, Metronidazole, Metyrosine, Mibefradil, Miconazole, Midazolam, Midostaurin, Migalastat, Milnacipran, Minoxidil, Mirodenafil, Mitotane, Mitoxantrone, Moexipril, Molsidomine, Morphine, Moxonidine, Muraglitazar, Muzolimine, Mycophenolate mofetil, Mycophenolic acid, Nabilone, Nadolol, Naftopidil, Naloxone, Naltrexone, Naproxen, Nebivolol, Nefazodone, Nelfinavir, Neratinib, Nesiritide, Netupitant, Nicardipine, Nicergoline, Nicorandil, Nifedipine, Niflumic acid, Niguldipine, Nilotinib, Nilvadipine, Nimodipine, Nintedanib, Nisoldipine, Nitrate, Nitrendipine, Nitric Oxide, Nitrofurantoin, Nitroglycerin, Nitroprusside, Nitrous acid, Norethisterone, Norgestimate, Nortriptyline, Obinutuzumab, Olanzapine, Olaparib, Olmesartan, Omapatrilat, Ombitasvir, Opicapone, Osimertinib, Oxaliplatin, Oxprenolol, Ozanimod, Paclitaxel, Palbociclib, Paliperidone, Panobinostat, Papaverine, Parathyroid hormone, Pargyline, Patent Blue, Pazopanib, Penbutolol, Pentaerythritol tetranitrate, Pentobarbital, Pentolinium, Periciazine, Perindopril, Perindoprilat, Pexidartinib, Phenelzine, Phenobarbital, Phenoxybenzamine, Phenprocoumon, Phentolamine, Phenylephrine, Phenytoin, Pibrentasvir, Pimavanserin, Pimozide, Pinacidil, Pindolol, Pipamperone, Pitavastatin, Pitolisant, Pizotifen, Polythiazide, Pomalidomide, Ponatinib, Ponesimod, Posaconazole, Potassium Iodide, Potassium perchlorate, Practolol, Pralatrexate, Pralsetinib, Pramipexole, Pravastatin, Prazosin, Pretomanid, Primaquine, Primidone, Promazine, Propacetamol, Propatyl nitrate, Propiomazine, Propiverine, Propofol, Propranolol, Propylthiouracil, Protirelin, Prucalopride, Quetiapine, Quinapril, Quinaprilat, Quinidine, R,S-Warfarin alcohol, Raloxifene, Raltegravir, Ramipril, Ramiprilat, Rasagiline, Rauwolfia serpentina root, Regorafenib, Remifentanil, Remikiren, Rescinnamine, Reserpine, Retapamulin, Revefenacin, Ribociclib, Rifampicin, Rifamycin, Rilmenidine, Riluzole, Rimegepant, Riociguat, Ripretinib, Risperidone, Ritonavir, Rivaroxaban, Roflumilast, Romidepsin, Ropinirole, Ropivacaine, Rosuvastatin, Rotigotine, Rucaparib, Ruxolitinib, S,R-Warfarin alcohol, Sacituzumab govitecan, Sacubitril, Salmon calcitonin, Saprisartan, Sapropterin, Saquinavir, Satralizumab, Selegiline, Selexipag, Selumetinib, Seproxetine, Sevoflurane, Sildenafil, Silodosin, Simeprevir, Simvastatin, Siponimod, Sirolimus, Sitaxentan, Sofosbuvir, Sonidegib, Sorafenib, Sotalol, Sotorasib, Spirapril, Spironolactone, St. John's Wort, Stiripentol, Streptokinase, Sufentanil, Sulfasalazine, Sumatriptan, Sunitinib, Suvorexant, Tacrolimus, Tadalafil, Talazoparib, Talinolol, Tamoxifen, Tamsulosin, Tasimelteon, Tazemetostat, Tecovirimat, Tegaserod, Telaprevir, Telithromycin, Telmisartan, Temocapril, Temsirolimus, Teniposide, Tenitramine, Tenofovir alafenamide, Terazosin, Terfenadine, Teriflunomide, Teriparatide, Testosterone, Testosterone cypionate, Testosterone enanthate, Testosterone undecanoate, Tetrahydropalmatine, Thalidomide, Theophylline, Thiopental, Thioproperazine, Thioridazine, Thiotepa, Thyroid, porcine, Thyrotropin, Thyrotropin alfa, Tiagabine, Tianeptine, Tienilic acid, Timolol, Tipranavir, Tiratricol, Tizanidine, Tocopherylquinone, Tofacitinib, Tolazoline, Tolcapone, Tolonidine, Tolvaptan, Topotecan, Torasemide, Trabectedin, Tramadol, Trandolapril, Tranylcypromine, Trastuzumab emtansine, Trazodone, Treprostinil, Tretinoin, Triamterene, Trichlormethiazide, Trifluoperazine, Trilaciclib, Trimazosin, Trimethaphan, Trimipramine, Troglitazone, Troleandomycin, Trolnitrate, Tucatinib, Ubrogepant, Udenafil, Umifenovir, Urapidil, Valproic acid, Valsartan, Vandetanib, Vardenafil, Velpatasvir, Vemurafenib, Venetoclax, Verapamil, Vericiguat, Vinblastine, Vincamine, Vincristine, Vindesine, Vinflunine, Vinorelbine, Vorapaxar, Voriconazole, Voxelotor, Voxilaprevir, Warfarin, Xipamide, Zanubrutinib, Zidovudine, Zimelidine, Ziprasidone, Zofenopril, Zonisamide, Zopiclone, Zuclopenthixol" />
          <attvalue for="13" value="EUCTR2020-001750-22-GB" />
          <attvalue for="14" value="2" />
          <attvalue for="15" value="https://www.clinicaltrialsregister.eu/ctr-search/search?query=eudract_number:2020-001750-22" />
          <attvalue for="16" value="Fostamatinib" />
          <attvalue for="17" value="https://www.drugbank.ca/structures/DB12010/image.svg" />
          <attvalue for="18" value="Drug" />
          <attvalue for="19" value="31" />
          <attvalue for="20" value="0.306415975319965" />
          <attvalue for="21" value="0.08088480235341201" />
          <attvalue for="22" value="0.0985197594694221" />
          <attvalue for="23" value="0.12688172043010754" />
          <attvalue for="24" value="131" />
          <attvalue for="25" value="#FC5F67" />
          <attvalue for="26" value="#FB3640" />
        </attvalues>
      </node>
      <node id="Menadione" label="Menadione">
        <attvalues>
          <attvalue for="0" value="DB00170" />
          <attvalue for="1" value="CC1=CC(=O)C2=CC=CC=C2C1=O" />
          <attvalue for="2" value="B" />
          <attvalue for="3" value="B02" />
          <attvalue for="4" value="B02B" />
          <attvalue for="5" value="B02BA" />
          <attvalue for="6" value="B02BA02" />
          <attvalue for="7" value="Vitamin K-dependent gamma-carboxylase, Vitamin K epoxide reductase complex subunit 1, Vitamin K epoxide reductase complex subunit 1-like protein 1, Prothrombin, Coagulation factor IX, Vitamin K-dependent protein C, Vitamin K-dependent protein S, Ribosyldihydronicotinamide dehydrogenase [quinone], NAD(P)H dehydrogenase [quinone] 1, Osteocalcin" />
          <attvalue for="8" value="Xanthine dehydrogenase/oxidase, Aldehyde oxidase, Methylenetetrahydrofolate reductase, Cytochrome P450 1A1, Cytochrome P450 1A2, Cytochrome P450 2A6, Cytochrome P450 1B1, Cytochrome P450 2B6, Cytochrome P450 2C8, Cytochrome P450 2C9, Cytochrome P450 2C19, Cytochrome P450 2D6, Cytochrome P450 2E1, Cytochrome P450 3A4, Cytochrome P450 3A5, Cytochrome P450 3A7" />
          <attvalue for="9" value="" />
          <attvalue for="10" value="" />
          <attvalue for="11" value="Enzyme, Enzyme, Not Available, Enzyme, Enzyme, Enzyme, Not Available, Enzyme, Enzyme, Not Available" />
          <attvalue for="12" value="Albutrepenonacog alfa, Alpha-1-proteinase inhibitor, Alteplase, Amediplase, Aminocaproic acid, Aminomethylbenzoic acid, Andexanet alfa, Anistreplase, Anti-inhibitor coagulant complex, Antihemophilic factor (recombinant), PEGylated, Antihemophilic factor human, Antihemophilic factor, human recombinant, Aprotinin, Beroctocog alfa, Calcium, Calcium acetate, Calcium carbonate, Calcium cation, Calcium chloride, Calcium citrate, Calcium gluconate, Calcium Phosphate, Calcium threonate, Camostat, Catridecacog, Coagulation Factor IX (Recombinant), Coagulation Factor IX Human, Coagulation factor VII human, Coagulation factor VIIa Recombinant Human, Coagulation factor X human, Damoctocog alfa pegol, Eftrenonacog alfa, Emicizumab, Factor IX Complex (Human), Factor XIII (human), Fibrinogen human, Formic acid, Hydrogen peroxide, Kallidinogenase, Lanoteplase, Menadione bisulfite, Moroctocog alfa, Nonacog beta pegol, Orlistat, Pantothenic acid, Platelet Activating Factor, Prothrombin, Reteplase, Rusalatide acetate, Saruplase, Streptokinase, Susoctocog alfa, Tenecteplase, Tranexamic acid, Trenonacog alfa, Tretinoin, Turoctocog alfa, Turoctocog alfa pegol, Urokinase, Vatreptacog alfa, Von Willebrand factor human" />
          <attvalue for="13" value="CTRI/2020/06/026191" />
          <attvalue for="14" value="2" />
          <attvalue for="15" value="http://www.ctri.nic.in/Clinicaltrials/pmaindet2.php?trialid=45075" />
          <attvalue for="16" value="Menadione" />
          <attvalue for="17" value="https://www.drugbank.ca/structures/DB00170/image.svg" />
          <attvalue for="18" value="Drug" />
          <attvalue for="19" value="10" />
          <attvalue for="20" value="0.2710393529473225" />
          <attvalue for="21" value="0.028576826313996002" />
          <attvalue for="22" value="0.048919138077619426" />
          <attvalue for="23" value="0.4" />
          <attvalue for="24" value="79" />
          <attvalue for="25" value="#FC5F67" />
          <attvalue for="26" value="#FB3640" />
        </attvalues>
      </node>
      <node id="Genistein" label="Genistein">
        <attvalues>
          <attvalue for="0" value="DB01645" />
          <attvalue for="1" value="C1=CC(=CC=C1C2=COC3=CC(=CC(=C3C2=O)O)O)O" />
          <attvalue for="2" value="Not Available" />
          <attvalue for="3" value="Not Available" />
          <attvalue for="4" value="Not Available" />
          <attvalue for="5" value="Not Available" />
          <attvalue for="6" value="Not Available" />
          <attvalue for="7" value="Estrogen receptor beta, DNA topoisomerase 2-alpha, Protein-tyrosine kinase 2-beta, Nuclear receptor coactivator 1, Estrogen receptor, Nuclear receptor coactivator 2, Steroid hormone receptor ERR2, Steroid hormone receptor ERR1, Nuclear receptor subfamily 1 group I member 2, RAC-alpha serine/threonine-protein kinase, G-protein coupled estrogen receptor 1, Cytochrome P450 1B1, Sex hormone-binding globulin" />
          <attvalue for="8" value="Cytochrome P450 1A2, Cytochrome P450 1A1, Cytochrome P450 2C8, Cytochrome P450 2C9, Cytochrome P450 3A1, Cytochrome P450 3A2, Cytochrome P450 3A4" />
          <attvalue for="9" value="Transthyretin" />
          <attvalue for="10" value="Multidrug resistance protein 1, Multidrug resistance-associated protein 1, ATP-binding cassette sub-family G member 2, Solute carrier organic anion transporter family member 1B1, Solute carrier organic anion transporter family member 2B1" />
          <attvalue for="11" value="Transcription factor, Enzyme, Enzyme, Epigenetic regulator, Transcription factor, Epigenetic regulator, Transcription factor, Transcription factor, Transcription factor, Enzyme, Membrane receptor, Enzyme, Secreted protein" />
          <attvalue for="12" value="(R)-warfarin, (S)-Warfarin, 3,5-diiodothyropropionic acid, 3,5-Diiodotyrosine, 6-O-benzylguanine, 8-azaguanine, 8-chlorotheophylline, 9-aminocamptothecin, 9-Deazaguanine, 9-Methylguanine, Abaloparatide, Abametapir, Abatacept, Abemaciclib, Abiraterone, Acalabrutinib, Acefylline, Acenocoumarol, Acetaminophen, Acetohexamide, Acetylsalicylic acid, Acyclovir, Adalimumab, Afatinib, Afelimomab, Agomelatine, Albendazole, Albinterferon Alfa-2B, Albusomatropin, Alectinib, Algestone acetophenide, Allopurinol, Allylestrenol, Almotriptan, Alosetron, Alpelisib, Alvocidib, Ambrisentan, Aminophenazone, Aminophylline, Amiodarone, Amitriptyline, Amodiaquine, Amprenavir, Anagrelide, Anakinra, Anastrozole, Antipyrine, Apalutamide, Apixaban, Apomorphine, Apremilast, Arachidonic Acid, Arformoterol, Aripiprazole, Aripiprazole lauroxil, Armodafinil, Artemether, Asenapine, Astemizole, Asunaprevir, Atazanavir, Atorvastatin, Atrasentan, Avanafil, Avapritinib, Avasimibe, Axitinib, Azathioprine, Azelastine, Azithromycin, Balaglitazone, Bamifylline, Baricitinib, Belantamab mafodotin, Belinostat, Bendamustine, Benzocaine, Benzyl alcohol, Benzylpenicillin, Benzylthiouracil, Beraprost, Berotralstat, beta-Naphthoflavone, Betaxolol, Bexarotene, Bicalutamide, Bicifadine, Binimetinib, Bortezomib, Bosentan, Bosutinib, Brentuximab vedotin, Brigatinib, Brincidofovir, Brivaracetam, Bromazepam, Bromotheophylline, Bufylline, Buprenorphine, Bupropion, Busulfan, Cabazitaxel, Cabergoline, Cabozantinib, Cafedrine, Caffeine, Camptothecin, Canakinumab, Candesartan, Candesartan cilexetil, Cannabidiol, Capecitabine, Capmatinib, Capravirine, Capsaicin, Carbamazepine, Carbimazole, Carbutamide, Carmustine, Carvedilol, Caspofungin, Celecoxib, Cepeginterferon alfa-2B, Cephalexin, Ceritinib, Cerivastatin, Certolizumab pegol, Chlormadinone, Chlormadinone acetate, Chloroquine, Chlorpromazine, Chlorpropamide, Chlorzoxazone, Cholecystokinin, Cholic Acid, Ciglitazone, Cilostazol, Cimetidine, Cinacalcet, Cinnarizine, Cinoxacin, Ciprofloxacin, Cisapride, Citalopram, Cladribine, Clinafloxacin, Clindamycin, Clofarabine, Clomipramine, Clonazepam, Clonidine, Clopidogrel, Cloprostenol, Clozapine, Cobimetinib, Conivaptan, Conjugated estrogens, Copanlisib, Coumarin, Crizotinib, Curcumin sulfate, Cyclobenzaprine, Cyclophosphamide, Cyclosporine, Cyproterone acetate, Dabrafenib, Dacarbazine, Dacomitinib, Dactinomycin, Dapagliflozin, Dapsone, Darbepoetin alfa, Darolutamide, Dasabuvir, Dasatinib, Daunorubicin, Deferasirox, Delafloxacin, Demegestone, Desogestrel, Dexfenfluramine, Dexibuprofen, Dexmedetomidine, Dextromethorphan, Diacerein, Diazepam, Dibromotyrosine, Diclofenac, Dicoumarol, Dienogest, Diethylstilbestrol, Difloxacin, Digitoxin, Digoxin, Dihydralazine, Dihydroergocornine, Dihydroergocristine, Dihydroergocryptine, Dihydroergotamine, Diltiazem, Dinoprostone, Diphenhydramine, Disopyramide, Docetaxel, Doconexent, Dofetilide, Dolutegravir, Domperidone, Donepezil, Dosulepin, Dovitinib, Doxazosin, Doxepin, Doxofylline, Doxorubicin, Dronabinol, Dronedarone, Drospirenone, Duloxetine, Duvelisib, Ebastine, Efavirenz, Elagolix, Elcatonin, Eletriptan, Elexacaftor, Eltrombopag, Eluxadoline, Emapalumab, Enalapril, Enasidenib, Enoxacin, Enrofloxacin, Entecavir, Entrectinib, Enzalutamide, Erdafitinib, Ergotamine, Erlotinib, Ertugliflozin, Erythromycin, Erythropoietin, Esketamine, Estetrol, Estradiol, Estradiol acetate, Estradiol benzoate, Estradiol cypionate, Estradiol dienanthate, Estradiol valerate, Estrone sulfate, Eszopiclone, Etamiphylline, Etanercept, Ethambutol, Ethanol, Ethinylestradiol, Ethynodiol diacetate, Etodolac, Etonogestrel, Etoposide, Etoricoxib, Etravirine, Etynodiol, Everolimus, Ezetimibe, Famotidine, Fenethylline, Fenfluramine, Fenofibrate, Fexofenadine, Fimasartan, Finerenone, Flecainide, Fluindione, Flumequine, Flunarizine, Flunitrazepam, Fluorouracil, Fluoxetine, Flurbiprofen, Flutamide, Fluvastatin, Fluvoxamine, Folic acid, Follitropin, Formoterol, Fosaprepitant, Fosphenytoin, Fostemsavir, Frovatriptan, Furafylline, Gadoxetic acid, Garenoxacin, Gatifloxacin, Gefitinib, Gemfibrozil, Gemifloxacin, Gestodene, Gestrinone, Gilteritinib, Gimatecan, Givosiran, Glasdegib, Glecaprevir, Glibornuride, Gliclazide, Glimepiride, Glipizide, Gliquidone, Glisoxepide, Glyburide, Golimumab, Gossypol, Grazoprevir, Grepafloxacin, GTS-21, Guanabenz, Halofantrine, Haloperidol, Halothane, Hesperetin, Hexobarbital, Hydromorphone, Hydroxychloroquine, Hydroxyprogesterone caproate, Hypoxanthine, Ibuprofen, Idarubicin, Idelalisib, Ifosfamide, Imatinib, Imipramine, Indisulam, Indomethacin, Infigratinib, Infliximab, Insulin beef, Insulin peglispro, Insulin pork, Insulin tregopil, Interferon alfa, Interferon alfa-2a, Interferon alfa-2b, Interferon alfa-2c, Interferon alfa-n1, Interferon alfa-n3, Interferon alfacon-1, Interferon beta-1a, Interferon beta-1b, Interferon gamma-1b, Irbesartan, Irinotecan, Isavuconazole, Isoniazid, Istradefylline, Ivermectin, Ivosidenib, Ixabepilone, Ixazomib, Ketamine, Ketobemidone, Ketoconazole, Ketorolac, Lacosamide, Lamivudine, Lansoprazole, Lapatinib, Lefamulin, Leflunomide, Lemborexant, Lenvatinib, Lesinurad, Letermovir, Levacetylmethadol, Levobupivacaine, Levofloxacin, Levomilnacipran, Levonorgestrel, Levosalbutamol, Levothyroxine, Licofelone, Lidocaine, Linagliptin, Liothyronine, Liotrix, Lisofylline, Lobeglitazone, Lobucavir, Lofexidine, Lomefloxacin, Lomitapide, Lonafarnib, Lonidamine, Loperamide, Lorcaserin, Lornoxicam, Losartan, Lovastatin, Lumateperone, Lumiracoxib, Lusutrombopag, Lynestrenol, Maprotiline, Medical Cannabis, Medroxyprogesterone acetate, Mefenamic acid, Megestrol acetate, Melatonin, Meloxicam, Meperidine, Mephenytoin, Mestranol, Metahexamide, Methadone, Methimazole, Methotrexate, Methoxsalen, Methoxy polyethylene glycol-epoetin beta, Methoxyflurane, Methylene blue, Methylprednisone, Methylthiouracil, Methysergide, Metoclopramide, Mexiletine, Mianserin, Mibefradil, Midostaurin, Mifepristone, Milnacipran, Mirtazapine, Mitoxantrone, Montelukast, Morphine, Moxifloxacin, Muraglitazar, Mycophenolate mofetil, Nabiximols, Nabumetone, Nafcillin, Nalidixic acid, Naproxen, Nateglinide, Nemonoxacin, Neratinib, Netoglitazone, Netupitant, Nevirapine, Nicardipine, Niclosamide, Nifedipine, Nilotinib, Nintedanib, Nitrofurantoin, NN344, Nomegestrol, Nomegestrol acetate, Norelgestromin, Norethindrone enanthate, Norethisterone, Norethynodrel, Norfloxacin, Norgestimate, Norgestrel, Norgestrienone, Nortriptyline, Obeticholic acid, Octylphenoxy polyethoxyethanol, Odanacatib, Olanzapine, Olaparib, Oliceridine, Olodaterol, Ombitasvir, Omeprazole, Ondansetron, Orbifloxacin, Ormeloxifene, Orphenadrine, Osilodrostat, Osimertinib, Ospemifene, Ouabain, Oxaliplatin, Oxtriphylline, Ozanimod, p-Coumaric acid, Paclitaxel, Palbociclib, Panobinostat, Paramethadione, Parathyroid hormone, Parecoxib, Paritaprevir, Paroxetine, Pazopanib, Pazufloxacin, Pefloxacin, Peginesatide, Peginterferon alfa-2a, Peginterferon alfa-2b, Peldesine, Pemetrexed, Penciclovir, Penicillamine, Pentifylline, Pentoxifylline, Perampanel, Perospirone, Perphenazine, Pexidartinib, Phenacetin, Phenobarbital, Phenprocoumon, Phenylbutazone, Phenylephrine, Phenytoin, Pibrentasvir, Pimavanserin, Pimozide, Pioglitazone, Pipemidic acid, Piperaquine, Pirfenidone, Piroxicam, Pitavastatin, Pitolisant, Pomalidomide, Ponatinib, Potassium Iodide, Potassium perchlorate, Pralatrexate, Pralsetinib, Prasugrel, Pravastatin, Praziquantel, Prazosin, Pretomanid, Primaquine, Primidone, Progesterone, Proguanil, Promazine, Propacetamol, Propafenone, Propentofylline, Propofol, Propranolol, Propylthiouracil, Protirelin, Proxyphylline, Quazepam, Quingestanol, Quinidine, Quinine, R,S-Warfarin alcohol, Raloxifene, Ramelteon, Ramosetron, Ranitidine, Ranolazine, Rasagiline, Regorafenib, Remdesivir, Repaglinide, Resveratrol, Retapamulin, Revefenacin, Rhein, Ribociclib, Rifampicin, Rifamycin, Rilonacept, Riluzole, Rimegepant, Riociguat, Ripretinib, Ritonavir, Rivaroxaban, Rivoglitazone, Rofecoxib, Roflumilast, Romidepsin, Ropeginterferon alfa-2b, Ropinirole, Ropivacaine, Rosiglitazone, Rosoxacin, Rosuvastatin, Rucaparib, Rupatadine, Ruxolitinib, S,R-Warfarin alcohol, Salicylic acid, Salmon calcitonin, Sarafloxacin, Satralizumab, Secukinumab, Segesterone acetate, Selegiline, Selexipag, Selpercatinib, Selumetinib, Seratrodast, Sertraline, Sildenafil, Siltuximab, Simeprevir, Simvastatin, Siponimod, Sirolimus, Sitafloxacin, Sitagliptin, Sitaxentan, Sofosbuvir, Somapacitan, Somatotropin, Somatrem, Somatropin pegol, Sonidegib, Sorafenib, Stiripentol, Sulfadiazine, Sulfamethoxazole, Sulfasalazine, Sumatriptan, Sunitinib, Suvorexant, Tacrine, Tacrolimus, Talazoparib, Tamoxifen, Tasimelteon, Taurocholic acid, Tazarotene, Tazemetostat, Technetium Tc-99m ciprofloxacin, Technetium Tc-99m mebrofenin, Tegafur, Tegaserod, Temafloxacin, Temocapril, Temsirolimus, Teniposide, Tenofovir alafenamide, Tenoxicam, Terbinafine, Terfenadine, Teriflunomide, Teriparatide, Testosterone, Testosterone cypionate, Testosterone enanthate, Testosterone undecanoate, Thalidomide, Theobromine, Theodrenaline, Theophylline, Thiabendazole, Thiamylal, Thiotepa, Thiothixene, Thyroid, porcine, Thyrotropin, Thyrotropin alfa, Tianeptine, Ticlopidine, Tiratricol, Tivozanib, Tizanidine, Tocainide, Tocilizumab, Tolazamide, Tolbutamide, Tolterodine, Tolvaptan, Topotecan, Torasemide, Trabectedin, Tramadol, Tranilast, Trastuzumab emtansine, Treprostinil, Trestolone, Tretinoin, Triamterene, Triclabendazole, Trifluoperazine, Trilaciclib, Trimethadione, Trimethoprim, Trimipramine, Triptolide, Troglitazone, Trovafloxacin, Tucatinib, Ubrogepant, Ulipristal, Vadimezan, Valdecoxib, Valproic acid, Valsartan, Vandetanib, Velpatasvir, Vemurafenib, Venetoclax, Venlafaxine, Verapamil, Vicriviroc, Viloxazine, Vinblastine, Vincristine, Vindesine, Vinflunine, Vinorelbine, Vismodegib, Vorapaxar, Voriconazole, Vortioxetine, Voxelotor, Voxilaprevir, Warfarin, Xanthine, Ximelagatran, Zafirlukast, Zaltoprofen, Zanubrutinib, Zidovudine, Zileuton, Ziprasidone, Zolmitriptan, Zolpidem, Zopiclone, Zotepine, Zuclopenthixol" />
          <attvalue for="13" value="NCT04482595" />
          <attvalue for="14" value="2" />
          <attvalue for="15" value="https://clinicaltrials.gov/show/NCT04482595" />
          <attvalue for="16" value="Genistein" />
          <attvalue for="17" value="https://www.drugbank.ca/structures/DB01645/image.svg" />
          <attvalue for="18" value="Drug" />
          <attvalue for="19" value="21" />
          <attvalue for="20" value="0.2963012732220244" />
          <attvalue for="21" value="0.022210661216653917" />
          <attvalue for="22" value="0.1431076657096018" />
          <attvalue for="23" value="0.49047619047619045" />
          <attvalue for="24" value="100" />
          <attvalue for="25" value="#FC5F67" />
          <attvalue for="26" value="#FB3640" />
        </attvalues>
      </node>
      <node id="Tretinoin" label="Tretinoin">
        <attvalues>
          <attvalue for="0" value="DB00755" />
          <attvalue for="1" value="CC1=C(C(CCC1)(C)C)/C=C/C(=C/C=C/C(=C/C(=O)O)/C)/C" />
          <attvalue for="2" value="D, L" />
          <attvalue for="3" value="L01, D10" />
          <attvalue for="4" value="L01X, D10A" />
          <attvalue for="5" value="D10AD, L01XX" />
          <attvalue for="6" value="D10AD01, D10AD51, L01XX14" />
          <attvalue for="7" value="Retinoic acid receptor RXR-beta, Retinoic acid receptor RXR-gamma, Retinoic acid receptor gamma, Retinal dehydrogenase 1, Retinoic acid-induced protein 3, Retinal dehydrogenase 2, Retinoic acid receptor responder protein 1, Retinoic acid receptor alpha, Retinoic acid receptor beta, Lipocalin-1, Odorant-binding protein 2a, Retinol-binding protein 4, [Pyruvate dehydrogenase (acetyl-transferring)] kinase isozyme 4, mitochondrial, Retinoic acid receptor RXR-alpha, Cytochrome P450 26A1, Cytochrome P450 26B1, Cytochrome P450 26C1, Hematopoietic prostaglandin D synthase" />
          <attvalue for="8" value="Cytochrome P450 3A7, Cytochrome P450 2B6, Cytochrome P450 2C8, Cytochrome P450 2C9, Cytochrome P450 3A4, Cytochrome P450 3A5, Cytochrome P450 2A6, Cytochrome P450 2C18, Cytochrome P450 1A1, Cytochrome P450 4A11" />
          <attvalue for="9" value="Serum albumin" />
          <attvalue for="10" value="Cellular retinoic acid-binding protein 1, Cellular retinoic acid-binding protein 2" />
          <attvalue for="11" value="Transcription factor, Transcription factor, Transcription factor, Enzyme, Membrane receptor, Enzyme, Not Available, Transcription factor, Transcription factor, Not Available, Not Available, Secreted protein, Enzyme, Transcription factor, Enzyme, Enzyme, Not Available, Enzyme" />
          <attvalue for="12" value="(R)-warfarin, (S)-Warfarin, 2-Methoxyethanol, 7,8-Dichloro-1,2,3,4-tetrahydroisoquinoline, 9-(N-methyl-L-isoleucine)-cyclosporin A, Abametapir, Abatacept, Abetimus, Abiraterone, Acalabrutinib, Acebutolol, Acenocoumarol, Acetaminophen, Acetohexamide, Acetophenone, Acetyl sulfisoxazole, Acetyldigitoxin, Acetyldigoxin, Acetylsalicylic acid, Acteoside, Adalimumab, Adenovirus type 7 vaccine live, Afelimomab, Agomelatine, Aldesleukin, Aldosterone, Aldoxorubicin, Alefacept, Alemtuzumab, Alfentanil, Aliskiren, Almotriptan, Alosetron, Alpelisib, Alpha-1-proteinase inhibitor, Alprazolam, Alprenolol, Altretamine, Ambrisentan, Amifostine, Amiloride, Aminocaproic acid, Aminolevulinic acid, Aminomethylbenzoic acid, Aminophenazone, Amiodarone, Amitriptyline, Amlodipine, Amobarbital, Amodiaquine, Amphetamine, Amphotericin B, Amprenavir, Amsacrine, Amyl Nitrite, Anakinra, Anastrozole, Angiotensin 1-7, Anthrax immune globulin human, Anthrax vaccine, Antilymphocyte immunoglobulin (horse), Antipyrine, Antithymocyte immunoglobulin (rabbit), Apalutamide, Apixaban, Apomorphine, Apremilast, Aprepitant, Aprotinin, Arachidonic Acid, Arformoterol, Aripiprazole, Aripiprazole lauroxil, Armodafinil, Arotinolol, Arsenic trioxide, Artemether, Artemisinin, Astemizole, Asunaprevir, Atazanavir, Atenolol, Atorvastatin, Atovaquone, Avanafil, Avapritinib, Avasimibe, Avatrombopag, Axitinib, Azacitidine, Azathioprine, Azelastine, Azilsartan medoxomil, Azimilide, Bacillus calmette-guerin substrain connaught live antigen, Bacillus calmette-guerin substrain danish 1331 live antigen, Bacillus calmette-guerin substrain russian BCG-I live antigen, Bacillus calmette-guerin substrain tice live antigen, Balaglitazone, Banoxantrone, Barbexaclone, Barbital, Baricitinib, Barnidipine, Basiliximab, BCG vaccine, Beclomethasone dipropionate, Begelomab, Belatacept, Belimumab, Belinostat, Benazepril, Benazeprilat, Bendamustine, Bendroflumethiazide, Benidipine, Benmoxin, Benzbromarone, Benzocaine, Benzophenone, Benzphetamine, Benzyl alcohol, Bepridil, Beraprost, Bergapten, Berotralstat, Betamethasone, Betamethasone phosphate, Betaxolol, Bethanidine, Bevacizumab, Bevantolol, Bexarotene, Bezafibrate, Bietaserpine, Bisoprolol, Bleomycin, Bleselumab, Blinatumomab, Boceprevir, Bortezomib, Bosentan, Bosutinib, BQ-123, Brentuximab vedotin, Brequinar, Bretylium, Briakinumab, Brigatinib, Brivaracetam, Brodalumab, Brofaromine, Bromocriptine, Brompheniramine, Budesonide, Bumetanide, Bupivacaine, Bupranolol, Buprenorphine, Bupropion, Buspirone, Busulfan, Butabarbital, Butalbital, Buthiazide, Cabazitaxel, Cabozantinib, Cadralazine, Camostat, Canagliflozin, Canakinumab, Candesartan, Candesartan cilexetil, Candoxatril, Cannabidiol, Capecitabine, Capravirine, Captopril, Carbamazepine, Carbetocin, Carboplatin, Carbutamide, Carfilzomib, Carmustine, Caroxazone, Carprofen, Carvedilol, Castanospermine, Celecoxib, Celiprolol, Cenobamate, Cepeginterferon alfa-2B, Ceritinib, Cerivastatin, Certolizumab pegol, Cethromycin, Chlorambucil, Chloramphenicol, Chlormadinone, Chloroquine, Chlorothiazide, Chlorpheniramine, Chlorpromazine, Chlorpropamide, Chlorthalidone, Chlorzoxazone, Ciclesonide, Cicletanine, Ciglitazone, Cilazapril, Cilnidipine, Cilostazol, Cimetidine, Cinnarizine, Ciprofloxacin, Cisapride, Cisplatin, Cladribine, Clarithromycin, Clevidipine, Clindamycin, Clobazam, Clobetasol, Clobetasol propionate, Clocortolone acetate, Clofarabine, Clofazimine, Clofibrate, Clomethiazole, Clomipramine, Clomocycline, Clonidine, Clopidogrel, Cloprednol, Cloranolol, Clorgiline, Clostridium tetani toxoid antigen (formaldehyde inactivated), Clotiazepam, Clozapine, Cobicistat, Conivaptan, Copanlisib, Corticotropin, Cortisone, Cortisone acetate, Cortivazol, Corynebacterium diphtheriae toxoid antigen (formaldehyde inactivated), Coumarin, Crizotinib, Cryptenamine, Curcumin sulfate, Cyamemazine, Cyclizine, Cyclopenthiazide, Cyclophosphamide, Cyclosporine, Cyclothiazide, Cymarin, Cyproheptadine, Cyproterone acetate, Cytarabine, Dabrafenib, Dacarbazine, Daclatasvir, Daclizumab, Dacomitinib, Dactinomycin, Danazol, Danoprevir, Dapagliflozin, Dapsone, Darbepoetin alfa, Darunavir, Dasabuvir, Dasatinib, Daunorubicin, Debrisoquine, Decitabine, Deferasirox, Deflazacort, Delafloxacin, Delapril, Delavirdine, Demeclocycline, Demegestone, Denosumab, Deoxyspergualin, Deserpidine, Desflurane, Desipramine, Deslanoside, Desogestrel, Desoximetasone, Desvenlafaxine, Deutetrabenazine, Dexamethasone, Dexamethasone acetate, Dexamethasone isonicotinate, Dexibuprofen, Dexloxiglumide, Dexmedetomidine, Dexniguldipine, Dexpropranolol, Dexrazoxane, Dextromethorphan, Diacerein, Diazepam, Diazoxide, Diclofenac, Diclofenamide, Dicoumarol, Dienogest, Diethylnorspermine, Diethylstilbestrol, Difluocortolone, Digitoxin, Digoxin, Dihematoporphyrin ether, Dihydralazine, Diltiazem, Dimethyl fumarate, Dinutuximab, Diosmin, Diphenhydramine, Dipyridamole, Disulfiram, Ditiocarb, Docetaxel, Doconexent, Domperidone, Donepezil, Doravirine, Dosulepin, Doxazosin, Doxepin, Doxifluridine, Doxofylline, Doxorubicin, Doxycycline, Dronabinol, Dronedarone, Drospirenone, Duloxetine, Dutasteride, Ebola Zaire vaccine (live, attenuated), Eculizumab, Efalizumab, Efavirenz, Efonidipine, Elagolix, Elbasvir, Eletriptan, Elexacaftor, Eltrombopag, Elvitegravir, Emapalumab, Empagliflozin, Enalapril, Enalaprilat, Enasidenib, Endralazine, Enzalutamide, Epanolol, Epinastine, Epinephrine, Epirubicin, Eplerenone, Epoprostenol, Eprosartan, Eravacycline, Erdafitinib, Ergotamine, Eribulin, Erlotinib, Erythromycin, Erythropoietin, Esatenolol, Esketamine, Esmolol, Estetrol, Estradiol, Estradiol acetate, Estradiol benzoate, Estradiol cypionate, Estradiol dienanthate, Estradiol valerate, Estramustine, Estrone sulfate, Eszopiclone, Etacrynic acid, Etanercept, Ethambutol, Ethanol, Ethinylestradiol, Ethylmorphine, Ethynodiol diacetate, Etodolac, Etoposide, Etoricoxib, Etravirine, Everolimus, Fasitibant, Favipiravir, Febuxostat, Felbamate, Felodipine, Fenfluramine, Fenofibrate, Fenoldopam, Fentanyl, Ferulic acid, Fimasartan, Finasteride, Finerenone, Fingolimod, Flecainide, Floxuridine, Fluclorolone, Fluconazole, Flucytosine, Fludarabine, Fludrocortisone, Fluindione, Flunarizine, Flunisolide, Flunitrazepam, Fluocinolone acetonide, Fluocinonide, Fluocortin, Fluocortolone, Fluorometholone, Fluorouracil, Fluoxetine, Fluperolone, Fluprednidene, Fluprednisolone, Flurazepam, Flurbiprofen, Flutamide, Fluticasone, Fluticasone furoate, Fluticasone propionate, Fluvastatin, Fluvoxamine, Fomepizole, Formoterol, Fosdenopterin, Fosinopril, Fosinoprilat, Fosnetupitant, Fosphenytoin, Fostamatinib, Furazolidone, Furosemide, Fusidic acid, G17DT, Gallium nitrate, Gefitinib, Gemcitabine, Gemfibrozil, Gemtuzumab ozogamicin, Genistein, Gestodene, Gestrinone, GI-5005, Ginkgo biloba, Gitoformate, Glasdegib, Glatiramer, Glibornuride, Gliclazide, Glimepiride, Glipizide, Gliquidone, Glisoxepide, Glyburide, Golimumab, Guanabenz, Guanadrel, Guanazodine, Guanethidine, Guanfacine, Guanoclor, Guanoxabenz, Guanoxan, Guselkumab, Gusperimus, Haemophilus influenzae type B capsular polysaccharide meningococcal outer membrane protein conjugate antigen, Haemophilus influenzae type B strain 1482 capsular polysaccharide tetanus toxoid conjugate antigen, Haemophilus influenzae type B strain 20752 capsular polysaccharide tetanus toxoid conjugate antigen, Halofantrine, Haloperidol, Halothane, Harmaline, Hemoporfin, Hepatitis A Vaccine, Hepatitis B Vaccine (Recombinant), Hexamethonium, Hexaminolevulinate, Hexobarbital, Human adenovirus e serotype 4 strain cl-68578 antigen, Human interferon omega-1, Hydracarbazine, Hydralazine, Hydrochlorothiazide, Hydrocodone, Hydrocortisone, Hydrocortisone acetate, Hydrocortisone butyrate, Hydrocortisone cypionate, Hydrocortisone phosphate, Hydrocortisone succinate, Hydroflumethiazide, Hydrogen peroxide, Hydromorphone, Hydroxychloroquine, Hydroxyprogesterone caproate, Hydroxyurea, Hydroxyzine, Hypericin, Ibritumomab tiuxetan, Ibrutinib, Ibudilast, Ibuprofen, Icotinib, Idarubicin, Idelalisib, Ifosfamide, Iloperidone, Iloprost, Imatinib, Imidapril, Imipramine, Indalpine, Indapamide, Indenolol, Indinavir, Indisulam, Indomethacin, Indoramin, Inebilizumab, Infliximab, Influenza A virus A/Brisbane/59/2007(H1N1) antigen (propiolactone inactivated), Influenza A virus A/Brisbane/59/2007(H1N1) hemagglutinin antigen (propiolactone inactivated), Influenza A virus A/California/7/2009 (H1N1) live (attenuated) antigen, Influenza A virus A/California/7/2009 X-181 (H1N1) antigen (propiolactone inactivated), Influenza A virus A/California/7/2009 X-181 (H1N1) hemagglutinin antigen (propiolactone inactivated), Influenza A virus A/Perth/16/2009 (H3N2) live (attenuated) antigen, Influenza A virus A/Uruguay/716/2007(H3N2) antigen (propiolactone inactivated), Influenza A virus A/Victoria/210/2009 X-187 (H3N2) antigen (formaldehyde inactivated), Influenza A virus A/Victoria/210/2009 X-187 (H3N2) hemagglutinin antigen (formaldehyde inactivated), Influenza B virus B/Brisbane/60/2008 antigen (formaldehyde inactivated), Influenza B virus B/Brisbane/60/2008 antigen (propiolactone inactivated), Influenza B virus B/Brisbane/60/2008 hemagglutinin antigen (formaldehyde inactivated), Influenza B virus B/Brisbane/60/2008 hemagglutinin antigen (propiolactone inactivated), INGN 225, Inolimomab, Interferon alfa, Interferon alfa-2a, Interferon alfa-2b, Interferon alfa-n1, Interferon alfa-n3, Interferon alfacon-1, Interferon beta-1b, Interferon gamma-1b, Iproniazid, Irbesartan, Irinotecan, Isavuconazole, Isavuconazonium, Isocarboxazid, Isoflurane, Isoniazid, Isosorbide dinitrate, Isosorbide mononitrate, Isoxsuprine, Isradipine, Istradefylline, Itraconazole, Ivacaftor, Ixabepilone, Ixekizumab, Japanese encephalitis virus strain sa 14-14-2 antigen (formaldehyde inactivated), Ketamine, Ketanserin, Ketobemidone, Ketoconazole, Ketoprofen, Ketorolac, Labetalol, Lacidipine, Lacosamide, Lanatoside C, Landiolol, Lansoprazole, Lapatinib, Leflunomide, Lemborexant, Lenalidomide, Lercanidipine, Lesinurad, Letermovir, Letrozole, Levacetylmethadol, Levamlodipine, Levobupivacaine, Levodopa, Levoketoconazole, Levomilnacipran, Levonorgestrel, Levosimendan, Levothyroxine, Lexacalcitol, Licofelone, Lidocaine, Linagliptin, Linezolid, Linsidomine, Liotrix, Lisinopril, Lobeglitazone, Lofexidine, Lomustine, Lonafarnib, Loperamide, Lopinavir, Loratadine, Lorcaserin, Lorlatinib, Lornoxicam, Losartan, Lovastatin, Lumacaftor, Lumiracoxib, Lymecycline, Lynestrenol, Macitentan, Magnesium, Manidipine, Mannitol, Measles virus vaccine live attenuated, Mebanazine, Mecamylamine, Mechlorethamine, Medical Cannabis, Medroxyprogesterone acetate, Mefenamic acid, Megestrol acetate, Melengestrol, Melengestrol acetate, Meloxicam, Melphalan, Memantine, Menadione, Menadione bisulfite, Meperidine, Mephenytoin, Mepolizumab, Meprednisone, Mercaptopurine, Mestranol, Metacycline, Metahexamide, Methadone, Methazolamide, Methimazole, Methohexital, Methoserpidine, Methotrexate, Methotrimeprazine, Methoxsalen, Methoxy polyethylene glycol-epoetin beta, Methoxyflurane, Methyclothiazide, Methyl aminolevulinate, Methyldopa, Methylene blue, Methylphenobarbital, Methylprednisolone, Methyltestosterone, Metildigoxin, Metolazone, Metoprolol, Metreleptin, Metronidazole, Metyrapone, Metyrosine, Mexiletine, Mianserin, Mibefradil, Miconazole, Midazolam, Midostaurin, Mifepristone, Milnacipran, Minaprine, Minocycline, Minoxidil, Mirodenafil, Mitomycin, Mitotane, Mitoxantrone, Mizoribine, Moclobemide, Modafinil, Moderna COVID-19 Vaccine, Modified vaccinia ankara, Moexipril, Mometasone, Mometasone furoate, Monomethyl fumarate, Montelukast, Morphine, Motexafin gadolinium, Motexafin lutetium, Moxonidine, Muraglitazar, Muromonab, Muzolimine, Mycophenolate mofetil, Mycophenolic acid, Nabilone, Nabiximols, Nabumetone, Nadolol, Naftopidil, Naloxone, Naproxen, Natalizumab, Nateglinide, Nebivolol, Nefazodone, Nelarabine, Nelfinavir, Nesiritide, Netoglitazone, Netupitant, Nevirapine, Nialamide, Nicardipine, Niclosamide, Nicorandil, Nicotine, Nifedipine, Niguldipine, Nilotinib, Nilutamide, Nilvadipine, Nimodipine, Nisoldipine, Nitrendipine, Nitric Oxide, Nitroglycerin, Nitroprusside, Nitrous acid, Nomegestrol acetate, Norethisterone, Norethynodrel, Norgestimate, Norgestrel, Norgestrienone, Noscapine, Obinutuzumab, Ocrelizumab, Octamoxin, Odanacatib, Olanzapine, Olaparib, Oleandrin, Olmesartan, Olodaterol, Omadacycline, Omapatrilat, Ombitasvir, Omeprazole, Ondansetron, Opicapone, Oritavancin, Orlistat, Orphenadrine, Osilodrostat, Ospemifene, Ouabain, Oxaliplatin, Oxandrolone, Oxcarbazepine, Oxprenolol, Oxybutynin, Oxycodone, Oxytetracycline, Ozanimod, Paclitaxel, Paclitaxel poliglumex, Paclitaxel trevatide, Palbociclib, Paliperidone, Panobinostat, Papaverine, Paramethadione, Paramethasone, Parecoxib, Pargyline, Paritaprevir, Paroxetine, Pazopanib, Peficitinib, Pegaspargase, Peginesatide, Peginterferon alfa-2a, Peginterferon alfa-2b, Peginterferon beta-1a, Pemetrexed, Penbutolol, Penicillamine, Penimepicycline, Pentamidine, Pentobarbital, Pentolinium, Pentostatin, Perampanel, Perhexiline, Perindopril, Perindoprilat, Perospirone, Pertussis vaccine, Pertuzumab, Peruvoside, PEV3A, Phenacetin, Phencyclidine, Phenelzine, Pheniprazine, Phenobarbital, Phenoxybenzamine, Phenoxypropazine, Phenprocoumon, Phentolamine, Phenylalanine, Phenylbutazone, Phenytoin, Pilocarpine, Pimecrolimus, Pimozide, Pinacidil, Pindolol, Pioglitazone, Pipamperone, Piperaquine, Pirarubicin, Pirfenidone, Pirlindole, Piroxicam, Pitavastatin, Pitolisant, Pivhydrazine, Plitidepsin, Polythiazide, Pomalidomide, Ponatinib, Ponesimod, Porfimer sodium, Posaconazole, Practolol, Pralatrexate, Pralsetinib, Pramipexole, Pranlukast, Prasterone sulfate, Prasugrel, Praziquantel, Prazosin, Prednisolone, Prednisolone hemisuccinate, Prednisolone phosphate, Prednisone, Prednisone acetate, Prednylidene, Primaquine, Primidone, Probenecid, Procaine, Procarbazine, Progesterone, Proguanil, Promazine, Promethazine, Propacetamol, Propofol, Propranolol, Propylthiouracil, Proscillaridin, Protoporphyrin, Pyrimethamine, Quazepam, Quercetin, Quetiapine, Quinacrine, Quinapril, Quinaprilat, Quingestanol, Quinidine, Quinine, Rabies immune globulin, human, Rabies virus inactivated antigen, A, Rabies virus inactivated antigen, B, Raloxifene, Raltitrexed, Ramelteon, Ramipril, Ramiprilat, Rasagiline, Rauwolfia serpentina root, Ravulizumab, Regorafenib, Relugolix, Remifentanil, Remikiren, Repaglinide, Rescinnamine, Reserpine, Rhein, Ribociclib, Riboflavin, Rifabutin, Rifampicin, Rifamycin, Rifapentine, Rilmenidine, Rilonacept, Rilpivirine, Rindopepimut, Riociguat, Risankizumab, Risperidone, Ritonavir, Rituximab, Rivaroxaban, Rivoglitazone, Rofecoxib, Roflumilast, Rolitetracycline, Romidepsin, Ropinirole, Ropivacaine, Rosiglitazone, Rostaporfin, Rosuvastatin, Rotavirus vaccine, Rotigotine, Rozanolixizumab, Rubella virus vaccine, Rucaparib, Rupatadine, Ruxolitinib, Sacubitril, Safinamide, Safrazine, Salicylic acid, Salmeterol, Saprisartan, Saquinavir, Sarecycline, Sarilumab, Satralizumab, Saxagliptin, Secobarbital, Secukinumab, Selegiline, Selexipag, Selpercatinib, Selumetinib, Seproxetine, Seratrodast, Sertraline, Sevoflurane, Sildenafil, Siltuximab, Simeprevir, Simvastatin, Siponimod, Sipuleucel-T, Sirolimus, Sirukumab, Sitagliptin, Sitaxentan, Smallpox (Vaccinia) Vaccine, Live, Sorafenib, Sotalol, Sotorasib, Spirapril, Spironolactone, SRP 299, St. John's Wort, Stepronin, Stiripentol, Streptokinase, Streptozocin, Sufentanil, Sulfadiazine, Sulfamethizole, Sulfamethoxazole, Sulfamoxole, Sulfaphenazole, Sulfapyridine, Sulfasalazine, Sulfinpyrazone, Sulfisoxazole, Sunitinib, Tacrolimus, Tadalafil, Talaporfin, Talinolol, Tamoxifen, Tamsulosin, Tazarotene, Tecemotide, Tegafur, Tegafur-uracil, Tegaserod, Telaprevir, Telithromycin, Telmisartan, Temocapril, Temoporfin, Temozolomide, Temsirolimus, Teniposide, Tenoxicam, Tepoxalin, Terazosin, Terbinafine, Terfenadine, Teriflunomide, Testosterone, Testosterone cypionate, Testosterone enanthate, Testosterone undecanoate, Tetracycline, Tetrahydropalmatine, Tetrandrine, Tezacaftor, TG4010, Thalidomide, Theophylline, Thiamylal, Thiopental, Thioridazine, Thiotepa, Tiaprofenic acid, Ticagrelor, Ticlopidine, Tienilic acid, Tigecycline, Timolol, Tioguanine, Tipranavir, Titanium dioxide, Tixocortol, Tizanidine, Tocilizumab, Tocopherylquinone, Tofacitinib, Tolazamide, Tolazoline, Tolbutamide, Tolcapone, Tolonidine, Toloxatone, Tolterodine, Topiroxostat, Topotecan, Torasemide, Tositumomab, Trabectedin, Tramadol, Trametinib, Trandolapril, Tranexamic acid, Tranilast, Tranylcypromine, Trastuzumab, Trastuzumab emtansine, Trazodone, Treprostinil, Triamcinolone, Triamterene, Triazolam, Trichlormethiazide, Triclabendazole, Trifluridine, Trilostane, Trimazosin, Trimethadione, Trimethaphan, Trimethoprim, Trimipramine, Trioxsalen, Triptolide, Trofosfamide, Troglitazone, Troleandomycin, Tucatinib, Typhoid vaccine, Typhoid Vaccine Live, Typhoid Vi polysaccharide vaccine, Udenafil, Upadacitinib, Urapidil, Valbenazine, Valdecoxib, Valproic acid, Valsartan, Vardenafil, Varicella zoster vaccine (live/attenuated), Varicella zoster vaccine (recombinant), Vedolizumab, Velpatasvir, Vemurafenib, Venetoclax, Venlafaxine, Verapamil, Vericiguat, Verteporfin, Vibrio cholerae CVD 103-HgR strain live antigen, Vicriviroc, Vilanterol, Vinblastine, Vincamine, Vincristine, Vindesine, Vinorelbine, Vismodegib, Vitamin A, Vitespen, Voclosporin, Voriconazole, Vorinostat, Vortioxetine, Voxelotor, Voxilaprevir, Warfarin, Wortmannin, Ximelagatran, Xipamide, Yellow fever vaccine, Yersinia pestis 195/p antigen (formaldehyde inactivated), Zafirlukast, Zaleplon, Zaltoprofen, Zanubrutinib, Zidovudine, Zileuton, Zimelidine, Ziprasidone, Zofenopril, Zolpidem, Zonisamide, Zopiclone" />
          <attvalue for="13" value="NCT04396067, NCT04568096" />
          <attvalue for="14" value="2, 2" />
          <attvalue for="15" value="https://clinicaltrials.gov/show/NCT04396067, https://clinicaltrials.gov/show/NCT04568096" />
          <attvalue for="16" value="Tretinoin" />
          <attvalue for="17" value="https://www.drugbank.ca/structures/DB00755/image.svg" />
          <attvalue for="18" value="Drug" />
          <attvalue for="19" value="6" />
          <attvalue for="20" value="0.2179930795847751" />
          <attvalue for="21" value="0.01065929858382347" />
          <attvalue for="22" value="0.017506519202312817" />
          <attvalue for="23" value="0.13333333333333333" />
          <attvalue for="24" value="87" />
          <attvalue for="25" value="#FC5F67" />
          <attvalue for="26" value="#FB3640" />
        </attvalues>
      </node>
      <node id="Ozanimod" label="Ozanimod">
        <attvalues>
          <attvalue for="0" value="DB12612" />
          <attvalue for="1" value="CC(C)OC1=C(C=C(C=C1)C2=NC(=NO2)C3=C4CC[C@@H](C4=CC=C3)NCCO)C#N" />
          <attvalue for="2" value="L" />
          <attvalue for="3" value="L04" />
          <attvalue for="4" value="L04A" />
          <attvalue for="5" value="L04AA" />
          <attvalue for="6" value="L04AA38" />
          <attvalue for="7" value="Sphingosine 1-phosphate receptor 1, Sphingosine 1-phosphate receptor 5" />
          <attvalue for="8" value="Fatty aldehyde dehydrogenase, Alcohol dehydrogenase class-3, Arylamine N-acetyltransferase 2, Cytochrome P450 2C8, Amine oxidase [flavin-containing] B, Aldo-keto reductase family 1 member C1, Aldo-keto reductase family 1 member C2, Cytochrome P450 3A4" />
          <attvalue for="9" value="" />
          <attvalue for="10" value="Amine oxidase [flavin-containing] B, ATP-binding cassette sub-family G member 2, Multidrug resistance protein 1" />
          <attvalue for="11" value="Membrane receptor, Membrane receptor" />
          <attvalue for="12" value="(R)-warfarin, (S)-Warfarin, 2-Methoxyethanol, 9-(N-methyl-L-isoleucine)-cyclosporin A, Abatacept, Abemaciclib, Abetimus, Abiraterone, Acteoside, Adalimumab, Adenovirus type 7 vaccine live, Afatinib, Afelimomab, Aldesleukin, Aldosterone, Alectinib, Alefacept, Alemtuzumab, Almotriptan, Alpelisib, Altretamine, Aminophenazone, Amiodarone, Amitriptyline, Amodiaquine, Amsacrine, Anakinra, Anastrozole, Anthrax immune globulin human, Anthrax vaccine, Antilymphocyte immunoglobulin (horse), Antipyrine, Antithymocyte immunoglobulin (rabbit), Apalutamide, Apixaban, Apomorphine, Apremilast, Arsenic trioxide, Atazanavir, Atorvastatin, Avanafil, Avatrombopag, Azacitidine, Azathioprine, Azelastine, Bacillus calmette-guerin substrain connaught live antigen, Bacillus calmette-guerin substrain danish 1331 live antigen, Bacillus calmette-guerin substrain russian BCG-I live antigen, Bacillus calmette-guerin substrain tice live antigen, Balaglitazone, Baricitinib, Basiliximab, BCG vaccine, Beclomethasone dipropionate, Begelomab, Belatacept, Belimumab, Belinostat, Belumosudil, Bendamustine, Benzyl alcohol, Beraprost, Betamethasone, Bexarotene, Bezafibrate, Bleomycin, Bleselumab, Blinatumomab, Bortezomib, Bosutinib, Brentuximab vedotin, Brequinar, Briakinumab, Brigatinib, Brodalumab, Budesonide, Buprenorphine, Busulfan, Cabazitaxel, Cabozantinib, Caffeine, Canakinumab, Candesartan, Candesartan cilexetil, Cannabidiol, Capecitabine, Capmatinib, Capravirine, Carbamazepine, Carboplatin, Carfilzomib, Carmustine, Castanospermine, Celecoxib, Cenobamate, Cepeginterferon alfa-2B, Cerivastatin, Certolizumab pegol, Chlorambucil, Chloramphenicol, Chloroquine, Cholesterol, Ciclesonide, Ciglitazone, Cimetidine, Cisapride, Cisplatin, Cladribine, Clobetasol, Clobetasol propionate, Clofarabine, Clofazimine, Clopidogrel, Cloprednol, Clostridium tetani toxoid antigen (formaldehyde inactivated), Cobicistat, Corticotropin, Cortisone acetate, Cortivazol, Corynebacterium diphtheriae toxoid antigen (formaldehyde inactivated), Cyclophosphamide, Cyclosporine, Cytarabine, Dabrafenib, Dacarbazine, Daclatasvir, Daclizumab, Dacomitinib, Dactinomycin, Daidzin, Dapsone, Darolutamide, Dasabuvir, Dasatinib, Daunorubicin, Decitabine, Deferasirox, Deflazacort, Denosumab, Deoxyspergualin, Desoximetasone, Dexamethasone, Dexamethasone acetate, Dexamethasone isonicotinate, Dexibuprofen, Dexrazoxane, Diclofenac, Diethylstilbestrol, Difluocortolone, Diltiazem, Dimethyl fumarate, Dinutuximab, Docetaxel, Domperidone, Dovitinib, Doxifluridine, Doxorubicin, Dronabinol, Ebola Zaire vaccine (live, attenuated), Eculizumab, Efalizumab, Efavirenz, Elacridar, Elagolix, Eltrombopag, Emapalumab, Enasidenib, Enzalutamide, Epirubicin, Eribulin, Erlotinib, Estradiol, Estradiol acetate, Estradiol benzoate, Estradiol cypionate, Estradiol dienanthate, Estradiol valerate, Estramustine, Estrone, Eszopiclone, Etanercept, Ethinylestradiol, Etoposide, Everolimus, Fasitibant, Favipiravir, Febuxostat, Fedratinib, Felodipine, Fenofibrate, Finerenone, Fingolimod, Floxuridine, Fluclorolone, Flucytosine, Fludarabine, Fludrocortisone, Flunisolide, Fluocinolone acetonide, Fluocinonide, Fluocortin, Fluocortolone, Fluorometholone, Fluorouracil, Fluperolone, Fluprednidene, Fluprednisolone, Fluticasone, Fluticasone furoate, Fluticasone propionate, Fluvastatin, Fosphenytoin, Fostamatinib, Fostemsavir, Fusidic acid, G17DT, Gallium nitrate, Gefitinib, Gemcitabine, Gemfibrozil, Gemtuzumab ozogamicin, Genistein, GI-5005, Gilteritinib, Glasdegib, Glatiramer, Glecaprevir, Golimumab, Guselkumab, Gusperimus, Haemophilus influenzae type B capsular polysaccharide meningococcal outer membrane protein conjugate antigen, Haemophilus influenzae type B strain 1482 capsular polysaccharide tetanus toxoid conjugate antigen, Haemophilus influenzae type B strain 20752 capsular polysaccharide tetanus toxoid conjugate antigen, Halofantrine, Hepatitis A Vaccine, Hepatitis B Vaccine (Recombinant), Hesperetin, Human adenovirus e serotype 4 strain cl-68578 antigen, Human interferon omega-1, Hydrocortisone, Hydrocortisone acetate, Hydrocortisone butyrate, Hydrocortisone succinate, Hydroxychloroquine, Hydroxyurea, Hypericin, Ibritumomab tiuxetan, Ibrutinib, Ibuprofen, Idarubicin, Idelalisib, Ifosfamide, Imatinib, Indomethacin, Inebilizumab, Infliximab, Influenza A virus A/Brisbane/59/2007(H1N1) antigen (propiolactone inactivated), Influenza A virus A/Brisbane/59/2007(H1N1) hemagglutinin antigen (propiolactone inactivated), Influenza A virus A/California/7/2009 (H1N1) live (attenuated) antigen, Influenza A virus A/California/7/2009 X-181 (H1N1) antigen (propiolactone inactivated), Influenza A virus A/California/7/2009 X-181 (H1N1) hemagglutinin antigen (propiolactone inactivated), Influenza A virus A/Perth/16/2009 (H3N2) live (attenuated) antigen, Influenza A virus A/Uruguay/716/2007(H3N2) antigen (propiolactone inactivated), Influenza A virus A/Victoria/210/2009 X-187 (H3N2) antigen (formaldehyde inactivated), Influenza A virus A/Victoria/210/2009 X-187 (H3N2) hemagglutinin antigen (formaldehyde inactivated), Influenza B virus B/Brisbane/60/2008 antigen (formaldehyde inactivated), Influenza B virus B/Brisbane/60/2008 antigen (propiolactone inactivated), Influenza B virus B/Brisbane/60/2008 hemagglutinin antigen (formaldehyde inactivated), Influenza B virus B/Brisbane/60/2008 hemagglutinin antigen (propiolactone inactivated), INGN 225, Inolimomab, Interferon alfa, Interferon alfa-2a, Interferon alfa-2b, Interferon alfa-n1, Interferon alfa-n3, Interferon alfacon-1, Interferon beta-1b, Interferon gamma-1b, Irbesartan, Irinotecan, Isavuconazole, Istradefylline, Ixabepilone, Ixekizumab, Japanese encephalitis virus strain sa 14-14-2 antigen (formaldehyde inactivated), Ketamine, Ketobemidone, Ketoconazole, Ketoprofen, Ketorolac, Lansoprazole, Lapatinib, Lasmiditan, Leflunomide, Lenalidomide, Letermovir, Levomilnacipran, Levothyroxine, Lexacalcitol, Licofelone, Linezolid, Liotrix, Lobeglitazone, Lomustine, Loperamide, Lopinavir, Loratadine, Losartan, Lovastatin, Lumacaftor, Magnesium, Measles virus vaccine live attenuated, Mechlorethamine, Medical Cannabis, Medroxyprogesterone acetate, Melengestrol, Melphalan, Mephenytoin, Mepolizumab, Meprednisone, Mercaptopurine, Mestranol, Methimazole, Methotrexate, Methylene blue, Methylprednisolone, Metronidazole, Miconazole, Mifepristone, Mitomycin, Mitoxantrone, Mizoribine, Moderna COVID-19 Vaccine, Modified vaccinia ankara, Mometasone, Mometasone furoate, Monomethyl fumarate, Montelukast, Morphine, Muraglitazar, Muromonab, Mycophenolate mofetil, Mycophenolic acid, Nabilone, Nabiximols, Naproxen, Naringenin, Natalizumab, Nelarabine, Nelfinavir, Netoglitazone, Nicardipine, Nifedipine, Nilotinib, Nilutamide, Nilvadipine, Novobiocin, Obinutuzumab, Ocrelizumab, Odanacatib, Olaparib, Olodaterol, Ombitasvir, Omeprazole, Osimertinib, Oxaliplatin, Oxybutynin, Paclitaxel, Palbociclib, Panobinostat, Pantoprazole, Paramethadione, Paramethasone, Paritaprevir, Pazopanib, Peficitinib, Pegaspargase, Peginterferon alfa-2a, Peginterferon alfa-2b, Peginterferon beta-1a, Pemetrexed, Penicillamine, Pentostatin, Perospirone, Pertussis vaccine, PEV3A, Phenobarbital, Phenprocoumon, Phenylalanine, Phenytoin, Pibrentasvir, Pimecrolimus, Pioglitazone, Pirarubicin, Pirfenidone, Piroxicam, Pitavastatin, Pomalidomide, Ponatinib, Ponesimod, Pralatrexate, Pralsetinib, Pravastatin, Prednisolone, Prednisolone phosphate, Prednisone, Prednylidene, Probenecid, Procarbazine, Progesterone, Propacetamol, Propofol, Propylthiouracil, Pyrimethamine, Quercetin, Quinidine, Quinine, Rabeprazole, Rabies immune globulin, human, Rabies virus inactivated antigen, A, Rabies virus inactivated antigen, B, Raloxifene, Raltitrexed, Ravulizumab, Regorafenib, Repaglinide, Rifabutin, Rifampicin, Rifamycin, Rifapentine, Rilonacept, Rilpivirine, Rindopepimut, Riociguat, Ripretinib, Risankizumab, Ritonavir, Rituximab, Rivoglitazone, Rofecoxib, Roflumilast, Rolapitant, Rosiglitazone, Rotavirus vaccine, Rozanolixizumab, Rubella virus vaccine, Rucaparib, Ruxolitinib, Safinamide, Salmeterol, Saquinavir, Sarilumab, Secobarbital, Secukinumab, Selegiline, Selexipag, Selpercatinib, Selumetinib, Seratrodast, Siltuximab, Simeprevir, Simvastatin, Siponimod, Sipuleucel-T, Sirolimus, Sirukumab, Sitagliptin, Smallpox (Vaccinia) Vaccine, Live, Sorafenib, Spironolactone, SRP 299, Stepronin, Streptozocin, Sulfadiazine, Sulfamethoxazole, Sulfaphenazole, Sulfasalazine, Sunitinib, Tacrolimus, Tafamidis, Tamoxifen, Taurocholic acid, Tazarotene, Tecemotide, Tegafur, Tegaserod, Telmisartan, Temozolomide, Temsirolimus, Teniposide, Tepotinib, Tepoxalin, Terbinafine, Terfenadine, Teriflunomide, Testosterone cypionate, Testosterone enanthate, Testosterone undecanoate, Tetrandrine, TG4010, Thalidomide, Theophylline, Thiotepa, Ticlopidine, Tioguanine, Tivozanib, Tixocortol, Tocilizumab, Tofacitinib, Tolbutamide, Topiroxostat, Topotecan, Torasemide, Tositumomab, Trabectedin, Trametinib, Trastuzumab, Trastuzumab emtansine, Tretinoin, Triamcinolone, Triclabendazole, Trifluridine, Trilostane, Trimethadione, Trimethoprim, Triptolide, Trofosfamide, Troglitazone, Tucatinib, Typhoid vaccine, Typhoid Vaccine Live, Typhoid Vi polysaccharide vaccine, Upadacitinib, Vandetanib, Varicella zoster vaccine (live/attenuated), Varicella zoster vaccine (recombinant), Vedolizumab, Velpatasvir, Vemurafenib, Venetoclax, Venlafaxine, Verapamil, Vibrio cholerae CVD 103-HgR strain live antigen, Vilanterol, Vinblastine, Vincristine, Vindesine, Vinorelbine, Vismodegib, Vitespen, Voclosporin, Vorinostat, Vortioxetine, Voxilaprevir, Wortmannin, Yellow fever vaccine, Yersinia pestis 195/p antigen (formaldehyde inactivated), Zidovudine, Zopiclone" />
          <attvalue for="13" value="NCT04405102" />
          <attvalue for="14" value="2" />
          <attvalue for="15" value="https://clinicaltrials.gov/show/NCT04405102" />
          <attvalue for="16" value="Ozanimod" />
          <attvalue for="17" value="https://www.drugbank.ca/structures/DB12612/image.svg" />
          <attvalue for="18" value="Drug" />
          <attvalue for="19" value="1" />
          <attvalue for="20" value="0.0034602076124567475" />
          <attvalue for="21" value="0.0" />
          <attvalue for="22" value="2.153160975712792e-26" />
          <attvalue for="23" value="0" />
          <attvalue for="24" value="52" />
          <attvalue for="25" value="#FC5F67" />
          <attvalue for="26" value="#FB3640" />
        </attvalues>
      </node>
      <node id="Isotretinoin" label="Isotretinoin">
        <attvalues>
          <attvalue for="0" value="DB00982" />
          <attvalue for="1" value="CC1=C(C(CCC1)(C)C)/C=C/C(=C/C=C/C(=C\C(=O)O)/C)/C" />
          <attvalue for="2" value="D" />
          <attvalue for="3" value="D10" />
          <attvalue for="4" value="D10A, D10B" />
          <attvalue for="5" value="D10BA, D10AD" />
          <attvalue for="6" value="D10BA01, D10AD54, D10AD04" />
          <attvalue for="7" value="Retinoic acid receptor alpha, Retinoic acid receptor gamma" />
          <attvalue for="8" value="Cytochrome P450 3A4" />
          <attvalue for="9" value="Serum albumin" />
          <attvalue for="10" value="" />
          <attvalue for="11" value="Transcription factor, Transcription factor" />
          <attvalue for="12" value="Abacavir, Abametapir, Abiraterone, Aceclofenac, Acemetacin, Acetaminophen, Acetazolamide, Acetylsalicylic acid, Acipimox, Aclidinium, Acrivastine, Acyclovir, Adefovir, Adefovir dipivoxil, Albutrepenonacog alfa, Alclofenac, Aldesleukin, Alendronic acid, Allopurinol, Allylestrenol, Almasilate, Alminoprofen, Almotriptan, Alogliptin, Alprazolam, Aluminium clofibrate, Amantadine, Amikacin, Amiloride, Aminophenazone, Amiodarone, Amitriptyline, Ammonium chloride, Amoxicillin, Amphetamine, Amphotericin B, Ampicillin, Amprenavir, Amrinone, Ancestim, Antihemophilic factor (recombinant), PEGylated, Antipyrine, Antithrombin III human, Antrafenine, Apalutamide, Apramycin, Apremilast, Aprepitant, Arbekacin, Arformoterol, Arotinolol, Arsenic trioxide, Atazanavir, Atomoxetine, Atorvastatin, Auranofin, Aurothioglucose, Azacitidine, Azapropazone, Azathioprine, Azelaic acid, Azosemide, Aztreonam, Bacitracin, Baclofen, Balsalazide, Baricitinib, Barnidipine, Bendroflumethiazide, Benidipine, Benorilate, Benoxaprofen, Benserazide, Benzatropine, Benznidazole, Benzthiazide, Benzydamine, Bepotastine, Berotralstat, Betamethasone, Bezafibrate, Bicisate, Bismuth subgallate, Bisoprolol, Bisoxatin, Bleomycin, Blonanserin, Boceprevir, Brivaracetam, Bromazepam, Bromotheophylline, Budesonide, Bumadizone, Bumetanide, Bupropion, Buspirone, Butabarbital, Buthiazide, Canagliflozin, Canrenoic acid, Canrenone, Capecitabine, Capreomycin, Captopril, Carbamazepine, Carbaspirin calcium, Carbidopa, Carbimazole, Carboplatin, Carmustine, Carprofen, Cefacetrile, Cefaclor, Cefadroxil, Cefaloridine, Cefalotin, Cefamandole, Cefapirin, Cefatrizine, Cefazedone, Cefazolin, Cefbuperazone, Cefcapene, Cefdinir, Cefditoren, Cefepime, Cefetamet, Cefmenoxime, Cefmetazole, Cefminox, Cefodizime, Cefonicid, Cefoperazone, Ceforanide, Cefotaxime, Cefotetan, Cefotiam, Cefoxitin, Cefozopran, Cefpiramide, Cefpirome, Cefpodoxime, Cefprozil, Cefradine, Cefroxadine, Cefsulodin, Ceftaroline fosamil, Ceftazidime, Ceftezole, Ceftibuten, Ceftizoxime, Ceftobiprole, Ceftolozane, Ceftriaxone, Cefuroxime, Celecoxib, Cenobamate, Cephalexin, Cephaloglycin, Cephalothin Group, Cerivastatin, Certolizumab pegol, Cetirizine, Cevimeline, Chloral hydrate, Chlormadinone, Chloroquine, Chlorothiazide, Chloroxylenol, Chlorpromazine, Chlorpropamide, Chlorthalidone, Chlorzoxazone, Choline C 11, Choline magnesium trisalicylate, Choline salicylate, Chondroitin sulfate, Chromic chloride, Chromic citrate, Chromic nitrate, Chromium, Chromium gluconate, Chromium nicotinate, Chromous sulfate, Cicletanine, Cidofovir, Cilostazol, Cimetidine, Cimicoxib, Ciprofibrate, Ciprofloxacin, Cisplatin, Cladribine, Clarithromycin, Clevidipine, Clobazam, Clofarabine, Clofenamide, Clofibrate, Clofibride, Clomipramine, Clomocycline, Clonazepam, Clonixin, Clopamide, Clorazepic acid, Clorexolone, Clove oil, Clozapine, Cobicistat, Colchicine, Colistimethate, Colistin, Conivaptan, Conjugated estrogens, Corifollitropin alfa, Crizotinib, Cyanocobalamin, Cyclopenthiazide, Cyclosporine, Cyclothiazide, Cyproterone acetate, Cytarabine, Dabigatran etexilate, Dacarbazine, Dalfampridine, Danazol, Danoprevir, Dapagliflozin, Daptomycin, Darunavir, Deferiprone, Delafloxacin, Delavirdine, Demeclocycline, Demegestone, Desipramine, Desmopressin, Desogestrel, Desvenlafaxine, Deutetrabenazine, Dexamethasone, Dexibuprofen, Dexketoprofen, Dexmedetomidine, Dexpanthenol, Dexrazoxane, Dextran, Diatrizoate, Diazepam, Dichlorobenzyl alcohol, Diclofenac, Diclofenamide, Dicyclomine, Didanosine, Dienogest, Diethylstilbestrol, Difenpiramide, Diflunisal, Difluocortolone, Digoxin, Dihydrostreptomycin, Diltiazem, Dimercaprol, Dimetacrine, Dimethyl sulfoxide, Disopyramide, Ditiocarb, DL-Methylephedrine, Dobutamine, Docetaxel, Dopamine, Doripenem, Doxacurium, Doxepin, Doxycycline, Dronedarone, Drospirenone, Droxicam, Droxidopa, Duloxetine, Dyphylline, Edoxaban, Edrophonium, Efavirenz, Efonidipine, Elvitegravir, Emetine, Enalapril, Enalaprilat, Enzalutamide, Epirizole, Epitizide, Eplerenone, Epoprostenol, Eprosartan, Eravacycline, Ergotamine, Ertapenem, Ertugliflozin, Erythromycin, Estazolam, Estetrol, Estradiol, Estradiol acetate, Estradiol cypionate, Estradiol dienanthate, Estradiol valerate, Estrone sulfate, Eszopiclone, Etacrynic acid, Etafedrine, Ethambutol, Ethanol, Ethenzamide, Ethinylestradiol, Ethoxzolamide, Ethynodiol diacetate, Etodolac, Etofenamate, Etofibrate, Etomidate, Etonogestrel, Etoperidone, Etoricoxib, Eucalyptus oil, Evening primrose oil, Ezogabine, Fenbufen, Fenofibrate, Fenofibric acid, Fenoldopam, Fenoprofen, Fenproporex, Fenquizone, Fentanyl, Fentiazac, Fesoterodine, Firocoxib, Flavoxate, Floctafenine, Flomoxef, Florbetaben (18F), Florbetapir (18F), Floxuridine, Fluconazole, Flucytosine, Fludeoxyglucose (18F), Flumazenil, Flunixin, Fluocinolone acetonide, Flupirtine, Flurazepam, Flurbiprofen, Flutamide, Fluvastatin, Fluvoxamine, Folic acid, Fomepizole, Fondaparinux, Formestane, Foscarnet, Fosfomycin, Fosinopril, Fosnetupitant, Fosphenytoin, Framycetin, Furosemide, Fusidic acid, Gabapentin enacarbil, Gadobenic acid, Gadodiamide, Gadofosveset trisodium, Gadopentetic acid, Gadoteric acid, Gadoteridol, Ganciclovir, Gemcitabine, Gemfibrozil, Geneticin, Gentamicin, Gentamicin C1a, Gestodene, Gestrinone, Gimeracil, Givosiran, Glipizide, Glycerol phenylbutyrate, Golodirsen, Goserelin, Guacetisal, Guanethidine, Guanfacine, Haloperidol, Hydralazine, Hydrochlorothiazide, Hydroflumethiazide, Hydrolyzed Cephalothin, Hydromorphone, Hydroxocobalamin, Hydroxyethyl Starch, Hydroxyprogesterone caproate, Hygromycin B, Ibandronate, Ibuprofen, Ibuproxam, Ibutilide, Icatibant, Icosapent, Idarucizumab, Idebenone, Ifosfamide, Iloprost, Imidafenacin, Imidazole salicylate, Imipramine, Indalpine, Indapamide, Indigotindisulfonic acid, Indinavir, Indisulam, Indobufen, Indomethacin, Indoprofen, Infliximab, Inosine pranobex, Inositol, Inotersen, Invert sugar, Iobenguane sulfate I-123, Iodixanol, Ioflupane I-123, Iopromide, Iothalamic acid, Ioversol, Ioxilan, Ipecac, Ipilimumab, Isavuconazole, Isavuconazonium, Isepamicin, Isoflavone, Isoniazid, Isosorbide, Isosorbide mononitrate, Isosulfan blue, Isoxicam, Isradipine, Itraconazole, Ivermectin, Ixazomib, Kanamycin, Kebuzone, Ketamine, Ketazolam, Ketoconazole, Ketoprofen, Ketorolac, Labetalol, Lamivudine, Lamotrigine, Latamoxef, Ledipasvir, Leflunomide, Lenalidomide, Lercanidipine, Lesinurad, Letrozole, Leuprolide, Levobupivacaine, Levocarnitine, Levocetirizine, Levofloxacin, Levomilnacipran, Levonorgestrel, Levosalbutamol, Linagliptin, Liothyronine, Lisinopril, Lithium carbonate, Lithium cation, Lithium citrate, Lixisenatide, Lofexidine, Lonafarnib, Lonazolac, Loperamide, Lopinavir, Loracarbef, Lorazepam, Lorcaserin, Lornoxicam, Lorpiprazole, Lovastatin, Loxoprofen, Lubiprostone, Lumacaftor, Lumiracoxib, Lymecycline, Lynestrenol, Macitentan, Magnesium carbonate, Magnesium chloride, Magnesium hydroxide, Magnesium salicylate, Magnesium trisilicate, Mangafodipir, Mannitol, Maprotiline, Mebeverine, Mebutizide, Mecamylamine, Meclofenamic acid, Medroxyprogesterone acetate, Mefenamic acid, Mefloquine, Mefruside, Megestrol acetate, Meloxicam, Melperone, Memantine, Meperidine, Mepivacaine, Meropenem, Mersalyl, Mesalazine, Mestranol, Metacycline, Metamfetamine, Metamizole, Metaxalone, Metformin, Methadone, Methazolamide, Methimazole, Methotrexate, Methoxsalen, Methyclothiazide, Methyldopa, Methylene blue, Methylnaltrexone, Methyltestosterone, Meticrane, Metoclopramide, Metolazone, Metoprolol, Metreleptin, Metyrapone, Mevastatin, Miconazole, Midazolam, Midostaurin, Migalastat, Milnacipran, Milrinone, Minocycline, Mipomersen, Mirabegron, Mitotane, Mofebutazone, Montelukast, Morniflumate, Moxisylyte, Muzolimine, Mycophenolate mofetil, Mycophenolic acid, N-acetyltyrosine, N-methylnicotinamide, Nabumetone, Nadolol, Nafarelin, Naldemedine, Nalmefene, Naloxone, Naltrexone, Naproxen, Nateglinide, Neamine, Nedaplatin, Nedocromil, Nefazodone, Nelfinavir, Neomycin, Netilmicin, Netupitant, Niacin, Nicardipine, Nicorandil, Nifedipine, Nifenazone, Niflumic acid, Nilotinib, Nilutamide, Nilvadipine, Nimesulide, Nisoldipine, Nitric Oxide, Nitroaspirin, Nitrofurantoin, Nitroprusside, Nizatidine, Nomegestrol acetate, Norethisterone, Norethynodrel, Norfloxacin, Norgestimate, Norgestrel, Norgestrienone, NS-398, Octinoxate, Ofloxacin, Olsalazine, Omadacycline, Opium, Oseltamivir, Oxabolone cipionate, Oxacillin, Oxaprozin, Oxazepam, Oxybenzone, Oxyphenbutazone, Oxyquinoline, Oxytetracycline, Paclitaxel, Paliperidone, Palonosetron, Pamidronic acid, Pantoprazole, Parecoxib, Paromomycin, Patent Blue, Pegaptanib, Peginesatide, Pemetrexed, Penbutolol, Penicillamine, Penimepicycline, Pentaerythritol tetranitrate, Pentamidine, Pentastarch, Pentetic acid, Pentobarbital, Pentostatin, Pentoxifylline, Perindopril, Permethrin, Phenazopyridine, Phenelzine, Phenobarbital, Phentolamine, Phenylbutazone, Phenytoin, Pholcodine, Phosphocreatine, Phosphoric acid, Phylloquinone, Picosulfuric acid, Pidotimod, Pindolol, Piperacillin, Piracetam, Piretanide, Pirlindole, Piroxicam, Pirprofen, Pitavastatin, Pitolisant, Plazomicin, Plerixafor, Polythiazide, Pomalidomide, Posaconazole, Potassium, Potassium acetate, Potassium bicarbonate, Potassium cation, Potassium chloride, Potassium citrate, Potassium nitrate, Potassium perchlorate, Potassium sulfate, Pralatrexate, Pralidoxime, Pramipexole, Prasugrel, Pravastatin, Prednisone, Pregabalin, Primaquine, Primidone, Probenecid, Procainamide, Procaine benzylpenicillin, Procarbazine, Proglumetacin, Promethazine, Propacetamol, Propantheline, Propiverine, Propofol, Propranolol, Propylthiouracil, Propyphenazone, Proquazone, Prucalopride, Puromycin, Pyrantel, Pyrazinamide, Pyridoxine, Pyrithione, Quetiapine, Quinethazone, Quingestanol, Quinidine, Rabeprazole, Raltegravir, Ramelteon, Ranitidine, Ranolazine, Rasagiline, Reserpine, Resorcinol, Ribavirin, Ribociclib, Ribostamycin, Rifampicin, Rifamycin, Risedronic acid, Ritonavir, Rivaroxaban, Rizatriptan, Robenacoxib, Rofecoxib, Roflumilast, Rolitetracycline, Rolofylline, Ronifibrate, Ropivacaine, Rosiglitazone, Rosuvastatin, Ruxolitinib, Sacubitril, Salbutamol, Salicylamide, Salicylic acid, Salmeterol, Salmon calcitonin, Salsalate, Saquinavir, Sarecycline, Satralizumab, Saxagliptin, SC-236, Secobarbital, Selenious acid, Selenium, Seproxetine, Sibutramine, Sildenafil, Simeprevir, Simfibrate, Simvastatin, Sisomicin, Sitagliptin, Sodium acetate, Sodium aurothiomalate, Sodium fluoride, Sodium sulfate, Sofosbuvir, Solriamfetol, Somatotropin, Sorafenib, Sorbitol, Sotorasib, Spiradoline, Spironolactone, St. John's Wort, Stavudine, Stiripentol, Streptomycin, Strontium chloride, Sucralfate, Sulbactam, Sulfadiazine, Sulfamethoxazole, Sulfasalazine, Sulindac, Sumatriptan, Suxibuzone, Synthetic Conjugated Estrogens, A, Synthetic Conjugated Estrogens, B, Tacrine, Tacrolimus, Tadalafil, Talniflumate, Tamsulosin, Tasimelteon, Technetium Tc-99m exametazime, Technetium Tc-99m mebrofenin, Technetium Tc-99m oxidronate, Technetium Tc-99m pyrophosphate, Teduglutide, Tegafur, Telaprevir, Telavancin, Telithromycin, Temazepam, Temozolomide, Tenidap, Tenofovir, Tenofovir alafenamide, Tenofovir disoproxil, Tenoxicam, Tepoxalin, Terbinafine, Terbutaline, Terfenadine, Testolactone, Testosterone, Testosterone cypionate, Testosterone enanthate, Testosterone propionate, Testosterone undecanoate, Tetracycline, Tetradecyl hydrogen sulfate (ester), Theobromine, Thiabendazole, Thiethylperazine, Tianeptine, Tiapride, Tiaprofenic acid, Ticlopidine, Tienilic acid, Tigecycline, Tiludronic acid, Timolol, Tinidazole, Tinoridine, Tiopronin, Tiotropium, Tipranavir, Tirofiban, Tixocortol, Tobramycin, Tocopherol, Tolazamide, Tolbutamide, Tolcapone, Tolfenamic acid, Tolmetin, Toloxatone, Tolterodine, Tolvaptan, Topiramate, Topiroxostat, Topotecan, Torasemide, Tositumomab, Trabectedin, Tramadol, Trametinib, Triamcinolone, Triamterene, Triazolam, Trichlormethiazide, Triethylenetetramine, Trifluridine, Trimebutine, Trimethoprim, Trimetrexate, Tripamide, Troleandomycin, Tropisetron, Tucatinib, Ubidecarenone, Ularitide, Vaborbactam, Valaciclovir, Valbenazine, Valdecoxib, Valganciclovir, Valproic acid, Vancomycin, Varenicline, Venetoclax, Venlafaxine, Verapamil, Vilanterol, Viloxazine, Vincristine, Vitamin A, Voriconazole, Vortioxetine, Warfarin, Xipamide, Zaleplon, Zaltoprofen, Zanamivir, Zidovudine, Zimelidine, Ziprasidone, Zomepirac, Zonisamide" />
          <attvalue for="13" value="NCT04361422, NCT04353180, IRCT20190624043993N3, NCT04382950, NCT04389580" />
          <attvalue for="14" value="3, 3, 3, 1, 2" />
          <attvalue for="15" value="https://clinicaltrials.gov/show/NCT04361422, https://clinicaltrials.gov/show/NCT04353180, http://en.irct.ir/trial/49257, https://clinicaltrials.gov/show/NCT04382950, https://clinicaltrials.gov/show/NCT04389580" />
          <attvalue for="16" value="Isotretinoin" />
          <attvalue for="17" value="https://www.drugbank.ca/structures/DB00982/image.svg" />
          <attvalue for="18" value="Drug" />
          <attvalue for="19" value="1" />
          <attvalue for="20" value="0.16787145842611942" />
          <attvalue for="21" value="0.0" />
          <attvalue for="22" value="0.000946129830413683" />
          <attvalue for="23" value="0" />
          <attvalue for="24" value="0" />
          <attvalue for="25" value="#FC5F67" />
          <attvalue for="26" value="#FB3640" />
        </attvalues>
      </node>
      <node id="Aliskiren" label="Aliskiren">
        <attvalues>
          <attvalue for="0" value="DB09026" />
          <attvalue for="1" value="CC(C)[C@@H](CC1=CC(=C(C=C1)OC)OCCCOC)C[C@@H]([C@H](C[C@@H](C(C)C)C(=O)NCC(C)(C)C(=O)N)O)N" />
          <attvalue for="2" value="C" />
          <attvalue for="3" value="C09" />
          <attvalue for="4" value="C09X, C09D" />
          <attvalue for="5" value="C09XA, C09DX" />
          <attvalue for="6" value="C09XA52, C09XA53, C09XA02, C09DX02, C09XA54" />
          <attvalue for="7" value="Renin" />
          <attvalue for="8" value="Cytochrome P450 3A4" />
          <attvalue for="9" value="" />
          <attvalue for="10" value="Multidrug resistance protein 1" />
          <attvalue for="11" value="Enzyme" />
          <attvalue for="12" value="1-benzylimidazole, 2,5-Dimethoxy-4-ethylamphetamine, 2,5-Dimethoxy-4-ethylthioamphetamine, 4-Bromo-2,5-dimethoxyamphetamine, 4-Methoxyamphetamine, 5-methoxy-N,N-dimethyltryptamine, 7,8-Dichloro-1,2,3,4-tetrahydroisoquinoline, Abametapir, Abediterol, Abiraterone, Acebutolol, Aceclofenac, Acemetacin, Acepromazine, Acetylsalicylic acid, Adrafinil, Agmatine, Alclofenac, Aldesleukin, Alfentanil, Alfuzosin, Alminoprofen, Almotriptan, Alprenolol, Ambrisentan, Amibegron, Amifostine, Amiloride, Amineptine, Aminophenazone, Amiodarone, Amitraz, Amitriptyline, Amitriptylinoxide, Ammonium chloride, Amobarbital, Amoxapine, Amphetamine, Amphotericin B, Amprenavir, Amyl Nitrite, Angiotensin 1-7, Anisodamine, Antipyrine, Antrafenine, Apalutamide, Apomorphine, Aprepitant, Aranidipine, Arbutamine, Ardeparin, Arformoterol, Aripiprazole, Aripiprazole lauroxil, Arotinolol, Arsenic trioxide, Asenapine, Atazanavir, Atenolol, Atipamezole, Atomoxetine, Atropine, Avanafil, Azapropazone, Azelnidipine, Azilsartan medoxomil, Baclofen, Balsalazide, Bambuterol, Barbexaclone, Barbital, Barnidipine, Bemiparin, Benazepril, Benazeprilat, Bencyclane, Bendroflumethiazide, Benidipine, Benmoxin, Benorilate, Benoxaprofen, Benzphetamine, Benzthiazide, Benzydamine, Bepridil, Berotralstat, Betaxolol, Bethanidine, Bevantolol, Bietaserpine, Bimatoprost, Bisoprolol, Bitolterol, Boceprevir, Bopindolol, Bosentan, BQ-123, Bretylium, Brexpiprazole, Brimonidine, Brofaromine, Bromocriptine, Bucindolol, Buflomedil, Bufuralol, Bumadizone, Bumetanide, Bupivacaine, Bupranolol, Buspirone, Butabarbital, Butalbital, Buthiazide, Butriptyline, Cabergoline, Cadralazine, Canagliflozin, Candesartan, Candesartan cilexetil, Candoxatril, Cannabidiol, Canrenoic acid, Canrenone, Captopril, Carbamazepine, Carbaspirin calcium, Carbetocin, Carbidopa, Carboxyamidotriazole, Cariprazine, Caroverine, Caroxazone, Carprofen, Carteolol, Carvedilol, Celecoxib, Celiprolol, Cenobamate, Certoparin, Chlorothiazide, Chlorphentermine, Chlorpromazine, Chlorthalidone, Choline magnesium trisalicylate, Cicletanine, Cilazapril, Cilazaprilat, Cilnidipine, Cimicoxib, Cinitapride, Cinnarizine, Ciprofloxacin, Cirazoline, Clarithromycin, Clenbuterol, Clevidipine, Clofarabine, Clomipramine, Clonidine, Clonixin, Cloranolol, Clorgiline, Clozapine, Cobicistat, Conivaptan, Crizotinib, Cryptenamine, Cyclandelate, Cyclopenthiazide, Cyclosporine, Cyclothiazide, Dalteparin, Danaparoid, Danazol, Danoprevir, Dantrolene, Dapagliflozin, Darodipine, Darunavir, Debrisoquine, Delapril, Delavirdine, Deoxyepinephrine, Deserpidine, Desflurane, Desipramine, Desmopressin, Desvenlafaxine, Detomidine, Dexamethasone, Dexibuprofen, Dexketoprofen, Dexmedetomidine, Dexmethylphenidate, Dexniguldipine, Dexpropranolol, Dextroamphetamine, Dexverapamil, Diazoxide, Dibenzepin, Diclofenac, Diclofenamide, Diethyl ether, Diethylnorspermine, Diethylpropion, Difenpiramide, Diflunisal, Digoxin, Dihydralazine, Dihydroergocornine, Dihydroergocristine, Dihydroergocryptine, Dihydroergotamine, Diltiazem, Dimetacrine, Dinutuximab, Dipotassium phosphate, Dipyridamole, Ditiocarb, DL-Methylephedrine, Dobutamine, Dopamine, Dopexamine, Dorzolamide, Dosulepin, Dotarizine, Doxapram, Doxazosin, Doxepin, Doxofylline, Dronedarone, Droperidol, Drospirenone, Droxicam, Droxidopa, Duloxetine, Dutasteride, Ebselen, Efavirenz, Efonidipine, Eletriptan, Elvitegravir, Emopamil, Empagliflozin, Enalapril, Enalaprilat, Endralazine, Enoxaparin, Enzalutamide, Epanolol, Eperisone, Ephedra sinica root, Ephedrine, Epicaptopril, Epinephrine, Epirizole, Eplerenone, Epoprostenol, Eprosartan, Ergoloid mesylate, Ergometrine, Ergotamine, Erythromycin, Esatenolol, Esmirtazapine, Esmolol, Estetrol, Etacrynic acid, Etafedrine, Ethanol, Ethenzamide, Ethosuximide, Etilefrine, Etodolac, Etofenamate, Etomidate, Etoricoxib, Felodipine, Fenbufen, Fendiline, Fenoldopam, Fenoprofen, Fenoterol, Fenozolone, Fentanyl, Fentiazac, Ferulic acid, Fimasartan, Finasteride, Finerenone, Firocoxib, Fish oil, Flibanserin, Floctafenine, Fluconazole, Flunarizine, Flunixin, Flupentixol, Flurbiprofen, Flurbiprofen axetil, Fluspirilene, Fluvoxamine, Forasartan, Formoterol, Fosinopril, Fosinoprilat, Fosnetupitant, Fosphenytoin, Fostamatinib, Frovatriptan, Furazolidone, Furosemide, Fusidic acid, Gallopamil, Gepefrine, Guacetisal, Guanabenz, Guanadrel, Guanazodine, Guanethidine, Guanfacine, Guanoclor, Guanoxabenz, Guanoxan, Haloperidol, Halothane, Harmaline, Heparin, Hexamethonium, Hexobarbital, Hexoprenaline, Higenamine, Hydracarbazine, Hydralazine, Hydroflumethiazide, Ibudilast, Ibuprofen, Ibuproxam, Icosapent, Idazoxan, Ifenprodil, Iloperidone, Iloprost, Imidapril, Imidazole salicylate, Imipramine, Imipramine oxide, Indacaterol, Indalpine, Indapamide, Indenolol, Indinavir, Indobufen, Indomethacin, Indoprofen, Indoramin, Iofetamine I-123, Iprindole, Iproniazid, Irbesartan, Isavuconazole, Isavuconazonium, Isocarboxazid, Isoetharine, Isoflurane, Isometheptene, Isoniazid, Isoprenaline, Isosorbide dinitrate, Isosorbide mononitrate, Isoxicam, Isoxsuprine, Isradipine, Itraconazole, Kebuzone, Ketanserin, Ketoconazole, Ketoprofen, Ketorolac, Labetalol, Lacidipine, Lamotrigine, Landiolol, Lercanidipine, Levamlodipine, Levobetaxolol, Levobupivacaine, Levodopa, Levomenthol, Levonordefrin, Levosalbutamol, Levosimendan, Licofelone, Lidoflazine, Linagliptin, Linezolid, Linsidomine, Lisdexamfetamine, Lisinopril, Lisuride, Lofepramine, Lofexidine, Lomerizine, Lonafarnib, Lonazolac, Loperamide, Lopinavir, Lornoxicam, Losartan, Lovastatin, Loxoprofen, Lumacaftor, Lumiracoxib, Lurasidone, Lysergic acid diethylamide, Macitentan, Magnesium salicylate, Magnesium sulfate, Manidipine, Mannitol, Mannitol busulfan, Mebanazine, Mebutizide, Mecamylamine, Meclofenamic acid, Medetomidine, Mefenamic acid, Mefenorex, Melitracen, Meloxicam, Mephedrone, Mephentermine, Mepindolol, Mesalazine, Metamfetamine, Metamizole, Metaraminol, Metergoline, Methazolamide, Methimazole, Methohexital, Methoserpidine, Methotrimeprazine, Methoxamine, Methoxyflurane, Methoxyphenamine, Methsuximide, Methyclothiazide, Methyldopa, Methylene blue, Methylergometrine, Methylphenidate, Methylphenobarbital, Methysergide, Metipranolol, Metolazone, Metoprolol, Metreleptin, Metyrosine, Mianserin, Mibefradil, Miconazole, Midodrine, Midomafetamine, Midostaurin, Milnacipran, Minaprine, Minoxidil, Mirabegron, Mirodenafil, Mirtazapine, Mitotane, MMDA, Moclobemide, Moexipril, Moexiprilat, Mofebutazone, Molsidomine, Monopotassium phosphate, Morniflumate, Morphine, Moxisylyte, Moxonidine, Muzolimine, Nabilone, Nabumetone, Nadolol, Nadroparin, Naftopidil, Naloxone, Naluzotan, Naphazoline, Naproxen, Naratriptan, Naxitamab, Nebivolol, Nefazodone, Nelfinavir, Nesiritide, Netupitant, Nialamide, Nicardipine, Nicergoline, Nicorandil, Nifedipine, Nifenazone, Niflumic acid, Niguldipine, Nilotinib, Niludipine, Nilvadipine, Nimesulide, Nimodipine, Nisoldipine, Nitrendipine, Nitric Oxide, Nitroaspirin, Nitrofurantoin, Nitroglycerin, Nitroprusside, Nitrous acid, Nitrous oxide, Norepinephrine, Norfenefrine, Nortriptyline, NS-398, Nylidrin, Obinutuzumab, Octamoxin, Octopamine, Olanzapine, Olmesartan, Olodaterol, Olsalazine, Omapatrilat, Opicapone, Opipramol, Orciprenaline, Otilonium, Oxaprotiline, Oxaprozin, Oxprenolol, Oxyfedrine, Oxymetazoline, Oxyphenbutazone, Paclitaxel, Paliperidone, Papaverine, Parecoxib, Pargyline, Parnaparin, Penbutolol, Penfluridol, Penicillin G Acyl-Serine, Pentamidine, Pentobarbital, Pentolinium, Pentoxifylline, Pergolide, Perhexiline, Periciazine, Perindopril, Perindoprilat, PF-00610355, Phendimetrazine, Phenelzine, Pheniprazine, Phenmetrazine, Phenobarbital, Phenoxybenzamine, Phenoxypropazine, Phentermine, Phentolamine, Phenylbutazone, Phenylephrine, Phenylpropanolamine, Phenytoin, Piclozotan, Pinacidil, Pinaverium, Pindolol, Pipamperone, Pirbuterol, Pirlindole, Piroxicam, Pirprofen, Pitolisant, Pivhydrazine, Pizotifen, Polmacoxib, Polythiazide, Posaconazole, Potassium, Potassium acetate, Potassium alum, Potassium bicarbonate, Potassium bitartrate, Potassium carbonate, Potassium cation, Potassium chloride, Potassium citrate, Potassium gluconate, Potassium guaiacolsulfonate, Potassium hydroxide, Potassium Iodide, Potassium lactate, Potassium nitrate, Potassium perchlorate, Potassium sulfate, Potassium triiodide, Practolol, Pramipexole, Prazosin, Prenalterol, Prenylamine, Primaquine, Primidone, Procaine, Procarbazine, Procaterol, Proglumetacin, Promazine, Propacetamol, Propafenone, Propiomazine, Propiverine, Propofol, Propranolol, Propyphenazone, Proquazone, Protriptyline, Pseudoephedrine, Quetiapine, Quinapril, Quinaprilat, Quinidine, Quinine, Quinoline Yellow WS, Quinupramine, Racepinephrine, Ractopamine, Ramipril, Ramiprilat, Rasagiline, Rauwolfia serpentina root, Remifentanil, Remikiren, Reproterol, Rescinnamine, Reserpine, Reviparin, Ribociclib, Rifampicin, Rifamycin, Rilmenidine, Rimiterol, Riociguat, Risperidone, Ritobegron, Ritodrine, Ritonavir, Rituximab, Rizatriptan, Robenacoxib, Rofecoxib, Romifidine, Ropinirole, Ropivacaine, Rotigotine, Sacubitril, Safinamide, Safrazine, Salbutamol, Salicylamide, Salicylic acid, Salmeterol, Salsalate, Salvia miltiorrhiza root, Saprisartan, Saquinavir, Saralasin, Satralizumab, SC-236, Secobarbital, Selegiline, Seletracetam, Selexipag, Selpercatinib, Seproxetine, Serdexmethylphenidate, Sevoflurane, Sildenafil, Silodosin, Simeprevir, Siponimod, Sitaxentan, Sodium phosphate, monobasic, Solabegron, Solifenacin, Solriamfetol, Sotalol, Sotorasib, Spirapril, Spironolactone, St. John's Wort, Stiripentol, Streptokinase, Succinylcholine, Sufentanil, Sulfamethoxazole, Sulfasalazine, Sulindac, Sulodexide, Sumatriptan, Suxibuzone, Synephrine, Tacrolimus, Tadalafil, Talinolol, Talniflumate, Tamsulosin, Tasosartan, Taxifolin, Telaprevir, Telithromycin, Telmisartan, Temocapril, Tenamfetamine, Tenidap, Tenoxicam, Tepoxalin, Terazosin, Terbutaline, Terfenadine, Terguride, Terodiline, Tertatolol, Tetrahydrocannabivarin, Tetrahydropalmatine, Tetrandrine, Tetryzoline, Thalidomide, Theodrenaline, Thiamylal, Thiopental, Thioproperazine, Thioridazine, Tianeptine, Tiaprofenic acid, Tienilic acid, Timolol, Tinoridine, Tinzaparin, Tipranavir, Tizanidine, Tocopherylquinone, Tolazoline, Tolcapone, Tolfenamic acid, Tolmetin, Tolonidine, Toloxatone, Tolvaptan, Torasemide, Tramazoline, Trandolapril, Trandolaprilat, Tranilast, Tranylcypromine, Travoprost, Trazodone, Treprostinil, Tretinoin, Tretoquinol, Triamterene, Trichlormethiazide, Trichloroethylene, Trifluoperazine, Trimazosin, Trimebutine, Trimethadione, Trimethaphan, Trimethoprim, Trimipramine, Troleandomycin, Tucatinib, Tulobuterol, Tyramine, Udenafil, Unoprostone, Urapidil, Valdecoxib, Vardenafil, Venetoclax, Verapamil, Vericiguat, Vilanterol, Vilazodone, Vincamine, Vinpocetine, Voriconazole, Vortioxetine, WIN 55212-2, Xamoterol, Xenon, Xipamide, Xylazine, Xylometazoline, Yohimbine, Zaltoprofen, Zimelidine, Ziprasidone, Zofenopril, Zolmitriptan, Zomepirac, Zonisamide, Zuclopenthixol" />
          <attvalue for="13" value="ChiCTR2000032314" />
          <attvalue for="14" value="0" />
          <attvalue for="15" value="http://www.chictr.org.cn/showprojen.aspx?proj=52867" />
          <attvalue for="16" value="Aliskiren" />
          <attvalue for="17" value="https://www.drugbank.ca/structures/DB09026/image.svg" />
          <attvalue for="18" value="Drug" />
          <attvalue for="19" value="1" />
          <attvalue for="20" value="0.14287935927841064" />
          <attvalue for="21" value="0.0" />
          <attvalue for="22" value="2.8006914404061177e-05" />
          <attvalue for="23" value="0" />
          <attvalue for="24" value="0" />
          <attvalue for="25" value="#FC5F67" />
          <attvalue for="26" value="#FB3640" />
        </attvalues>
      </node>
      <node id="Vitamin E" label="Vitamin E">
        <attvalues>
          <attvalue for="0" value="DB00163" />
          <attvalue for="1" value="CC1=C(C2=C(CC[C@@](O2)(C)CCC[C@H](C)CCC[C@H](C)CCCC(C)C)C(=C1O)C)C" />
          <attvalue for="2" value="Not Available" />
          <attvalue for="3" value="Not Available" />
          <attvalue for="4" value="Not Available" />
          <attvalue for="5" value="Not Available" />
          <attvalue for="6" value="Not Available" />
          <attvalue for="7" value="Nuclear receptor subfamily 1 group I member 2, Protein kinase C beta type, Arachidonate 5-lipoxygenase, Protein kinase C alpha type, Diacylglycerol kinase alpha, Serine/threonine-protein phosphatase 2A catalytic subunit beta isoform, Serine/threonine-protein phosphatase 2A catalytic subunit alpha isoform, SEC14-like protein 4, SEC14-like protein 3, SEC14-like protein 2" />
          <attvalue for="8" value="Glutathione S-transferase A2, Glutathione S-transferase P, Glutathione S-transferase omega-1, Glutathione S-transferase Mu 3, Glutamate--cysteine ligase catalytic subunit, NAD(P)H dehydrogenase [quinone] 1, Heme oxygenase 1, Superoxide dismutase [Cu-Zn], Cytochrome P450 3A4" />
          <attvalue for="9" value="Alpha-tocopherol transfer protein, SEC14-like protein 2, SEC14-like protein 3, Phospholipid transfer protein" />
          <attvalue for="10" value="Scavenger receptor class B member 1, ATP-binding cassette sub-family A member 1, Niemann-Pick C1-like protein 1, ATP-binding cassette sub-family G member 1" />
          <attvalue for="11" value="Transcription factor, Enzyme, Enzyme, Enzyme, Enzyme, Enzyme, Enzyme, Not Available, Not Available, Not Available" />
          <attvalue for="12" value="(R)-warfarin, (S)-Warfarin, 4-hydroxycoumarin, 9-aminocamptothecin, Abametapir, Abciximab, Abemaciclib, Abiraterone, Acalabrutinib, Acenocoumarol, Acetylsalicylic acid, Albendazole, Alectinib, Algestone acetophenide, Allylestrenol, Alpelisib, Alteplase, Amediplase, Aminophylline, Amiodarone, Amlodipine, Amprenavir, Anagrelide, Ancrod, Andrographolide, Anistreplase, Antithrombin Alfa, Antithrombin III human, Apalutamide, Apixaban, Aprepitant, Ardeparin, Argatroban, Aripiprazole, Aripiprazole lauroxil, Astemizole, Atazanavir, Axitinib, Azithromycin, Baricitinib, Barnidipine, Bemiparin, Benidipine, Beraprost, Berotralstat, Betrixaban, Bicalutamide, Bivalirudin, Boceprevir, Bortezomib, Bosutinib, Brentuximab vedotin, Brigatinib, Brinase, Buflomedil, Busulfan, Butylphthalide, Cabazitaxel, Cabergoline, Cangrelor, Caplacizumab, Carbamazepine, Cenobamate, Cephalexin, Ceritinib, Chlormadinone, Chlormadinone acetate, Chlorpromazine, Cilostazol, Ciprofloxacin, Cisapride, Clarithromycin, Clomipramine, Clonazepam, Clonidine, Clopidogrel, Cloprostenol, Cloricromen, Clorindione, Clozapine, Cobicistat, Cobimetinib, Conivaptan, Copanlisib, Coumarin, Crizotinib, Cyclophosphamide, Cyclosporine, Cyproterone acetate, Dabigatran, Dabigatran etexilate, Dabrafenib, Dacomitinib, Dalteparin, Danaparoid, Danazol, Danoprevir, Darexaban, Darunavir, Dasatinib, Defibrotide, Delavirdine, Demegestone, Dermatan sulfate, Desirudin, Desmoteplase, Desogestrel, Desvenlafaxine, Dexamethasone, Dextran, Dicoumarol, Dienogest, Diethylstilbestrol, Digitoxin, Dihydroergocornine, Dihydroergocristine, Dihydroergocryptine, Dihydroergotamine, Diltiazem, Diphenadione, Dipyridamole, Ditazole, Ditiocarb, Docetaxel, Dofetilide, Doxazosin, Doxorubicin, Dronedarone, Drospirenone, Drotrecogin alfa, Duvelisib, Ebastine, Edetate calcium disodium anhydrous, Edetic acid, Edoxaban, Efavirenz, Elexacaftor, Elvitegravir, Enasidenib, Enoxaparin, Entrectinib, Enzalutamide, Epoprostenol, Eptifibatide, Erdafitinib, Ergotamine, Erlotinib, Erythromycin, Estetrol, Estradiol, Estradiol benzoate, Estradiol cypionate, Estradiol valerate, Estrone sulfate, Eszopiclone, Ethinylestradiol, Ethyl biscoumacetate, Ethynodiol diacetate, Etonogestrel, Etoposide, Etynodiol, Everolimus, Fenofibrate, Ferulic acid, Fibrinolysin, Fluconazole, Fluindione, Fluvoxamine, Fondaparinux, Fosaprepitant, Fosnetupitant, Fosphenytoin, Fusidic acid, Gabexate, Gestodene, Gestrinone, Gilteritinib, Gossypol, Haloperidol, Heparin, Hydroxyprogesterone caproate, Hydroxytyrosol, Ibrutinib, Ibudilast, Idelalisib, Idraparinux, Ifetroban, Ifosfamide, Iloprost, Indalpine, Indinavir, Indobufen, Infigratinib, Irinotecan, Isavuconazole, Isavuconazonium, Isoniazid, Isradipine, Itraconazole, Ivosidenib, Ixabepilone, Ixazomib, Ketanserin, Ketoconazole, Lacosamide, Lefamulin, Lepirudin, Letaxaban, Levacetylmethadol, Levomilnacipran, Levonorgestrel, Linagliptin, Linsidomine, Lomitapide, Lonafarnib, Lonidamine, Loperamide, Lopinavir, Lovastatin, Lumacaftor, Lumateperone, Lynestrenol, Medical Cannabis, Medroxyprogesterone acetate, Megestrol acetate, Melagatran, Meperidine, Mestranol, Methimazole, Methotrexate, Methylprednisone, Methysergide, Metreleptin, Miconazole, Midostaurin, Mifepristone, Milnacipran, Mitotane, Monteplase, Nadroparin, Nafamostat, Naftopidil, Naloxone, Nefazodone, Nelfinavir, Neratinib, Netupitant, Nicardipine, Nilotinib, Nilvadipine, Nimesulide, Nintedanib, Nitroaspirin, Nomegestrol, Nomegestrol acetate, Norelgestromin, Norethindrone enanthate, Norethisterone, Norethynodrel, Norgestimate, Norgestrel, Norgestrienone, Nortriptyline, Octylphenoxy polyethoxyethanol, Olaparib, Oliceridine, Orlistat, Ormeloxifene, Osimertinib, Otamixaban, p-Coumaric acid, Paclitaxel, Palbociclib, Panobinostat, Parnaparin, Pazopanib, Pentobarbital, Pentosan polysulfate, Pentoxifylline, Perampanel, Pexidartinib, Phenindione, Phenobarbital, Phenprocoumon, Phenytoin, Picotamide, Pimavanserin, Pimozide, Pitolisant, Pomalidomide, Ponatinib, Posaconazole, Prasugrel, Pretomanid, Primaquine, Primidone, Progesterone, Protein C, Protein S human, Quingestanol, Quinidine, R,S-Warfarin alcohol, Ramatroban, Ranolazine, Regorafenib, Relcovaptan, Resveratrol, Retapamulin, Reteplase, Reviparin, Ribociclib, Ridogrel, Rifampicin, Rifamycin, Ritonavir, Rivaroxaban, Roflumilast, Romidepsin, Rosuvastatin, Ruxolitinib, S,R-Warfarin alcohol, Saquinavir, Sarpogrelate, Saruplase, Satralizumab, Segesterone acetate, Selumetinib, Semuloparin, Seproxetine, Sevoflurane, Simeprevir, Siponimod, Sirolimus, Sodium citrate, Sonidegib, Sorafenib, Sotorasib, SR-123781A, St. John's Wort, Stiripentol, Streptokinase, Sulfinpyrazone, Sulodexide, Sunitinib, Suvorexant, Tacrolimus, Tamoxifen, Tasimelteon, Tazemetostat, Telaprevir, Telithromycin, Temsirolimus, Tenecteplase, Teniposide, Tenofovir alafenamide, Terfenadine, Tesmilifene, Testosterone enanthate, Theophylline, Thiotepa, Tianeptine, Ticagrelor, Ticlopidine, Tinzaparin, Tioclomarol, Tipranavir, Tirofiban, Tivozanib, Tocopherylquinone, Tolvaptan, Trabectedin, Tramadol, Tranilast, Trapidil, Trastuzumab emtansine, Trestolone, Triflusal, Triptolide, Troleandomycin, Troxerutin, Tucatinib, Ulipristal, Urokinase, Vandetanib, Vemurafenib, Venetoclax, Verapamil, Vinblastine, Vincristine, Vindesine, Vinflunine, Vinorelbine, Vorapaxar, Voriconazole, Warfarin, Ximelagatran, Zanubrutinib, Zimelidine, Zinc citrate, Ziprasidone, Zolpidem, Zuclopenthixol" />
          <attvalue for="13" value="NCT04570254, IRCT20180425039414N3, IRCT20200319046819N1" />
          <attvalue for="14" value="Not Available, 2, 3, 3" />
          <attvalue for="15" value="https://clinicaltrials.gov/show/NCT04570254, http://en.irct.ir/trial/48083, http://en.irct.ir/trial/46838" />
          <attvalue for="16" value="Vitamin E" />
          <attvalue for="17" value="https://www.drugbank.ca/structures/DB00163/image.svg" />
          <attvalue for="18" value="Drug" />
          <attvalue for="19" value="15" />
          <attvalue for="20" value="0.2857587185568213" />
          <attvalue for="21" value="0.0031700596227274046" />
          <attvalue for="22" value="0.11152502856277831" />
          <attvalue for="23" value="0.7333333333333333" />
          <attvalue for="24" value="29" />
          <attvalue for="25" value="#FC5F67" />
          <attvalue for="26" value="#FB3640" />
        </attvalues>
      </node>
      <node id="Clofazimine" label="Clofazimine">
        <attvalues>
          <attvalue for="0" value="DB00845" />
          <attvalue for="1" value="CC(C)N=C1C=C2C(=NC3=CC=CC=C3N2C4=CC=C(C=C4)Cl)C=C1NC5=CC=C(C=C5)Cl" />
          <attvalue for="2" value="J" />
          <attvalue for="3" value="J04" />
          <attvalue for="4" value="J04B" />
          <attvalue for="5" value="J04BA" />
          <attvalue for="6" value="J04BA01" />
          <attvalue for="7" value="Peroxisome proliferator-activated receptor gamma, Potassium voltage-gated channel subfamily A member 3" />
          <attvalue for="8" value="Cytochrome P450 3A4, Cytochrome P450 3A5, Cytochrome P450 2C8, Cytochrome P450 2D6" />
          <attvalue for="9" value="Serum albumin" />
          <attvalue for="10" value="Multidrug resistance protein 1, ATP-binding cassette sub-family G member 2, Multidrug resistance-associated protein 1" />
          <attvalue for="11" value="Transcription factor, Ion channel" />
          <attvalue for="12" value="(R)-warfarin, (S)-Warfarin, 4-hydroxycoumarin, 9-aminocamptothecin, Abemaciclib, Abexinostat, Acalabrutinib, Acenocoumarol, Aceprometazine, Acetyldigoxin, Acrivastine, Adenosine, Afatinib, Ajmaline, Albendazole, Alectinib, Alfentanil, Alfuzosin, Alimemazine, Allopurinol, Allylestrenol, Alpelisib, Alprazolam, Alvocidib, Amantadine, Ambrisentan, Amifampridine, Aminophylline, Amiodarone, Amisulpride, Amitriptyline, Amodiaquine, Amoxapine, Amprenavir, Anagrelide, Anisodamine, Antazoline, Apixaban, Apomorphine, Aprepitant, Aranidipine, Arformoterol, Aripiprazole, Aripiprazole lauroxil, Arsenic trioxide, Artemether, Asenapine, Astemizole, Asunaprevir, Atazanavir, Atomoxetine, Atorvastatin, Atropine, Avanafil, Avatrombopag, Axitinib, Azatadine, Azelastine, Azimilide, Azithromycin, Baricitinib, BCG vaccine, Bedaquiline, Belantamab mafodotin, Belinostat, Bencyclane, Bendamustine, Benidipine, Benzatropine, Bepridil, Berotralstat, Betrixaban, Bicalutamide, Bilastine, Binimetinib, Bisoprolol, Boceprevir, Bortezomib, Bosutinib, Brentuximab vedotin, Bretylium, Brigatinib, Brompheniramine, Buclizine, Bunaftine, Bupranolol, Buprenorphine, Buserelin, Buspirone, Busulfan, Butriptyline, Cabazitaxel, Cabergoline, Camptothecin, Canagliflozin, Cannabidiol, Capmatinib, Carbamazepine, Carbinoxamine, Carfilzomib, Cariporide, Celecoxib, Celiprolol, Cenobamate, Cephalexin, Ceritinib, Cerivastatin, Cethromycin, Cetirizine, Chlorcyclizine, Chloroquine, Chlorpheniramine, Chlorpromazine, Chlorprothixene, Cibenzoline, Cicletanine, Cilostazol, Cinnarizine, Cinoxacin, Ciprofloxacin, Cisapride, Citalopram, Cladribine, Clarithromycin, Clemastine, Clindamycin, Clobazam, Clofarabine, Clomifene, Clomipramine, Clonidine, Clopidogrel, Clorindione, Clozapine, Cobicistat, Cobimetinib, Cocaine, Colchicine, Conivaptan, Conjugated estrogens, Copanlisib, Coumaphos, Coumarin, Crizotinib, CUDC-101, CUDC-907, Cyclizine, Cyclophosphamide, Cyclosporine, Cyproheptadine, Dabigatran etexilate, Dabrafenib, Daclatasvir, Dacomitinib, Dactinomycin, Dapsone, Daptomycin, Darolutamide, Darunavir, Dasabuvir, Dasatinib, Daunorubicin, Degarelix, Delafloxacin, Delamanid, Desflurane, Desipramine, Desloratadine, Deutetrabenazine, Dexamethasone, Dexamethasone acetate, Dexbrompheniramine, Dexchlorpheniramine, Dexchlorpheniramine maleate, Dexloxiglumide, Dextromethorphan, Dexverapamil, Diazepam, Dichlorvos, Dicoumarol, Difloxacin, Digitoxin, Digoxin, Dihydroergocornine, Dihydroergocristine, Dihydroergocryptine, Dihydroergotamine, Diltiazem, Dimenhydrinate, Diphenadione, Diphenhydramine, Disopyramide, Disulfiram, Docetaxel, Dofetilide, Dolasetron, Dolutegravir, Domperidone, Donepezil, Doravirine, Dosulepin, Doxazosin, Doxepin, Doxorubicin, Doxylamine, Dronedarone, Droperidol, Drospirenone, Dutasteride, Duvelisib, Ebastine, Edoxaban, Efavirenz, Efonidipine, Elagolix, Elbasvir, Elexacaftor, Eliglustat, Emedastine, Enasidenib, Encainide, Encorafenib, Enfortumab vedotin, Enoxacin, Entinostat, Entrectinib, Enzalutamide, Eperisone, Epinastine, Eplerenone, Erdafitinib, Ergotamine, Eribulin, Erlotinib, Ertugliflozin, Erythromycin, Escitalopram, Esmolol, Estetrol, Estradiol, Estradiol acetate, Estradiol benzoate, Estradiol cypionate, Estradiol dienanthate, Estradiol valerate, Eszopiclone, Ethinylestradiol, Ethosuximide, Ethyl biscoumacetate, Etoposide, Everolimus, Ezetimibe, Ezogabine, Famotidine, Famphur, Farnesyl diphosphate, Farnesyl thiopyrophosphate, Fedratinib, Felbamate, Felodipine, Fendiline, Fenofibrate, Fentanyl, Fenthion, Fexofenadine, Fimasartan, Finasteride, Finerenone, Flecainide, Fleroxacin, Fluconazole, Fluindione, Flumequine, Fluorouracil, Fluoxetine, Flupentixol, Fluspirilene, Flutamide, Fluticasone, Fluticasone furoate, Fluticasone propionate, Fluvastatin, Folic acid, Formoterol, Fosaprepitant, Foscarnet, Fosphenytoin, Fostemsavir, Gadobenic acid, Galantamine, Gallopamil, Garenoxacin, Gatifloxacin, Gefitinib, Gemcitabine, Gemifloxacin, Geranylgeranyl diphosphate, Gilteritinib, Givinostat, Glasdegib, Glecaprevir, Glyburide, Goserelin, Granisetron, Grapiprant, Grazoprevir, Grepafloxacin, Halofantrine, Haloperidol, Histrelin, Hydrochlorothiazide, Hydrocortisone, Hydrocortisone acetate, Hydrocortisone butyrate, Hydrocortisone cypionate, Hydrocortisone phosphate, Hydroxychloroquine, Hydroxyprogesterone caproate, Hydroxyzine, Hyoscyamine, Ibandronate, Ibrutinib, Ibutilide, Icotinib, Idelalisib, Ifosfamide, Iloperidone, Imatinib, Imipramine, Indacaterol, Indapamide, Indenolol, Indinavir, Infigratinib, Inotersen, Inotuzumab ozogamicin, Irinotecan, Isavuconazole, Isoflurane, Isradipine, Istradefylline, Itraconazole, Ivabradine, Ivacaftor, Ivermectin, Ivosidenib, Ixabepilone, Ixazomib, Ketoconazole, Lacidipine, Lacosamide, Lactulose, Lamivudine, Lamotrigine, Lapatinib, Larotrectinib, Lasmiditan, Ledipasvir, Lefamulin, Leflunomide, Lemborexant, Lenvatinib, Lercanidipine, Leuprolide, Levacetylmethadol, Levamlodipine, Levocabastine, Levocetirizine, Levofloxacin, Levomenthol, Levonorgestrel, Levosimendan, Lidocaine, Lidoflazine, Linagliptin, Lithium cation, Lofexidine, Lomefloxacin, Lomitapide, Lonafarnib, Loncastuximab tesirine, Loperamide, Lopinavir, Lorajmine, Lorcainide, Lorlatinib, Losartan, Lovastatin, Lumefantrine, Lurasidone, Lusutrombopag, Macimorelin, Mannitol, Maprotiline, Medical Cannabis, Mefloquine, Melperone, Meperidine, Mepyramine, Mequitazine, Mesoridazine, Methadone, Methotrexate, Methotrimeprazine, Methsuximide, Methylene blue, Methylprednisone, Methysergide, Metildigoxin, Metoclopramide, Metronidazole, Mibefradil, Midazolam, Midostaurin, Mifepristone, Mirabegron, Mirtazapine, Mitoxantrone, Mizolastine, Mocetinostat, Moexipril, Moricizine, Morphine, Moxifloxacin, Mycophenolate mofetil, Nabiximols, Nalidixic acid, Naloxegol, Nateglinide, Nelfinavir, Nemonoxacin, Neratinib, Netupitant, Nevirapine, Nicardipine, Nifedipine, Niguldipine, Nilotinib, Nilvadipine, Nimodipine, Nintedanib, Nisoldipine, Nitrendipine, Nitrofurantoin, Nizofenone, Norethisterone, Norfloxacin, Nortriptyline, Octreotide, Odanacatib, Ofloxacin, Olanzapine, Olaparib, Olodaterol, Omadacycline, Ombitasvir, Ondansetron, Orbifloxacin, Orphenadrine, Osimertinib, Otilonium, Oxaliplatin, Oxatomide, Oxolinic acid, Oxybutynin, Oxycodone, Oxytocin, Ozanimod, Paclitaxel, Palbociclib, Paliperidone, Panobinostat, Papaverine, Paritaprevir, Pasireotide, Pazopanib, Pazufloxacin, Pefloxacin, Penfluridol, Pentamidine, Perampanel, Perflutren, Perhexiline, Pexidartinib, Phenindione, Pheniramine, Phenprocoumon, Phenytoin, Phosmet, Pibrentasvir, Picosulfuric acid, Pilsicainide, Pimavanserin, Pimozide, Pinaverium, Pipemidic acid, Piromidic acid, Pitavastatin, Pitolisant, Pomalidomide, Ponatinib, Ponesimod, Porfimer sodium, Posaconazole, Pracinostat, Prajmaline, Pralatrexate, Pralsetinib, Pravastatin, Praziquantel, Prazosin, Prednisolone phosphate, Pregabalin, Prenylamine, Pretomanid, Primaquine, Probucol, Procainamide, Prochlorperazine, Progesterone, Promazine, Promethazine, Propafenone, Propofol, Propranolol, Protriptyline, Prucalopride, Prulifloxacin, Quetiapine, Quinacrine, Quinidine, Quinine, R,S-Warfarin alcohol, Raloxifene, Ranolazine, Regorafenib, Relugolix, Remdesivir, Retapamulin, Revefenacin, Ribociclib, Ricolinostat, Rifamycin, Rifaximin, Rilpivirine, Riluzole, Rimegepant, Riociguat, Ripretinib, Risperidone, Ritonavir, Rivaroxaban, Roflumilast, Romidepsin, Rosoxacin, Rosuvastatin, Roxithromycin, Rucaparib, Rufloxacin, Rupatadine, Ruxolitinib, S,R-Warfarin alcohol, Salbutamol, Salmeterol, Saquinavir, Sarafloxacin, Saxagliptin, Selexipag, Selpercatinib, Selumetinib, Sevoflurane, Sildenafil, Silodosin, Simendan, Simeprevir, Simvastatin, Siponimod, Sirolimus, Sitafloxacin, Sitagliptin, Sofosbuvir, Solifenacin, Sonidegib, Sorafenib, Sotalol, Sparfloxacin, Sulfamethoxazole, Sulfasalazine, Sulfisoxazole, Sulpiride, Sultopride, Sumatriptan, Sunitinib, Suvorexant, Tacrolimus, Tadalafil, Talazoparib, Talinolol, Tamoxifen, Tandutinib, Tasimelteon, Tazemetostat, Technetium Tc-99m ciprofloxacin, Technetium Tc-99m sestamibi, Tedisamil, Tegafur, Tegaserod, Telaprevir, Telavancin, Telithromycin, Temafloxacin, Temefos, Temsirolimus, Teniposide, Tenofovir, Tenofovir alafenamide, Tenofovir disoproxil, Tepotinib, Terbutaline, Terfenadine, Teriflunomide, Terlipressin, Terodiline, Testosterone, Testosterone cypionate, Testosterone enanthate, Testosterone undecanoate, Tetrabenazine, Tetrahydropalmatine, Tezacaftor, Theophylline, Thioridazine, Thiotepa, Thiothixene, Tianeptine, Ticagrelor, Timolol, Tioclomarol, Tipranavir, Tivozanib, Tizanidine, Tofacitinib, Tolterodine, Tolvaptan, Topotecan, Toremifene, Trabectedin, Tramadol, Trastuzumab emtansine, Trazodone, Treprostinil, Tretinoin, Triamcinolone, Triazolam, Triclabendazole, Trilaciclib, Trimebutine, Trimethadione, Trimipramine, Triprolidine, Triptorelin, Trovafloxacin, Tucatinib, Tucidinostat, Typhoid vaccine, Ubrogepant, Udenafil, Umeclidinium, Valbenazine, Valproic acid, Valspodar, Vandetanib, Vardenafil, Velpatasvir, Vemurafenib, Venetoclax, Venlafaxine, Verapamil, Vernakalant, Verteporfin, Vibrio cholerae CVD 103-HgR strain live antigen, Vicriviroc, Vilanterol, Vinblastine, Vincristine, Vindesine, Vinflunine, Vinorelbine, Voclosporin, Vorapaxar, Voriconazole, Vorinostat, Vortioxetine, Voxelotor, Voxilaprevir, Warfarin, Zaleplon, Zanubrutinib, Zidovudine, Ziprasidone, Zonisamide, Zopiclone, Zuclopenthixol" />
          <attvalue for="13" value="NCT04465695" />
          <attvalue for="14" value="2" />
          <attvalue for="15" value="https://clinicaltrials.gov/show/NCT04465695" />
          <attvalue for="16" value="Clofazimine" />
          <attvalue for="17" value="https://www.drugbank.ca/structures/DB00845/image.svg" />
          <attvalue for="18" value="Drug" />
          <attvalue for="19" value="13" />
          <attvalue for="20" value="0.27445171890169523" />
          <attvalue for="21" value="0.0" />
          <attvalue for="22" value="0.12207856854964448" />
          <attvalue for="23" value="1.0" />
          <attvalue for="24" value="0" />
          <attvalue for="25" value="#FC5F67" />
          <attvalue for="26" value="#FB3640" />
        </attvalues>
      </node>
      <node id="Lipoic acid" label="Lipoic acid">
        <attvalues>
          <attvalue for="0" value="DB00166" />
          <attvalue for="1" value="C1CSS[C@@H]1CCCCC(=O)O" />
          <attvalue for="2" value="A" />
          <attvalue for="3" value="A16" />
          <attvalue for="4" value="A16A" />
          <attvalue for="5" value="A16AX" />
          <attvalue for="6" value="A16AX01" />
          <attvalue for="7" value="Lipoyltransferase 1, mitochondrial, Lipoyl synthase, mitochondrial, Sodium-dependent multivitamin transporter" />
          <attvalue for="8" value="NADPH--cytochrome P450 reductase" />
          <attvalue for="9" value="" />
          <attvalue for="10" value="" />
          <attvalue for="11" value="Not Available, Not Available, Not Available" />
          <attvalue for="12" value="2,4-thiazolidinedione, Acarbose, Acetohexamide, AICA ribonucleotide, Alaproclate, Albiglutide, Allicin, Alogliptin, AMG-222, Anagliptin, Balaglitazone, Benfluorex, Bisegliptin, Bromocriptine, Buformin, Canagliflozin, Carbutamide, Carmegliptin, Chlorpropamide, Cibenzoline, Ciglitazone, Cisplatin, Citalopram, Clinafloxacin, Dapagliflozin, Dapoxetine, Desvenlafaxine, Disopyramide, Dulaglutide, Duloxetine, Dutogliptin, Empagliflozin, Englitazone, Ertugliflozin, Escitalopram, Evogliptin, Exenatide, Ferric ammonium citrate, Ferric cation, Ferric hydroxide, Ferric maltol, Ferric oxide, Ferric oxyhydroxide, Ferric pyrophosphate, Ferric sulfate, Ferrous bisglycinate, Ferrous fumarate, Ferrous gluconate, Ferrous succinate, Ferrous sulfate anhydrous, Ferumoxides, Ferumoxsil, Fluoxetine, Fluvoxamine, Gastric inhibitory polypeptide, Gatifloxacin, Gemigliptin, Gleptoferron, Glibornuride, Gliclazide, Glimepiride, Glipizide, Gliquidone, Glisoxepide, Glyburide, Glymidine, Gosogliptin, Guar gum, Indalpine, Indomethacin, Insulin aspart, Insulin beef, Insulin degludec, Insulin detemir, Insulin glargine, Insulin glulisine, Insulin human, Insulin lispro, Insulin peglispro, Insulin pork, Insulin tregopil, Ipragliflozin, Iron Dextran, Iron polymaltose, Iron sucrose, Lanreotide, Levomilnacipran, Linagliptin, Liraglutide, Lixisenatide, Lobeglitazone, Mecasermin, Metahexamide, Mifepristone, Miglitol, Milnacipran, Mitiglinide, Nefazodone, Netoglitazone, NN344, Octreotide, Omarigliptin, Paroxetine, Pasireotide, Pegvisomant, Pentamidine, Perflubutane, Phenformin, Pramlintide, Pregabalin, Prussian blue, Quinine, Remogliflozin etabonate, Repaglinide, Ritanserin, Rivoglitazone, Rosiglitazone, Saxagliptin, Semaglutide, Sertraline, Sitagliptin, Sodium feredetate, Sotagliflozin, Sulfadiazine, Sulfamethoxazole, Sulfisoxazole, Sunitinib, Taspoglutide, Teneligliptin, Tetraferric tricitrate decahydrate, Tirzepatide, Tofogliflozin, Tolazamide, Tolbutamide, Troglitazone, Venlafaxine, Vildagliptin, Voglibose, Zimelidine" />
          <attvalue for="13" value="ChiCTR2000030471, ChiCTR2000029851" />
          <attvalue for="14" value="4, 4" />
          <attvalue for="15" value="http://www.chictr.org.cn/showprojen.aspx?proj=50421, http://www.chictr.org.cn/showprojen.aspx?proj=49534" />
          <attvalue for="16" value="Lipoic acid" />
          <attvalue for="17" value="https://www.drugbank.ca/structures/DB00166/image.svg" />
          <attvalue for="18" value="Drug" />
          <attvalue for="19" value="0" />
          <attvalue for="20" value="0.0" />
          <attvalue for="21" value="0.0" />
          <attvalue for="22" value="6.416919755079723e-34" />
          <attvalue for="23" value="0" />
          <attvalue for="24" value="0" />
          <attvalue for="25" value="#FC5F67" />
          <attvalue for="26" value="#FB3640" />
        </attvalues>
      </node>
      <node id="Trimethoprim" label="Trimethoprim">
        <attvalues>
          <attvalue for="0" value="DB00440" />
          <attvalue for="1" value="COC1=CC(=CC(=C1OC)OC)CC2=CN=C(N=C2N)N" />
          <attvalue for="2" value="J" />
          <attvalue for="3" value="J01, J04" />
          <attvalue for="4" value="J01E, J04A" />
          <attvalue for="5" value="J04AM, J01EE, J01EA" />
          <attvalue for="6" value="J04AM08, J01EE07, J01EE04, J01EE03, J01EA01, J01EE02, J01EE05, J01EE01" />
          <attvalue for="7" value="Dihydrofolate reductase" />
          <attvalue for="8" value="Cytochrome P450 2C9, Cytochrome P450 3A4, Cytochrome P450 1A2, Cytochrome P450 2C8" />
          <attvalue for="9" value="" />
          <attvalue for="10" value="Multidrug resistance protein 1, Multidrug and toxin extrusion protein 1, Multidrug and toxin extrusion protein 2" />
          <attvalue for="11" value="Enzyme" />
          <attvalue for="12" value="(6S)-5,6,7,8-tetrahydrofolic acid, (R)-warfarin, (S)-Warfarin, 5-methyltetrahydrofolic acid, Abacavir, Abametapir, Abatacept, Abiraterone, Acebutolol, Aceclofenac, Acemetacin, Acenocoumarol, Acetaminophen, Acetazolamide, Acetohexamide, Acetyl sulfisoxazole, Acetyldigoxin, Acetylsalicylic acid, Acipimox, Aclidinium, Acrivastine, Acyclovir, Adalimumab, Adefovir, Adefovir dipivoxil, Afelimomab, Agmatine, Agomelatine, Albutrepenonacog alfa, Alclofenac, Aldesleukin, Alendronic acid, Aliskiren, Allopurinol, Allylestrenol, Almasilate, Alminoprofen, Almotriptan, Alogliptin, Alosetron, Alpelisib, Alprazolam, Alprenolol, Aluminium clofibrate, Amantadine, Amikacin, Amiloride, Aminophenazone, Amiodarone, Amitriptyline, Amlodipine, Ammonium chloride, Amodiaquine, Amoxicillin, Amphetamine, Amphotericin B, Ampicillin, Amprenavir, Amrinone, Anakinra, Anastrozole, Ancestim, Anisodamine, Antihemophilic factor (recombinant), PEGylated, Antipyrine, Antithrombin III human, Antrafenine, Apalutamide, Apixaban, Apomorphine, Apramycin, Apremilast, Aprepitant, Arachidonic Acid, Aranidipine, Arbekacin, Ardeparin, Arformoterol, Armodafinil, Arotinolol, Arsenic trioxide, Artemether, Asunaprevir, Atazanavir, Atenolol, Atomoxetine, Atorvastatin, Atovaquone, Auranofin, Aurothioglucose, Avanafil, Avapritinib, Avasimibe, Avatrombopag, Azacitidine, Azapropazone, Azathioprine, Azelaic acid, Azelastine, Azelnidipine, Azilsartan medoxomil, Azosemide, Aztreonam, Bacitracin, Baclofen, Balaglitazone, Balsalazide, Baricitinib, Barnidipine, Bemiparin, Benazepril, Benazeprilat, Bencyclane, Bendroflumethiazide, Benidipine, Benorilate, Benoxaprofen, Benserazide, Benzatropine, Benzbromarone, Benznidazole, Benzthiazide, Benzydamine, Benzyl alcohol, Bepotastine, Bepridil, Beraprost, Berotralstat, Betamethasone, Betaxolol, Bevantolol, Bexarotene, Bezafibrate, Bicisate, Bismuth subgallate, Bisoprolol, Bisoxatin, Bleomycin, Blonanserin, Boceprevir, Bopindolol, Bortezomib, Bosentan, Brigatinib, Brivaracetam, Bromazepam, Bromotheophylline, Bucindolol, Budesonide, Bufuralol, Bumadizone, Bumetanide, Bupranolol, Buprenorphine, Bupropion, Buspirone, Butabarbital, Buthiazide, Cabazitaxel, Cabozantinib, Canagliflozin, Canakinumab, Candesartan, Candesartan cilexetil, Cannabidiol, Canrenoic acid, Canrenone, Capecitabine, Capravirine, Capreomycin, Captopril, Carbamazepine, Carbaspirin calcium, Carbidopa, Carbimazole, Carboplatin, Carboxyamidotriazole, Carbutamide, Carmustine, Caroverine, Carprofen, Carvedilol, Cefacetrile, Cefaclor, Cefadroxil, Cefaloridine, Cefalotin, Cefamandole, Cefapirin, Cefatrizine, Cefazedone, Cefazolin, Cefbuperazone, Cefcapene, Cefdinir, Cefditoren, Cefepime, Cefetamet, Cefmenoxime, Cefmetazole, Cefminox, Cefodizime, Cefonicid, Cefoperazone, Ceforanide, Cefotaxime, Cefotetan, Cefotiam, Cefoxitin, Cefozopran, Cefpiramide, Cefpirome, Cefpodoxime, Cefprozil, Cefradine, Cefroxadine, Cefsulodin, Ceftaroline fosamil, Ceftazidime, Ceftezole, Ceftibuten, Ceftizoxime, Ceftobiprole, Ceftolozane, Ceftriaxone, Cefuroxime, Celecoxib, Celiprolol, Cenobamate, Cephalexin, Cephaloglycin, Cephalothin Group, Ceritinib, Cerivastatin, Certolizumab pegol, Certoparin, Cetirizine, Cevimeline, Chloral hydrate, Chloroquine, Chlorothiazide, Chloroxylenol, Chlorpromazine, Chlorpropamide, Chlorthalidone, Chlorzoxazone, Choline, Choline C 11, Choline magnesium trisalicylate, Choline salicylate, Chondroitin sulfate, Chromic chloride, Chromic citrate, Chromic nitrate, Chromium, Chromium gluconate, Chromium nicotinate, Chromous sulfate, Cicletanine, Cidofovir, Ciglitazone, Cilazapril, Cilazaprilat, Cilnidipine, Cilostazol, Cimetidine, Cimicoxib, Cinnarizine, Ciprofibrate, Ciprofloxacin, Cisapride, Cisplatin, Cladribine, Clarithromycin, Clevidipine, Clobazam, Clofarabine, Clofenamide, Clofibrate, Clofibride, Clomipramine, Clonazepam, Clonixin, Clopamide, Clopidogrel, Cloranolol, Clorazepic acid, Clorexolone, Clove oil, Clozapine, Cobicistat, Colchicine, Colistimethate, Colistin, Conivaptan, Conjugated estrogens, Corifollitropin alfa, Coumarin, Crizotinib, Cyanocobalamin, Cyclandelate, Cyclizine, Cyclopenthiazide, Cyclophosphamide, Cyclosporine, Cyclothiazide, Cytarabine, Dabigatran etexilate, Dabrafenib, Dacarbazine, Dacomitinib, Dalfampridine, Dalteparin, Danaparoid, Danazol, Danoprevir, Dantrolene, Dapagliflozin, Dapsone, Daptomycin, Darodipine, Darunavir, Dasabuvir, Deferiprone, Delafloxacin, Delapril, Delavirdine, Desipramine, Desmopressin, Desogestrel, Desvenlafaxine, Deutetrabenazine, Dexamethasone, Dexibuprofen, Dexketoprofen, Dexloxiglumide, Dexmedetomidine, Dexniguldipine, Dexpanthenol, Dexrazoxane, Dextran, Dextromethorphan, Dexverapamil, Diacerein, Diatrizoate, Diazepam, Dichlorobenzyl alcohol, Diclofenac, Diclofenamide, Dicoumarol, Dicyclomine, Didanosine, Dienogest, Diethylstilbestrol, Difenpiramide, Diflunisal, Difluocortolone, Digoxin, Dihydrostreptomycin, Diltiazem, Dimercaprol, Dimetacrine, Dimethyl sulfoxide, Diosmin, Diphenhydramine, Dipotassium phosphate, Disopyramide, Ditiocarb, DL-Methylephedrine, Dobutamine, Docetaxel, Doconexent, Dofetilide, Domperidone, Donepezil, Dopamine, Doripenem, Dotarizine, Doxacurium, Doxazosin, Doxepin, Doxycycline, Dronabinol, Dronedarone, Drospirenone, Droxicam, Droxidopa, Duloxetine, Dyphylline, Edoxaban, Edrophonium, Efavirenz, Efonidipine, Elagolix, Eletriptan, Eltrombopag, Elvitegravir, Emapalumab, Emetine, Emopamil, Emtricitabine, Enalapril, Enalaprilat, Enasidenib, Enoxaparin, Enzalutamide, Epanolol, Eperisone, Epinephrine, Epirizole, Epitizide, Eplerenone, Epoprostenol, Eprosartan, Erdafitinib, Ergotamine, Erlotinib, Ertapenem, Ertugliflozin, Erythromycin, Esatenolol, Esketamine, Esmolol, Estazolam, Estetrol, Estradiol, Estradiol acetate, Estradiol benzoate, Estradiol cypionate, Estradiol dienanthate, Estradiol valerate, Estrone sulfate, Eszopiclone, Etacrynic acid, Etafedrine, Etanercept, Ethambutol, Ethanol, Ethenzamide, Ethinylestradiol, Ethosuximide, Ethoxzolamide, Etodolac, Etofenamate, Etofibrate, Etomidate, Etonogestrel, Etoperidone, Etoricoxib, Etravirine, Eucalyptus oil, Evening primrose oil, Ezogabine, Felbamate, Felodipine, Fenbufen, Fendiline, Fenofibrate, Fenofibric acid, Fenoldopam, Fenoprofen, Fenproporex, Fenquizone, Fentanyl, Fentiazac, Fesoterodine, Fimasartan, Finerenone, Firocoxib, Fish oil, Flavoxate, Flecainide, Floctafenine, Flomoxef, Florbetaben (18F), Florbetapir (18F), Floxuridine, Fluconazole, Flucytosine, Fludeoxyglucose (18F), Fluindione, Flumazenil, Flunarizine, Flunitrazepam, Flunixin, Fluocinolone acetonide, Fluorouracil, Fluoxetine, Flupirtine, Flurazepam, Flurbiprofen, Fluspirilene, Flutamide, Fluvastatin, Fluvoxamine, Folic acid, Fomepizole, Fondaparinux, Forasartan, Formestane, Formoterol, Foscarnet, Fosfomycin, Fosinopril, Fosinoprilat, Fosnetupitant, Fosphenytoin, Framycetin, Furosemide, Fusidic acid, Gabapentin enacarbil, Gadobenic acid, Gadodiamide, Gadofosveset trisodium, Gadopentetic acid, Gadoteric acid, Gadoteridol, Gallopamil, Ganciclovir, Gemcitabine, Gemfibrozil, Geneticin, Genistein, Gentamicin, Gentamicin C1a, Gimeracil, Ginkgo biloba, Givosiran, Glasdegib, Glibornuride, Gliclazide, Glimepiride, Glipizide, Gliquidone, Glisoxepide, Glyburide, Glycerol phenylbutyrate, Golimumab, Golodirsen, Goserelin, Guacetisal, Guanethidine, Guanfacine, Halofantrine, Haloperidol, Halothane, Heparin, Hexobarbital, Histamine, Hydralazine, Hydrochlorothiazide, Hydroflumethiazide, Hydrolyzed Cephalothin, Hydromorphone, Hydroxocobalamin, Hydroxychloroquine, Hydroxyethyl Starch, Hygromycin B, Ibandronate, Ibuprofen, Ibuproxam, Ibutilide, Icatibant, Icosapent, Idarubicin, Idarucizumab, Idebenone, Ifosfamide, Iloprost, Imatinib, Imidafenacin, Imidapril, Imidazole salicylate, Imipramine, Indalpine, Indapamide, Indenolol, Indigotindisulfonic acid, Indinavir, Indisulam, Indobufen, Indomethacin, Indoprofen, Infliximab, Inosine pranobex, Inositol, Inotersen, Invert sugar, Iobenguane sulfate I-123, Iodixanol, Ioflupane I-123, Iopromide, Iothalamic acid, Ioversol, Ioxilan, Ipecac, Ipilimumab, Iproniazid, Irbesartan, Isavuconazole, Isavuconazonium, Isepamicin, Isoflavone, Isoniazid, Isosorbide, Isosorbide mononitrate, Isosulfan blue, Isotretinoin, Isoxicam, Isradipine, Istradefylline, Itraconazole, Ivermectin, Ixazomib, Kanamycin, Kebuzone, Ketamine, Ketazolam, Ketobemidone, Ketoconazole, Ketoprofen, Ketorolac, Labetalol, Lacidipine, Lacosamide, Lamivudine, Lamotrigine, Landiolol, Lansoprazole, Lapatinib, Latamoxef, Ledipasvir, Leflunomide, Lenalidomide, Lercanidipine, Lesinurad, Letrozole, Leucovorin, Leuprolide, Levobetaxolol, Levobupivacaine, Levocarnitine, Levocetirizine, Levofloxacin, Levoleucovorin, Levomenthol, Levomilnacipran, Levosalbutamol, Licofelone, Lidoflazine, Linagliptin, Liothyronine, Lisinopril, Lithium carbonate, Lithium cation, Lithium citrate, Lixisenatide, Lobeglitazone, Lofexidine, Lomerizine, Lonafarnib, Lonazolac, Loperamide, Lopinavir, Loracarbef, Lorazepam, Lorcaserin, Lornoxicam, Lorpiprazole, Losartan, Lovastatin, Loxoprofen, Lubiprostone, Lumacaftor, Lumiracoxib, Lynestrenol, Macitentan, Magnesium, Magnesium carbonate, Magnesium chloride, Magnesium hydroxide, Magnesium salicylate, Magnesium sulfate, Magnesium trisilicate, Mangafodipir, Manidipine, Mannitol, Mannitol busulfan, Maprotiline, Mebeverine, Mebutizide, Mecamylamine, Meclofenamic acid, Medical Cannabis, Medroxyprogesterone acetate, Mefenamic acid, Mefloquine, Mefruside, Megestrol acetate, Meloxicam, Melperone, Memantine, Meperidine, Mephenytoin, Mepindolol, Mepivacaine, Mercaptopurine, Meropenem, Mersalyl, Mesalazine, Mestranol, Metahexamide, Metamfetamine, Metamizole, Metaxalone, Metformin, Methadone, Methazolamide, Methimazole, Methotrexate, Methoxsalen, Methoxyflurane, Methsuximide, Methyclothiazide, Methyldopa, Methylene blue, Methylnaltrexone, Methyltestosterone, Meticrane, Metildigoxin, Metoclopramide, Metolazone, Metoprolol, Metreleptin, Metronidazole, Metyrapone, Mevastatin, Mibefradil, Miconazole, Midazolam, Midostaurin, Mifepristone, Migalastat, Milnacipran, Milrinone, Minocycline, Mirabegron, Mitotane, Modafinil, Moexipril, Moexiprilat, Mofebutazone, Monopotassium phosphate, Montelukast, Morniflumate, Morphine, Moxisylyte, Muraglitazar, Muzolimine, Mycophenolate mofetil, Mycophenolic acid, N-acetyltyrosine, N-methylnicotinamide, Nabilone, Nabiximols, Nabumetone, Nadolol, Nadroparin, Nafamostat, Nafarelin, Naftopidil, Naldemedine, Nalmefene, Naloxone, Naltrexone, Naproxen, Nateglinide, Neamine, Nebivolol, Nedaplatin, Nedocromil, Nefazodone, Nelfinavir, Neomycin, Netilmicin, Netoglitazone, Netupitant, Nevirapine, Niacin, Nicardipine, Niclosamide, Nicorandil, Nifedipine, Nifenazone, Niflumic acid, Niguldipine, Nilotinib, Niludipine, Nilutamide, Nilvadipine, Nimesulide, Nimodipine, Nisoldipine, Nitrendipine, Nitric Oxide, Nitroaspirin, Nitrofurantoin, Nitroprusside, Nizatidine, Norepinephrine, Norfloxacin, Norgestimate, Noscapine, NS-398, Nylidrin, Octinoxate, Odanacatib, Ofloxacin, Olanzapine, Olmesartan, Olodaterol, Olsalazine, Omapatrilat, Ombitasvir, Omeprazole, Ondansetron, Opium, Oritavancin, Oseltamivir, Ospemifene, Otilonium, Oxabolone cipionate, Oxacillin, Oxaliplatin, Oxandrolone, Oxaprozin, Oxazepam, Oxprenolol, Oxybenzone, Oxyphenbutazone, Oxyquinoline, Ozanimod, Paclitaxel, Paliperidone, Palonosetron, Pamidronic acid, Pantoprazole, Paramethadione, Parecoxib, Parnaparin, Paromomycin, Paroxetine, Patent Blue, Pazopanib, Pegaptanib, Peginesatide, Peginterferon alfa-2b, Pemetrexed, Penbutolol, Penfluridol, Penicillamine, Penicillin G Acyl-Serine, Pentaerythritol tetranitrate, Pentamidine, Pentastarch, Pentetic acid, Pentobarbital, Pentostatin, Pentoxifylline, Perhexiline, Perindopril, Perindoprilat, Permethrin, Perospirone, Phenacetin, Phenazopyridine, Phenelzine, Phenobarbital, Phenprocoumon, Phentolamine, Phenylbutazone, Phenytoin, Pholcodine, Phosphocreatine, Phosphoric acid, Phylloquinone, Picosulfuric acid, Pidotimod, Pinaverium, Pindolol, Pioglitazone, Piperacillin, Piperaquine, Piracetam, Piretanide, Pirlindole, Piroxicam, Pirprofen, Pitavastatin, Pitolisant, Plazomicin, Plerixafor, Polythiazide, Pomalidomide, Ponatinib, Posaconazole, Potassium, Potassium acetate, Potassium alum, Potassium bicarbonate, Potassium bitartrate, Potassium carbonate, Potassium cation, Potassium chloride, Potassium citrate, Potassium gluconate, Potassium guaiacolsulfonate, Potassium hydroxide, Potassium Iodide, Potassium lactate, Potassium nitrate, Potassium perchlorate, Potassium sulfate, Potassium triiodide, Practolol, Pralatrexate, Pralidoxime, Pralsetinib, Pramipexole, Pranlukast, Prasugrel, Pravastatin, Prazosin, Prednisone, Pregabalin, Prenylamine, Primaquine, Primidone, Probenecid, Procainamide, Procaine benzylpenicillin, Procarbazine, Progesterone, Proglumetacin, Proguanil, Promazine, Promethazine, Propacetamol, Propafenone, Propantheline, Propiverine, Propofol, Propranolol, Propylthiouracil, Propyphenazone, Proquazone, Prucalopride, Puromycin, Pyrantel, Pyrazinamide, Pyridoxine, Pyrimethamine, Pyrithione, Quazepam, Quetiapine, Quinapril, Quinaprilat, Quinethazone, Quinidine, Quinine, Quinoline Yellow WS, Rabeprazole, Raltegravir, Ramelteon, Ramipril, Ramiprilat, Ranitidine, Ranolazine, Rasagiline, Regorafenib, Repaglinide, Rescinnamine, Reserpine, Resorcinol, Reviparin, Rhein, Ribavirin, Ribociclib, Ribostamycin, Rifampicin, Rifamycin, Rilonacept, Rilpivirine, Riociguat, Risedronic acid, Ritonavir, Rivaroxaban, Rivoglitazone, Rizatriptan, Robenacoxib, Rofecoxib, Roflumilast, Rolofylline, Ronifibrate, Ropivacaine, Rosiglitazone, Rosuvastatin, Rucaparib, Rupatadine, Ruxolitinib, Sacubitril, Salbutamol, Salicylamide, Salicylic acid, Salmeterol, Salmon calcitonin, Salsalate, Saprisartan, Saquinavir, Saralasin, Satralizumab, Saxagliptin, SC-236, Secobarbital, Secukinumab, Selegiline, Selenious acid, Selenium, Seletracetam, Selexipag, Selumetinib, Seproxetine, Seratrodast, Sertraline, Sibutramine, Sildenafil, Siltuximab, Simeprevir, Simfibrate, Simvastatin, Siponimod, Sisomicin, Sitagliptin, Sitaxentan, Sodium acetate, Sodium aurothiomalate, Sodium fluoride, Sodium phosphate, monobasic, Sodium sulfate, Sofosbuvir, Solriamfetol, Somatotropin, Sorafenib, Sorbitol, Sotalol, Sotorasib, Spiradoline, Spirapril, Spironolactone, St. John's Wort, Stavudine, Stiripentol, Streptomycin, Strontium chloride, Succinylcholine, Sucralfate, Sulbactam, Sulfamethizole, Sulfamoxole, Sulfaphenazole, Sulfapyridine, Sulfasalazine, Sulfinpyrazone, Sulfisoxazole, Sulindac, Sulodexide, Sumatriptan, Suxibuzone, Synthetic Conjugated Estrogens, A, Synthetic Conjugated Estrogens, B, Tacrine, Tacrolimus, Tadalafil, Talinolol, Talniflumate, Tamoxifen, Tamsulosin, Tasimelteon, Tasosartan, Tazarotene, Technetium Tc-99m exametazime, Technetium Tc-99m mebrofenin, Technetium Tc-99m oxidronate, Technetium Tc-99m pyrophosphate, Teduglutide, Tegafur, Telaprevir, Telavancin, Telithromycin, Telmisartan, Temazepam, Temocapril, Temozolomide, Tenidap, Teniposide, Tenofovir, Tenofovir alafenamide, Tenofovir disoproxil, Tenoxicam, Tepoxalin, Terbinafine, Terbutaline, Terfenadine, Terodiline, Tertatolol, Testolactone, Testosterone, Testosterone cypionate, Testosterone enanthate, Testosterone propionate, Testosterone undecanoate, Tetracycline, Tetradecyl hydrogen sulfate (ester), Tetrahydrofolic acid, Tetrahydropalmatine, Tetrandrine, Thalidomide, Theobromine, Theophylline, Thiabendazole, Thiamylal, Thiethylperazine, Tianeptine, Tiapride, Tiaprofenic acid, Ticagrelor, Ticlopidine, Tienilic acid, Tiludronic acid, Timolol, Tinidazole, Tinoridine, Tinzaparin, Tiopronin, Tiotropium, Tipiracil, Tipranavir, Tirofiban, Tixocortol, Tobramycin, Tocilizumab, Tocopherol, Tolazamide, Tolbutamide, Tolcapone, Tolfenamic acid, Tolmetin, Toloxatone, Tolterodine, Tolvaptan, Topiramate, Topiroxostat, Topotecan, Torasemide, Tositumomab, Trabectedin, Tramadol, Trametinib, Trandolapril, Trandolaprilat, Tranilast, Tranylcypromine, Treprostinil, Tretinoin, Triamcinolone, Triamterene, Triazolam, Trichlormethiazide, Triclabendazole, Triethylenetetramine, Trifluridine, Triglu-5-formyl-tetrahydrofolate, Trimebutine, Trimethadione, Trimetrexate, Trimipramine, Tripamide, Troglitazone, Troleandomycin, Tropisetron, Tucatinib, Ubidecarenone, Ularitide, Vaborbactam, Valaciclovir, Valbenazine, Valdecoxib, Valganciclovir, Valproic acid, Valsartan, Vancomycin, Varenicline, Velpatasvir, Vemurafenib, Venetoclax, Venlafaxine, Verapamil, Vicriviroc, Vilanterol, Viloxazine, Vincristine, Vinpocetine, Vismodegib, Voriconazole, Vortioxetine, Voxelotor, Voxilaprevir, Warfarin, WIN 55212-2, Ximelagatran, Xipamide, Zafirlukast, Zaleplon, Zaltoprofen, Zanamivir, Zidovudine, Zileuton, Zimelidine, Ziprasidone, Zofenopril, Zolpidem, Zomepirac, Zonisamide, Zopiclone" />
          <attvalue for="13" value="NCT04357366, EUCTR2020-001466-11-GR" />
          <attvalue for="14" value="2, 2" />
          <attvalue for="15" value="https://clinicaltrials.gov/show/NCT04357366, https://www.clinicaltrialsregister.eu/ctr-search/search?query=eudract_number:2020-001466-11" />
          <attvalue for="16" value="Trimethoprim" />
          <attvalue for="17" value="https://www.drugbank.ca/structures/DB00440/image.svg" />
          <attvalue for="18" value="Drug" />
          <attvalue for="19" value="1" />
          <attvalue for="20" value="0.0034602076124567475" />
          <attvalue for="21" value="0.0" />
          <attvalue for="22" value="2.153160975712792e-26" />
          <attvalue for="23" value="0" />
          <attvalue for="24" value="51" />
          <attvalue for="25" value="#FC5F67" />
          <attvalue for="26" value="#FB3640" />
        </attvalues>
      </node>
      <node id="Creatine" label="Creatine">
        <attvalues>
          <attvalue for="0" value="DB00148" />
          <attvalue for="1" value="CN(CC(=O)O)C(=N)N" />
          <attvalue for="2" value="Not Available" />
          <attvalue for="3" value="Not Available" />
          <attvalue for="4" value="Not Available" />
          <attvalue for="5" value="Not Available" />
          <attvalue for="6" value="Not Available" />
          <attvalue for="7" value="Creatine kinase M-type, Creatine kinase U-type, mitochondrial, Creatine kinase B-type, Creatine kinase S-type, mitochondrial, Sodium- and chloride-dependent creatine transporter 1, Guanidinoacetate N-methyltransferase" />
          <attvalue for="8" value="" />
          <attvalue for="9" value="" />
          <attvalue for="10" value="Solute carrier family 22 member 5" />
          <attvalue for="11" value="Enzyme, Not Available, Enzyme, Not Available, Not Available, Enzyme" />
          <attvalue for="12" value="" />
          <attvalue for="13" value="ChiCTR2000029955" />
          <attvalue for="14" value="0" />
          <attvalue for="15" value="http://www.chictr.org.cn/showprojen.aspx?proj=49531" />
          <attvalue for="16" value="Creatine" />
          <attvalue for="17" value="https://www.drugbank.ca/structures/DB00148/image.svg" />
          <attvalue for="18" value="Drug" />
          <attvalue for="19" value="0" />
          <attvalue for="20" value="0.0" />
          <attvalue for="21" value="0.0" />
          <attvalue for="22" value="6.416919755079723e-34" />
          <attvalue for="23" value="0" />
          <attvalue for="24" value="0" />
          <attvalue for="25" value="#FC5F67" />
          <attvalue for="26" value="#FB3640" />
        </attvalues>
      </node>
      <node id="Imatinib" label="Imatinib">
        <attvalues>
          <attvalue for="0" value="DB00619" />
          <attvalue for="1" value="CC1=C(C=C(C=C1)NC(=O)C2=CC=C(C=C2)CN3CCN(CC3)C)NC4=NC=CC(=N4)C5=CN=CC=C5" />
          <attvalue for="2" value="L" />
          <attvalue for="3" value="L01" />
          <attvalue for="4" value="L01X" />
          <attvalue for="5" value="L01XE" />
          <attvalue for="6" value="L01XE01" />
          <attvalue for="7" value="Breakpoint cluster region protein, Mast/stem cell growth factor receptor Kit, RET proto-oncogene, High affinity nerve growth factor receptor, Macrophage colony-stimulating factor 1 receptor, Platelet-derived growth factor receptor alpha, Epithelial discoidin domain-containing receptor 1, Tyrosine-protein kinase ABL1, Platelet-derived growth factor receptor beta" />
          <attvalue for="8" value="Cytochrome P450 3A4, Cytochrome P450 3A5, Cytochrome P450 3A7, Cytochrome P450 1A2, Cytochrome P450 2C9, Cytochrome P450 2D6, Cytochrome P450 2C19, Prostaglandin G/H synthase 1, Cytochrome P450 2C8" />
          <attvalue for="9" value="Serum albumin, Alpha-1-acid glycoprotein 1" />
          <attvalue for="10" value="Solute carrier family 22 member 1, Multidrug resistance protein 1, Solute carrier family 22 member 2, ATP-binding cassette sub-family G member 2, ATP-binding cassette sub-family A member 3, Bile salt export pump" />
          <attvalue for="11" value="Other cytosolic protein, Enzyme, Not Available, Enzyme, Enzyme, Enzyme, Enzyme, Enzyme, Enzyme" />
          <attvalue for="12" value="(R)-warfarin, (S)-Warfarin, 1-(2-Phenylethyl)-4-phenyl-4-acetoxypiperidine, 2-Methoxyethanol, 3,5-diiodothyropropionic acid, 3,5-Diiodotyrosine, 4-hydroxycoumarin, 4-Methoxyamphetamine, 5-methoxy-N,N-dimethyltryptamine, 6-O-benzylguanine, 8-azaguanine, 8-chlorotheophylline, 9-(N-methyl-L-isoleucine)-cyclosporin A, 9-aminocamptothecin, 9-Deazaguanine, 9-Methylguanine, Abaloparatide, Abametapir, Abatacept, Abciximab, Abemaciclib, Abetimus, Abexinostat, Abiraterone, Acalabrutinib, Acebutolol, Acefylline, Acenocoumarol, Aceprometazine, Acetaminophen, Acetohexamide, Acetyl sulfisoxazole, Acetyldigitoxin, Acetyldigoxin, Acetylsalicylic acid, Acrivastine, Acteoside, Acyclovir, Adalimumab, Adenosine, Adenovirus type 7 vaccine live, Afatinib, Afelimomab, Agmatine, Agomelatine, Ajmaline, Albendazole, Albinterferon Alfa-2B, Albusomatropin, Aldesleukin, Aldosterone, Aldoxorubicin, Alectinib, Alefacept, Alemtuzumab, Alfentanil, Alfuzosin, Alimemazine, Allopurinol, Allylestrenol, Almotriptan, Alogliptin, Alosetron, Alpelisib, Alprazolam, Alprenolol, Alteplase, Altretamine, Aluminum hydroxide, Alvocidib, Amantadine, Ambrisentan, Amediplase, Amifampridine, Aminophenazone, Aminophylline, Amiodarone, Amisulpride, Amitriptyline, Amodiaquine, Amoxapine, Amphetamine, Amprenavir, Amsacrine, Anagrelide, Anakinra, Anastrozole, Ancrod, Andrographolide, Anisodamine, Anistreplase, Antazoline, Anthrax immune globulin human, Anthrax vaccine, Antilymphocyte immunoglobulin (horse), Antipyrine, Antithrombin Alfa, Antithrombin III human, Antithymocyte immunoglobulin (rabbit), Apalutamide, Apixaban, Apomorphine, Apremilast, Aprepitant, Aprindine, Arachidonic Acid, Aranidipine, Ardeparin, Arformoterol, Argatroban, Aripiprazole, Aripiprazole lauroxil, Armodafinil, Arotinolol, Arsenic trioxide, Artemether, Artenimol, Asenapine, Asparaginase Erwinia chrysanthemi, Asparaginase Escherichia coli, Astaxanthin, Astemizole, Asunaprevir, Atazanavir, Atenolol, Atomoxetine, Atorvastatin, Atovaquone, Atropine, Avanafil, Avapritinib, Avasimibe, Avatrombopag, Axitinib, Azacitidine, Azatadine, Azathioprine, Azelastine, Azimilide, Azithromycin, Bacillus calmette-guerin substrain connaught live antigen, Bacillus calmette-guerin substrain danish 1331 live antigen, Bacillus calmette-guerin substrain russian BCG-I live antigen, Bacillus calmette-guerin substrain tice live antigen, Balaglitazone, Bamifylline, Baricitinib, Barnidipine, Basiliximab, BCG vaccine, Beclomethasone dipropionate, Bedaquiline, Begelomab, Belantamab mafodotin, Belatacept, Belimumab, Belinostat, Belumosudil, Bemiparin, Bencyclane, Bendamustine, Bendroflumethiazide, Benidipine, Benzatropine, Benzbromarone, Benzocaine, Benzthiazide, Benzyl alcohol, Benzylthiouracil, Bepridil, Beraprost, Berotralstat, beta-Naphthoflavone, Betamethasone, Betamethasone phosphate, Betaxolol, Betrixaban, Bevacizumab, Bevantolol, Bexarotene, Bezafibrate, Bicalutamide, Bicifadine, Bilastine, Binimetinib, Biperiden, Bivalirudin, Black cohosh, Bleomycin, Bleselumab, Blinatumomab, Boceprevir, Bopindolol, Bortezomib, Bosentan, Bosutinib, Brentuximab vedotin, Brequinar, Bretylium, Brexpiprazole, Briakinumab, Brigatinib, Brinase, Brivaracetam, Brodalumab, Bromazepam, Bromotheophylline, Brompheniramine, Bucindolol, Buclizine, Budesonide, Buflomedil, Bufuralol, Bufylline, Bunaftine, Bupivacaine, Bupranolol, Buprenorphine, Bupropion, Buserelin, Buspirone, Busulfan, Buthiazide, Butriptyline, Butylphthalide, Butyrfentanyl, Cabazitaxel, Cabergoline, Cabozantinib, Cafedrine, Caffeine, Camptothecin, Canakinumab, Candesartan, Candesartan cilexetil, Cangrelor, Cannabidiol, Capecitabine, Caplacizumab, Capmatinib, Capravirine, Capsaicin, Carbamazepine, Carbimazole, Carbinoxamine, Carboplatin, Carbutamide, Carfilzomib, Cariporide, Cariprazine, Carmustine, Carvedilol, Castanospermine, Cefaclor, Celecoxib, Celiprolol, Cenobamate, Cepeginterferon alfa-2B, Cephalexin, Ceritinib, Cerivastatin, Certolizumab pegol, Cethromycin, Cetirizine, Cevimeline, Chlorambucil, Chloramphenicol, Chlorcyclizine, Chloroquine, Chlorothiazide, Chlorpheniramine, Chlorpromazine, Chlorpropamide, Chlorprothixene, Chlorzoxazone, Cholecalciferol, Cholesterol, Cholic Acid, Choline, Choline salicylate, Cibenzoline, Ciclesonide, Cicletanine, Ciglitazone, Cilostazol, Cimetidine, Cinacalcet, Cinnarizine, Cinoxacin, Ciprofloxacin, Cisapride, Cisplatin, Citalopram, Cladribine, Clarithromycin, Clemastine, Clevidipine, Clinafloxacin, Clindamycin, Clobazam, Clobetasol, Clobetasol propionate, Clocortolone acetate, Clofarabine, Clofazimine, Clomipramine, Clonidine, Clopidogrel, Cloprednol, Cloranolol, Cloricromen, Clorindione, Clostridium tetani toxoid antigen (formaldehyde inactivated), Clozapine, Cobicistat, Cobimetinib, Cocaine, Codeine, Colchicine, Conivaptan, Conjugated estrogens, Copanlisib, Corticotropin, Cortisone, Cortisone acetate, Cortivazol, Corynebacterium diphtheriae toxoid antigen (formaldehyde inactivated), Coumaphos, Coumarin, Crizotinib, CUDC-101, CUDC-907, Curcumin sulfate, Cyanocobalamin, Cyclizine, Cyclobenzaprine, Cyclopenthiazide, Cyclophosphamide, Cyclosporine, Cyclothiazide, Cymarin, Cyproheptadine, Cyproterone acetate, Cytarabine, Dabigatran, Dabigatran etexilate, Dabrafenib, Dacarbazine, Daclatasvir, Daclizumab, Dacomitinib, Dactinomycin, Daidzin, Dalfampridine, Dalteparin, Danaparoid, Danazol, Danoprevir, Dapagliflozin, Dapoxetine, Dapsone, Darbepoetin alfa, Darexaban, Darifenacin, Darolutamide, Darunavir, Dasabuvir, Dasatinib, Daunorubicin, Debrisoquine, Decitabine, Deferasirox, Defibrotide, Deflazacort, Degarelix, Delafloxacin, Delamanid, Delavirdine, Denosumab, Deoxycholic acid, Deoxyspergualin, Deramciclane, Dermatan sulfate, Desflurane, Desipramine, Desirudin, Deslanoside, Desloratadine, Desmoteplase, Desogestrel, Desoximetasone, Desvenlafaxine, Deutetrabenazine, Dexamethasone, Dexamethasone acetate, Dexamethasone isonicotinate, Dexbrompheniramine, Dexchlorpheniramine, Dexchlorpheniramine maleate, Dexfenfluramine, Dexibuprofen, Dexloxiglumide, Dexmedetomidine, Dexrazoxane, Dextran, Dextroamphetamine, Dextromethorphan, Dextropropoxyphene, Dexverapamil, Diacerein, Diazepam, Dibromotyrosine, Dichlorvos, Diclofenac, Dicoumarol, Diethylstilbestrol, Difloxacin, Difluocortolone, Digitoxin, Digoxin, Dihydralazine, Dihydrocodeine, Dihydroergocornine, Dihydroergocristine, Dihydroergocryptine, Dihydroergotamine, Diltiazem, Dimenhydrinate, Dimethyl fumarate, Dimethyl sulfoxide, Dinoprostone, Dinutuximab, Diosmin, Diphenadione, Diphenhydramine, Dipyridamole, Disopyramide, Disulfiram, Ditazole, Ditiocarb, Docetaxel, Doconexent, Dofetilide, Dolasetron, Dolutegravir, Domperidone, Donepezil, Dopamine, Doravirine, Dosulepin, Dovitinib, Doxazosin, Doxepin, Doxifluridine, Doxofylline, Doxorubicin, Doxylamine, Dronabinol, Dronedarone, Droperidol, Drospirenone, Drotrecogin alfa, Duloxetine, Dutasteride, Duvelisib, Ebastine, Ebola Zaire vaccine (live, attenuated), Eculizumab, Edetate calcium disodium anhydrous, Edetic acid, Edoxaban, Efalizumab, Efavirenz, Efonidipine, Elacridar, Elagolix, Elbasvir, Elcatonin, Eletriptan, Elexacaftor, Eliglustat, Eltrombopag, Elvitegravir, Emapalumab, Emedastine, Enasidenib, Encainide, Enclomiphene, Encorafenib, Enoxacin, Enoxaparin, Enrofloxacin, Entacapone, Entecavir, Entinostat, Entrectinib, Enzalutamide, Epanolol, Eperisone, Epinastine, Epinephrine, Epirubicin, Eplerenone, Epoprostenol, Eptifibatide, Erdafitinib, Ergotamine, Eribulin, Erlotinib, Ertugliflozin, Erythromycin, Erythropoietin, Esatenolol, Escitalopram, Esketamine, Esmirtazapine, Esmolol, Estetrol, Estradiol, Estradiol acetate, Estradiol benzoate, Estradiol cypionate, Estradiol dienanthate, Estradiol valerate, Estramustine, Estrone sulfate, Eszopiclone, Etamiphylline, Etanercept, Ethambutol, Ethanol, Ethinylestradiol, Ethosuximide, Ethyl biscoumacetate, Ethylmorphine, Etodolac, Etoposide, Etoricoxib, Etravirine, Everolimus, Ezetimibe, Ezogabine, Famotidine, Famphur, Farnesyl diphosphate, Farnesyl thiopyrophosphate, Fasitibant, Favipiravir, Febuxostat, Fedratinib, Felbamate, Felodipine, Fendiline, Fenethylline, Fenfluramine, Fenofibrate, Fentanyl, Fenthion, Ferulic acid, Fesoterodine, Fibrinolysin, Fimasartan, Finasteride, Finerenone, Fingolimod, Flecainide, Fleroxacin, Floxuridine, Fluclorolone, Flucloxacillin, Fluconazole, Flucytosine, Fludarabine, Fludrocortisone, Fluindione, Flumequine, Flunarizine, Flunisolide, Flunitrazepam, Fluocinolone acetonide, Fluocinonide, Fluocortin, Fluocortolone, Fluorescein, Fluorometholone, Fluorouracil, Fluoxetine, Flupentixol, Fluperolone, Fluphenazine, Fluprednidene, Fluprednisolone, Flurbiprofen, Fluspirilene, Flutamide, Fluticasone, Fluticasone furoate, Fluticasone propionate, Fluvastatin, Fluvoxamine, Folic acid, Follitropin, Fondaparinux, Formoterol, Fosaprepitant, Foscarnet, Fosnetupitant, Fosphenytoin, Fostamatinib, Fostemsavir, Frovatriptan, Furafylline, Fusidic acid, G17DT, Gabexate, Gadobenic acid, Galantamine, Gallium nitrate, Gallopamil, Ganciclovir, Garenoxacin, Gatifloxacin, Gefitinib, Gemcitabine, Gemfibrozil, Gemifloxacin, Gemtuzumab ozogamicin, Genistein, Gentamicin, Geranylgeranyl diphosphate, Gestodene, GI-5005, Gilteritinib, Ginkgo biloba, Gitoformate, Givinostat, Givosiran, Glasdegib, Glatiramer, Glecaprevir, Glibornuride, Gliclazide, Glimepiride, Glipizide, Gliquidone, Glisoxepide, Glyburide, Glycerol phenylbutyrate, Glycochenodeoxycholic Acid, Glycyrrhizic acid, Golimumab, Goserelin, Granisetron, Grepafloxacin, GTS-21, Guanabenz, Guanfacine, Guanidine, Guselkumab, Gusperimus, Haemophilus influenzae type B capsular polysaccharide meningococcal outer membrane protein conjugate antigen, Haemophilus influenzae type B strain 1482 capsular polysaccharide tetanus toxoid conjugate antigen, Haemophilus influenzae type B strain 20752 capsular polysaccharide tetanus toxoid conjugate antigen, Halofantrine, Haloperidol, Halothane, Heparin, Hepatitis A Vaccine, Hepatitis B Vaccine (Recombinant), Hesperetin, Hexobarbital, Histamine, Histrelin, Human adenovirus e serotype 4 strain cl-68578 antigen, Human interferon omega-1, Hydrochlorothiazide, Hydrocodone, Hydrocortisone, Hydrocortisone acetate, Hydrocortisone butyrate, Hydrocortisone cypionate, Hydrocortisone phosphate, Hydrocortisone succinate, Hydroflumethiazide, Hydromorphone, Hydroxychloroquine, Hydroxyprogesterone caproate, Hydroxytyrosol, Hydroxyurea, Hydroxyzine, Hyoscyamine, Hypericin, Hypoxanthine, Ibandronate, Ibritumomab tiuxetan, Ibrutinib, Ibudilast, Ibuprofen, Ibutilide, Icosapent ethyl, Icotinib, Idarubicin, Idelalisib, Idraparinux, Ifetroban, Ifosfamide, Iloperidone, Iloprost, Imipramine, Indacaterol, Indalpine, Indapamide, Indenolol, Indinavir, Indisulam, Indobufen, Indocyanine green acid form, Indomethacin, Inebilizumab, Infigratinib, Infliximab, Influenza A virus A/Brisbane/59/2007(H1N1) antigen (propiolactone inactivated), Influenza A virus A/Brisbane/59/2007(H1N1) hemagglutinin antigen (propiolactone inactivated), Influenza A virus A/California/7/2009 (H1N1) live (attenuated) antigen, Influenza A virus A/California/7/2009 X-181 (H1N1) antigen (propiolactone inactivated), Influenza A virus A/California/7/2009 X-181 (H1N1) hemagglutinin antigen (propiolactone inactivated), Influenza A virus A/Perth/16/2009 (H3N2) live (attenuated) antigen, Influenza A virus A/Uruguay/716/2007(H3N2) antigen (propiolactone inactivated), Influenza A virus A/Victoria/210/2009 X-187 (H3N2) antigen (formaldehyde inactivated), Influenza A virus A/Victoria/210/2009 X-187 (H3N2) hemagglutinin antigen (formaldehyde inactivated), Influenza B virus B/Brisbane/60/2008 antigen (formaldehyde inactivated), Influenza B virus B/Brisbane/60/2008 antigen (propiolactone inactivated), Influenza B virus B/Brisbane/60/2008 hemagglutinin antigen (formaldehyde inactivated), Influenza B virus B/Brisbane/60/2008 hemagglutinin antigen (propiolactone inactivated), INGN 225, Inolimomab, Inotersen, Insulin beef, Insulin peglispro, Insulin pork, Insulin tregopil, Interferon alfa, Interferon alfa-2a, Interferon alfa-2b, Interferon alfa-2c, Interferon alfa-n1, Interferon alfa-n3, Interferon alfacon-1, Interferon beta-1a, Interferon beta-1b, Interferon gamma-1b, Ipecac, Iproniazid, Irbesartan, Irinotecan, Isavuconazole, Isavuconazonium, Isoflurane, Isoniazid, Isradipine, Istradefylline, Itraconazole, Ivabradine, Ivacaftor, Ivermectin, Ivosidenib, Ixabepilone, Ixazomib, Ixekizumab, Japanese encephalitis virus strain sa 14-14-2 antigen (formaldehyde inactivated), Ketamine, Ketanserin, Ketobemidone, Ketoconazole, Ketoprofen, Ketorolac, Labetalol, Lacidipine, Lacosamide, Lamivudine, Lamotrigine, Lanatoside C, Landiolol, Lansoprazole, Lapatinib, Lasmiditan, Lefamulin, Leflunomide, Lemborexant, Lenalidomide, Lenvatinib, Lepirudin, Lercanidipine, Lesinurad, Letaxaban, Letermovir, Leuprolide, Levacetylmethadol, Levamlodipine, Levobetaxolol, Levobupivacaine, Levocabastine, Levocetirizine, Levofloxacin, Levoketoconazole, Levomenthol, Levomilnacipran, Levonorgestrel, Levosimendan, Levothyroxine, Lexacalcitol, Licofelone, Lidocaine, Lidoflazine, Linagliptin, Linezolid, Linsidomine, Liothyronine, Liotrix, Lipegfilgrastim, Lisdexamfetamine, Lisofylline, Lisuride, Lithium cation, Lobeglitazone, Lobucavir, Lofexidine, Lomefloxacin, Lomitapide, Lomustine, Lonafarnib, Loperamide, Lopinavir, Lorajmine, Loratadine, Lorcainide, Lorcaserin, Lorlatinib, Lornoxicam, Lorpiprazole, Losartan, Lovastatin, Lumacaftor, Lumefantrine, Lumiracoxib, Lurasidone, Lusutrombopag, Lynestrenol, Lysergic acid diethylamide, Macimorelin, Magnesium, Magnesium hydroxide, Manidipine, Maprotiline, Maritime pine extract, Measles virus vaccine live attenuated, Mebutizide, Mechlorethamine, Meclizine, Medical Cannabis, Medroxyprogesterone acetate, Mefenamic acid, Mefloquine, Melagatran, Melatonin, Melengestrol, Melengestrol acetate, Meloxicam, Melperone, Melphalan, Memantine, Meperidine, Mephenytoin, Mepindolol, Mepolizumab, Meprednisone, Mepyramine, Mequitazine, Mercaptopurine, Mesoridazine, Mestranol, Metahexamide, Metamfetamine, Metamizole, Metformin, Methadone, Methimazole, Methotrexate, Methotrimeprazine, Methoxsalen, Methoxy polyethylene glycol-epoetin beta, Methoxyflurane, Methsuximide, Methyclothiazide, Methylene blue, Methylprednisolone, Methylprednisone, Methylthiouracil, Methysergide, Metildigoxin, Metoclopramide, Metoprolol, Metreleptin, Metronidazole, Mexiletine, Mianserin, Mibefradil, Miconazole, Midazolam, Midomafetamine, Midostaurin, Mifepristone, Milnacipran, Minaprine, Mirabegron, Mirtazapine, Mitomycin, Mitotane, Mitoxantrone, Mizolastine, Mizoribine, Mocetinostat, Moclobemide, Modafinil, Moderna COVID-19 Vaccine, Modified vaccinia ankara, Moexipril, Mometasone, Mometasone furoate, Monomethyl fumarate, Montelukast, Monteplase, Moricizine, Morphine, Moxifloxacin, Muraglitazar, Muromonab, Mycophenolate mofetil, Mycophenolic acid, Nabilone, Nabiximols, Nabumetone, Nadolol, Nadroparin, Nafamostat, Nafcillin, Naftopidil, Nalidixic acid, Naloxone, Naproxen, Naringenin, Natalizumab, Nateglinide, Nebivolol, Nefazodone, Nelarabine, Nelfinavir, Nemonoxacin, Neratinib, Netoglitazone, Netupitant, Nevirapine, Niacin, Nicardipine, Nicergoline, Niclosamide, Nicotine, Nifedipine, Niguldipine, Nilotinib, Nilutamide, Nilvadipine, Nimesulide, Nimodipine, Nintedanib, Nisoldipine, Nitrendipine, Nitroaspirin, Nitrofurantoin, Nizofenone, NN344, Norepinephrine, Norethisterone, Norfloxacin, Norgestimate, Nortriptyline, Noscapine, Novobiocin, Obeticholic acid, Obinutuzumab, Ocrelizumab, Octreotide, Odanacatib, Ofloxacin, Olanzapine, Olaparib, Oleandrin, Oliceridine, Olmesartan, Olodaterol, Ombitasvir, Omeprazole, Ondansetron, Opium, Orbifloxacin, Oritavancin, Orphenadrine, Osilodrostat, Osimertinib, Ospemifene, Otamixaban, Otilonium, Ouabain, Oxaliplatin, Oxamniquine, Oxandrolone, Oxatomide, Oxcarbazepine, Oxolinic acid, Oxprenolol, Oxtriphylline, Oxybutynin, Oxycodone, Oxymorphone, Oxytocin, Ozanimod, Paclitaxel, Paclitaxel poliglumex, Paclitaxel trevatide, Palbociclib, Palifermin, Paliperidone, Palonosetron, Pancuronium, Panobinostat, Pantoprazole, Papaverine, Paramethadione, Paramethasone, Parathyroid hormone, Parecoxib, Paritaprevir, Parnaparin, Paroxetine, Pasireotide, Pazopanib, Pazufloxacin, Peficitinib, Pefloxacin, Pegaspargase, Peginesatide, Peginterferon alfa-2a, Peginterferon alfa-2b, Peginterferon beta-1a, Peldesine, Pemetrexed, Penbutolol, Penciclovir, Penfluridol, Penicillamine, Pentamidine, Pentifylline, Pentobarbital, Pentosan polysulfate, Pentostatin, Pentoxifylline, Perampanel, Perflutren, Perhexiline, Perospirone, Perphenazine, Pertussis vaccine, Pertuzumab, Peruvoside, PEV3A, Pexidartinib, Phenacetin, Phenformin, Phenindione, Pheniramine, Phenobarbital, Phenoxybenzamine, Phenprocoumon, Phenylalanine, Phenylbutazone, Phenylbutyric acid, Phenylephrine, Phenytoin, Phosmet, Pibrentasvir, Picotamide, Pilsicainide, Pimavanserin, Pimecrolimus, Pimozide, Pinaverium, Pindolol, Pioglitazone, Pipemidic acid, Piperaquine, Piperazine, Pipotiazine, Pirarubicin, Pirfenidone, Piromidic acid, Piroxicam, Pitavastatin, Pitolisant, Polythiazide, Pomalidomide, Ponatinib, Ponesimod, Posaconazole, Potassium citrate, Potassium Iodide, Potassium perchlorate, Pracinostat, Practolol, Prajmaline, Pralatrexate, Pralsetinib, Pramipexole, Pranlukast, Prasterone sulfate, Prasugrel, Pravastatin, Praziquantel, Prazosin, Prednisolone, Prednisolone hemisuccinate, Prednisolone phosphate, Prednisone, Prednisone acetate, Prednylidene, Pregabalin, Prenylamine, Pretomanid, Primaquine, Primidone, Probenecid, Probucol, Procainamide, Procarbazine, Prochlorperazine, Progesterone, Proguanil, Promazine, Promethazine, Propacetamol, Propafenone, Propentofylline, Propofol, Propranolol, Propylthiouracil, Proscillaridin, Protein C, Protein S human, Protirelin, Protriptyline, Proxyphylline, Prucalopride, Prulifloxacin, Pyrimethamine, Quazepam, Quercetin, Quetiapine, Quinacrine, Quinidine, Quinine, R,S-Warfarin alcohol, Rabeprazole, Rabies immune globulin, human, Rabies virus inactivated antigen, A, Rabies virus inactivated antigen, B, Raloxifene, Raltitrexed, Ramatroban, Ramelteon, Ramosetron, Ranitidine, Ranolazine, Rasagiline, Ravulizumab, Reboxetine, Regorafenib, Relcovaptan, Relugolix, Remoxipride, Repaglinide, Repinotan, Reserpine, Resveratrol, Retapamulin, Reteplase, Revefenacin, Reviparin, Rhein, Ribociclib, Ricolinostat, Ridogrel, Rifabutin, Rifampicin, Rifamycin, Rifapentine, Rilonacept, Rilpivirine, Riluzole, Rimegepant, Rindopepimut, Riociguat, Ripretinib, Risankizumab, Risperidone, Ritanserin, Ritonavir, Rituximab, Rivaroxaban, Rivoglitazone, Rocuronium, Rofecoxib, Roflumilast, Rolapitant, Romidepsin, Ropeginterferon alfa-2b, Ropivacaine, Rosiglitazone, Rosoxacin, Rosuvastatin, Rotavirus vaccine, Rotigotine, Roxithromycin, Rozanolixizumab, Rubella virus vaccine, Rucaparib, Rufloxacin, Rupatadine, Ruxolitinib, S,R-Warfarin alcohol, Safinamide, Salbutamol, Salicylic acid, Salmeterol, Salmon calcitonin, Saquinavir, Sarafloxacin, Sarilumab, Sarpogrelate, Saruplase, Satralizumab, Saxagliptin, Secobarbital, Secukinumab, Selegiline, Selexipag, Selpercatinib, Selumetinib, Semuloparin, Seproxetine, Seratrodast, Sertindole, Sertraline, Sevoflurane, Sildenafil, Siltuximab, Simendan, Simeprevir, Simvastatin, Siponimod, Sipuleucel-T, Sirolimus, Sirukumab, Sitafloxacin, Sitagliptin, Sitaxentan, Smallpox (Vaccinia) Vaccine, Live, Sodium citrate, Sofosbuvir, Solifenacin, Solriamfetol, Somapacitan, Somatotropin, Somatrem, Somatropin pegol, Sonidegib, Sorafenib, Sotalol, Sotorasib, Sparfloxacin, Sparteine, Spironolactone, SR-123781A, SRP 299, St. John's Wort, Stepronin, Stiripentol, Streptokinase, Streptozocin, Sulfadiazine, Sulfamethizole, Sulfamethoxazole, Sulfamoxole, Sulfaphenazole, Sulfapyridine, Sulfasalazine, Sulfinpyrazone, Sulfisoxazole, Sulodexide, Sulpiride, Sultopride, Sumatriptan, Sunitinib, Suvorexant, Tacrine, Tacrolimus, Tadalafil, Tafamidis, Tafenoquine, Talazoparib, Talinolol, Tamoxifen, Tamsulosin, Tandutinib, Tasimelteon, Taurocholic acid, Tazarotene, Tazemetostat, Tecemotide, Technetium Tc-99m ciprofloxacin, Tedisamil, Tedizolid phosphate, Tegafur, Tegaserod, Telaprevir, Telavancin, Telithromycin, Telmisartan, Temafloxacin, Temefos, Temozolomide, Temsirolimus, Tenecteplase, Teniposide, Tenofovir alafenamide, Tenoxicam, Tepotinib, Tepoxalin, Terbinafine, Terbutaline, Terfenadine, Teriflunomide, Teriparatide, Terlipressin, Terodiline, Tertatolol, Tesmilifene, Testosterone, Testosterone cypionate, Testosterone enanthate, Testosterone undecanoate, Tetrabenazine, Tetrahydropalmatine, Tetrandrine, Tezacaftor, TG4010, Thalidomide, Theobromine, Theodrenaline, Theophylline, Thiabendazole, Thiamylal, Thioridazine, Thiotepa, Thiothixene, Thyroid, porcine, Thyrotropin, Thyrotropin alfa, Tianeptine, Ticagrelor, Ticlopidine, Tienilic acid, Timolol, Tinidazole, Tinzaparin, Tioclomarol, Tioguanine, Tiotropium, Tipiracil, Tipranavir, Tiratricol, Tirofiban, Tivozanib, Tixocortol, Tizanidine, Tocainide, Tocilizumab, Tocopherylquinone, Tofacitinib, Tolazamide, Tolbutamide, Tolterodine, Tolvaptan, Topiroxostat, Topotecan, Torasemide, Toremifene, Tositumomab, Trabectedin, Tramadol, Trametinib, Tranilast, Tranylcypromine, Trapidil, Trastuzumab, Trastuzumab emtansine, Trazodone, Treprostinil, Tretinoin, Triamcinolone, Triamterene, Triazolam, Trichlormethiazide, Triclabendazole, Trifluoperazine, Trifluridine, Triflusal, Trilaciclib, Trilostane, Trimebutine, Trimethadione, Trimethoprim, Trimipramine, Tripelennamine, Triprolidine, Triptolide, Triptorelin, Trofosfamide, Troglitazone, Troleandomycin, Trospium, Trovafloxacin, Troxerutin, Tucatinib, Tucidinostat, Typhoid vaccine, Typhoid Vaccine Live, Typhoid Vi polysaccharide vaccine, Ubrogepant, Udenafil, Umeclidinium, Upadacitinib, Urokinase, Ursodeoxycholic acid, Vadimezan, Valbenazine, Valdecoxib, Valinomycin, Valproic acid, Valsartan, Vandetanib, Vardenafil, Varenicline, Varicella zoster vaccine (live/attenuated), Varicella zoster vaccine (recombinant), Vedolizumab, Velpatasvir, Vemurafenib, Venetoclax, Venlafaxine, Verapamil, Vernakalant, Vibrio cholerae CVD 103-HgR strain live antigen, Vicriviroc, Vilanterol, Vilazodone, Viloxazine, Vinblastine, Vincristine, Vindesine, Vinflunine, Vinorelbine, Vismodegib, Vitespen, Voclosporin, Vorapaxar, Voriconazole, Vorinostat, Vortioxetine, Voxelotor, Voxilaprevir, Warfarin, Wortmannin, Xanthine, Ximelagatran, Yellow fever vaccine, Yersinia pestis 195/p antigen (formaldehyde inactivated), Yohimbine, Zafirlukast, Zaleplon, Zaltoprofen, Zanubrutinib, Zidovudine, Zileuton, Zimelidine, Zinc citrate, Ziprasidone, Zolmitriptan, Zolpidem, Zonisamide, Zopiclone, Zotepine, Zuclopenthixol" />
          <attvalue for="13" value="NCT04357613, NCT04394416, NCT04422678, CTRI/2020/04/024806, NCT04356495, NCT04346147, EUCTR2020-001321-31-ES, EUCTR2020-001435-27-FR, NL8491, EUCTR2020-001236-10-NL" />
          <attvalue for="14" value="2, 3, 3, 2, 3, 2, 2, 3, Not Available, 2" />
          <attvalue for="15" value="https://clinicaltrials.gov/show/NCT04357613, https://clinicaltrials.gov/show/NCT04394416, https://clinicaltrials.gov/show/NCT04422678, http://www.ctri.nic.in/Clinicaltrials/pmaindet2.php?trialid=42843, https://clinicaltrials.gov/show/NCT04356495, https://clinicaltrials.gov/show/NCT04346147, https://www.clinicaltrialsregister.eu/ctr-search/search?query=eudract_number:2020-001321-31, https://www.clinicaltrialsregister.eu/ctr-search/search?query=eudract_number:2020-001435-27, https://trialregister.nl/trial/8491, https://www.clinicaltrialsregister.eu/ctr-search/search?query=eudract_number:2020-001236-10" />
          <attvalue for="16" value="Imatinib" />
          <attvalue for="17" value="https://www.drugbank.ca/structures/DB00619/image.svg" />
          <attvalue for="18" value="Drug" />
          <attvalue for="19" value="2" />
          <attvalue for="20" value="0.2161404471803719" />
          <attvalue for="21" value="0.0" />
          <attvalue for="22" value="0.006087448386204945" />
          <attvalue for="23" value="1.0" />
          <attvalue for="24" value="0" />
          <attvalue for="25" value="#FC5F67" />
          <attvalue for="26" value="#FB3640" />
        </attvalues>
      </node>
      <node id="Ebselen" label="Ebselen">
        <attvalues>
          <attvalue for="0" value="DB12610" />
          <attvalue for="1" value="C1=CC=C(C=C1)N2C(=O)C3=CC=CC=C3[Se]2" />
          <attvalue for="2" value="Not Available" />
          <attvalue for="3" value="Not Available" />
          <attvalue for="4" value="Not Available" />
          <attvalue for="5" value="Not Available" />
          <attvalue for="6" value="Not Available" />
          <attvalue for="7" value="Bifunctional epoxide hydrolase 2" />
          <attvalue for="8" value="" />
          <attvalue for="9" value="" />
          <attvalue for="10" value="" />
          <attvalue for="11" value="Enzyme" />
          <attvalue for="12" value="(R)-warfarin, (S)-Warfarin, 1-benzylimidazole, 2,5-Dimethoxy-4-ethylamphetamine, 2,5-Dimethoxy-4-ethylthioamphetamine, 4-Bromo-2,5-dimethoxyamphetamine, 4-hydroxycoumarin, 4-Methoxyamphetamine, 5-methoxy-N,N-dimethyltryptamine, Abciximab, Abediterol, Acebutolol, Aceclofenac, Acemetacin, Acenocoumarol, Acepromazine, Acetaminophen, Acetohexamide, Acetyldigoxin, Acetylsalicylic acid, Adrafinil, Alaproclate, Alclofenac, Aldosterone, Alendronic acid, Alfentanil, Aliskiren, Alminoprofen, Almotriptan, Alprenolol, Alteplase, Ambrisentan, Amediplase, Amibegron, Amikacin, Amiloride, Amineptine, Aminophenazone, Amitraz, Amitriptyline, Amitriptylinoxide, Amlodipine, Amoxapine, Amphetamine, Anagrelide, Ancrod, Andrographolide, Angiotensin 1-7, Anisodamine, Anistreplase, Antipyrine, Antithrombin Alfa, Antithrombin III human, Antrafenine, Apixaban, Apramycin, Arbekacin, Arbutamine, Ardeparin, Arformoterol, Argatroban, Aripiprazole, Aripiprazole lauroxil, Arotinolol, Asenapine, Astaxanthin, Atenolol, Atipamezole, Atomoxetine, Atropine, Azapropazone, Azficel-T, Azilsartan medoxomil, Azosemide, Balsalazide, Bambuterol, Beclomethasone dipropionate, Bemiparin, Benazepril, Benazeprilat, Bendazac, Bendroflumethiazide, Benmoxin, Benorilate, Benoxaprofen, Benzphetamine, Benzthiazide, Benzydamine, Bepridil, Beraprost, Betamethasone, Betamethasone phosphate, Betaxolol, Bethanidine, Betrixaban, Betulinic Acid, Bevantolol, Bietaserpine, Bimatoprost, Bisoprolol, Bitolterol, Bivalirudin, Bopindolol, Bosentan, BQ-123, Bretylium, Brexpiprazole, Brinase, Bromfenac, Bromocriptine, Bucindolol, Budesonide, Bufexamac, Buflomedil, Bufuralol, Bumadizone, Bumetanide, Bupranolol, Buspirone, Buthiazide, Butriptyline, Butylphthalide, Cabergoline, Cadralazine, Candesartan, Candesartan cilexetil, Candoxatril, Cangrelor, Cannabidiol, Canrenoic acid, Canrenone, Caplacizumab, Capreomycin, Captopril, Carbaspirin calcium, Carbutamide, Cariprazine, Caroxazone, Carprofen, Carvedilol, Celecoxib, Celiprolol, Chlorothiazide, Chlorphentermine, Chlorpromazine, Chlorpropamide, Chlorthalidone, Cholestyramine, Choline magnesium trisalicylate, Ciclesonide, Cicletanine, Cilazapril, Cilazaprilat, Cilostazol, Cimicoxib, Cinitapride, Cinoxacin, Ciprofloxacin, Cirazoline, Citalopram, Clenbuterol, Clobetasol, Clobetasol propionate, Clocortolone acetate, Clodronic acid, Clomipramine, Clonidine, Clonixin, Clopidogrel, Cloprednol, Cloprostenol, Cloranolol, Clorgiline, Cloricromen, Clorindione, Clozapine, Colesevelam, Colestipol, Colistin, Corticotropin, Cortisone, Cortisone acetate, Cortivazol, Coumarin, Cryptenamine, Cyclopenthiazide, Cyclosporine, Cyclothiazide, Dabigatran, Dabigatran etexilate, Dalteparin, Danaparoid, Dapoxetine, Darexaban, Debrisoquine, Deferasirox, Defibrotide, Deflazacort, Delafloxacin, Delapril, Deoxyepinephrine, Dermatan sulfate, Deserpidine, Desflurane, Desipramine, Desirudin, Desmopressin, Desmoteplase, Desoximetasone, Desvenlafaxine, Detomidine, Dexamethasone, Dexamethasone isonicotinate, Dexibuprofen, Dexketoprofen, Dexmedetomidine, Dexmethylphenidate, Dexniguldipine, Dexpropranolol, Dextran, Dextroamphetamine, Diazoxide, Dibenzepin, Diclofenac, Dicoumarol, Diethyl ether, Diethylnorspermine, Diethylpropion, Difenpiramide, Difloxacin, Diflunisal, Difluocortolone, Digoxin, Dihydralazine, Dihydroergocornine, Dihydroergocristine, Dihydroergocryptine, Dihydroergotamine, Dihydrostreptomycin, Diltiazem, Dimetacrine, Dinoprost tromethamine, Diphenadione, Dipyridamole, Ditazole, DL-Methylephedrine, Dobutamine, Dopamine, Dopexamine, Dosulepin, Doxapram, Doxazosin, Doxepin, Doxofylline, Dronedarone, Droperidol, Drospirenone, Drotrecogin alfa, Droxicam, Droxidopa, Duloxetine, Dutasteride, Edetate calcium disodium anhydrous, Edetic acid, Edoxaban, Efonidipine, Eletriptan, Eltrombopag, Enalapril, Enalaprilat, Endralazine, Enoxacin, Enoxaparin, Enprostil, Enrofloxacin, Epanolol, Ephedra sinica root, Ephedrine, Epicaptopril, Epinephrine, Epirizole, Epitizide, Eplerenone, Epoprostenol, Eprosartan, Eptifibatide, Ergoloid mesylate, Ergometrine, Ergotamine, Esatenolol, Escitalopram, Esketamine, Esmirtazapine, Esmolol, Etacrynic acid, Etafedrine, Ethanol, Ethenzamide, Ethyl biscoumacetate, Etidronic acid, Etilefrine, Etodolac, Etofenamate, Etomidate, Etoricoxib, Felbinac, Felodipine, Fenbufen, Fenoldopam, Fenoprofen, Fenoterol, Fenozolone, Fenprostalene, Fentanyl, Fentiazac, Feprazone, Ferulic acid, Fibrinolysin, Fimasartan, Finasteride, Firocoxib, Fleroxacin, Flibanserin, Floctafenine, Fluclorolone, Fludrocortisone, Fluindione, Flumequine, Flumethasone, Flunisolide, Flunixin, Fluocinolone acetonide, Fluocinonide, Fluocortin, Fluocortolone, Fluorometholone, Fluoxetine, Flupentixol, Fluperolone, Fluprednidene, Fluprednisolone, Fluprostenol, Flurbiprofen, Flurbiprofen axetil, Fluticasone, Fluticasone furoate, Fluticasone propionate, Fluvoxamine, Fondaparinux, Forasartan, Formoterol, Fosinopril, Fosinoprilat, Framycetin, Frovatriptan, Furazolidone, Furosemide, Gabexate, Garenoxacin, Gatifloxacin, Gemifloxacin, Geneticin, Gentamicin, Gentamicin C1a, Gepefrine, Glibornuride, Gliclazide, Glimepiride, Glipizide, Gliquidone, Glisoxepide, Glyburide, Grepafloxacin, Guacetisal, Guanabenz, Guanadrel, Guanazodine, Guanethidine, Guanfacine, Guanoclor, Guanoxabenz, Guanoxan, Haloperidol, Halothane, Harmaline, Heparin, Hexamethonium, Hexoprenaline, Higenamine, Hydracarbazine, Hydralazine, Hydrochlorothiazide, Hydrocortisone, Hydrocortisone acetate, Hydrocortisone butyrate, Hydrocortisone cypionate, Hydrocortisone succinate, Hydroflumethiazide, Hydroxytyrosol, Hygromycin B, Ibandronate, Ibudilast, Ibuprofen, Ibuproxam, Icosapent, Icosapent ethyl, Idazoxan, Idraparinux, Ifenprodil, Ifetroban, Iloperidone, Iloprost, Imidapril, Imidazole salicylate, Imipramine, Imipramine oxide, Incadronic acid, Indacaterol, Indalpine, Indapamide, Indenolol, Indobufen, Indomethacin, Indoprofen, Indoramin, Iofetamine I-123, Iprindole, Iproniazid, Irbesartan, Isepamicin, Isocarboxazid, Isoetharine, Isoflurane, Isometheptene, Isoprenaline, Isoxicam, Isoxsuprine, Isradipine, Kanamycin, Kebuzone, Ketanserin, Ketoprofen, Ketorolac, Labetalol, Lacidipine, Landiolol, Latanoprost, Latanoprostene bunod, Lepirudin, Lercanidipine, Letaxaban, Levamlodipine, Levobetaxolol, Levofloxacin, Levomilnacipran, Levonordefrin, Levosalbutamol, Licofelone, Limaprost, Linezolid, Linsidomine, Lisdexamfetamine, Lisinopril, Lisuride, Lithium carbonate, Lithium citrate, Lithium hydroxide, Lofepramine, Lofexidine, Lomefloxacin, Lonazolac, Lornoxicam, Losartan, Loxoprofen, Lumiracoxib, Luprostiol, Lurasidone, Lysergic acid diethylamide, Macimorelin, Macitentan, Magnesium salicylate, Manidipine, Maritime pine extract, Mebanazine, Mecamylamine, Meclofenamic acid, Medetomidine, Mefenamic acid, Mefenorex, Melagatran, Melengestrol, Melengestrol acetate, Melitracen, Meloxicam, Mephedrone, Mephentermine, Mepindolol, Meprednisone, Mesalazine, Metahexamide, Metamfetamine, Metamizole, Metaraminol, Metergoline, Methoserpidine, Methotrexate, Methotrimeprazine, Methoxamine, Methoxyflurane, Methoxyphenamine, Methyclothiazide, Methyldopa, Methylene blue, Methylergometrine, Methylphenidate, Methylprednisolone, Methylprednisolone aceponate, Methylprednisolone hemisuccinate, Methysergide, Metildigoxin, Metolazone, Metoprolol, Metyrosine, Mianserin, Mibefradil, Midodrine, Midomafetamine, Mifamurtide, Milnacipran, Minaprine, Minoxidil, Mirabegron, Mirtazapine, MMDA, Moclobemide, Moexipril, Moexiprilat, Mofebutazone, Mometasone, Mometasone furoate, Monteplase, Morniflumate, Moxifloxacin, Moxisylyte, Moxonidine, Muzolimine, Nabumetone, Nadolol, Nadroparin, Nafamostat, Naftopidil, Nalidixic acid, Naluzotan, Naphazoline, Naproxen, Naratriptan, Naxitamab, Neamine, Nebivolol, Nefazodone, Nemonoxacin, Neomycin, Nepafenac, Netilmicin, Nialamide, Nicardipine, Nicergoline, Nicorandil, Nifenazone, Niflumic acid, Niguldipine, Nilvadipine, Nimesulide, Nimodipine, Nisoldipine, Nitrendipine, Nitroaspirin, Nitroglycerin, Nitroprusside, Nitrous oxide, Norepinephrine, Norfenefrine, Norfloxacin, Nortriptyline, NS-398, Nylidrin, Octamoxin, Octopamine, Ofloxacin, Olmesartan, Olodaterol, Olsalazine, Omacetaxine mepesuccinate, Omapatrilat, Opipramol, Orbifloxacin, Orciprenaline, Otamixaban, Oxaprotiline, Oxaprozin, Oxolinic acid, Oxprenolol, Oxyfedrine, Oxymetazoline, Oxyphenbutazone, Paliperidone, Pamidronic acid, Paramethasone, Parecoxib, Pargyline, Parnaparin, Paromomycin, Paroxetine, Pazufloxacin, Pefloxacin, Pemetrexed, Penbutolol, Pentolinium, Pentosan polysulfate, Pentoxifylline, Pergolide, Periciazine, Perindopril, Perindoprilat, PF-00610355, Phendimetrazine, Phenelzine, Phenindione, Pheniprazine, Phenmetrazine, Phenoxybenzamine, Phenoxypropazine, Phenprocoumon, Phentermine, Phentolamine, Phenylbutazone, Phenylephrine, Phenylpropanolamine, Phenytoin, Piclozotan, Picotamide, Pinacidil, Pindolol, Pipemidic acid, Pirbuterol, Piretanide, Pirlindole, Piroxicam, Pirprofen, Pitolisant, Pivhydrazine, Pizotifen, Plazomicin, Polmacoxib, Polythiazide, Potassium citrate, Practolol, Pralatrexate, Pranoprofen, Prasugrel, Prazosin, Prednisolone, Prednisolone acetate, Prednisolone hemisuccinate, Prednisolone phosphate, Prednisone, Prednisone acetate, Prednylidene, Prenalterol, Probenecid, Procaterol, Proglumetacin, Promazine, Propacetamol, Propafenone, Propiomazine, Propiverine, Propofol, Propranolol, Propyphenazone, Proquazone, Prostaglandin B2, Prostaglandin D2, Prostaglandin G2, Prostalene, Protein C, Protein S human, Protriptyline, Prulifloxacin, Pseudoephedrine, Puromycin, Quetiapine, Quinapril, Quinaprilat, Quinethazone, Quinidine, Quinoline Yellow WS, Quinupramine, Racepinephrine, Ractopamine, Ramatroban, Ramipril, Ramiprilat, Rasagiline, Rauwolfia serpentina root, Relcovaptan, Remifentanil, Remikiren, Reproterol, Rescinnamine, Reserpine, Resveratrol, Reteplase, Reviparin, Ribostamycin, Ridogrel, Rilmenidine, Rimiterol, Riociguat, Risedronic acid, Risperidone, Ritanserin, Ritobegron, Ritodrine, Rivaroxaban, Rizatriptan, Robenacoxib, Rofecoxib, Romifidine, Rosoxacin, Rotigotine, Rufloxacin, Safinamide, Safrazine, Salbutamol, Salicylamide, Salicylic acid, Salmeterol, Salsalate, Saprisartan, Sarafloxacin, Saralasin, Sarpogrelate, Saruplase, SC-236, Selegiline, Selexipag, Selpercatinib, Semuloparin, Seproxetine, Serdexmethylphenidate, Sertraline, Sevelamer, Sevoflurane, Sibutramine, Siponimod, Sisomicin, Sitafloxacin, Sitaxentan, Sodium citrate, Sodium phosphate, monobasic, Solabegron, Solifenacin, Solriamfetol, Sotalol, Sparfloxacin, Spirapril, Spironolactone, SR-123781A, Streptokinase, Streptomycin, Sufentanil, Sulfasalazine, Sulfinpyrazone, Sulindac, Sulodexide, Sumatriptan, Suprofen, Suxibuzone, Synephrine, Tacrolimus, Tadalafil, Tafluprost, Talinolol, Talniflumate, Tasosartan, Taxifolin, Technetium Tc-99m ciprofloxacin, Telmisartan, Temafloxacin, Temocapril, Tenamfetamine, Tenecteplase, Tenidap, Tenofovir, Tenofovir alafenamide, Tenofovir disoproxil, Tenoxicam, Tepoxalin, Terazosin, Terbutaline, Terguride, Tertatolol, Tesmilifene, Testosterone undecanoate, Tetrahydrocannabivarin, Tetrahydropalmatine, Tetryzoline, Theodrenaline, Thioproperazine, Thioridazine, Tianeptine, Tiaprofenic acid, Ticagrelor, Ticlopidine, Tienilic acid, Tiludronic acid, Timolol, Tinoridine, Tinzaparin, Tioclomarol, Tirofiban, Tixocortol, Tobramycin, Tocopherylquinone, Tolazamide, Tolazoline, Tolbutamide, Tolfenamic acid, Tolmetin, Tolonidine, Toloxatone, Torasemide, Tramazoline, Trandolapril, Trandolaprilat, Tranilast, Tranylcypromine, Trapidil, Travoprost, Trazodone, Treprostinil, Tretoquinol, Triamcinolone, Triamterene, Trichlormethiazide, Trichloroethylene, Trifluoperazine, Triflusal, Trilostane, Trimazosin, Trimethaphan, Trimipramine, Tripamide, Trolamine salicylate, Trovafloxacin, Troxerutin, Tulobuterol, Tyramine, Unoprostone, Urapidil, Urokinase, Valdecoxib, Valproic acid, Valsartan, Vancomycin, Vilanterol, Vilazodone, Vincamine, Vorapaxar, Vortioxetine, Warfarin, Xamoterol, Xenon, Ximelagatran, Xipamide, Xylazine, Xylometazoline, Yohimbine, Zaltoprofen, Zidovudine, Zimelidine, Zinc citrate, Ziprasidone, Zofenopril, Zoledronic acid, Zolmitriptan, Zomepirac, Zuclopenthixol" />
          <attvalue for="13" value="NCT04484025, NCT04483973" />
          <attvalue for="14" value="2, 2" />
          <attvalue for="15" value="https://clinicaltrials.gov/show/NCT04484025, https://clinicaltrials.gov/show/NCT04483973" />
          <attvalue for="16" value="Ebselen" />
          <attvalue for="17" value="https://www.drugbank.ca/structures/DB12610/image.svg" />
          <attvalue for="18" value="Drug" />
          <attvalue for="19" value="0" />
          <attvalue for="20" value="0.0" />
          <attvalue for="21" value="0.0" />
          <attvalue for="22" value="6.416919755079723e-34" />
          <attvalue for="23" value="0" />
          <attvalue for="24" value="0" />
          <attvalue for="25" value="#FC5F67" />
          <attvalue for="26" value="#FB3640" />
        </attvalues>
      </node>
      <node id="Candesartan cilexetil" label="Candesartan cilexetil">
        <attvalues>
          <attvalue for="0" value="DB00796" />
          <attvalue for="1" value="CCOC1=NC2=CC=CC(=C2N1CC3=CC=C(C=C3)C4=CC=CC=C4C5=NNN=N5)C(=O)OC(C)OC(=O)OC6CCCCC6" />
          <attvalue for="2" value="Not Available" />
          <attvalue for="3" value="Not Available" />
          <attvalue for="4" value="Not Available" />
          <attvalue for="5" value="Not Available" />
          <attvalue for="6" value="Not Available" />
          <attvalue for="7" value="Type-1 angiotensin II receptor" />
          <attvalue for="8" value="Cytochrome P450 2C9, Cytochrome P450 2C8, UDP-glucuronosyltransferase 1-3, Prostaglandin G/H synthase 1" />
          <attvalue for="9" value="" />
          <attvalue for="10" value="Multidrug resistance protein 1" />
          <attvalue for="11" value="Membrane receptor" />
          <attvalue for="12" value="(R)-warfarin, (S)-Warfarin, 1-benzylimidazole, 2,5-Dimethoxy-4-ethylamphetamine, 2,5-Dimethoxy-4-ethylthioamphetamine, 4-Bromo-2,5-dimethoxyamphetamine, 4-Methoxyamphetamine, 5-methoxy-N,N-dimethyltryptamine, 7,8-Dichloro-1,2,3,4-tetrahydroisoquinoline, Abatacept, Abediterol, Abiraterone, Acebutolol, Aceclofenac, Acemetacin, Acenocoumarol, Acepromazine, Acetohexamide, Acetyl sulfisoxazole, Acetylsalicylic acid, Adalimumab, Adrafinil, Afelimomab, Agmatine, Agomelatine, Alclofenac, Aldesleukin, Alfentanil, Alfuzosin, Aliskiren, Alminoprofen, Almotriptan, Alosetron, Alpelisib, Alprenolol, Ambrisentan, Amibegron, Amifostine, Amiloride, Amineptine, Aminophenazone, Amiodarone, Amitraz, Amitriptyline, Amitriptylinoxide, Ammonium chloride, Amobarbital, Amodiaquine, Amoxapine, Amphetamine, Amphotericin B, Amprenavir, Amyl Nitrite, Anakinra, Anastrozole, Angiotensin 1-7, Anisodamine, Antipyrine, Antrafenine, Apalutamide, Apixaban, Apomorphine, Apremilast, Arachidonic Acid, Aranidipine, Arbutamine, Ardeparin, Arformoterol, Aripiprazole, Aripiprazole lauroxil, Armodafinil, Arotinolol, Arsenic trioxide, Artemether, Asenapine, Asunaprevir, Atazanavir, Atenolol, Atipamezole, Atomoxetine, Atorvastatin, Atovaquone, Atropine, Avanafil, Avapritinib, Avasimibe, Avatrombopag, Azapropazone, Azelastine, Azelnidipine, Azilsartan medoxomil, Baclofen, Balaglitazone, Balsalazide, Bambuterol, Barbexaclone, Barbital, Barnidipine, Bemiparin, Benazepril, Benazeprilat, Bencyclane, Bendroflumethiazide, Benidipine, Benmoxin, Benorilate, Benoxaprofen, Benzbromarone, Benzphetamine, Benzthiazide, Benzydamine, Benzyl alcohol, Bepridil, Beraprost, Betaxolol, Bethanidine, Bevantolol, Bexarotene, Bietaserpine, Bimatoprost, Bisoprolol, Bitolterol, Bopindolol, Bortezomib, Bosentan, BQ-123, Bretylium, Brexpiprazole, Brigatinib, Brimonidine, Brivaracetam, Brofaromine, Bromocriptine, Bucindolol, Buflomedil, Bufuralol, Bumadizone, Bumetanide, Bupivacaine, Bupranolol, Buprenorphine, Bupropion, Buspirone, Butabarbital, Butalbital, Buthiazide, Butriptyline, Cabazitaxel, Cabergoline, Cabozantinib, Cadralazine, Canagliflozin, Canakinumab, Candesartan, Candoxatril, Cannabidiol, Canrenoic acid, Canrenone, Capecitabine, Capravirine, Captopril, Carbaspirin calcium, Carbetocin, Carbidopa, Carboxyamidotriazole, Carbutamide, Cariprazine, Caroverine, Caroxazone, Carprofen, Carteolol, Carvedilol, Celecoxib, Celiprolol, Ceritinib, Cerivastatin, Certolizumab pegol, Certoparin, Chloroquine, Chlorothiazide, Chlorphentermine, Chlorpromazine, Chlorpropamide, Chlorthalidone, Choline magnesium trisalicylate, Cicletanine, Ciglitazone, Cilazapril, Cilazaprilat, Cilnidipine, Cimetidine, Cimicoxib, Cinitapride, Cinnarizine, Ciprofloxacin, Cirazoline, Cisapride, Clenbuterol, Clevidipine, Clofarabine, Clomipramine, Clonidine, Clonixin, Clopidogrel, Cloranolol, Clorgiline, Clozapine, Conivaptan, Coumarin, Cryptenamine, Cyclandelate, Cyclizine, Cyclopenthiazide, Cyclophosphamide, Cyclosporine, Cyclothiazide, Dabrafenib, Dacomitinib, Dalteparin, Danaparoid, Dantrolene, Dapagliflozin, Dapsone, Darodipine, Dasabuvir, Debrisoquine, Deferasirox, Delafloxacin, Delapril, Delavirdine, Deoxyepinephrine, Deserpidine, Desflurane, Desipramine, Desmopressin, Desogestrel, Detomidine, Dexibuprofen, Dexketoprofen, Dexloxiglumide, Dexmedetomidine, Dexmethylphenidate, Dexniguldipine, Dexpropranolol, Dextroamphetamine, Dextromethorphan, Dexverapamil, Diacerein, Diazepam, Diazoxide, Dibenzepin, Diclofenac, Diclofenamide, Dicoumarol, Diethyl ether, Diethylnorspermine, Diethylpropion, Diethylstilbestrol, Difenpiramide, Diflunisal, Digoxin, Dihydralazine, Dihydroergocornine, Dihydroergocristine, Dihydroergocryptine, Dihydroergotamine, Diltiazem, Dimetacrine, Dinutuximab, Diosmin, Diphenhydramine, Dipotassium phosphate, Dipyridamole, DL-Methylephedrine, Dobutamine, Doconexent, Domperidone, Donepezil, Dopamine, Dopexamine, Dorzolamide, Dosulepin, Dotarizine, Dovitinib, Doxapram, Doxazosin, Doxepin, Doxofylline, Dronabinol, Dronedarone, Droperidol, Drospirenone, Droxicam, Droxidopa, Duloxetine, Dutasteride, Ebselen, Efavirenz, Efonidipine, Elagolix, Eletriptan, Eltrombopag, Emapalumab, Emopamil, Empagliflozin, Enalapril, Enalaprilat, Enalkiren, Enasidenib, Endralazine, Enoxaparin, Enzalutamide, Epanolol, Eperisone, Ephedra sinica root, Ephedrine, Epicaptopril, Epinephrine, Epirizole, Eplerenone, Epoprostenol, Eprosartan, Erdafitinib, Ergoloid mesylate, Ergometrine, Ergotamine, Erlotinib, Esatenolol, Esketamine, Esmirtazapine, Esmolol, Estetrol, Estradiol, Estradiol acetate, Estradiol benzoate, Estradiol cypionate, Estradiol dienanthate, Estradiol valerate, Estrone sulfate, Eszopiclone, Etacrynic acid, Etafedrine, Etanercept, Ethambutol, Ethanol, Ethenzamide, Ethinylestradiol, Ethosuximide, Etilefrine, Etodolac, Etofenamate, Etomidate, Etoricoxib, Etravirine, Felbamate, Felodipine, Fenbufen, Fendiline, Fenofibrate, Fenoldopam, Fenoprofen, Fenoterol, Fenozolone, Fentanyl, Fentiazac, Ferulic acid, Fimasartan, Finasteride, Finerenone, Firocoxib, Fish oil, Flecainide, Flibanserin, Floctafenine, Floxuridine, Fluconazole, Fluindione, Flunarizine, Flunitrazepam, Flunixin, Fluorouracil, Fluoxetine, Flupentixol, Flurbiprofen, Flurbiprofen axetil, Fluspirilene, Fluvastatin, Fluvoxamine, Forasartan, Formoterol, Fosinopril, Fosinoprilat, Fosphenytoin, Fostamatinib, Frovatriptan, Furazolidone, Furosemide, Gallopamil, Gemfibrozil, Genistein, Gepefrine, Ginkgo biloba, Glasdegib, Glibornuride, Gliclazide, Glimepiride, Glipizide, Gliquidone, Glisoxepide, Glyburide, Golimumab, Guacetisal, Guanabenz, Guanadrel, Guanazodine, Guanethidine, Guanfacine, Guanoclor, Guanoxabenz, Guanoxan, Halofantrine, Haloperidol, Halothane, Harmaline, Heparin, Hexamethonium, Hexobarbital, Hexoprenaline, Higenamine, Hydracarbazine, Hydralazine, Hydroflumethiazide, Hydromorphone, Hydroxychloroquine, Ibudilast, Ibuprofen, Ibuproxam, Icosapent, Idarubicin, Idazoxan, Ifenprodil, Ifosfamide, Iloperidone, Iloprost, Imatinib, Imidapril, Imidazole salicylate, Imipramine, Imipramine oxide, Indacaterol, Indapamide, Indenolol, Indisulam, Indobufen, Indomethacin, Indoprofen, Indoramin, Infliximab, Iofetamine I-123, Iprindole, Iproniazid, Irbesartan, Isavuconazole, Isocarboxazid, Isoetharine, Isoflurane, Isometheptene, Isoniazid, Isoprenaline, Isosorbide dinitrate, Isosorbide mononitrate, Isoxicam, Isoxsuprine, Isradipine, Istradefylline, Itraconazole, Kebuzone, Ketamine, Ketanserin, Ketobemidone, Ketoconazole, Ketoprofen, Ketorolac, Labetalol, Lacidipine, Lacosamide, Lamotrigine, Landiolol, Lansoprazole, Lapatinib, Leflunomide, Lercanidipine, Lesinurad, Levamlodipine, Levobetaxolol, Levobupivacaine, Levodopa, Levomenthol, Levomilnacipran, Levonordefrin, Levosalbutamol, Levosimendan, Licofelone, Lidoflazine, Linezolid, Linsidomine, Lisdexamfetamine, Lisinopril, Lisuride, Lithium carbonate, Lithium citrate, Lithium hydroxide, Lobeglitazone, Lofepramine, Lofexidine, Lomerizine, Lonafarnib, Lonazolac, Loperamide, Lopinavir, Lornoxicam, Losartan, Lovastatin, Loxoprofen, Lumacaftor, Lumiracoxib, Lurasidone, Lynestrenol, Lysergic acid diethylamide, Macitentan, Magnesium salicylate, Magnesium sulfate, Manidipine, Mannitol, Mannitol busulfan, Mebanazine, Mebutizide, Mecamylamine, Meclofenamic acid, Medetomidine, Medical Cannabis, Medroxyprogesterone acetate, Mefenamic acid, Mefenorex, Melitracen, Meloxicam, Mephedrone, Mephentermine, Mephenytoin, Mepindolol, Mesalazine, Mestranol, Metahexamide, Metamfetamine, Metamizole, Metaraminol, Metergoline, Methadone, Methazolamide, Methimazole, Methohexital, Methoserpidine, Methotrimeprazine, Methoxamine, Methoxyflurane, Methoxyphenamine, Methsuximide, Methyclothiazide, Methyldopa, Methylene blue, Methylergometrine, Methylphenidate, Methylphenobarbital, Methysergide, Metipranolol, Metolazone, Metoprolol, Metronidazole, Metyrosine, Mianserin, Mibefradil, Miconazole, Midodrine, Midomafetamine, Mifepristone, Minaprine, Minoxidil, Mirabegron, Mirodenafil, Mirtazapine, MMDA, Moclobemide, Modafinil, Moexipril, Moexiprilat, Mofebutazone, Molsidomine, Monopotassium phosphate, Montelukast, Morniflumate, Morphine, Moxisylyte, Moxonidine, Muraglitazar, Muzolimine, Mycophenolate mofetil, Nabilone, Nabiximols, Nabumetone, Nadolol, Nadroparin, Naftopidil, Naluzotan, Naphazoline, Naproxen, Naratriptan, Nateglinide, Naxitamab, Nebivolol, Nefazodone, Nesiritide, Netoglitazone, Netupitant, Nevirapine, Nialamide, Nicardipine, Nicergoline, Niclosamide, Nicorandil, Nifedipine, Nifenazone, Niflumic acid, Niguldipine, Niludipine, Nilutamide, Nilvadipine, Nimesulide, Nimodipine, Nisoldipine, Nitrendipine, Nitric Oxide, Nitroaspirin, Nitrofurantoin, Nitroglycerin, Nitroprusside, Nitrous acid, Nitrous oxide, Norepinephrine, Norfenefrine, Norgestimate, Nortriptyline, Noscapine, NS-398, Nylidrin, Obinutuzumab, Octamoxin, Octopamine, Odanacatib, Olanzapine, Olmesartan, Olodaterol, Olsalazine, Omapatrilat, Ombitasvir, Omeprazole, Ondansetron, Opicapone, Opipramol, Orciprenaline, Oritavancin, Ospemifene, Otilonium, Oxandrolone, Oxaprotiline, Oxaprozin, Oxprenolol, Oxyfedrine, Oxymetazoline, Oxyphenbutazone, Ozanimod, Paclitaxel, Paliperidone, Papaverine, Paramethadione, Parecoxib, Pargyline, Parnaparin, Paroxetine, Pazopanib, Peginterferon alfa-2b, Penbutolol, Penfluridol, Penicillin G Acyl-Serine, Pentamidine, Pentobarbital, Pentolinium, Pentoxifylline, Pergolide, Perhexiline, Periciazine, Perindopril, Perindoprilat, Perospirone, PF-00610355, Phenacetin, Phendimetrazine, Phenelzine, Pheniprazine, Phenmetrazine, Phenobarbital, Phenoxybenzamine, Phenoxypropazine, Phenprocoumon, Phentermine, Phentolamine, Phenylbutazone, Phenylephrine, Phenylpropanolamine, Phenytoin, Piclozotan, Pinacidil, Pinaverium, Pindolol, Pioglitazone, Pipamperone, Piperaquine, Pirbuterol, Pirlindole, Piroxicam, Pirprofen, Pitavastatin, Pivhydrazine, Pizotifen, Polmacoxib, Polythiazide, Ponatinib, Potassium, Potassium acetate, Potassium alum, Potassium bicarbonate, Potassium bitartrate, Potassium carbonate, Potassium cation, Potassium chloride, Potassium citrate, Potassium gluconate, Potassium guaiacolsulfonate, Potassium hydroxide, Potassium Iodide, Potassium lactate, Potassium nitrate, Potassium perchlorate, Potassium sulfate, Potassium triiodide, Practolol, Pralsetinib, Pramipexole, Pranlukast, Prasugrel, Prazosin, Prenalterol, Prenylamine, Primidone, Probenecid, Procaine, Procarbazine, Procaterol, Progesterone, Proglumetacin, Proguanil, Promazine, Promethazine, Propacetamol, Propafenone, Propiomazine, Propiverine, Propofol, Propranolol, Propyphenazone, Proquazone, Protriptyline, Pseudoephedrine, Quazepam, Quetiapine, Quinapril, Quinaprilat, Quinidine, Quinine, Quinoline Yellow WS, Quinupramine, Racepinephrine, Ractopamine, Ramelteon, Ramipril, Ramiprilat, Rasagiline, Rauwolfia serpentina root, Regorafenib, Remifentanil, Remikiren, Repaglinide, Reproterol, Rescinnamine, Reserpine, Reviparin, Rhein, Rifamycin, Rilmenidine, Rilonacept, Rilpivirine, Rimiterol, Riociguat, Risperidone, Ritobegron, Ritodrine, Ritonavir, Rituximab, Rivoglitazone, Rizatriptan, Robenacoxib, Rofecoxib, Romifidine, Ropinirole, Ropivacaine, Rosiglitazone, Rosuvastatin, Rotigotine, Rucaparib, Rupatadine, Ruxolitinib, Sacubitril, Safinamide, Safrazine, Salbutamol, Salicylamide, Salicylic acid, Salmeterol, Salsalate, Salvia miltiorrhiza root, Saprisartan, Saralasin, Satralizumab, SC-236, Secobarbital, Secukinumab, Selegiline, Seletracetam, Selexipag, Selpercatinib, Selumetinib, Semuloparin, Seproxetine, Seratrodast, Serdexmethylphenidate, Sertraline, Sevoflurane, Sildenafil, Silodosin, Siltuximab, Simvastatin, Siponimod, Sitagliptin, Sitaxentan, Sodium phosphate, monobasic, Solabegron, Solifenacin, Solriamfetol, Sorafenib, Sotalol, Spirapril, Spironolactone, Stiripentol, Streptokinase, Succinylcholine, Sufentanil, Sulfadiazine, Sulfamethizole, Sulfamethoxazole, Sulfamoxole, Sulfaphenazole, Sulfapyridine, Sulfasalazine, Sulfinpyrazone, Sulfisoxazole, Sulindac, Sulodexide, Sumatriptan, Suxibuzone, Synephrine, Tacrolimus, Tadalafil, Talinolol, Talniflumate, Tamoxifen, Tamsulosin, Tasosartan, Taxifolin, Tazarotene, Tegafur, Telmisartan, Temocapril, Tenamfetamine, Tenidap, Teniposide, Tenoxicam, Tepoxalin, Terazosin, Terbinafine, Terbutaline, Terguride, Terodiline, Tertatolol, Testosterone, Testosterone cypionate, Testosterone enanthate, Testosterone undecanoate, Tetrahydrocannabivarin, Tetrahydropalmatine, Tetrandrine, Tetryzoline, Thalidomide, Theodrenaline, Theophylline, Thiamylal, Thiopental, Thioproperazine, Thioridazine, Tianeptine, Tiaprofenic acid, Ticagrelor, Ticlopidine, Tienilic acid, Timolol, Tinoridine, Tinzaparin, Tizanidine, Tocilizumab, Tocopherylquinone, Tolazamide, Tolazoline, Tolbutamide, Tolcapone, Tolfenamic acid, Tolmetin, Tolonidine, Toloxatone, Tolterodine, Tolvaptan, Topiroxostat, Torasemide, Trabectedin, Tramazoline, Trandolapril, Trandolaprilat, Tranilast, Tranylcypromine, Travoprost, Trazodone, Treprostinil, Tretinoin, Tretoquinol, Triamterene, Trichlormethiazide, Trichloroethylene, Triclabendazole, Trifluoperazine, Trimazosin, Trimebutine, Trimethadione, Trimethaphan, Trimethoprim, Trimipramine, Troglitazone, Tucatinib, Tulobuterol, Tyramine, Udenafil, Unoprostone, Urapidil, Valdecoxib, Valproic acid, Valsartan, Vardenafil, Velpatasvir, Vemurafenib, Venlafaxine, Verapamil, Vericiguat, Vicriviroc, Vilanterol, Vilazodone, Vincamine, Vinpocetine, Vismodegib, Voriconazole, Vortioxetine, Voxelotor, Voxilaprevir, VTP-27999, Warfarin, WIN 55212-2, Xamoterol, Xenon, Ximelagatran, Xipamide, Xylazine, Xylometazoline, Yohimbine, Zafirlukast, Zaltoprofen, Zidovudine, Zileuton, Ziprasidone, Zofenopril, Zolmitriptan, Zolpidem, Zomepirac, Zonisamide, Zopiclone, Zuclopenthixol" />
          <attvalue for="13" value="EUCTR2020-001302-30-AT" />
          <attvalue for="14" value="2" />
          <attvalue for="15" value="https://www.clinicaltrialsregister.eu/ctr-search/search?query=eudract_number:2020-001302-30" />
          <attvalue for="16" value="Candesartan cilexetil" />
          <attvalue for="17" value="https://www.drugbank.ca/structures/DB00796/image.svg" />
          <attvalue for="18" value="Drug" />
          <attvalue for="19" value="9" />
          <attvalue for="20" value="0.20400421886275746" />
          <attvalue for="21" value="0.0" />
          <attvalue for="22" value="0.012156828636592861" />
          <attvalue for="23" value="1.0" />
          <attvalue for="24" value="114" />
          <attvalue for="25" value="#FC5F67" />
          <attvalue for="26" value="#FB3640" />
        </attvalues>
      </node>
      <node id="Chlorpromazine" label="Chlorpromazine">
        <attvalues>
          <attvalue for="0" value="DB00477" />
          <attvalue for="1" value="CN(C)CCCN1C2=CC=CC=C2SC3=C1C=C(C=C3)Cl" />
          <attvalue for="2" value="N" />
          <attvalue for="3" value="N05" />
          <attvalue for="4" value="N05A" />
          <attvalue for="5" value="N05AA" />
          <attvalue for="6" value="N05AA01" />
          <attvalue for="7" value="D(2) dopamine receptor, D(1A) dopamine receptor, 5-hydroxytryptamine receptor 1A, 5-hydroxytryptamine receptor 2A, Alpha-1A adrenergic receptor, Alpha-1B adrenergic receptor, Histamine H1 receptor, Potassium voltage-gated channel subfamily H member 2, D(1B) dopamine receptor, D(3) dopamine receptor, D(4) dopamine receptor, 5-hydroxytryptamine receptor 2C, 5-hydroxytryptamine receptor 2B, Alpha-1D adrenergic receptor, Alpha-2A adrenergic receptor, Alpha-2B adrenergic receptor, Alpha-2C adrenergic receptor, Muscarinic acetylcholine receptor M1, Muscarinic acetylcholine receptor M3, Sphingomyelin phosphodiesterase, Calmodulin, Alpha-1-acid glycoprotein 1, Alpha-1-acid glycoprotein 2, 5-hydroxytryptamine receptor 6, 5-hydroxytryptamine receptor 7, Histamine H4 receptor" />
          <attvalue for="8" value="Cytochrome P450 2D6, Cytochrome P450 1A2, Cytochrome P450 2E1, Cytochrome P450 3A4, Cholinesterase" />
          <attvalue for="9" value="Serum albumin" />
          <attvalue for="10" value="Multidrug resistance protein 1, Bile salt export pump" />
          <attvalue for="11" value="Membrane receptor, Membrane receptor, Membrane receptor, Membrane receptor, Membrane receptor, Membrane receptor, Membrane receptor, Ion channel, Membrane receptor, Membrane receptor, Membrane receptor, Membrane receptor, Membrane receptor, Membrane receptor, Membrane receptor, Membrane receptor, Membrane receptor, Membrane receptor, Membrane receptor, Enzyme, Not Available, Secreted protein, Not Available, Membrane receptor, Membrane receptor, Membrane receptor" />
[truncated: 3,915,967 more chars]
